# Supplementary material for: Adaptation to environmental factors shapes the organization of regulatory regions in microbial communities
Source: BMC Genomics. 2014 Oct 8;15(1):877. doi: 10.1186/1471-2164-15-877 (PMC4287501; doi:10.1186/1471-2164-15-877)
Supplement: Supplementary file 2 — Additional file 2: List of promoters selected after applying the methodology described in Figure 1 on Waseca Farm Soil data. (ZIP 261 KB) [file 12864_2014_6783_MOESM2_ESM.zip › Additional file 2/1687259346120531_MOESM2_ESM.fasta]

>Regulatory_Region_WASECA_FRM_SOIL_READ_1557447048 /accession=XZS94898.b1 /library_id=Regulatory_Region_WASECA_FRM_SOIL_LIB_20010901 /sample_id=Regulatory_Region_WASECA_FRM_SOIL_SMPL_20010901 /sample_name=FARM_SOIL /number_of_sites=1 /site_id_1=Regulatory_Region_WASECA_FRM_SOIL_SITE_20010901 /length=1387
CCTTGGTGTGACTTTCCGCGTGCCTGCTGGAGCCTGACAGATGTCCGTGACCGCCGTTCCGCTCCAGCCCCGTCAGCGCGCCCTATAGGTGTGGCTGTGGATCGGCGTGTTGCTGGCGATTGCGCTGGCCGCGGCCTCGCCTGGCTGGCACGCGCGAGCAGGTCGCCGGCCAGGGCACGATACGCAGTATCTCGCCTGGAACAGGGNCNNGCGCGGGTAAAGACACGGCGTCGGGTCTGCAATACAGGTGCTCNAGCCCGCAAAGGCGCCACCGCGGCCAAAGGCGAATACTCGTCCCCA
>Regulatory_Region_WASECA_FRM_SOIL_READ_1557408463 /accession=XZS61250.g1 /library_id=Regulatory_Region_WASECA_FRM_SOIL_LIB_20010901 /sample_id=Regulatory_Region_WASECA_FRM_SOIL_SMPL_20010901 /sample_name=FARM_SOIL /number_of_sites=1 /site_id_1=Regulatory_Region_WASECA_FRM_SOIL_SITE_20010901 /length=1252
TTGGTCTTGCTAGCGTCAGGCCACTGCTTTTCGATGCGTTCGAGGGATGCCTTATCGCTGATATAGCTTTCGACATAGCCACAACTGACACAAACGAAATTATCCAGCGCGACATGATGCTGAAAATCAATCGGGATTGTATTCCCACTACTGGCTTTGACAGGAATATCACGCCCACTATGCACGCTTGCATGTCCGCACTTGGGGCAAATACCATCACGCACAATCATTCTCCCAGAGAAATCGAAACTTTGTGCTGAATTTAGTAAAATCGAAAAGATACTTTGGTGAGGATAACAC
>Regulatory_Region_WASECA_FRM_SOIL_READ_1557360950 /accession=XZS33662.y1 /library_id=Regulatory_Region_WASECA_FRM_SOIL_LIB_20010901 /sample_id=Regulatory_Region_WASECA_FRM_SOIL_SMPL_20010901 /sample_name=FARM_SOIL /number_of_sites=1 /site_id_1=Regulatory_Region_WASECA_FRM_SOIL_SITE_20010901 /length=1183
GCTGTGAGTTGGTTGGTTGAATCGTTCGTTTGTTGGAAGCCAATCCGCCGGCAATCCAGCTCACGAGCTCACGTCACGAACGCCTCACGATAGCTGTCCCGGTCGATCGTGCCGCGCGAGAGGAAGCGTCCACCGCGCGCGCCCGTCGGCGACTGCGCCTGCGAGGCGAGCATGCCGTTCACCCACACGGCGTGGATCCAAAGAATTCAAAAAGCTTCTCGAGAGTACTTCTAGAGCGGCCGCGGGCCCATCGATTTTCCACCCGGGTGGGGTACCAGGTAAGTGTACCCAATTCGCCCT
>Regulatory_Region_WASECA_FRM_SOIL_READ_1557370599 /accession=XZS38080.b1 /library_id=Regulatory_Region_WASECA_FRM_SOIL_LIB_20010901 /sample_id=Regulatory_Region_WASECA_FRM_SOIL_SMPL_20010901 /sample_name=FARM_SOIL /number_of_sites=1 /site_id_1=Regulatory_Region_WASECA_FRM_SOIL_SITE_20010901 /length=1347
GAGATGCTCATCGGCCAGCAACTCTTCACGCGGGCGTTCGCGCTCGTCGTAGCGGCCGAAGATGTTCCCCCACCACGGCACAAAGGTTGTGGCTATCGAATCACCGTATTCCCGCGTTAATGAATCAACGGCATCGCGTGCTTCAGATTCGTTGAGCGAGGTGACAATGATGCGCGAGGGGCGTTCGGCGAGCAGACGACGGCAGACTGATGAGCCGACAAGGCCCCATCCGCCGAGAACGAGAATGGTCTTTCCAGCAATATCCATGAAAACGTAGAATCAGAACGTTCGGTTGAGAAC
>Regulatory_Region_WASECA_FRM_SOIL_READ_1557370323 /accession=XZS34679.g1 /library_id=Regulatory_Region_WASECA_FRM_SOIL_LIB_20010901 /sample_id=Regulatory_Region_WASECA_FRM_SOIL_SMPL_20010901 /sample_name=FARM_SOIL /number_of_sites=1 /site_id_1=Regulatory_Region_WASECA_FRM_SOIL_SITE_20010901 /length=1246
GCCGGCGCCAATGACGGCAAACGCTCCCCAAAACGGCGGGCAGCGCCCCAACCGCAGCAACCCCCAAGCCGAAGGCTGAACACAACGACCATTGATCCGTTAAGTCCCGAACGCGGCTTTCCCCCATGAAGGCCAATTTGTTCCCTCGCTTGGGCAACGCCCACCAAACCCATGCGCCAAGTTACCCCACCCGTTTCTCTGGGAAGGGCTTCCGGCTAAAAAAAAAAGGCCCCCCCAAGCCAAAAAAGGCCGGCAACAAAGGGGGCGGGGCCAACCCCTTGGGGAAAAAAGAAAACAGGG
>Regulatory_Region_WASECA_FRM_SOIL_READ_1557463570 /accession=XZS115870.b1 /library_id=Regulatory_Region_WASECA_FRM_SOIL_LIB_20010901 /sample_id=Regulatory_Region_WASECA_FRM_SOIL_SMPL_20010901 /sample_name=FARM_SOIL /number_of_sites=1 /site_id_1=Regulatory_Region_WASECA_FRM_SOIL_SITE_20010901 /length=1217
GCGCTTTTACCGAGACCCCCCTATATTCGGGTCTCCCCAAATGGACATTCTCAACAGGGTCAACGGTTTCAAATTTCTTCTAAAAAATTCACCAAAACCCCCCGTGTGTGGGAGAGCCCATTTTCCCTGGCATTGGACCAAAACAAACACCGTTCTCCGGTTTGGCGGGGACCTTTTTTTTGAAAATTCCTTCTTCCAAAAAAAATTTGCGCCAACCCAATAATTTCTCCGAAAAGAAAAAATTATTTCTCATCCTGAGAAACACAGGTGGGCACAAAAAATCTCTCTCCGCCCCATATA
>Regulatory_Region_WASECA_FRM_SOIL_READ_1557437702 /accession=XZS84032.g1 /library_id=Regulatory_Region_WASECA_FRM_SOIL_LIB_20010901 /sample_id=Regulatory_Region_WASECA_FRM_SOIL_SMPL_20010901 /sample_name=FARM_SOIL /number_of_sites=1 /site_id_1=Regulatory_Region_WASECA_FRM_SOIL_SITE_20010901 /length=1129
ATAAAAACAGACAGCGTTTCCGATACCACTTATTTAAAAAGAGAAGAGTTTAGAGACGTAGCCAAAGACTTTTTATCCATACCAGATATAAGCTCCGAGGAATTAAAAGACGATTATACAGAAACAAAATTATTTATCCAGGATATCGACCAGGTTGCATTAAACTATATGCCTAAAAAACCAGATAAAGAAATAACCAGGCAAGAAGTAATGATAAAACCTGGCACTGATGGAGATAAGGTTCAATCAATATTTATCAATCGAATTAACAATAGTAAAGAGGGATCGATACAAAAGATA
>Regulatory_Region_WASECA_FRM_SOIL_READ_1557421892 /accession=XZS74482.b1 /library_id=Regulatory_Region_WASECA_FRM_SOIL_LIB_20010901 /sample_id=Regulatory_Region_WASECA_FRM_SOIL_SMPL_20010901 /sample_name=FARM_SOIL /number_of_sites=1 /site_id_1=Regulatory_Region_WASECA_FRM_SOIL_SITE_20010901 /length=1320
CGCCTTCTATCCCCTGCGATCTGATATTGAACTTGCCATCTGATATGAGCTGTTGCGGCCCCTGCTTTCGTGGCTTTGGGAAAAAGCGCGCAACACCTTCCGGGAACGGCTCGCGAAGGACTTGGAACCATACCCGNAAGGCTCGTGGTTATGCCGGACGCCTCCCGGGCGTAAAGGTCAGGCAAGCCCCTCAACCCCATTGCGTGTCCTTCCCCCCCGCCAAGGAAAATCCGGGAAACCCTTTTTAACCCCGGTTTTCCCCCCGGGGAACAGGGTAACAAATAACGGGCCCCGAAACCC
>Regulatory_Region_WASECA_FRM_SOIL_READ_1557454771 /accession=XZS98277.g /library_id=Regulatory_Region_WASECA_FRM_SOIL_LIB_20010901 /sample_id=Regulatory_Region_WASECA_FRM_SOIL_SMPL_20010901 /sample_name=FARM_SOIL /number_of_sites=1 /site_id_1=Regulatory_Region_WASECA_FRM_SOIL_SITE_20010901 /length=1392
ACCTTTTTAGCCATTTAACATAAACCAATTAACTTTTGCCATGGTTCCGGGCAAGAAGCACCAAGTCCCAAAAGCAACCCCTGTATTTTCCAGGAAAAAAAACTTTGTATTTGAAATTACAACCAAATTAGGGGTGCAAAAAAAGCGAAACCCAAAAAATTTCTTTCCCCGGAGAAAAGGAAACCTTTGCCTATCTATATTAAATCGGAAAAGAGTTCTCCAACCCTTTGGATCAAAAAACACCCCCTTCCCACCTCTTGTTACCTCCTCCACAAAAAAAAAAAGTTCTCTTTTTTTTTA
>Regulatory_Region_WASECA_FRM_SOIL_READ_1557411883 /accession=XZS60177.g1 /library_id=Regulatory_Region_WASECA_FRM_SOIL_LIB_20010901 /sample_id=Regulatory_Region_WASECA_FRM_SOIL_SMPL_20010901 /sample_name=FARM_SOIL /number_of_sites=1 /site_id_1=Regulatory_Region_WASECA_FRM_SOIL_SITE_20010901 /length=1313
CTTCTTGGACTTCTTCTTCTTCNTGTCGGCTGCCGTTGTCGGTGCGCCATCAAACGCGGGGGCGGCTGCGGCAGCAGGGGCGGCAGGTGCTTCTTTTACAATCTCATCAGCCATGGTGCTCCCAGGTAGTTCACCCCACGCCGGTCAGGCGCGGGGACAGGTGTGAAAAATCAGGACCGGCCGGCCGGTGCAACCCGCTTGGCGCGAACGATTCCGCGCTCCGAACCTTGCGGGTACGGGCGTTTGTGTGCGTGCCCTGGCAACAACGGGCAGTCTTTTGGGGGACAAAGCCCACGAAGC
>Regulatory_Region_WASECA_FRM_SOIL_READ_1557458194 /accession=XZS99074.b1 /library_id=Regulatory_Region_WASECA_FRM_SOIL_LIB_20010901 /sample_id=Regulatory_Region_WASECA_FRM_SOIL_SMPL_20010901 /sample_name=FARM_SOIL /number_of_sites=1 /site_id_1=Regulatory_Region_WASECA_FRM_SOIL_SITE_20010901 /length=1322
GGATTATTTGGATCGTCGCATTCCGCCCTCACCCGGACCAGCGCGCGCAACCGCTCCGCCTCGGAGTCGAGCTTCTTCTGCGCCGGTTCGATTATCTCCTCGGGCAGCGCCGCCAGCGGCTGGTCCGGGTTGTTGTGCGCGATCACGTGAATGAGGAAAACGATCTCCCCGAGCGCCACTCCGAGGGCCGCCGCCACGTCCGCCGCCTCGGAGGACTGAATCGAGAAATCCGTTCCGCAAATAATTCGCTTCTTCTCCGTCCCGCCGCCTTCTGCGACAGAACCTCCAATTCCTTCAACG
>Regulatory_Region_WASECA_FRM_SOIL_READ_1557328939 /accession=XZS21467.g2 /library_id=Regulatory_Region_WASECA_FRM_SOIL_LIB_20010901 /sample_id=Regulatory_Region_WASECA_FRM_SOIL_SMPL_20010901 /sample_name=FARM_SOIL /number_of_sites=1 /site_id_1=Regulatory_Region_WASECA_FRM_SOIL_SITE_20010901 /length=1049
AGGTGTTCGTGACTCCTATGACGGCCTGGACGACATCGGGCTCACGCTCCAGCACGAGCCCGACATCACCCGCTTCGAGCGGGAGCGCGCGATCCCGCCCAGCTGGGTCGCATAGCGGGCTCGTCGGGCCGCGGCCCGGGGTGAGCGCGCTGCGGCGAGTCGCCCGCGGCGTCTACCGGGCGATCCCCTTCCGGCAGCCGGTCTTCGAGCTGACTCGTCGGCTCGTCCGGCTGCCGGAGCCCGTCTACCGCCACCTCCATTTCGAGGGCGTCATCGACGTCCCCATGGAGGGGCGTTCGT
>Regulatory_Region_WASECA_FRM_SOIL_READ_1557438748 /accession=XZS82409.g /library_id=Regulatory_Region_WASECA_FRM_SOIL_LIB_20010901 /sample_id=Regulatory_Region_WASECA_FRM_SOIL_SMPL_20010901 /sample_name=FARM_SOIL /number_of_sites=1 /site_id_1=Regulatory_Region_WASECA_FRM_SOIL_SITE_20010901 /length=1378
TTAATGATGATGAGCGTTGCGAATTTCTTCGCANAGAGGCGTGCCAGAGTTCGCACAATTCGCTTTCAAGGGCGGTTCTCAACTGGTGGGCCTCAAGAACTGGCTTGTATGGATTGAGGCTGAGACAAACTGATCGCGGAACCCTATCCGGTTTTCCTGGTGCCTCTATCTGCGGTGCAATCGCGAAAAAGAATGAAACCCCGGCTCTGTCCTTTTCCCATGGAACTCTTGTTGGCCTCCAAGGTCTTCTGGTTGGATTTGAAGAAACCACCCCTCAAAGGTGCCTGGCGCCAATTTGGG
>Regulatory_Region_WASECA_FRM_SOIL_READ_1557463505 /accession=XZS115746.b1 /library_id=Regulatory_Region_WASECA_FRM_SOIL_LIB_20010901 /sample_id=Regulatory_Region_WASECA_FRM_SOIL_SMPL_20010901 /sample_name=FARM_SOIL /number_of_sites=1 /site_id_1=Regulatory_Region_WASECA_FRM_SOIL_SITE_20010901 /length=1270
CCCCTGTTCTCGACAAACTCGAACACCAGACCACGGCCGAGCGCGAAGTGCAGGATCTGTTCACCCATTGGACCGACGGCCGCATCAAACTCCTCGTCACGACCTGCGGGATGCGAGTTCGACAACAGCACCGTGCGTTGATGCTGCACGGCGCCTACACGCCGCTGGAACTCGACGGAGAACGCGCAGATCACGCGGTGGCGTTCGCGCGACATGACGAGTCGGGGACGTTGCTGGTGGTCGCTCCGCGGCTAATCGTGCCGCTGGTCACTGAAGAGCGGCCTCTTCCCGTCGGGCCCG
>Regulatory_Region_WASECA_FRM_SOIL_READ_1557414821 /accession=XZS59466.g1 /library_id=Regulatory_Region_WASECA_FRM_SOIL_LIB_20010901 /sample_id=Regulatory_Region_WASECA_FRM_SOIL_SMPL_20010901 /sample_name=FARM_SOIL /number_of_sites=1 /site_id_1=Regulatory_Region_WASECA_FRM_SOIL_SITE_20010901 /length=1164
ATATAGGTCACGGTGGTCGGCGGTGATGGCAGTCAGTGTCACAGCAGTGAAATAAACAATGCCATGCAGCAGCACGGGATATGTCGACCTGGCGCCCAATGCCTTCCCCCATTCACGAAGATTCTCTCCCTGTTTGCGGTTGAGCACAAGCACCGCANAAATCGATACAGCAATAATGATCCAGGGTCTCAGCAGGAGAGGCATAAGAAACGCGAGATAAGGAACGAACCAGTGAAGGATCTTTGTAAGTCCGAAACGAAAGATCATTCCTGTATCAACAACTGGGAATCCAGTCCCATA
>Regulatory_Region_WASECA_FRM_SOIL_READ_1557428065 /accession=XZS71391.g1 /library_id=Regulatory_Region_WASECA_FRM_SOIL_LIB_20010901 /sample_id=Regulatory_Region_WASECA_FRM_SOIL_SMPL_20010901 /sample_name=FARM_SOIL /number_of_sites=1 /site_id_1=Regulatory_Region_WASECA_FRM_SOIL_SITE_20010901 /length=1314
CTGATCGTGTCATATATTCACCCACGCTGGCAAAGTGTCGCGTATATGCAACACGATGCGATCGCTGTATTGCGTTGCGGCCACATAAGGCCGGATTTCCAGTGAGTCCTTGCTGCCCAGAACTTTCCTATAAACACGCGCAGAATCCACCCAGCAATTTTTTGGAAAGATGACCTGAAGCATGATGAACGTGCTCTTGCCGGTATGGTCTTCGATTTTATAATCCTGGTGACTCAGCTTGCGCTGATCCAAAGAATTCAAAAAGCTTCTCGAGAGTACTTCTAGAGCGGCCGCGGGCCC
>Regulatory_Region_WASECA_FRM_SOIL_READ_1557369191 /accession=XZS37472.g1 /library_id=Regulatory_Region_WASECA_FRM_SOIL_LIB_20010901 /sample_id=Regulatory_Region_WASECA_FRM_SOIL_SMPL_20010901 /sample_name=FARM_SOIL /number_of_sites=1 /site_id_1=Regulatory_Region_WASECA_FRM_SOIL_SITE_20010901 /length=1256
TTTATCCGTTCAGTTGGTTTTTGGCTTCAGCGACGGCATCTACGCCAGTCAATGCGAAGCAAGTCATGTCCGAAACGATACGCTTGTTCAGGCCGGCAAGCACTTTGCCGGGACCGCACTCGGCTGCATGTACAACGCCCTTGTGCGGCAATGGCCTGTATGGTTCCATCCACCGTACTGGGCTATACAGCTGACGTACCAGGGCATCTTTGATGCTGGCCCCCTCCGAATATGCAACAACCTCCGCTTTGTGCAATACGGTTATGTGAGAATACTGACTGCAACCTTCACCAAAAAAGC
>Regulatory_Region_WASECA_FRM_SOIL_READ_1557327703 /accession=XZS22733.g2 /library_id=Regulatory_Region_WASECA_FRM_SOIL_LIB_20010901 /sample_id=Regulatory_Region_WASECA_FRM_SOIL_SMPL_20010901 /sample_name=FARM_SOIL /number_of_sites=1 /site_id_1=Regulatory_Region_WASECA_FRM_SOIL_SITE_20010901 /length=989
CACGATGATTCTGTTCGAGGTAATTTTCAGCCTGCTGCTGGTCAGTGAAGTCAGGAGACTGCCGGCCCTCGCACACTGAACGATTTCGCATTGCTTTTCATATTCATTTCGATTCTAAAAACACTTGCCATACGAGCAAGTGTTTTTATTTTGCATATACTTCAAATTTGTTTCTTTCAGCGATTCCACTCCTACCATACGTGCGTAGTTTATACGGATATACTACGCATTTGATCTACACCTGTCTGTTTTAAATACCATAAAAGATACCCTTGATATACTGATTTCGAACCGCCTGTG
>Regulatory_Region_WASECA_FRM_SOIL_READ_1557427643 /accession=XZS71253.g1 /library_id=Regulatory_Region_WASECA_FRM_SOIL_LIB_20010901 /sample_id=Regulatory_Region_WASECA_FRM_SOIL_SMPL_20010901 /sample_name=FARM_SOIL /number_of_sites=1 /site_id_1=Regulatory_Region_WASECA_FRM_SOIL_SITE_20010901 /length=1346
CGCACTTGCGAGCAAGAGGCGGCGGGATTGCTTCGCGCTTGCTAGCGTGGATTACCTGACCAGAAAGCGGCAGGATTTACTTCAGGCGCGCGAGCGGGTCCCGCTTCGCGCGTGCGCCGAACATGAAAACCGGCGTGAGGCCCAACGCCAGGATGACCAATCCCACCGTCATTCGGGGGTCCAAAAAGCTTCACCACTTTTATCAGCTCGCCGTCCAAGGCGGGGGGGAAACAAGGGGTTTGGTTTCCCCCACCCAAAAAATTGCGGAAATTGGCAAAAGGGGAACCTTTTCTAACCCAA
>Regulatory_Region_WASECA_FRM_SOIL_READ_1557427636 /accession=XZS71244.g1 /library_id=Regulatory_Region_WASECA_FRM_SOIL_LIB_20010901 /sample_id=Regulatory_Region_WASECA_FRM_SOIL_SMPL_20010901 /sample_name=FARM_SOIL /number_of_sites=1 /site_id_1=Regulatory_Region_WASECA_FRM_SOIL_SITE_20010901 /length=1313
TCAGATTGCGGGGCACCAGCCGAAGGTCAAGAGATGGAACTCACCCGAGTTCCAACCGAATTCGTCGCTACTCCAAATCCGCTCATGGCGGAGGGCATCGCCGAGTGGAGCCTCACGGCGATGAGTCGACGACTCGTTTGGGGTGACGATTATTCCGGCGTTGGTCGACAAGTCATGCCGACACTGCCGGCCGCTGATCGCGGCATCGGCACACTGGATACAACCCTCGAAGTCGAGGTTGGATACACGAAGCCAATTCAAAAAGCTTCTCGAGAGTACTTCTAGAGCGGCCGCGGGCCC
>Regulatory_Region_WASECA_FRM_SOIL_READ_1557421982 /accession=XZS67335.x1 /library_id=Regulatory_Region_WASECA_FRM_SOIL_LIB_20010901 /sample_id=Regulatory_Region_WASECA_FRM_SOIL_SMPL_20010901 /sample_name=FARM_SOIL /number_of_sites=1 /site_id_1=Regulatory_Region_WASECA_FRM_SOIL_SITE_20010901 /length=1218
GGGGACGGACAGCGAGACGCCGGGCGACGTCCGCCGCACGGCGATGGTCGCGCGCGAAGCCGACGCGTGCAGCAGGAACTTGGGTGAGCGCTTCCTGGACGATCCGGGAAATGCCCGCGCTCCGGCGGCCGTCAGATGAAGCGATGATCGCGCGTGAACGGCAGGGATCACTAGTGTGACTTGAGGGGCCAGGTCAGTTTGGTCCCTTAGGGAGGTAATTCACCTGGGTAACAGGCAACCGTCTTGGGAAATGTTCGGCCAATCCCAAATAAGCGCGATTAGTAAGGCGGGCACAAGGCA
>Regulatory_Region_WASECA_FRM_SOIL_READ_1557411737 /accession=XZS59876.b1 /library_id=Regulatory_Region_WASECA_FRM_SOIL_LIB_20010901 /sample_id=Regulatory_Region_WASECA_FRM_SOIL_SMPL_20010901 /sample_name=FARM_SOIL /number_of_sites=1 /site_id_1=Regulatory_Region_WASECA_FRM_SOIL_SITE_20010901 /length=1326
GTCGGTCGACGCCGGCGCGTCCTTGGCCGCGGCTTTCGCGGCCTTTGGCGCTTTGGCGGCCTTGGCCTCGGAGATCTGGTCGTCGGTCGGTTTGGTCTTGCTCATTTGTCCCACACTGCGCCGCTCTTGCGGNCGATACGCACGCGCGAAACATCGGACAGCGGTCTGCTGCCGATGCGCGTCGGCTCGTTGGTATCGGGGTCCACAGCATCACGTGCTGGCGTGGATGGCGCTTCCCGCTCGAGAATCCGCCCTTGATGTCTTCTGTCGGTTGGGGCGGGTGTCCGCTTTGATAGGTTC
>Regulatory_Region_WASECA_FRM_SOIL_READ_1557390182 /accession=XZS52395.y1 /library_id=Regulatory_Region_WASECA_FRM_SOIL_LIB_20010901 /sample_id=Regulatory_Region_WASECA_FRM_SOIL_SMPL_20010901 /sample_name=FARM_SOIL /number_of_sites=1 /site_id_1=Regulatory_Region_WASECA_FRM_SOIL_SITE_20010901 /length=1045
GAATTGCGAACCGGCTTCGCGTGCGCCATCTGCCAACGCTGCGACGCGACCATGATATTTGTAACCGGCGCGATCAAAAACGACAGCGCTGATTCCGGCGTTCTTGGCGCGTTCTGGCACGATACGCCCCACGATACGCGCGGGCTTCAACCTTGTTCTTTGCCTTCAAGCTGCGCGGGAATTTCATTGTCGATTGGCGAAGCAGAAACTAATGTTTGCCCCTTACTATCGTCAATGACCTGCGCGTAGATATTGGCTGAACTGCGGAATACATTCAGGGGTGGACGGGCGGGCGTACAG
>Regulatory_Region_WASECA_FRM_SOIL_READ_1557435553 /accession=XZS78701.b1 /library_id=Regulatory_Region_WASECA_FRM_SOIL_LIB_20010901 /sample_id=Regulatory_Region_WASECA_FRM_SOIL_SMPL_20010901 /sample_name=FARM_SOIL /number_of_sites=1 /site_id_1=Regulatory_Region_WASECA_FRM_SOIL_SITE_20010901 /length=1289
ATTCGACTGACACGGTCGCGTACTCTGGTGCGCCGTCGGCAAATCCGACTGCCTTATAAGGAGTGCAAACCAGCACGAGGAAACACCACTACGTTCACCGAAAGCCTATGATGCCCGAGATAGGGAACCGACGATACATCACGACGTACAATAAACAAGAACTTAACTTGCGACTACTGGAGAAAATAGGTCATCTCACCTGTCGCTGATCCGCGCATTGGGAACGAAAGGTAACGTGAAGGACAACGAGAGCACTGATCCTGCTATGAACAACGATTGACTGCTTACTGACCCCTCTAG
>Regulatory_Region_WASECA_FRM_SOIL_READ_1557393489 /accession=XZS49831.b1 /library_id=Regulatory_Region_WASECA_FRM_SOIL_LIB_20010901 /sample_id=Regulatory_Region_WASECA_FRM_SOIL_SMPL_20010901 /sample_name=FARM_SOIL /number_of_sites=1 /site_id_1=Regulatory_Region_WASECA_FRM_SOIL_SITE_20010901 /length=1209
CGGCGCTGCCAGAGCATGGCGGCGGTCGCGGCGGCGACGGCCGAGCTCGCGAGGGGATGAGGTGAGCGGGTGCGCATCGGTCCTCCGGTGCTCAAGCTGATCTGCGCTGGGCACATCCGCGCGGTGGTGTGGTCGGGTGAGCTGCGCGCCAGACCGGGCAGGTCCAGCGCGTCCGCATGCTCTGGCCGACGCCCGGATGCGTCAACGAACGAAAGTACCGGGCTCAGGCCACGCGAGCGGCCCGGACTCGGGCTCAGAAGAGCCCCAATCGGCCCGTGCTATACTCGGCGCCGGCCTTCG
>Regulatory_Region_WASECA_FRM_SOIL_READ_1557389741 /accession=XZS50270.y1 /library_id=Regulatory_Region_WASECA_FRM_SOIL_LIB_20010901 /sample_id=Regulatory_Region_WASECA_FRM_SOIL_SMPL_20010901 /sample_name=FARM_SOIL /number_of_sites=1 /site_id_1=Regulatory_Region_WASECA_FRM_SOIL_SITE_20010901 /length=1146
GAAGTATCTGCCGAAATTGGCAAGAGCAATTTCGAGGGCGTCAGCGGTCGTATCGAGTTCGACGACAAAGGCGATTTGCGCCATGGCGCCGTAACGGTGTATCAAGTGCGTGAGGGCAAGCTGACTGTGCGCGAAATCGCTGGCGGCGGGCCGATCGATCACGCGGCCGCGGCAGTGCAGGCGAATGTGGATGCCGCGAAGGACGTGGGCGACAGCGCGATGCGCGCGATGGGTGGCACGGCCAAGCCGGCGACGGCGCAGCCTTGATTCGTCATGGCGCTAGCCCAAACGGCACCTGCG
>Regulatory_Region_WASECA_FRM_SOIL_READ_1557337235 /accession=XZS25108.y1 /library_id=Regulatory_Region_WASECA_FRM_SOIL_LIB_20010901 /sample_id=Regulatory_Region_WASECA_FRM_SOIL_SMPL_20010901 /sample_name=FARM_SOIL /number_of_sites=1 /site_id_1=Regulatory_Region_WASECA_FRM_SOIL_SITE_20010901 /length=1186
CTAAATCAGGCATGATCCTTATCAACAGGCGGGGTGGGGAATGTCAGTTAATGATTGGATGGGATATATAAATTTTATCCATACAGTTCCTGGTGAATGGCTTTCCTGTCATAGCCCATTTCCAGGATATGCTTTTTGGCCTCATCGATCATGTGTTTCCATCCACAGAGAAAAAACTGCGCACCGGGTTTTTCCCGGCAAAGCTGCATATAGATAGGATGTACATACCCGTAATATCCTTCCCAGCGTTCACGGGATAAGGTAGGATGATAGTGAAAATCTTTTAATTGTTGCTCGAGT
>Regulatory_Region_WASECA_FRM_SOIL_READ_1557448124 /accession=XZS90332.b1 /library_id=Regulatory_Region_WASECA_FRM_SOIL_LIB_20010901 /sample_id=Regulatory_Region_WASECA_FRM_SOIL_SMPL_20010901 /sample_name=FARM_SOIL /number_of_sites=1 /site_id_1=Regulatory_Region_WASECA_FRM_SOIL_SITE_20010901 /length=1238
GCGACGGAAGCTTCAATCACTTTACCCGACGGTACCGGATTCGTATTCACGATCCACGAAGAAGAACTGGTATCTGATCGCAGGTAAAACATGGGCTTTAGTGAGACCCCTACTAAAGGAGATATCCATGTTCAAGAATCTGAAGAAGAAGGTTCGTGAAAACCAAGACACAGTCGTCGCAGTAGCATTCTATGCCGCTTGCGTCGTTGGACTCGCCGGTCTTGTTGTGCTCGCCTCAAAGGAAGCAGACAAGATCAATGCGATCAACGCCGAAAGAGAGCAGAAGTTGATCGACGCCAT
>Regulatory_Region_WASECA_FRM_SOIL_READ_1557408283 /accession=XZS58214.g /library_id=Regulatory_Region_WASECA_FRM_SOIL_LIB_20010901 /sample_id=Regulatory_Region_WASECA_FRM_SOIL_SMPL_20010901 /sample_name=FARM_SOIL /number_of_sites=1 /site_id_1=Regulatory_Region_WASECA_FRM_SOIL_SITE_20010901 /length=1486
ACCCAGGTGGTCTCCCCCTAATCCGTTAACCGGGGGCCGGGAACGGGCCCCCCCTTGATGACGGGCTTCTGGGGAACCACCGGAAGGAACCCCCTCCGGGGTCCCAAGGTTTCTCCCCTCTTGATATTTTTCCGGAAATAAAAAAGAGGGCGATCTCCCCTCCCTCGGAAAACAGGGTCTCAACACTTGGGGGTTTCTCCCCTCCTCGCGGGGGATTGCTCTCAAGAAAAAGGGCCCCCCCCACTTAAAAAAAATGGTGCCNAACCGCCCANNCTCCCCCCTGGGAGAGGGGAATCTTNT
>Regulatory_Region_WASECA_FRM_SOIL_READ_1557407247 /accession=XZS62790.y3 /library_id=Regulatory_Region_WASECA_FRM_SOIL_LIB_20010901 /sample_id=Regulatory_Region_WASECA_FRM_SOIL_SMPL_20010901 /sample_name=FARM_SOIL /number_of_sites=1 /site_id_1=Regulatory_Region_WASECA_FRM_SOIL_SITE_20010901 /length=1015
GAGCATCCGCACGGAAACCTACGAGGAGATCGACATGGGTGCGGGATTGACGCTCAATCATATTCTCTCCGTCAAACCGCACATCACCATCCCGTTCGGTCTCAAGAAGCCGAAGACCTCGTTCGGATTGGATTTCGCGGTGATGCTGTAGGAGCCGGTTACTTGGTCGGCCGGCGCTCCTCGCAGGGCACCGGCCGCCCGCGCAACGACGGTAGACAAGCTTCAGCGAGGCTCTGGCCCGACATGATGCCCGCGGCCCGTCGCGCATATCAGGTGCGCCGTCGTATAATCCAGTTCCCT
>Regulatory_Region_WASECA_FRM_SOIL_READ_1557385989 /accession=XZS46645.b1 /library_id=Regulatory_Region_WASECA_FRM_SOIL_LIB_20010901 /sample_id=Regulatory_Region_WASECA_FRM_SOIL_SMPL_20010901 /sample_name=FARM_SOIL /number_of_sites=1 /site_id_1=Regulatory_Region_WASECA_FRM_SOIL_SITE_20010901 /length=1314
TATAAATTTTTCATTTCCATTTCAGCTTCAAACAGCCTGTAATGAGTGGCATGAGGCAAGGGTCGAATTGGTTCATTTTTAAAATGCCCCAGAATTTTGTAATGCGGCGCCATAATAAGTATCGCCAAGCCTAAAACCAAACACAGCGCCAAACAATGAAGCTGAAGTTCAAACAGTATTGAATTTCTTAGGGGACCGCCATGCAAAAAATTTTCCAATACAAAAAAAACTGGTTAAAGCCCCTTAAACCTAATCCAACGGCCTTTCTGGGAGGCCCGAATAAGGGCAACCAACTTTCTT
>Regulatory_Region_WASECA_FRM_SOIL_READ_1557424228 /accession=XZS72116.g1 /library_id=Regulatory_Region_WASECA_FRM_SOIL_LIB_20010901 /sample_id=Regulatory_Region_WASECA_FRM_SOIL_SMPL_20010901 /sample_name=FARM_SOIL /number_of_sites=1 /site_id_1=Regulatory_Region_WASECA_FRM_SOIL_SITE_20010901 /length=1468
ATCCCTGGGTGTGGCCAAACAGGCGTTATGAAGGACTCAAGGGACCTTGGTCCGAATCCCCCTCTCTTTGGGGCCCCCCGCCTGGCACAAAAACAAAGAGAATACACGCGCGATCCCGGAATTGTCTTCTAACACATAAAGGTCATCAGGTGGCTTTTGGACTTGAGAGCCCCCATGTGGGGTCAAGACAAAGAGGGGCTTGAACACCAACCCGTGGTACACACNCTGCGGGCGCAGGAGGGGCACACCGCACGCCACATGCGGCGTGTGGAACAACTGAAGTAATATANAGCGGGCACT
>Regulatory_Region_WASECA_FRM_SOIL_READ_1557374981 /accession=XZS42504.y1 /library_id=Regulatory_Region_WASECA_FRM_SOIL_LIB_20010901 /sample_id=Regulatory_Region_WASECA_FRM_SOIL_SMPL_20010901 /sample_name=FARM_SOIL /number_of_sites=1 /site_id_1=Regulatory_Region_WASECA_FRM_SOIL_SITE_20010901 /length=1158
AGACGCCGAACTATGGATCAAGATGTTATACCATTGGCGTAATAACATCTTCGCAATCCCAACTTTAAAAAAGGAAATAGGTTGTTTAGCGGGTATCAGTTAATCGGGCAATTCCTTGAGTAAAGTTCTCTGGCCATAGAGCTTCCTCAGTCAATAAAAATTGTTTGAGGACGTCTCCTCCGACAAAGACCACTACCTCTTTATTAACCAATGCATTAATGAGGTCGGTTGGAAAATTCATATTTTGCTTGTTCAGATTCCCAGTTGATCCGCCACTGGCAATTTTAAATTAGGCCATTG
>Regulatory_Region_WASECA_FRM_SOIL_READ_1557364474 /accession=XZS37754.g1 /library_id=Regulatory_Region_WASECA_FRM_SOIL_LIB_20010901 /sample_id=Regulatory_Region_WASECA_FRM_SOIL_SMPL_20010901 /sample_name=FARM_SOIL /number_of_sites=1 /site_id_1=Regulatory_Region_WASECA_FRM_SOIL_SITE_20010901 /length=1337
GAGGCTTTCTCCATCGGCGATTACCCTAACGACCCGGTCGAGCGCTTTCCGTTTATCGAAGGGTACGCCCACACCGGCGGATGGCAGCGCGCATTAAAGCTCAGCCGAGATTCGTATGCCGTTTCACCGGAAGTAATGCAGCCTATGCTGTGCCGTTTGTGGCAGCGGATCGATCAACAGATCGCGGATGAGTCTGAGAAATCCGCGGCTGTGCAGCAAGTATGGGATGAAATGGGCTGCGCTGCGCAACCCTAGAAAGGCCGCACAACCGCGCCATCGCTCGTGATACACTATTTGGTA
>Regulatory_Region_WASECA_FRM_SOIL_READ_1557407437 /accession=XZS65539.x1 /library_id=Regulatory_Region_WASECA_FRM_SOIL_LIB_20010901 /sample_id=Regulatory_Region_WASECA_FRM_SOIL_SMPL_20010901 /sample_name=FARM_SOIL /number_of_sites=1 /site_id_1=Regulatory_Region_WASECA_FRM_SOIL_SITE_20010901 /length=1040
GGAGTTGGCTGCGCTAGTGAGTGCCGCTTTGCGCGACAAACGGCAGCGGCGCGTGATCTGCCGTGAGTGCCGGATCTGCATCAGAGGGGGCAGTGCGGTGGTGTGTGGAGCAGGTGTACGTTCTTGGCACGTCGAAGTCCCCGCTGACTGCTGATCCTCATCCGGGCCGACCCGAAGGGAGCAGGAGCATGGCCAACGCCGTCCACTCACGCTGAGAGGTACGAACCGACCGTAAAGGCGGGTCCGTTTGACAAGTCGCGTACTTGCTGGCGCTGTCGGGCTTACGTGAAGACGGCGGAT
>Regulatory_Region_WASECA_FRM_SOIL_READ_1557376713 /accession=XZS43283.b /library_id=Regulatory_Region_WASECA_FRM_SOIL_LIB_20010901 /sample_id=Regulatory_Region_WASECA_FRM_SOIL_SMPL_20010901 /sample_name=FARM_SOIL /number_of_sites=1 /site_id_1=Regulatory_Region_WASECA_FRM_SOIL_SITE_20010901 /length=1105
CCGTGCTTGTCCGCACCGGTGGTCCGCGAAATTGGAGTATGCCCGTTGCCCTCGATGCGTATGTCCACGCGCATGAAAATTCCGAGGGATTGCAGGGCCCCATTGTCTTTCACTGTGTGCATCGCACGCACGGCGTGGGGATGATCGACGCGGCCGCGGTTGCGCGAGCGGACGCGCAGATTTCAGCCTGGACGGGTGAAGCGCCGCTCCGAGTGCTGGTCGGAACCGTTTCGCACTGTCACGGCGCATTGGGCGTGCTCGTCGTACGGTGAGGTAAGCCGGGGCGACATGGCCTAGCGT
>Regulatory_Region_WASECA_FRM_SOIL_READ_1557428351 /accession=XZS71194.b1 /library_id=Regulatory_Region_WASECA_FRM_SOIL_LIB_20010901 /sample_id=Regulatory_Region_WASECA_FRM_SOIL_SMPL_20010901 /sample_name=FARM_SOIL /number_of_sites=1 /site_id_1=Regulatory_Region_WASECA_FRM_SOIL_SITE_20010901 /length=1274
GCCGTGTCCCCGGCCACGCTCGTGGTTGCGCCGGCGTTGTTCTGTACCAAATCCCAACCGCCTTCACGGAGGTGTTCTAAACTCTGCGTTCGGGTGGTGGAGGAGTTCCCGCCCCGTGTTCCCCCGGGTTGAATCCAAGTTGTTCTGTGTGGTGTGTTGGCCTAGGTCCGTTGGGGAATCCCTTTTGATGTGGTTCCCTTCTACGCTATCTATACTTTTGTCATCCTTATTCTATGTTTTGTATTAAGTGAATTTTCTCCTTCCATTGTTCTTGGGAATGTCCTCTATAGTTATCCTATA
>Regulatory_Region_WASECA_FRM_SOIL_READ_1557408006 /accession=XZS65996.y1 /library_id=Regulatory_Region_WASECA_FRM_SOIL_LIB_20010901 /sample_id=Regulatory_Region_WASECA_FRM_SOIL_SMPL_20010901 /sample_name=FARM_SOIL /number_of_sites=1 /site_id_1=Regulatory_Region_WASECA_FRM_SOIL_SITE_20010901 /length=1181
AAGTGGATCCGTCGAACGCGCTTCCTCGATCTGAGGTCCGCCGACGGTCACCGGTGCGACACGGCGTTGAATCGGCGTCGCGCAGCGGGAATCTTCGAGCTCGGGCCGTTCAACGGATCTTCTCGCTGTCCGCGCGCCGTTAAACTTTGTAGCTAGTTGGTCGCTTTCGCCGCAGGTTTGGTAAACGCCGGTGCGGCGTTTTGGGCACGAGTTGGCCCCGGGGACCTCGGCCAGGGGTGTTCCCCCTGGGGCTCCCTTTTGCGGTTCTGGCCTTGGCGCCCAATTGGGCCCCAGTTTGGC
>Regulatory_Region_WASECA_FRM_SOIL_READ_1557428861 /accession=XZS83601.b1 /library_id=Regulatory_Region_WASECA_FRM_SOIL_LIB_20010901 /sample_id=Regulatory_Region_WASECA_FRM_SOIL_SMPL_20010901 /sample_name=FARM_SOIL /number_of_sites=1 /site_id_1=Regulatory_Region_WASECA_FRM_SOIL_SITE_20010901 /length=1340
GGCAAAGGCGCCCAAAAAAAGAATCATTTGTGGTACAAAAAAAACGTCGGACCATGGATCCGACGCTATAAAATATATCCTAAAATATTTATTCTTGTTTTATGCCGGAACTTTAATAAGCTCTGCAATTCTTTGGATCCACTAGTGTCGACCTGCAGGCGCGCGAGCTCCAGCTTTTGTTCCCTTTAGTGAGGGTTAATTCGAGCTTGGCGTAATCAAGGTCATAGCTGTTTCCTGTGTGAAATTGGTATCCGCTCACAATTCACACAATATACGAGGCGGAAAGTATAAGTGTAAAGC
>Regulatory_Region_WASECA_FRM_SOIL_READ_1557384254 /accession=XZS41042.g1 /library_id=Regulatory_Region_WASECA_FRM_SOIL_LIB_20010901 /sample_id=Regulatory_Region_WASECA_FRM_SOIL_SMPL_20010901 /sample_name=FARM_SOIL /number_of_sites=1 /site_id_1=Regulatory_Region_WASECA_FRM_SOIL_SITE_20010901 /length=1164
TACAATCGGGGCAATCGTCTTGATCATATCGCGGCCAATCTTTGAGCATTTGAGGTGTCTCCATCACATTGTTTTATCAAGAGATTATGTTTATTCATCGTCCAGTTCTGCAACTTTTGTCATTAATCCCCTCTGATACAACCCGAAATCACCCCTAATGTCCCCATTAGCTACATCTTTCGGCGGATCACAACCCATCCCCTTAACATGTATTGTAAGAGAGTTGTATTTACAACTGCCTTCAGTGGAACTAATTCACTGAAACGAACGTATTAAGGGGCATGAGTAGCAATCATGTGC
>Regulatory_Region_WASECA_FRM_SOIL_READ_1557333566 /accession=XZS22553.g2 /library_id=Regulatory_Region_WASECA_FRM_SOIL_LIB_20010901 /sample_id=Regulatory_Region_WASECA_FRM_SOIL_SMPL_20010901 /sample_name=FARM_SOIL /number_of_sites=1 /site_id_1=Regulatory_Region_WASECA_FRM_SOIL_SITE_20010901 /length=992
TGATCTCTTGCAGACATAGACATGTTAGCCTGTGTCTGGGTAACCTGAATTTTTTCGTCAGATTGGTTTTTGTCATACAAAAAATATCCCCATGTACCCAAAAGGCCAGCGGCTAAAACACCAATCAGTATATTTTTGGTGTTGTTATTACGTGGCGGATTGTTGCGGGGACTTTCCGTTGTAGGATAATTTGTGTTTGCCATCATGAAAGGTTTTAGTGCGTTAGATTATAAATTTTATGTGAATTTCGGTGATTCGCTCCACAACTTTCGAAAACCGTGCCAGAAAGCCAAGAGCTTG
>Regulatory_Region_WASECA_FRM_SOIL_READ_1557441112 /accession=XZS86666.g1 /library_id=Regulatory_Region_WASECA_FRM_SOIL_LIB_20010901 /sample_id=Regulatory_Region_WASECA_FRM_SOIL_SMPL_20010901 /sample_name=FARM_SOIL /number_of_sites=1 /site_id_1=Regulatory_Region_WASECA_FRM_SOIL_SITE_20010901 /length=1313
ATGAGGGGAAGGGGCAAAACGAAGAGCGAAAACCAAAGACGAAACGGAAAGTCAACGTCGTCGGAGGAGAGGACGACGGACTGCTGATTCGGATGGAAGATTGGTTATCCTTCAACTTTATCGCATACGAAGTATTGAAAATTGGGAAAACTGACACGCTTACACAATTAGCTCCGCCTCACCTATTAGAGATTAACGATGTAAAAACCTACTCAACAAAGTCTATCCAACAACGCAAACCCTACATAAATTTAATCATCATCAAGGCCACACAATCGTCTCGCGCAATCACACAATCAC
>Regulatory_Region_WASECA_FRM_SOIL_READ_1557447282 /accession=XZS95347.b1 /library_id=Regulatory_Region_WASECA_FRM_SOIL_LIB_20010901 /sample_id=Regulatory_Region_WASECA_FRM_SOIL_SMPL_20010901 /sample_name=FARM_SOIL /number_of_sites=1 /site_id_1=Regulatory_Region_WASECA_FRM_SOIL_SITE_20010901 /length=1387
ATTCTTTGTGAGCTTCATTTGTAATTTGTTTTTCTGCGCCAAAAATAAGGAATTTGGGGGCACAGGCCCTCTCTGTTCAGGGCTTGTGGATATTTCACCCGCTTTGCGCCTTGTAGATAACACTGCTCTTCCGGGCCGTGACCTGTACTTCCTGGTCTTTCAAAACAGGATCGCAGGACAACCCGGAGATAATTTTTATTCCGAAGTGCGGTTCCGGATCACCGCCTCTCCTTCTTGCAAGCAGAACACTTCGTCACCGGCGGAATGCCAGCCTTTCTTTTCCAAGGTGGAAATTCAATT
>Regulatory_Region_WASECA_FRM_SOIL_READ_1557457307 /accession=XZS100855.b /library_id=Regulatory_Region_WASECA_FRM_SOIL_LIB_20010901 /sample_id=Regulatory_Region_WASECA_FRM_SOIL_SMPL_20010901 /sample_name=FARM_SOIL /number_of_sites=1 /site_id_1=Regulatory_Region_WASECA_FRM_SOIL_SITE_20010901 /length=1197
AGGGCTTCCGCCACCAACTCAGGATTCTTCGCGGCCACGCGAAGCAGCGCGAGTGCCGGACCGTCGGGTGTGCGCCGTCCCTGTTCCCAATTACGCAGTGTGGCCACGCTGACGCCGATCATCATCGCGAATTCGGGCTGTGACGCCCGCATTTCCCCCGATAGCCTTGACTTGNGCCGGTCGGAACGCAGTGACGCGCCCCGGCTTCAGCGTCCCTCGNCGGATGCGCCCGGGCTGACGCACACTAATGAGGAGTTTCTCCGAAGGCTGCGATTTCATTTGAATTNTCCTGCACAAGCT
>Regulatory_Region_WASECA_FRM_SOIL_READ_1557418566 /accession=XZS75773.x1 /library_id=Regulatory_Region_WASECA_FRM_SOIL_LIB_20010901 /sample_id=Regulatory_Region_WASECA_FRM_SOIL_SMPL_20010901 /sample_name=FARM_SOIL /number_of_sites=1 /site_id_1=Regulatory_Region_WASECA_FRM_SOIL_SITE_20010901 /length=1035
ATGTTTTACATATACGTATTTGGCAATTTTTGGTTTTCCCTCTTTTGAAATTTCCTCACCTTCAATTCCGGAAACACCGGCCAAAGTTGTTGCGCTGGGGGAACTAATCCAGGGAGGAGAGCTTTCAATTTCTTCCCATGTTTGGTCAAGAATTTTAATAACGATCCAGCTGGAATCATTAAAATTTGAAAAAGACACTTGTTTCTCCTTATCATTATCTTCTAAATGCTCGCCCCTTAAAATAGTCCATTCTTTCGGATAATTAATCGAATATTTATATGTCGGACTAGTAAAAGTAAT
>Regulatory_Region_WASECA_FRM_SOIL_READ_1557359580 /accession=XZS29339.y1 /library_id=Regulatory_Region_WASECA_FRM_SOIL_LIB_20010901 /sample_id=Regulatory_Region_WASECA_FRM_SOIL_SMPL_20010901 /sample_name=FARM_SOIL /number_of_sites=1 /site_id_1=Regulatory_Region_WASECA_FRM_SOIL_SITE_20010901 /length=1150
GCTCGAGCGCCCCCAGCAAGCGCGAGAACAGCAGACGCTCCGCGGCGAGAATTTCGGCCGCGCGTGCGTCGTCGAGCTCGCCGCCGACATCGAGCCGCTCCGCCATGTCGCCCAAAGTGCGCTTGCTCTTCGCCGAGCACGCGCTTCAACGAAAGCGCATGCCGCGCGCTTTTTAGGGCTTGGTCGTAAAGACCGTAGAAACAGAGTGCCCGGAACTCGACGATCATGGACATGTAAAGGTAGGCCGCGCGCAAGCTGGGGTGCGCGCCCAATGGCGCGCACCGTCGCGCTTTTCAAGCC
>Regulatory_Region_WASECA_FRM_SOIL_READ_1557429105 /accession=XZS84567.g1 /library_id=Regulatory_Region_WASECA_FRM_SOIL_LIB_20010901 /sample_id=Regulatory_Region_WASECA_FRM_SOIL_SMPL_20010901 /sample_name=FARM_SOIL /number_of_sites=1 /site_id_1=Regulatory_Region_WASECA_FRM_SOIL_SITE_20010901 /length=1129
CCGCTCTGCGACGACTTTCTGCTCGCGGCCGCCAAGCGCCTCGGGTTCGCCNCCGTCACCCGCGACCTGCTGGACAGCCCGGATCAGCTGCCGAAAGNAGCGTGGCTCGACCTCTGGATCTCGAACGAAGACGACGAAGTGGCCCTCACCCGCACGCGCGAGGGGATCAGTACCTCATCGATCTCCTCACGCAGCTTCGCGAGACCACGGATCCCGAAGCACACATCCATCTCGATCGCGGCACCTTGGCGATGACGGAAAACTCGGCGAACCTCGTCCTGTTCCAAGAAGAGGAATCGT
>Regulatory_Region_WASECA_FRM_SOIL_READ_1557417621 /accession=XZS71736.b1 /library_id=Regulatory_Region_WASECA_FRM_SOIL_LIB_20010901 /sample_id=Regulatory_Region_WASECA_FRM_SOIL_SMPL_20010901 /sample_name=FARM_SOIL /number_of_sites=1 /site_id_1=Regulatory_Region_WASECA_FRM_SOIL_SITE_20010901 /length=1295
TAATTCTACCTTACAAGCGCTGGTATCAATCGATAAAGAATGATCTAAAACAAAATCTCCTGCATCAAAAGCAAAAGGGCATTCGTTCAAAACGATATGACGAAATTGAGCTGGCTTTGGAGATCGCTGACCAAAATACATGATTTCATTGGTGTCATTCACATGTGCTAGCGAATGTGCATGGCCAAGTTCATGTAAAAGGGTGCGGTACAAATCCACACTGTTTGATGGAAGATCATGTGTTCTATTAGTATCAACAAAGAATTTTGGAATAAAATTTTTGTTTATTATTATGTCTAT
>Regulatory_Region_WASECA_FRM_SOIL_READ_1557463208 /accession=XZS115351.b1 /library_id=Regulatory_Region_WASECA_FRM_SOIL_LIB_20010901 /sample_id=Regulatory_Region_WASECA_FRM_SOIL_SMPL_20010901 /sample_name=FARM_SOIL /number_of_sites=1 /site_id_1=Regulatory_Region_WASECA_FRM_SOIL_SITE_20010901 /length=1212
TCGCTGGTCGTCGAGCGGCATGGACTCGTTCATCCGCTGCGTCTCGGGTCCCAGGGCCGATGCCGACCCCCTGTGCGATCCCGCCCGTGGAAAGATTCGCTAACGCGGGCATCTCACTATCCGTCGCCGGGATCCGCGCGTGGCGGGCGGGAACCCCTGCCGCCGGGGCGCTCAGAAGGCCAATGGGCTGCTCCGCTGTGCCCCGGCCGCAATGGCCTCCGAGGCACCGGATTCGGGAGTCGCCAGCACTACGTCTGCTCAGTTTCGGGAAGTAGATCACACCAGTTTGTCATCAAATCT
>Regulatory_Region_WASECA_FRM_SOIL_READ_1557463135 /accession=XZS115228.b1 /library_id=Regulatory_Region_WASECA_FRM_SOIL_LIB_20010901 /sample_id=Regulatory_Region_WASECA_FRM_SOIL_SMPL_20010901 /sample_name=FARM_SOIL /number_of_sites=1 /site_id_1=Regulatory_Region_WASECA_FRM_SOIL_SITE_20010901 /length=1294
GGAGACTTGGAAATCCCCGTGAGTCANACCGCTATCCACGCCCATTGATGTACTGCCAAAACCGCATCACCATGGTAATAGCGATGACTAATACGTAGATGTACTGCCNAGTAGGAAAGTCCCATAAGGTCATGTACTGGGCATAATGCCAGGCGGNCCATTTACCGTCATTTGACGTCATAGGGGGGCGTACTTGGCATATGATACACCTGATGTACTGCCAAGTGGGCAGTTTACCGTAAATACTCCACCCATTGACGTCCATGGAAAGTCCCCTATGGCGGTACTATGGGAACATAC
>Regulatory_Region_WASECA_FRM_SOIL_READ_1557406944 /accession=XZS65130.y1 /library_id=Regulatory_Region_WASECA_FRM_SOIL_LIB_20010901 /sample_id=Regulatory_Region_WASECA_FRM_SOIL_SMPL_20010901 /sample_name=FARM_SOIL /number_of_sites=1 /site_id_1=Regulatory_Region_WASECA_FRM_SOIL_SITE_20010901 /length=1230
CCAGACTGGCGTTCCCTTCGGTGCGCCAGAGGACCTCTCCCGCATTATCGATCAAGAATACGTATAAGTTGTCTTCATGAGGGATATCAAGCAAACATTCGAAACGTTCTTTTTGAACATATATCGTGATGACGGTTTCGAGGGAAAGCTGGTCTTCGAGGACCACCGACTGCTTGACGATCCTGTCCTGAGCGATCTGATCGTCGGGGGGCATGATGCCGAGTGTGGGGATTTCGTAAAGCGAACACGCTGATACTTGACGGCGGATTTCTTGAGCGGGTTAGCCACGTTTGCCCGGCA
>Regulatory_Region_WASECA_FRM_SOIL_READ_1557371690 /accession=XZS29806.y1 /library_id=Regulatory_Region_WASECA_FRM_SOIL_LIB_20010901 /sample_id=Regulatory_Region_WASECA_FRM_SOIL_SMPL_20010901 /sample_name=FARM_SOIL /number_of_sites=1 /site_id_1=Regulatory_Region_WASECA_FRM_SOIL_SITE_20010901 /length=1159
ATTTGAATTTAAATAGCTATTGAAACACATTTTAAGGTTATTTTCAACTTATTATATCATTATCTTTCTTCTACTCATATTTTATATAAATAGTAACACTAACTGATGTGCCTTCTATTAAAATTACTTCAATTTTTTATTGCAAATACAGTACTTAAAAAGCTTAAAATGTAATAATTATAATAATTTACATAACTAATATTATTATCAAAATAATTGAAATAAAAAATTTTAGTTTTGCTAACTTTATTAGCTGATATTTTTGCAATCTTCAAATGCTTTGGAATCGGCTAAGCATAA
>Regulatory_Region_WASECA_FRM_SOIL_READ_1557403800 /accession=XZS62401.x1 /library_id=Regulatory_Region_WASECA_FRM_SOIL_LIB_20010901 /sample_id=Regulatory_Region_WASECA_FRM_SOIL_SMPL_20010901 /sample_name=FARM_SOIL /number_of_sites=1 /site_id_1=Regulatory_Region_WASECA_FRM_SOIL_SITE_20010901 /length=867
ACCGATTGTTGCGATTGCGATCGCCGTGGCCGGATGCGCCCCTCGCGCGATTCTCCGCGTTCGGGTACGAGATCCTGGTTCTGCATCTCTTCTTCTAATGGCCGGTTCGTAATGCCGCCGCTGTCGTCTGTTCCCGGTGCGCGTTCGGCGGTGCGCGACCGATCGCGTTGTTCGACCGTGTCCGGCTCGGACTTCCACCGTTCGCCTTCCGCCTTGCCCTTGTTCGCCCCCTGATTCGGTGCGTTGCGATCCTCGTTCATCTCTTCGCCTCCTTGGTGAGAAGTGGCAAATCGTGTGCCT
>Regulatory_Region_WASECA_FRM_SOIL_READ_1557461569 /accession=XZS114515.b1 /library_id=Regulatory_Region_WASECA_FRM_SOIL_LIB_20010901 /sample_id=Regulatory_Region_WASECA_FRM_SOIL_SMPL_20010901 /sample_name=FARM_SOIL /number_of_sites=1 /site_id_1=Regulatory_Region_WASECA_FRM_SOIL_SITE_20010901 /length=1232
GCCGGGTCTTTTTTGCGGAAATGAGCGGCATTTCTCGCGTGTGCCGTGGGACACGGGATGGACAACTAACGTGGCAACCGTCGAGCCGAGAGTCATGCAAGAACTACTCGATGAAGTCGAGAACCTGGAAAGGAAGATAAAAGGAATGGTTAACATGGGAAACGGCAAATTGAGGACAAGCAAAATCCGTGAGGTTCGCGCAGCCGTCGTTGGCGAGGCCGTGGACTTTGATGCCAGTCAATGGTCGAAGCTGAGCGCGGACAAACAAAAGAAGTTGCTAAAACGGTTAACCGCGCTTCG
>Regulatory_Region_WASECA_FRM_SOIL_READ_1557418654 /accession=XZS75905.x1 /library_id=Regulatory_Region_WASECA_FRM_SOIL_LIB_20010901 /sample_id=Regulatory_Region_WASECA_FRM_SOIL_SMPL_20010901 /sample_name=FARM_SOIL /number_of_sites=1 /site_id_1=Regulatory_Region_WASECA_FRM_SOIL_SITE_20010901 /length=1235
GGTTTTACGAATACCGGCATTTTTCCCGAAAGCCTGGAACAAAGTGATCAGTAAAAGTAACAGAATAANCCAGGGAAGAATATTGTGCAGGTGAAGCAATCCTGTATCCATAGGCATTGACAAGGTTTACTGATTGTAATTACCAGTGACGCGGCCTGGCAGGAGCTTACATGCTTATGTGATTAACTGGCCAAATTAACCTCTAAAAAATATCCTATCAATTGCTAAGGCACGTATGACCTGGGCACGGCAAAAAGGTTAGGCTTTGGAAAAACTTTATGTAGTGAGAACCCAGATTTC
>Regulatory_Region_WASECA_FRM_SOIL_READ_1557427222 /accession=XZS72949.g1 /library_id=Regulatory_Region_WASECA_FRM_SOIL_LIB_20010901 /sample_id=Regulatory_Region_WASECA_FRM_SOIL_SMPL_20010901 /sample_name=FARM_SOIL /number_of_sites=1 /site_id_1=Regulatory_Region_WASECA_FRM_SOIL_SITE_20010901 /length=1143
GGTCCCTCGTCGTGCTGGTTCGACGCGGAGTGCGTGCGTCGCGGCCGCAAAGCGCGCGAGCGTGGCGAGGGTGGCGATGACGGCGACGACGGATTCGTCAACGTCGCCTGCCGCGGCACCACCTGCGAGTGCGTCCTCGAGACCGTGGGTGATCGCGCGCGCCATCGTGAGACCTTCGAGCTCCCCGAGCCTTGCGAGACCATCCAAGAAGCCGAGCACCTCTTGATCGAGGTCTGCATGCGCGGCATGCCCAAGCCGTTACGCTAACCGCGCGTGAGCCATACTCACTTGAGCGGCATG
>Regulatory_Region_WASECA_FRM_SOIL_READ_1557463432 /accession=XZS115630.b1 /library_id=Regulatory_Region_WASECA_FRM_SOIL_LIB_20010901 /sample_id=Regulatory_Region_WASECA_FRM_SOIL_SMPL_20010901 /sample_name=FARM_SOIL /number_of_sites=1 /site_id_1=Regulatory_Region_WASECA_FRM_SOIL_SITE_20010901 /length=1383
AAGCAGCCCGTTTTGAACAGAAAGCCGATGAAGGAAGCGATAGAAACAAACGTGGCGGAGGTAGTGCCGGAAGAGGTGCAGGCGGTTCATCACAACCAAAACGCCGGGTACCAAATGCCGGCGCAGGTGGCAGAAAACCAGCCGGAGGCAGATAAGTTTTAGTTGTGGTTTATAGTTTTGTTGACCGGCATTTGTACTACTATTGTACATCGTTGTAAACTTTGGTTCTGTTATTTCTTTCTTTTTGGAGAAAAGAAAGAAATAATCTCACTTGTACCGCATACCATTATTCAACAGGGC
>Regulatory_Region_WASECA_FRM_SOIL_READ_1557415915 /accession=XZS70614.b1 /library_id=Regulatory_Region_WASECA_FRM_SOIL_LIB_20010901 /sample_id=Regulatory_Region_WASECA_FRM_SOIL_SMPL_20010901 /sample_name=FARM_SOIL /number_of_sites=1 /site_id_1=Regulatory_Region_WASECA_FRM_SOIL_SITE_20010901 /length=1435
ACCACGACGCTAAGGGGCTTGGGCCGATGTTCAGTCGCGCCTGGCTAAGTTCTCCGAATTAATGGTGCTTTTTCACTCGCAATTGCGGGCGCGGTGCGTTCGATAGCGCCATGTTCCCATACACAGCGTTGGCCAGCGACAGACAGTGGCAGCCCGGCCCATATGAAGGAGTTGAATTGCTCGTGTTGCACAAAAACGAGGTGACCGGTGGCGTGACCGTGCTGCGGAAGTTCAAGGCAGGCCTGACCGTGCCGGCCCACATTCATCCGCAGGCCAACGAGTTGGTCTATGTGCTCTCCG
>Regulatory_Region_WASECA_FRM_SOIL_READ_1557329955 /accession=XZS22000.g2 /library_id=Regulatory_Region_WASECA_FRM_SOIL_LIB_20010901 /sample_id=Regulatory_Region_WASECA_FRM_SOIL_SMPL_20010901 /sample_name=FARM_SOIL /number_of_sites=1 /site_id_1=Regulatory_Region_WASECA_FRM_SOIL_SITE_20010901 /length=989
GCGCAGGCCCTGCCCACAGCATGCTCATGCCAGGGGCGGATCTGGCGAAGCCGAGCTTCTCCCTCGCCGCCTGGCTCGCCTCGTTCGGCGTCGATCCGGGCGCGGTGCGCGCCATCGAGCTGCTCGCCGGAGAAGATGTGATCACCCGACTCACTCAAAAGGAGTGGGGAGACGAGAAAAATACGCTGTCGTTTACGCTGCCTCGAAGAAGCCAGGGGAAAATAATGATCCACCTCCCCCCCGAGGATCCAAAGAATTCAAAAAGCTTCTCGAGAGTACTTCTAGAGCGGCCGCGGGCCC
>Regulatory_Region_WASECA_FRM_SOIL_READ_1557432767 /accession=XZS80341.x1 /library_id=Regulatory_Region_WASECA_FRM_SOIL_LIB_20010901 /sample_id=Regulatory_Region_WASECA_FRM_SOIL_SMPL_20010901 /sample_name=FARM_SOIL /number_of_sites=1 /site_id_1=Regulatory_Region_WASECA_FRM_SOIL_SITE_20010901 /length=1219
TGGCATAATAATTATTTTAGATTGTTGATTGTTGTTTTAATTTTCGAAAGGCGTAATCATTGCTTTTTGTGAGTCACGTTGTTACTTTAATCGTAGTAAACGCATAACGAAATCCCTGTTGGCAGGCGATATTACGCTGCCCTTTGTTAAATGACGTTAACCGTTTGTTGATTTTTTTGTGAGAATGTGAACGCTATAAGCATGTTGACAGTAATCTTTCCGGTACCGGTACTTTAAAAGCTTTTTGCCTTGAGTGCTCTTACCTTTGCCTATACTCATTTATTTTCCCCCCTGTTGGGT
>Regulatory_Region_WASECA_FRM_SOIL_READ_1557420690 /accession=XZS72265.g1 /library_id=Regulatory_Region_WASECA_FRM_SOIL_LIB_20010901 /sample_id=Regulatory_Region_WASECA_FRM_SOIL_SMPL_20010901 /sample_name=FARM_SOIL /number_of_sites=1 /site_id_1=Regulatory_Region_WASECA_FRM_SOIL_SITE_20010901 /length=1144
GCGTACCGCGACATCCTGCCAACGGGGAAAACCGATTCGCACGCTTGCGAGGCTGAATGAGAGGGTTGCCGAAAGGCAGCCCTCTTTTCTTTTTGGATGGGTGGTCTGAACCGAGCTGCACACCGCCTTCGAGTGCGGAACAAAAGTAAGCCGCGTTTTCTGCTGGCATCACCTTTGCGTTCAAGGCGGCAGCACTAATGAACTCGTCAGCAGGATTGTGACATGATCCAAAGAATTCAAAAAGCTTCTCGAGAGTACTTCTAGAGCGGCCGCGGGCCCATCGATTTTCCACCCGGGTGG
>Regulatory_Region_WASECA_FRM_SOIL_READ_1557432059 /accession=XZS79630.y1 /library_id=Regulatory_Region_WASECA_FRM_SOIL_LIB_20010901 /sample_id=Regulatory_Region_WASECA_FRM_SOIL_SMPL_20010901 /sample_name=FARM_SOIL /number_of_sites=1 /site_id_1=Regulatory_Region_WASECA_FRM_SOIL_SITE_20010901 /length=1276
GCGGTAAGAGATAATGCGCGCAATGCCTGGTTGGCTCAAGACTGCTGCGCGGCGCATCCTGCCGGATTCACTGCTGGTGCCGATCGTGGCGATCCGCGAGCGGCGGCTCTCGCATCGCCTCAACAGGCAGTGGCAGGTCGATTCGCTCAGTGAACGGCTCTTCAAGCAGTTCGGGACTCGCGTTCTTTCGGGGCCGTTTGCGGGTCTGGTCCTGCCGGAGGCCGTGGCCTGCGAGCACATCGGGCCGGTCCTCTTGGGCGTTGTACGAACACGAGCTGCACGAACGCTGGTTAGCTGCCG
>Regulatory_Region_WASECA_FRM_SOIL_READ_1557337800 /accession=XZS25471.y1 /library_id=Regulatory_Region_WASECA_FRM_SOIL_LIB_20010901 /sample_id=Regulatory_Region_WASECA_FRM_SOIL_SMPL_20010901 /sample_name=FARM_SOIL /number_of_sites=1 /site_id_1=Regulatory_Region_WASECA_FRM_SOIL_SITE_20010901 /length=1311
GCTCGGCAAAGGCTCCATCGCGTCCCGCGTGAAGATCGTGTCGATATAGCGCGCTCGCGCTGGGGGTAATTGCGGAGCGCCACGGCTCTGATCGTGGCTACGCGTGCTCTGGGCCTCGTGATCGCCGGGTCATGGACGGGAAGGCTGGCGGTTCGAGGGCACATCGGTCGCGGACAGGAGTGAGCGGAGCATGGTGGCCGGCGGCATCCGGCAGGTGGGGGGCTCACCCGGCGGGGGCACACCAGGGGGCGGTAACCAGGTGTGGGTCCCGCGGGAACATCGCGGAGACGAAAAGCGGGT
>Regulatory_Region_WASECA_FRM_SOIL_READ_1557417022 /accession=XZS73597.g4 /library_id=Regulatory_Region_WASECA_FRM_SOIL_LIB_20010901 /sample_id=Regulatory_Region_WASECA_FRM_SOIL_SMPL_20010901 /sample_name=FARM_SOIL /number_of_sites=1 /site_id_1=Regulatory_Region_WASECA_FRM_SOIL_SITE_20010901 /length=1190
TCAGGAGGCAGGATGAACACTGGCCAAACGAGTTTATGGCTGCGTGCTATCGCCAGCGGACTCTACAGGAGGTGGAGCAGATCCGTCTGGAAAGGTTGGCGCTCAAATCCCGCATCTATCGTCCACGTTTCTTCGAACGGACGATGTTCAACGTTGCAAACTGGATGATTTCCACCGGTAAACAACTGCGCGAACATTATGAGGTCCCTGGTGCAATGAAATATAGTCACTCATCTATGGGGCACCTGGATGCACTCAAAACTGATTAACTCACCCTACTCACCGGAAGCTCCCGCAGGG
>Regulatory_Region_WASECA_FRM_SOIL_READ_1557429243 /accession=XZS84761.g1 /library_id=Regulatory_Region_WASECA_FRM_SOIL_LIB_20010901 /sample_id=Regulatory_Region_WASECA_FRM_SOIL_SMPL_20010901 /sample_name=FARM_SOIL /number_of_sites=1 /site_id_1=Regulatory_Region_WASECA_FRM_SOIL_SITE_20010901 /length=1104
GAAAGCCTGCACCCTGGCGCAGCCCAGGCGGATATCATCGCCAATACCGGCTTCGAGATCGGCTTTGCTGAAGGGTTGAGTGTGACAGCCGAACCCTCTGAAAACGAGCTGCGCATCCTGCGCGAACAGGTCGACCCAGAGAAACGCATCATCGGCAAGCCGCTGCGCTAAGGCCGGCAGGGTGAGGTTGTACGCGCCCGGAATCGAGCCAACATCATACTATAGTTCGGTATAATAGATCTAGATAGGGGGGTTATTACCGGTAGTTCTGCTTGAGCGTATCGAAAGTGCAAGCGCCAT
>Regulatory_Region_WASECA_FRM_SOIL_READ_1557461249 /accession=XZS114360.b1 /library_id=Regulatory_Region_WASECA_FRM_SOIL_LIB_20010901 /sample_id=Regulatory_Region_WASECA_FRM_SOIL_SMPL_20010901 /sample_name=FARM_SOIL /number_of_sites=1 /site_id_1=Regulatory_Region_WASECA_FRM_SOIL_SITE_20010901 /length=1272
CGGCTGCATTTTCGCCAGGCTCGCGGCATTGATGAGCTGCCAAAGGTCGCTGACGCTGGTGAGATAAAGATTATTGCCGGCGATAGACTTGGTGCCGTCGTAGATCACCAGGATAAAGGCCGCGGCCAGACAAAAAAGCCCAATGGTGCGAAGCAAAAAACGGATCATGGCATCTTCTTATAAGGTCAAAATGGCGAATTTCGGCGCCGGCAATAGCCCGGATTACCCCGTGACGCCGCCCGATTCAACCGTCGCATGCCTGATCCGGCCGTTAAGCTGCTTGAGCTTCCAGTTCGCCTT
>Regulatory_Region_WASECA_FRM_SOIL_READ_1557456422 /accession=XZS101068.b1 /library_id=Regulatory_Region_WASECA_FRM_SOIL_LIB_20010901 /sample_id=Regulatory_Region_WASECA_FRM_SOIL_SMPL_20010901 /sample_name=FARM_SOIL /number_of_sites=1 /site_id_1=Regulatory_Region_WASECA_FRM_SOIL_SITE_20010901 /length=1383
ACACTGCGGCGCGGTCGGGGCTTCGGAAGAAACGTCCTTCCGTAAGCTTTTCGACGGGGAGGTCCGCCTTGCGGCTGGACCTCCGCGACGGGGCACGCCCGTTCAGGGTTCATCGAATTGGGGGTTCCGGAATCNGGGGGAGCCCCGCCGGACGGGATGCCGAAATAAAAAGGGGAATATCCCCGGACAGTGTATGTCTTAATTGGGGGAATGGTTTTCAAAGCGGGGATCCGGGAGGGAATAAACTTTAAAGGGGGCCCCCAATTGGGCCAAATCCCCTGAATTTAAGTGAAACCCTCC
>Regulatory_Region_WASECA_FRM_SOIL_READ_1557390390 /accession=XZS53065.y1 /library_id=Regulatory_Region_WASECA_FRM_SOIL_LIB_20010901 /sample_id=Regulatory_Region_WASECA_FRM_SOIL_SMPL_20010901 /sample_name=FARM_SOIL /number_of_sites=1 /site_id_1=Regulatory_Region_WASECA_FRM_SOIL_SITE_20010901 /length=1139
GGGCGCCCCTTCCGGTGGGCCTGGAACACCAAACGATGGCCCCCGGGTTCNCCGTTCCCGGGAAGTTCCCAAATTGGGTTCCGGGGGAGGCCCATTGGCACCCCACCTGTTGCAAATTTCCAACCGGGCCCTTGGGGCAACACGGTGCCCGGTGGCCCGGTGCTTGGCACTGTGGTCCCCCTTACCGGAACGTGACAAAAACGAGCTTGTGAGCGCGCCGGTGAAATTGGCACTTGGCCAAAGCGCCGTTGGCGCACCTTACGCGATGGAATNCNGTCGTTGNCTGAANTCCTGGTGTCC
>Regulatory_Region_WASECA_FRM_SOIL_READ_1557412710 /accession=XZS58972.b1 /library_id=Regulatory_Region_WASECA_FRM_SOIL_LIB_20010901 /sample_id=Regulatory_Region_WASECA_FRM_SOIL_SMPL_20010901 /sample_name=FARM_SOIL /number_of_sites=1 /site_id_1=Regulatory_Region_WASECA_FRM_SOIL_SITE_20010901 /length=1187
TGATCCTCGTAAATTTCCCGTGGTGTGATCAAAATGCCCACAACAATTAATTCGGTTCCAAATCATACTTACCACCTACAACAAAAGAGAACTCTTGAGCGAGGATAGGAAGGCTGTTCACTCAAATTACCTCCTTGGATGGCCACTAGTGGCGGCAATTCCACTGGCGGGGACGACAACAACAACAATGCCAATCTGGCATCCAATTCGGTAAGAATGATCTTCCTTGAGATCTGAGGTGAACACGTTTCCAAATATCTTATACATTCGTATTTTACGGGCACGTAGAGTGTGATCCTT
>Regulatory_Region_WASECA_FRM_SOIL_READ_1557400430 /accession=XZS55659.g1 /library_id=Regulatory_Region_WASECA_FRM_SOIL_LIB_20010901 /sample_id=Regulatory_Region_WASECA_FRM_SOIL_SMPL_20010901 /sample_name=FARM_SOIL /number_of_sites=1 /site_id_1=Regulatory_Region_WASECA_FRM_SOIL_SITE_20010901 /length=1172
ATTTACATCTTCGATGGCCGCATTCACCCTATTCCAATATCCAGGCTGGCCATAGCCTGGCAAAATGTAGACATTGTTTTCCTGGAGTTGCTGCAAATAATCAACGGGGTGTAAATTAGGATTTACGAAAGGAATCAACGTCGATATAGTTTCGTCGTCGCTTTCTCNGCCCTCACTACNACATAAATATTCATTCAACGCCTTCGCTGTAGTAAGGGATCGTTAAATACTGTAANTACTTATCCTGCTGTGAACACTGTAACGCGATACCATTNCTCAACATGCGCAATCTAATATCAT
>Regulatory_Region_WASECA_FRM_SOIL_READ_1557338998 /accession=XZS26174.y1 /library_id=Regulatory_Region_WASECA_FRM_SOIL_LIB_20010901 /sample_id=Regulatory_Region_WASECA_FRM_SOIL_SMPL_20010901 /sample_name=FARM_SOIL /number_of_sites=1 /site_id_1=Regulatory_Region_WASECA_FRM_SOIL_SITE_20010901 /length=1238
TCGGCAGCTGGCGTAATAGCGAAGAGGCCGCACCGATCNGCCTTCCAACAAGTGCGCAGGCTGAATGGAAATGGAGATCCAATTTTAAGTGTATATGTGTTAACTACTGATCCTATTGTTTGTGTATTTAGATTCACAGGTCCCAGCTCATTTCAGGCCCTTATCTCAAGTCTGTCATGACATATCAGCTTACACTTTGTGAGGTTTCTTGGTTAAAAACTCCAAATCCCTGAACTGACTTAATGATGCTGTGGGTAATGGTTTGGGTTTATGGTTATAAGGAGTCCATTCAAAAATTTC
>Regulatory_Region_WASECA_FRM_SOIL_READ_1557420848 /accession=XZS72413.b1 /library_id=Regulatory_Region_WASECA_FRM_SOIL_LIB_20010901 /sample_id=Regulatory_Region_WASECA_FRM_SOIL_SMPL_20010901 /sample_name=FARM_SOIL /number_of_sites=1 /site_id_1=Regulatory_Region_WASECA_FRM_SOIL_SITE_20010901 /length=1191
AAAAGCAACTTACCCTTTTGGAAATCCGGGGGCTTTGATCCGGGGCCAATTTTGCAAAAAGCCCCGCCGATCCCATTGCAACATTGATTGACCCCCGAGGGGAACTAAATTTCCCATTTCAGCCTAAAAAATGACTGTCCCCCGTGGAAAAAAGGGAAACCAATCCCCTCCCGGGGTTCTTTTTTCCACCAAAAGCCCCCGTGGGGAGGGCCCATTTTAAAAACCCCGGGGTTTTCTTTATTCGGGACCTCCCCCGAAAAGAAAAACCCTCAAAAAAAAAGGGGAAGAGGTTTTTTTTTT
>Regulatory_Region_WASECA_FRM_SOIL_READ_1557383093 /accession=XZS38408.b1 /library_id=Regulatory_Region_WASECA_FRM_SOIL_LIB_20010901 /sample_id=Regulatory_Region_WASECA_FRM_SOIL_SMPL_20010901 /sample_name=FARM_SOIL /number_of_sites=1 /site_id_1=Regulatory_Region_WASECA_FRM_SOIL_SITE_20010901 /length=1008
TTCCGCTCCGCCGGCGTCGAGCTGGCCGCGTGGCTCGTGCTCGCGTTCGTGATCGCCTGGTTGCTGCGCGCCGGCCCGCGGCCATTCCTTTGCGGGTTTCTCACCGGCCTGCTAATGGGGCTGTGGTCGCACCTGTGCAGCATGGCGCTGTGGGATGCGTACCTTGCCAGCAACCCCGAGCTGTCGGCGCAGATCGTCGAGGGCGCGGCGTCGAAGGGCATGAGCGTGCCATTGTTCCTGCTCGTCACCGCGCCGATGGTGGGAATGTTCTATGGCATAGTGATCGGGCTGTTTGCCTGG
>Regulatory_Region_WASECA_FRM_SOIL_READ_1557450701 /accession=XZS93411.g1 /library_id=Regulatory_Region_WASECA_FRM_SOIL_LIB_20010901 /sample_id=Regulatory_Region_WASECA_FRM_SOIL_SMPL_20010901 /sample_name=FARM_SOIL /number_of_sites=1 /site_id_1=Regulatory_Region_WASECA_FRM_SOIL_SITE_20010901 /length=1269
ACCAGGTTGCTATAGGTAATGTCTATAATCCAACTCCATGGTACCTCTTTCAAACGGAAAAATTTTTGTGACCAAAAAGGCGGAAAAGGTAGGGTTTTAAAAAACGAAACTGTTTTAGGAATTCCTTTTACACTGTCCATGTTTGAACAAACAAAAAACCCGAATCGGGTGAAAACGAAAAAACCTAATTTCAGTTCAAACGCCTACTTTACTTTACAAACGGTTAAAACCAATCCCATTCAAAACCCCTTAAAAAAAAAATTCCAAAAGGAAATTTTCCCCCCCCCGAAAGAAAAAAAT
>Regulatory_Region_WASECA_FRM_SOIL_READ_1557370030 /accession=XZS38164.g1 /library_id=Regulatory_Region_WASECA_FRM_SOIL_LIB_20010901 /sample_id=Regulatory_Region_WASECA_FRM_SOIL_SMPL_20010901 /sample_name=FARM_SOIL /number_of_sites=1 /site_id_1=Regulatory_Region_WASECA_FRM_SOIL_SITE_20010901 /length=1402
ATCAATCCAAATCCGCCAGTTGGCCCCTCCAACATAGGATGGCTAGCGGACAAAGCGGGTCTTGAGCTTGATGTGGATCAACCGGGGAGCGGCCGGATGAGAGGCCATCGTGACCACCCCGTCATCGCTCGTCGTCCTCCACGGACCGTGTCATCGTGTGCCGGCAGTGCTCGCATTGATACAGCGCCATCTGCAGCGCGGCGTCGGGTGTGGAAAGCCTGCGGACGAGTTTCATCGGGCCGCCACAAAGCTCGCAGCGCAGCGGAGTCACGGGTTGGGCGAGGGCGGGCATTGACGGGG
>Regulatory_Region_WASECA_FRM_SOIL_READ_1557412623 /accession=XZS58857.b1 /library_id=Regulatory_Region_WASECA_FRM_SOIL_LIB_20010901 /sample_id=Regulatory_Region_WASECA_FRM_SOIL_SMPL_20010901 /sample_name=FARM_SOIL /number_of_sites=1 /site_id_1=Regulatory_Region_WASECA_FRM_SOIL_SITE_20010901 /length=1176
CTAGAGAAGCGTCTAACCGTTATCCAACTCATAGCCCCTTGCCTCTTGCCTCTCGCCGTGAGCCCGTTCATGAATACGCGCGCTCGTTGTGTTGGGTAAGGTCAAGACCCGTCGCCTCTTCTTCTTGACTGACGCGCAAGCCCACGGTGCCATCGACAAGCTTTAAAATGGCGTAGCTGCCGAGGAAAGAAAATGCGGCGGTGGCCACCACAGCAGAGAGTTGTATTGCCAGATGCCCGTTCGCCGCGAATAATCCGACTCCCAGCATGCCGAGCATGCCGCCGACGCCATGCGTTCCCA
>Regulatory_Region_WASECA_FRM_SOIL_READ_1557330049 /accession=XZS22115.b2 /library_id=Regulatory_Region_WASECA_FRM_SOIL_LIB_20010901 /sample_id=Regulatory_Region_WASECA_FRM_SOIL_SMPL_20010901 /sample_name=FARM_SOIL /number_of_sites=1 /site_id_1=Regulatory_Region_WASECA_FRM_SOIL_SITE_20010901 /length=1218
CCATCTTCTGCACAGGATCTTATATAATCCGTCGATCCTTGGCCCTCCCTGGTCTATCGGGTCCGCCCCGGAAGGGGGCCCCGCGTATTCTATGACTCCGGAGTGGGCCTTTTTGCTTAATCTGCTGCTTTGGGCGTAGCCTCAGTTTGGGCCCCGTCTTTATACCGTCCTTTCTTCTCTTTCTTCTCTTCGAACCATCATGCCTCCGCTGGCTCAATCCCCCTTGAGGGGGGCCTTCCCTGTTCATATCTCGCTTCCCAGACGAAGGATGCATTTTCCCCCGCGAGGGAGCGGCCTTCT
>Regulatory_Region_WASECA_FRM_SOIL_READ_1557415775 /accession=XZS70510.b1 /library_id=Regulatory_Region_WASECA_FRM_SOIL_LIB_20010901 /sample_id=Regulatory_Region_WASECA_FRM_SOIL_SMPL_20010901 /sample_name=FARM_SOIL /number_of_sites=1 /site_id_1=Regulatory_Region_WASECA_FRM_SOIL_SITE_20010901 /length=1421
TGCCGCTCGTGCCGACTCGACGTCGGGAGCGGCGGCTCCCTCGACCAGCTTCTCGAGATCACCGGGCTTGCCCTCGACGCGACCGGCAGCGTCCCCCGCGCTCGACGGATCGGGAGAAGAGGGGCCGCCAGGCGGCTTGATGGGCGTGCTCATGAGGAACCTCCGCGGAGAATATCGAACGGGCGTCTCGCCCCGCAAGGACGACACAGATTTCGCGATCACGAGGAGGCTTATCGAGGCGAGGTTGCGCCGGTTGTCCCACACGCGCGTGGCTTGACACTCGAGAGGGCAGCTACCTAT
>Regulatory_Region_WASECA_FRM_SOIL_READ_1557453105 /accession=XZS96034.b1 /library_id=Regulatory_Region_WASECA_FRM_SOIL_LIB_20010901 /sample_id=Regulatory_Region_WASECA_FRM_SOIL_SMPL_20010901 /sample_name=FARM_SOIL /number_of_sites=1 /site_id_1=Regulatory_Region_WASECA_FRM_SOIL_SITE_20010901 /length=1403
TCCCCTTAGTGAGGGTTATTTCGAGCTTGGCGNTAATCAGGTCATAGCTGTTTCCTGGGTTGAAATGTTATCCGCTCACATTCCCCACAATATACGAGCCGGGAGTTATAAGGGTAAAGCCTGGGGTGCCTATGATTGGACTATTCACAGAATTGCGGCTGGGGAATCTACTTTCCTAAACAGCTTTGCTATATGACTTCCACGAACCCCTACGGCAATTGGGTAGGGGGGGATGTTCAACTTTGGAAACCCGTGATTGGGCAACAACCCCTTGGCCAGGGGGGGACTGAATCCCGGGAA
>Regulatory_Region_WASECA_FRM_SOIL_READ_1557447500 /accession=XZS95545.g1 /library_id=Regulatory_Region_WASECA_FRM_SOIL_LIB_20010901 /sample_id=Regulatory_Region_WASECA_FRM_SOIL_SMPL_20010901 /sample_name=FARM_SOIL /number_of_sites=1 /site_id_1=Regulatory_Region_WASECA_FRM_SOIL_SITE_20010901 /length=1356
GGCATCGTGCGTTGCGACATGATTGCCGAGGGCATCATTGCCGCGGTCAAGGAGGTCGGCCTGAAAATCCCGGTGGTGGTGCGCCTGCAAGGCACCAACGTCAAGAAAGGTCGCGAGTTGCTGGCCAGTTCCGGCTTGGCGATCACTCCGGCCGATGACCTCAACGACGCGGCGCACAAAGCCGTGGCCGCAGCCGCCTAATCATCTTGTGCGGGGCCGTGCCGTGTGCGCGATGGGGTTGTTCCGAAAAGCCCTTTCGCACACCGGGCGCGATCCTGCGCAGTCGAACAAAGGACACAC
>Regulatory_Region_WASECA_FRM_SOIL_READ_1557369829 /accession=XZS37931.g1 /library_id=Regulatory_Region_WASECA_FRM_SOIL_LIB_20010901 /sample_id=Regulatory_Region_WASECA_FRM_SOIL_SMPL_20010901 /sample_name=FARM_SOIL /number_of_sites=1 /site_id_1=Regulatory_Region_WASECA_FRM_SOIL_SITE_20010901 /length=1372
TTCCGCGCCGTTGCCAACGGCTCTCGACGTGCCAAAGTCGGCGGCACACGCCTGCGCCTTGGGCGCCCAAGTTCAGCTCCTCGAGAATTCCCTTGGGAACGGCCTCTGCTCCGGCCCCGGTTGGGTCGGGCAGGGCCCTTGGGGCAACAATTCCCTTGCGCCTCTAACTTCCCGGGGTTCAGGGGGGGGCCCTCTTGAAAGGGTCCCCCACAAGGCGCCTTAACGCCCAATTGTCTTCCTTGCCGCACCGNGGGCCTGGCCAAAATCAATTTGGAAAACACCTCCCTCCAAGGTGTTTTA
>Regulatory_Region_WASECA_FRM_SOIL_READ_1557333305 /accession=XZS22547.b2 /library_id=Regulatory_Region_WASECA_FRM_SOIL_LIB_20010901 /sample_id=Regulatory_Region_WASECA_FRM_SOIL_SMPL_20010901 /sample_name=FARM_SOIL /number_of_sites=1 /site_id_1=Regulatory_Region_WASECA_FRM_SOIL_SITE_20010901 /length=938
TCGAGCTCGGCCATCACCTCGTCGGCGTCGATGAGCTGGCCCGCGTCAGCTTGCGCGATGCTGCGGTCGAGCGCGCGATGCAATGCGGCACGCTCCTCGTCGCCTAGCGAGTCGCCTTCGGGATCGTACAGGTACACCTGCACTGCCATGCCCCTCCGGTAGCTCCTCGGGGCTCCGTCGAGCCACAAATCGTGGGCCGTTTCTTTCCACGTTGGCCGCCTTTGAAAGCGGGGTTGGCCATCCGAACCCCTTCCCCAAAACATTAGGCCCACCCCCGGGAAGCCCGCCCGGGGCCGGCCC
>Regulatory_Region_WASECA_FRM_SOIL_READ_1557381547 /accession=XZS46513.b1 /library_id=Regulatory_Region_WASECA_FRM_SOIL_LIB_20010901 /sample_id=Regulatory_Region_WASECA_FRM_SOIL_SMPL_20010901 /sample_name=FARM_SOIL /number_of_sites=1 /site_id_1=Regulatory_Region_WASECA_FRM_SOIL_SITE_20010901 /length=1415
AGCACCCAGCGTTCCCGATCTCAATGGTTTGGTTGCCAATGGTTCATCCGGGCGCATTTAGGATATCCTGGGAAAATCAGATTTCAAAACCAATTTCGGGGAGGTTTTTCGTTGAATTAAGGCCGACATTCCGGGGGTTGGATTGCCCCCTTCCCAAATACATTTACTTTTCTTGTTTGGGAGCGCCCCCCCCTTAAATTTAAAACCCTGGGCGCACAGGCAAATATTGGTTTCCAACCACCCCTCTCTCTTCCCCCGTGGGAAAAAGGCGCACCTTTTTTTGGAAATTCTCCGGGGCAA
>Regulatory_Region_WASECA_FRM_SOIL_READ_1557422991 /accession=XZS68841.b1 /library_id=Regulatory_Region_WASECA_FRM_SOIL_LIB_20010901 /sample_id=Regulatory_Region_WASECA_FRM_SOIL_SMPL_20010901 /sample_name=FARM_SOIL /number_of_sites=1 /site_id_1=Regulatory_Region_WASECA_FRM_SOIL_SITE_20010901 /length=1164
CAAAATCCTCCATGTATAAATATCGATGCTTTTATACCACTTCACAATTGCGCCCGCAAAAGTCTCAATTTGAGACCGCCCTGGCGACAAGCGCGCAGTAAACATGCTAGTTTGATTCGTCGTATGAGTCTCCACCGTCAACCGCTATTGTACCGCCGCGCGGGCAGTGCCGCGATCGCCGTAATCCTGGCGACGCTACTGGGACTTGCCACGCGCCCGTGGGAGTTGTTGGGTTCGGAGCTGACAGCGACCGAAGAATTGCCGGATCACGCTTAGTTTTTGGCTGCCCCGGAACCCAAG
>Regulatory_Region_WASECA_FRM_SOIL_READ_1557361427 /accession=XZS32315.g1 /library_id=Regulatory_Region_WASECA_FRM_SOIL_LIB_20010901 /sample_id=Regulatory_Region_WASECA_FRM_SOIL_SMPL_20010901 /sample_name=FARM_SOIL /number_of_sites=1 /site_id_1=Regulatory_Region_WASECA_FRM_SOIL_SITE_20010901 /length=1160
GCAAGTTAGCAAGAGGCTCTTTCGCTTTACCAGGAGCGACTAAGACCCAAAACATAACCCGTCATTGCGAGCCCGAACGGATCGAGTGGCGAAGCAATCCCCGTCACGGTAGTGGAGATTGCTTACTCTATTGTACTTTTCTAAATTAATCGAGCAATAAAGTCTTGTGGAAAAAAAACGAGTCTAGCCACAGAGTCACAGAGTCGCGGAGTTTTTAAATTGTTTTTCTCAGTGTCTCTGCGTCTCTGTGGCAAAAATAGGTTGCAAGGATTGCTCGGTTTAATTGTTAATCTGCAAAAG
>Regulatory_Region_WASECA_FRM_SOIL_READ_1557419625 /accession=XZS76578.x1 /library_id=Regulatory_Region_WASECA_FRM_SOIL_LIB_20010901 /sample_id=Regulatory_Region_WASECA_FRM_SOIL_SMPL_20010901 /sample_name=FARM_SOIL /number_of_sites=1 /site_id_1=Regulatory_Region_WASECA_FRM_SOIL_SITE_20010901 /length=1044
GAAGATGCAAGCCACTCAAGCGAACCTGCGCCGTTAGCTCGGCGTTGAGCTAAGACAATGGCAAGCTTTACCCAGAGAGATAGCGTTATGAAGTGTTCGTTATGCAAACATCACAACTCCAGCATCCCCGTTTCGCTGCTGGCCGCGGCAATGACTGCGGCCTATCTATTCGCACCTGCGCCTGCCGCGAGTGAAGAGGGAGATGCCAAACAAGGGCTAGCTCTGGCCCGCCAGGTCTGCTCAGAGTGTCACATCGTGGAGCGAGACCAACCTGCTGCCGCGCCGACGCGGCAGGGCCCA
>Regulatory_Region_WASECA_FRM_SOIL_READ_1557455314 /accession=XZS102873.g1 /library_id=Regulatory_Region_WASECA_FRM_SOIL_LIB_20010901 /sample_id=Regulatory_Region_WASECA_FRM_SOIL_SMPL_20010901 /sample_name=FARM_SOIL /number_of_sites=1 /site_id_1=Regulatory_Region_WASECA_FRM_SOIL_SITE_20010901 /length=1293
TCCCCCGCCGCCGCCGCTGCAGGGCCGCCGCCAGGGAGAGGCACTGGTACATCGGCTCCCAGCCGTGCTGTGGAGTTCCGTCACAACGAAAGAGAATGGGCCCACGAGTCGCGTCCATGCGAGAGCGCTCCTGCACAACCGGGAGGCGGGGAGCCGGGTGGTGTGAAGGAGACCCCGGGACGAACGTCCCAGGCGCGTGCGAGATGCGCGCGGGCAGGTCCTCAACACCTCTTCTCCGGTGGGTCGATCCATCGACCCATTCCGATCCACCGTAGGGTTCCGGTCCCGCGGCGGGTCGGG
>Regulatory_Region_WASECA_FRM_SOIL_READ_1557326882 /accession=XZS19313.b3 /library_id=Regulatory_Region_WASECA_FRM_SOIL_LIB_20010901 /sample_id=Regulatory_Region_WASECA_FRM_SOIL_SMPL_20010901 /sample_name=FARM_SOIL /number_of_sites=1 /site_id_1=Regulatory_Region_WASECA_FRM_SOIL_SITE_20010901 /length=1133
AGTAAATAAATGGAGCAAGGGCTGAACCCTGCGTTAATACTATCAGCAATCCGAGCAGCAGCAGCATTACAAGTATCGGCGCAAGCCACCACTTTTTCCTTACTTTAAGGAACTGCCACAATTCAGATATTACCGTTAATTTGCTCATCATATTCCTTTATTTTATTAGTATAAATTTAACGATTTCATGGCACTGATTCCACGGATTAACTAAGCAGCATATTTCACCCTTAACTATATATATGGGTATTTTAATCCATTTCCTGATGTATCTGTTTTAATCCTGTGCCGCTTTTTTAT
>Regulatory_Region_WASECA_FRM_SOIL_READ_1557404233 /accession=XZS64332.x1 /library_id=Regulatory_Region_WASECA_FRM_SOIL_LIB_20010901 /sample_id=Regulatory_Region_WASECA_FRM_SOIL_SMPL_20010901 /sample_name=FARM_SOIL /number_of_sites=1 /site_id_1=Regulatory_Region_WASECA_FRM_SOIL_SITE_20010901 /length=1178
TCGAGGACGACTTCACTGTTTTCTATGTGGAAGCGAAATCATTTCCGGATGGCGTGGGCGCTGCGTTTTATACGCTAATGAAAAAACTTCCCTACACTGAGGGGCGAACCTTCTTCGGCATCAGTTGTCAGGACGAATCCCGCAAGATTATCTACAAGGCCGCGGTTCGTGAAATGTATGATGGCGAAGCGATAAAATACAAGCGTGAAACATTTGTTGTAAAAAGAGGACTTTACCGCGTCGAAACAATAAATGATTGGAGAGGCAAGGAATCTCGCATCGGTCAGGCATTTAACAGGC
>Regulatory_Region_WASECA_FRM_SOIL_READ_1557438846 /accession=XZS82549.g1 /library_id=Regulatory_Region_WASECA_FRM_SOIL_LIB_20010901 /sample_id=Regulatory_Region_WASECA_FRM_SOIL_SMPL_20010901 /sample_name=FARM_SOIL /number_of_sites=1 /site_id_1=Regulatory_Region_WASECA_FRM_SOIL_SITE_20010901 /length=1299
TGCTGTTCTATAAATTCATCCAATACTTTTCCAGGGTTTAAATTACTATCCGGCATATGCGCCTTTAGTGTTTTCATTTTATTTTTTATTTCAAAAACATCTTTCGGCTTCATCATATTGGTAAAATAATTTCCCAAAAGGCCTGAATTAAACCAAGCTGCTCTTTTTGATTGACTGATAGAAACGGCTTTGTTAATCAATGGCAGGTAAACACGACCATATCCATTAAGATGTTCCAGTATTTGGGCAATGCTCCACTTGCCCGGTAACGGGGGTATTAATAAAGCATCTATTTCATTC
>Regulatory_Region_WASECA_FRM_SOIL_READ_1557394530 /accession=XZS55093.x1 /library_id=Regulatory_Region_WASECA_FRM_SOIL_LIB_20010901 /sample_id=Regulatory_Region_WASECA_FRM_SOIL_SMPL_20010901 /sample_name=FARM_SOIL /number_of_sites=1 /site_id_1=Regulatory_Region_WASECA_FRM_SOIL_SITE_20010901 /length=1082
GGTTCGCGCCGCGAGACGCTGGCCTGGTACACGATCCGCATCAGCGGCCTGATGCTGTTCGTGCTGGCCCTGGCGCACTTCTCGATCCTGCACTTCATCTGGGATCCGGGCGAGCAGACCGCCGACTTCATCGCCCGCGAACGCTGGAACCAGTTTTTCTGGCGCGGCTTCGACTGGCTGCTGCTGATGAGCGTTCTGTTCCACGGCTTCCTCGGCGTGCGCACAGTGGTCCTCGACTACGTCCACCGCCCGCAGCTGCGCGAGTTCACGCTGCTGCTGCTCTACACCGTCGGTGTGCTG
>Regulatory_Region_WASECA_FRM_SOIL_READ_1557377532 /accession=XZS47397.g1 /library_id=Regulatory_Region_WASECA_FRM_SOIL_LIB_20010901 /sample_id=Regulatory_Region_WASECA_FRM_SOIL_SMPL_20010901 /sample_name=FARM_SOIL /number_of_sites=1 /site_id_1=Regulatory_Region_WASECA_FRM_SOIL_SITE_20010901 /length=1192
CTTGGCCGGGGACGGCGGTCCCAGCAGGCGTTGTTGATGTTGAACCTCCCCCCCGGTTCGCTTGCTTTGACCGAGGGGGTGCGGCCCCCGCCGTAATGGGGGGAATCTCATTGGGGCGGGGGGCCTTTTTGGTTCACCGCCCGGGGCGCCCAAGCGCCCCGGAAGTTCGGGGCCCCAAGGGTCCTTTTTTGCTGGCCCCTTTCCTGGAATCGCCACCCCCGTTTGGGGGGAAAGATTTTCCTTATCCCCCGCGGGGCGGGGTGAACCTCAAAGACGATCTGGGTTTCACACCAAACCGGG
>Regulatory_Region_WASECA_FRM_SOIL_READ_1557462645 /accession=XZS113310.g2 /library_id=Regulatory_Region_WASECA_FRM_SOIL_LIB_20010901 /sample_id=Regulatory_Region_WASECA_FRM_SOIL_SMPL_20010901 /sample_name=FARM_SOIL /number_of_sites=1 /site_id_1=Regulatory_Region_WASECA_FRM_SOIL_SITE_20010901 /length=1454
GCCGCCGGCATCGGCTTCCGCATTCCAACTCTTCATTTTGTTGAACCGTTTATGACAGCCATTTTTGAGAAGACTGGTCAGCTATCTCAGGCAACCGCACAATTTCTTGCCAGGAACGCGACCCTTGCGTTTGCCATCGGTGTTGTCATGATTTGGAACTTTTTCATTAACCGCTATTGGACGTATAATGATATAGACTGAAATTTTTGAGAGGGATGCGTCTATGCCAGGACATCGTATTATTCCAATCTACAGCTCGCGCGGTGAAGTGGAAGCATTTCTAGCATTTCCTTATCTTTT
>Regulatory_Region_WASECA_FRM_SOIL_READ_1557422843 /accession=XZS68632.b1 /library_id=Regulatory_Region_WASECA_FRM_SOIL_LIB_20010901 /sample_id=Regulatory_Region_WASECA_FRM_SOIL_SMPL_20010901 /sample_name=FARM_SOIL /number_of_sites=1 /site_id_1=Regulatory_Region_WASECA_FRM_SOIL_SITE_20010901 /length=1216
CTGAATTTCACCACGGAGACAAGGAGACACGGAGACGGCCTTAGGAAGAGGCTGATCGGCCAAAGTCGTTCTTGTTCCAACTCCGTGCCTGCGGGTCTCCGTGGTTTAGAAATGCAGGCTATCGGTAAACCTCATGTTGACTTTGCAGAGTCAGGTCGGTAGTCGCAGGGCGTTCCAGGCTGGGGAAGGAGACCCGAATGAACGAACTTTTCGAACTAGACGAGATCCTCGAGCTCAAGAAGCGTGACGAGTCGGAAGAAGACGACGACTTGAAGGACGAGGAAGACGACGACGACGACG
>Regulatory_Region_WASECA_FRM_SOIL_READ_1557402854 /accession=XZS56439.g1 /library_id=Regulatory_Region_WASECA_FRM_SOIL_LIB_20010901 /sample_id=Regulatory_Region_WASECA_FRM_SOIL_SMPL_20010901 /sample_name=FARM_SOIL /number_of_sites=1 /site_id_1=Regulatory_Region_WASECA_FRM_SOIL_SITE_20010901 /length=1097
CCTTATTTAAAAAATTATTTGCTTTTTCCGGGATTATCTCGCTGACTAGAAATGCCTGACTAACTGCCCACAACGTGCGTACTCTTGGATATGATGGTGAATTGATTTTTGTTAATGGTTCACGTTTGGCTCGATACAGGCGGGGACGCTTAAAATTTCTTTTAAGTCGAAACTCGGTTGCTCTGATGTCCTGCATTGGATTCATCAGCACTCGCGTTGTTGCGGGGGAAAAAGTGTTTATCATCGGTTTGTCATTAAAGGGATGAAATGNTCACCTTAATGACCGGAAACCAGGAAAAA
>Regulatory_Region_WASECA_FRM_SOIL_READ_1557401605 /accession=XZS56120.g1 /library_id=Regulatory_Region_WASECA_FRM_SOIL_LIB_20010901 /sample_id=Regulatory_Region_WASECA_FRM_SOIL_SMPL_20010901 /sample_name=FARM_SOIL /number_of_sites=1 /site_id_1=Regulatory_Region_WASECA_FRM_SOIL_SITE_20010901 /length=1159
GAGACTGGCTCATGGCCACTGACGGTCAGCCGGCCGACCGGCAGAGCATCCACGACGAGCTGGGAACGAGTGCGCGCCGACTTCCAACTCGTCGTCGCGCACGCCACCGAAGCAGAACTGCGCCGGCGTACCAACAGCACCCAGTGGACCACCGGCCAGATGCTGTGGCACATGGCGTTCGGCTACCTGATCGTGCGCCGACTACTGGCGCTGGCCCCCCCTTTTCGGGCGGCTGGCCCCCCCCGTTCAACCCCACCTTTCCCCGCGGTGGTTAAACCCTTGAACCCCGACCGTTCCCCC
>Regulatory_Region_WASECA_FRM_SOIL_READ_1557340761 /accession=XZS26910.x3 /library_id=Regulatory_Region_WASECA_FRM_SOIL_LIB_20010901 /sample_id=Regulatory_Region_WASECA_FRM_SOIL_SMPL_20010901 /sample_name=FARM_SOIL /number_of_sites=1 /site_id_1=Regulatory_Region_WASECA_FRM_SOIL_SITE_20010901 /length=1158
CTAGTGTCGACCTGCAGGCGCGCGAGCTCCAGCTTTTGTTCCCTTTAGTGAGGGTTATTTCGAGCTGGCGTAACACGTCATACTGTTCCTGTGTGAATTGTTTCCGGTACAATTCACACATAAACGAGCGGGAATTAAGTGTAAGCCGNGGTGCTAATAGTGACTACTCACGTATGCGGTACGGTCGAGGTCACAACAGTCGTTTATGACTCCACGTAAGCTACGCATTGGTAGGGGGGTGTCACCTTGAATCCTGTTTGGCCACACCCTGTCTAGGGGAATGAACCGAGACTTCACCTT
>Regulatory_Region_WASECA_FRM_SOIL_READ_1557326500 /accession=XZS22827.b2 /library_id=Regulatory_Region_WASECA_FRM_SOIL_LIB_20010901 /sample_id=Regulatory_Region_WASECA_FRM_SOIL_SMPL_20010901 /sample_name=FARM_SOIL /number_of_sites=1 /site_id_1=Regulatory_Region_WASECA_FRM_SOIL_SITE_20010901 /length=991
GTCGCAAAGGGAAGAGGGAGCGGAAGGAAGAATATCTCGCGCAGAGACGCAGAGGGAAGAGAGGAATATCTCGCGCAAAGTCGCAAAGACGCAAAGGGAAGAGGGAGCGGAAGGAAGAATATCTCGCAAAGGAAAAGGGGATTATTTCATGCAGAGAAGAGGGGCGGAGAGGAGTTGTCTCACGCAGAGGGAAAAAATTGATATGGGAAGAAATGTGAAGAGGCTCTCGTGCAAAAATGCAGAGGAACTATTCTATCCCTTCGCTCTCTGTCCCTGTATTTCCTCTACTCTGTGCCCTCT
>Regulatory_Region_WASECA_FRM_SOIL_READ_1557453086 /accession=XZS96004.b1 /library_id=Regulatory_Region_WASECA_FRM_SOIL_LIB_20010901 /sample_id=Regulatory_Region_WASECA_FRM_SOIL_SMPL_20010901 /sample_name=FARM_SOIL /number_of_sites=1 /site_id_1=Regulatory_Region_WASECA_FRM_SOIL_SITE_20010901 /length=1349
GGGCCTGCCGGCAGCGACGACGCCGAAGGCAGCCAGCGCCGCCTCGTTCTCCGCTCGGTGCCGATGGAGAGACGGACCCCTCCCGGCGCCGCATTGGAGCGGAAACGGACGCGAATGCCGAGCGCGCGCAGCCTGGACGCCAGGGTTCGGGGCGCTTCAACCTCCAGGAACAGGAAATGGCGCGCCGCTGCCTACCGATTTCCCCAGCGGAAGGCGGCCAGAGACGGCCAACCGCTCGCGGCCCCTTTGATCCGGGGATTCCTCCTCTGGACCGGCGGCTAGGGGGAAAACCTGCCCAAA
>Regulatory_Region_WASECA_FRM_SOIL_READ_1557416631 /accession=XZS71507.g1 /library_id=Regulatory_Region_WASECA_FRM_SOIL_LIB_20010901 /sample_id=Regulatory_Region_WASECA_FRM_SOIL_SMPL_20010901 /sample_name=FARM_SOIL /number_of_sites=1 /site_id_1=Regulatory_Region_WASECA_FRM_SOIL_SITE_20010901 /length=1283
TTCCCACCCGTCGGCAATTCCTTCTCTGATAACCCAATACCCCCAATGGTCATCCATCAGGGGGGGTTGGGGGTCCCCCTTATTAACCCAAGCTCCCCGGTAAGGGCCCCCCCTTCGGACTTTGGTTTGGGTAATCTTCCAAACCCCGCGGAGTGGGGCTTCCCTCAAAAAAACCCCCTTTTGGAAACCCTCCCCTGGCCCTCTCTTAGAAAAAAGCCCCCTGTTCCAATCTCTAAGCAAAAAGAAATTTTTTTTAAAACCCTTCTTCGCGTTTTGTCCTAAGCCGAGAGGAAAATACAC
>Regulatory_Region_WASECA_FRM_SOIL_READ_1557448670 /accession=XZS94121.g1 /library_id=Regulatory_Region_WASECA_FRM_SOIL_LIB_20010901 /sample_id=Regulatory_Region_WASECA_FRM_SOIL_SMPL_20010901 /sample_name=FARM_SOIL /number_of_sites=1 /site_id_1=Regulatory_Region_WASECA_FRM_SOIL_SITE_20010901 /length=1268
CGGGCGGGCGGTCTTCACTACTCGCCGAGCAAGGAGTCGCATCATGATCCAGACCGATCTTGACCGTCAGGAGTTGTTGGCTGACCTCCGCGATTTCCGCAATCGTTTTCCCAAGGTGCGCCGGACCCTCCGGCGCGCCCCTGTCGCCCCCAGCGCCGTCCCGCCTCCACCTGAGTCGCCGGCGCCGGCGGGCAATCTCGAAGCCTATGAAAGACGCGATGGCGCCTGGGAGCGGCTGATGGCCGACGTCCGGGAGGCCGATGCTCCATCGCACGATTCGGCGGATCATTCCTGAGGCGC
>Regulatory_Region_WASECA_FRM_SOIL_READ_1557414947 /accession=XZS62704.x1 /library_id=Regulatory_Region_WASECA_FRM_SOIL_LIB_20010901 /sample_id=Regulatory_Region_WASECA_FRM_SOIL_SMPL_20010901 /sample_name=FARM_SOIL /number_of_sites=1 /site_id_1=Regulatory_Region_WASECA_FRM_SOIL_SITE_20010901 /length=1098
TGTCGACGTCGTGCGCGCAGCGTGACCACCGTCGTCCAGGTCGCCCATGTCGTCGTCCGAAAGCTCCGGAGACGAGGGGTCGGTTGAACGTCGCCACCACGCCACGTCGCGGAGAGTATCAGTGAGCGTAGTGCAATCGGGTGACTACTCGGCGGCAGAGGAGTGAGGTGCTCTCACGGAACGCCACAATGGTCGCTGAATCGGTCGAGTACGGGTTGGCAAGCGCGGTCCGAAACGCCGAAGCGCCGCCGCGAAGGGTCGTCGCGTCGGCGCTGCGGTAGGAGAGCGACTACTTAAACA
>Regulatory_Region_WASECA_FRM_SOIL_READ_1557424313 /accession=XZS72427.g1 /library_id=Regulatory_Region_WASECA_FRM_SOIL_LIB_20010901 /sample_id=Regulatory_Region_WASECA_FRM_SOIL_SMPL_20010901 /sample_name=FARM_SOIL /number_of_sites=1 /site_id_1=Regulatory_Region_WASECA_FRM_SOIL_SITE_20010901 /length=1177
CTGTGCAGCCATACCGGCGGCGGCGGTGAACATGCTGACCTTGTGGAGCGCGACCCGATCGAAGCCGCGGCCTTGCTGTCCCGGGGCGTCCGGCGCCAGCAGCGCGAGTGCCCCGTTGGCGGCGAACACCGCGACGTTGCTGTAGGCCAGCACCTGGTGCGCGAGCTTGTACCGCCCGTGGTCCCGTCGCCGAACTTGTCGTTGTATTCAGCTGGCCAAGACCGTCGTCCCGACTTCAAACGAATAAAGCCCGATGCCCACGGTCTTGGGGGATGCCGAACATTCCGCGGGGGCGCTTTC
>Regulatory_Region_WASECA_FRM_SOIL_READ_1557365920 /accession=XZS33210.y1 /library_id=Regulatory_Region_WASECA_FRM_SOIL_LIB_20010901 /sample_id=Regulatory_Region_WASECA_FRM_SOIL_SMPL_20010901 /sample_name=FARM_SOIL /number_of_sites=1 /site_id_1=Regulatory_Region_WASECA_FRM_SOIL_SITE_20010901 /length=1128
GCCTTGGCCCCGCGGGCCGCCAAGCCGCCCTTTCAGGTACTGGGCAGGTGCCTGTATCCTGACCGAGCCGATAGTTCGTCCGAAGAGATGACCGAAATGCGTGACGTCCCCGGTCAGGAGATGGGTCGCGCGAGCTCCGATGGCGGACCCGAGGATTGGCATATCTTTGGCTGGAAGACCAGACTCCTGCAGGCCCATACGCTCATACTGGTCTTCAGGAAGCTCTGGAGCGATCGTGAGCGCCCGCTCGAGTGCCGTAAGGCGATTCAACTGTGCCTGCTCGGAGAGATTACGACGTGC
>Regulatory_Region_WASECA_FRM_SOIL_READ_1557455702 /accession=XZS97913.g2 /library_id=Regulatory_Region_WASECA_FRM_SOIL_LIB_20010901 /sample_id=Regulatory_Region_WASECA_FRM_SOIL_SMPL_20010901 /sample_name=FARM_SOIL /number_of_sites=1 /site_id_1=Regulatory_Region_WASECA_FRM_SOIL_SITE_20010901 /length=1070
TGTCAATTTTCCGCCTCACAACCGCAATCGGATCTGTCCGGCGGGGTACAAATCTGGTATACGGGTATAAGTTCGGCTCCACCGTATCTATGCCGCGTAAGGATCGTCCGATTCGACATCTGAGGTTTGCAGAACGCTCACACAATGCCTGGGCACTATTACAGTTGAAAACGGTGATTTTCATAAGCATACTATATCGACGAACAAGTTCAACAGACAGATAACATATTCATTCTGGTGTGAACTTATTGGCGAGAGAAATTGGTAGCATTAAAACGCTGACAATTCAAAAAGCTTCTC
>Regulatory_Region_WASECA_FRM_SOIL_READ_1557319559 /accession=XZS14036.b1 /library_id=Regulatory_Region_WASECA_FRM_SOIL_LIB_20010901 /sample_id=Regulatory_Region_WASECA_FRM_SOIL_SMPL_20010901 /sample_name=FARM_SOIL /number_of_sites=1 /site_id_1=Regulatory_Region_WASECA_FRM_SOIL_SITE_20010901 /length=819
CCATTTAATATAAAACCAATCCGTAGCATATCATCAACTTCAGTCCAGTTTACGTTCTGTGCATTTTTAAATGTTTTATAGAATGTTTTCAAAACAAGAGGAACATTTTTTTCAGAAGCAAAAGAAGAAAGGCCGATCAAACATGTTGCAAGGCTCACAAAAAATAAACGTTTCATAAAAAATTTTTGAGGTTAACTATTTGCAGTCTATGACGCCGTGCAATAACAGCCGGTTACATGGATCAGGAAAAAAGTGCGGTATTTGGGACGAATGGTGAATTTGTTTATTGAAACGTACGGG
>Regulatory_Region_WASECA_FRM_SOIL_READ_1557376727 /accession=XZS43205.g1 /library_id=Regulatory_Region_WASECA_FRM_SOIL_LIB_20010901 /sample_id=Regulatory_Region_WASECA_FRM_SOIL_SMPL_20010901 /sample_name=FARM_SOIL /number_of_sites=1 /site_id_1=Regulatory_Region_WASECA_FRM_SOIL_SITE_20010901 /length=1113
TCAGGAGCGCTTCGACCTGAAGGGCGGGCCGGCGTTCTAAGGTTCGGCTTTTGCTCGAACCGGCCTCTCATCCCGGAATTTTGCGTCAGCAAAATATCCGGGACCCAGGGCCATGGGCGCGTGCAGCCGCTGGGTCCCGGCTCTGCGTCGCGCTTCGCTCCGGCCGGGATGACAAGCGAAGAAATGCATCCTAGCCGGGAGCGCCTTTCGGAGGGCGCCGCGCACGCGCCTTGATTTTCGCCAGGAGCCGGGGGCATTCTCCGCGCCGAGCGACGCTCGGGAGTTTTCGCATGACCTCGA
>Regulatory_Region_WASECA_FRM_SOIL_READ_1557314673 /accession=XZS13061.b1 /library_id=Regulatory_Region_WASECA_FRM_SOIL_LIB_20010901 /sample_id=Regulatory_Region_WASECA_FRM_SOIL_SMPL_20010901 /sample_name=FARM_SOIL /number_of_sites=1 /site_id_1=Regulatory_Region_WASECA_FRM_SOIL_SITE_20010901 /length=815
GAGAAGCTTTTTGAATTCTTTGGATCCTGTTCGAGATGGAGGGGGTCAACGAAGCTGACGCCCGCAAGGCGATGCGGCTGGCCTCGGCCAAGCTCCCGATCAAGACCAAGTTCGCGACCCGGTTCGCGGAAGAGTCGGCGTCATGAAGGTGACGGAATTCCGCGACCTGTCGGCGGACGAATTACAGCAGCGCGCGAAGGACATGGACGATCAGCTGTTCCGGCTGCGCATTCAGAAATCGATGGGGCAGCTCGAGGCGGCGCACAAGCTCAAGGCGCTCCGGCGCGATCTCGCGCGCGT
>Regulatory_Region_WASECA_FRM_SOIL_READ_1557396924 /accession=XZS51828.y1 /library_id=Regulatory_Region_WASECA_FRM_SOIL_LIB_20010901 /sample_id=Regulatory_Region_WASECA_FRM_SOIL_SMPL_20010901 /sample_name=FARM_SOIL /number_of_sites=1 /site_id_1=Regulatory_Region_WASECA_FRM_SOIL_SITE_20010901 /length=1064
TGATTTGCCAGTTGCTAATGCGCTGCATTTCTTCGATGGTCTCGTGCCAGCTTTCCGAAGACTCTTCTTGCTGGTATCGGTTGCAACGCAGTTAACGCCATCGCAGCAACACGCCGGTCAAAAAAGATGCCTTGCGAATTAATTGCTCCCACTCGAAACGCTTTCTCTAGCCGGTGGATTATGTCGTTATTAGCGCCCGGTGGGTCGGATCATCTTTCGGTGGTCAGCATAGATCGTTAATCCGCTTTAGCGGTGACTCTTAGCTCTAGGGAAGACTTTTCGCCAAAACCTTCAAAGCAG
>Regulatory_Region_WASECA_FRM_SOIL_READ_1557370518 /accession=XZS34912.g1 /library_id=Regulatory_Region_WASECA_FRM_SOIL_LIB_20010901 /sample_id=Regulatory_Region_WASECA_FRM_SOIL_SMPL_20010901 /sample_name=FARM_SOIL /number_of_sites=1 /site_id_1=Regulatory_Region_WASECA_FRM_SOIL_SITE_20010901 /length=1217
ATTGGTCGCACGGATGTACATTTTCGGCCAGCACACGGCTAATACGACGATAAGGAGATACAGACCCCCCGCAATTTTTGCGTACTTTTGAATTGACTTCATTTTTTCCTGGGTAATCATCATTTTCCCTTTTTAGACGATATTGATAAGTCGCATTGAATTGAAGTGGAGTAAAACTGTGTCTAGAAACCCTGCTTCGCGGGTGCTCTAACCAGTACGCGGTGTAGCAGAAACACACCCGCATGAACACCAGGATGATCATGTTGGGTGTGCTGTTGCTAACCGACGGGGCATTTACAC
>Regulatory_Region_WASECA_FRM_SOIL_READ_1557435523 /accession=XZS78660.b1 /library_id=Regulatory_Region_WASECA_FRM_SOIL_LIB_20010901 /sample_id=Regulatory_Region_WASECA_FRM_SOIL_SMPL_20010901 /sample_name=FARM_SOIL /number_of_sites=1 /site_id_1=Regulatory_Region_WASECA_FRM_SOIL_SITE_20010901 /length=1222
ATTATTTTGATACGCGGCACCAGGAAAGAAAATGGCAAGTTCCACACCCGCCAGTTTCATGGAGAACCAGCCTGCCCCGATAGCACCCAGGGAAAGCCCGACCCACCACACCCATGCATCCGAATTATTCAAAGGCTTGTTCACAAACCGCAAAAAATACTGCTCACTTTTGAGTCTGCCGATCTTATCGACCAGCGGCTCATTCAAATGGGCAAACAACTCCGCGACCCCATGTGCGCCGCTGGGAAACAGTGAACACCTTTCCAAATATGGCTCCACAGCTATCGGAAAAAAACGCTC
>Regulatory_Region_WASECA_FRM_SOIL_READ_1557394107 /accession=XZS51033.g1 /library_id=Regulatory_Region_WASECA_FRM_SOIL_LIB_20010901 /sample_id=Regulatory_Region_WASECA_FRM_SOIL_SMPL_20010901 /sample_name=FARM_SOIL /number_of_sites=1 /site_id_1=Regulatory_Region_WASECA_FRM_SOIL_SITE_20010901 /length=1165
GGACACGGCGAACCCGCTTGTCTCCTTCATGCGGGTGCCGGAAACCCGTGTTCCTTGGGCGCGATTGGACCTTCCTTGGGCTGGTAAGGTCTTCTTCATTGGGACGGTCCTGAAAATCCTCTCCCTTCACACTTCCGGGGACGGTCAATCTCTTTTTCCCTTGGAAGCATCCAAAACTCTCCTAAACCCAAAAGGGTAAAATGGATAGTTTTTCTTTCTGGCGTATAATTTTAACCTCCCCCCGAAACGTTGTTTAAACAAACTGGACGGGTTCCGCCTCATTTTCCTTCTTGGTGTGCA
>Regulatory_Region_WASECA_FRM_SOIL_READ_1557428392 /accession=XZS71243.b1 /library_id=Regulatory_Region_WASECA_FRM_SOIL_LIB_20010901 /sample_id=Regulatory_Region_WASECA_FRM_SOIL_SMPL_20010901 /sample_name=FARM_SOIL /number_of_sites=1 /site_id_1=Regulatory_Region_WASECA_FRM_SOIL_SITE_20010901 /length=1329
TCTGCCGCGGTGGGCGGCGGCGCCGGCAGCGCCGCGCCACGGTGGGACATGTTGAAGCCGCAGGCCGGCATGATGGCGCCGTCGATCTGCGGGTAGTGGTGGCAGCACTTCATCAACCGCTCGAGGTCAAATCGTGGCGGTCCAGGTATGGTGGATGAAGATCTCCTGGCCTGGCGTTCCAGAGGGCATCAATTCCTGCGGGTTCTGGAGCCGGAGGGAAAATGTCAAGCAGGGGGGGGGGCAGGCCCTTACCATTTGTCTAAACCGGGAATTTCCCGGGGGGCCTCCAAAATCAAAAAA
>Regulatory_Region_WASECA_FRM_SOIL_READ_1557371099 /accession=XZS29075.x1 /library_id=Regulatory_Region_WASECA_FRM_SOIL_LIB_20010901 /sample_id=Regulatory_Region_WASECA_FRM_SOIL_SMPL_20010901 /sample_name=FARM_SOIL /number_of_sites=1 /site_id_1=Regulatory_Region_WASECA_FRM_SOIL_SITE_20010901 /length=1162
GGCCGCAAACTTAGTGGGAATGTCTTCTTTGAGACCGGGTGCGTGGTCGTCCACCTTGGACCGATCTATTTCCTCGATGGTCCCGTGATAACTGATAAAAGGTGAATCAACGGACGGCGCTAAACCAGGTAAAAGTGCTGATGATGCTCTGCTCGTAAACAACACGACAGACGCGACGAAAAGAAGAAGGGAAACCGCAATACGCGACGAGCTCATTGTCAAAGTTCCTCGGAAGCAAAGGACGCAGTCGTCGTTAAAGATGAGGGGCCCTAAAAAAACCAGTGCGAGTGATGAATTTTC
>Regulatory_Region_WASECA_FRM_SOIL_READ_1557378487 /accession=XZS44371.g1 /library_id=Regulatory_Region_WASECA_FRM_SOIL_LIB_20010901 /sample_id=Regulatory_Region_WASECA_FRM_SOIL_SMPL_20010901 /sample_name=FARM_SOIL /number_of_sites=1 /site_id_1=Regulatory_Region_WASECA_FRM_SOIL_SITE_20010901 /length=1298
AGACCTCATCCTCGATATCGACGGGCTGCACCTGCTGCTCGATACTTTCGGCACCATTGAATGTCCGTTTGACGGCTGGCACACGAGTGAGTTAGGGAGCCTCAGCCCATTCGTCTTCCACCGCGCTCCGAATCTGAATCTCACAGCCGAGAAAATCGCGGCTGATTATGCACTGCGAAGAGACACCTCTTACGGCCTGTACTCGAAGAACTGACGAGAGTCTGTGCTGCCGTTGCGCTCGGATACGGCAACGTTGTCCGGCCGTCACCTGAAGGCAAAGACGCGGACGGATATGCCCAT
>Regulatory_Region_WASECA_FRM_SOIL_READ_1557412014 /accession=XZS58431.b1 /library_id=Regulatory_Region_WASECA_FRM_SOIL_LIB_20010901 /sample_id=Regulatory_Region_WASECA_FRM_SOIL_SMPL_20010901 /sample_name=FARM_SOIL /number_of_sites=1 /site_id_1=Regulatory_Region_WASECA_FRM_SOIL_SITE_20010901 /length=1070
GCGTCGTCGACTCGACCAATGAATCGTTTGTTTTCGAGATTGTCGGCAACACCACCAAGCTGACCGCCTTCATCGGCCTGATGCAGCCGCTCGGGCTGACGGACGTGGCGCGGACCGGAGTTGTCGCCATCGCGCGGGGACCGGAGGGCCTGTAAAGCTGCTGAAGGCCGCCTGTGCTGCCGAAGGAACGGTGTTATGAATCATTCCTGTTGACTTTGGCCTATTGACTTTGGCGGTCAAAAAGAGGATCTATGGTAGCAGTGGCAGGGCCGGCTTTAGGCTTTTTGAACATGATGAGCC
>Regulatory_Region_WASECA_FRM_SOIL_READ_1557402518 /accession=XZS57437.b1 /library_id=Regulatory_Region_WASECA_FRM_SOIL_LIB_20010901 /sample_id=Regulatory_Region_WASECA_FRM_SOIL_SMPL_20010901 /sample_name=FARM_SOIL /number_of_sites=1 /site_id_1=Regulatory_Region_WASECA_FRM_SOIL_SITE_20010901 /length=1211
AGGGACCGAGATAAATTCGGCTATATGGGACCTCGTCGAGGCAAATTGCTGTCCCATCCTCGAATCCAAATGTTAGTTGGGCAATTTTGATCGTGAATTCTTGGTTGCTTTCCTCGTAATATAATGCTCCAGCCGGTCTCGCGAAGGCCAGCACGACAACCAACGCCAACAGAATTGAAGCCGATTTCATACGGTTGATTATACCGCAATACCCCGCCTATTCGCCAACATCATCTACCGCCAAGGGTTTCTTTCCGCGGGATGGGTGGNNNNNNNNNNNNNNNNNNNNNNNNNNNNNNN
>Regulatory_Region_WASECA_FRM_SOIL_READ_1557411705 /accession=XZS59826.b1 /library_id=Regulatory_Region_WASECA_FRM_SOIL_LIB_20010901 /sample_id=Regulatory_Region_WASECA_FRM_SOIL_SMPL_20010901 /sample_name=FARM_SOIL /number_of_sites=1 /site_id_1=Regulatory_Region_WASECA_FRM_SOIL_SITE_20010901 /length=1384
GTAAAGCCTGGGGTGCCTAATGAGTGAGCTAACTCACAGTAATTGCGGCTAGCGGATCTGACGNTCCACTAACCAGCTCTGCTTAAATAGACTTCCCACGAAACCGCCACCGCCAATTGCGTCATGGGGCGGAATTGTACGACATTTTGAAAGTCCCGTTGATTTGGGGCCAAACAACTCCCATTGGACTCAAGGGGGGGAAACTGAAAACCCCGGAACCAAACCCTTCCCGCCCCTGTTTGCCGCCAAACGCCTCCCGGGAATAGCGAACAAACCGAATGTCGCCCAAAAAAACCCTAG
>Regulatory_Region_WASECA_FRM_SOIL_READ_1557428931 /accession=XZS83521.g1 /library_id=Regulatory_Region_WASECA_FRM_SOIL_LIB_20010901 /sample_id=Regulatory_Region_WASECA_FRM_SOIL_SMPL_20010901 /sample_name=FARM_SOIL /number_of_sites=1 /site_id_1=Regulatory_Region_WASECA_FRM_SOIL_SITE_20010901 /length=1345
CCCGACGACATGCCTACGATTATATATCCGTTCATTTCGTAAAAGTTGGTGAAAAGGGCTATTGGGAGGCTAGTGAGGCCGAGGCCGAAGAAGAATTGCCCGAAGGAGTTGCAGAGGCGGCGTTGGCTGGCTCGATGTTTGGCTGGATGTGTCCGGCCGCCCAGCCGGCCGTCGAATACGCAAGATCGTTATTGAACTATAAGTGCTGCGTCCGGCGATAGTCGGGCAAGTACGCATTGAAGTTCCGTTTTAAAGGTGCATTTTTTGGGGGAATTCCCCCATTTTTTAGTTTTGGAAATA
>Regulatory_Region_WASECA_FRM_SOIL_READ_1557405194 /accession=XZS63691.y1 /library_id=Regulatory_Region_WASECA_FRM_SOIL_LIB_20010901 /sample_id=Regulatory_Region_WASECA_FRM_SOIL_SMPL_20010901 /sample_name=FARM_SOIL /number_of_sites=1 /site_id_1=Regulatory_Region_WASECA_FRM_SOIL_SITE_20010901 /length=949
TTCCGAGGGGGATTGAGATTGGTCGAAACCGGTCCCAAGATTGTCCGCCTTTTGACCAAGATGGAAAAGGCCAGGAATCTTGCTCCAAGTAAGGAAAAGGCGAAAGGAGAGGAAACGCGAGGCGTTGCCCATGGGTTGGGCTTGAATGGCACCGAGGCGACAGGCAAACATCCAGTCGGCGGTACAGTATGGGGTTTGGGCAAACGCCCCAAAGTTAGGCCCTTTTTGGTCCCAAATTCCAGGGCAAGTTGTTCGCCGGAAAAGAGGGGAAGACGCGGGTAAATTAAACTTTCCGGGGCA
>Regulatory_Region_WASECA_FRM_SOIL_READ_1557428306 /accession=XZS71139.b1 /library_id=Regulatory_Region_WASECA_FRM_SOIL_LIB_20010901 /sample_id=Regulatory_Region_WASECA_FRM_SOIL_SMPL_20010901 /sample_name=FARM_SOIL /number_of_sites=1 /site_id_1=Regulatory_Region_WASECA_FRM_SOIL_SITE_20010901 /length=1234
AGACTCGACTCAATCAACCATGAGGAGATGAACAGATGGAGACGAAAACGGTTAAGGTTCCGAATGTTGGCTGCGATGGCTGTGTGAACACCATCGAAAGCGAAGTTGGCGCGCTACCCGGAGTCATCTCGGTCGATGGAAACTCGGAAACCAACTGATCACGATCCAATGGGAGCGTCCTGCCGACTGGTCGAGCATTCAACACAAAATGGTTGCGATTGATTACGCGCCCGATGAGGCGTAAACACCCCAATGGATCATCACCCGGAGAATCGGGTTATAAAATCCCCTTGGCATTTG
>Regulatory_Region_WASECA_FRM_SOIL_READ_1557335356 /accession=XZS28362.g1 /library_id=Regulatory_Region_WASECA_FRM_SOIL_LIB_20010901 /sample_id=Regulatory_Region_WASECA_FRM_SOIL_SMPL_20010901 /sample_name=FARM_SOIL /number_of_sites=1 /site_id_1=Regulatory_Region_WASECA_FRM_SOIL_SITE_20010901 /length=1075
ACGCCCGCGGGCAAGCTGCTTGATCGGCTGATCGCCGCGTTGCCGCCGGACCGCGCTTGGCGGCTGATCGTGTTTGGATCGGCGCCGCTGCAACTCGCGTATGATCCGGCTTTCATAAGCGCGGACGTCGATTTAATTCCGAATGAAGATATTCAGCCGTTCTGTGAAAAGGCGGCGCTGCAGAAGGGGGCGAGTGAACTTTACATTGATCCCTGTTCGATCGCGGCTTTCACGGCAGCAGCCGATTGGACGTTTAGAAGCTTTCAGATCAAACGCGGACATGTGGATTTGATTTTTCCG
>Regulatory_Region_WASECA_FRM_SOIL_READ_1557394082 /accession=XZS50999.g1 /library_id=Regulatory_Region_WASECA_FRM_SOIL_LIB_20010901 /sample_id=Regulatory_Region_WASECA_FRM_SOIL_SMPL_20010901 /sample_name=FARM_SOIL /number_of_sites=1 /site_id_1=Regulatory_Region_WASECA_FRM_SOIL_SITE_20010901 /length=1213
CTGAACGCGCTGGGGGAGAGGCTGGCCGATGTCGAAGAGCTGCTTCGCGAGCGCACACCGCGCCGCATGGACGGCGATGCTAGGGAGACGACGCCTTAACCCAGCGAGCACGCCAGAGGCGAGCGCCGCCGTCTAAGTCCCATGAAGGTTGCGTGGGCCTCAAGGTACCCCCGGCTCCTCACCCGAGCTCGCCGCGTGATGTGCCTCACGCCGATGGGGCTGGTCCAGGCCGGAGGCGGGCAACCTACCCGAATGCCAGGGTGCAGCGCGTGCGCTACGATGCTCGCGGCGAAAGCCATT
>Regulatory_Region_WASECA_FRM_SOIL_READ_1557313700 /accession=XZS11714.g1 /library_id=Regulatory_Region_WASECA_FRM_SOIL_LIB_20010901 /sample_id=Regulatory_Region_WASECA_FRM_SOIL_SMPL_20010901 /sample_name=FARM_SOIL /number_of_sites=1 /site_id_1=Regulatory_Region_WASECA_FRM_SOIL_SITE_20010901 /length=836
GGAAACCAACCCCTGGAGGTGACAATGGAAAAAGTTTCTAGGTTCTGAGTGCGGGACTTCTGACCAAACCCCACCTAAAGTATCAAAGGCTGCTGGATACAGAGGGTACTCAACCTGGACACGAACTCCGGAGATGGGGGAGAGTATAACGTGTTGACTCACCGGAGAAATGTCACCCACATCGGAACGTAGTATTATTCGTCGGCCGCGATATAAAACTGTGCCGCTTCCGACACGACTTTGCTTCACTCAGACACATATGGCATGCCAGGTACCCGACAGGAAACTGTATGTATCACT
>Regulatory_Region_WASECA_FRM_SOIL_READ_1557456413 /accession=XZS101056.b1 /library_id=Regulatory_Region_WASECA_FRM_SOIL_LIB_20010901 /sample_id=Regulatory_Region_WASECA_FRM_SOIL_SMPL_20010901 /sample_name=FARM_SOIL /number_of_sites=1 /site_id_1=Regulatory_Region_WASECA_FRM_SOIL_SITE_20010901 /length=1357
GTGCGGCCAACGCTTCGATGCCCAACTGCTTCAGCTCTTTGGCGAGTCGGTTCGCTGGATGCGCTTCAAATCTCTCACCGGAAAGCCTCAATGGATCGATCATGGCCCTGGGATAAAGGAACCCTTTTGGGTTAAGTGAACTTTGGGGGTTTTCCCCAATTGCCGAAACCCGGGATGTCNGGGACCCAAATCCCGCAAAAATTTGGAATGATATTCCACAAGCCTTTTTAGGCCTTTATATTGATTAAGAAAACCCGCTTTTGTGGCGCGGCCCAATCGAAATTCCAGGCCCAAAAAGCT
>Regulatory_Region_WASECA_FRM_SOIL_READ_1557448565 /accession=XZS93204.g2 /library_id=Regulatory_Region_WASECA_FRM_SOIL_LIB_20010901 /sample_id=Regulatory_Region_WASECA_FRM_SOIL_SMPL_20010901 /sample_name=FARM_SOIL /number_of_sites=1 /site_id_1=Regulatory_Region_WASECA_FRM_SOIL_SITE_20010901 /length=1317
TACCCATGCTGCGTGCAGTACCGGCAACCATTTTCATGGCGCTTTCAACTGTAAAGCAGTTCAGGTCGGGCATTTTATCTTTTGCGATCTCCTCAACCTGGCTCCAATTCACCTTGGCAACTTTGACACGGTTGGATTCTTTTGAATCCACTTTGGAGTTTTGCAGCCTCAAGCAACTGAACTGATGCAGGAAGTGGTTTTGATGATAAAATCAAAACTTTTGTCAGTGTAAACAGGAATTTATTACGGGAAGCACTTTGGCCCATCCTAATCTGGGGGCGGCCATTAAACTGCTTGCAG
>Regulatory_Region_WASECA_FRM_SOIL_READ_1557368651 /accession=XZS37119.b1 /library_id=Regulatory_Region_WASECA_FRM_SOIL_LIB_20010901 /sample_id=Regulatory_Region_WASECA_FRM_SOIL_SMPL_20010901 /sample_name=FARM_SOIL /number_of_sites=1 /site_id_1=Regulatory_Region_WASECA_FRM_SOIL_SITE_20010901 /length=1446
AGGCAACGCCGGCTTTAACGGCACGCTAAGGCCGGCTATTGGTAAAGAATCCCCCGGGCGTTAAACGCACGAAAATTTTTTGGATCTTTGACCGGGGGGGAACACTCCCATTCAACCGGGAAAATTTCCCTTTGCCTGAACCACCTCAAAAACCAAATCGGTTCTCTCGGCCATATTTTAAACGCGGGGAAAATTGGTGTTTCTGGGTTCCAAAAAGGGCGGAATTCTCCTCGGCCACAATCCGGAAAAGGGGCCACATAAGGGCCTTATAATTGGGATATAAAGAATTTACCCCCCACA
>Regulatory_Region_WASECA_FRM_SOIL_READ_1557457890 /accession=XZS96704.g1 /library_id=Regulatory_Region_WASECA_FRM_SOIL_LIB_20010901 /sample_id=Regulatory_Region_WASECA_FRM_SOIL_SMPL_20010901 /sample_name=FARM_SOIL /number_of_sites=1 /site_id_1=Regulatory_Region_WASECA_FRM_SOIL_SITE_20010901 /length=1329
GGACGAGGTAAGGCACTGAACAGCCCAAAAATCATCACATAGGGCATGGGGTAATAACTGTTTTCCGTCCACACTGGTTGACCAGCACGAAAGCGATCCCCGATCTGCATAAAGGTTTCGTAGTCCACACCGGATTGGTTGCCTGCGATAATGAATACGATGTAGGCAGTATAGAGCAACCCCACGATGATATATAACAAGGGTAAGCCCAGACGTTTCGTTGATAAAGTAACCGTACTCGACATCAAAAGTATTTCCTTGAAGAGCCTTGCTGTATACAGGTAAGCAACTAGCGCAGCA
>Regulatory_Region_WASECA_FRM_SOIL_READ_1557406798 /accession=XZS64918.y1 /library_id=Regulatory_Region_WASECA_FRM_SOIL_LIB_20010901 /sample_id=Regulatory_Region_WASECA_FRM_SOIL_SMPL_20010901 /sample_name=FARM_SOIL /number_of_sites=1 /site_id_1=Regulatory_Region_WASECA_FRM_SOIL_SITE_20010901 /length=1256
TTCGGAAATGGCGCGGGTGCCCGTGGCGCCAGAGCCGGGCGCAACCCGGCAGACCGCTTCGAACCGCTGGGGATGGATCCACCCAGGCTTTCCACCTCGTCTCGTCGGAATAGCGGTTGGTGAGTTCCCCTTCCAGGCCCGTTTCAGAGAAACAGTTTGGAAAACGATGTGCGTGTCACAGCATCGGAGTTAACAGCCTGGGTCCGTACCGAGGGGAAACTTGGGCCTCGTAAACGGTAGAAGGGACCACCGGATTTTAACCCGTCGTTGAAACCCGGGTTGTGCCTCCCGGAACAAAGG
>Regulatory_Region_WASECA_FRM_SOIL_READ_1557331169 /accession=XZS23986.b2 /library_id=Regulatory_Region_WASECA_FRM_SOIL_LIB_20010901 /sample_id=Regulatory_Region_WASECA_FRM_SOIL_SMPL_20010901 /sample_name=FARM_SOIL /number_of_sites=1 /site_id_1=Regulatory_Region_WASECA_FRM_SOIL_SITE_20010901 /length=1104
GGCTTCGGCCTCCGCATTGCGAATCAGATGACGGCAATTCGTTAAGTATCGCCTTTCTTAAGTTGCAGCCACCAAAGAAAATCAAGAGTCTTGCAGTTATATCCCATTCCTTGACAGCGCCTCACTGTGCTGTGCTGAGAATTCTGTCCACAAATTGGCCACCGGTTGTGGGCCATTACCAATTCAATAGGATTTGAGCTGATGAATAAACATTTTTCTAATTCCATTGGGTGCATATAAAGTGCCCTAACTCGTTTCCGCAAAATAGGGATCACCGCCGATGCGCGAATGACCCCCGCA
>Regulatory_Region_WASECA_FRM_SOIL_READ_1557414893 /accession=XZS62627.x1 /library_id=Regulatory_Region_WASECA_FRM_SOIL_LIB_20010901 /sample_id=Regulatory_Region_WASECA_FRM_SOIL_SMPL_20010901 /sample_name=FARM_SOIL /number_of_sites=1 /site_id_1=Regulatory_Region_WASECA_FRM_SOIL_SITE_20010901 /length=978
CCGGGTGGCCAGGGGGCGGGCCGCCCCTGGACACCGACGCACACAGACGGCTTCGCGGCGCGGGAGGGCCTCAAACCCGCTAACCTTATTAGAAAATCATAAAAATAGAAAGCGGGCGGGAGCGATACGCGATTCCGTCTGTGTCCGGTCTGTGTTGCACGATCCGTCTGTGTCGCGTCTGCGTGCGATTCCGTCTGCGTCCCGTCTGCATTGCACAATCTGTCTGCGTCCGGTCCGGGTGCCCGGAGCCATGCGGTTTTCGCAGGCGAAGGCAGTGCGACATGCCGAACCCGCATGCCT
>Regulatory_Region_WASECA_FRM_SOIL_READ_1557400464 /accession=XZS55325.b1 /library_id=Regulatory_Region_WASECA_FRM_SOIL_LIB_20010901 /sample_id=Regulatory_Region_WASECA_FRM_SOIL_SMPL_20010901 /sample_name=FARM_SOIL /number_of_sites=1 /site_id_1=Regulatory_Region_WASECA_FRM_SOIL_SITE_20010901 /length=1155
ACTGTGAATGTCGAGGGGCCGGAGCTCTTGCCGCTTGCGCTTCGAATCGGGTTCCCGGAGAGGGATGCTAAGAGATTCGTAGGGTGGGCGAGACGTTGGAAGTGGTTCCCGTTCCTGCCGCCAAGGCGGAGGAAGCTGACGCTCGAACGATCGGGTGTGAAAGAGATTGTTAAAGTGCGTGTTGTGTTGGATGACATTGACTGTCTGGACGTTAGGTTCCTTGCGTCCCCGACCATGATCGCGCACATCCATGAAGTGACCGAGACCTTTATGAAGGAACTTGGAAGGTAGACCGAACGC
>Regulatory_Region_WASECA_FRM_SOIL_READ_1557366245 /accession=XZS33640.x1 /library_id=Regulatory_Region_WASECA_FRM_SOIL_LIB_20010901 /sample_id=Regulatory_Region_WASECA_FRM_SOIL_SMPL_20010901 /sample_name=FARM_SOIL /number_of_sites=1 /site_id_1=Regulatory_Region_WASECA_FRM_SOIL_SITE_20010901 /length=1302
TCGCCGAGGTTGTGACCTGTACGCTGACGAGCTCTNCAGGAACCGTCGGCCCCAACGAAGGTTGGTCTCCACCGGTTGGCTGGCCGAGCATCGAGATCCGCTATTCAGGCCCCTGCGTGGGGTGTAGCGAACCCGCGAATCATGTTGCCGTTGGTTAGGTCGACAACCGGTCCGAAATTTTTCGGTTCCCTTGTGACCCTTGCAACCCCAAAGTCTTGAGTTTCGGGGCCCTCGCTGCCCATTTGTTCGCCCGCCCTTGTCAATTTTTTGGGGGGCACACCCTCGGTATGGTTCCACACG
>Regulatory_Region_WASECA_FRM_SOIL_READ_1557441879 /accession=XZS87088.x1 /library_id=Regulatory_Region_WASECA_FRM_SOIL_LIB_20010901 /sample_id=Regulatory_Region_WASECA_FRM_SOIL_SMPL_20010901 /sample_name=FARM_SOIL /number_of_sites=1 /site_id_1=Regulatory_Region_WASECA_FRM_SOIL_SITE_20010901 /length=1123
AACGCGTACGCCGCCGCAAATGACTTTGCAAACTCGGGCCGAAAAGGAACTGGAACCCAAGGCGATCACACATTCCCGCAGCACGCCAAGGTTCGAGTTAAAACCGCCGCGCATTCATTATACGCCCGAGCGAGGATACAGCGGAGAGCATGGGTCCGGAGTTCAGATGCGGACCGGCGGGACGAAATCATGCTGTTAAAATTCAAGGTCACGGTGCAGCCGCCGAGTTGATCAACGCGCTTCTTTCGAAAGACCGTTTATGTGCCGCGCAACAATCAATCGACAACTCACGCTACCCGC
>Regulatory_Region_WASECA_FRM_SOIL_READ_1557442974 /accession=XZS88416.y1 /library_id=Regulatory_Region_WASECA_FRM_SOIL_LIB_20010901 /sample_id=Regulatory_Region_WASECA_FRM_SOIL_SMPL_20010901 /sample_name=FARM_SOIL /number_of_sites=1 /site_id_1=Regulatory_Region_WASECA_FRM_SOIL_SITE_20010901 /length=1119
AACTTGAAGCTGTTGCTTTTTTAGCCGATACTTATGCAGCTAAAGGAAACAAGGAAGAGGCGGTGAAATGGTATACGATCAGTAAGCGCCTTGCAAACAACGCGCATTATTCAGCTGAAGTGGATGAGAGGATCAGGGGACTCAAATAATATTATAGCGAAAAACAAACATAAAATTATTCATCAAATAAAAAGATTCAGGTATGCCTTGTGGTAAAAAGAGAAAAAGACATAAAATTGCTACACACAAGCGTAAGAAACGTTTGAGAAAGAACCGTCATAAGAAGAAATAAAATCTTTT
>Regulatory_Region_WASECA_FRM_SOIL_READ_1557422870 /accession=XZS68669.b1 /library_id=Regulatory_Region_WASECA_FRM_SOIL_LIB_20010901 /sample_id=Regulatory_Region_WASECA_FRM_SOIL_SMPL_20010901 /sample_name=FARM_SOIL /number_of_sites=1 /site_id_1=Regulatory_Region_WASECA_FRM_SOIL_SITE_20010901 /length=1234
TCGCGAATTGTGCCTCGCCAGGCTGTCCCCATCGGCGAGCGGCCGCATAAACCGCTCGCAATCAATTGACTTGCCCCAAAGGGGCCCCGCCTTGTCAAAAACCTGGAAGGTTTGGAGGGTTTCACCCTGGTTCCAGGACCCCGGAAACCCCTCGATTCTTTGGGGGGGATTTTTAAAAACCACGGGAAAGGGGGGCCAAATTAAAACCCCCGGGCCCAAGGAAACTTTGTCATTTCTCCCTCCCCCAACTTTGGGGTGGGGCAAAAAAAACCTTTTTCCCCCCGAAACAAAAAAAAAACA
>Regulatory_Region_WASECA_FRM_SOIL_READ_1557400060 /accession=XZS57124.g1 /library_id=Regulatory_Region_WASECA_FRM_SOIL_LIB_20010901 /sample_id=Regulatory_Region_WASECA_FRM_SOIL_SMPL_20010901 /sample_name=FARM_SOIL /number_of_sites=1 /site_id_1=Regulatory_Region_WASECA_FRM_SOIL_SITE_20010901 /length=1298
TGACCGCGGGGAGGTTCTTCGCGGCGCCGACGGCTGACGAACTGAAGAGCGTGTACGAGGACCTTGGTTCGAAGATCGGGTACGAGAACGAGGACCGCGAGATCACGGCGGCATTCGCCGGCGGGGCGGCGGCGCTGCTCGTGCTGGCCGGCGGGTTGAGCCTCGTCTGGTTCAACCGGTTCCCCTGAGGTAGCGGGGGCGGCCGGGACATGGGGGGCATGACGCCAGCCCGCCCGTTTGGTCGCGGATCGGCCGCCGCCTGTGAACGGCGGATCCCGGTAGCACCCTGGAGGATGGGGA
>Regulatory_Region_WASECA_FRM_SOIL_READ_1557405706 /accession=XZS64223.y /library_id=Regulatory_Region_WASECA_FRM_SOIL_LIB_20010901 /sample_id=Regulatory_Region_WASECA_FRM_SOIL_SMPL_20010901 /sample_name=FARM_SOIL /number_of_sites=1 /site_id_1=Regulatory_Region_WASECA_FRM_SOIL_SITE_20010901 /length=1169
CGGCGCTCCTGCTGCCCTGTCCGAATCACGCCGAAGCGGCGGTCGTCGAGGGCCTTCGGCTGTTCAGCGTCCGGTCGCTGCCCGAAGCCGTCGGCGCGTTGAACGATCCGGCCGGCTTCGATGCGGCGGTTCCGCCGCCGGTCGGGCCCACGCCGACACCGGCGTCGGATCCTCACGACCCGGATTATCCGCATTACGTCGAGGTGCACGACAACGACGATTTCGCCACCTTGAAATTCGAGGCGCACTGGTCGGAGAGAACCGGGGTGCAGCAGGGCTACGGCCCCGTGCCTACGGATA
>Regulatory_Region_WASECA_FRM_SOIL_READ_1557381595 /accession=XZS46488.g1 /library_id=Regulatory_Region_WASECA_FRM_SOIL_LIB_20010901 /sample_id=Regulatory_Region_WASECA_FRM_SOIL_SMPL_20010901 /sample_name=FARM_SOIL /number_of_sites=1 /site_id_1=Regulatory_Region_WASECA_FRM_SOIL_SITE_20010901 /length=1378
CGCGCAGCATGGCCAGCTGCCCCGATGGGATGTCGCGGACCTTCCCGCCCCGCCCCCCTTCAACTGGCGCAACATGCTCGCCGTCATCGGTCCGGGGGCGATCATGGCGGCGACGTCGATTGGCGGGGGAGAGTGGCTCGTCTGCCCCGCCGCCGCCGTCAAGTACTCGTCGCACATTTTTCTGAACTCCACCGGGGCCCTCCCCCTCCAGGGTTCTTTCATCTCGAGGGGATCCGCTACCCGCTCTACACCGGCTATCCCAATCTTCGGCGTCTTCTTGCGCCCCAAGTCGGGGCCCCC
>Regulatory_Region_WASECA_FRM_SOIL_READ_1557339687 /accession=XZS26623.y1 /library_id=Regulatory_Region_WASECA_FRM_SOIL_LIB_20010901 /sample_id=Regulatory_Region_WASECA_FRM_SOIL_SMPL_20010901 /sample_name=FARM_SOIL /number_of_sites=1 /site_id_1=Regulatory_Region_WASECA_FRM_SOIL_SITE_20010901 /length=1203
GGGTCGGTGAAAGATCCCAGAGCGGAGTTATTGGATTAGCAGATGGCAGCGATTGATTGGAACTTCAACATCGACACTGTGAGCATTTCGTCGACTGGTGTTTGGGAAATCAAATTGTTAGTTCCAGTTCGTCATCGATGATTTGTTCGACGGGAATTCCTACGAGGCGAGCATAGGCGAGCAGGATGGCGAGCGGCGGTTCGTTTTTGTCGAGTTCCGTATTTGGAAATATTCGTATAGTGGATCAGATCTTGAACACCAAGTCGTTTGACCATTTCTCCTTGAGATATTCCTAAGCTG
>Regulatory_Region_WASECA_FRM_SOIL_READ_1557407573 /accession=XZS65354.y1 /library_id=Regulatory_Region_WASECA_FRM_SOIL_LIB_20010901 /sample_id=Regulatory_Region_WASECA_FRM_SOIL_SMPL_20010901 /sample_name=FARM_SOIL /number_of_sites=1 /site_id_1=Regulatory_Region_WASECA_FRM_SOIL_SITE_20010901 /length=1198
TGCGGTCATGATCTCGTCCCATATGAATACGCTGGCCAAACCAAGGTCGCTAGACTGACTACCGCCCTGTTTTTTGAATCAGGGAAGGCCTAAGGGCTCTTTCCGCTGAGGAAGGGGCGCAAAACGACCTGAATCTAACGCTGTCCATTGGAAGCATGAGCGATACGTTGCGCGACCACCGGCGTGGACCAGTTATCCGGCGCCCGTCGCGTGGCCCCCGGCTAGAATTCGGTTGCTGGATAGAGCTCTTGATGCGTCAATTAGGACGCGTGTTTATGCGAGTGCTCCGCCCATGGCCAC
>Regulatory_Region_WASECA_FRM_SOIL_READ_1557406979 /accession=XZS65180.y1 /library_id=Regulatory_Region_WASECA_FRM_SOIL_LIB_20010901 /sample_id=Regulatory_Region_WASECA_FRM_SOIL_SMPL_20010901 /sample_name=FARM_SOIL /number_of_sites=1 /site_id_1=Regulatory_Region_WASECA_FRM_SOIL_SITE_20010901 /length=1221
CAAGCCGCCGCTGTACGTCCGCGGCCGAAAGGGTCAGCCCAAGACGGTGCTGCTCTCGCGGCGATAGCCGGCGGATCGGTGCGTCGAGGACACTAAGCAAGTGCTCGTACAGCGCGAGCTCATCGGCCACCGTCTGAGCTTCATCGCCTCCACTGGTCCGCGTGAGCGACCTCGCTTCCAGCAAGTCGGCGAGCAACTGGCGACGCGCCAGCAGCCAGGGCACTAACCGATCCCGTTCCGGTGCGGATAGGCTCAATTCAAAAAGCTTCTCGAGAGTACTTCTAGAGCGGCCGCGGGCCC
>Regulatory_Region_WASECA_FRM_SOIL_READ_1557412490 /accession=XZS60894.b1 /library_id=Regulatory_Region_WASECA_FRM_SOIL_LIB_20010901 /sample_id=Regulatory_Region_WASECA_FRM_SOIL_SMPL_20010901 /sample_name=FARM_SOIL /number_of_sites=1 /site_id_1=Regulatory_Region_WASECA_FRM_SOIL_SITE_20010901 /length=1146
TCTATATCTTCTTCGGAATTATGTTCAGCGGTGCTATCGAAGGGAGTGTCAAGCTCGGTGTCAACCGCATCCGCTTGCGCATTCGATCGCGGTGTCGAACAAAGTGATCGGAACGAGAAAACGGTGCGGTTTCGTTACGAAATGGTTCGTTTTTTGGCTTAAATGGTACGGTTTTCGGTCGAAACAGTTCGGAATACCTAACATTCGGCTACGAAATCGGGGCGTCTGAAAACCCATCGGCGCCTCGCCCGTTTCCACCGCCTCGCGAAACGGCTGAAACGAACTCAACTTCTTTTTCGC
>Regulatory_Region_WASECA_FRM_SOIL_READ_1557424258 /accession=XZS72159.g1 /library_id=Regulatory_Region_WASECA_FRM_SOIL_LIB_20010901 /sample_id=Regulatory_Region_WASECA_FRM_SOIL_SMPL_20010901 /sample_name=FARM_SOIL /number_of_sites=1 /site_id_1=Regulatory_Region_WASECA_FRM_SOIL_SITE_20010901 /length=1315
GGAAATGACGGCGCTTCCGGAAACGTAATAATCCCCTTCCCCCCCCGGCGGAGGCAAATAACGCCGGCCCTCCAATCTTAAAAAGGCGGAACTTCGGCGCAAACCGTGAGTTGAGTAATCGCCCGGCCAAGGCATTAATGTCCACGGGTTTTTCCTCCGAATTCCGAAAAAATTGACCCCCTTCTCCCGGGACCGGGGAAAAAAAAGAATTTTCCGGGCCAATTCCATCGAAATTCCCGGCCCAAGTGTAAACCCCCCAAAAGGTTTTAGGGTTTTTCCGCCCCCGCTCTGTGAAAAAAG
>Regulatory_Region_WASECA_FRM_SOIL_READ_1557454611 /accession=XZS98041.g1 /library_id=Regulatory_Region_WASECA_FRM_SOIL_LIB_20010901 /sample_id=Regulatory_Region_WASECA_FRM_SOIL_SMPL_20010901 /sample_name=FARM_SOIL /number_of_sites=1 /site_id_1=Regulatory_Region_WASECA_FRM_SOIL_SITE_20010901 /length=1293
GCGATCACCAAGTTCGCCGCCGCCGGCCTGGACGAACAATTCCGCGATGCTGAGCGAGGCGTGCATTCGCTCGTGAACCAATCATGGATGCTCCTCTGGATGAATGCATCGCTCAGGAGCCCCCGGAAGGGCAATCCCTCGTCACGAACCAGTTTATTCTGAACTTCCCCTCCATGATGGTTCGGCTGGGGCAGCTTCTCTTGTCAGGGGTCATCCATCCTTCCCCCGCCAGGGAAATCCCGGCAAAAACCGGGCTCGAAATTTTTTCTTCAACCCGTTCTGGGGTGGGATATAAAATTC
>Regulatory_Region_WASECA_FRM_SOIL_READ_1557451825 /accession=XZS95973.g1 /library_id=Regulatory_Region_WASECA_FRM_SOIL_LIB_20010901 /sample_id=Regulatory_Region_WASECA_FRM_SOIL_SMPL_20010901 /sample_name=FARM_SOIL /number_of_sites=1 /site_id_1=Regulatory_Region_WASECA_FRM_SOIL_SITE_20010901 /length=1393
TCTATCTTCTCCACCCCCGTTCCTCATATAATTTGATGTCCTTAATCTCGCCCTAAAAAAAACTGTCCTCTGGTTCACTTGTCCATGAATGATCTCTTTGCCTTCGGCCTCAAACTTTCTTCCTTGATTCCCTTCAAACAACCCCGTCCAGTTCCCATTCGTGTATCATTAATGTCCACCACTCACACTTTCGGTGGCTATTCTCTCTGTCTTGCGCTCGCGTTACTTTTGTTGCGACTCGCCAGTAACTTCTTCGTGGCTTACAACTCTTGAGTGTGATTGTCCTTACCNTGAGTCGTG
>Regulatory_Region_WASECA_FRM_SOIL_READ_1557435641 /accession=XZS81532.g1 /library_id=Regulatory_Region_WASECA_FRM_SOIL_LIB_20010901 /sample_id=Regulatory_Region_WASECA_FRM_SOIL_SMPL_20010901 /sample_name=FARM_SOIL /number_of_sites=1 /site_id_1=Regulatory_Region_WASECA_FRM_SOIL_SITE_20010901 /length=1433
TCGGTCGGGAGGTCCCCGCGGCGAGCTCAGTATCGGGCGTCCCGGCCTCGGGTTGAGCCGATTCGACCGCCTCCGCGTCTATGCGGAAATCGATATATTTCACAAGCGGGCGGCCGAGGGTCGCGGTCAAACGGAACAGAGCTGGCCGGCGACCGATCCAGATTCGGTTGCCAAGGACTCAGGTACCCGATCGCGAGGCGTCGTTCCACAAATGAATGGGGGCGGGGCTTCGGTCAATTGGACTCCGCTACCCTTTCCGGGGGGGAAAAAAACCCCAACCCATTCCCGAAAGGTCATGCC
>Regulatory_Region_WASECA_FRM_SOIL_READ_1557359854 /accession=XZS30378.x1 /library_id=Regulatory_Region_WASECA_FRM_SOIL_LIB_20010901 /sample_id=Regulatory_Region_WASECA_FRM_SOIL_SMPL_20010901 /sample_name=FARM_SOIL /number_of_sites=1 /site_id_1=Regulatory_Region_WASECA_FRM_SOIL_SITE_20010901 /length=1230
CGAACAAGCAAATGAGAAATAGCGCTAAATGGTNCGGAATTTCAAATCACGATTCTTCACCACCCGGATTATTAACCCAATTTGCGGAGCCGGCCTCACCGGCTTGAGGGCAGTCTTTCCGGTCCATATTGCTGACGGTTATAGCTTCCCCGCTGGCCGTGCCCGATTAAGCAGGGAAGGTGCCCGGGGAACGTGGGGGTTCCCGGTTTGATGCTTGCAATTTCGGGCATGTTTCACCGCTTGGGTTGGTTTGCCCCGGTTTTACGGGATTTTTGGAGTCCCCTCGCGGGATAAACGGCG
>Regulatory_Region_WASECA_FRM_SOIL_READ_1557393752 /accession=XZS50862.b /library_id=Regulatory_Region_WASECA_FRM_SOIL_LIB_20010901 /sample_id=Regulatory_Region_WASECA_FRM_SOIL_SMPL_20010901 /sample_name=FARM_SOIL /number_of_sites=1 /site_id_1=Regulatory_Region_WASECA_FRM_SOIL_SITE_20010901 /length=1223
TCTCGCTATTCTAATACCTTTCTTACACTTTCTCATCTAATCCAGTATTTCTCCGTTGTCTTGGATTATTTTTGCAGTACCTCAATTTGCCATCTTATTAGCCACATCCTAATCTTTTCCTCCCTAGGGATATTCTCATCGTACTACTGGTTTCGCTTTGGTTGAATGTTCCAGTCATATCTAGTTCCCTTTCAACTTGTAACCTCATATGAGAATACGGACTACCTCTACTGGACCCATGAGTCTCTGTGCACCATATAGAACCTGCTCCTTAAGATCTCTTAAATTTCATGATCCCTA
>Regulatory_Region_WASECA_FRM_SOIL_READ_1557448798 /accession=XZS94315.g1 /library_id=Regulatory_Region_WASECA_FRM_SOIL_LIB_20010901 /sample_id=Regulatory_Region_WASECA_FRM_SOIL_SMPL_20010901 /sample_name=FARM_SOIL /number_of_sites=1 /site_id_1=Regulatory_Region_WASECA_FRM_SOIL_SITE_20010901 /length=1271
CAGCCGCAGCATGTGAGAACGATGCGGCTCCGATGAATGGCCCACAGGACACGTCGCGCTCGCGCTCGTTGCCTTTTGGAGCCGCGCGCGTTCTGGTCAGGATCGTCAAGTGGGAAGCATTTATTTTGGGCTGCGCGGCAACGCACCCCCCCCGGGAAAATGTTAATGCCACCCCCCAAACGTTGGGAAGTTGGAGCTGGGGCTCTTTGGGGTTGGAAGTTGAAGTTGAAATTTGAATTTTCCCCCCGGCGGAAGGAAAGGCCATTAACCCGGAGGCCCCGATGAACCCGATAGAATCGG
>Regulatory_Region_WASECA_FRM_SOIL_READ_1557391215 /accession=XZS55296.y1 /library_id=Regulatory_Region_WASECA_FRM_SOIL_LIB_20010901 /sample_id=Regulatory_Region_WASECA_FRM_SOIL_SMPL_20010901 /sample_name=FARM_SOIL /number_of_sites=1 /site_id_1=Regulatory_Region_WASECA_FRM_SOIL_SITE_20010901 /length=1106
TATCTTCTGGAATTTTGAGATAAGTTCTACTTCTTCTTTTCTTCCTTGGCTGGAGCTGCTTTCGCATCTCCTTTGCCAGCTGCAGGAGCACCGGCCGCAGGTGCAGCACCGGCTGCAGGAGCAGCAGCACCTTCAGCAACTGCTGTTGTTGCAGTTGCAGCAGGAGCTTCTTCAACAAATACACGCGTTATGTTCACAAGCGGTAATCGCTTGGTCGGGATGTCAGAAATTCAACCCCGTCCATTTCTATCACGTACCAAAACTGATTCCCATATTTAATCATCATTTAATCGTAAACCT
>Regulatory_Region_WASECA_FRM_SOIL_READ_1557361795 /accession=XZS36500.g1 /library_id=Regulatory_Region_WASECA_FRM_SOIL_LIB_20010901 /sample_id=Regulatory_Region_WASECA_FRM_SOIL_SMPL_20010901 /sample_name=FARM_SOIL /number_of_sites=1 /site_id_1=Regulatory_Region_WASECA_FRM_SOIL_SITE_20010901 /length=1101
GCGCTCTCATTGCGCACGAAGCGATCTGGTTCACAAGTGCGCCGACATGAGCGCGCCGGCTCCCTTGCTTTGGCCACCCTTTCTCTTCCGCTCCCAAAAGCCATCTGAGCCTACGTCAGGTCGTCAACCCGACATTGCCGGCAGAAGTCGGTCGATGACGACAGGGGTAAGAAACCGCTTTTCGGCACTGCGGTTCCCGATCCATGGCGCGCGCCCCGACGTGCCGCCCTCTCCCCGGCGTCGTGAACGCTCGCGCCGGCATCCGCACCAGGCCGGCCGGATACGCAGGTTTTCCCAGAA
>Regulatory_Region_WASECA_FRM_SOIL_READ_1557451235 /accession=XZS93878.b1 /library_id=Regulatory_Region_WASECA_FRM_SOIL_LIB_20010901 /sample_id=Regulatory_Region_WASECA_FRM_SOIL_SMPL_20010901 /sample_name=FARM_SOIL /number_of_sites=1 /site_id_1=Regulatory_Region_WASECA_FRM_SOIL_SITE_20010901 /length=1289
GTCGCGCAGAGCAGACCCGGGATGTCATAAACGCGCGGATTTCAGGCACTTTCCTCGTGCCGCGGCCTTGACACTTCGGGAATCGGACTCTACAACCCGCGCACTTTGCGGCAGGCGGTGAGCTTCGCCAGTCGGCACGGCAGTCCCGGGACATTCCGAGCGTAACTCAGTTCGAGTTGCCCACTTGGCAATCACCGCGGGCTCACACGCCTCGACGAATGATGCTCAAACGCTGCCCCTGACACATGAACTGTCAGAACTGAGTGCATGACCTCGGTGTTTCGGCGCCGCGGTCCTCTG
>Regulatory_Region_WASECA_FRM_SOIL_READ_1557450020 /accession=XZS88140.g1 /library_id=Regulatory_Region_WASECA_FRM_SOIL_LIB_20010901 /sample_id=Regulatory_Region_WASECA_FRM_SOIL_SMPL_20010901 /sample_name=FARM_SOIL /number_of_sites=1 /site_id_1=Regulatory_Region_WASECA_FRM_SOIL_SITE_20010901 /length=1288
AAGCCTTTTCAAAAGAAACTACTGCTGCAGGAGCAATATCGCCCGGCACTGGGGCGGCTTTGGCAAAATAAAAACTCAGAATTGTAAGTAACATGAATAAACTTTTCATAACATTAATTTTTAAGTGAGAAATATTTTTTGTTCTTTATACAGAACTGTATTGAATACTTATATAAGAATGCCAATAACAAATTGTATTCGTATTCAATCGTTTAGAAATAGCAGTTTATAATCGGTTGACTTATTATCGAACAGTGAATGTTCATTTTTGATACAGAAGCAATCGGAGGATTTATGTTT
>Regulatory_Region_WASECA_FRM_SOIL_READ_1557310019 /accession=XZS2638.g1 m /library_id=Regulatory_Region_WASECA_FRM_SOIL_LIB_20010901 /sample_id=Regulatory_Region_WASECA_FRM_SOIL_SMPL_20010901 /sample_name=FARM_SOIL /number_of_sites=1 /site_id_1=Regulatory_Region_WASECA_FRM_SOIL_SITE_20010901 /length=893
CCACAATAACAGAAACTCCGCTGGGTACCCCATCGCCGGTCATCGTTATTAACGGAACAGTCATAGCGCCAAGTGAAGCTGTAAATCCTGTTAGCCCTCTTAATACGGTTGTCAACCCCGTAGTCGCGCCTACCGATAGCAACGGTAATCAATATGGCCATACTCCGATACCGGAACGAACAAAAGAGCCGAATGGCGGGAATAATGGTGGCAATGACACAAGCAGCAATAGTGATGCCAATGGTAGCAGTGGCACGAATGGTAATAATGGTAATCGACCGTAAACATTGATACTGACTG
>Regulatory_Region_WASECA_FRM_SOIL_READ_1557314265 /accession=XZS12421.g /library_id=Regulatory_Region_WASECA_FRM_SOIL_LIB_20010901 /sample_id=Regulatory_Region_WASECA_FRM_SOIL_SMPL_20010901 /sample_name=FARM_SOIL /number_of_sites=1 /site_id_1=Regulatory_Region_WASECA_FRM_SOIL_SITE_20010901 /length=848
ACTCGTAGACTGGCTCTCCCTGATAAATCGCTGAGGCGGCAAAATAGTAACCATAAAAATCAAGAGATGGATCTCGCACTGGCTTTGCTACCATATAAAACATTCCAGCCAGGACAATAATCCATACACAAGTAACTAGTGAATACAGTCCACTGCGGTTAAGTGAAAATGTTTTCATTTCGTTATTGTCCCTTCTTTTGTAGTTCTGCGGTCTGGCCTCGTTTCAGGGGCCCCTCAAGAAACGTTTGCTCCGCTAAATTGGTAGCAGTAAGAAATTAATTGATCACGCCCAGGGTTCTC
>Regulatory_Region_WASECA_FRM_SOIL_READ_1557437581 /accession=XZS82873.b1 /library_id=Regulatory_Region_WASECA_FRM_SOIL_LIB_20010901 /sample_id=Regulatory_Region_WASECA_FRM_SOIL_SMPL_20010901 /sample_name=FARM_SOIL /number_of_sites=1 /site_id_1=Regulatory_Region_WASECA_FRM_SOIL_SITE_20010901 /length=1306
ATGTCACCTTGGTTAATCCTCTACTCGGCAAACGACTATGTGTTATTTTTCAAGGTCGTCCTTCTCTTCGGCGTCCTGTGCTTTCTTCCTCTTTTTTAATCATGTTCATTTTCTAGATTTATCTGGTTCCCTAATTATTTTGTTGTATTGGTGTCTTGTGTTTACTATTATTCCGTGTAAGTTTTCCACCTTATTTAATTTATTTTCTTCCTTTTCCTTGCTATTTTAAAATAGGGTCCCTTTTTTCTTCTTTTTTTGATCTCTTGCCTTTCCCCCCTTTTGGAATACCTTCTGGCTTCT
>Regulatory_Region_WASECA_FRM_SOIL_READ_1557385401 /accession=XZS45139.b1 /library_id=Regulatory_Region_WASECA_FRM_SOIL_LIB_20010901 /sample_id=Regulatory_Region_WASECA_FRM_SOIL_SMPL_20010901 /sample_name=FARM_SOIL /number_of_sites=1 /site_id_1=Regulatory_Region_WASECA_FRM_SOIL_SITE_20010901 /length=1194
TCAGCAGGCGCAGCCGCCGAAGGCCGAGGTCCTTGAGGATCTGCGCCCCCACCCCGAACTCTCTGAGCCGGCTCCGGTCCGCACCGGGACCCGCCTCCTCGGCCTGNGCGCGCGTGNCAGTGAGCGCGGACGTCGGAAGCACCGCCTTGTGCAAGTACACCAGCACCCCCGCGGCCCGGCGTCGGCGATGGCCTTGAAGGGCTGCTCCAGCTGGCTACCGCAGTCGCACCCGGCAGTCCCGAGGAGTCGCCCCACGGGGCAGCCCGGTGCACGCGGGTGAGCACCGGTCCCGGTCCGTGA
>Regulatory_Region_WASECA_FRM_SOIL_READ_1557416698 /accession=XZS71610.g1 /library_id=Regulatory_Region_WASECA_FRM_SOIL_LIB_20010901 /sample_id=Regulatory_Region_WASECA_FRM_SOIL_SMPL_20010901 /sample_name=FARM_SOIL /number_of_sites=1 /site_id_1=Regulatory_Region_WASECA_FRM_SOIL_SITE_20010901 /length=1248
ACCTCCCCCCCGGGGTGTGGTCCTAGCAAAAACCGAAATTTTCCGAAAAAATCAAAGCGGGGGGGAAAAACCAGACAATCCTTCCTGCTTCGGTTGCCGGTTTCCCGGGGGTCCCCTCTTAGGGGGGCTGTTTCCCCCCCAGAAGGGAAAATGGGCCCCTTTCCTCCCCCTAAAACCCTTTAGGGGTTTTGTGGAAAATAAAGAGGGGGGGACACCTCCCCCCCACCTTCTTTTTTATAGGCCTCCCCCCCGCGGGGAAGAGAACCCCGGGCCCCCAAAAAACCTTGTGGGGGCCCCCCC
>Regulatory_Region_WASECA_FRM_SOIL_READ_1557387965 /accession=XZS41865.b1 /library_id=Regulatory_Region_WASECA_FRM_SOIL_LIB_20010901 /sample_id=Regulatory_Region_WASECA_FRM_SOIL_SMPL_20010901 /sample_name=FARM_SOIL /number_of_sites=1 /site_id_1=Regulatory_Region_WASECA_FRM_SOIL_SITE_20010901 /length=1311
TTTATCAACCTCGCCATCTTCGTCGCGCTCCTCGTGTATCTCGTCAAGAAACCTTTAAGCGAAGCCTTCAAGGCAAAACGGGACGCGATCAGAGCGGAACTGATCAAGGCAGAAGAAGAGAAGCAGGCTGCCTTGGCAAAGTTGACCTCGGCCGAGGCCCGCCTTGCGTCACTCGACATGGAAAAAGCCGCGCTGCTCAAGAAAGCTTCCGAGGATGCGGAGGAAGAAAAAGCGCACATTCTGAGGCAAACCGAGATCGAGATCGAAAAGATCCGCGAACAGGCCGAGATCACTATCACG
>Regulatory_Region_WASECA_FRM_SOIL_READ_1557331580 /accession=XZS19853.g2 /library_id=Regulatory_Region_WASECA_FRM_SOIL_LIB_20010901 /sample_id=Regulatory_Region_WASECA_FRM_SOIL_SMPL_20010901 /sample_name=FARM_SOIL /number_of_sites=1 /site_id_1=Regulatory_Region_WASECA_FRM_SOIL_SITE_20010901 /length=1031
GGAAATCTTCTTGCGGATGCGAAGCTTGCGTCGCTCACGCCCTTGAATCTCGAGAGCCATGACTACTTACCCTTTCCGCCCGACTTGCCGGCCTTCTGCCGAACCTTCTCGCCCTTGTAGCGAACGCCCTTGCCGCCGTACGGCTCCGGGGGACGGATGTCGCGGATCTTCGCCGCGAGCTGACCCATCACTTCTTTGTCATTGCCGCTGAGGATCAGCAGCGTGCCCCTTGCTCTTCGGCGGAAACCACCGCGGGTGACACCCTTTGGGGAAGCGCCATCGCGAACCGGGGTGGGAAAA
>Regulatory_Region_WASECA_FRM_SOIL_READ_1557437848 /accession=XZS78785.b1 /library_id=Regulatory_Region_WASECA_FRM_SOIL_LIB_20010901 /sample_id=Regulatory_Region_WASECA_FRM_SOIL_SMPL_20010901 /sample_name=FARM_SOIL /number_of_sites=1 /site_id_1=Regulatory_Region_WASECA_FRM_SOIL_SITE_20010901 /length=1248
TCCAACACGACCGGTATCTCGCCGGAAGATTTTCTCCGTCCTCGGTCTAGAACGGCGCGCTTTCGCTTTCACATTCCGCTCCGGGGTGAAATCCCCAAATTGCTGGTCTCGACCGGTCGAAAGTCCTCTGCTGGTCCTCCAAAATAAAATCGACTTTACCGACCGGGCCGTTACCGGGCCTTTTCAAAGAAGAATCTCAACGAACGTTGTTTTTTTCTCTCGGTAACCGCGAGAGCCCCATCTTGTCTTTCCGCATGGATGAAATTGAAAACCTTCGGGCTTTTGGTTGAATGGAACCCC
>Regulatory_Region_WASECA_FRM_SOIL_READ_1557399110 /accession=XZS53871.x1 /library_id=Regulatory_Region_WASECA_FRM_SOIL_LIB_20010901 /sample_id=Regulatory_Region_WASECA_FRM_SOIL_SMPL_20010901 /sample_name=FARM_SOIL /number_of_sites=1 /site_id_1=Regulatory_Region_WASECA_FRM_SOIL_SITE_20010901 /length=1271
GTTAAAAAAATCCCAATTCGTTAGGACAAGAATTTCCTTTGGTACCATCCACCGAAGTCATGGCTCATAGTAAAGGGTAAACGAATGGAAAGAATGAAATTCAAATACTGAACTAACTCAACATTTTAAAAGATCAACCACAATTCCTAAAATAATTATGAAAACAGTAGAGGTAACGATCCCTAATACGTACGAAGTAAGTGTCTTCAAATAGCTTACCTTCATTCACAAAAACGATTTTCAAAGCCTATACTTTAGTGTAGATTTGGTTTGAATCCAGTGGTTTAAAAATGAAAAGTA
>Regulatory_Region_WASECA_FRM_SOIL_READ_1557333943 /accession=XZS27119.y1 /library_id=Regulatory_Region_WASECA_FRM_SOIL_LIB_20010901 /sample_id=Regulatory_Region_WASECA_FRM_SOIL_SMPL_20010901 /sample_name=FARM_SOIL /number_of_sites=1 /site_id_1=Regulatory_Region_WASECA_FRM_SOIL_SITE_20010901 /length=938
ANCCTAACCCCTTTCTTAAACCCTAATAAAACTCTTCGGCATTCTCGGCGGGCAAAGGGGCCCTTTTGGGATTTAAAAAAGTCCCCCCTCTTTGGCTTTGGCCGCGCAACAGGGGCCCTTTTTGGGGTTTCAAAGGGGACCCGGTTTCTTGTGGGCCAAAAGCGGCCGGCGATTTTCACAGAACGCAACGGGGGNTCCCCAAAAAGGGTGACCCACCCCGTTTTTGGGCGGAAAAAGGGGGACCCCCTTTGGGGGCGGGATTTTCTTAACAAAAAATTTTTCCTGGGGGGGCCCCACTTT
>Regulatory_Region_WASECA_FRM_SOIL_READ_1557411322 /accession=XZS58276.b2 /library_id=Regulatory_Region_WASECA_FRM_SOIL_LIB_20010901 /sample_id=Regulatory_Region_WASECA_FRM_SOIL_SMPL_20010901 /sample_name=FARM_SOIL /number_of_sites=1 /site_id_1=Regulatory_Region_WASECA_FRM_SOIL_SITE_20010901 /length=1360
ACTTTAACTGTACTCATGATTTGTGGAATATTTTCGGGTTAATTGATAAAATCCACCTGTCTAATCCGGGTGGAATAAACCCACTTAGCCCGGGCTGCCGTGAGTATCGCCCACCTTCACCCGGGCGGGGTTGACTTAGCGGGGCAAAAGTAAAAAACCCCCGGGTTTGACTGTTCCCAATTAGGAAATTGGCCATCCGCCAGGGGACCCCTTAAAGGGGGATACTTTTCTTTTTTTTAAACCCAAAAAACCCTCTCCTGGGCTCCCTTCGGGAAAAAAAAAGGGGGATCCTTTTCTTTT
>Regulatory_Region_WASECA_FRM_SOIL_READ_1557427477 /accession=XZS71042.g1 /library_id=Regulatory_Region_WASECA_FRM_SOIL_LIB_20010901 /sample_id=Regulatory_Region_WASECA_FRM_SOIL_SMPL_20010901 /sample_name=FARM_SOIL /number_of_sites=1 /site_id_1=Regulatory_Region_WASECA_FRM_SOIL_SITE_20010901 /length=1297
TTGGCATGTTCTGCCATTTGTAATGCGTTTACAGCCATATGATCACTAATGATCCCTACCATTGCTGCTATCTCTGATCCAAGCCCATTGATCTTCCACATAACTGTTAACTTTCCGGGTAGCGGATTGTTTTTCCAACTGTTTCAGATTCAATAGAAATAGATCATATCCCATAAAAGATTTTCCCCCTGNCCTAATGGTCCTTTTCCTGGAATGAATATGAAAAACCGCCACCAACAATAATTTTTCAGCCTTTTTTTGAATAACCGGTTCGCTTTTTAACGGGAACCTTCTCGAAAC
>Regulatory_Region_WASECA_FRM_SOIL_READ_1557445221 /accession=XZS90694.x1 /library_id=Regulatory_Region_WASECA_FRM_SOIL_LIB_20010901 /sample_id=Regulatory_Region_WASECA_FRM_SOIL_SMPL_20010901 /sample_name=FARM_SOIL /number_of_sites=1 /site_id_1=Regulatory_Region_WASECA_FRM_SOIL_SITE_20010901 /length=981
GCGGTCGTCAATGCCGGTGATCGCCCCCACGTGCCCATCGTCCTTGCCGCGGCGCAATACCCCGCAGCCAGCCTGTTCTTTCACGACGAGCAGATGTATCCGGAGCCTAACGGCTTCTGGACGATCGGCGGACACGCCTCACACGTGACCCTGGCCGTGCCGCCCGATCGCATCGGCACGGCGGTCGCGTTGCGCATTCATCCCGGCGCAACACGAAACGTGGCGACGATCAGCACGTTCGGATGGCAGCAGCGCTACGAGCTCACGCCGGGACAGGCGGTTGACGTCGACCTCCCCATG
>Regulatory_Region_WASECA_FRM_SOIL_READ_1557429811 /accession=XZS85668.g1 /library_id=Regulatory_Region_WASECA_FRM_SOIL_LIB_20010901 /sample_id=Regulatory_Region_WASECA_FRM_SOIL_SMPL_20010901 /sample_name=FARM_SOIL /number_of_sites=1 /site_id_1=Regulatory_Region_WASECA_FRM_SOIL_SITE_20010901 /length=1402
CATAATTAATGCCTGTACCTTCCAATAATTTCTTGATGCCGGCTGCAAGCGGTAAATCTTTAAAGTTTGCTGAAACAGATTCGTTCGCTACACTTTCATCAACACTTATTTGAATTCCACTTTGCTCTTTAATTGTTTGTACAGCCTGGCCAACGGTTTGTGAGGTAAAATTTGCCGTGATCTTTCCATCGCGAACATTAATCTCGGCAAATGCTGGGATTTGAAAAAAGGGCTAGCAGCGCAGCAATTTTGATGAATCTCATANCATCAGTATATTCTTTGTCTCTTTGCCATTTCAAT
>Regulatory_Region_WASECA_FRM_SOIL_READ_1557330300 /accession=XZS22210.g2 /library_id=Regulatory_Region_WASECA_FRM_SOIL_LIB_20010901 /sample_id=Regulatory_Region_WASECA_FRM_SOIL_SMPL_20010901 /sample_name=FARM_SOIL /number_of_sites=1 /site_id_1=Regulatory_Region_WASECA_FRM_SOIL_SITE_20010901 /length=1042
CGATAAGCTTGGGCCGGAAGGTTGTAAATTGGCTTTGGGGAGGATTATTCTCAAATGTGATGCTGTTCAGGCTAATATTCTTGACCGTGTTATCCGTGATGTATTTCCTCGTCTAAAAGGTATTAGGGGTGCTGTGAAACGTTCCCGTGACACGATAATCCAAATAGACAATAACGTTAACGCCATCAATCTCAAAGAGCTAGCCAATCCAGCCCATACGATTCGTAACTATATTTCTAGAAAGTTACCTAAAGAACAACAGGCAGCATTATTTGATGCATTGACAACTGTTGAGAATGA
>Regulatory_Region_WASECA_FRM_SOIL_READ_1557459538 /accession=XZS99383.g1 /library_id=Regulatory_Region_WASECA_FRM_SOIL_LIB_20010901 /sample_id=Regulatory_Region_WASECA_FRM_SOIL_SMPL_20010901 /sample_name=FARM_SOIL /number_of_sites=1 /site_id_1=Regulatory_Region_WASECA_FRM_SOIL_SITE_20010901 /length=1345
CGCCCCGGCCGTTGAGCACGTTAGCCACATCAAACACCTGAAAAAGCGCCACCAGCCCGGTAATCACCTGGAAAAAAATGTCGGGGTCCGCACCGGAAGGTGAATATTAAAAATTCTGAATTGCGTTGGCCCCCCCAATTCGGCCGCTCCAAAAATGCGGGGGAAGTTCTGCCCCCCGCCAAAAAATAACCGGCCCCCCCAAAACCCAAGAGCCCCTAGGATAACCCCGAAACCCCCCCTTCTTTCTTCCAACCCGCCGGGGGGTTTTCCACCCCATTTACCCAAAACCTGTTTCCACCC
>Regulatory_Region_WASECA_FRM_SOIL_READ_1557384637 /accession=XZS44197.b1 /library_id=Regulatory_Region_WASECA_FRM_SOIL_LIB_20010901 /sample_id=Regulatory_Region_WASECA_FRM_SOIL_SMPL_20010901 /sample_name=FARM_SOIL /number_of_sites=1 /site_id_1=Regulatory_Region_WASECA_FRM_SOIL_SITE_20010901 /length=1377
GTCCGTCGCGATGCCGGCAAATGGTCGTACGGCTTCAGCGTCAACGACAATCAGCGCTTCACGTTCTACCGCACCGACGAGTTCGATACGAATTTCAACGGCGGTCCGTATGGAACTGCTTTCATTGAATATCGTCCGACGGCCAAGACCTCGATCACGTTCGACGTGGACAACGTGTTTGAAACCAGCGGCAATCGCACGCGGCGCCTCTTCTTGCCCAATCGTGCAGCGCCCGTGGACGTGATCGACGAGGTCCGCGAGCGTAATCGTCACCTCAGCTTCGGCTTGACGTTGAAGCAG
>Regulatory_Region_WASECA_FRM_SOIL_READ_1557335777 /accession=XZS27690.g1 /library_id=Regulatory_Region_WASECA_FRM_SOIL_LIB_20010901 /sample_id=Regulatory_Region_WASECA_FRM_SOIL_SMPL_20010901 /sample_name=FARM_SOIL /number_of_sites=1 /site_id_1=Regulatory_Region_WASECA_FRM_SOIL_SITE_20010901 /length=1298
CTCCAATACCAGCGCGAGCTCCATCAATAACCTCTTGCCCAAATTGGCCTTCCGAACGGGAAAAGGTTAACTTTCGCACCAAGTTACCTCCCCCAGGGCCGAAGCTTTATCCCGAGCCAAGGCCGAAAACGCCGAAAAACGAAATTCTGCCTCCCCTGGGGGCAACTTTTGTCCCCCCCCAGCCGGGGGTACCTATTGCCCCTTCCAAAAGGTCTTTGTTTTGAATGGGGACACCGGTTACCCAATACCCCCTCTGGGAACCGAATTTCCTGGAAATTTCCAAGGGGGCCCCCCTTTTTG
>Regulatory_Region_WASECA_FRM_SOIL_READ_1557459596 /accession=XZS101484.g1 /library_id=Regulatory_Region_WASECA_FRM_SOIL_LIB_20010901 /sample_id=Regulatory_Region_WASECA_FRM_SOIL_SMPL_20010901 /sample_name=FARM_SOIL /number_of_sites=1 /site_id_1=Regulatory_Region_WASECA_FRM_SOIL_SITE_20010901 /length=1395
GCACGTTGCCCGTCCAAGGTGATGCCTAGCTGTATAGCAGCTGAGGCTTGGGCTGGAAGGAGGGCACTTCCTGCATGCAGATGAACATTAGTGAGGACTGTACTGTGATTTGTATTCGTACGTATGCGATACTGTATGCACGACTTCACGAAGGGCTCTCAATGATGATAAGCACCCTTCTTGGGTGGTGCAGTGGAGCACAAAAGCTGCAGAGCTTCAATCTTGCTACTGGAGGGCCTGTGATGAGTCTCATGGCACCAAAGATGGACACTTTCCTAGGGCACATCAAAGATCTTACCG
>Regulatory_Region_WASECA_FRM_SOIL_READ_1557393407 /accession=XZS49814.b1 /library_id=Regulatory_Region_WASECA_FRM_SOIL_LIB_20010901 /sample_id=Regulatory_Region_WASECA_FRM_SOIL_SMPL_20010901 /sample_name=FARM_SOIL /number_of_sites=1 /site_id_1=Regulatory_Region_WASECA_FRM_SOIL_SITE_20010901 /length=1163
TTCTTGAATGGCATAGCGGTTCACCAGGATCGAACCCGGCTGAAGTTGTTTATCTGGCAGCGGTCCAGAATTGAAATCTTGCGTCATTCGCTGCGTATCCAATATTTTCTCCCGTAAAAATCTGCTCGCGCATTCCGCAAGATAGAATTAGGCGTGGAAACTCTTACCCTTCATTATTCAGATATAGTTCGCCCAGCCGATGGCTGAATTATAGAAGCCATCGGCATAAATTGCAACCGATTTACAATATTATCCAATGGAATATGGCGGTTTTACATATCAAATTTGCAAACGACCTGC
>Regulatory_Region_WASECA_FRM_SOIL_READ_1557420346 /accession=XZS68691.g1 /library_id=Regulatory_Region_WASECA_FRM_SOIL_LIB_20010901 /sample_id=Regulatory_Region_WASECA_FRM_SOIL_SMPL_20010901 /sample_name=FARM_SOIL /number_of_sites=1 /site_id_1=Regulatory_Region_WASECA_FRM_SOIL_SITE_20010901 /length=1385
CCCGTCCACGGCAAGAGTGCTGCGCCCAAGCTTTTGCCTTGGCAAGCGGGGCGGCGTTCGGGGCACCCGACCCTTGACCCTGCTTGGCGCATGGAGTTTGGCTCGCGGCGCATCATTTCCAGCGAAAGAGTCCCATGCCCATCGAGCTTCAGAAGGCCGCCTTTGTCCCCCAACCTGGAGGAAAGGAACTTTGGCCCAATGGGCTTGGTCAAGAAAAGGCAAACGGGGGGCGTTCTGGGCGGAAATCCTTGCTCGAAGATCGAGAACCGAATATGCGGACCCTGGGAATGTTCAAGGCCG
>Regulatory_Region_WASECA_FRM_SOIL_READ_1557316365 /accession=XZS14414.g1 /library_id=Regulatory_Region_WASECA_FRM_SOIL_LIB_20010901 /sample_id=Regulatory_Region_WASECA_FRM_SOIL_SMPL_20010901 /sample_name=FARM_SOIL /number_of_sites=1 /site_id_1=Regulatory_Region_WASECA_FRM_SOIL_SITE_20010901 /length=903
ATCCAAAGAATTGTTATAAGGAGTTTAGGTTGCAACATGTACTTAAAAATAACATTAATCAAACGATTGCGTAAAAACCTAAATGAAAATTCTAAAAACAATTTGGTGAAACGCTTATTCAGCTTTATTTTTGGACCTCATGATGACAATAAAACATACAAAACGCACAAAGAAACAGTTCCGCAAGGGAAGGTAACATTGTACGTTGTGTTGTAAACATAATAACAGGCCTTCCCGAAACGGAAGGCCTTATTTTTTCAACTACCGTCTGACGCCCCCGTCTGACGGAATTCATTCACA
>Regulatory_Region_WASECA_FRM_SOIL_READ_1557369257 /accession=XZS37550.b1 /library_id=Regulatory_Region_WASECA_FRM_SOIL_LIB_20010901 /sample_id=Regulatory_Region_WASECA_FRM_SOIL_SMPL_20010901 /sample_name=FARM_SOIL /number_of_sites=1 /site_id_1=Regulatory_Region_WASECA_FRM_SOIL_SITE_20010901 /length=1262
CCTTTGGGAATGGTCCAGTAGCCGTCATCGCGCTTGCGCGTGAACGGCCCGCCCGGATGGGCGAGAAAAACTTCCAACTCACCATCGCGGCGGCGATACATGACCAACCCGGCACTGACTCGAGGCATGGGGAAGGGTGGCGTGAGTCGTGGAAATTTGCGAGCCCGCTGAAAACCGGATTGACGCAGAGGCGCAGAGACGCCGAGGAATTTACGATTTTTGATTTACGATTTACGATTTGGGGAACGGAAAAAATATCTGCTTTTCTGCGTCAATTCCCTTCGGCCCTCATTCACGTGT
>Regulatory_Region_WASECA_FRM_SOIL_READ_1557430926 /accession=XZS77336.x1 /library_id=Regulatory_Region_WASECA_FRM_SOIL_LIB_20010901 /sample_id=Regulatory_Region_WASECA_FRM_SOIL_SMPL_20010901 /sample_name=FARM_SOIL /number_of_sites=1 /site_id_1=Regulatory_Region_WASECA_FRM_SOIL_SITE_20010901 /length=1082
GCACCCCAACACGCTGCGCAGCCGGATGAAGAAGCTCGGTATCCCATTCGGCCGCTACGAAATCTCGTAGTCATCCTTTGCCGGCGCCATGCCGGCACGATATTTCGTAGTGAGAGTTGCTCTGCCACGCGATCGACCGCGCCTGAGCCAACTGTTTTCGAACGATTTCACGATCCGCCAGTTCGCCCTCCGCGCCCGCAAAGGGCACGCGTGTTGCCATTCCTCGCGTCATCAACCACGTCGATGCTGAGAATCACCGCACAGACCACCGCGGAAGGATCGAAGGCCGTGCTCCGGCTG
>Regulatory_Region_WASECA_FRM_SOIL_READ_1557327132 /accession=XZS19583.b3 /library_id=Regulatory_Region_WASECA_FRM_SOIL_LIB_20010901 /sample_id=Regulatory_Region_WASECA_FRM_SOIL_SMPL_20010901 /sample_name=FARM_SOIL /number_of_sites=1 /site_id_1=Regulatory_Region_WASECA_FRM_SOIL_SITE_20010901 /length=1075
CGAGCAACGGTATTCAACGTCTCGCCGGTGGCGTCCGAGATCAGATGCATGTGGAAAAATCGCGGGGCGGACACGGGTATAGCCAGTTGTTCGGTTGTGGAAAAGTTGACGGCCATCGAGACCTGGCGAAGCTTCTATCATCTTGTTCGTCAGGTAATCCACAAATTCACCGGCGAGGATTGTCGAGGTCTCAATCCGTGGACAAGCAGAGGCCTGTTGGCACTGACGCAGCCGATTGTGAACAAACATTCCGGCGCCATCAATAACGCATTGAAAGATAACTGCTATTTATCCACAAGG
>Regulatory_Region_WASECA_FRM_SOIL_READ_1557421260 /accession=XZS73769.g1 /library_id=Regulatory_Region_WASECA_FRM_SOIL_LIB_20010901 /sample_id=Regulatory_Region_WASECA_FRM_SOIL_SMPL_20010901 /sample_name=FARM_SOIL /number_of_sites=1 /site_id_1=Regulatory_Region_WASECA_FRM_SOIL_SITE_20010901 /length=1441
CAGCAGGCGCCCAGGTTACCCGGAACGGAACCTGAACTTCTTGAAAGCCGTCCGGCAATGGCCAACGAACGGCGGTGTGGTCGGAAAAAATCTTGAAACTCGGGGGGCTTGAATCCGGTTTCCCCCCACCCCCTAAAAAGGTATAAGCGGTTGGTTTTTGGGAACCCGGGGGCGTCCCCCTTTGGCCATTGTTTGGCGAGGGGGTTCCGCCAAAAAAACCGGCAAACCCGGAGAGCGGGGAAAAATAAAAAGTTTTTAAAATATGAGGAAAAACCTCCCCTTTCCCCCTTGTTGGGGGAA
>Regulatory_Region_WASECA_FRM_SOIL_READ_1557446355 /accession=XZS92221.g1 /library_id=Regulatory_Region_WASECA_FRM_SOIL_LIB_20010901 /sample_id=Regulatory_Region_WASECA_FRM_SOIL_SMPL_20010901 /sample_name=FARM_SOIL /number_of_sites=1 /site_id_1=Regulatory_Region_WASECA_FRM_SOIL_SITE_20010901 /length=1323
ATGGGACCGCTGGTGTGAACGAGGCATTCTCGCACTCGTCCTCTCCATTTTGATTTTTGGGGCACTCGGCTACGGAGCAATTCGCACGCCAGAAATTGGCGCCATTCAATTTCTAACTGTCGGGGGGATTTTTCTTTGGCTGTTGGGGCTCTGGACAAACCCGCGCCCCGCTCTTTTTTTGCCCGCCAATTTCTGGGCCGTAATCCCATTTGGGGCCAACCCAATTTCCGCCTTCAAAGGCCCTAGTTAAATTCCCCCGGTTTGAAATAACAAAAACCCCTTCATGCGGTTCTTTTTCCC
>Regulatory_Region_WASECA_FRM_SOIL_READ_1557452219 /accession=XZS96202.g1 /library_id=Regulatory_Region_WASECA_FRM_SOIL_LIB_20010901 /sample_id=Regulatory_Region_WASECA_FRM_SOIL_SMPL_20010901 /sample_name=FARM_SOIL /number_of_sites=1 /site_id_1=Regulatory_Region_WASECA_FRM_SOIL_SITE_20010901 /length=1376
CACAGGGCAACCGTTGGGGTTCAGGAGGGCGGGACCCCCCTCAGCAGGGTTTCCGAAGGAATCATTGGTTCAAAAGAACCCGCCTTGAGAGAGACCCTTCCGGGAACGGCTTAAAAGGGTCCCCTTCGGCCAAACCAATAGGGCTCAAAACCCCTGGGGNGGGGTCNCCGCCTTCCAGGCGGGGACCGGATTTAAAGGCTGGGTGTTTTTTTCCCCCCTATTTTCCCCCATTGGACAGGGTTTAAGAAAAGAGATCCTGGATCTCTTCGTGTTTAAAAAGGGGGGAGGAACCACACCCCG
>Regulatory_Region_WASECA_FRM_SOIL_READ_1557335795 /accession=XZS27711.g1 /library_id=Regulatory_Region_WASECA_FRM_SOIL_LIB_20010901 /sample_id=Regulatory_Region_WASECA_FRM_SOIL_SMPL_20010901 /sample_name=FARM_SOIL /number_of_sites=1 /site_id_1=Regulatory_Region_WASECA_FRM_SOIL_SITE_20010901 /length=1340
CCTCCCACGTGGACCCATCGCGCGCGAGACGCAGTGGCGGATCGAGGATCTCGGACTGACGCGCGCGCAGGCCGCTCTGCTCGTGAAGGATGCCGCGTCGCAGCTGTCGCGTCTCATGACCGGTCACGTGCACGAGTTCTCCGCCGACCGCCTCGTGGGCATGCTCACGGGCCTCGGCTCGGATGTCGAGGTCATCATCCGCCATCCCCGCGGCCGCAAGGGTCGTGGCAAGGTGAGCGTGCCCGCCGTTCGCAAGTAACGCCGGCCGGGAGCCCCACCTGGCCTGGTCTGGTTCTCCAC
>Regulatory_Region_WASECA_FRM_SOIL_READ_1557446363 /accession=XZS92234.g1 /library_id=Regulatory_Region_WASECA_FRM_SOIL_LIB_20010901 /sample_id=Regulatory_Region_WASECA_FRM_SOIL_SMPL_20010901 /sample_name=FARM_SOIL /number_of_sites=1 /site_id_1=Regulatory_Region_WASECA_FRM_SOIL_SITE_20010901 /length=1251
AGGAAGCCCGGGGTCATGCCCGCGGCCCGGAACAGGTCTGGGCCTCGGCCAGGGTTTTTCCAACATCTCGGGCCACAAAAGCACCTTTCCCCCCTTGGAAAATGTGAACCGAACAACTTTCCTTTCCGGAAAGGTCAAAGCCCGGGGGCGGGCGCCTGGGGCCAAAACCGGGCCCCCGGGGGGGAAAATTTTCATTCCAAAATTTGACCCTCTTCCTTGGGCCAAAGGAAAAGGCCCCCCGGGGGAAAAAAAAATTTTCCAAGGGCCTGCGTCCCCGGGCTTTTTGTCCCCCCTCAAGGG
>Regulatory_Region_WASECA_FRM_SOIL_READ_1557364963 /accession=XZS29311.x1 /library_id=Regulatory_Region_WASECA_FRM_SOIL_LIB_20010901 /sample_id=Regulatory_Region_WASECA_FRM_SOIL_SMPL_20010901 /sample_name=FARM_SOIL /number_of_sites=1 /site_id_1=Regulatory_Region_WASECA_FRM_SOIL_SITE_20010901 /length=1048
GCATAAATTCTTCAATAGTATTTATAGGTTGTATCATTTTTTTCTGATAATGGTAACTATTGATTGCAGAATTTCCATAATTATCATTCTTATGGATATAAGCCGGATCATTTTCTTCTTCAAACTTATGACCCAAGAACGAAGTTTCAGTTGAAATTAGCCTTTCATTCTTCACTTGCGCCTTCGGCATAAATTCAAATAATAACGAGCCATCAACTTTAAATAAGCCACGATTAGTAAACAGCTTTCCATAAATGAACGGAAAAGTTCCTCCATTAATCTATCTCTTCTTCTGGTTTC
>Regulatory_Region_WASECA_FRM_SOIL_READ_1557411779 /accession=XZS59838.g1 /library_id=Regulatory_Region_WASECA_FRM_SOIL_LIB_20010901 /sample_id=Regulatory_Region_WASECA_FRM_SOIL_SMPL_20010901 /sample_name=FARM_SOIL /number_of_sites=1 /site_id_1=Regulatory_Region_WASECA_FRM_SOIL_SITE_20010901 /length=1369
TTGGAGGCGGGGAAAGATCAGAATCTCCTGCTGTCGATTCCTACGATTTTTACGAGCCTGGCGGAGTTATGATCACCCCAGGCGCCAGGATATTGGGCGGGTATCGCTAACAAATGCTGCGCAAAGTCGTGGACCGATTGAGGGGCTGTGGGTTATACTGCCAGCGTATGAAACGGATCAGTTTCATCCTGGGAGCCTTCGCGATTTTTTTCCTCGCCGCCAGTATTGTGCTTTTGCGTCGTGAGCCGGGCGCGACATCGGTCGCTGCGCCGCCAGCTCCTCAAATGGCACCGGTGAAAA
>Regulatory_Region_WASECA_FRM_SOIL_READ_1557312900 /accession=XZS11308.g1 /library_id=Regulatory_Region_WASECA_FRM_SOIL_LIB_20010901 /sample_id=Regulatory_Region_WASECA_FRM_SOIL_SMPL_20010901 /sample_name=FARM_SOIL /number_of_sites=1 /site_id_1=Regulatory_Region_WASECA_FRM_SOIL_SITE_20010901 /length=864
ATGCGCGGTTCCAGCCCACAATGCCGGTCGAAGAGTTGAGGCTCGAACCGGGCCGCCAGCCGCTTCCCGCGCGCAATGCGGCGGAGAGCCTGGGGCTGTGCACGGTTACGCGGGCGCCGGCCGCAAGCACCCAGCTGATTGCCGCGCAGCCCGGCAGCCCGGCTGAGACGCGGGCCGCCGACGCGATCCGGACTGCGGTCAATGGCTGCCTGAAAGGTGGAACGAGGGTCAACGCCAACGCCCCCGCGCTGCGCGCGCTAGTCTCGCTCGCGGCGTGGCGCGTCGTATCGGCGGAGAGGG
>Regulatory_Region_WASECA_FRM_SOIL_READ_1557328918 /accession=XZS21444.g2 /library_id=Regulatory_Region_WASECA_FRM_SOIL_LIB_20010901 /sample_id=Regulatory_Region_WASECA_FRM_SOIL_SMPL_20010901 /sample_name=FARM_SOIL /number_of_sites=1 /site_id_1=Regulatory_Region_WASECA_FRM_SOIL_SITE_20010901 /length=1022
GGGTGGATCCCCACCGGGTGCCGCCGCACCGGGTGCCGCCGCACCGCGTTTCGCTGCATCCGGTCCGCCAAAGGCCACGCTGCCCAGAAGTCCGAATCCCCGGGTGAAAGTCCGCACCGGCCCGCGAAGCGGATGATCGGCCGGTCTGATCGCCGCCCGTTCTACTGAGAAATAATCTTCCATGGACGCCAGCAGCTTGAGGAACCGGGTCAACTCCTTCGGCGTAAAACCGGCGGTTAACCTCCTCCAGGATGACCTTGGGCTTTGCGAATCGATCGGGGCGAACTTCTTTTCTTTCCC
>Regulatory_Region_WASECA_FRM_SOIL_READ_1557415242 /accession=XZS67660.g1 /library_id=Regulatory_Region_WASECA_FRM_SOIL_LIB_20010901 /sample_id=Regulatory_Region_WASECA_FRM_SOIL_SMPL_20010901 /sample_name=FARM_SOIL /number_of_sites=1 /site_id_1=Regulatory_Region_WASECA_FRM_SOIL_SITE_20010901 /length=1138
TCTCGAGAGTACTTCTAGAGCGGCCGCGGGCCCATCGATTTTCCACCCGGGTGGGGTACCAGGTAAGTGTACCCAATTCGCCCTATAGTGAGTCGTATTACAATTCACTGGCCGTCGTTTTACAACGTCGTGACTGGGAAAACCCTGGCGTTACCCAACTTAATCGCCTTGCAGCACATCCCCCTTTTCCCCGCTGGCGTAATAGCGAAAAAGCCCGCACCGATCGCCCTTTCCCAAAGGTTGCGCAACCTGAAATGGGCGATGGAAAATCCAATTTTTTAATGTAAAAGGGGGTTAAAC
>Regulatory_Region_WASECA_FRM_SOIL_READ_1557402830 /accession=XZS56407.g1 /library_id=Regulatory_Region_WASECA_FRM_SOIL_LIB_20010901 /sample_id=Regulatory_Region_WASECA_FRM_SOIL_SMPL_20010901 /sample_name=FARM_SOIL /number_of_sites=1 /site_id_1=Regulatory_Region_WASECA_FRM_SOIL_SITE_20010901 /length=1172
TGCGTTCGATTCGCGGCGCGTGGCCGGTGGCCTGGAGAAATTTGACCAGGTCGTCGCGCGAGACCGAGGTGGTCATGGTGTTGAACCAACGGGTGGGCGTTGATGGTCTCGTATTCCAACAAATCGGCGTCCAGAATCACCGTGAACGCGGCTGGATGTGTCGTTGAATGGCCCCGAAGGCCGGTCACCGAGCCGGGGCTCCCGCCAAACAATTCCCTGCACCAAATCCGGCAAAGCAAAAGAAAAACCGGCCGCTGGGGTCCAAGCGCCCCGGGGACAAACTTTTAGGGCCAATTTCGG
>Regulatory_Region_WASECA_FRM_SOIL_READ_1557445849 /accession=XZS90491.g1 /library_id=Regulatory_Region_WASECA_FRM_SOIL_LIB_20010901 /sample_id=Regulatory_Region_WASECA_FRM_SOIL_SMPL_20010901 /sample_name=FARM_SOIL /number_of_sites=1 /site_id_1=Regulatory_Region_WASECA_FRM_SOIL_SITE_20010901 /length=1383
ACAGTAACTGGGCTGGCAGCCATCGCCTTGACGAGACTGTCATGATCCGCANAGTCGACATACGCAAATCCTTTCTTACGGTCAATATCCACAGATGTCACCGTTCCAAAGGCCGAAAGAGCCTCTCTGAGAAGAACATCCGTGACGCCCTGTGAGTGGTTGGCATGCTTAACAAATGCCTTTGTGGCTCCCGAACTGGGCACAGGGTTGAAGGCGGTCTTCTTCGATCCGCCTCCCTGCTTCTGCGTTGCCAACTTGGGCGCAAAAAAAGCAAGGGTTGTTGCTGTCCCTGAAGAAGAA
>Regulatory_Region_WASECA_FRM_SOIL_READ_1557370186 /accession=XZS38349.g1 /library_id=Regulatory_Region_WASECA_FRM_SOIL_LIB_20010901 /sample_id=Regulatory_Region_WASECA_FRM_SOIL_SMPL_20010901 /sample_name=FARM_SOIL /number_of_sites=1 /site_id_1=Regulatory_Region_WASECA_FRM_SOIL_SITE_20010901 /length=1414
GCGGAAGACGGGGCCCGCGGATTGCGCTCGATTCTCGAACAGGTCCTGCTCGACGTCATGTACGACCTGCCGTCGCAGTCGAACCTTGCCCGCGTCGTCGTCGACGAATCGACGATCACCAACGACGGCAAGCCGCTCCTGATGTTCGCGGACACGCCGAAAGTCGCCGCCGCTGCGAAATAGTCGTTGCCCGGCGTCGCCGTGGTCGTTGTCTGCGGCGTCAACAACGCCGTCGTTGCGTGCGACAACCCCTCGTCCTTTGGGGTCACTCGTCGGCTGGCTGCGTGGCGCGGTTCGTAA
>Regulatory_Region_WASECA_FRM_SOIL_READ_1557337503 /accession=XZS25463.x1 /library_id=Regulatory_Region_WASECA_FRM_SOIL_LIB_20010901 /sample_id=Regulatory_Region_WASECA_FRM_SOIL_SMPL_20010901 /sample_name=FARM_SOIL /number_of_sites=1 /site_id_1=Regulatory_Region_WASECA_FRM_SOIL_SITE_20010901 /length=1114
CCACCGTTTGGGCAGGAAGTAGACGGGCAGACCTATCCGTTCCCCGGTGATCCTGGGTCTCGAATCATGATTCGAGAACAGAACGGCGGGAACCCAATTTCAAAAATTGTCCTGCAGAACGTCCGTGTCCTGAGAGTGATCGGAAGTGGGACCGGAATTGTGGGTGAGTCCGAGACAGCATCGCCGAACGATCTGACCTACCTTGTTCTCGATGTAGAACCTGGCCAAGCAGAACTCGTGCATATGATGCTCACGGTTGGCACGTATCAGGTCGTCTTGCGTGGGTCAAGTGACACCGAA
>Regulatory_Region_WASECA_FRM_SOIL_READ_1557446342 /accession=XZS92199.g1 /library_id=Regulatory_Region_WASECA_FRM_SOIL_LIB_20010901 /sample_id=Regulatory_Region_WASECA_FRM_SOIL_SMPL_20010901 /sample_name=FARM_SOIL /number_of_sites=1 /site_id_1=Regulatory_Region_WASECA_FRM_SOIL_SITE_20010901 /length=1326
ATTACTCTCTATAATATGTTTAATTATATAACAAATAGTTTACTACATAAATGTCTAAACGAAATCTTTACGAGTGTACAATTTATTTGTGTATTAACAAAATCTAAATTGTACAAGTAAATTTATTTTGTTGAAAATAAACAAAGAAAACATATACTACAATATTAGTACCATGCTTGAAGAAATAAGTAAATATTGAAGATGTTTCTATACAATCTCAAGTATTATTACATTAATGGAATAACTTATCATTCTAATTTCTCGTAGAAAATTCAAAAATATCAATTTTAGGATATTGTT
>Regulatory_Region_WASECA_FRM_SOIL_READ_1557333102 /accession=XZS22298.b2 /library_id=Regulatory_Region_WASECA_FRM_SOIL_LIB_20010901 /sample_id=Regulatory_Region_WASECA_FRM_SOIL_SMPL_20010901 /sample_name=FARM_SOIL /number_of_sites=1 /site_id_1=Regulatory_Region_WASECA_FRM_SOIL_SITE_20010901 /length=1013
CCGCGACGGCTCGATCCAGAGCGCAGCGCGGCGTCGGAGCTCGGCGGCACGATGCGGCTCGGCGCTCAGACGTGCTACGTCAAAGACGGCACGCTCGCGAAGGCGATCTACGGCGCGAACGAGATCTCGGAGCGCCATCGGCATCGCTACGAGTTCAACAACCGCTACTTGGAGCACCTCTCGAAGGCGGGCCTCGTGTTCTCGGGCTTCTCGCGCGACGAGCTCGTCGAGCTGATCGAGCTGCCGACCGACGTCCACCCGTGGTTCTTCGCGACGCAGTTCCATCCCGAGTTCAATTCG
>Regulatory_Region_WASECA_FRM_SOIL_READ_1557411698 /accession=XZS59815.b1 /library_id=Regulatory_Region_WASECA_FRM_SOIL_LIB_20010901 /sample_id=Regulatory_Region_WASECA_FRM_SOIL_SMPL_20010901 /sample_name=FARM_SOIL /number_of_sites=1 /site_id_1=Regulatory_Region_WASECA_FRM_SOIL_SITE_20010901 /length=1267
CCAACCTCACGTTCGATCTCGGGCTGTTCCATAACCCCTGATTTACGGCTCCAGATCCTGCCATTGCGCGACCCAAAGAGAGCACGATGAGTCACCTCGTCGTGCTCTTTGATTTCTGACTCAGGCAACTATCCGGGCGGAGCAGGCTTCGGTTCACGCAGAGTCACGCGAAGACCGCATAGTTACGCAGAATTCCTGATCCTGTTCTGCTTCCGGAGCATTGCAAGCCACTTTATCGCAACGTGCGCCACGTTCGCAACGTTCGCAACGCTTTCACCGGCGCTCGAATTAATCCCCGGC
>Regulatory_Region_WASECA_FRM_SOIL_READ_1557390355 /accession=XZS53015.y1 /library_id=Regulatory_Region_WASECA_FRM_SOIL_LIB_20010901 /sample_id=Regulatory_Region_WASECA_FRM_SOIL_SMPL_20010901 /sample_name=FARM_SOIL /number_of_sites=1 /site_id_1=Regulatory_Region_WASECA_FRM_SOIL_SITE_20010901 /length=1112
CGACGAACGCGGAGGGTGCAGCATGGCCACTGGACAAACCGAGCCGGACGTGGAGTCGCAGCTCGCCGTTCTCGAAAAGCAGAAGAAAGAGATCGAGGGACTGGTCAAGACGCTGGAAGAGGCGAATGCCTTCCCGAGCATTGCATTGGACATCCATCGACTTTGTCACCGAACCGACTGGAACTCATCAGCCGTCAGCCTGCATGCAGTCAGTTCGGTAGCCATCGAGACCGCAGCCGCTGCGGCACAGAGCGAAGAAGGTAGGCGGGAACGAAGAGGGTGCGAGGTCGTGACGGGGAA
>Regulatory_Region_WASECA_FRM_SOIL_READ_1557413658 /accession=XZS60535.g1 /library_id=Regulatory_Region_WASECA_FRM_SOIL_LIB_20010901 /sample_id=Regulatory_Region_WASECA_FRM_SOIL_SMPL_20010901 /sample_name=FARM_SOIL /number_of_sites=1 /site_id_1=Regulatory_Region_WASECA_FRM_SOIL_SITE_20010901 /length=1096
CCATCATCCTTTAACCTGCGATAAAAATACCATAATGGAACGAATAGAAGCCCTGATCAGTAAGTTAAAAGAACAGTTTGAACAAAAAACGATCCCAACGTGATGCTAGGTACTGTTCAGTTGCTTCAGTTCGAACTCACCAAACTCAAGTCCGGCGCTGCCCAAAGCCTGGGAAACCGCAAAGTATCGGTGATCTTTCATCAACCAAAGGAATTTCCGCCCAATATGAAAAAAACGCCCCCAAACCCATTAAATTCCGGTGGAAAAAAAGGAATCCGGTTAAAGAAAATGAAGGAAACC
>Regulatory_Region_WASECA_FRM_SOIL_READ_1557326723 /accession=XZS22982.g2 /library_id=Regulatory_Region_WASECA_FRM_SOIL_LIB_20010901 /sample_id=Regulatory_Region_WASECA_FRM_SOIL_SMPL_20010901 /sample_name=FARM_SOIL /number_of_sites=1 /site_id_1=Regulatory_Region_WASECA_FRM_SOIL_SITE_20010901 /length=1205
CGAAATTTTCTGCCCAGGTTTTTCCCCCCAAATTAACGAGACGGAAAACCTTTTTTTGGGAAACAAACCCCGTTTTTTAAGATTTCCGGAAACCCCAAAAAGATTCCAAAATGAAATTCCGCCCCCTAAGATAAAAAGAAAAATGAGGCCCCTTCAGACGGATTCAGACGCTTTTTCAACCCAGGCAAGTATCAAGAGGCGCCATGGCGCGAACGGAAAGTTTTTTCTTTTGTTTCACGGGAAGGGGCAAAGAAACCTTCTTGAATTTTCCCTGGGAGAGTTTGTGCCGAGCCCTTCTCC
>Regulatory_Region_WASECA_FRM_SOIL_READ_1557417423 /accession=XZS71468.b /library_id=Regulatory_Region_WASECA_FRM_SOIL_LIB_20010901 /sample_id=Regulatory_Region_WASECA_FRM_SOIL_SMPL_20010901 /sample_name=FARM_SOIL /number_of_sites=1 /site_id_1=Regulatory_Region_WASECA_FRM_SOIL_SITE_20010901 /length=1382
CTCGAGCATCGCCCAGCAGTCTGTTCGATCGGCGAGCGCCGCCATGCGCGCGACCTCGAANAAATGCGGCGTGTCGGGATCAAGACGTATTTATGCAGTACGCGCGAGGCGATGTCAATGTGTTTCNAGTAACGATGATTGCGGCACCCGGGTCGGAGTTGTTCGGACTGCTANAAAGTCCGGCACCAATGACGAGCTCTTCCACCAGGGCCCGGGTGGCGGCCCAGATCTATCCCAAAAACACGGGGGAGAAACTTCCCTTCCCCCCACAAAAAAAAATTCCGAGCTGGAATACCGATA
>Regulatory_Region_WASECA_FRM_SOIL_READ_1557335255 /accession=XZS28338.b1 /library_id=Regulatory_Region_WASECA_FRM_SOIL_LIB_20010901 /sample_id=Regulatory_Region_WASECA_FRM_SOIL_SMPL_20010901 /sample_name=FARM_SOIL /number_of_sites=1 /site_id_1=Regulatory_Region_WASECA_FRM_SOIL_SITE_20010901 /length=1083
TTTTTACTGGACGCAGCCCCCTGCTTTTCGGCCATCTCGAACCGGCGTTTTTTGATATGGATACCGGCACTGCTATTCGTTCTGAGTGGTTGCGGGGTGCCGAATCTTGAACCGCCCGAATGTTCGGCCGCGAGGACGGCTGTCCGTGAATTTTACTCATTCCATTTCGGTAATGAGATGAAATTCTCGGCCGAAAGTCTTGATCGGAGAGAGCGTTTTCTATCGCCGTCACTGACAGAACAGGTAAGTAAAGCTCCGGAAGGAACCGACCCGTTCACGACCGGCGACGCGGATCTGCCG
>Regulatory_Region_WASECA_FRM_SOIL_READ_1557430306 /accession=XZS85761.b1 /library_id=Regulatory_Region_WASECA_FRM_SOIL_LIB_20010901 /sample_id=Regulatory_Region_WASECA_FRM_SOIL_SMPL_20010901 /sample_name=FARM_SOIL /number_of_sites=1 /site_id_1=Regulatory_Region_WASECA_FRM_SOIL_SITE_20010901 /length=1315
GTTTCATTTTTTCATAAAGCGAACAGNAGAAACTTTAATTGAGATGATGCCTTATAGATTGCATTGCAGCAATGGAGTTGACGTAGCTGNTCCCAATGCTTTCCTTTTTCTCTGCTATATGATCACCCATCCTGCCCCGACATGAGTGTTCACAGTATGCCATCTCCCAATTAANGCACCANGNTGGAGAAGCATAAAAACTTTTGATGATATCTCTATATAGGATCCCAGAATGCTTTGTTTGACCTTGATTTATGTTCTAAATCTTCAAAACTGCAAACTCAAGACTCAAAACCCAAA
>Regulatory_Region_WASECA_FRM_SOIL_READ_1557415539 /accession=XZS70288.g1 /library_id=Regulatory_Region_WASECA_FRM_SOIL_LIB_20010901 /sample_id=Regulatory_Region_WASECA_FRM_SOIL_SMPL_20010901 /sample_name=FARM_SOIL /number_of_sites=1 /site_id_1=Regulatory_Region_WASECA_FRM_SOIL_SITE_20010901 /length=1330
ACACTGGCTTCTGCCGCATCTTTGCGGATTTCAGCTGCGGGAGAAGAGGCGGAAGCAGGCTTGGCAGCATCTGCGGCAAACACGACTGCGGTGAAGGACATTGCGACAAGGGTGGCGACGACTGCGGAAAGAATCTTTTTCATTTAAATACTACCTCCAGGGGATTTTAAGTACAGGATTGTGATAAGCATTAAGCAGGCCAATGTTGCCAATATTTATAACACACTGTTTTTACTGAATCATAGACTACATCGTTTGGTATGCAATTCTGTTCGATTCAATGTTAACCTTCATATTTGG
>Regulatory_Region_WASECA_FRM_SOIL_READ_1557338195 /accession=XZS25950.x1 /library_id=Regulatory_Region_WASECA_FRM_SOIL_LIB_20010901 /sample_id=Regulatory_Region_WASECA_FRM_SOIL_SMPL_20010901 /sample_name=FARM_SOIL /number_of_sites=1 /site_id_1=Regulatory_Region_WASECA_FRM_SOIL_SITE_20010901 /length=1287
CTCGGCATCTGCTCCGATCATTTCCGCGAACGCGCGAATGCCGGTGAGCGCAGCTTCGCGGTAGGGCTCGTCGAGGATGCGGCAGCAACCGTCGACGATGGGAAAAGCCGAGGAGGCGAACTTTCATCGATCGTCGTGCGTGTGAACATCGAATGTGCGTGCATCCGAGAGCCCAGTTCTTCGAGCGGAATGGCCCAAGTTGACCCGGCTGAATTTCCAGTGTTGGCTTGGGAATGCTTCACGACAAAGAGTCGCGGTTAGAAGCCGGAATTGTGACATCGCCACGGATCTAAAGGTTCA
>Regulatory_Region_WASECA_FRM_SOIL_READ_1557422594 /accession=XZS68195.g1 /library_id=Regulatory_Region_WASECA_FRM_SOIL_LIB_20010901 /sample_id=Regulatory_Region_WASECA_FRM_SOIL_SMPL_20010901 /sample_name=FARM_SOIL /number_of_sites=1 /site_id_1=Regulatory_Region_WASECA_FRM_SOIL_SITE_20010901 /length=1175
CCAGGAGTGAGATAGCTGAAGGCGCCACGGACCAATGCAGTTTGGTGGAGTTAACGGTCCGTTGTGTGTCTTCGTAATACGTGCTGCTGAGACGTATCGGGGGAATACCAGCAGCAATCAGGGTGGCAAGGGAGCCTACTGCCAGAAGGACCAGTGCCCCGCCGAGGACCCTGCGCGTCGTTGATTTCATTCGGAGAGGCAATCGCCCTCGCTTTCCACCTTCCTGCAACCAGTGGAGAGAGCCGTCTGTCAATCGTTAAGGATCCAACCCTTCCCCGGCACATATTCCCGGCTGCCGGA
>Regulatory_Region_WASECA_FRM_SOIL_READ_1557440525 /accession=XZS86256.g2 /library_id=Regulatory_Region_WASECA_FRM_SOIL_LIB_20010901 /sample_id=Regulatory_Region_WASECA_FRM_SOIL_SMPL_20010901 /sample_name=FARM_SOIL /number_of_sites=1 /site_id_1=Regulatory_Region_WASECA_FRM_SOIL_SITE_20010901 /length=1414
ATTACACAAGGAAGAAATTAAAAAAATCTTAAAATTTTTAGAGTCCTTAAAAGATTTTTTGACAAAAGGCTTAAAGAATTTATATGAATACGATAACATGCTCAAAGAAGAACAACGCAAAGTAAACACTAAAATTGCGGATATACAAGAAAAACAAGGATTCCGCATTGGCAGAAGATAAAATACCCAAGAAACAACGTTTTGGCAAATAGCGCCATAATGATATACTTAAAAAAACTGATAAGAGGGGGAACTTAAAATGGCAAATCAAAGAAAAGCGATTTTTTTAGAAACATCTAC
>Regulatory_Region_WASECA_FRM_SOIL_READ_1557330211 /accession=XZS22207.b2 /library_id=Regulatory_Region_WASECA_FRM_SOIL_LIB_20010901 /sample_id=Regulatory_Region_WASECA_FRM_SOIL_SMPL_20010901 /sample_name=FARM_SOIL /number_of_sites=1 /site_id_1=Regulatory_Region_WASECA_FRM_SOIL_SITE_20010901 /length=1017
CACGCCGTCGGGAGGTCCACCATTGTTGTTCCACAACGAAGCAAGCCCGTTTGCTCCCTTGAAGTATTGTTCGATCGTGACGAGAGGACGGACCTTCGGAGCAATTACTCCGAGGAGACCGGGCTTCGGCTCACCCATCCGCTCAACAAGAGCCTTGAGGTGGGGGAGAGAGTATTTGTCGTCTTGAGGCATCGCTACGCTGCTAACAGCACCGCCACAAAAAGTCACCGCGCGCGGCGCTTTTGGGCAATTTCCAAAGGCGTGTAACCACGCCCTCCCCTCGAACGATCTTGCCTTCAT
>Regulatory_Region_WASECA_FRM_SOIL_READ_1557332699 /accession=XZS20127.g2 /library_id=Regulatory_Region_WASECA_FRM_SOIL_LIB_20010901 /sample_id=Regulatory_Region_WASECA_FRM_SOIL_SMPL_20010901 /sample_name=FARM_SOIL /number_of_sites=1 /site_id_1=Regulatory_Region_WASECA_FRM_SOIL_SITE_20010901 /length=1176
CATCGATTAAATCGGCTTTATTACCGATCAGCAGCAGATTATTATGACGCGGATTACAAACGACGACTTTTTCGACAAGCGGTTTGATTTGCCGGTAAAGCCAGTCGACTGCGTCCCGACCTCAAAAGTAACGTGAATCTCGCCACTTAAACCTTTCAGGAAATCACAGATCGTTTCACCGTCAGTGGCAATGACCGATTGGACGATAACCTTGCCCTGCTCATCGATGACGACAATGGCGATTGTTTCTTTGTGGACATCAAGTCCGACGAATTTCTTTTGATTCATAGAAAAACACCT
>Regulatory_Region_WASECA_FRM_SOIL_READ_1557429115 /accession=XZS84580.g1 /library_id=Regulatory_Region_WASECA_FRM_SOIL_LIB_20010901 /sample_id=Regulatory_Region_WASECA_FRM_SOIL_SMPL_20010901 /sample_name=FARM_SOIL /number_of_sites=1 /site_id_1=Regulatory_Region_WASECA_FRM_SOIL_SITE_20010901 /length=1203
ATGATAAGACAGGAATTAGATTTATGATGGCAATAATGATCATGATGGTAATTAAAAATCCCTGGNTGGTATTTTGAATCTGAAAGCCGTCAAAAATATTTGGGATAAATTTCTTTTACGGTTTTGCGTTTCCCAAAGGCGGGGAAAGAAAATTATCCATAATAAAATGGCATCCCTTAACTTTAATTCATCTCCTCCAAAAACCGGAAAAAAAAATTTCAAACCCACCTTATTTTCAAATTTTTCCCCACTTGTTTAAACCTTTAAATTAAAAGGGAAATTCCCCATGGGCAAAAGTTT
>Regulatory_Region_WASECA_FRM_SOIL_READ_1557386432 /accession=XZS39042.g1 /library_id=Regulatory_Region_WASECA_FRM_SOIL_LIB_20010901 /sample_id=Regulatory_Region_WASECA_FRM_SOIL_SMPL_20010901 /sample_name=FARM_SOIL /number_of_sites=1 /site_id_1=Regulatory_Region_WASECA_FRM_SOIL_SITE_20010901 /length=1253
CAGATTATGATTGCGAAAGCCCTCCAGGAAATTTGTCGAAAATCTTTATCCAAAAACCAACTTCAAGAGGTAGAACATTTCGACAACCAGTTTCACATCCAGCTTATCAACATCCACGACCTAAAACAATCAGTCAAATTTCACGAAAGAAAAATTCAATTTGAAACTTCTGGTAAAGCCGAAGCTTCTGAAGCAACTTTCGCTTATCACGAAGATTTGCTGGACCAGTTTCTAATGTTGGAAAACACATTACAACAACTTAGGGAAGAGTTCAAAAATTTTATCAACGCTACGAACTGT
>Regulatory_Region_WASECA_FRM_SOIL_READ_1557370267 /accession=XZS34608.g1 /library_id=Regulatory_Region_WASECA_FRM_SOIL_LIB_20010901 /sample_id=Regulatory_Region_WASECA_FRM_SOIL_SMPL_20010901 /sample_name=FARM_SOIL /number_of_sites=1 /site_id_1=Regulatory_Region_WASECA_FRM_SOIL_SITE_20010901 /length=1242
CGTTCGGGGACCTCTAGTACGCGAGCTTCAGCGGCTCGGGCTTCTGGGCGACGTGCGGGTGGTTGTTCCCCGCGTACACCTTCAGCTTCCTGAACATCGCGCGGCCGAGCGCGTTGCGCGGCAGCATGCGCTTCACCGCCGCCTTGAAGAGGTCCTCGGGGTGGCCCGCGCGAACTTGTTGGCCGGCGTGAACTTCCGCCCCCCGGGTGCATGTGGGGCTAAATAAAATTTGTCCCCTTCCTTTCTGCCGGGAAACCGGGGCCTTCCCGCGGTTTCCCAATCCCCACCAAATCCCCCAAC
>Regulatory_Region_WASECA_FRM_SOIL_READ_1557421770 /accession=XZS74313.g1 /library_id=Regulatory_Region_WASECA_FRM_SOIL_LIB_20010901 /sample_id=Regulatory_Region_WASECA_FRM_SOIL_SMPL_20010901 /sample_name=FARM_SOIL /number_of_sites=1 /site_id_1=Regulatory_Region_WASECA_FRM_SOIL_SITE_20010901 /length=1376
CCGTACTCGCCACAATTATTTTTATCGGTTCTGGTCTCGCCTCGGTAATCCTGTTTGCGAAAGCGCAAGAATTGAAGGAAGCCGCAGGTAAACGACCGATCGGACCACCAGCCGAGACAACCGATAAGCTCCTCGACTCACGTGAACAGCCGGCCTTCAGCATCGCTGACCGAACAACGAACCTTCTGCCGGTTGGGGATGCGAAGAAAGACACCCCTGACAGGCTGCTGAAAAACTGATTTGGCCTTTAGAACTAACATTTTCTCTGCGTAGTCTCTGCGGTCTCTGCTGCTCGGCGGT
>Regulatory_Region_WASECA_FRM_SOIL_READ_1557435692 /accession=XZS81505.g1 /library_id=Regulatory_Region_WASECA_FRM_SOIL_LIB_20010901 /sample_id=Regulatory_Region_WASECA_FRM_SOIL_SMPL_20010901 /sample_name=FARM_SOIL /number_of_sites=1 /site_id_1=Regulatory_Region_WASECA_FRM_SOIL_SITE_20010901 /length=1271
CGGGATGCAGATGTAAGACCATTACGCGGTTTTTTGAGTAAATAGAACGCGCTGTACGAATAGTCTGATAAGAACAGAAATGAGAGGAAGTCTTTCGGAGACGGCGGCCAGTTTTTGAATTTTTGGCTTATAACTCGCCTTCATATAGGCAAGGTCTTCCCAGCTAGACCTGAATTGGATTTTAGACATCATTCTTTCATATTCTCGGCAGCTCAGATAATTCAAATTTTCTCTGGCATATTTAATATTTTGGCTGGCGGCTTCTTTGGCCGATAACCCTTCTGCACTTTATGCCGATTC
>Regulatory_Region_WASECA_FRM_SOIL_READ_1557418806 /accession=XZS75702.y1 /library_id=Regulatory_Region_WASECA_FRM_SOIL_LIB_20010901 /sample_id=Regulatory_Region_WASECA_FRM_SOIL_SMPL_20010901 /sample_name=FARM_SOIL /number_of_sites=1 /site_id_1=Regulatory_Region_WASECA_FRM_SOIL_SITE_20010901 /length=1139
AGGAAAAACAGAAGAAGAACGAAAGAAGAAAAAGAGAAACAAAGAGAAAAAAAGCAAGAAAGAAAAGAAAGAGCCACAGAAAANNNTGNNGCGCGTCGGCGGACACTAGTGGACTAAGAATGGTTGGCTTGTCTCTGGATTATTGTCAGAAGTTATGTAAATGCCTGTACCTCTTAACTTGGGAACTTTAAAAAACTTATAAGACGGCTGAAAAGGGTAACTTTTTTGCTTATCAGGAGATTTTCCATTTTTTTGCTTGTGAGAATGTTTTTCCGAATATTTCAGACTCCGGAATGCAAC
>Regulatory_Region_WASECA_FRM_SOIL_READ_1557327798 /accession=XZS22845.g2 /library_id=Regulatory_Region_WASECA_FRM_SOIL_LIB_20010901 /sample_id=Regulatory_Region_WASECA_FRM_SOIL_SMPL_20010901 /sample_name=FARM_SOIL /number_of_sites=1 /site_id_1=Regulatory_Region_WASECA_FRM_SOIL_SITE_20010901 /length=956
GCGCTAAGCAGGTCGCTTGACCGGTATCCACTTGTGTGAGCGTAAGTGAGCCGGTCAGGGGGAGCGAATCGGTTGCCAAGCACTGGGAATGCCGAACGAGCGGGTATCTTCGATCGCTGCCGCAAACGCGCTGCGAGACCCGCCGCGGGCAGCGCTGACGATGCGGAGAGGATGGAAAGGTCGTCATAAGTGGGCAGGTTTCCCCTTGGCTTCGGATAGAGGTAGCGAGGCCAAGCTGCCTGACGTACCATATGGCGAAGTGCGGGAGCGTCACCTATTGCCCCCAATACAATTAACGTG
>Regulatory_Region_WASECA_FRM_SOIL_READ_1557418548 /accession=XZS75749.x1 /library_id=Regulatory_Region_WASECA_FRM_SOIL_LIB_20010901 /sample_id=Regulatory_Region_WASECA_FRM_SOIL_SMPL_20010901 /sample_name=FARM_SOIL /number_of_sites=1 /site_id_1=Regulatory_Region_WASECA_FRM_SOIL_SITE_20010901 /length=1113
GNGCANGACGACTGACACCCCGCTCAAACGAAAACCGCCCGGGGCATCTGCTCCGGGCGGGCGGTGACACTCAGCTCACGGGTGAGAGCCGATCAGCGTATCACTTGCTCTGGTTGCGGCGGCGCCGTCGCTCGGCCTTGCGGCGCTTGGCCCGGTTCTCTTCCTGCACGGAAATGAACCGCAGACCACGGCGGTGCTCCCTGAGGATCCCGGAGCGCTCGATTCCCTTGTTGAATCGACGGAGCAGCTGCTCAAAGCCTTCGTTGTCACGAATTTCGACACGCATGTTCGCTCATCACC
>Regulatory_Region_WASECA_FRM_SOIL_READ_1557458093 /accession=XZS96639.b1 /library_id=Regulatory_Region_WASECA_FRM_SOIL_LIB_20010901 /sample_id=Regulatory_Region_WASECA_FRM_SOIL_SMPL_20010901 /sample_name=FARM_SOIL /number_of_sites=1 /site_id_1=Regulatory_Region_WASECA_FRM_SOIL_SITE_20010901 /length=1296
CCTTCGGCGAGGCTCGGGCTCCTGACGGGCGGGTAACGGTGAGCGACACAGCTCGAAAAGCACGTCTCGGGCGAAAACGGCGGATCCGGTAGCCGACCCCTGCTGGTACCTCGCAGCAGGAATAGGCGGGAACAAAATTCCCCGGCAGGGAGGCCTGCTCGTCAAGGCGTTAAATCGGAATCCCTCGCGGAACCCGGGGCCCGCCATCCCGGGTTTTTACGGGGGGGCTTTCCTCCCCCCGGGGGGGCTGGGGGGACTCAGGGTCCGAAAACCTGCAACCCCCAGTGTTTAAGGGTACGC
>Regulatory_Region_WASECA_FRM_SOIL_READ_1557423759 /accession=XZS69810.g1 /library_id=Regulatory_Region_WASECA_FRM_SOIL_LIB_20010901 /sample_id=Regulatory_Region_WASECA_FRM_SOIL_SMPL_20010901 /sample_name=FARM_SOIL /number_of_sites=1 /site_id_1=Regulatory_Region_WASECA_FRM_SOIL_SITE_20010901 /length=1473
ATAAACCTACATCCTCCTTGAAGGCCAGCAACGCTCTGGGTGACCGAATCCGCCTCAAGAATAATGCTGCCTTAAATCATATCTTAGAGTTGTGCTGGGCCCTCATGTTAATAGGGAACTCTGTGTGCCCTATGGATTTATTCCCACATCGATTATAATCCACATCCTCTAATCTCAATATGCTATTCTAATTCCTACATACCTTCACCAAAATATTCTCTTTTCCAGGCTACTAAAATCTGCATTTATTCAGTGTTGACTTATCCACTCTATTCTATGTGCACCCCTCCTTGAATAATG
>Regulatory_Region_WASECA_FRM_SOIL_READ_1557408154 /accession=XZS58043.g1 /library_id=Regulatory_Region_WASECA_FRM_SOIL_LIB_20010901 /sample_id=Regulatory_Region_WASECA_FRM_SOIL_SMPL_20010901 /sample_name=FARM_SOIL /number_of_sites=1 /site_id_1=Regulatory_Region_WASECA_FRM_SOIL_SITE_20010901 /length=1431
GCGGCCGCGGGGTCGATGTCGAGTCGCCGCAGAGCGCCGGCGCGCACGATCGTTAGCGTCCCGCCGGCGCCCGCGGCGGCAGCCTCGATCTGCGCGATAAGGGCGACCGCGCCCGCGCGGCCCGCCCGCGGAGCGACGACGACGTCGCCCATCGCGACAACTGCACGCTCGGCGCGGCTGCCTGGCGAAACCTCGAGCACCAACAACCCGAGCGATGGCGCCAAGTCCAAGCGCCCCGCGACGGCCCGCCGGCAATTCACCACCCGCCCAACGAAGCCAAAAGGTTGCGGCCCCGGCGGT
>Regulatory_Region_WASECA_FRM_SOIL_READ_1557364539 /accession=XZS28803.y1 /library_id=Regulatory_Region_WASECA_FRM_SOIL_LIB_20010901 /sample_id=Regulatory_Region_WASECA_FRM_SOIL_SMPL_20010901 /sample_name=FARM_SOIL /number_of_sites=1 /site_id_1=Regulatory_Region_WASECA_FRM_SOIL_SITE_20010901 /length=1109
CTCAGATATGTATATTCCCAGTACTGAACGTTGAATAGGTTCAATACAGATCCATAACCAGAAATGCTGGTTACCAATTTGAATAACAGTTTCATCTATTATAAATGCAGAAACTCTTCTGTGTTTGTTAAAGATGTGGTATGAACCAAATCTTTGAATCCAGTCCCAGACAGCAACATGACTTCTATGTTGATCTTTAAAAGGTTCCAATGCTTTAGAAGTATTTCGTAAACTGAGACCAAGAAAGTATAGATAAAGAGAATACATAACTACAATAGTGGATGTTCTATTTCTGACAAA
>Regulatory_Region_WASECA_FRM_SOIL_READ_1557415644 /accession=XZS70426.b /library_id=Regulatory_Region_WASECA_FRM_SOIL_LIB_20010901 /sample_id=Regulatory_Region_WASECA_FRM_SOIL_SMPL_20010901 /sample_name=FARM_SOIL /number_of_sites=1 /site_id_1=Regulatory_Region_WASECA_FRM_SOIL_SITE_20010901 /length=1386
TGATACAGAAAGTAACTTACCTTTCATGTCAAGGGTTTCATTGAAATTGGGGCAGCAGATTGTGACCAGATTGGCAGTTACCCTCGGAACATATGTAAAAAAAAAATGGACGCATTATTTCTGGGAGTTTTTAATGTTGTTTTTGGCTGTGTCCTGCAGGGAGCAAATGAAATATTGGCTTTTCTTATCTTAGAGGCTCTAAATATATTTAAATGAAATACAACGAATGCTCCAAACTGCTGCTGTTTACTGTTCTTATTTTTCTTATTATTAGTTGCAATAATCAAAGCCAAAGTAATA
>Regulatory_Region_WASECA_FRM_SOIL_READ_1557326925 /accession=XZS19359.b3 /library_id=Regulatory_Region_WASECA_FRM_SOIL_LIB_20010901 /sample_id=Regulatory_Region_WASECA_FRM_SOIL_SMPL_20010901 /sample_name=FARM_SOIL /number_of_sites=1 /site_id_1=Regulatory_Region_WASECA_FRM_SOIL_SITE_20010901 /length=1170
CCCTACTCAGGACTGAAGGCGCGTATCGCTGAAATCCTGCTCAAGCACAATTTCTTGAAAGCAGTTCGAACCCTCGATGAGGGTACACCGGCTCAAAAGCTCGAACTGGAACTCGCCTACAACGGCGAAGAGCCAGCGATCCGCCGCATTCGACGTCTCTCAAAACCTGGTCTACGACTGTACAAGAAATCGACTGACCTTCCACGTCCACAGGGTGGGTTTGGCCTTGTCGTCATCTCGACGCCGAAGGGAATCATGACGACCGAGCAGGCACGACGCGAGCGCACTGGTGGCGAACTC
>Regulatory_Region_WASECA_FRM_SOIL_READ_1557462340 /accession=XZS114026.b2 /library_id=Regulatory_Region_WASECA_FRM_SOIL_LIB_20010901 /sample_id=Regulatory_Region_WASECA_FRM_SOIL_SMPL_20010901 /sample_name=FARM_SOIL /number_of_sites=1 /site_id_1=Regulatory_Region_WASECA_FRM_SOIL_SITE_20010901 /length=1194
GCGTCATCGCGCGCTGAGTTTGTCATTCGCGGCCAGGTTGTCGCCGACATAAATTTGATACGTCCGGCTCGTTCCCGCCGGGAGCGTGTCCGGGGCATCCGGCGTCAAGGTCGACCCCGCCCTGTGACGCTGCGCCCGGATAATACCCGCGTGACGTCGAGGCGCCTTGCACGCTGGCAAAGTACTTCCTGGGCAGCGAACGCAGCAATTGCCCATCACCAAGCTCGCCCCACACCGGAAACCCCGGATTGAAGGGTTGGACCAATTGATGCCATCCCCCCCCAGACCAAGGGGCCAGGT
>Regulatory_Region_WASECA_FRM_SOIL_READ_1557411732 /accession=XZS59868.b1 /library_id=Regulatory_Region_WASECA_FRM_SOIL_LIB_20010901 /sample_id=Regulatory_Region_WASECA_FRM_SOIL_SMPL_20010901 /sample_name=FARM_SOIL /number_of_sites=1 /site_id_1=Regulatory_Region_WASECA_FRM_SOIL_SITE_20010901 /length=1371
CACTTTGGAAGTCTCACTCTTGGTATAGTTTGAAAGTAATCCAGAGGAAGCTCCCTATTGTCTGATGAAGTCCTGAAGTGTTTCTGAAATCTGGTTCTCTGATTTCATTCCATAAATCTCTGTGAAGGCACTTGTTTTCCCACATATGGTTGGGCCATAGTGAATACTCTAAGGGCCTTTCAGAAGAGAAGAATGTGTCTATAGCAAGCACCTCCCTCAACCCCCTGACAATAAGTGCAGGTGACCTGGACTTGAAGTGCATTCTCATAGGAAGCTTGACATAATTTTCTGCAAGTTAAG
>Regulatory_Region_WASECA_FRM_SOIL_READ_1557426101 /accession=XZS69515.b1 /library_id=Regulatory_Region_WASECA_FRM_SOIL_LIB_20010901 /sample_id=Regulatory_Region_WASECA_FRM_SOIL_SMPL_20010901 /sample_name=FARM_SOIL /number_of_sites=1 /site_id_1=Regulatory_Region_WASECA_FRM_SOIL_SITE_20010901 /length=1242
TAAGGGCAATTGTTAGCACTGTCAAGAGGTGAGTGCCAAAGATGCGCNAAACTGCGGATTGGACCCGGCAGCGCAGGTGTGCATAGCACGAGGTTAGGGGAAAGAGCCAGCGCTTCTCGCGCTCGGCGTGCGCCCAAGTAAAAGGGGCGCCCGCGAAAGTCTTTGCACGCGCGGGGGCCTGGATATGGATCGGGAAATATTACAATTATCCCCAGCAAATTCCAGCCCTTTGCGGTTTCCAAAACCCAGGGATCGGAACGCTTCCACCCCGCCCGGGGAAACCCCGATAAAAAACGAAGT
>Regulatory_Region_WASECA_FRM_SOIL_READ_1557421340 /accession=XZS73895.b2 /library_id=Regulatory_Region_WASECA_FRM_SOIL_LIB_20010901 /sample_id=Regulatory_Region_WASECA_FRM_SOIL_SMPL_20010901 /sample_name=FARM_SOIL /number_of_sites=1 /site_id_1=Regulatory_Region_WASECA_FRM_SOIL_SITE_20010901 /length=1368
AGGCTGTAACGAACCCGACCAGCTGTCAGCATGCGTCGCACGGTGTTTCGCGCGGGCGACTTAGGGGGGGCTTTACTTGATGAGGACCCCTGGATGTCAAAGGCTTCCAAGGACCCCCAAGGCCAACGAACCCCCTTTTGGGGGTTCCGCGGCCCAATGAAATAATCGGCCCCCTTCCGAGATTTTTCTCAAAGGGGGCCGAAAGGCCTTCCTTCTCCCGCTATTTAAGGCCAAGAGAAAGGGCGCGCGCCTCCCTTCCCTTTTAGGGTCCTTCCCGGGGGGGGGGAGAAGGTCCCTCTT
>Regulatory_Region_WASECA_FRM_SOIL_READ_1557450544 /accession=XZS93930.g1 /library_id=Regulatory_Region_WASECA_FRM_SOIL_LIB_20010901 /sample_id=Regulatory_Region_WASECA_FRM_SOIL_SMPL_20010901 /sample_name=FARM_SOIL /number_of_sites=1 /site_id_1=Regulatory_Region_WASECA_FRM_SOIL_SITE_20010901 /length=1347
CGCCGCAGCAGCCGCTTCTATTTCCAGGTGGCGCAAGATATCGTCACGACTACGGCGCAGACGACCGTCACCTCGTCACCATCGAGCACGCCTTCAAGTGGCGCGGGTGCGAGCAGCGGTAATGGTGATACCGGTGGTGCAGGTGGATCCGGCGAGACTTCAACCGACACCACAGGTGGTGGTACGACGCCGACTACCGATCCAACTCCAACTCCAACTCCAACTCCAACACCCACGCCCACTCCGACACCCACCCCGGTTCCAGTCCCAACTCCAACGCCAACGCCGCCCACCACACCT
>Regulatory_Region_WASECA_FRM_SOIL_READ_1557339569 /accession=XZS26860.x1 /library_id=Regulatory_Region_WASECA_FRM_SOIL_LIB_20010901 /sample_id=Regulatory_Region_WASECA_FRM_SOIL_SMPL_20010901 /sample_name=FARM_SOIL /number_of_sites=1 /site_id_1=Regulatory_Region_WASECA_FRM_SOIL_SITE_20010901 /length=1068
AGGCGATGTATCGCTCCGGGAAGGCTATGGGAGGTGACCCGGTCGAGGAATTGCCGATCCACAGGCGCGGCGGGCAGGCCGTCATCGCGATGCGGACCACCGAGCGTAACGGCCGGCTGGTCGCGGCCACGCAGGTCGCCACCACCGACGAGCTGATGCTGATGAGCTCGAGCGGCACGCTGGTGCGCACCCGCGCCGGCGAGATCTCGGTGCTCGGCCGCAACACCCAGGGCGTCCGGCTGATCCGCCTCGACGAGGGCGAGCGACTGATCGGCGTGGAAGCGGTGGAGCCCGAGAACG
>Regulatory_Region_WASECA_FRM_SOIL_READ_1557368411 /accession=XZS35688.b1 /library_id=Regulatory_Region_WASECA_FRM_SOIL_LIB_20010901 /sample_id=Regulatory_Region_WASECA_FRM_SOIL_SMPL_20010901 /sample_name=FARM_SOIL /number_of_sites=1 /site_id_1=Regulatory_Region_WASECA_FRM_SOIL_SITE_20010901 /length=1042
GCCAATTCCCGCTCAACTCGAACATGTCTTCGTAATACACGAGGTTCTTCGACTCGAAGAACTCGATCAGTGGACCTGTCAGGTCATCGGATGGCAGTGGCCCTATTGCGATCAGATTTCCTTCGACCCTGAACTCTTCGTCCGTAAGGTTGAACCGACTGTCGATTTCCGACCGTAGAAGCCCTGCGCGCTCGAATGCCTCCTTCTTCAATAGAACCGTCGGCAACCCTGCAGATATTGAGAGAGGCATCTTCTTGTCTCCGTACGTACAAAGTCAGATAGTAGCGTCCGACGGTGAGG
>Regulatory_Region_WASECA_FRM_SOIL_READ_1557463387 /accession=XZS115561.g1 /library_id=Regulatory_Region_WASECA_FRM_SOIL_LIB_20010901 /sample_id=Regulatory_Region_WASECA_FRM_SOIL_SMPL_20010901 /sample_name=FARM_SOIL /number_of_sites=1 /site_id_1=Regulatory_Region_WASECA_FRM_SOIL_SITE_20010901 /length=1183
ATTACAATTCACTGGCCGTCGTTTTACAACGTCGTGACTGGGAAAACCCTGGCGTTACCCAACTTAATCGCCTTGCAGCACATCCCCCTTTCGCCAGCTGGCGTAATAGCGAAGAGGCCCGCACCGATCGCCCCTTCCAACAGTTGCGCAAGCCTGATGGCGAATGGAGATCCCATTTTTAGTGTATAAAGTGTAAACTACTGATCCCTAATGTTTGGGTATTTTAAATCACAGTCCCAAGGCTTATTTCAGGCCCTCANTCTTCACAGTCTGTTCATGATCATTATCAGCCCTACACAT
>Regulatory_Region_WASECA_FRM_SOIL_READ_1557435926 /accession=XZS81963.g1 /library_id=Regulatory_Region_WASECA_FRM_SOIL_LIB_20010901 /sample_id=Regulatory_Region_WASECA_FRM_SOIL_SMPL_20010901 /sample_name=FARM_SOIL /number_of_sites=1 /site_id_1=Regulatory_Region_WASECA_FRM_SOIL_SITE_20010901 /length=1168
TTTCCGTCGGAATACCATTCGCGCCAAAGCCCGTGGGTGAGGCCTTCCCGGAAAACCGTTTGCCATTGCTTCTGCCCGTTGGCGTACCAAACGGTGGCATATCCGTGCTTCTTGCCGTCCTTGTAGTTGGCCTCGTAGGATTTCCGCCCATCCGGATAATAATAGATCACCGGACCGTTCTCTTTGCCGTTCCGCCAGGTGATCTCCCCCTTCTTGCCTCCGTTGGGGTAGAACTCCTCGCCTTGCCCGTCCCGCACCTTGGGGTTCTCCGCATCGAGGGAATAAGGCGAACCGCTCCTT
>Regulatory_Region_WASECA_FRM_SOIL_READ_1557416582 /accession=XZS71448.g1 /library_id=Regulatory_Region_WASECA_FRM_SOIL_LIB_20010901 /sample_id=Regulatory_Region_WASECA_FRM_SOIL_SMPL_20010901 /sample_name=FARM_SOIL /number_of_sites=1 /site_id_1=Regulatory_Region_WASECA_FRM_SOIL_SITE_20010901 /length=1323
GCGCTTGAGGATGCGCACCGGGGGCGGCCAACGCCCCGATTGATCCAAAGAAATCAAAAAGCTTCTCGAGAGTACTTTCTAGAGGGGCCGCGGCCCATTCAATTTCCCCCCCGGGGGGGGTACCAGGGTAATGGACCCCCATTCCCCCCCTTAGGGAGGCCGTAATTCAAATTCACTGGGCCGCCCTTTTTACACCCTCCCTGACTTGGAAAAACCCTTGGGCGTACCCCAATCTTAATCCCCCTGGGGAACACATCCCCTCTTTTCGCCAGTTGTGGGATTAATAAGAAATAAGGCCCC
>Regulatory_Region_WASECA_FRM_SOIL_READ_1557406785 /accession=XZS64900.y1 /library_id=Regulatory_Region_WASECA_FRM_SOIL_LIB_20010901 /sample_id=Regulatory_Region_WASECA_FRM_SOIL_SMPL_20010901 /sample_name=FARM_SOIL /number_of_sites=1 /site_id_1=Regulatory_Region_WASECA_FRM_SOIL_SITE_20010901 /length=1120
CCTTGTAACGTATTTGTTCCTGCTTCAGTGCTTCAACTGGTTCGGCTTAACTTCTTCAGGAAACGAGCGGGCAAACGCTGAAATTCCTGAGCCAGCGATAGGCCACTGAATGGTCAGCTCGTCCATGGACCCTGTGGCATATTCACGACTTCTTTCTTCGCGCCCGGTGACTTGCCGCTCTGCAGGGGACTGATTGCCGGACGATTGTTCGACCCTCGGAAGGCTCGAGAGCCAGAACCTGGGGGCCATTGTTGAACCTTTGGTGGTTTCCACTGATCGAATGCCTTCCGGCGATCACCT
>Regulatory_Region_WASECA_FRM_SOIL_READ_1557400092 /accession=XZS57166.g1 /library_id=Regulatory_Region_WASECA_FRM_SOIL_LIB_20010901 /sample_id=Regulatory_Region_WASECA_FRM_SOIL_SMPL_20010901 /sample_name=FARM_SOIL /number_of_sites=1 /site_id_1=Regulatory_Region_WASECA_FRM_SOIL_SITE_20010901 /length=1388
GCGACGTCTTCCAGCGCATGCGATTCCTCAAGCCCTCCCTTCGCATCGCGAACGACGCGAGCTTCGGGGGGTACGCCCCCCGGAGCCTTGGCGAAGGGGGGTTTGACGGTTTTNCAATTGAAACGGAAGCCAGGCGCCGAAACGTTTGATGAAAATATCTTTTTAGGAATCCATCGACCGGGCCACCATGTCTTGATTGAACGTCATGTCGAAAATTAAGGTGATGGAGTCTTGCTCAACGGACAGCTTGGCGTTTTCTATGGCGACCGGCAAAGAGGCCCGGACCTTGGAACGTCGTTG
>Regulatory_Region_WASECA_FRM_SOIL_READ_1557401591 /accession=XZS56105.g1 /library_id=Regulatory_Region_WASECA_FRM_SOIL_LIB_20010901 /sample_id=Regulatory_Region_WASECA_FRM_SOIL_SMPL_20010901 /sample_name=FARM_SOIL /number_of_sites=1 /site_id_1=Regulatory_Region_WASECA_FRM_SOIL_SITE_20010901 /length=1186
CCTCCAGGAGGGTCGCGAAATGTTCCGAAATATTCGTCTGACCGTCGGTAAGGATATTCACGGTAAAGCGGCCCGTCTCTTCGAATGCGTGATGGCTGCCGGCGGTCTTTTCGATGCAGATCAGTACGAGCGGCGGTTCGAGCGAAACGGAACAGAAAGCCGACACGGTTATCCCGAACTGCTTTCCTGCGCTGTCCCTTGTGGTGACGACGGTGACGCCGCTGGCGAATCTCGACAGGGCGGCTCGGAAATCGGCGGATGAAACGGGCATAGGCTTATCGAGAATCTATCGCACCGCCC
>Regulatory_Region_WASECA_FRM_SOIL_READ_1557448947 /accession=XZS94924.g1 /library_id=Regulatory_Region_WASECA_FRM_SOIL_LIB_20010901 /sample_id=Regulatory_Region_WASECA_FRM_SOIL_SMPL_20010901 /sample_name=FARM_SOIL /number_of_sites=1 /site_id_1=Regulatory_Region_WASECA_FRM_SOIL_SITE_20010901 /length=1321
CTCGATCGAGCGCAGCGCCGCGCCGGCCGACGCCATCCGCCCGATCCGGACGCACGCCCCGCGCGGCTCTTCAGCGGGGGCGCCGGCTGCACCCTTCTCGCGCGAGGGACGCAGGGGTGCAACCACACGCGTCACCGTCCGTTCTTCGGGTGCGGCCCTCAGTTCCTCCACCCTGAAGTCCTCNAGGCCTGCTGTTCGCGCGTCCAGGCCCCCTTGCCGGGGGCGGAGAACCCACCGAGCAGGGGGGCCGCATTTCCCCAAAGGGCGGGAAGGCCCCCCCCCCCTTCCCCAAAAAACGGT
>Regulatory_Region_WASECA_FRM_SOIL_READ_1557376169 /accession=XZS39813.g1 /library_id=Regulatory_Region_WASECA_FRM_SOIL_LIB_20010901 /sample_id=Regulatory_Region_WASECA_FRM_SOIL_SMPL_20010901 /sample_name=FARM_SOIL /number_of_sites=1 /site_id_1=Regulatory_Region_WASECA_FRM_SOIL_SITE_20010901 /length=1208
GATGTGGCGTTGCACTCGAGCGGCGCGTTTCGTTTCGTCGCGCGATGAAGAAGGCCATCCAAACCGCGATGGATTTTGGCGCGGAAGGAATCAAGCTGCGTTGCGGTGGACGTTTGGGCGGGTCGGAAATTGCCCGGGTGGAAGTTTACCGGGAGGGCCGCGTCCCGCTGCATACGTTGCGCGCCAACATCGAGTATGGCTTTGCCGAGGCCCGGACCATGTATGGCAAGCTCGGCATCAAATGCTGGATTTGCAAAGGTGAGAACAAGCCGGAGAAGGCCAAGGCCCCGGAAACCGTGA
>Regulatory_Region_WASECA_FRM_SOIL_READ_1557436163 /accession=XZS82685.g1 /library_id=Regulatory_Region_WASECA_FRM_SOIL_LIB_20010901 /sample_id=Regulatory_Region_WASECA_FRM_SOIL_SMPL_20010901 /sample_name=FARM_SOIL /number_of_sites=1 /site_id_1=Regulatory_Region_WASECA_FRM_SOIL_SITE_20010901 /length=1283
AAAATCTCCTCGGTGCGGATCAAGTGATGCCAGTTAGGCCCGGCTTTGATGGCCGCAGGCGGGACAGGCCCCCTGCTCGTCAATCGGCCAATGGTCCGCCCGATGCCGGGCGTTTCCCAAAATTGACCTCCCCGCGGCCCCGAAAAGGCCTGTCCCCGTGGGGCCCCCCCCGGTTCGGCGAAACCAATTCCAAAATGTTCATTCCCCCGTTTCCACGGGGCCCAAAAAATTTCACCGGGCCCAACGAAACCCCATTAAGATCCCCGGCCCGGTCGGCGAGGCACACATGGCGCTTGTTCC
>Regulatory_Region_WASECA_FRM_SOIL_READ_1557310140 /accession=XZS9701.x1 m /library_id=Regulatory_Region_WASECA_FRM_SOIL_LIB_20010901 /sample_id=Regulatory_Region_WASECA_FRM_SOIL_SMPL_20010901 /sample_name=FARM_SOIL /number_of_sites=1 /site_id_1=Regulatory_Region_WASECA_FRM_SOIL_SITE_20010901 /length=1004
NGGAGAGGAGNGATGAGCACGGCAGTAATGTATACGACTCACATAGGCGAATTGTACATTACTGGTACCCACCCGGGTGGAAAATCGATGGGCCCGCGGCCGCTCTAGAAGTACTCTCGAGAAGCTTTTTGAATTCTTTGGATCACCGTGGCTACAATCGATAAACGGATGATAAACCGGGAGAAAGATTTTTGTCCTTCGGAACCATGTGAAGAGTTAAATGCGATCCGGTTTGCTATAAAGCCTGCAACCTTCAAGTTGTATATTTGGTCTAAGTTCAAAAATAAGCCGCTCAAAAGA
>Regulatory_Region_WASECA_FRM_SOIL_READ_1557429203 /accession=XZS84705.g1 /library_id=Regulatory_Region_WASECA_FRM_SOIL_LIB_20010901 /sample_id=Regulatory_Region_WASECA_FRM_SOIL_SMPL_20010901 /sample_name=FARM_SOIL /number_of_sites=1 /site_id_1=Regulatory_Region_WASECA_FRM_SOIL_SITE_20010901 /length=1177
TGCGTCCCCATCACGACGAGATCGTGCCTTCCTTCGCCGGCCACCTCGAGGATGCGCCGCAGCGGCTCGCCGGTCTCCACCCGGTAATGGAGGCGGTCTCCGAGCGTGCCCCTCGCCTTGGAGATGACCTCGTCCATCTGAAGCTCGGCGCTCGCGCGCTCGGCCGGCGCGAGCGGAGCGCCCGATCCCAGGTGGAAGTCATCTTGCCCGCGGAGGTGCAGGACGTGGACCTCGGCGCCGAGCTGCTCGGCCAGCGAGCTCGCGAGCTCGAGCGCGGCAAGAGAACATGCGGATGCATCC
>Regulatory_Region_WASECA_FRM_SOIL_READ_1557437524 /accession=XZS82787.g1 /library_id=Regulatory_Region_WASECA_FRM_SOIL_LIB_20010901 /sample_id=Regulatory_Region_WASECA_FRM_SOIL_SMPL_20010901 /sample_name=FARM_SOIL /number_of_sites=1 /site_id_1=Regulatory_Region_WASECA_FRM_SOIL_SITE_20010901 /length=1279
AACATGGAACCGGATCGACGCCTCTCGCGCCGCGGATAGGCCCAAGTGCGGCAAGTGCGGGACGCCGATGCTGCTGGACCGGCCCTTCAAGCTCGATGACGACAGTTTCCAGCGCACGATCGGCGAATCCGGGATCCGGTGCTGGTGGATTTCTACGCCGACTGGTGCGGCCCTTGCAAGATGATGGCGCCCTTCGGGGATGAGCTGCCGGCGAATTACGTCGGCCGGGCCCTGGTGCCAAAGTCAACACCGACGAGTCTCGAACAGGCGCGGGCTCGTTCAAATTCCGGGGGATCCCAC
>Regulatory_Region_WASECA_FRM_SOIL_READ_1557369839 /accession=XZS37941.g1 /library_id=Regulatory_Region_WASECA_FRM_SOIL_LIB_20010901 /sample_id=Regulatory_Region_WASECA_FRM_SOIL_SMPL_20010901 /sample_name=FARM_SOIL /number_of_sites=1 /site_id_1=Regulatory_Region_WASECA_FRM_SOIL_SITE_20010901 /length=1365
GCTAGAAGGCCTTGCGCATGTTGACGGGAGGAATCGACAGTTGCTCGCGGTACTTGGCGATCGTGCGCCGGGCAACCAGATGCCCTGCTCGCCAGGAGCTCGCGATGCGGCTGTCGTGAGGGGAACTGCTGATTTCCGCACCACAACTGCTGATGACCCGCGGATCGCCTGGCGACCCCCGCCCCCGTGGCCGTGGCCCCTTGCTGCCAAAAATACTGAACCCGACGGGCCGCGGGCGTCACATGATCTCTGGGGGCCCCGGGGAATTCTCAACCGGGAGGTAAGATTTTGGCAATTCCC
>Regulatory_Region_WASECA_FRM_SOIL_READ_1557410116 /accession=XZS58694.g1 /library_id=Regulatory_Region_WASECA_FRM_SOIL_LIB_20010901 /sample_id=Regulatory_Region_WASECA_FRM_SOIL_SMPL_20010901 /sample_name=FARM_SOIL /number_of_sites=1 /site_id_1=Regulatory_Region_WASECA_FRM_SOIL_SITE_20010901 /length=1085
AAAAATTTGTTTTGTTATAGATTCAATATGTTCTCAATTACATAAATAATCTCTAATTGTTTTTTATTTTCACAAATCCTCCCTTTAGGGAGTTAGAGGGTATAAAAAACCCCGCAATCTCTTGCGGGGCCTCGGTTATATCGAATTAGCTTTTAAACTTATTCAGAACATGCCCCGCAATCAGTATAGTCTCCCTTCGGACTAACCAATTCAGTGTTTCAATATGTAGCTGTATGCGTAACATGTTTTTTTTGTTTTTGAGGATGCAAAGAATGAACTAATTTTTTATTGTTGCCAAAA
>Regulatory_Region_WASECA_FRM_SOIL_READ_1557407900 /accession=XZS65846.y1 /library_id=Regulatory_Region_WASECA_FRM_SOIL_LIB_20010901 /sample_id=Regulatory_Region_WASECA_FRM_SOIL_SMPL_20010901 /sample_name=FARM_SOIL /number_of_sites=1 /site_id_1=Regulatory_Region_WASECA_FRM_SOIL_SITE_20010901 /length=1174
GCCCAGCGCGAACAGGATTGTCGCGGGGACGCGCAGNCACACCAGGTTCTCCTCACGCCCGAGTGCACGATCGCGGTGGAGCCGGCGTACCCAGGCCCGTCTGATGCTGTGCAGGGCTGTAAATCCGCGGGAGAGGAACTAAGACATATCGGAGCCATTTTACGACAGACGCGGACGAAGTCGGCGGTCCGGTGCTAAAACCGGCGGGAAAATTAGCTGCCAAGCGTACCCAAGCGGTTCTGCGGTATTAGCGACAAAAACACGGGTTTCACAGGCGCCGTTTAGCGAGAATTTCCGTAG
>Regulatory_Region_WASECA_FRM_SOIL_READ_1557369979 /accession=XZS38102.g1 /library_id=Regulatory_Region_WASECA_FRM_SOIL_LIB_20010901 /sample_id=Regulatory_Region_WASECA_FRM_SOIL_SMPL_20010901 /sample_name=FARM_SOIL /number_of_sites=1 /site_id_1=Regulatory_Region_WASECA_FRM_SOIL_SITE_20010901 /length=1288
CCTTAGCGGCTCAGCCCTTGCTCTTGTAGCCGCAGACTGAGCCGAGCACGAAGCTGGTGAACAGAGCGAGCTGAACCTTTCCGACCGGGTCGTCCCAGCCGAAATAATTCGCTCCCCAAGCGAACAGCGCGATGAACATGGCCAATGACAGCCCGATCATGAGCGTTCCTCTATTCCCCCACCGGATGTACCTCCGGAAGCTGACAGAATGCGCCCGGCGCGGTAAACAGAGTCTAAAGCTTGCCGCTTCTAACCGCGACAGCCATAGGGCGCTGATTCCAGCGGCAGCCGGGGACGAAG
>Regulatory_Region_WASECA_FRM_SOIL_READ_1557452278 /accession=XZS96290.g1 /library_id=Regulatory_Region_WASECA_FRM_SOIL_LIB_20010901 /sample_id=Regulatory_Region_WASECA_FRM_SOIL_SMPL_20010901 /sample_name=FARM_SOIL /number_of_sites=1 /site_id_1=Regulatory_Region_WASECA_FRM_SOIL_SITE_20010901 /length=1328
GCAGCCAGTTTTATATTGTGCAAGGAAAAAAATTCACTGACGCAGGACTCGACTCAGTTGAAATGGGACGTTTAGCAGGACGAAAAATTCCCCCGGATCAAAGAGAACAATATAAAACCGTTGGCGGCACTCCTCATCTTGACCAGGCATATACAGTTTTTGGAGAAGTTATTTGCGGGCTTGATGTGGTTGATAAAATCGCTGCCGTCGAGACCAGCAAAGGTTTGGACAGGGACAGGCCGCTCGTGGATGCGCGCATAGTCAAAGCGAGTTTGATCAAAAAGAAAAAAATCAAAAAAT
>Regulatory_Region_WASECA_FRM_SOIL_READ_1557446497 /accession=XZS92444.g1 /library_id=Regulatory_Region_WASECA_FRM_SOIL_LIB_20010901 /sample_id=Regulatory_Region_WASECA_FRM_SOIL_SMPL_20010901 /sample_name=FARM_SOIL /number_of_sites=1 /site_id_1=Regulatory_Region_WASECA_FRM_SOIL_SITE_20010901 /length=1163
ATAGTCAAACGAACGGGGAAGGTTTCAGTTATGGTAATTTTGCCCGATTCTGACCTGTGCGAAGGGATTCTTACCCATCTTTTCGCCTGCCAGCGATCATACTGACGGCTCGCAGCCAGGCGTCTCCCTCTTTTCCAAAACCTTCATGGATGGATTGATAGTCATTCTTGCGGATGAACTCCGAGAGTTCAGCGCTCAGGCTTTCAAGCTTTTCACGCTGGATATTGACGATCTGTTCACAGTCCGCGATATCCCGAACGTGTTCGAGTGTCAGCCGCAGATGCGGCAGGCAGAAACCGC
>Regulatory_Region_WASECA_FRM_SOIL_READ_1557338565 /accession=XZS26001.y1 /library_id=Regulatory_Region_WASECA_FRM_SOIL_LIB_20010901 /sample_id=Regulatory_Region_WASECA_FRM_SOIL_SMPL_20010901 /sample_name=FARM_SOIL /number_of_sites=1 /site_id_1=Regulatory_Region_WASECA_FRM_SOIL_SITE_20010901 /length=1144
CTCCTTACCAGGAACTCCGCCCGGAACGTTCCGCAATGCTTTAACAGATGCACCCGCTAATCGAGTGGCAATACCGTGCTGCTCACAGACCCGAACCTGGTGTCATCAGAATTGGTGCGCCACTGCGACTACTCTGGACTTCGACGGGCGGGGGTATGTTCACTCGGCGTGTCTTCTCTTCCATTGTGCCGCCTCGCTTGCGCAGAGGGTCGGCTGAACGCCCAAGCGGGCCTCAATTTCGGGCGCGAGAGATGATGCTCGCGGATGGATAACGGATGTATAGTTGTCAAATTCAGCAAA
>Regulatory_Region_WASECA_FRM_SOIL_READ_1557458916 /accession=XZS101379.g1 /library_id=Regulatory_Region_WASECA_FRM_SOIL_LIB_20010901 /sample_id=Regulatory_Region_WASECA_FRM_SOIL_SMPL_20010901 /sample_name=FARM_SOIL /number_of_sites=1 /site_id_1=Regulatory_Region_WASECA_FRM_SOIL_SITE_20010901 /length=1318
GCTTACTCTCAGCGTGTCGAAGCGCTGCCCCGCGAGCCAGCGTGTCCGCGCTCAAAGCAGCTGCGGAAGCAGGGGACAGGCTGTGGATGACGACCGGCTGCTGACACCAGGTGACCTTCGGTGAGAATAAATGCAGCATTCTTCGCGAAATCCTGACTTCNCACAATTCTGCGTCACCAGTCCGGCGGCGCTGTCATCATCGGGCTCATCGGCTTCCAGCAGTCGGCGTTTCGCCCGGTCCAAAGATTTCCCACGAACAAGAAGATGACGCGGCCTTAACTCGGACCGGAAAATGTCAAT
>Regulatory_Region_WASECA_FRM_SOIL_READ_1557388630 /accession=XZS41844.x3 /library_id=Regulatory_Region_WASECA_FRM_SOIL_LIB_20010901 /sample_id=Regulatory_Region_WASECA_FRM_SOIL_SMPL_20010901 /sample_name=FARM_SOIL /number_of_sites=1 /site_id_1=Regulatory_Region_WASECA_FRM_SOIL_SITE_20010901 /length=1179
CGGGACGAGTCGCAAACCGAGGCAGCCGAAATGGCATCAACGGGAACCCGAGCCGGAAAACGTACTTCCTCGAGAGGCCCGGCCGTGACAGCTCAGCCGCGAGATCGTCCTACGGAAGCGCGGCTCCAAGCCCGGTGGCTCTGGGCTGCGCAAAGCGGCCAAAGGCAGGTGGCCCGGAAAAGCAAGCAGGACCCTCCTGGGGTCCGGCACAGGCACATAAACGAAGGGACAAGCCGGCCAAAGGCGAGATCCGCAAAGGCCAACGAGGGGACAACGGTGGGAAACCGGCGGAGCCCAAAG
>Regulatory_Region_WASECA_FRM_SOIL_READ_1557369767 /accession=XZS37950.b1 /library_id=Regulatory_Region_WASECA_FRM_SOIL_LIB_20010901 /sample_id=Regulatory_Region_WASECA_FRM_SOIL_SMPL_20010901 /sample_name=FARM_SOIL /number_of_sites=1 /site_id_1=Regulatory_Region_WASECA_FRM_SOIL_SITE_20010901 /length=1346
CGTAGTAACTTAGGTTACCGGCGTCCACTTCCTGCAAAGCATCCAGGATCCGCACCGCGCTGAGTGGATAGGGCGTCTGGACGAACGACCAACAAAGGTCATTGGTTATCTCTTTTGAAAACCCTTGCGAAGGTGGGTGCTGGATTCTAAACTTTACGTTTACGAACCTTTCCAAGGCCGGTAATTTCGAAACAATCCACCTGGATTCCAACCGGGCCCCACTCCTTTTCTAAGTCAGGCCTCCCTGGCGGGATCATGCAAATTTTAAAACACCGGTCCCCCCGTGGGTTATTTCTCCCC
>Regulatory_Region_WASECA_FRM_SOIL_READ_1557368882 /accession=XZS37290.g1 /library_id=Regulatory_Region_WASECA_FRM_SOIL_LIB_20010901 /sample_id=Regulatory_Region_WASECA_FRM_SOIL_SMPL_20010901 /sample_name=FARM_SOIL /number_of_sites=1 /site_id_1=Regulatory_Region_WASECA_FRM_SOIL_SITE_20010901 /length=1203
AACTGTTACTTGGCCCTTAATTTGGTGTGCAAGGGAATTGGATAGTTTATCTTGAAATTTTACTGTAGCTTGCATCAGGGAATTCCATTCCATCCTTATCAAGGAAGGGTTTTGACAAATTTTTAAAAAATTGGCAACCCAGTTTTTGGAAAAAAGGTTTTAACCTGGGAAATACAAGTTTTCCCAAGGTGGTAGTAACCCTGAGCATTGGGGACACTTCCTTTTTTTTAAGGCCCTTGGTAAAACCCAATGCACCCGGGGTTTAGGGCGCAAAAAAACCCCCTATAATGAAGGCGTGGG
>Regulatory_Region_WASECA_FRM_SOIL_READ_1557381723 /accession=XZS46661.g1 /library_id=Regulatory_Region_WASECA_FRM_SOIL_LIB_20010901 /sample_id=Regulatory_Region_WASECA_FRM_SOIL_SMPL_20010901 /sample_name=FARM_SOIL /number_of_sites=1 /site_id_1=Regulatory_Region_WASECA_FRM_SOIL_SITE_20010901 /length=1390
CAGACGCCATTACGGCAGCAAATTGGAAGCGACGCGGTTGGAATGGTGGCTGCGAATTGTCGTTCGTGTGGTCTTCGCGCTCTCGCTGCTTTTTTTGGGTGCGATGGTCGGTCTCATCATTTACGCGACCAAGAATCTCGACTTCCTAAATGACACCGGCAGCATTTGGATAAGGATGGTGCAGGTGGTCGGGGTCGTCGCCGCCGTCGGGACTCTCGCCGTGTTTTACAACGCCGTGCACGCCTGGATGAGCAGTCGTTATCGGATCTGGGGAAAGCTTCAGGCGACGATCTTTGCACT
>Regulatory_Region_WASECA_FRM_SOIL_READ_1557326804 /accession=XZS19228.b3 /library_id=Regulatory_Region_WASECA_FRM_SOIL_LIB_20010901 /sample_id=Regulatory_Region_WASECA_FRM_SOIL_SMPL_20010901 /sample_name=FARM_SOIL /number_of_sites=1 /site_id_1=Regulatory_Region_WASECA_FRM_SOIL_SITE_20010901 /length=1180
GTGTTCATGTTGAGGTCGCTTACTGGCCGATGGCGATGTTCTTCTTGATGCCGAACGTCAGCTGCCACTCGCCCGACTCGCCGTCATCCAAGTTGCTGACGTTGAGCTCGTCGCTGAAGACCGCGGCGATCGACAGATCGACGCCGGCGTCTTCGATGCTGTACGTGTAGCCCATCTCGAAGTAATCGCCGTCGAACTCGTCGCTGAAGCTGCCGTACTTGTAGTACGGACCCCTTTTCCGGAGCGATCGTGACAGACGTGAAGGTGTAGTCGGCCGGAGTGCCGAAACCGTCCCACTCA
>Regulatory_Region_WASECA_FRM_SOIL_READ_1557336608 /accession=XZS24709.y1 /library_id=Regulatory_Region_WASECA_FRM_SOIL_LIB_20010901 /sample_id=Regulatory_Region_WASECA_FRM_SOIL_SMPL_20010901 /sample_name=FARM_SOIL /number_of_sites=1 /site_id_1=Regulatory_Region_WASECA_FRM_SOIL_SITE_20010901 /length=1217
TGTCCGATATCGGCGGACTGTCGTTGGCCGGATTCGACACCCATAATCTTGTTTTGCTCCGCGCTGGCGAGCCTGATGAGAATTTCGGAGTTGTGAGCGCCAGCAAAAGACCTTAGCAGATCGCGTCCACGGTGCTGAAGACCCAGGCGATTGAGGACCGGTCTGCAATGGACCGCGCTTCCTGTTGCAGGCTGCCCTTGAGAGCTTCGCGACGTCCTGAAGCTGGATGACGGATTGAAGGCCACACTTGGCTTCGGCTGCGCTGCGGGAAGGATCCTGACGGTTCTCGCTCAGCCGAAT
>Regulatory_Region_WASECA_FRM_SOIL_READ_1557431272 /accession=XZS77466.y1 /library_id=Regulatory_Region_WASECA_FRM_SOIL_LIB_20010901 /sample_id=Regulatory_Region_WASECA_FRM_SOIL_SMPL_20010901 /sample_name=FARM_SOIL /number_of_sites=1 /site_id_1=Regulatory_Region_WASECA_FRM_SOIL_SITE_20010901 /length=1115
CACGGCCTGGCCCATGCCCGTCGTGGGCGAGCCGACTGGGCACACGCAATTGTGATCCAGATAACCCGACGGGAGTCGTGAACTTTGCTAAAATCTATCCGACAGACATCGTAACCACGGGCAATCCCAAGTACATAGAAGCGAAGGTAATTTGCGGCCCGGAACTCATAAACGATACTGAGAGTAGTCTGTGTTTTTCTCATAGACTGGTGCGGGAGAGCACAAAGGGATATTGAGCGGTCCGCTAAAAGCCGCAGATACAACAATCAATCTTTACCGCTTCACTAGTTGGGAGTGACC
>Regulatory_Region_WASECA_FRM_SOIL_READ_1557461492 /accession=XZS113231.b1 /library_id=Regulatory_Region_WASECA_FRM_SOIL_LIB_20010901 /sample_id=Regulatory_Region_WASECA_FRM_SOIL_SMPL_20010901 /sample_name=FARM_SOIL /number_of_sites=1 /site_id_1=Regulatory_Region_WASECA_FRM_SOIL_SITE_20010901 /length=1255
TGGTAGTCCTTTTTCTCTATGGTTGCTGCTCCAGTGGACGACTCCCCTCCCCTTCGGGTGTTTGAAGACTTGCCAAGCAAAGCTTTGGCCATGATGTGCCTGCCCTTCTTCTGCCTTTATCGTTGCGCTGGCTGGAGTTCCGCCCTATCTCCTTCTTTTAGAATTGAGGATTAATACGAGTTTTTGCTTCCTGGTGTGTTTAAATCCCTGGATTATCGGCTTAAAACATATCATGTTCCCCTCGCATAGGAAATAGTTCTTTTTCGGGTCCGTCTTTGTTAGTTGGAGGTGCCCCTTGCC
>Regulatory_Region_WASECA_FRM_SOIL_READ_1557420887 /accession=XZS72466.b1 /library_id=Regulatory_Region_WASECA_FRM_SOIL_LIB_20010901 /sample_id=Regulatory_Region_WASECA_FRM_SOIL_SMPL_20010901 /sample_name=FARM_SOIL /number_of_sites=1 /site_id_1=Regulatory_Region_WASECA_FRM_SOIL_SITE_20010901 /length=1181
TGGCTCGATGTCGTCCGTATTTTCATTATGCCGGTTTATCCATACTCTTCTCCGTTGGTGGTAATTATTTCACTTCCTTCCAGTTATATTGTCTCCACCATCATTTTCCCAATTTCTCATTTTTTCTATTAGTTGTGGTCTGTGGCTTGTTATCTTCCCTTCTTGTGAATAATGTACCTCTTGTTTTTTTCGTTATTTCTGTCTTTGTTTGGTTCTTCCTCCCTTGTTTCTTAATATTCTTACTTTTTCTATTGTCCTGTTATGGACCTATTTCTTTTCTTTATTCTATATTTGATCTTC
>Regulatory_Region_WASECA_FRM_SOIL_READ_1557367591 /accession=XZS32300.b1 /library_id=Regulatory_Region_WASECA_FRM_SOIL_LIB_20010901 /sample_id=Regulatory_Region_WASECA_FRM_SOIL_SMPL_20010901 /sample_name=FARM_SOIL /number_of_sites=1 /site_id_1=Regulatory_Region_WASECA_FRM_SOIL_SITE_20010901 /length=1269
CCCTTGTTCCACTCTACCAACCACTGCCTAGCGACCTCTGGAGGTCACTCGGATCACGTCCACGTGCAGTTCACTCTACGAACGCGGTTCGACACGATCAACGCCGCCGTGTTCATTGAGAAAGGAATCGCCCTGCGGTCGGACCAACACCCCGCCGCGAGCGTCTTGCTCGTGTGCGTGCTCACGTCCGTTACTCCGCCGTACTCGGCCGAAACCACCCGAACGGTTGCGTGCCCCGGCCCCTCCCTTCGGCTACCCGTTCCGTCCCGTGGAGGGTATAACTACCCCGAACAGGCGCAG
>Regulatory_Region_WASECA_FRM_SOIL_READ_1557423676 /accession=XZS69687.g1 /library_id=Regulatory_Region_WASECA_FRM_SOIL_LIB_20010901 /sample_id=Regulatory_Region_WASECA_FRM_SOIL_SMPL_20010901 /sample_name=FARM_SOIL /number_of_sites=1 /site_id_1=Regulatory_Region_WASECA_FRM_SOIL_SITE_20010901 /length=1268
GCGCACGGGATGCTTCGGGCGAACCTGGAAGACCGAGATAACTTCTGGAAAAGGGGCGCGCGGATCAACGGGTTGGTCGGTGCGGGTCCATGCCGTCAACAAAATTTCGGGGGCCGCCTTCCCCTTGGGAACCTTCGTTCTCCTCCTTGGCCAACGGCCCAACATGGGGAAAGGAAACTTTGAAAACCGGGCCCCCCCCAAAATTGCCCCCAATCCCAAAAATTTTGGAAAAACCCCATATTTTGTACCTTCTTACAGGGGGGGGGCAAAAAAATTTCCCAACTTTCCCCCCCCCGTTTT
>Regulatory_Region_WASECA_FRM_SOIL_READ_1557407059 /accession=XZS62601.y3 /library_id=Regulatory_Region_WASECA_FRM_SOIL_LIB_20010901 /sample_id=Regulatory_Region_WASECA_FRM_SOIL_SMPL_20010901 /sample_name=FARM_SOIL /number_of_sites=1 /site_id_1=Regulatory_Region_WASECA_FRM_SOIL_SITE_20010901 /length=1150
GTGCTCGGGTGCGCTGCTTGGTGTACGGCTTGGGTTGCTACATTCCGGGTCCCGGGGGGTGACCCGGAGGCGATGCTGCAGCTTGATGGAGTTCGCAGGAGGCACCATCGTGGACATGTTCACCTGTTCTCCGGGGCGCCTGTGCGCTTAAGCTGGTCGGGCGTACGTGATCCGAACATTCTCCCCATGTATGAGCTATGTCAGGGTCGCACCCTAGGGAACAAAAGAGGAGACCGCCCGAAACCCATGTCGCCGGCCACCGTAGGATCCATGGGATCCTAATAAAGCGACGAAGACCGG
>Regulatory_Region_WASECA_FRM_SOIL_READ_1557419802 /accession=XZS76458.y1 /library_id=Regulatory_Region_WASECA_FRM_SOIL_LIB_20010901 /sample_id=Regulatory_Region_WASECA_FRM_SOIL_SMPL_20010901 /sample_name=FARM_SOIL /number_of_sites=1 /site_id_1=Regulatory_Region_WASECA_FRM_SOIL_SITE_20010901 /length=1228
CTGCCATCAGGGAAAAGGAAATCGAAAATCAGTCCAAGGCCGAGTAGCAACGCCAGATAACCGGCAATGTAGAGATAATCCAGGGCAAATGCCTGGATCCGCACTCGGAGACCAGCATACAATGGCTCGTTATTCACTGGATTTCCTTTTGCGATCCCGTGTGGTTCACCTTTTTGAATGGAGAAATCTCCTAGACACTTGCAGCTTGTTGTAAGAGGCTTCCCAGTAGACCATGATCCAGTTCAGCTCCTTCGCGGAACTTAACGGTCTTTCGTTCGGGGTTTCCACCAGTTTCAAAGA
>Regulatory_Region_WASECA_FRM_SOIL_READ_1557463689 /accession=XZS115679.g1 /library_id=Regulatory_Region_WASECA_FRM_SOIL_LIB_20010901 /sample_id=Regulatory_Region_WASECA_FRM_SOIL_SMPL_20010901 /sample_name=FARM_SOIL /number_of_sites=1 /site_id_1=Regulatory_Region_WASECA_FRM_SOIL_SITE_20010901 /length=1185
ACTGAGCTGTAATAGCCGAACTTCGGCCTGCAGTATGACACGTGCCACGGTCAGATGGTTGGCGTCACGGCGTCCGCCAGGAAGGCCGGAAGGAAACCTTCCCGAACCAGATCGAGTTCATCCGGTTCCTCTCGGGACGGATCAACCACATCCATCTCATCGACTCGGACAACACCTGCCATAAGGATGAAGCCGGCAACGATGAAACGTCCGCCCATCCTCCATTCGGGCTTGGTGTCCTGAACTTCGACGAAATCATGCCGGAACTCGTGAAAGCGGCACCGATCCCGCACGATTGGT
>Regulatory_Region_WASECA_FRM_SOIL_READ_1557424098 /accession=XZS72020.g1 /library_id=Regulatory_Region_WASECA_FRM_SOIL_LIB_20010901 /sample_id=Regulatory_Region_WASECA_FRM_SOIL_SMPL_20010901 /sample_name=FARM_SOIL /number_of_sites=1 /site_id_1=Regulatory_Region_WASECA_FRM_SOIL_SITE_20010901 /length=1378
GTCTCAAACAATTCCCGGAGCGAGCCATGAAGAGCTACCCCACCCGGATCGCAATTTGGCGCCCCCCCCGCCGTTGNTCCAACTCGGGGGAAAGATCCGGAGTCGGGCCACAATTCCAACCCGGGAAGGGGCCATCCCGGAAACTCTCCGCCGCCAAACGGGGCGTTTCCGCCAAAAGGGGTTTTTCGTACCGCAAAACTTATTACTCCAAACGGGGGGGTCAAGAGAGCCCCTAAAATTCTTTAGAAGTTTTCCCGGGCGGGGGACCCGGAAAAAACGGTGCCCAACCGTCCCACCCGG
>Regulatory_Region_WASECA_FRM_SOIL_READ_1557449628 /accession=XZS93135.b2 /library_id=Regulatory_Region_WASECA_FRM_SOIL_LIB_20010901 /sample_id=Regulatory_Region_WASECA_FRM_SOIL_SMPL_20010901 /sample_name=FARM_SOIL /number_of_sites=1 /site_id_1=Regulatory_Region_WASECA_FRM_SOIL_SITE_20010901 /length=1316
TGTAATACCCACTTTTTAAGTACTAGGTGCAGTGACGAAGTACGAATGTTAGAATGACTCTTTCCTTTTTTAGTCTCACCTCGCACCCATCTCAGATCTCCATCACCCTGCGCTTTTTGCTTTTGTTGATCGTTATCGGCAAGTTGTTTTTCACTTCTTTCTTCACGCATCAAGGAGCTTATGCGATGAAAATTCTTGTTCCCTACCAGGCTGATCTCACGCATCGGTTTTGGAGGGGCAAATCCCCTGAGCGTTCTTCCTGTTTTTTACCAGATCCAAATTGCCCAGTGGGGAAAAAAG
>Regulatory_Region_WASECA_FRM_SOIL_READ_1557369430 /accession=XZS37657.b /library_id=Regulatory_Region_WASECA_FRM_SOIL_LIB_20010901 /sample_id=Regulatory_Region_WASECA_FRM_SOIL_SMPL_20010901 /sample_name=FARM_SOIL /number_of_sites=1 /site_id_1=Regulatory_Region_WASECA_FRM_SOIL_SITE_20010901 /length=1311
TGGCGTGCCGACCGTCGCAGGCGAGATCCCGCCGGCTTCCCAGCAGAACGTCCCCGGCCTCGAGGCGGCCCTCGCCGAGCCGGCGCCGCAGCCCGCGTTCCTGAAGAAAGTCATCTCCCCGACGGACGCCTGCGGCCGGAGCCCGCTGCCGCTGCTGCCGCGGCGGCCGACGCGCCTCCCGCGGGGGAGGCCCAAACCAAGGCATGATCTAGCCTGCGAAGCTGCCCTCCGGGGCGCCCGAGGGCCGCCCGACCCCAGAACCAGGTCCAGGCCGGTTTCCTTCAGCACTCGACGAATTGC
>Regulatory_Region_WASECA_FRM_SOIL_READ_1557428376 /accession=XZS71225.b1 /library_id=Regulatory_Region_WASECA_FRM_SOIL_LIB_20010901 /sample_id=Regulatory_Region_WASECA_FRM_SOIL_SMPL_20010901 /sample_name=FARM_SOIL /number_of_sites=1 /site_id_1=Regulatory_Region_WASECA_FRM_SOIL_SITE_20010901 /length=1184
AAGAAACCGCAGAGTGAACTGCGACTCGTGGAAACCGGCCTGTGGTCAACCGTCCCCGCAGACTGCTGGGATCTGGAAGTGCGCTTGATCGAGAAACAGCAGGCAGACTTTCACCTGCTCGCCCCCGATGAACCTGCAGCGCGGAGCAAGTTTGAAACAAAGCACCCAGATAAGTTGAAGGACCGTCAGGCATTGCTGAGCCGGCTTCGCCCGGTCGAACTGTTCTCTACTGCGGATGATGAAGAGGAAATCGCAGATTTGGACGGTAGCGAGGATACAGAAGCTGAAGAGGTCGACGCA
>Regulatory_Region_WASECA_FRM_SOIL_READ_1557434793 /accession=XZS84939.x1 /library_id=Regulatory_Region_WASECA_FRM_SOIL_LIB_20010901 /sample_id=Regulatory_Region_WASECA_FRM_SOIL_SMPL_20010901 /sample_name=FARM_SOIL /number_of_sites=1 /site_id_1=Regulatory_Region_WASECA_FRM_SOIL_SITE_20010901 /length=1102
TCTCTACGTCGCCCCCCTTACGCTTCCAGCCTCGCTTGACCCAATCGTGCACCCATTTGGTCATCGCATCGACCAGATACCGACTGTCACTGGTGAAGATCACCCGGGACGGGCCCTTCAGGGCCGCAAGGGGAATCAATGCACTGCGAATGGCCATCCGGTTATTGGTCGTATCAGGTTCCGACGTCCAATAGTCCCGCCGGATCCAGCCACGGGTAGGATGGTGATACTCGACCACCCCGCCCGCGCCACCCGGCCGCGCGCGATCCTGATACTGGTTGCCGAGGCATGATTCGTCGG
>Regulatory_Region_WASECA_FRM_SOIL_READ_1557453535 /accession=XZS98131.b1 /library_id=Regulatory_Region_WASECA_FRM_SOIL_LIB_20010901 /sample_id=Regulatory_Region_WASECA_FRM_SOIL_SMPL_20010901 /sample_name=FARM_SOIL /number_of_sites=1 /site_id_1=Regulatory_Region_WASECA_FRM_SOIL_SITE_20010901 /length=1415
AAGAAAGCTGAATTTTGCCCGGGTTTTGGGGCCTTAAAGGGAAGAAAAACTTTTGGCCGTGCGCCCTGAATGCAAACATCCTGGAAACCGGGCAAAAAAAACATCCCCGATCCCGGTATGAGACCAAGAATTAAGCCTGGAACTTCCGAATCTACCCAAATCCCATACCGCCACAAAGCCCTAGATAACTCGGCTGAGGGAAATTCATGTGCCTTTAACCACAACCGGAAATTTGCCCCATACAAAAGAAACCGAAAAAGTTCTTTCCCCCCCCTCGTATAGGGTTTCCCCGGGATATCC
>Regulatory_Region_WASECA_FRM_SOIL_READ_1557431974 /accession=XZS79491.y /library_id=Regulatory_Region_WASECA_FRM_SOIL_LIB_20010901 /sample_id=Regulatory_Region_WASECA_FRM_SOIL_SMPL_20010901 /sample_name=FARM_SOIL /number_of_sites=1 /site_id_1=Regulatory_Region_WASECA_FRM_SOIL_SITE_20010901 /length=945
AAGAATGTTCGCCCGNGCTGTAAGAGAGCTGCAGCTTCTGCTTGAGTCGCGTCACATCTGGCGAGCCGCCCTTCAGCTCGCGATTGATAGACTTCAGATTGTCGCCCATCCCTTCGAACCGCTCATGACGGATGTCGTAAGCATTTTCGACAGTCACCGCCGCCGCTGGCGCCGAAGCGTTGCCGTCCGGCGATTCGGGCGTGCTAGTTTGCTCCTCCCGGCCATTGCAGGCGGCGACCGCGACGATGGCGGCAAGGCTGGCGGCGAGCAGGGCGGGTTTCATTCGGATCTCCCGAGCTT
>Regulatory_Region_WASECA_FRM_SOIL_READ_1557381767 /accession=XZS46716.g1 /library_id=Regulatory_Region_WASECA_FRM_SOIL_LIB_20010901 /sample_id=Regulatory_Region_WASECA_FRM_SOIL_SMPL_20010901 /sample_name=FARM_SOIL /number_of_sites=1 /site_id_1=Regulatory_Region_WASECA_FRM_SOIL_SITE_20010901 /length=1382
CTAGCCCTTGTCCAAAACGCCGATTCAAAACATTGCCCTTGTCGGCTTCATGGCAGTANGAAAGAGCGCCGTTGGGCGAAACCTCGCGCGACGATTGCATCGCCGGTTCGTCGATCTTGATCGGCTGATCGAGAAGGCCGAAAGACGCAGGTGCGTGAGATCTTCGCGCAACAGGGCCGAGCTTATTTTCGCGAGCTGGAAAAGCAAACTCTGAATTCAGTGTTGAGCCAGCCAGATCAAGTCATCGCAACCGGCGGCGGGATCGTCATGAACGAAGAAGAATTAAGCTGCTGCGGCAAA
>Regulatory_Region_WASECA_FRM_SOIL_READ_1557393697 /accession=XZS50789.b1 /library_id=Regulatory_Region_WASECA_FRM_SOIL_LIB_20010901 /sample_id=Regulatory_Region_WASECA_FRM_SOIL_SMPL_20010901 /sample_name=FARM_SOIL /number_of_sites=1 /site_id_1=Regulatory_Region_WASECA_FRM_SOIL_SITE_20010901 /length=1254
CGTGATGTATGCACGACAAAACTGGTCTCTCTCCCAAATTCCATCACATGCTCCTCATCTTCTATGTTACCGTAGCTGGTCTTATGTCACACCACCCCCATTCGCCCAACTGTTACGAAATAGTCTGAATAAAATCCACAAAACTTTCTCAGCAATAAGCACCCGGCCCAAGTCATAAACCTAAACCTCAACAAAAAACATTCTCAAGAACCTGCTTAACTAAAAGCCCTCCACCCAAAAAACTACCACGTATAAAATCCACAACACTTATAGATAATTCCGTCAACCACCAACCGTATT
>Regulatory_Region_WASECA_FRM_SOIL_READ_1557371881 /accession=XZS30043.x /library_id=Regulatory_Region_WASECA_FRM_SOIL_LIB_20010901 /sample_id=Regulatory_Region_WASECA_FRM_SOIL_SMPL_20010901 /sample_name=FARM_SOIL /number_of_sites=1 /site_id_1=Regulatory_Region_WASECA_FRM_SOIL_SITE_20010901 /length=1050
CATCGCGTCGTCGGTCATTCGGTCATCTACCATCGGGTCATCGGGTCATCGGGTCATCGGGTCATCGGGTCATCGCGTCATCGGGTAATCCCGCATTTAATCATCTGGTCATCTGTCATCTAGTTCCTGGTTCGCATCGGATCAATTGGCCATCAAATGACCGANACCAATCAATGACCGATACCAGATGATCCATGACCGATTCAAGTCCGTTACGCAGAAATCGGCCAACATCGCCACAGAAGAGCTTGAGAAACTGAAGGATCAGTAGCAGATCCGAAGCACGACTGTCGAATGCGC
>Regulatory_Region_WASECA_FRM_SOIL_READ_1557448360 /accession=XZS92893.g1 /library_id=Regulatory_Region_WASECA_FRM_SOIL_LIB_20010901 /sample_id=Regulatory_Region_WASECA_FRM_SOIL_SMPL_20010901 /sample_name=FARM_SOIL /number_of_sites=1 /site_id_1=Regulatory_Region_WASECA_FRM_SOIL_SITE_20010901 /length=1376
GCCTTTACTTTTTTGGCGCCTCCCAAATTGGGGAATGGACATCAACCCGGATCGGCTTAACTGCCACATGTGTTCCTTCCGAAGGCGGGGAACAAACAAATCAGCAACTCCCCCCCCGGCCCTTTTTCAAACAAACAGCGAAAATCCAAACCCCCCTCGCAATTGGCAAAGGAACCCACGATCCCCTTTCCAAATACCAAAAACCTGGAGCGCCTTCGGGGGCCAACTTTAAAGGAAAAACGGGCTTCCCTCTTCCTTCGAAAATTTTTTTCCAGGGTCCCGCCAACCCCAAAAGTGTGA
>Regulatory_Region_WASECA_FRM_SOIL_READ_1557420884 /accession=XZS72462.b /library_id=Regulatory_Region_WASECA_FRM_SOIL_LIB_20010901 /sample_id=Regulatory_Region_WASECA_FRM_SOIL_SMPL_20010901 /sample_name=FARM_SOIL /number_of_sites=1 /site_id_1=Regulatory_Region_WASECA_FRM_SOIL_SITE_20010901 /length=1186
TGGTGTCGCGATATCAACGAGCTGCGCAATGTGCTGACGATTCAGGATCTGGATCGTCACGTGTTGAGGCTGCATCTCGACATGACCGTATCGCTATCTGAGGAGAGCGAAGTCGAGCGGATCTTACGCGACCTTGGCGGAACCGATGCTACATATGGTCGTGCCGGTGTATTAATAGTCGACAAAGAAAAGTTACAGTTGAGCGTAGGTTCCGAGGATACGTTTCCGGATGATTTGCCGCCGGTTCTCAAGGACACGGTCGATCGGCTTGATCAACTCGTTAAGCAAGCAACCGAAGAG
>Regulatory_Region_WASECA_FRM_SOIL_READ_1557463944 /accession=XZS115981.g1 /library_id=Regulatory_Region_WASECA_FRM_SOIL_LIB_20010901 /sample_id=Regulatory_Region_WASECA_FRM_SOIL_SMPL_20010901 /sample_name=FARM_SOIL /number_of_sites=1 /site_id_1=Regulatory_Region_WASECA_FRM_SOIL_SITE_20010901 /length=1133
TTCTATCCTCTGCCAGTACGCCCANGGTCTATCACACCAAAACGATTTCTAGTTATCGGTTTCGGCATGGTCAGCGGATTGTTTTTGGGAATGTTCCTAGCCACAATCTACGGTTTGCCTGAGATTTTCAGAGGAAAACCTCAGTAAAATAACAAAAAATATTTTTTGAGAATTTTCTGGAAGACTTTTCCCATTGGTTATTTACTTGATACATCGGAAGGTAACTAGGTAGGTTGGTTGACGCAGCGGCAGGCAGGGCGGTGGGTGCTCCCCGCGATTGATGCCGCTGATTCGTTTTTC
>Regulatory_Region_WASECA_FRM_SOIL_READ_1557367456 /accession=XZS32131.b1 /library_id=Regulatory_Region_WASECA_FRM_SOIL_LIB_20010901 /sample_id=Regulatory_Region_WASECA_FRM_SOIL_SMPL_20010901 /sample_name=FARM_SOIL /number_of_sites=1 /site_id_1=Regulatory_Region_WASECA_FRM_SOIL_SITE_20010901 /length=1343
AGTAAAAATGAATTCCGTTCCTCTTCATCACTTCCCCGCTTGTAGCCCAATCTGTTTTGCGGTTTGGGGTTGAATTCATCGTCCAAATCGTGAAAATCGAAATTCCCCCGTTATCGATCGTATAAATAATCTTCCGGAGCCTTTGAAAACGTCAAAACCCCCCAATCCACCCCCCCGTTTTGAGCCTTCCTTAAAAAACCTGAAGGCCCCCTTTTTATTTTCCCGGTTTGCCCCCCCGAAAAACCAAATTTTCTGCCCAAAATCTCCCTGGGTTCCAACCGGCGAAATTTTTCGCACCTC
>Regulatory_Region_WASECA_FRM_SOIL_READ_1557387232 /accession=XZS39031.b1 /library_id=Regulatory_Region_WASECA_FRM_SOIL_LIB_20010901 /sample_id=Regulatory_Region_WASECA_FRM_SOIL_SMPL_20010901 /sample_name=FARM_SOIL /number_of_sites=1 /site_id_1=Regulatory_Region_WASECA_FRM_SOIL_SITE_20010901 /length=1268
GCCAGGAGCTTAGAGATCAACCAGATGCAGGCCGACGTCGCCGGGCTCATCTCTGTCGCCTCGAGCACTACCTCCGTACTCGGCTCTCAGGATGTGCGTCTCTCGCGCCTTGAGAGCCTGATAGCTTCGAGCACGGCCTTTAGTATCTCGACTTCGACGCCGGGCCTCTTGGCCTCGGTATACGAAGCTATCGGGGCGACCCTAGAGGACGCAGTCTTATACATCAAGACGCTCTTGGTGGACAGGCTTATCGCCAAAGAGGGAGTCGTTATCTATGACCGGATCACTGGAGATCCTATC
>Regulatory_Region_WASECA_FRM_SOIL_READ_1557456278 /accession=XZS100859.g1 /library_id=Regulatory_Region_WASECA_FRM_SOIL_LIB_20010901 /sample_id=Regulatory_Region_WASECA_FRM_SOIL_SMPL_20010901 /sample_name=FARM_SOIL /number_of_sites=1 /site_id_1=Regulatory_Region_WASECA_FRM_SOIL_SITE_20010901 /length=1203
TTCTCTTCTAAAACCACATTAAAATCTAATCCATCTAATGATACTGTCATAAAATAAAAAATCCTTCGGTAGCTTTCGGTGATTCAGACCTACTCGCTCCCGAAGGATCGTTAATGTTTTAAATTGCGCTCCCATGTTTTCCAGTGTTGTACTACATGTTGAATCAGCGACACGGTAAATTTACAAAACATTTTCAAAAGTCCAAGTCATCGAACCATGTATCCCTAAAATATTGTATTGTCCTGCCGTCAGGATGGATGACTAAGCACCCATGGGCGCAGTTGTAGAACTTCTTCCCGT
>Regulatory_Region_WASECA_FRM_SOIL_READ_1557377966 /accession=XZS40281.g1 /library_id=Regulatory_Region_WASECA_FRM_SOIL_LIB_20010901 /sample_id=Regulatory_Region_WASECA_FRM_SOIL_SMPL_20010901 /sample_name=FARM_SOIL /number_of_sites=1 /site_id_1=Regulatory_Region_WASECA_FRM_SOIL_SITE_20010901 /length=1109
AGAGGAGTATCAAATTCAGAACCACTTTTCGTGCAAAGCAGAGCAGTTTGGGAAACACAAAATATTTAACGGTTTCGCAGTAAAAAATAGTAGCCGCGCGAGTGCAACAAGACTTATTCTCCACCCCTGTTCGCCCGCGACCAAAGATCGCAGACGACAGTCACGTTTGACCATATTCGCGAATTGGTCAGACTCAGGTAATTCCTGATTGTTGGATCAGGAGCTTCCTGCAATTATGCCCCTGCAAGCGAGCGCCCATTCTGCTTACGCTCTTTACTCAAGCTCCCAAAGCGCTCGGCT
>Regulatory_Region_WASECA_FRM_SOIL_READ_1557447775 /accession=XZS87503.x1 /library_id=Regulatory_Region_WASECA_FRM_SOIL_LIB_20010901 /sample_id=Regulatory_Region_WASECA_FRM_SOIL_SMPL_20010901 /sample_name=FARM_SOIL /number_of_sites=1 /site_id_1=Regulatory_Region_WASECA_FRM_SOIL_SITE_20010901 /length=917
TAGAGAGTATCATCAGAAAGGTGAGTAGGATGATCGTTTTCATGTTATCCGGATTAAAAAGGGTTTATGTGGGTATAGGCACTTTGGTTTGTCTGTAATTTACCATTATAAGAGACGAGAAGAGAGGTATTCGCGGTTTGAAGATTCTGCTTTTATCATTGAATTTCTCCGGTCAACCCCTGGCCCCCTTCGATGGGGGAATGTGTTTGTGCATTTTCGAAGGCTTTTATATAATGACATTTGAGTCTGACGTATCTCTTAAGCTTCAAGCTGATATCAAACGTAAATCGAGATTATGCC
>Regulatory_Region_WASECA_FRM_SOIL_READ_1557461600 /accession=XZS114554.b1 /library_id=Regulatory_Region_WASECA_FRM_SOIL_LIB_20010901 /sample_id=Regulatory_Region_WASECA_FRM_SOIL_SMPL_20010901 /sample_name=FARM_SOIL /number_of_sites=1 /site_id_1=Regulatory_Region_WASECA_FRM_SOIL_SITE_20010901 /length=1328
AGGTACCACCCGGGTCGCGTGCCGAAGACCTGTTTCGTCGAATGGCCGCAGAAGGTCCAGCCAACTACGCCCAGCCCTATCAGTACCTCGGCGACATAGCCATGCAGAGCAATAATGTCGACAGCGCTATCGCGAACTACTCTCGCGCCCTAGCCATAGACTCCTTCGACATACGCAGTCACTACGCCATGTTCCAGATACGGCGGATGCAGCAGGACACGGCTGGGGTTGAGCTGCACGGCGACTGGGTACGCCGTTTTAACCCTGTTTTGCTCACCCAGGCGGGCCTTCAGGTGCCCG
>Regulatory_Region_WASECA_FRM_SOIL_READ_1557417619 /accession=XZS71734.b1 /library_id=Regulatory_Region_WASECA_FRM_SOIL_LIB_20010901 /sample_id=Regulatory_Region_WASECA_FRM_SOIL_SMPL_20010901 /sample_name=FARM_SOIL /number_of_sites=1 /site_id_1=Regulatory_Region_WASECA_FRM_SOIL_SITE_20010901 /length=1344
ACCGGGAAGAACCGACTCATCCACATCCATGGGCTCGACGACGAACGTGAAGCCCGCGGCGCGCAGCAGTTCCGCCCGCCGGGGCGAGGCCGACGCGAGCACGATCGTCATCGGCCCCGATGATACACTCCGGGAGATGCAGGGGCTCGGCACATTGCCCGCGCTGGTGTTGCCGGCGCTGCTCGCCAGGGCTCCGCTCACCCCCGAGAAGGTGACCTTCGTGTGGGGTGTGGCGGTGGGGCCCGCGATCGCCCGCGCGACGACCGCGTCGCTGGCGGGGACCGTCCTCACGATCCGCGC
>Regulatory_Region_WASECA_FRM_SOIL_READ_1557334798 /accession=XZS28036.g1 /library_id=Regulatory_Region_WASECA_FRM_SOIL_LIB_20010901 /sample_id=Regulatory_Region_WASECA_FRM_SOIL_SMPL_20010901 /sample_name=FARM_SOIL /number_of_sites=1 /site_id_1=Regulatory_Region_WASECA_FRM_SOIL_SITE_20010901 /length=1181
GCATCTGTAGGAGCACACCCTGCCCCAAAGGGACTTCCTTCGGTCGTGCGCGACGCTCTTGCTCTCGCGACATTCAAAATCAAGAGCGGTCGATCGCCTTCGGCGACCGAGTCACTTCCTCTTTGCGTGGCCAAAGAGAAAGTAACCCAAGACAAAGGCCACCCCGATGGCGCGCCCATGTGGAATCCTGTCTTCCTGATCCGCAAGAGCCTGATGCACTCTACCATGACCTGCCGGGATCACCCTCCACGGCAGATTTCCTAATCTACTACCTCTGTCCTCCCCTATCTGGAACTTCCC
>Regulatory_Region_WASECA_FRM_SOIL_READ_1557364261 /accession=XZS37132.g1 /library_id=Regulatory_Region_WASECA_FRM_SOIL_LIB_20010901 /sample_id=Regulatory_Region_WASECA_FRM_SOIL_SMPL_20010901 /sample_name=FARM_SOIL /number_of_sites=1 /site_id_1=Regulatory_Region_WASECA_FRM_SOIL_SITE_20010901 /length=1378
GTGGGAGGAAGTTTTAATAGCAAATAGTTCTTTATAATAAGTTGAATGATGATGTAGCCAGCAGAGTAATTCTATTAAACTTCTGTTGCGTCGCACACTTCAACACTTAGTTCTTTGGTCAACAGTTTTATAACAGAAACCTCTATCATTATTTGGGCGATAGCAAAGTACCCTTTTAGGGGATAGGGGCAAACTCTCACAATTCCTTGACACGGTGTGAGGGAATATTAAATCACAGGATGAAAAGACGAATATTTGATTCATATCAAATTTTCAAATTTCAATCTTCAAATTAAACAG
>Regulatory_Region_WASECA_FRM_SOIL_READ_1557317551 /accession=XZS15932.b1 /library_id=Regulatory_Region_WASECA_FRM_SOIL_LIB_20010901 /sample_id=Regulatory_Region_WASECA_FRM_SOIL_SMPL_20010901 /sample_name=FARM_SOIL /number_of_sites=1 /site_id_1=Regulatory_Region_WASECA_FRM_SOIL_SITE_20010901 /length=818
TACCCCACCCGGGTGGAAAATCGATGGGCCCGCGGCCGCTCTAGAAGTACTCTCGAGAAGCTTTTTGAATTGCGGCGCGGACTTGCCGCCCAAAGCCAAGGTTTGCCCCGAATGCGGTTCCGACGAAAAAACCGGTTGGTCAGACGAAGCCTACGTCGGCGGCCTTGATCTTCCCGACGAAGAATTTAATTACGATAAATTTGTCGAAAACGAGTTCGGTCAGAAAAAGAAAGTTGTTCCGCAAGGTCTGCATTGGTTCTGGTGGATAGCCGCGATATTCATTGTCATCGGTTTTATTTG
>Regulatory_Region_WASECA_FRM_SOIL_READ_1557336611 /accession=XZS24713.y1 /library_id=Regulatory_Region_WASECA_FRM_SOIL_LIB_20010901 /sample_id=Regulatory_Region_WASECA_FRM_SOIL_SMPL_20010901 /sample_name=FARM_SOIL /number_of_sites=1 /site_id_1=Regulatory_Region_WASECA_FRM_SOIL_SITE_20010901 /length=1242
GCGCGAGGGATTCGCGCGAGGGTGCCGCCGTTTCCGCCAGCGATTGCCGTCTGCAGGATGATCGCTCGAGAATTCGATCATCGCTGGAACTGGCAATGTGTGTCTGTAGACCGAAGCGATCAGGAGTGCCGCCGGACCGTGAAAATGTCGTGAGGCCGGCTCCTTTTGAGGCGAACATCGGTCGCCATTGCCTCTTAACGGACTCAGTGAGAAGCGCAGGTCACCGCCCCTATAAGGGCTCAAAGTTCCCCGGTGGGTTAACACGGCAAGGGCCTTGGAACGGCCCAGTCCACACAAAAG
>Regulatory_Region_WASECA_FRM_SOIL_READ_1557390896 /accession=XZS54868.y1 /library_id=Regulatory_Region_WASECA_FRM_SOIL_LIB_20010901 /sample_id=Regulatory_Region_WASECA_FRM_SOIL_SMPL_20010901 /sample_name=FARM_SOIL /number_of_sites=1 /site_id_1=Regulatory_Region_WASECA_FRM_SOIL_SITE_20010901 /length=1116
GGCGCCCTTCGCCTTGATGATCTTCTTGCCCGCCATTTCGTCGGCGAGCAACTCGGCGGCGGTAGGAGCGGTGCCGGCTGCGGGAGCAGCGGGTCCTGCGGGCACCCCGGGCTCGGCCGGNTTGCCTGCGTCGCCTGCAGGGGCAGCAGCCCGGGAGCGGCGGCTTCGGCGGAGCGGGGCGCTTACTGGTTTGGCGGACGTCGCTGCGGCTTGGCGGTTTAGCCGACGGCGCGGTGTGCTCTTTTGGGGGCGCAGCTTTTCTGGTCCGCACAACTGTAGTCAACATGTCACTTTAGGTGC
>Regulatory_Region_WASECA_FRM_SOIL_READ_1557461850 /accession=XZS114566.g1 /library_id=Regulatory_Region_WASECA_FRM_SOIL_LIB_20010901 /sample_id=Regulatory_Region_WASECA_FRM_SOIL_SMPL_20010901 /sample_name=FARM_SOIL /number_of_sites=1 /site_id_1=Regulatory_Region_WASECA_FRM_SOIL_SITE_20010901 /length=1282
GACGACGATNGCGATCGCTACCGTCCAAAGCAAAATCGCCATCACGAATCACCTCTCCTGTGGCACTCATCGTAGATTCAACCAAGACTCATTGGCAGCACGACGTTGCTCCTTCCATTCAAACTACCGCCTCTTGGGCTCCGACACCACCAAAACGATCCCGCCGACCAGCGCCCACCCGGCCAAAAAGGGGGAAAACCGGGAGGGTCTTCTGGGGGTCACCCGTTGGCTTGAAAGGAACCAATGTCCATTATCTTCTCCCGGCCTCGGAAGGGAAGCCCTGTAAAAAAGGGCACTTAT
>Regulatory_Region_WASECA_FRM_SOIL_READ_1557367563 /accession=XZS32161.b1 /library_id=Regulatory_Region_WASECA_FRM_SOIL_LIB_20010901 /sample_id=Regulatory_Region_WASECA_FRM_SOIL_SMPL_20010901 /sample_name=FARM_SOIL /number_of_sites=1 /site_id_1=Regulatory_Region_WASECA_FRM_SOIL_SITE_20010901 /length=1369
CGCCGCTGTCACATTCCCGCCAAAAATCATTCACAACACGCGCCATTCTCTTCATCGATCCCTGCCGGTCCATTGTCCCAAAGACAAGTGGGGTGGTGCCGTCATAATGCTGACAGTGTTCGACGTCAGGTTTGCGCGATTTTCGCCGAAGTGGGGGATGCTAACCTCCCCGTGGGGCCATTTTAAAATCTGGTCATGATCAGGAATATTTCGGGCCAGGCCCTCGTTTTATTCGGAATGCTATGCATGCCCCGGAATGCCTGTCGGCGGAAAACAACCGCCCCCATTCGGGGCTGGGGC
>Regulatory_Region_WASECA_FRM_SOIL_READ_1557406527 /accession=XZS64744.y1 /library_id=Regulatory_Region_WASECA_FRM_SOIL_LIB_20010901 /sample_id=Regulatory_Region_WASECA_FRM_SOIL_SMPL_20010901 /sample_name=FARM_SOIL /number_of_sites=1 /site_id_1=Regulatory_Region_WASECA_FRM_SOIL_SITE_20010901 /length=1090
GGCGGACACTAGTGGATCAAGAATCGCAGCCAATATTTCTCCGACTTTCGAACAATCCCTCTATGCCGTGTACATCGGACCAAAAGCATCGGCCAAAGTTCGGGCGTTTATTGACTTTGTAATCGAAGAGTTCACGAAAAAGTGAACTGTCTTGAAAACTGAATCAGCCTTTCAAGCGGGTAAACCTCACCCCGCGTGACACAGAGAGGTTTTTAATTGTTTCAAATAGGAACTAGTGGAAAAGACTCAGTAGGGGGTGATAGGTATATGATTTAGAGAGGGCCTCGGACTTCTCTCGTT
>Regulatory_Region_WASECA_FRM_SOIL_READ_1557331270 /accession=XZS24107.b2 /library_id=Regulatory_Region_WASECA_FRM_SOIL_LIB_20010901 /sample_id=Regulatory_Region_WASECA_FRM_SOIL_SMPL_20010901 /sample_name=FARM_SOIL /number_of_sites=1 /site_id_1=Regulatory_Region_WASECA_FRM_SOIL_SITE_20010901 /length=1209
TGCTACCTTCCGGTCCTGGGGGAGTCAGCAGAGAGCTGGTCGTATAAGACTTACCCGGCACAAATGTATGAAAAAAGGTAATTGGGAAATTAAGAAATTGGTGTAATTGAGGTAATCGGGGTAATTGGGTAATACAGGGCATTGGAATTGAGGCGATATGCATTCATAATATTTCCAAAAACATTTCCTTAGTTCCCGAATTCCTTCAATTCCCCCAATTACCTTCATTTCCTTAACTATATGTGCTTCTCCAGAGAAGTCCTTGACATCTAAAACAGCTACACGTGAACATTCATAAGC
>Regulatory_Region_WASECA_FRM_SOIL_READ_1557340328 /accession=XZS27762.b1 /library_id=Regulatory_Region_WASECA_FRM_SOIL_LIB_20010901 /sample_id=Regulatory_Region_WASECA_FRM_SOIL_SMPL_20010901 /sample_name=FARM_SOIL /number_of_sites=1 /site_id_1=Regulatory_Region_WASECA_FRM_SOIL_SITE_20010901 /length=1241
AGAGGATGGGCTCCTCATGCCCCGCTGGAAAGGAGGTGATCAGGTGAATTGTAGGCAACCCATGGCTCGTGAGGTGGTTGCGCCTTAGCGCACCCAACAGGCCTGACTCCGTGATCGGCTGCTTTCGGGCAGACGTGTCGCGGGTCACCGTGACGTCGTGAAACTGACGGCGGAACGGGTGAGAAACATCGCCTGGTGTCGCGGGGAGCCCCGCGGCCACCGGTCCCCGGAAGCGCGGGTGCCATGCCCGCACCGTCTCAAAGACGGACGTGCTTCCGGGGATTTTTTTTGTCTTTTTTC
>Regulatory_Region_WASECA_FRM_SOIL_READ_1557415945 /accession=XZS70653.b1 /library_id=Regulatory_Region_WASECA_FRM_SOIL_LIB_20010901 /sample_id=Regulatory_Region_WASECA_FRM_SOIL_SMPL_20010901 /sample_name=FARM_SOIL /number_of_sites=1 /site_id_1=Regulatory_Region_WASECA_FRM_SOIL_SITE_20010901 /length=1330
AAGACAGGAAGCGTACAGTCCCGGCTGTTACCTCGAAGGCGGCTCCTTTAGAGCCATCTTGCTTATTGAAGATATGCGGTCTCTACTTACAGATTTCAGTCTGCTTGCCTTATGTGGTTATGCGACATCAAGGTGTAGGTTTGCCCAGCTGGAATATTACCCTTCACTGGATCTTTCCCTACGTTGCCAACTATGATGATGGTATGGACAGCGCCGACCACTTCGGCATTCGCAGCCGTTCAGTTCAGAAGGTAGTTGGCTGCCCTCCTATCTTCCGGTAATGGGACATTGAACGTGGAT
>Regulatory_Region_WASECA_FRM_SOIL_READ_1557441504 /accession=XZS92342.b1 /library_id=Regulatory_Region_WASECA_FRM_SOIL_LIB_20010901 /sample_id=Regulatory_Region_WASECA_FRM_SOIL_SMPL_20010901 /sample_name=FARM_SOIL /number_of_sites=1 /site_id_1=Regulatory_Region_WASECA_FRM_SOIL_SITE_20010901 /length=1314
TGCTATACTACATGTTCCCACTACTGGTTAAACTCGCCACTTACTCTTCCATAATCAACTTCAAGTGGCCTGCGGTTTTCCCTCAGAGTTATACAAAAACACTTTTTTCGTCCTTCTGTTTCACATCATGCTCCCCTGTAATCTATTTGGCCCATGCTCTCTAACTCTCTTGTTCACCTCTTCTCCTGACATCTTCACTCGCTACACTATTACTGGCAATTTCACATCGTTCCTCAGTACAATTCCCTCTCTCTTTTCTTTGGTCTCACCATCTCATTCACCATGTTCTCCGTCCTCATG
>Regulatory_Region_WASECA_FRM_SOIL_READ_1557438051 /accession=XZS78882.g1 /library_id=Regulatory_Region_WASECA_FRM_SOIL_LIB_20010901 /sample_id=Regulatory_Region_WASECA_FRM_SOIL_SMPL_20010901 /sample_name=FARM_SOIL /number_of_sites=1 /site_id_1=Regulatory_Region_WASECA_FRM_SOIL_SITE_20010901 /length=1244
AGACGCGTTCCACAAGAGGGCAAACGCTGCCAGAACCGCAAAGCCAAGTTGGCCATATGTAATTTTAGAAAGCATTAGCCGCCGCACTTCTTCGCGCGTCCGCGCCGATCCAACCGGTGTTCGACGTTCAAGTTCGCGAGCCGGTGCATTCCACGCCCAATAGTATCCCACCATGAATGGAATGATGATGCACGCAATCCCGACGTACATGGAAACTTGCCCAACCGGGCCATCCGCATCCGGGATGAGGACAAAGAGCAAGCCAATCAGCAGTAGAGTGGACNGAAACCAGGGTCCATG
>Regulatory_Region_WASECA_FRM_SOIL_READ_1557333513 /accession=XZS22495.g2 /library_id=Regulatory_Region_WASECA_FRM_SOIL_LIB_20010901 /sample_id=Regulatory_Region_WASECA_FRM_SOIL_SMPL_20010901 /sample_name=FARM_SOIL /number_of_sites=1 /site_id_1=Regulatory_Region_WASECA_FRM_SOIL_SITE_20010901 /length=1063
GGCACTTGCAGGACAACTCGTTGTGATGTGACCACTTGCGGCGATCATGGGCGCCGCCGTGCCGTGCCGAACAAGCTGGGGACGGAAACCGCAAAACGCGGGCCCCTCGGTCGAGACGCGAGTCCCGAGCGAAGGCGTCCCAATCGTCGTGGCCCAGCCCGACGCTGACGCAGCCGATCTCCCAGCTGATCACGCTGAATCCGAACGTGAAGGCGACCGTCGCTTCGGATCAATAATCGTCCCGACGGCAATGGAATTCAAAAAGCTTCTCGAGAGTACTTCTAGAGCGGCCGCGGGCCC
>Regulatory_Region_WASECA_FRM_SOIL_READ_1557446801 /accession=XZS92718.g /library_id=Regulatory_Region_WASECA_FRM_SOIL_LIB_20010901 /sample_id=Regulatory_Region_WASECA_FRM_SOIL_SMPL_20010901 /sample_name=FARM_SOIL /number_of_sites=1 /site_id_1=Regulatory_Region_WASECA_FRM_SOIL_SITE_20010901 /length=1318
CTGGCGCGCGCCTGCGCGAGGCACGCGATTGTGAGCCCACACGACCCGCCGCAGGATCGTGCAGCCGATGAATCCACCTAGACCCCCGACGGAGAAATAAACCACCCCTGATCGAAGGCTGCTGATAATATCTTGACCATGCCCGAACCCTCAATAACGTCCGATCCCACCAGGCAAACCATTCCGCCGAGCCGGGAAACAGGTGGCATTACCCCGTAACATTCCCCGGCTCCACACCACGGGGTTCCCTTGCGGAAAAAAGCCTTACCAATTGGTGCCTTTCCCGGCAAGAAAAGGCCC
>Regulatory_Region_WASECA_FRM_SOIL_READ_1557421442 /accession=XZS73954.b2 /library_id=Regulatory_Region_WASECA_FRM_SOIL_LIB_20010901 /sample_id=Regulatory_Region_WASECA_FRM_SOIL_SMPL_20010901 /sample_name=FARM_SOIL /number_of_sites=1 /site_id_1=Regulatory_Region_WASECA_FRM_SOIL_SITE_20010901 /length=1387
AGCAGCCCGGATTTTTCGAAAGCGCCAAAACCCGACAAACCGGAATTTGCTTTCATTGGCAGGAGCAATGTTGGTAAATCATCGCTCATCAACATGCTTGCCGACAACCATAAAGCTCGCAAAACATCANGCACTCCCGGCAAAACACAACTGAATAATCATTTCATCATAACCGTNGATGGTATCTGGNTGATTTGCAGGCTATGGATTTGCAAAATTTCGCAAACCGCGCGTAACAGTGGGACCGATGATTGAAACTACCTGCGTAAAAAAAAATCTCCCGAATGTTTTGTCTATCCA
>Regulatory_Region_WASECA_FRM_SOIL_READ_1557366440 /accession=XZS34266.x1 /library_id=Regulatory_Region_WASECA_FRM_SOIL_LIB_20010901 /sample_id=Regulatory_Region_WASECA_FRM_SOIL_SMPL_20010901 /sample_name=FARM_SOIL /number_of_sites=1 /site_id_1=Regulatory_Region_WASECA_FRM_SOIL_SITE_20010901 /length=1234
GTCGAGGATCTTGATGTCGATTTTCTTCACTGCTTCTTCTCTGTAAGTGACAAAAAGAAATGTCCGCAGATAAACGCAGATAACGCCGATATGCTGTGGGCAAGCAGCACCATCCCGACCCGATCGATCTGCGTTATCTGAGTTATCTGCGTTATCTGGGACTTCTCCTCCGATCTCGGAACCTGCTGACGGCTTACGTCGGGGCGCGCGTCGGGTCCCGCATGCTTCCGATATCGTTGCCATCTCATTTGGCGCCGCAAGCGTGACCGGGCTCGTATCGGCCGTCCTCTCCAGGTTCTC
>Regulatory_Region_WASECA_FRM_SOIL_READ_1557446769 /accession=XZS92669.g1 /library_id=Regulatory_Region_WASECA_FRM_SOIL_LIB_20010901 /sample_id=Regulatory_Region_WASECA_FRM_SOIL_SMPL_20010901 /sample_name=FARM_SOIL /number_of_sites=1 /site_id_1=Regulatory_Region_WASECA_FRM_SOIL_SITE_20010901 /length=1380
TTAGGAATACCCCAGAAAATCTTTATCAGCCAATGTGGATTGAACTTTCTGATATTCAGAAAATGAAATATGTGCCTGCTTTTGTGAAAGAATGGCTAANAAAGTCATATATTCACATTAATAAAATTTTTCAGGTTCAGAAATACCTTTCCAACCTTTCAATTCTTCAATCTTTAGAAAGAATCAGCTAAGAGCCGGGAAAAGCATTTCTTTAATTACCTTCCACAGAAAACCTTTCATCCAGTTAACCTGGATTGGGAATTGCATTTGAAACCCGGAAAAAATCTGGAAAAATTCCAT
>Regulatory_Region_WASECA_FRM_SOIL_READ_1557449632 /accession=XZS93140.b2 /library_id=Regulatory_Region_WASECA_FRM_SOIL_LIB_20010901 /sample_id=Regulatory_Region_WASECA_FRM_SOIL_SMPL_20010901 /sample_name=FARM_SOIL /number_of_sites=1 /site_id_1=Regulatory_Region_WASECA_FRM_SOIL_SITE_20010901 /length=1395
ATCTATGGACATGTAGAGATACCCTCTCTCCAGAGTTTCTGTAGAGTTCAGCCAGGTCGACTTTCAGAAACTGAGTACGTTCAAAGATGATNTGCCCTTTATATATCTCACCTGGAACTCCAGCAGCTAAACGCTGCGTTACCGCTNGTGGGTGGACGCAATACGCTATTTATCGAAATCACTTCAGGCACGCAACTGCTTGAAACCGCAAATTCCACAGTCGGGGCCGCCTTGTTGGTGGTTTCATGACCCCAAGCTTTGCTACGCACTCCAAGGAAAATTAGGCTATTCCTCCCCAAT
>Regulatory_Region_WASECA_FRM_SOIL_READ_1557457318 /accession=XZS100868.b1 /library_id=Regulatory_Region_WASECA_FRM_SOIL_LIB_20010901 /sample_id=Regulatory_Region_WASECA_FRM_SOIL_SMPL_20010901 /sample_name=FARM_SOIL /number_of_sites=1 /site_id_1=Regulatory_Region_WASECA_FRM_SOIL_SITE_20010901 /length=1191
GGCGGCCCGGAGGCTTCGAGAGGAAGACAATGCCCATCTACGATTTTCGTTGCGCTGAGTGCGGTATGGAGTTCGAGGTTTCACGCCCTCGCAGTGCCGCCGGCGATCCTGCTCATTGCCCGCTCGACGGGAAGGAAGCGCAGCGCATCTTCAGCTCGATGGGCTTCGTCGTGAAGGGCGACCCGAGCTTCTCGCCCATGCCGACGCCTCCCGGTGGCGGCAGCATGCTCGGCCACCGCCACTCGCACGGCCGGGGCAGCCACACGCACTAACGGCGATCTTTTTGCCCCTACTGGTGGC
>Regulatory_Region_WASECA_FRM_SOIL_READ_1557318109 /accession=XZS16158.g1 /library_id=Regulatory_Region_WASECA_FRM_SOIL_LIB_20010901 /sample_id=Regulatory_Region_WASECA_FRM_SOIL_SMPL_20010901 /sample_name=FARM_SOIL /number_of_sites=1 /site_id_1=Regulatory_Region_WASECA_FRM_SOIL_SITE_20010901 /length=846
NGGGGGTGTNNTTTGGGGGTGAATACCCTCCTAAGGGAACAAAGCTGGAGCTCGCGCGCCTGCAGGTCGACACTAGTGGATCCAAAGAATTGCACGTCTCATTCAGGAAAGCCTTGGCAAGAGAGTGTCTCTCACCTATGAGGAGCACCGCGGCGTGCCTACGCGGTGTTTCGGAGAAACTGAGTACTACATCACAAATATTCGTAAACTTGAACCTTGAACATTTTTCTATTGACCGCATTTCCTGACGGTTGTATGGTTTTGCCCGAGTAACCCGGCCTTGGGAGCCCAGTCAGGGAT
>Regulatory_Region_WASECA_FRM_SOIL_READ_1557438620 /accession=XZS82327.g1 /library_id=Regulatory_Region_WASECA_FRM_SOIL_LIB_20010901 /sample_id=Regulatory_Region_WASECA_FRM_SOIL_SMPL_20010901 /sample_name=FARM_SOIL /number_of_sites=1 /site_id_1=Regulatory_Region_WASECA_FRM_SOIL_SITE_20010901 /length=1332
ATCGGCTACGAGATTCCGGGTGAGACACGCGGATTTCGCTTCACCGGGCAGGGGCAGAACACGTCCGCGGTGATGGGCGAGCAGATGCACCTGGGCCACGGCGTGACGCTGCAAGTGCGTGCTCCGGCGCGGGCGCGAATTCGCGTGCTGTGCGATGGCGAAGTGGTCGCAGAAGAAGCGAACGCCGAAAATCTGACACACGTCGTGCGCGAGCCGGGCGCTTACCGGGCTGAGGCGTGGCGCGTGTATCAGGGACTCGAGCGCGCGTGGATCTTCAGCAATCCGATCTATATCGAGCCG
>Regulatory_Region_WASECA_FRM_SOIL_READ_1557427576 /accession=XZS71174.g1 /library_id=Regulatory_Region_WASECA_FRM_SOIL_LIB_20010901 /sample_id=Regulatory_Region_WASECA_FRM_SOIL_SMPL_20010901 /sample_name=FARM_SOIL /number_of_sites=1 /site_id_1=Regulatory_Region_WASECA_FRM_SOIL_SITE_20010901 /length=1402
ATGACATCCATCCGCGATCCGATGCGCGTGGAGCTCAGATCCTCCGCCAGGGCAAACCCGGTCAGAACATTCAACAGCGTTGCGGTCCACACGAGTCCGAACCAATGCATTAAACGCGGAGCGCTACTAAGACTCATTGTTTGTGTATTTTAGATTCACAGGCCCATGGCTCATTTCCGGCCCCTAAAACCTCACAGGCTGTTCATGATCATAATCAGCCATACAACATTTGGAGAGGTTTTACTTGCTTTAAAAAACCTCCCACACCTCCCCCTGAAACTGACACATGAAAAGAATGCA
>Regulatory_Region_WASECA_FRM_SOIL_READ_1557381729 /accession=XZS46667.g1 /library_id=Regulatory_Region_WASECA_FRM_SOIL_LIB_20010901 /sample_id=Regulatory_Region_WASECA_FRM_SOIL_SMPL_20010901 /sample_name=FARM_SOIL /number_of_sites=1 /site_id_1=Regulatory_Region_WASECA_FRM_SOIL_SITE_20010901 /length=1404
TCGAAGAACCGCTGCTCTTTCGCAGGGACAATCGTCACGGACACGTGATGTCAACTCGCGATGGGAACGCGACCCCTCCATTCCTGAATGCCCCCAAACCCAAGACCAATGGACCCCGCGTCCGATCCGACAACCCAGTCCTCCACCTTGTCGTTCAAATTTAGGGCATCCTCAAGGGGGGGCCTGTGCGCCCCATCCGACCCTCCGTCCGGTCGGTTCCGGCCCTATGGAATTGAATAAAAACCCCCTCCCTCTAAAAAGTTTTTTTCCCCCCACGGCATTTCTTTTTCCCGGAGAATT
>Regulatory_Region_WASECA_FRM_SOIL_READ_1557416798 /accession=XZS71744.g1 /library_id=Regulatory_Region_WASECA_FRM_SOIL_LIB_20010901 /sample_id=Regulatory_Region_WASECA_FRM_SOIL_SMPL_20010901 /sample_name=FARM_SOIL /number_of_sites=1 /site_id_1=Regulatory_Region_WASECA_FRM_SOIL_SITE_20010901 /length=1454
CTTCATCAACCCCTATTCTGTCTCCCCACCTTTTGCCAATAATCCGGCCCGCTCTCCTCTTTCCGAACCACCTATCTTTTTCTTCCCCGTCAATGAAATACCATCAGCGTCACGTCTCCCATTTACAATACCTCCCGTCTCCTAACGTACATATCTGGAAAATTCCCGTGTCTTTCTCCGCGGCTCGGATTTCTCATTTATACTTTCCCACTCTCCCTCCTCCCCGGGATCACCGTGGGTAACTCCCCTCTGATCTTAAACCCCGGTGGTGCCCGTTTACTAACGGATCTACTTAGTGTT
>Regulatory_Region_WASECA_FRM_SOIL_READ_1557404027 /accession=XZS62911.x1 /library_id=Regulatory_Region_WASECA_FRM_SOIL_LIB_20010901 /sample_id=Regulatory_Region_WASECA_FRM_SOIL_SMPL_20010901 /sample_name=FARM_SOIL /number_of_sites=1 /site_id_1=Regulatory_Region_WASECA_FRM_SOIL_SITE_20010901 /length=1123
CTTACACTTTTTGCTACTTTTCAACAATTAGTGGGTGATTTGTTTGCCGTACTTTCATTACTTGGAACGGCTATGATGCTACTTAGCCTATACAGCAGTATCGACTCGAAAATCGAAAGATGGGGAGTTGGTGGTCTGCTTGTTGGTATCTTGGGTCAATTATCTATAGCAATCACTGGAGTTCAGGTTGATAAAATCGGCTTTATGTTTCGGTTTCCTCCTGAACAGATAAATGGCATTTTGTTATTGTCATTTGCTTTCTTGATTTTACGCGGCTGGTTACGATCAACCATTTTCAAT
>Regulatory_Region_WASECA_FRM_SOIL_READ_1557407249 /accession=XZS62792.y3 /library_id=Regulatory_Region_WASECA_FRM_SOIL_LIB_20010901 /sample_id=Regulatory_Region_WASECA_FRM_SOIL_SMPL_20010901 /sample_name=FARM_SOIL /number_of_sites=1 /site_id_1=Regulatory_Region_WASECA_FRM_SOIL_SITE_20010901 /length=1008
CCCGCAGGAGGGTGATCAGACTCACCGCAAGCGGGGGTATCCGAAGGCGCATGCTTTCCAAGGATGGAGCGAGTGCAGGAATAGCCTTGTCGAACATCCTCGACGACAGCAGGCGATTGGTGGAGAAGAACCAGTGGACGACCGCCATCGCNTCCCTGGCCAACCCGCAGCGGTAATTGTATCTTGGCCCCCATTCCCAAAATCCAACATTAACTCTCGCCTTGTCCAGTTCATCATTGGATACCTTCCCCTTTCGAAACCAGTATTCCGCATGGTGAGACAAATCGCTACGCTTAGCTC
>Regulatory_Region_WASECA_FRM_SOIL_READ_1557411845 /accession=XZS60117.g1 /library_id=Regulatory_Region_WASECA_FRM_SOIL_LIB_20010901 /sample_id=Regulatory_Region_WASECA_FRM_SOIL_SMPL_20010901 /sample_name=FARM_SOIL /number_of_sites=1 /site_id_1=Regulatory_Region_WASECA_FRM_SOIL_SITE_20010901 /length=1361
GGTCCTTTAAGGGAAACCGCCTGCCCGATAAGGGTCAACTCGAACCTCTGTCAACGGACGGTCTTGTCTGGGAGGGGACCCCCACACCTTGGGGGGTTCCCCGGCCATATCCTCCTGTTGGCCGGGGTTCCGGGCCGTCCGGTGGTCTTTCCAGCTCCCGAAGGGTTCCCCCTCAAACGGTCTAAAGACACCTCCCTTAAACTGTCCTGTTTGTCTAACATCCCTTGGAAATTGCTTTTCTTTAAATCCTCTGCGGTCCTCCCTGTGCCTGGCACTTGGTGATGTTATCCATCAATGCTT
>Regulatory_Region_WASECA_FRM_SOIL_READ_1557321895 /accession=XZS10513.g /library_id=Regulatory_Region_WASECA_FRM_SOIL_LIB_20010901 /sample_id=Regulatory_Region_WASECA_FRM_SOIL_SMPL_20010901 /sample_name=FARM_SOIL /number_of_sites=1 /site_id_1=Regulatory_Region_WASECA_FRM_SOIL_SITE_20010901 /length=1307
TACCCGCCCCCCTCCCATAACCCTCCCTACTTGAACGCCCACCAAACCTGCGCCTGCAGTCCCGCACACGCGGCCCTGGGGCCCTAACCTGACGAGCGCCCTCAACCCCACCTTCCCCCCCCTCCCCTCACGCGCCGCGTTGGCTCCGCCCCGGGCTCACTCCTCTAGCCCTGCTCCGCTACCTCCCAATACGGCACTGCCGGTCGCCCACGCCAGCATGTGATCGCCGTCGATAGACTCGATCCCCCCTGATAGATATTACCCCAATGCCACCCCGCACAAACGGCTGNCGACGTGCTC
>Regulatory_Region_WASECA_FRM_SOIL_READ_1557424238 /accession=XZS72130.g1 /library_id=Regulatory_Region_WASECA_FRM_SOIL_LIB_20010901 /sample_id=Regulatory_Region_WASECA_FRM_SOIL_SMPL_20010901 /sample_name=FARM_SOIL /number_of_sites=1 /site_id_1=Regulatory_Region_WASECA_FRM_SOIL_SITE_20010901 /length=1339
TTCCGCGTATCGGTAGGGCGGCGCATTTGACGGCCGCCCCGTCGTTTGCCGCATGGAGGCGCGTCCCATGGCGAACGGGACTCGACCCGACGACCCGGGGGGCTTCTGTCGCCCGGTGCTGGTTAACATCCCTAAGTGACCCCACCCCAAACAATCGAACCGTCCGGTTGGTTCCGGAAGGCCCAAGAAAACTGGTTCCCTGGGGTCTTGACCTTTCGGGTTCCTTCACCCCTAAACCCAAATTCCGGATCGAAAAAACAACGCATGCGAAAAAAATCCGAATCGGAAAAGGCAACTCGG
>Regulatory_Region_WASECA_FRM_SOIL_READ_1557456126 /accession=XZS100616.g1 /library_id=Regulatory_Region_WASECA_FRM_SOIL_LIB_20010901 /sample_id=Regulatory_Region_WASECA_FRM_SOIL_SMPL_20010901 /sample_name=FARM_SOIL /number_of_sites=1 /site_id_1=Regulatory_Region_WASECA_FRM_SOIL_SITE_20010901 /length=1308
ATAACCTCTTTTGAAATCCGTGAGGTCCTTAACCTCCACCCCTTTTTTCGAAAAATCCCAACTTTCGGGGAAACAGGGGCTTCCGGCTTTCTGGGTAAAACACCATTCACCTGATGCCTGGCTGACCCGTTAAAGCTTTCGCTCCGGTTTATCCACACTTCGTGGGTAAACTTCTTAAAGGGGCTCTTCTCTCCCCCGAGGAAAAACGCCTGAACCCCCTCTTCCTTGTAATATAACAAGGGTCTCCTCGGGTGATTCAATGAGTTCTCTGTCAATAGCTGACATTGTAATAGACTCTCT
>Regulatory_Region_WASECA_FRM_SOIL_READ_1557459844 /accession=XZS102376.g /library_id=Regulatory_Region_WASECA_FRM_SOIL_LIB_20010901 /sample_id=Regulatory_Region_WASECA_FRM_SOIL_SMPL_20010901 /sample_name=FARM_SOIL /number_of_sites=1 /site_id_1=Regulatory_Region_WASECA_FRM_SOIL_SITE_20010901 /length=1368
AAACACAGCGGTGATCCTCCGCAGCCTGCTCCGGGACGGCGGCGGGGTTCGGCAGGGTCGTTGCCATCACGACACCTCCTGCCATCAGCATCCACGCTGCGCGTTACGCGGATCGTTGCGGTCGGTAACAAGCGGTCACGACGCAGCATCTCCACGCTTCCACCACACCCCAAGTGAGTCCGCCTCTAGCAACGCCCGGTGCTGCGCGTAAAGCTGCTCGATAACAGGGCAAGAATAAAGTCACGCGCCTCGCTAGATGCGCCGTGACTAGCTAACAATCTACGCCGGTAGAGCGAAGAC
>Regulatory_Region_WASECA_FRM_SOIL_READ_1557414386 /accession=XZS63979.x1 /library_id=Regulatory_Region_WASECA_FRM_SOIL_LIB_20010901 /sample_id=Regulatory_Region_WASECA_FRM_SOIL_SMPL_20010901 /sample_name=FARM_SOIL /number_of_sites=1 /site_id_1=Regulatory_Region_WASECA_FRM_SOIL_SITE_20010901 /length=1030
GATGCTCGTGATCGACAGCGTAGTGGGAATGCGGAACGAACAACGGCGTCTTTGGCGCCAACGTCGTCGCCGCGTCATGGCTCAACGCAGAAATCCGCGCGGGCTCACTCGTCGGAGAGCTCGACACCTCGGGCGGTCCACACAGCCGCACGATGACGATCAACAAGACGGGCTACTTCGGCATCGGGGCATCGACGGGGAACGGGTTCGCCTCCCACGCGGTCACGGCGGTGCGCGTCTCGAATTGTCCGTAACTCGTAACGAACGTAGTAGTGTCGCTGACCAACCCCACCGTGAACG
>Regulatory_Region_WASECA_FRM_SOIL_READ_1557413344 /accession=XZS60311.g1 /library_id=Regulatory_Region_WASECA_FRM_SOIL_LIB_20010901 /sample_id=Regulatory_Region_WASECA_FRM_SOIL_SMPL_20010901 /sample_name=FARM_SOIL /number_of_sites=1 /site_id_1=Regulatory_Region_WASECA_FRM_SOIL_SITE_20010901 /length=1096
GCGGTCCGGCGCTTCGACCGTCGCGGAGCTGACTGCCGCGGGCCGTCCCGCGATCCTCATCCCCTATCCGGAGGCGACGGACGACCACCAGACGTCGAACGCTCGCGACATTACGGAAGCTGGCGGCGCCCGGATGATTCACCAGCCTCTGTTCACTCCGAAGGTATTGGCCAAGCAGATCGAGGTCATGGCCGAGGATCCGCAGGCGTTGATCAATGCCGCGTCCCGGGCACTTTCGGTTGGAAAGCCCCATGCGGCCCGCGACCTCGCCGATCTCGTCGAGCGCATTGCGGATGGCCT
>Regulatory_Region_WASECA_FRM_SOIL_READ_1557398391 /accession=XZS52727.g1 /library_id=Regulatory_Region_WASECA_FRM_SOIL_LIB_20010901 /sample_id=Regulatory_Region_WASECA_FRM_SOIL_SMPL_20010901 /sample_name=FARM_SOIL /number_of_sites=1 /site_id_1=Regulatory_Region_WASECA_FRM_SOIL_SITE_20010901 /length=1289
GAAACCGGAAATTTCATATCACGCAGTGAGAACACCACTTCCCGCTGTTTGTGAAAGGACGGCAAAGGTAAGGGAAACTGCCCGAAAACACAGTGTTTGAAGCAAGAAAATTATGCCGATCCCAGCACTTTTGCCTATAGCATCGCCTGTTGCGCCCCAATCCTTTGTACGTTCAAAAACCTACTCATCAAGACCCACCCCTTGGCATCAGTTTTCCTAAATACACTCCACCACCCCCTCCAAGGAGGGAAAAATCACCCGCCCCTTAAACATTTTTGATTGCCAAAAGAAAAACAATGT
>Regulatory_Region_WASECA_FRM_SOIL_READ_1557372982 /accession=XZS32685.x1 /library_id=Regulatory_Region_WASECA_FRM_SOIL_LIB_20010901 /sample_id=Regulatory_Region_WASECA_FRM_SOIL_SMPL_20010901 /sample_name=FARM_SOIL /number_of_sites=1 /site_id_1=Regulatory_Region_WASECA_FRM_SOIL_SITE_20010901 /length=1093
AGCCTTTGATCTTTGGATCAGGATGTGAGGTCAGGAGTCACGTGTCGAAAATATCCGCCCGATCCATAATGGTCTGGCCGAGACCGTTCGGGAGATGTGTTTGAAGATCAAGTCTGAAACGGGAATGAATGAAGTCGCTCTATCGGGTGGAGTTTGGCAGAATATCACCCTATTAGGACGTACTTTGTCACTTTTGAACGAGGACGGTTTTGGGGTATACCTACATAGAGAGGTTCCGACGAACGATGGCGGCCTTTCGTTGGGGCAGGCCGTAATTGCGGCAACAAGATTGCGAGGATA
>Regulatory_Region_WASECA_FRM_SOIL_READ_1557377994 /accession=XZS40314.g1 /library_id=Regulatory_Region_WASECA_FRM_SOIL_LIB_20010901 /sample_id=Regulatory_Region_WASECA_FRM_SOIL_SMPL_20010901 /sample_name=FARM_SOIL /number_of_sites=1 /site_id_1=Regulatory_Region_WASECA_FRM_SOIL_SITE_20010901 /length=1029
GTTCTTCTACTGCCCCGCCTACCCCCTGGAAGACGTGAAGGACCCCACCGGCGCGGGTGACTCCTTCGCTGGCGGATTCCTGGGCTACCTGGCCGGCGCGGGCGAGACGACTATGGCACACTTGCGGCGCGCGCTGGTCTACGGCAGTGCGGTGGCGTCGTTCACCGTCGAAGATTTCAGCGTGCGCCGGCTGGCCGCCCTCACCCAGGAGGAGCTGCGTCGTCGCTACCGCGAGTTTCGCGAGCTCACCTATTTTGACGAGGCTTAGCCCAGCCAGCCCAGGCGCCCCACACAGCGCGC
>Regulatory_Region_WASECA_FRM_SOIL_READ_1557423275 /accession=XZS69035.g1 /library_id=Regulatory_Region_WASECA_FRM_SOIL_LIB_20010901 /sample_id=Regulatory_Region_WASECA_FRM_SOIL_SMPL_20010901 /sample_name=FARM_SOIL /number_of_sites=1 /site_id_1=Regulatory_Region_WASECA_FRM_SOIL_SITE_20010901 /length=1177
ATGATGCGGGAGGCAATGGGTGACGTGCGAACCGTCGGCACCCGGATGCGCCCCACCATGGCGAAACTGATGACCGAGCTTCGGACGATGGTGGCCATGCGCGACAAACGCAATGCCAGCGCGTTGACGGAGATCTCGGATATCGAGCGACACATGCAAAGGATCGATCGCTTCCGATCGCTCATTATCGGCGGCTTTCAGCAGCCCGCGCCCGGCGGCTTCACCTGCCGCGATGCGCGGAACAATCATACGCATGTCTCGCTTGATCATCTCGATGCGGAGATCGCATCGCTCGAAACG
>Regulatory_Region_WASECA_FRM_SOIL_READ_1557379071 /accession=XZS47597.b1 /library_id=Regulatory_Region_WASECA_FRM_SOIL_LIB_20010901 /sample_id=Regulatory_Region_WASECA_FRM_SOIL_SMPL_20010901 /sample_name=FARM_SOIL /number_of_sites=1 /site_id_1=Regulatory_Region_WASECA_FRM_SOIL_SITE_20010901 /length=1059
CGTATTTTTCGGCCTGACGCAGCACCATTTCGAGGGGCGCGAGTTCGGGGTTGAAGGGCAGGCTGTGATCGGGAGCGACGCTCCGGCCGTCGGCTTGCGGTGTGCGCAGCCCATCCAGAATCTGATGAAGGATCTCGATCGGCAGGTTATAGGCAAAGTAGAAATCGGTGAGCGTGCGCCGCACACGGCTCCAGCGTAAGTCCCACTGTTCAGCGTTCTCTTCCACGAACCCATGGAACAAACCCTCGCGCTGCTGGGATTGGATGGCCTTCTCTTTCACCTCCGCATTGAAGCGCTGCG
>Regulatory_Region_WASECA_FRM_SOIL_READ_1557431168 /accession=XZS77308.y1 /library_id=Regulatory_Region_WASECA_FRM_SOIL_LIB_20010901 /sample_id=Regulatory_Region_WASECA_FRM_SOIL_SMPL_20010901 /sample_name=FARM_SOIL /number_of_sites=1 /site_id_1=Regulatory_Region_WASECA_FRM_SOIL_SITE_20010901 /length=1074
TTCCGCAACTTCGGTCAGAAATCCCTGGCCGAGATCGAGCAGGTGCTGACAGAAAGAGGTCTGCATTTCGGAATGGACCTGGTGAAGTTAGGTATTGACCTTTCAGAATTTTGATAAAATAGAATCCCGATAACTATCGGGACGAAACGCGAAAATCGAAAATTGCGTTTTGATAAACATAGCAACATAAGTAAGGTGTAATTCCTGACACGGTACACCTGAAATTTTTATAACTGATCGAACTTGGGAACCGGCGTTATTTTCGATTTTCGCCTTTCGATTTTCGATTTAATTAGTCAA
>Regulatory_Region_WASECA_FRM_SOIL_READ_1557423924 /accession=XZS71966.b1 /library_id=Regulatory_Region_WASECA_FRM_SOIL_LIB_20010901 /sample_id=Regulatory_Region_WASECA_FRM_SOIL_SMPL_20010901 /sample_name=FARM_SOIL /number_of_sites=1 /site_id_1=Regulatory_Region_WASECA_FRM_SOIL_SITE_20010901 /length=1350
TTGTGTCACTGGAGGCTATCTTCATGTCTATCGTGCTACTGAATTACCAAAACAGATGTCGCGCCAGGCGGATACCGGGGCCCTGCCTAACCTTCCGATTGACCTCTTGGAAAACAAGAAAGAATCGCGGTTGACAAGCTGCATCGGAATACGAGCCCGGGGCTGGCCAACAGCAATGAAGGACAAACCATGAACGAAAAGCTATCCAAAACCCATTCCCCCGAAGAGCTGAATTGAATCCAACTCGGGGTAACCTCAAAAAATCCGGCGAAAGTCGCCCTTTTCCGTGGCACGGAACCA
>Regulatory_Region_WASECA_FRM_SOIL_READ_1557326901 /accession=XZS19334.b3 /library_id=Regulatory_Region_WASECA_FRM_SOIL_LIB_20010901 /sample_id=Regulatory_Region_WASECA_FRM_SOIL_SMPL_20010901 /sample_name=FARM_SOIL /number_of_sites=1 /site_id_1=Regulatory_Region_WASECA_FRM_SOIL_SITE_20010901 /length=1174
CACGCCTACCGCCCATTTGCGTCAATGGGGCGGAGTGTTACGACATTTTGGAAAGTCCCGTTGATTTTGGTGCCAAAACCAACTCCCATTGACCTCAATGGGGTGGAGACTTGGAAATCCCCGGTGAGTCAAACCGCTTTCCCCGCCCATTGATGTACTGCCAAAACCGCACCCCGTTGGTAATGGCGATAACAAAACCTAAAGTTCCTGCCCAGAAGAAAGCCCCATAAGGCATGTTCGGGGCATAAGGCCCGGGGGCCCTTTTACTTCCTTGAGTTAAAGGGGGGGCGACCGGGCAAA
>Regulatory_Region_WASECA_FRM_SOIL_READ_1557448592 /accession=XZS93239.g2 /library_id=Regulatory_Region_WASECA_FRM_SOIL_LIB_20010901 /sample_id=Regulatory_Region_WASECA_FRM_SOIL_SMPL_20010901 /sample_name=FARM_SOIL /number_of_sites=1 /site_id_1=Regulatory_Region_WASECA_FRM_SOIL_SITE_20010901 /length=1420
GGCCTCTTGTCCGCGGCGGAATAACGGTTCGCGACCGCCCATGGGGTATGGCCTCGCGGCCACTCGGGGCAAGGCCATCTTGTCCCGGCATGCCGATCCCGGTCAAACGNGGCGTCAAATGTGCCCTTGGGCGGGTCGGGGCGCCCCAAAAAAGGCCATATACCCCCCTCCAAGGCCCGGCCGGCCTGGTCGGCAATGGCCCCCCCCCCCTGGGGGCTGGCGGCTTGGCCCACACTCGGGCGCGGGGGCCTTTTAAGCGGGGGAAAACCCGCCTTTAACCCCAAACGAAAGGGTTCCCCA
>Regulatory_Region_WASECA_FRM_SOIL_READ_1557462125 /accession=XZS113755.b2 /library_id=Regulatory_Region_WASECA_FRM_SOIL_LIB_20010901 /sample_id=Regulatory_Region_WASECA_FRM_SOIL_SMPL_20010901 /sample_name=FARM_SOIL /number_of_sites=1 /site_id_1=Regulatory_Region_WASECA_FRM_SOIL_SITE_20010901 /length=1071
CCCCGGAAAATACCTGATGCTTGTAAAGATTTGTGCCGCTAAAGAACGAAAAATGCACTGGTACTATCCTGGTTACATTGTGCAGGGTTATTCAAAATTTGACTACAAATTGTTTGCAGGAAAAACAAATGCGGAAATTTATGTGCCGGAGCTAAACGAGTGGCGACTTTACGACCCCGTTTTCCTGCACTCCATGAGTACTAAAGAATCTCTTTCTGAACCTGGCGAGACCTCATAAAAAATGCATTAGCCGCAGTCCTCCCATTATGGAGCACAAATATTTGTACAAACATTTTTTCC
>Regulatory_Region_WASECA_FRM_SOIL_READ_1557333409 /accession=XZS22378.g2 /library_id=Regulatory_Region_WASECA_FRM_SOIL_LIB_20010901 /sample_id=Regulatory_Region_WASECA_FRM_SOIL_SMPL_20010901 /sample_name=FARM_SOIL /number_of_sites=1 /site_id_1=Regulatory_Region_WASECA_FRM_SOIL_SITE_20010901 /length=1016
CAGGACAGATTGATTACATTTACTCAGGACTTGTGAGCGCTTGTGTGATCATCTCTACTAGCTCAAGATGGTCTTTATAGGTGGACTTAGTCATCTTTTCAAAGCGTTCAATAGAAGTTGACAGTACTTTAGCTTGCGTTCTTAAGGCAAAGCCATAATAAAATCCTGCATGAATTTCTGGGGCTATTGTAATATCAGATAAAGAGCAAAGCGCGGCACGAGTAAGCATCTGAGTGCCGCCTGATTGTGTCTCCAATTCAAAAAGCTTCTCGAGAGTACTTCTAGAGCGGCCGCGGGCCC
>Regulatory_Region_WASECA_FRM_SOIL_READ_1557449601 /accession=XZS93092.b2 /library_id=Regulatory_Region_WASECA_FRM_SOIL_LIB_20010901 /sample_id=Regulatory_Region_WASECA_FRM_SOIL_SMPL_20010901 /sample_name=FARM_SOIL /number_of_sites=1 /site_id_1=Regulatory_Region_WASECA_FRM_SOIL_SITE_20010901 /length=1366
TTTCGAATCGAACCAGCCATACGAAACATCTCCCCCGACGTGCAGCCAGGGAGTCGCCGCGAAATCGAAGCCAAATCCCGTTTCCCAGAGGTCAGCCCCGCTGCCATCAATCGAGAACCGAGTGTAGCGCGCTCCGGTTGCCACAGAAAGACGGCTGGCGGCATGACTCTCGTGGATGGTCTTCTCTTTTCCATGGAACGCCTCGTGATCGTCCGAGGCTGTCAGGGTGTGCGAATGCGATGCGGGATTATGCTCATGCAGCGGGAGAAAAGTTTCGTGGGCGTGCGCGTGGAAAGTCAC
>Regulatory_Region_WASECA_FRM_SOIL_READ_1557383674 /accession=XZS39537.b1 /library_id=Regulatory_Region_WASECA_FRM_SOIL_LIB_20010901 /sample_id=Regulatory_Region_WASECA_FRM_SOIL_SMPL_20010901 /sample_name=FARM_SOIL /number_of_sites=1 /site_id_1=Regulatory_Region_WASECA_FRM_SOIL_SITE_20010901 /length=971
ACAAGGTCTTTGTCATCCGCCTTTAGTTTTAATCACGATAATTTTCTCGTTTCATAACATTCAAACCAAATAAAAATGGCAGAGAGAAATCAAAGGTCCGGCGATGCCAGAGACAGAAACCGCGACCAATCCGGTGATTCCGGCAGAGCATCTTCATCAAATGCAGGAAGAGGAAACAGTGGCAACACAGGTTCTGGGAACCGTTCATCCAAACGCACCACTACAGGTCGCAAGGATACTTCCGGTGGCCGTTCAGGTAGCGAGAGCGGAAGAGGTGATGATCCACTAGTGTCGACCTGC
>Regulatory_Region_WASECA_FRM_SOIL_READ_1557406858 /accession=XZS65007.y1 /library_id=Regulatory_Region_WASECA_FRM_SOIL_LIB_20010901 /sample_id=Regulatory_Region_WASECA_FRM_SOIL_SMPL_20010901 /sample_name=FARM_SOIL /number_of_sites=1 /site_id_1=Regulatory_Region_WASECA_FRM_SOIL_SITE_20010901 /length=1194
AAAAAGCATATGACAATTACAGCAATGTAAAATCGGATATCGATGATATTATCCGCCGCATTGAATTGCAACCCCATTGAAAGAGGATTTATGCCTTTCAAAAAAACAAAATTGAGCGACAGCACGATCGCAGTTTTTAAGCAATGGAAAGATGAAGGATTGCTTGAAAAATAATTGATCGCCGATTGATCTTCCGTATCCTGGTCCCTGTTATTGCTTTCAATTAAAATAAATTTATGAGAAACAGAACAACCAACCCGGGGCGAAGAAATTTTATCTGGTCAGTTGCCGCAGCTACGA
>Regulatory_Region_WASECA_FRM_SOIL_READ_1557426546 /accession=XZS74941.g1 /library_id=Regulatory_Region_WASECA_FRM_SOIL_LIB_20010901 /sample_id=Regulatory_Region_WASECA_FRM_SOIL_SMPL_20010901 /sample_name=FARM_SOIL /number_of_sites=1 /site_id_1=Regulatory_Region_WASECA_FRM_SOIL_SITE_20010901 /length=1214
TAAGATTGCGCCTGCCAGGACGCTTGAGCCAGCCGCTGCAGAGATGCGGGCACTGATTTTTCTGTTGTTCATTAAGTGATTCAAGAATCGCTGCCCTGCGTCTCCGGTTGCGCCGATGGTGGGTCCGATGAAGAACATCATCATTAAAGAGCCGCCGACCCAGAATATGCCGGCTCCAATATGAATAATCCGCAGAAGCCAAATAAAGTAAGTCATTTTTTCTCCTCTTTGTCGCTGGTCTCATAAATTACTAAACGTTTCAACTGAGCACGTAGATTGAAAATCAGCTCATGAGTTTGG
>Regulatory_Region_WASECA_FRM_SOIL_READ_1557377911 /accession=XZS40203.g1 /library_id=Regulatory_Region_WASECA_FRM_SOIL_LIB_20010901 /sample_id=Regulatory_Region_WASECA_FRM_SOIL_SMPL_20010901 /sample_name=FARM_SOIL /number_of_sites=1 /site_id_1=Regulatory_Region_WASECA_FRM_SOIL_SITE_20010901 /length=1119
GCCGCGAAGTCGGCGTCGGCGCCGAACGGATCGTCGGCCGCCAAGAAGCCGGTCGAGAGCCCGGTCGATACCGCCAAGAGCCACGGCGTCCGCGCCACGGCCGCGGGTGCCGCCACGCGCGCGAGCGCGAGCGTCGCCGACACCGCTGGCAAAGTCGTGCTCCGCCGCGAGGTCTTCGCCTACGAGCAGAGCGGCCGGCGCGATCCGTTCGTCTCGCTCATGACCGTCGGTGAGCTTCGTCCGATGATCCAAAGAATTCAAAAAGCTTCTCGAGAGTACTTCTAGAGCGGCCGCGGGCCC
>Regulatory_Region_WASECA_FRM_SOIL_READ_1557384731 /accession=XZS44311.b1 /library_id=Regulatory_Region_WASECA_FRM_SOIL_LIB_20010901 /sample_id=Regulatory_Region_WASECA_FRM_SOIL_SMPL_20010901 /sample_name=FARM_SOIL /number_of_sites=1 /site_id_1=Regulatory_Region_WASECA_FRM_SOIL_SITE_20010901 /length=1309
ATAGGTTTTCCAGCTTTTCACGTTTTAAAATTTTCTGTCCTGTTTCACCTTCCGCGATTAATCTTTCCGCGATAAATGCTTTGTACCAACAGATAATTTCCATTTTTATCAATGATTTTACCTCCGGCTCCAAAGTCACCGTTTCATTTAATAACCGCGGAAAAAATATGATTTACAGTAAGAAACGGGCCAAATCCCTTCTTCCTCTGGCATTTTTCTTTTTCAAAGAAAAAATGCCTTGGAAACCCACTCCTGTATTGCGGCGAAAGCCCAAAAAGTTGCCTAACCCGGGAGAGACCA
>Regulatory_Region_WASECA_FRM_SOIL_READ_1557449286 /accession=XZS95508.b1 /library_id=Regulatory_Region_WASECA_FRM_SOIL_LIB_20010901 /sample_id=Regulatory_Region_WASECA_FRM_SOIL_SMPL_20010901 /sample_name=FARM_SOIL /number_of_sites=1 /site_id_1=Regulatory_Region_WASECA_FRM_SOIL_SITE_20010901 /length=1280
CCGGGCACGAGCAACGCCGCGACCGCGATCACGAGGGCGAGCGCGGCGCGGAACCCCAGGCCGCCACGCCGCGGCAGACGGGTGGCCATCGGCGCCAGCATGCTGCATCGGTGCCGAACCGCTCACGGGCCGTTCGGCCTCATCGGGCGGGCCAGAGGGCCGGCCCCGCGGCGGGGGCTCGATTGACACCTACCGGTCGGGTTCCGTATACTTCGCCGTCGGTGTCCCGTGTGCGGGACGCCTTCCTGTGTGCCCGAGCGTCGTGCGCTTGGACGCCTCCGCTGAAGCCTGATCGGCACT
>Regulatory_Region_WASECA_FRM_SOIL_READ_1557439869 /accession=XZS79323.g3 /library_id=Regulatory_Region_WASECA_FRM_SOIL_LIB_20010901 /sample_id=Regulatory_Region_WASECA_FRM_SOIL_SMPL_20010901 /sample_name=FARM_SOIL /number_of_sites=1 /site_id_1=Regulatory_Region_WASECA_FRM_SOIL_SITE_20010901 /length=1284
CAAGAAACTTTTTTCTGCAGCATGTAGCTTTGGAATGTATTTATTATTTTGGTGATTCAAGTTACTTTAAGTATTATGATAAATTACTAAAATTTTTGAATTTTGATTTTTATCATACTCAAATATCAGCAATCAGAGCATTAAGCAGTATAAATACAGTAGAATCAAGATCATCTATTTTTAATTTTCTAAAAGGTAAAGGTGATAATTTTTCTAAAGTAATTGCAATATGGTCACTTGAAAGAATGAATGCTGTTGAATATAAAAATAATTTAATTGAATATTCAAATAATGCATCAA
>Regulatory_Region_WASECA_FRM_SOIL_READ_1557428059 /accession=XZS71384.g1 /library_id=Regulatory_Region_WASECA_FRM_SOIL_LIB_20010901 /sample_id=Regulatory_Region_WASECA_FRM_SOIL_SMPL_20010901 /sample_name=FARM_SOIL /number_of_sites=1 /site_id_1=Regulatory_Region_WASECA_FRM_SOIL_SITE_20010901 /length=1312
AGCTCGGCACCGAAACTATGGGCTTCTAGCAATAGAAACGGTAGGCGAGCGTCCTGATGAAGATACCCGGTGGACCGAGACGAACACTACCGGNCCATCAGGAGTGACTATGCGGGCCTGAAATAACGATAAACTGGGGGAAAAACCCCAGTCCCGTAAGCCCAAGGTTTCCGGGGAAAGGAAACCCTTCCAGGGGTAAGCCAATACCAAACCCAAACCGAAAGGCTAGGCCATGGAAAACAGGTAAATTTCCTGCCCCCCAAGGTGTGCCTTAAACCACGCGGGACCGAAAAAGGTAAC
>Regulatory_Region_WASECA_FRM_SOIL_READ_1557433773 /accession=XZS81045.x1 /library_id=Regulatory_Region_WASECA_FRM_SOIL_LIB_20010901 /sample_id=Regulatory_Region_WASECA_FRM_SOIL_SMPL_20010901 /sample_name=FARM_SOIL /number_of_sites=1 /site_id_1=Regulatory_Region_WASECA_FRM_SOIL_SITE_20010901 /length=1124
TGACGCCCTCTTGAAGATCGAGTCCCATGACGGCGATCGCGCCGGTATTTGCCGTGGGCGGGGGGAGGTCGGGGCGCGGGTCGGTCATGGCAGGCACGCTACTTCCGTGAGGTGAACGCCCGGTATCGGCTCTGATTCCGGGTCACGTGCAACCTACTCCCCGGGATGCTTTCGTGCGGAACCCCGACGATTCGTGTCGTTTGGCCCTGGAGGTCGCGACGAAGGGCCAACTCGCACGAAACGTCGGGCTGGCTCCGGCACCTCGAGGGTTGAGTCACCGCGACTCAAGTCGGGTTGACA
>Regulatory_Region_WASECA_FRM_SOIL_READ_1557375433 /accession=XZS45347.y1 /library_id=Regulatory_Region_WASECA_FRM_SOIL_LIB_20010901 /sample_id=Regulatory_Region_WASECA_FRM_SOIL_SMPL_20010901 /sample_name=FARM_SOIL /number_of_sites=1 /site_id_1=Regulatory_Region_WASECA_FRM_SOIL_SITE_20010901 /length=1222
TGTCCTCGGCGCGCTCCAGACATTTGGCGGCGACGCGCAGGAATCGCTCGCGCAGCTCTGCATCCCGGATCCAAAGAATTCAAAAAGCTTCTCGAGAGTACTTCTAGAGCGGCCGCGGGCCCATCGATTTCCACCCGGGTGGGGTACCGGTAAGTGTACCCAATCGCCTATAGTGAGTCGTTTACAATTCACTGGCCGTCGTTTACACCGTGTGACTGGGGAAACCTGGCGTACCAACTTATCGCTTCAGCAATCCCCCTTCGCAGTGGGTATAGCAAAGGCCGACGATGCTCCAAGTGG
>Regulatory_Region_WASECA_FRM_SOIL_READ_1557407910 /accession=XZS65857.y1 /library_id=Regulatory_Region_WASECA_FRM_SOIL_LIB_20010901 /sample_id=Regulatory_Region_WASECA_FRM_SOIL_SMPL_20010901 /sample_name=FARM_SOIL /number_of_sites=1 /site_id_1=Regulatory_Region_WASECA_FRM_SOIL_SITE_20010901 /length=1108
ACCTGCCGCGCCTTCGGCGAATGCGCCGCGGGCATGCCGCGGCGCGATGTCATGACGCGCTTAGAGCTTGAGGCCGGAGAGCAGCGGATTCGCGAACGCGAACACGAACGCGAGCGCGACGCCGATCAGGAACGCCGCGTCGAACAGGCCGGGGAGCAGGAACATGCGGCCCTGGAGCATCGGGACGAGTTCGGGTTGCCGGGCGGCCGACTGAGGAAACTCGAGCCCTTGATGCGATGCCGATAACGCGCCGAACCGCCGAGCCGATATGAGGCCATCCATCGGCTGTGCCTGATAAAG
>Regulatory_Region_WASECA_FRM_SOIL_READ_1557450196 /accession=XZS93303.b2 /library_id=Regulatory_Region_WASECA_FRM_SOIL_LIB_20010901 /sample_id=Regulatory_Region_WASECA_FRM_SOIL_SMPL_20010901 /sample_name=FARM_SOIL /number_of_sites=1 /site_id_1=Regulatory_Region_WASECA_FRM_SOIL_SITE_20010901 /length=1278
NNTTTTCCATTGATTTTGGATAGCGCCCGGCGCCCATCGGAAGGTGATCGGCTCGCCGCGCGAGAGGGAGCTATCGAATACCCTGCCATCCTGAAACTTCCCGGTGTAATGCACACTGACTGTTTTGCCAGCCTCTGCCTGCGCGCCCGTACCTTCTTCCACTTCGATGTATTCCAGCCCACTTGCTGTTTTCATCCTCGCCTCCTACCGTTTCTTTTGATGGCATATTGTACCTTTTCTTAAGATAGTGCGACTCCCTGGAGAAGCACGGCTATCCATCCGTACATTCGATGACAATCA
>Regulatory_Region_WASECA_FRM_SOIL_READ_1557325299 /accession=XZS18396.b2 /library_id=Regulatory_Region_WASECA_FRM_SOIL_LIB_20010901 /sample_id=Regulatory_Region_WASECA_FRM_SOIL_SMPL_20010901 /sample_name=FARM_SOIL /number_of_sites=1 /site_id_1=Regulatory_Region_WASECA_FRM_SOIL_SITE_20010901 /length=974
CTTCTCCAGCATCTTGCGCAACAAGCTGCCAGTTCCTCTTGGTCGTCCTCCGTTGTTCCATACAGGATGCTTGGAAACATCATATCACCGTCAGCAAGACCCAACTCCTTGCATGCCATCATATTCCTCTCTGGCGCGCAGAGCCCCGGCGCTGCATGAGGCAGCGCCGATTTGACGCCTACTAGCGTGCGATCACCGCGCGTACCGGCAAACAACTTGTTCACGTTCTAATGTTCGACGTCGCGTTCACGGAGCTCAACCGCTCGTCAGCGCGACAGCGCCCTGCGATAGGCGCAGAAT
>Regulatory_Region_WASECA_FRM_SOIL_READ_1557463926 /accession=XZS115970.b1 /library_id=Regulatory_Region_WASECA_FRM_SOIL_LIB_20010901 /sample_id=Regulatory_Region_WASECA_FRM_SOIL_SMPL_20010901 /sample_name=FARM_SOIL /number_of_sites=1 /site_id_1=Regulatory_Region_WASECA_FRM_SOIL_SITE_20010901 /length=1073
CGACCCATCGGAGCAGTGTCTTCAGTCCTGCCACATCGTCGGGATCGACGAGAAAATCGACCAGCATGGTCACCCGGCCCAGCGGTTCATGGCGATGGCGGTAGACGGCGTAGCCATGGACGTCACCGTGCCGCTTGAGCGCGACGATCGAGTACCGGACGTGCGGNGGCTCGACATAACGCCAGTTCAAATACCCGGCGTCGCGTCGAATCGCCAGGTCGAATTTCGGCGCCAGCCGCTCCCAGAGTGTCGTGAACGAAGCGTCGAAGCGGCGGATCGGCTCGCACTCCGCGCGCAGCG
>Regulatory_Region_WASECA_FRM_SOIL_READ_1557446841 /accession=XZS92778.b1 /library_id=Regulatory_Region_WASECA_FRM_SOIL_LIB_20010901 /sample_id=Regulatory_Region_WASECA_FRM_SOIL_SMPL_20010901 /sample_name=FARM_SOIL /number_of_sites=1 /site_id_1=Regulatory_Region_WASECA_FRM_SOIL_SITE_20010901 /length=1306
CTCTGCTTATATAGACCTCCCACCGTACACGCCTACCGCCCATTTGCGTCAATGGGGCGGAGTTGTTACGACATTTTGGAAAGTCCCGTTGATTTTGGTGCCAAAACAAACTCCCATTGACGTCAATGGGGTGGAGACTTGGAATCCCCGTGAGTCAACCGCTATCACGCCCATTGAGTACTGCCAAAACGCATCACATGGTATAGCGATGACTATACGTAGATTACTGCCAGTAGGAAGTCCCTAGGTCATGATGGGCATATGCAGGCGGCCATTTACGTCATGACGTCATAGGGGCGT
>Regulatory_Region_WASECA_FRM_SOIL_READ_1557417678 /accession=XZS72202.b1 /library_id=Regulatory_Region_WASECA_FRM_SOIL_LIB_20010901 /sample_id=Regulatory_Region_WASECA_FRM_SOIL_SMPL_20010901 /sample_name=FARM_SOIL /number_of_sites=1 /site_id_1=Regulatory_Region_WASECA_FRM_SOIL_SITE_20010901 /length=1177
CGTCCTCTCCGGCTCGTTGCCGCGGGCGGTCCACGTGATGATACTGCCCTCCGGCCCGTAGAATCCGCAACGGACCAGCCTTGGCGGCGCAGGATCCGCACTCTTGCCACAATGTCAAATATGAAGATGTGACCCTTAGGAATTGATGGTGCCGATTCGCTGAGCTTGATTGTCAGGATGTGAGATCTAGATCTGACCCGATGGGAGTTTTCACTTCCATTATGACCCCGCCGGCCGCATTGAACCTCGATTAAGAGCAGGGGGGTGCGATCTTGCGTGCCTTGAGTTCTGCAAGGGCCT
>Regulatory_Region_WASECA_FRM_SOIL_READ_1557457693 /accession=XZS102052.g1 /library_id=Regulatory_Region_WASECA_FRM_SOIL_LIB_20010901 /sample_id=Regulatory_Region_WASECA_FRM_SOIL_SMPL_20010901 /sample_name=FARM_SOIL /number_of_sites=1 /site_id_1=Regulatory_Region_WASECA_FRM_SOIL_SITE_20010901 /length=1415
TTATCCAGCCCTTAAATAATCTCACTTTCCCTTTGATGGCTCACATTACGCTCAACCCTAATCCTCTCGAAAACCCCCATCATTCCGTTCTCTTCAAATAATTACTCGATGCCTTTTTTCCCCACCATTTCCCTACCCTTGACTTCCCTCCCGCCTCTCCCCCTCTCCTTTCCAGCCTCCTCGTCATTCGTTCTTCCCTCTCTTCCCTATCTTTGTCTTCTTCCCCCATATACCACCCCGCCCTATTTCAATCACCACCCACTTCATCTCATTCNNTACCTATATCATCTATCTCCCTCT
>Regulatory_Region_WASECA_FRM_SOIL_READ_1557379884 /accession=XZS40748.b1 /library_id=Regulatory_Region_WASECA_FRM_SOIL_LIB_20010901 /sample_id=Regulatory_Region_WASECA_FRM_SOIL_SMPL_20010901 /sample_name=FARM_SOIL /number_of_sites=1 /site_id_1=Regulatory_Region_WASECA_FRM_SOIL_SITE_20010901 /length=1125
ACCAAGAAGGCGCAGGTGCAACCCGCCGCGCAGGGCCCGGAAACGCTGAACGACGTGGTGCGGGGCTTCCTCGCCTGGCTCGATGCGGAGGGCGCGGGGCCCGGGACGCTCGCGAGCTACGGGATGGAACTGCGGATCGCGCTGCGCGAACTGGGCGCGGAGACCGCGGTGGGGGAGCTGACGGTCGAGCGGGTCCAGGCGTACTTCGAGAGCGCCACGGTTCTGTGCACTCGCGTCGGGAAGCCGAAGGCCAAATCAGCATCGACAAGACCAAGCGGGTCTTCCGCCAGCGCTGCTCTG
>Regulatory_Region_WASECA_FRM_SOIL_READ_1557402595 /accession=XZS57438.g1 /library_id=Regulatory_Region_WASECA_FRM_SOIL_LIB_20010901 /sample_id=Regulatory_Region_WASECA_FRM_SOIL_SMPL_20010901 /sample_name=FARM_SOIL /number_of_sites=1 /site_id_1=Regulatory_Region_WASECA_FRM_SOIL_SITE_20010901 /length=1255
CCATTCGGCACGGCCCACCGCCTCCCCCAGCCACAGCCCCGCGAGAACCAGCAGCGCTGCGTCGTAAGCGTACAGATGCGGGTTGATCAGATTAGAACCCAGCACCAGCGAACCCATGCGCACGCGCCAGCTCCCGGTTCGCCGCCAGACGTCGATGACCCAGACGGCGACTGCNCCGCTCAACACCACGAGGAGGATGGGGTCGGCGTCACCGGCACAGGTTGGTGAATGCCCGAACCGAGGCCTTAAATCCGCTTGATCTCCGGCATGTGCCCTGTTTGCAAAAAGGGGACCGCCGTC
>Regulatory_Region_WASECA_FRM_SOIL_READ_1557310727 /accession=XZS10249.x1 /library_id=Regulatory_Region_WASECA_FRM_SOIL_LIB_20010901 /sample_id=Regulatory_Region_WASECA_FRM_SOIL_SMPL_20010901 /sample_name=FARM_SOIL /number_of_sites=1 /site_id_1=Regulatory_Region_WASECA_FRM_SOIL_SITE_20010901 /length=897
TGAATTTGGGTACACTCTACCGTGGCTACCCCATCCCGTGGGTGGAAAATCTGATGGGCCCGCGGGCGCTCTAGAAGTACTCTCGAGAAGCTTTGTGAATTGCTGCAGGTTATACACCTGTCTCCCGAATGTGCAACCTCAATGTCCTGGCGACTGAGAGTCCCGCGTACCAGGATGGGTTACCTGAAGCACTTCTCTACAATTCAGACCTTGTGGATAATGATCGGTGTGTGATCGAGGTCAGCTCAATTCTTTGGATCCACTATTGTCGACCTGCAGGCGCGCAAGCTCCAGCTTTGT
>Regulatory_Region_WASECA_FRM_SOIL_READ_1557460875 /accession=XZS114373.g1 /library_id=Regulatory_Region_WASECA_FRM_SOIL_LIB_20010901 /sample_id=Regulatory_Region_WASECA_FRM_SOIL_SMPL_20010901 /sample_name=FARM_SOIL /number_of_sites=1 /site_id_1=Regulatory_Region_WASECA_FRM_SOIL_SITE_20010901 /length=1324
CCGTCTTTTTGTCTCAGCAGGTTTGCCTTCCCCAACCACTAATGAAAAGCCGTTCATCTGCTGGCACAAAATATCCTTTACCTTCTTCATTCGTCCATACTTCAAGGGAACTGCAATCGCATTGCTCACTTCTCTGCTATCAGGAAGGCGACGAATAATCTTTCCATTGGAACCAAAAAAATACGGACTTTGTTTCCTGTTCGCTAATTCAATCTCCTTCTGATTGGGATTTTCAATTCAAAAAGCTTCTCGAGAGTACTTCTAGAGCGGCCGCGGGCCCATCGATTTTCCACCCGGGTG
>Regulatory_Region_WASECA_FRM_SOIL_READ_1557320829 /accession=XZS13930.g1 /library_id=Regulatory_Region_WASECA_FRM_SOIL_LIB_20010901 /sample_id=Regulatory_Region_WASECA_FRM_SOIL_SMPL_20010901 /sample_name=FARM_SOIL /number_of_sites=1 /site_id_1=Regulatory_Region_WASECA_FRM_SOIL_SITE_20010901 /length=868
ACTTTCAAGATTATATAAAGAAGACAGAACTCTACAATAAATTTGTATATAATCCGTATAATGATAGTGATTTCAAAACAATTCTATGTCAAGGTAGATTATTCAAGATTTTAACATATCATTCTGGTGATCTTTCAGTTACTTGCAGAGATATAAAAACAGATTTAGCTTATAATACTGGTTGGGGTGTATATGGTTTAAGACAAATTATAACAGATCAAGATAGACTAATCTTTGATTTATGTAGACAAATAGCAGAAAAGATAAAAGAAGATATTCTGAAAGAAGCAGCACAAATAA
>Regulatory_Region_WASECA_FRM_SOIL_READ_1557428094 /accession=XZS69318.g1 /library_id=Regulatory_Region_WASECA_FRM_SOIL_LIB_20010901 /sample_id=Regulatory_Region_WASECA_FRM_SOIL_SMPL_20010901 /sample_name=FARM_SOIL /number_of_sites=1 /site_id_1=Regulatory_Region_WASECA_FRM_SOIL_SITE_20010901 /length=1154
GGAANGGGATGGTGAGCTGCCACCGGCCGACTGTGGCGGGACCTGGCGCTGGCCCGGGCACGCAAGCTGCTGGCCTGGGCGAGGACGTCGACGCCGTGCGGGACGCCCTCTCGCGCGGCCTGACCCAGAAGATGCTGCACGGCGCGATGGCCGAACTGCGCGCCTCCGACCCCGAGTCGCGCCAGCGCGCCAGCGCGGCGATCGAGCATTTCTTCCTGCGCAAGGAGCGTTAGCGGGCCTGCGAGCCGCCGCCCTGCCGTGCCGGCTGCGCGCCGGCATCCGGGCGGCCTCCGCGCCCGC
>Regulatory_Region_WASECA_FRM_SOIL_READ_1557407832 /accession=XZS65737.y1 /library_id=Regulatory_Region_WASECA_FRM_SOIL_LIB_20010901 /sample_id=Regulatory_Region_WASECA_FRM_SOIL_SMPL_20010901 /sample_name=FARM_SOIL /number_of_sites=1 /site_id_1=Regulatory_Region_WASECA_FRM_SOIL_SITE_20010901 /length=1002
TCTGGTGCACCAGCGGGCGGGCGGGGGGAATTCGTCCGAGACGCTGGTCGACGAACGGGCGATTCTGGTGTGCGTTGCGCCCTGGGGCGCGTCCGTCCTTGCCATCCTGTTCGGGCCCTGGCGCTGAAACATATCTATTGGACGCTCGAAAGTCGCGCCTTTCCGGAGATTGCCAGGCACCGTCCTGGGCGAGTATCACGGCGCGTGATGAAACCTGGGCCGGGTTCCCCGGACGTCATCTCTGCGCGAAAGCCGACACCGCGTTTTAAGGCTACCATTCTCCTGTGACTTCTTCTTCCC
>Regulatory_Region_WASECA_FRM_SOIL_READ_1557458814 /accession=XZS100159.g1 /library_id=Regulatory_Region_WASECA_FRM_SOIL_LIB_20010901 /sample_id=Regulatory_Region_WASECA_FRM_SOIL_SMPL_20010901 /sample_name=FARM_SOIL /number_of_sites=1 /site_id_1=Regulatory_Region_WASECA_FRM_SOIL_SITE_20010901 /length=1182
CGTTGCTACAGGAACGGCTGCGATATCTAACGTTTGTTCCATAGGTATGGGTTTGAGATGGTGTACCANATGTAAAATAAATAAAATGCATTCAACCACACCTTTCGACATTATTTTTTCAACGGCTGCAGCTTCCGTTTGTACCGGTATAGGGACAATTCTGTTCATAACCTCGCTGGCGGCTGATTTTCTACGAATTTGTCTCTTTTACAGAGNTTTTTCGCGTAACAATGTTGTGCTTTCGTTTTCAATCGAAGGCCCATCCCTGAATTAAGTACAACGTCCGGAAACAGGTGGTCA
>Regulatory_Region_WASECA_FRM_SOIL_READ_1557377363 /accession=XZS47265.g1 /library_id=Regulatory_Region_WASECA_FRM_SOIL_LIB_20010901 /sample_id=Regulatory_Region_WASECA_FRM_SOIL_SMPL_20010901 /sample_name=FARM_SOIL /number_of_sites=1 /site_id_1=Regulatory_Region_WASECA_FRM_SOIL_SITE_20010901 /length=1085
AGAAATATCGCACGCTCGCGCCCCATGGCATACGAATTGCGAACCCGCGACGCAACGCCACAACCGCGAGCCCGCCTTGGACATCGACATATTTTTCCGGCACACCGAATCCGGCGCGGCCTGGTATGTGTGGCTGCGCTCATCCGCCCACGCAGACCTCTTTCCATCGATGGGACGGGCGCGCAGCTATGCGTGCTCCGTACCGTGTCCCGGGATGCGCGCGATATGCATCAGCGCCCATCGGTCTCTCGAGCAGGCAGCGACGCTCATATAGCTGCTCTTCTGGTTGGCCTCGGCACG
>Regulatory_Region_WASECA_FRM_SOIL_READ_1557337481 /accession=XZS25427.x /library_id=Regulatory_Region_WASECA_FRM_SOIL_LIB_20010901 /sample_id=Regulatory_Region_WASECA_FRM_SOIL_SMPL_20010901 /sample_name=FARM_SOIL /number_of_sites=1 /site_id_1=Regulatory_Region_WASECA_FRM_SOIL_SITE_20010901 /length=1170
CCGTAATCTCCTACCAGCTAGCCTTGATGACGCCCGGGATCTCGCCGCGCATGGCGATCTCGCGCAGCTTGTTGCGCGACAGTCCGAACTTGCGGAAGTTGCCGCGCGGGCGCCCGGGTAGCGTTGCAGGGTTGCGCAGGCGCACCGGGCTCGCGTCGCGCGGGAGCTGCTGGAGTTCTCTCGAACCTGTGGCGGGCTCCCCGGTCCGCGCGCTCCCCAGGAGGGGACCATCCCGGCGCCGGGCGGTACTTTCACGCGGGGGGGCGCCGTGGCGATGGAGGGAGTTCGCTTGGGGACCGC
>Regulatory_Region_WASECA_FRM_SOIL_READ_1557398654 /accession=XZS52962.b1 /library_id=Regulatory_Region_WASECA_FRM_SOIL_LIB_20010901 /sample_id=Regulatory_Region_WASECA_FRM_SOIL_SMPL_20010901 /sample_name=FARM_SOIL /number_of_sites=1 /site_id_1=Regulatory_Region_WASECA_FRM_SOIL_SITE_20010901 /length=1250
ATGCCGAATTGCTGGAAGTGAACAGGCTGCTCCATTCTTCCGAACTGGACGGACCTTCGATGAGATTCACCAGAAACGTGATGGAAGAAATTACACGTATGCATATTGCCCCCGCCACAAAAACCTATATCAACAAACGCATCATCTGGGGCCTCGGCATTTTTTTCATTACCATGCTGGCGGGCATACTGGTTTATGCATTTGGCCAGTTGGCCTCCGGAAGCGGCGAAGAAACGGGCCTTTCCAAAAACCTTGACAAAGTTGATTTCAGTAAGCTTTTTTCAAATACCTGGGTAAACA
>Regulatory_Region_WASECA_FRM_SOIL_READ_1557339267 /accession=XZS26484.y1 /library_id=Regulatory_Region_WASECA_FRM_SOIL_LIB_20010901 /sample_id=Regulatory_Region_WASECA_FRM_SOIL_SMPL_20010901 /sample_name=FARM_SOIL /number_of_sites=1 /site_id_1=Regulatory_Region_WASECA_FRM_SOIL_SITE_20010901 /length=1085
ATGGATGGCGCGGTAGCCTATGGATATCTTCGTGAAGTAGGATCTGATTTGTTCGTCCTTGATGAAGTTCTCAGCATTGCCATAGATATGAATGCTTATGACAGGTACAGTAGCTTTCCTGATTATGAATTCAATACAGAAAAATCAGGTCGATCAACGTCACTGTTGGAGCAAGTCAAATCCTGGACTGAAGTCGACGAATACGCATTACCCGGTCACGGTTTTCCTGTTGTATGAACTGTACCACACGGTATTAAAATGGCACTTACCGCAGGAATGCTCGTCAAATTTAGAAGCCTT
>Regulatory_Region_WASECA_FRM_SOIL_READ_1557448920 /accession=XZS94877.g1 /library_id=Regulatory_Region_WASECA_FRM_SOIL_LIB_20010901 /sample_id=Regulatory_Region_WASECA_FRM_SOIL_SMPL_20010901 /sample_name=FARM_SOIL /number_of_sites=1 /site_id_1=Regulatory_Region_WASECA_FRM_SOIL_SITE_20010901 /length=1405
GGCGTGCATGGCCTGGCCTTCGATGGTGATCGGCGCATGAGACGCGGCTCTTCGCGCCGGAAAATCCTGCGCATGTGGATCGAGCACCAGTTATCCCGAACCAGAGTCGGCCAGACTCCCAGGATGTCTCTAACAAACCCAGATTCTCCAAATTCCNAAACTGGGGAAGAATCTTTCTTTTTGGACCGNAATGCCTTCAATGGGGGGCATGAGGCGAAAAATAAGAAATCGCTCCCTAACCGGGCGTGTAAAACGCGGGCTTTTGGGACCTTTTAGCAAAACACAGGCCACCCCTCGGGC
>Regulatory_Region_WASECA_FRM_SOIL_READ_1557456135 /accession=XZS100639.g1 /library_id=Regulatory_Region_WASECA_FRM_SOIL_LIB_20010901 /sample_id=Regulatory_Region_WASECA_FRM_SOIL_SMPL_20010901 /sample_name=FARM_SOIL /number_of_sites=1 /site_id_1=Regulatory_Region_WASECA_FRM_SOIL_SITE_20010901 /length=1250
CGACCTGACGATGAACAGGCCCAAGCCGCTGCCCTTCGCGCGCACCGACATGCCGTGGATGCGATAAAAACCCCCAACCCGCCGCTGGATTCGTTGGGCGAGATGCCCGGACCGCGATCGGCCACCTGTAACCCTAACCCGATCCGTCGGGGGTCTCCTCAAAGGGAAAGNTTAACCTGGGCTTTCCCGGCCCAAATACTTGAAGGCCCTTTTCAATGAGGTTCCCCACCCCGGGCCTTTAAATCTGTCGGGGTTCCCCCATAAACACCCGGGGGGGGCCGAAATTCCGGAACCTAAAAC
>Regulatory_Region_WASECA_FRM_SOIL_READ_1557370142 /accession=XZS38295.g1 /library_id=Regulatory_Region_WASECA_FRM_SOIL_LIB_20010901 /sample_id=Regulatory_Region_WASECA_FRM_SOIL_SMPL_20010901 /sample_name=FARM_SOIL /number_of_sites=1 /site_id_1=Regulatory_Region_WASECA_FRM_SOIL_SITE_20010901 /length=1304
AACGAGGCAAGCCAGGGACGCGCTTACATGTTTCAAGTGTTCGCGCGTCTGCGTCCGTCAGTCTCAGGCGATCAAGCTCGATCACAGGTCGAAACCGTTTGGGCACGGATGCAGAAAACGTCGTGGGATCGGGGCGGCTCCTTTGTCACGCTGCCGCTGCAGGATCTTGTGGTCGGCCCAGCGAAGTCCTGGCTGCTGCTGATGCTCGCGGCGGTCGCCCTCGTGCTGCTCGCCTCATGCGTGAACGTGGCGAATCTGTTGCTCGCGCGCGCGACCTCCTTCACCCATGGCTCCGCTGGC
>Regulatory_Region_WASECA_FRM_SOIL_READ_1557429095 /accession=XZS84548.g1 /library_id=Regulatory_Region_WASECA_FRM_SOIL_LIB_20010901 /sample_id=Regulatory_Region_WASECA_FRM_SOIL_SMPL_20010901 /sample_name=FARM_SOIL /number_of_sites=1 /site_id_1=Regulatory_Region_WASECA_FRM_SOIL_SITE_20010901 /length=1191
ATACTGTTTTCCAAAAACCAGGGCTTCTCCGTCAACCTCATGAATACACTCAAATTTAACCGTAGCTTCCCCCGTTGGGACAGGGTTTTCGATCTCAGGCTGGGGCTGGGGCTCTTTTTTACACCCCATAAAGGCCAGGGCAAGCCCTGTGATCAGCAAAAAAATTTGTTTCATTGATCTACTAAAGATACGAATAAACCCCTTTTCTTTTTGCACGCCATTTATTTAAAAACACAAGGAAAACTAATAAAACGCATACAAATCTCCTGCAAAAACCCATAAATCAATTAAAAATTAAGG
>Regulatory_Region_WASECA_FRM_SOIL_READ_1557405473 /accession=XZS64099.y1 /library_id=Regulatory_Region_WASECA_FRM_SOIL_LIB_20010901 /sample_id=Regulatory_Region_WASECA_FRM_SOIL_SMPL_20010901 /sample_name=FARM_SOIL /number_of_sites=1 /site_id_1=Regulatory_Region_WASECA_FRM_SOIL_SITE_20010901 /length=1104
GTTGAATCAAAGCGTATGATATTTTCCTGTTCTTTTCCAAGAGAACGTTTATAGCAAAGAACACAATTATTAAATATCTGTTCAAAAAAACTGCTTTTTATAGTAGTAAGCCGTTCACTGATGGAACTATGGCTGACCTTTTTAGTAGGATTATTGGTTTTAAAAGCATTAAAGACTGCTGATTCCAAGGCTGACTGCATACCTCGAAGGCTATTGTCTTTTTCGGTTACAATGCAGTACAGCAATAGCTTAAACAGCAGTTCTCCCTGTAGCTTTTTAGAAAATTTATTAACTTGGGTG
>Regulatory_Region_WASECA_FRM_SOIL_READ_1557382798 /accession=XZS45341.x1 /library_id=Regulatory_Region_WASECA_FRM_SOIL_LIB_20010901 /sample_id=Regulatory_Region_WASECA_FRM_SOIL_SMPL_20010901 /sample_name=FARM_SOIL /number_of_sites=1 /site_id_1=Regulatory_Region_WASECA_FRM_SOIL_SITE_20010901 /length=1088
TATTTCTGCCAATTTTGGAAAATAATTTTTACGAGGGGTAAAAATATTTGAGTTTTGATAGAAATAAGTTTGTCTTAAGAATTTAATTTTATATTTACTTCTCAAACTTTTAAAATCTATACTATGGAATACCTGATTATTCTACGATTAATTCATATTGTTTGCGCAATCTTTTGGGGCGGAGGTGTATGTACCTGCTTGTCTATTGTCCTGCCGTAAAACTTTGGACCGGATTGTGAAATTTTGCACCATTTCGATTCCATAAAAGCGATATCATAACTGCCGGAAAAACCGTGCGAG
>Regulatory_Region_WASECA_FRM_SOIL_READ_1557457231 /accession=XZS100743.b1 /library_id=Regulatory_Region_WASECA_FRM_SOIL_LIB_20010901 /sample_id=Regulatory_Region_WASECA_FRM_SOIL_SMPL_20010901 /sample_name=FARM_SOIL /number_of_sites=1 /site_id_1=Regulatory_Region_WASECA_FRM_SOIL_SITE_20010901 /length=1194
NNNGGGATGATCTTGGATCCTTGNTGCGAACAGGTCCGCCTTGGGTATCCGCCAGCCGTCGAGGAACAGCAGGGGCGGCAGGAACAGGACGAAGAAGATCTCGGGGTCCAGGACCACGCTCTTCAGCGGCGACAGCGCGAGTGCGGCGCCCAGCAGGATCTGCACGATCGGCAGGGCGAGGCGGGTGGCCCGCGCGAGAGTCCCGCTCACGACAACGGCGGCCAGCAAGGTCAGGACGACGACGATATCTTCCAGGGGTCTTCCTCGTTCGCGCGGCCACGTCCGATTCCGCGGCGGTGC
>Regulatory_Region_WASECA_FRM_SOIL_READ_1557448131 /accession=XZS90344.b1 /library_id=Regulatory_Region_WASECA_FRM_SOIL_LIB_20010901 /sample_id=Regulatory_Region_WASECA_FRM_SOIL_SMPL_20010901 /sample_name=FARM_SOIL /number_of_sites=1 /site_id_1=Regulatory_Region_WASECA_FRM_SOIL_SITE_20010901 /length=1261
GACGTGATCAANTGTTCAGGCTTACTGATACTTGTGCATTTGAACCCAGGGCAACAATACTAAAAAAGCTCCGAATATAAATTGTAACTTTTTCAAAAATTTAGGTTTAAGTAATGGATAAAAATTAAACCGCAAACGTTGGAGAATAAAATCCCAATACTGGGCCCAAAACTATTCCTAAGGAAATTGGATTACAATTTTAACAGAATTTGGGAAACCTTTTCCGTTGGCAACCCACCAACTTGGAATGGGAAACTTCCAACTTTGAAAGGCCCAAAAAACTATCCCGGCCTGGGATCC
>Regulatory_Region_WASECA_FRM_SOIL_READ_1557382129 /accession=XZS41430.y1 /library_id=Regulatory_Region_WASECA_FRM_SOIL_LIB_20010901 /sample_id=Regulatory_Region_WASECA_FRM_SOIL_SMPL_20010901 /sample_name=FARM_SOIL /number_of_sites=1 /site_id_1=Regulatory_Region_WASECA_FRM_SOIL_SITE_20010901 /length=1181
GTTCGGCGAGGTGTGCTGTGGCAAGGGTCCCGTGCTGAGCCGCGGCTCCAATATCAATCCGAAGGTGTTCGAGCTGCTGGTAGAGGCTGCCGAGGCCGAGAAGATCCCGTACCAGATCGAGGGAGCACCGCGTGGTACCGGCACCGATGCGAACGCGATCCAGCTCTCCCGTGGCGGCAAGGCGGCCGCACTGGTGAGCGTGCCGCTGCGCTACATGCACACTCCCACCGAGGTCCTGGCTCTCGAGGATGTGGAGAACACGGCGAAGCTGCTTGCGGCTTTCGTGAGGCGCCTGGACCC
>Regulatory_Region_WASECA_FRM_SOIL_READ_1557339595 /accession=XZS26510.y1 /library_id=Regulatory_Region_WASECA_FRM_SOIL_LIB_20010901 /sample_id=Regulatory_Region_WASECA_FRM_SOIL_SMPL_20010901 /sample_name=FARM_SOIL /number_of_sites=1 /site_id_1=Regulatory_Region_WASECA_FRM_SOIL_SITE_20010901 /length=1132
GGGGGGTCGGACCTGATGGATCCAAGATTGGGCGTACACGAATGGTTGATGAAGCGCGCACGTTGCCGCCGACGTTGGCGTCGCGGCTCCAGTAGCGGTTGACGCGGAAGACCCAGATGCAGCCCTTGCGCAGGTAGCGGTCTTCGCGACTCTCGCTCTGCTTGTTGGTGATGAGCTCGCCCGCGTAGTCGACGATGCGTTTGTTCTTGGAAATGGGCTCGACGGCAAAGACGCCGAAGCCATGCAATTTCGATTTTTTCCGTCGGATCTTCGGAAGTACGACCGTTCGTGCCATGCAGT
>Regulatory_Region_WASECA_FRM_SOIL_READ_1557431668 /accession=XZS77675.y1 /library_id=Regulatory_Region_WASECA_FRM_SOIL_LIB_20010901 /sample_id=Regulatory_Region_WASECA_FRM_SOIL_SMPL_20010901 /sample_name=FARM_SOIL /number_of_sites=1 /site_id_1=Regulatory_Region_WASECA_FRM_SOIL_SITE_20010901 /length=1116
TCTTATCGAGACTGCAATTAAAATATTTATTATTAATAAAATAAATAAATAAAAAATAGCAAATACTTAAATCAAGAGAAGGCAAGATAAACCTCAGTAGATCGTAGCAACAAGGCTACTCTACTACTTACAGTCCTCGCTTCTTCAACCAAATCGTATGTAAGGGATTCTTACTCCAATTCTTTGCCTTGTTTTCTTTAAGGAAGTACAAATGCCAGGCTTATTCGCAAGACAATTCAAAAAGCTTCTCGAGAGTACTTCTAGAGCGGCCGCGGGCCCATCGATTTTCCACCCGGGTGG
>Regulatory_Region_WASECA_FRM_SOIL_READ_1557416791 /accession=XZS71735.g1 /library_id=Regulatory_Region_WASECA_FRM_SOIL_LIB_20010901 /sample_id=Regulatory_Region_WASECA_FRM_SOIL_SMPL_20010901 /sample_name=FARM_SOIL /number_of_sites=1 /site_id_1=Regulatory_Region_WASECA_FRM_SOIL_SITE_20010901 /length=1272
CTCGCGTCCTTCGCCGACGCTGTGGTCCAGATTGACGAGGTAACCTTCGGCGATCATGGAAACGACCGCGCAAGTCCAATCGGGCCAGGCGTTGGTGATGAAGTCACCCCATTTTTGAGCGGTGAAGGGATAACGCCAGGATTCATTGGGAATTTTCTTGGGGTAATGTTCGGATTTGCCAATGGGCCAGCGGTCCCACATGGGACTGTACCAATCGTTCATGCCTTCGGTGGAAAAGACATCGCAATCGCCCAGCCGCCAGTCGAGTCCCGGGTTGCCGCAGGAGTTGGGGATAATGAG
>Regulatory_Region_WASECA_FRM_SOIL_READ_1557413654 /accession=XZS60531.g1 /library_id=Regulatory_Region_WASECA_FRM_SOIL_LIB_20010901 /sample_id=Regulatory_Region_WASECA_FRM_SOIL_SMPL_20010901 /sample_name=FARM_SOIL /number_of_sites=1 /site_id_1=Regulatory_Region_WASECA_FRM_SOIL_SITE_20010901 /length=1165
GACTGAACAGGTACAAGAAAGCGCTACGGCGCTTGACGCTGCGAAGCTCGCGGCCGGTGTCGCTATTCTGGCGGCTGGTGTCGTGGGATTTTATCTATTGTCCGAGCAGCCCATCTGGTTGCGATGGATCATCGTGCTCGCGGCGTTGGGCCTGGGTGCTTTGGTAAGTTTGCAGTCCTATCAAGGCAAGACGCTGTGGACGTTCGTACAAAGCTCGCGCGTTGAACTGCGCAAAGTGGTATGGCCGACCAAACAGGAGACTTTCCAGGTCACCATTGTCGTTTTCGTCATGGTGATCGT
>Regulatory_Region_WASECA_FRM_SOIL_READ_1557461156 /accession=XZS114234.b /library_id=Regulatory_Region_WASECA_FRM_SOIL_LIB_20010901 /sample_id=Regulatory_Region_WASECA_FRM_SOIL_SMPL_20010901 /sample_name=FARM_SOIL /number_of_sites=1 /site_id_1=Regulatory_Region_WASECA_FRM_SOIL_SITE_20010901 /length=1187
CAAGTATGCCGGCCATGCATGTGCCCATGACATTGTTAAGTCCTTTCCACGTGGCATTCGGAATGCCGGAACAACACTAGAGCCTGATTACAAATAGCTTCTGAATACTTTGTAAACGAACAACACAGTAACATTCAACGATTCATCCACACAGAGCCGTGACCAATAAATCTTTATGGGTTTCGAAGGGGATTCTTACTGCATGGCTTGCAGTACTAAGCTGGTATTTGTTTGCTCCTCCTTTGAACAAGAATGTACTGGTTACGTTCTTGTTTTTGTTTCTGCTCTATGGCTATGTCA
>Regulatory_Region_WASECA_FRM_SOIL_READ_1557372981 /accession=XZS32684.x1 /library_id=Regulatory_Region_WASECA_FRM_SOIL_LIB_20010901 /sample_id=Regulatory_Region_WASECA_FRM_SOIL_SMPL_20010901 /sample_name=FARM_SOIL /number_of_sites=1 /site_id_1=Regulatory_Region_WASECA_FRM_SOIL_SITE_20010901 /length=1102
GCACATGCGCCGCATCCCGGAGCTGCACTTCGAGGAGGACCGCGTGCTGAAGGAGGCGCTGCGCATCGAGGAGCTGCTGCGGCAGGCGCTGCCGAACGACGCGCAGGAGGCGGACGCGGAGGAGGGGGAGGCATCTGACGGCGGTGCGGAGGACGCCGAGGGGCAGGAGAAGGAGTGACGCGGTTCATGGGCGGCACGTCCCGGCCCCTGGCGGCTGAAGCCGCGGCGGGAACTGCGGAAAGCCCCGCAAACTGCGCGGGGCTTCGACTTCGGAACGGCACACCCTGTCATTCCGAGGAA
>Regulatory_Region_WASECA_FRM_SOIL_READ_1557329890 /accession=XZS22012.b2 /library_id=Regulatory_Region_WASECA_FRM_SOIL_LIB_20010901 /sample_id=Regulatory_Region_WASECA_FRM_SOIL_SMPL_20010901 /sample_name=FARM_SOIL /number_of_sites=1 /site_id_1=Regulatory_Region_WASECA_FRM_SOIL_SITE_20010901 /length=1034
GCTGCCACAGACGATGAGGGTGACACATCATCAACTTCAGTTTCATTGTTCACGCCGGAAACGACCAAACGCCATAAGCGCTGAGCTTCATTGCTCAATTGCCCCGCCCCCACGAGTACCACCCGCGAAATGCCCTGCAACGGGAAGGCAAACAATCTCTCCGCTTCCAATTTATTTGAATCAGGGATAGAAACCGAACGGCTCTGCCCACCGCTGAGTGCGCCGCATAACCACGAGTCCACTTCGCCTCTGCTTAAAAACTTTACCAGGGCTGGTTGGGTTTTCTTCCCCAAACGATAA
>Regulatory_Region_WASECA_FRM_SOIL_READ_1557333195 /accession=XZS22406.b2 /library_id=Regulatory_Region_WASECA_FRM_SOIL_LIB_20010901 /sample_id=Regulatory_Region_WASECA_FRM_SOIL_SMPL_20010901 /sample_name=FARM_SOIL /number_of_sites=1 /site_id_1=Regulatory_Region_WASECA_FRM_SOIL_SITE_20010901 /length=1015
GGTTGAGAAAGAGCTGTCGTGAAAATTCTGATGCAAAAGTGGCCCCCTATATTCTCATCGAAGAATTGACCCCCCTCGAGGGAAGCGAATCTGTGAACTGGAGTGGGCGGAGGGTGGTACTTGGACCTCAGCCGTGGGCCGAAAAATCGTTTGTAGCGCCAATGCGCGGAGAAGTTTTCAGCTGCTTTCTTCCAAACACTCCTTTCCACAGCTTCAGCGGTGTGGCCCCGCCAAAACCGTCGCCGTCAATCAGCGGGTAACATCCTTAGCACCGCCACTGCGGTCGAGGAGACAGTTGCC
>Regulatory_Region_WASECA_FRM_SOIL_READ_1557449222 /accession=XZS95226.g1 /library_id=Regulatory_Region_WASECA_FRM_SOIL_LIB_20010901 /sample_id=Regulatory_Region_WASECA_FRM_SOIL_SMPL_20010901 /sample_name=FARM_SOIL /number_of_sites=1 /site_id_1=Regulatory_Region_WASECA_FRM_SOIL_SITE_20010901 /length=1236
CATGATTGTTTTTTGCACGGGCGGTGACGTATTGAATCTTGGGGAGATGGAGACAAAATATTGCGAAACCTGCGAGCGGGAGCGGTCTTTTAACATGCTCCCTTGAATACCGGACGTTTGGTTTTTGGTGGGGTTTTATTTTTGTCACGGCGCGAACCTACTCGGNTGTCTGTGCCGTCTGCAGCGAAGGAAATAACTCAAAACAAGCGCCCCTAAACAGAGTTAGACCGCAATCCCATTCCCTTAATGAATCGCCTAAGGCCCACTTGATCTGGTTTGGCATTTGCGGCGTTCTGGACC
>Regulatory_Region_WASECA_FRM_SOIL_READ_1557458713 /accession=XZS99975.g1 /library_id=Regulatory_Region_WASECA_FRM_SOIL_LIB_20010901 /sample_id=Regulatory_Region_WASECA_FRM_SOIL_SMPL_20010901 /sample_name=FARM_SOIL /number_of_sites=1 /site_id_1=Regulatory_Region_WASECA_FRM_SOIL_SITE_20010901 /length=1102
ACAGTCCAAACCTAATAAACGAAATTCCACAAGCAATTAGCACCTATTCTGACAAAATCCCACAAACACAATGATCCAAGGCGAACTGATGGCGAACCGAGGCGAACCGATGGCGAACTTATTGGAGTGGCAGTGAAATCCCGTATTTCCCTTTTACTCTCTTAATATATCTTATGATACCTACTAAATACTTGATTAATAAATAAAATAAATAAGAAGGCGAACTGACGAACTAATAAATGAATGAAATTCAAAAACTGAAAAATAAAAATTCAAAATCAAAAAAAAAAAAAAAAGCAA
>Regulatory_Region_WASECA_FRM_SOIL_READ_1557412543 /accession=XZS58757.b1 /library_id=Regulatory_Region_WASECA_FRM_SOIL_LIB_20010901 /sample_id=Regulatory_Region_WASECA_FRM_SOIL_SMPL_20010901 /sample_name=FARM_SOIL /number_of_sites=1 /site_id_1=Regulatory_Region_WASECA_FRM_SOIL_SITE_20010901 /length=1112
TCCCGACNACCTGTCCGCCGCGGACAAGGGCCAGGCGGGACTCGAGGCCCTGTTCGGCCGGAAGTAGCCCGTTCACGCCAGCGAGGAGAAGAACCATCATGCGACTCAGTCGAGCCATTGCCGCGACCCTGACCGGACTCATGTTGCAGGCCGCGCCGCCCGCTGGCGCGGCGACCCGCGGGGTCGGCGGCAGCCGGCGCTCGTGCCCGCCCGTCCCGAAATCTACGCGCCCCGTGACCCTTACGGGGGAATCTTTCGGGGCCTGTCGGGCAAGGAACGCCAGAAGGCTGAACCTCTTTC
>Regulatory_Region_WASECA_FRM_SOIL_READ_1557361274 /accession=XZS34444.y1 /library_id=Regulatory_Region_WASECA_FRM_SOIL_LIB_20010901 /sample_id=Regulatory_Region_WASECA_FRM_SOIL_SMPL_20010901 /sample_name=FARM_SOIL /number_of_sites=1 /site_id_1=Regulatory_Region_WASECA_FRM_SOIL_SITE_20010901 /length=1131
CCAAGAAAAGGTTTAAAGTAACCGGCACGGGTAAAATTAAGCGTAAGCATGCTTTCAAAAGTCATATTCTTACCAAGAAGTCAACCAAACGCAAGCGTGCTTTAACGAAAGACGCGTTGGTTCATGATGGTGATATGAAAAATGTAAAAGCAATGCTTTGCATTTAATCAGCCAAAGGCTGACCACCCGTATGGGTGGAAAAAGTTAAAAGAATCAAAGAGGTTCTAATGTTAAACCAGGTGACAGTGTAAAGAAAGTCCGAAGCGAGAGCAAGGCACCTTTCACCAAAAAATTAAAAAA
>Regulatory_Region_WASECA_FRM_SOIL_READ_1557419547 /accession=XZS76447.x1 /library_id=Regulatory_Region_WASECA_FRM_SOIL_LIB_20010901 /sample_id=Regulatory_Region_WASECA_FRM_SOIL_SMPL_20010901 /sample_name=FARM_SOIL /number_of_sites=1 /site_id_1=Regulatory_Region_WASECA_FRM_SOIL_SITE_20010901 /length=1197
AATCTTTGACAATTTCATCGTACGAAAAACATCGAACCCCGGAAAGGCGCCAATGGAACTGCTGAGCTTTACCGCCGAGTTGCAGGGCACACAAATCATGCTCAACTGGTTTACCGCAAGGGAGACCGGAACGGAATCATTCAAAATCGAAAGAAGTACGGATACGAAAGTTTACCAGGAGATAGGAACAGTTCAGGCTGCGGGAATTTCAGAAACACTGAAAGCATACGCGCTGATTGATCCGACACCGGTGTTGGGAGTATCATATTACAGGCTGGGTCTCACTAATAGCGGCGCCAG
>Regulatory_Region_WASECA_FRM_SOIL_READ_1557459880 /accession=XZS102373.g2 /library_id=Regulatory_Region_WASECA_FRM_SOIL_LIB_20010901 /sample_id=Regulatory_Region_WASECA_FRM_SOIL_SMPL_20010901 /sample_name=FARM_SOIL /number_of_sites=1 /site_id_1=Regulatory_Region_WASECA_FRM_SOIL_SITE_20010901 /length=1427
TAGTGAGTCGTATTACAATTCACTGGCCGTCGTTTTACAACGTCGTGACTGGGAAAACCCTGGCGTTACCCACTTTATCGCCTTGCAGCACATCCCCCTTTCGCCAGCTGGCGTATAGCGAAGAAGCCCGCACCGATCGCCCTTCCCACAGTTGCGCACCCTGAATGGCGATGGAGATCCATTTTTTAGTGTATAAGNGGTAAACTACTGAATCTAATTGTTGGGGTATTTTAGATTCACAGCCCCAAGCTCATTTCAGGCCCCTCAGTCTCACAGTCTGTCCATGACCTAATCAGCCAT
>Regulatory_Region_WASECA_FRM_SOIL_READ_1557424167 /accession=XZS72127.b1 /library_id=Regulatory_Region_WASECA_FRM_SOIL_LIB_20010901 /sample_id=Regulatory_Region_WASECA_FRM_SOIL_SMPL_20010901 /sample_name=FARM_SOIL /number_of_sites=1 /site_id_1=Regulatory_Region_WASECA_FRM_SOIL_SITE_20010901 /length=1422
CTTCCATGCCGTATTTCAACTCGAGAACCGTTCTTTTTCTCGACATAACAAACATTATTCATCATAGCCTTATCTCTGAGGTTTATTTGCAACAAGAGCAGATTGAGGCAATCTGCAAGGAGCAAATGAGTACGAGAGAAATCGGAGGAACATGCCTATTCTTTTATATGCTCGACAAAGAGAAAGATTATTTTGGCTACCACTCGATTAGGATCGATAATGACCATGTTGATCCTGTGTTGCGTAAATTCCTAAACGAACATTTCCCCTTTGAGGGGCAGGAAATATCAAATTACGACG
>Regulatory_Region_WASECA_FRM_SOIL_READ_1557337656 /accession=XZS25674.x1 /library_id=Regulatory_Region_WASECA_FRM_SOIL_LIB_20010901 /sample_id=Regulatory_Region_WASECA_FRM_SOIL_SMPL_20010901 /sample_name=FARM_SOIL /number_of_sites=1 /site_id_1=Regulatory_Region_WASECA_FRM_SOIL_SITE_20010901 /length=1247
CTGCAAGCGTCAGGACGATCTCGGTCGAGAACCAGTCCAGTCTGCAAATGGAGGCGATGCGCCGTGTGATCTCGTGCAGGGAACTCAGTTCATATTTGTTTTCTTCCTGCGGTGTAACAATTGCCGCCTTTAGCATTGACGAAGCAACGGGCGAGCTAACCCTGATCGGTCACGCCACAGAGGGCATCCAGTTCCCGCGTGCCTTTAACTTCGACCCCACCGGCAAATGGCTCTATGCTGCCAACCAAAAGGGGGACACGATTGTCCAGTTTGAAATCAACCAGGAAACCGGCGAATTGA
>Regulatory_Region_WASECA_FRM_SOIL_READ_1557382634 /accession=XZS43983.x1 /library_id=Regulatory_Region_WASECA_FRM_SOIL_LIB_20010901 /sample_id=Regulatory_Region_WASECA_FRM_SOIL_SMPL_20010901 /sample_name=FARM_SOIL /number_of_sites=1 /site_id_1=Regulatory_Region_WASECA_FRM_SOIL_SITE_20010901 /length=1407
GCGCGACACCAGCCAGCGAGCAAAGACGACGAAAGCCTAAACAGGCGGGAGACAGAGAACGCACAAGAAGAACACAAGCAACAGCCACAAGAACAAAGGCCAGCAGCGACAGCACACAGGAAAGGAAGGAACAGAGAGGGGAGAGAGANNANGCCGGTACGNTGGGCAGTTTTTGATTGCTCGTCGTTTGCGCCGAGCTGAATAGAGAGCCGGTAGCTCAACAGCCGTTCACTGGAGTGAGCCTTATTCTGCCTGCTTGGCTGAAAGCTGTTGCTCGTCGTGGTTTGAGAGTAGCTCGAA
>Regulatory_Region_WASECA_FRM_SOIL_READ_1557401149 /accession=XZS55799.b1 /library_id=Regulatory_Region_WASECA_FRM_SOIL_LIB_20010901 /sample_id=Regulatory_Region_WASECA_FRM_SOIL_SMPL_20010901 /sample_name=FARM_SOIL /number_of_sites=1 /site_id_1=Regulatory_Region_WASECA_FRM_SOIL_SITE_20010901 /length=1097
CATTTTCGATTTCAGAAAGCGCGATCTACTGATCTGAGGATTCTTGCGGAACGATTGCCGGTTTTTCCTTTTCCGATCGGCGGAAGCTCGTTACCGGCGGCAAGACTTCCCTGAACGTGGTGCCGTAAATATCCCAAACAGTAAGAAAGAGTCCGCAAACGATCGGTCCGACGATGAATCCGATCGGACCGAAGAGGAATAGTCCGCCGAGGGTGCCAATCAGAATCAGAAGGTCCGGCATTTTCGCGTCTCTGCCTACAAGCATTGGCCCGCAGAAATTATCGACTGTGCCGACCACAG
>Regulatory_Region_WASECA_FRM_SOIL_READ_1557337559 /accession=XZS25534.x1 /library_id=Regulatory_Region_WASECA_FRM_SOIL_LIB_20010901 /sample_id=Regulatory_Region_WASECA_FRM_SOIL_SMPL_20010901 /sample_name=FARM_SOIL /number_of_sites=1 /site_id_1=Regulatory_Region_WASECA_FRM_SOIL_SITE_20010901 /length=1110
TCGCGGCCGGGCGTGCACAGGCCGCTGTCGAGCAGGTTGCCGCGCATGCGTGCGGAATGGCGGCCGGGTGCCCAGTAGATCAGCCAGCCCAGGGCGACGCCGAGGCCGTGCAGCACGGGCAGCGGCAGGCGGGCCAGCAGCTTCAGGAGGAACATCACGCGGGATTGACGGCCGGGGATGCGGCACGGCACAATGCCAGCCTGGATGTTTCACGAGACATCCGGACCAGAGCCGCCGCGTTAATCTTGACAACTTGCGGGCGGGATACAAATACAGCTAAAGCGTCGCCGCTCTGTTGGT
>Regulatory_Region_WASECA_FRM_SOIL_READ_1557417631 /accession=XZS71753.b1 /library_id=Regulatory_Region_WASECA_FRM_SOIL_LIB_20010901 /sample_id=Regulatory_Region_WASECA_FRM_SOIL_SMPL_20010901 /sample_name=FARM_SOIL /number_of_sites=1 /site_id_1=Regulatory_Region_WASECA_FRM_SOIL_SITE_20010901 /length=1272
ACGTCAATGGGGTGGAGACTTGGAAATCCCCGTGAGTCAAACCGCTATCCACGCCATTGATGTACTGCCAAAAACCGCATCACCATGGTAATAGCGATGACTAATACGTAGATGTACTGCCCAAGTAGAAAGTCCCATAAGGTCATGTACTGGGCATAATGCCCAGCGGGCCCATTACCGTCCATGACGTCAATAGGGGGCGTACTTGGCATATAATCAACTGATGTACTGCCAAGGGGGCAGTTTACCGAAAAAACCCCCCCATTGACGTCAATGGAAAGTCCCTTTGGGCGTTCCTAG
>Regulatory_Region_WASECA_FRM_SOIL_READ_1557321866 /accession=XZS10482.g1 /library_id=Regulatory_Region_WASECA_FRM_SOIL_LIB_20010901 /sample_id=Regulatory_Region_WASECA_FRM_SOIL_SMPL_20010901 /sample_name=FARM_SOIL /number_of_sites=1 /site_id_1=Regulatory_Region_WASECA_FRM_SOIL_SITE_20010901 /length=1380
AGCACCAAGGTCAATTATCGCTCCATAAATCCACCCACTTGGCACGACGCTAGGCAGAGAAGAACAATTGTCTATTTCTTGAACTCTGCCAGACGCGGCTAGCTAACGATTCACACGAAAATGTAGAGTGTCAGCGGTGGAGTAACCGTCTGTCAGAGCTCGTCCAGAAATACAGTCACGGACATACCCCTTGGCCCGCAGACGATAGCGACAAACCTCTATGCCAGAAGAAACACATTTGGCGAAGGTGGGGCACAGTGGCTATCTGACGGCATACTCATCGCCTGGAATGTACTTCGT
>Regulatory_Region_WASECA_FRM_SOIL_READ_1557426387 /accession=XZS72597.g1 /library_id=Regulatory_Region_WASECA_FRM_SOIL_LIB_20010901 /sample_id=Regulatory_Region_WASECA_FRM_SOIL_SMPL_20010901 /sample_name=FARM_SOIL /number_of_sites=1 /site_id_1=Regulatory_Region_WASECA_FRM_SOIL_SITE_20010901 /length=1194
CCGCCGATCGGCGTCGTGCTGTTCGTGATGGCGCGCATCGCCGAGGTCACGTTCGAGCAGATTTCGCGCGCGATACTGGTGTGGCTCGTGCCGCTCATCCTCGTGCTGCTGGCCATCACGCTGTGGCCGCCGCTGACGCTGTGGCTGCCCGCGATGGTGATGGACAAATAGCGGGTTCAGGGGGCAACGCTCGCCTTCGCTTCGGCGCCGAGCACGCCGGTGGCCAGCGCCGTTCCAAATAGGATGATCCAAAGAATTCAAAAAGCTTCTCGAGAGTACTTCTAGAGCGGCCGCGGGCCC
>Regulatory_Region_WASECA_FRM_SOIL_READ_1557427502 /accession=XZS71077.g1 /library_id=Regulatory_Region_WASECA_FRM_SOIL_LIB_20010901 /sample_id=Regulatory_Region_WASECA_FRM_SOIL_SMPL_20010901 /sample_name=FARM_SOIL /number_of_sites=1 /site_id_1=Regulatory_Region_WASECA_FRM_SOIL_SITE_20010901 /length=1334
GTTTACAACTCCTGACTGGGAAAACCTGGCGTAACCAATTAATCGCCTGCAGCAATCCCCTTTCGCCGCTGGCTAAAACGAAAAAGCCGAACGAATGCCTTTCCAAATTTCCCAGCCGGAAGGGAAGGAAATCCAATTTTAAGGAATAGGGGTAAACAACGAATCAAATGTTGGGGATTTAAATCCAAATCCAAGGTATTTTGGCCCCTAACCCTACAGCTGTTCTGGACAAAACCCCCCACCACATTTTGGAGTTTTCTTGTTTTAAAACCTCCCACCCCCCCGAATGAAAAAAAAAAA
>Regulatory_Region_WASECA_FRM_SOIL_READ_1557385873 /accession=XZS46400.g1 /library_id=Regulatory_Region_WASECA_FRM_SOIL_LIB_20010901 /sample_id=Regulatory_Region_WASECA_FRM_SOIL_SMPL_20010901 /sample_name=FARM_SOIL /number_of_sites=1 /site_id_1=Regulatory_Region_WASECA_FRM_SOIL_SITE_20010901 /length=1192
CNATCCCTCGATGAAGTGCNCNTGGTCCCCGTCAGCAAGGCGACGCCACAAAAGCTGGCCGCGACGGCATGGAACTTACGCGATCAAGCGAGCTACGTGCCACACGTCAAGCAGGTTCGCATCCTCAGCGAAACGGGCGAGCGCATCCTCGCCTACGAACAGGTGGAGGTGCCTGTGGTTGCCGATCGCGACTACGTCATCGAAGTGACGCGTTACGTGGATGCGAGCGCGAATCTGTTTCAAATTTTCGTGCGCTCCGCGGCCGGCGGCCCGCCGCCCGCCGAAGGCCACGTGCGGATG
>Regulatory_Region_WASECA_FRM_SOIL_READ_1557371603 /accession=XZS29699.y1 /library_id=Regulatory_Region_WASECA_FRM_SOIL_LIB_20010901 /sample_id=Regulatory_Region_WASECA_FRM_SOIL_SMPL_20010901 /sample_name=FARM_SOIL /number_of_sites=1 /site_id_1=Regulatory_Region_WASECA_FRM_SOIL_SITE_20010901 /length=1090
ACGGCGAGGTGCACGTTGGCGCCGAGCGATAGCCCCATCCCCTCGCCGCGCGAGCGCTCGACGTCCTGCTCGAGCGCGAGCGCCGTGTCGATCGCGTCGTGCGCAGCGCTCCTCGGGGAATGACAGCGAAGCACGCGTCGCCCATGAACTTGACGACGCGCCCCCCGGGAGCGCGGAGCGTCGTCGAGGCGCGCCGGTAGAAGTCGTCGAGCAGCGCGGCGAGCTCCAGCGCTTCGTACCGCGCGGGCGAGCGGGTGAAGCCCGCGAGGTCGGCGGCCACGAGGGTGAGCTTGCGTTCGC
>Regulatory_Region_WASECA_FRM_SOIL_READ_1557450104 /accession=XZS88270.g1 /library_id=Regulatory_Region_WASECA_FRM_SOIL_LIB_20010901 /sample_id=Regulatory_Region_WASECA_FRM_SOIL_SMPL_20010901 /sample_name=FARM_SOIL /number_of_sites=1 /site_id_1=Regulatory_Region_WASECA_FRM_SOIL_SITE_20010901 /length=1369
CGTGCTCACGCGCAGAACATTCCGGCGCCGTGTCTGCGTCGCAAGTCAAAAGCCGGTTGCGCTTGAGTCGGGGCGCTGATTCCGCGAATGATGAGCGCGTGCGAATCATCGTGGCCATCACGGGAGCGAGCGGCGCCGCTTACGCGCAGCGTCTGCTCGATGTGCTGGACGCGTCGCATGAAGTTCACGTCGTCCTCAGCCAGTACGCGCCCTCAGTCGTCAGCGAAGAATTTGCCCGAAGGCCTGAAACTNTAGCCCGGCGTGCCCTCTCACACGTGCGCAACATGAACGCGCCGTTCC
>Regulatory_Region_WASECA_FRM_SOIL_READ_1557441652 /accession=XZS95271.g1 /library_id=Regulatory_Region_WASECA_FRM_SOIL_LIB_20010901 /sample_id=Regulatory_Region_WASECA_FRM_SOIL_SMPL_20010901 /sample_name=FARM_SOIL /number_of_sites=1 /site_id_1=Regulatory_Region_WASECA_FRM_SOIL_SITE_20010901 /length=1361
CTCCGGGCACGGGCTTCTCCGAACGTCTACCGGTCTGCCGTTCAGTGGGTCGCCACGATCGGTCAGGTCTTTCGAGCAGGGCGCCAACCAATACTCCCCCCGGTTTGGTGTTCCGTCCCCTGCGGACTGGTAACTGTGGCCCACATTAGATCCTCATCCGCTCTTCAGGGTGAACCCCAAACCCAGAGTTGGTCGTCTCCACGGGGTGATCCAAGACGTGCCCCCCCCACCACTGTCCTTCTTTTTGAACCCTGAGTAACAAGGTGGACTTTCTTAATCCTATACAGAATCACTACTCTC
>Regulatory_Region_WASECA_FRM_SOIL_READ_1557446833 /accession=XZS92770.b1 /library_id=Regulatory_Region_WASECA_FRM_SOIL_LIB_20010901 /sample_id=Regulatory_Region_WASECA_FRM_SOIL_SMPL_20010901 /sample_name=FARM_SOIL /number_of_sites=1 /site_id_1=Regulatory_Region_WASECA_FRM_SOIL_SITE_20010901 /length=1508
GGCCTTTCACATTCTTTTTTCCTTTATTTCTGTTGCCGCTAAAATTACCCGGCCCTCTTGAACTCCGCGCTCTTAATCCCCTGGTTTTTCTGTTAATTCTGATTTCTCCCGAATTCTCTCATATTAAGGGAAAGCTCTTCCCAATCCAGGTAGCTCTTCGTGGGGTCTTCTCCATGTTTTGGGCTCTTTTTACGGAAAGGCGCTTCAATTTTGTGGCGCCTGTCTCGGTGCTTATACAAATCTTCTCAAACTCTTTCTCCCCCGAATATTCTTTCTCTTGTCGCCCCTGGCACCCCGCAC
>Regulatory_Region_WASECA_FRM_SOIL_READ_1557431068 /accession=XZS77543.x1 /library_id=Regulatory_Region_WASECA_FRM_SOIL_LIB_20010901 /sample_id=Regulatory_Region_WASECA_FRM_SOIL_SMPL_20010901 /sample_name=FARM_SOIL /number_of_sites=1 /site_id_1=Regulatory_Region_WASECA_FRM_SOIL_SITE_20010901 /length=1138
CTTGATTGAGATAGGTCGTGCTTGTGGTTTGATGGCGTCGTAGGCTGCGTCATCGCGAAACGTGATGTGTTCGATAGAGTTAATACTCAAGGGCTGAAGTTTGTGTTCAGCAAAGAGACTTTTTAGATCCCCAGTCGAGTTGTGTTTCAGGAATTCTCGTAGTTTGGGGGCCCAGATCTCAAAGAAGTCGAAGCCAGCAGCCGCTGCGACGCGAAGGTCAGTCTCGAGGTCGGATCGCATGGTTGTAGCGCCATTGAATGAAAGTTTCATAGTAGTTGTCCCGCCAGGAATATCTACAGA
>Regulatory_Region_WASECA_FRM_SOIL_READ_1557421718 /accession=XZS74334.b1 /library_id=Regulatory_Region_WASECA_FRM_SOIL_LIB_20010901 /sample_id=Regulatory_Region_WASECA_FRM_SOIL_SMPL_20010901 /sample_name=FARM_SOIL /number_of_sites=1 /site_id_1=Regulatory_Region_WASECA_FRM_SOIL_SITE_20010901 /length=1448
GGTGAAACCTCCCGCNGGTGGGCGGTCAGAAGACGATGCGTNGGAAACAGGGCCGGTGTGTGGAGATTCAGGGCCGGTCATGGTCGAAGGTCAAGTCAAGTCTGGACATAACTACGCATCCAGGGCTCCGGTTGCTTCATCACCTCTGGCCGCAACCCGCTGCCCGCTCCCGGTCATGTTTTTACCCGCTCTCCGCCAGCACTGGCGGGGAATCTTGCACTTCCGCCGTCGGTGTGCCCGCGCGATCCCAACCGGGACGAGGCCTTGATCCGCCCTGTCGAATGAAGGGTTCCAACGGGC
>Regulatory_Region_WASECA_FRM_SOIL_READ_1557369521 /accession=XZS37758.b1 /library_id=Regulatory_Region_WASECA_FRM_SOIL_LIB_20010901 /sample_id=Regulatory_Region_WASECA_FRM_SOIL_SMPL_20010901 /sample_name=FARM_SOIL /number_of_sites=1 /site_id_1=Regulatory_Region_WASECA_FRM_SOIL_SITE_20010901 /length=1347
AGTGTGAGTCCGAGCTGCTCGAGTGCAGAGCGTGCGTCGGAGAGACTGCGCCCCGTAAGGTCGGGAAGCTGTACGCTCGACGGTCCCTGGCTCAGCGTGATGCTCACTGTTGCGGGAAGATCGAGTGACGTCCCCGCTGGANGATCGCTCGCTATCACAGCCCCTCTCGCCTGATCGCTCGTCTGCTGTGATACACTGCCGAATGTGAACCCGGGCATTTCTACGGCAATTCGAGCTTGCTGCTGCGAAAGACTTTTCACTTCGGGACCGTGGCTTTTGCCTGGCCTCCACTCCTGGGAC
>Regulatory_Region_WASECA_FRM_SOIL_READ_1557451203 /accession=XZS93829.b1 /library_id=Regulatory_Region_WASECA_FRM_SOIL_LIB_20010901 /sample_id=Regulatory_Region_WASECA_FRM_SOIL_SMPL_20010901 /sample_name=FARM_SOIL /number_of_sites=1 /site_id_1=Regulatory_Region_WASECA_FRM_SOIL_SITE_20010901 /length=1416
TGNGATCGGCTCGACCTCGTTGGTCAGCGGGCGCAGGTGCACCGGCCGGTCGCTGACCTCCGCCTTGTGCCGCTCGTCGACCAGCACAGCGTGTGCTTAAGCAATGGTCGTCGTCGCGCTCGGGATAGTCCTCGCGAGCGTGCGCGCCGCGGCTTTCGGTGCGGTACACCGCCGAGTGCATGGTCGCAACCGCCTGAAGCATCAAGTTCTGCAGCTCCAGGGCCTCACCAGATCGGTGTTCCGATCATCGAGGGGTCGCTCAGGCGCAGCTCGGTCAAGCTGCCCGCTACTTGGTCCAGC
>Regulatory_Region_WASECA_FRM_SOIL_READ_1557389277 /accession=XZS42023.b1 /library_id=Regulatory_Region_WASECA_FRM_SOIL_LIB_20010901 /sample_id=Regulatory_Region_WASECA_FRM_SOIL_SMPL_20010901 /sample_name=FARM_SOIL /number_of_sites=1 /site_id_1=Regulatory_Region_WASECA_FRM_SOIL_SITE_20010901 /length=1290
TCTTTAAGTCGCGGCAAGCAAGAGAATTCAGGACGTAGAATCAGACAGTTAATTCCACACCCGTGAATTTTCAGAGAGAGATGATTTCTTAGCTAAGCGGTCGAGAAGACCAGAAGAGACGTTGATTATAACGCTCTACAGTATTATACACCCGGTTCGGCACCGATCTTAAGGAATTCCGCCGACTTTTTCCGTGTATTTGCTGAACCACTCTGATGGCTTCTAACCAGACTTGCTTCCGCTCCCCAGAAGCCCCACCGTATTCCGTAAATCACATAAGAATGCAATTTTGGGAATGGG
>Regulatory_Region_WASECA_FRM_SOIL_READ_1557439260 /accession=XZS78269.g1 /library_id=Regulatory_Region_WASECA_FRM_SOIL_LIB_20010901 /sample_id=Regulatory_Region_WASECA_FRM_SOIL_SMPL_20010901 /sample_name=FARM_SOIL /number_of_sites=1 /site_id_1=Regulatory_Region_WASECA_FRM_SOIL_SITE_20010901 /length=1140
CGCGGAGCTGCTGGAGAAGGAAGCCCAAGCCGTACAACTCGCGACGGTCAGCCAGGTGCAGGAGCTGAAGGACCTGCTGGCGGTCGTGAGATTGCCGGAAGGGACCACGGACAAGTGGCTCGGCAAGGCCGGCGTGGACTGCTTCGAGGACATGCCCGCCGAGGCGGTCGCCAAGTGCATCGATTACGTGAAGAACAAGCTGCCCGGCTCCGTCGCGGCGGCGTAAGGACGATAGGAAATTCGAAGGACGAAATTCGAAGCTCGAATGAAACTCGAAGTCCCAAACTCCAAATGTCGCGG
>Regulatory_Region_WASECA_FRM_SOIL_READ_1557412271 /accession=XZS60310.b1 /library_id=Regulatory_Region_WASECA_FRM_SOIL_LIB_20010901 /sample_id=Regulatory_Region_WASECA_FRM_SOIL_SMPL_20010901 /sample_name=FARM_SOIL /number_of_sites=1 /site_id_1=Regulatory_Region_WASECA_FRM_SOIL_SITE_20010901 /length=1117
TGCGACGCAACAGTACCCTACCGCATCGATAGCGTCGGCGCCATCACGTCAACGTCGGCTGATCGTGAACTTGCCGAATGCGACGCCGAGGTCCCAGCCGCTGCCCTTTCCCGACAGCGCGAGCGATACCGGACCCTTGGTCAGCGCCTGCGCCTCGGCGAAATTCACCGCGCCCGCGTGGGCGCCCGGCGCTCGCGTAGGCACGAACAACCTGCTCGATGTTCGTAAAACTTCGGAAAAACCCCCCGAAGGCCCGTCCTTGAATTTCCGAATTTTCCCGAAACGTTGAAAGCCTCCCCC
>Regulatory_Region_WASECA_FRM_SOIL_READ_1557369144 /accession=XZS37511.b1 /library_id=Regulatory_Region_WASECA_FRM_SOIL_LIB_20010901 /sample_id=Regulatory_Region_WASECA_FRM_SOIL_SMPL_20010901 /sample_name=FARM_SOIL /number_of_sites=1 /site_id_1=Regulatory_Region_WASECA_FRM_SOIL_SITE_20010901 /length=1242
CGTTTTTTTAGCTGCCATAATCTTTCTTTACTCCTCGATTTTCTTTTTTAGATTAAAATATCGTTTTTTTACTATACAACGGGAACCGAATGGTTTTCAATCTACGATATTGATATTGCCCGCGCCTCAAGTTTCATCAGACACAATCCGGTATCGCATCTCGGGCGTAATTGATCTCGCCCGCCGCCGATTGCGTCAATTATCGCAATCAGAGCGAATCTTCGGAAAAAAATAATTTCTCATAAGTCTAATTACGCTATTTAGTTAAAGGAAAAGCTCTGTAATGTTTTTAAATAAATC
>Regulatory_Region_WASECA_FRM_SOIL_READ_1557378568 /accession=XZS44473.g1 /library_id=Regulatory_Region_WASECA_FRM_SOIL_LIB_20010901 /sample_id=Regulatory_Region_WASECA_FRM_SOIL_SMPL_20010901 /sample_name=FARM_SOIL /number_of_sites=1 /site_id_1=Regulatory_Region_WASECA_FRM_SOIL_SITE_20010901 /length=1266
ATGGTTTTGGATCATGAAAATACATTTTTAGGAATCATTTCCAATGCAGATGTTCGTAAAGGTTTGATCAAACATTACGATCAATTAACTCATTTTGATTCTGTGAATTTAATGAATCCGAATGCAATAACAATCAATGAATCTCAAACAGTTTATGAAATGTTGCAAGTAATTAAAAAAAGTTCCTTTCCAATAATGTATCTTCCGGTAATAAATAATTCAAAAAAAGCAGTTGGAATTGTTACTTTTGTAAACTTGATTAAAGGAGAAATATGAAATAATTGAAAATGGAAAGTTGAA
>Regulatory_Region_WASECA_FRM_SOIL_READ_1557408545 /accession=XZS61352.g1 /library_id=Regulatory_Region_WASECA_FRM_SOIL_LIB_20010901 /sample_id=Regulatory_Region_WASECA_FRM_SOIL_SMPL_20010901 /sample_name=FARM_SOIL /number_of_sites=1 /site_id_1=Regulatory_Region_WASECA_FRM_SOIL_SITE_20010901 /length=1193
GCCAAAATGTTGTGCGGAACACCAAAAACCAGACGCTTTTCAGTGTTTCTTTCCCACTTTTCAAAAATCGTTTTTGAAAAGGGACTTATTCGACAGTCTCAACGGCTTGCGTTACCGGCTGGTGGGCGGGACGAGATAACGCTACTTTATCGGAATCAACCTCAAGCCACGAAAAAAAGCTTGAAAGCGCCCAGACTCCCACCAGTCGGGTAGTATCATGCAGAAGGAGATGGCAGATCGATAGTATCATGCAGAAGGACATGGCAGATCGATGTCGGGTAGGTCCTCGAGAGACCGTCG
>Regulatory_Region_WASECA_FRM_SOIL_READ_1557385095 /accession=XZS44754.b1 /library_id=Regulatory_Region_WASECA_FRM_SOIL_LIB_20010901 /sample_id=Regulatory_Region_WASECA_FRM_SOIL_SMPL_20010901 /sample_name=FARM_SOIL /number_of_sites=1 /site_id_1=Regulatory_Region_WASECA_FRM_SOIL_SITE_20010901 /length=1241
ATTGGCGACTCGGTTTGTCTGGGAATGACTCCGAGCTTTCTCCTCCGGCTGGGTCGACCTTGAAGGCCTTCAATTTAAGCCAGTAATCATTTGTCTTCCCTTTATAGATGACTGTCTTATTTACCATTTTAAAAATTGTAGCTTAGGTAACCTCCTTGGCCCTAACTTTTCGGGGTATTTTTCAAATGCGGAAATACTGTTGCCTTCGTGGGAAACTTCCTGAAGGTAGGTGTGTGGAAGTCACCTCTTCGTCCTACTTTATGGACTGTGGTCTTGTTTCCATCAGTCGTTGGTCATTTC
>Regulatory_Region_WASECA_FRM_SOIL_READ_1557451198 /accession=XZS93823.b1 /library_id=Regulatory_Region_WASECA_FRM_SOIL_LIB_20010901 /sample_id=Regulatory_Region_WASECA_FRM_SOIL_SMPL_20010901 /sample_name=FARM_SOIL /number_of_sites=1 /site_id_1=Regulatory_Region_WASECA_FRM_SOIL_SITE_20010901 /length=1283
AAGACGATCGCCCTCGCCAACAACCCTGACTCCTTCGGCCACTTCGACTTCGACAAGATCGCCGACGACATGGACTTTGAGCCGGAGACGTTTCAGGATTCTAAGTTCATGCAGACGCTGATTGGCTTGGCTGACGANAATCCAGCGATCCTTGAAGTGCGTGCAGAATGAGGTGGATTGCACTAGCCATCTTCTTGGCGCTTGGAGCGGATGCGTTGGCGCAGACGACGAACCCGTCTCCCACTGCTCCNACAACACGNAGGGACCGCTGCCGCTGCGTCCANCATCGGAGAGCGGGTG
>Regulatory_Region_WASECA_FRM_SOIL_READ_1557453746 /accession=XZS98455.g1 /library_id=Regulatory_Region_WASECA_FRM_SOIL_LIB_20010901 /sample_id=Regulatory_Region_WASECA_FRM_SOIL_SMPL_20010901 /sample_name=FARM_SOIL /number_of_sites=1 /site_id_1=Regulatory_Region_WASECA_FRM_SOIL_SITE_20010901 /length=1347
TTCCTATAAAGCTCATATGAACACGAAGCTGAAGCGATTTCCCGGTGATAGGGTGAAACCTTACCAGAAAAACCGGGCTATTTTTCCAAGTGGCCTGGAAACGGGCCTTTGCTTTTCTGGACCAAGCCGTTCCCCTTTAACATCTCGACAAAATTTTTGTTGCGGCTCTTATACATCCGGTTCTGCAGGTCAACTTTCAAAGGTTCCGGTTTTTGGTGAAAAGGGGAAAAAAGGTTTTAACACTTTCCGGGCCGGAAAAAATTTGCCCTTCCCCCCCTTTCCTTTAAAATTTTTGGAAAA
>Regulatory_Region_WASECA_FRM_SOIL_READ_1557447025 /accession=XZS94856.b1 /library_id=Regulatory_Region_WASECA_FRM_SOIL_LIB_20010901 /sample_id=Regulatory_Region_WASECA_FRM_SOIL_SMPL_20010901 /sample_name=FARM_SOIL /number_of_sites=1 /site_id_1=Regulatory_Region_WASECA_FRM_SOIL_SITE_20010901 /length=1242
AGTTGTTACGACATTTTGGAAAGTCCCGTTGATTTTGGTGCCAAAACAACTCCCCATGACGTCAATGGGGTGGAGACTTGGAAATCCCCGTGAGTCAAACGCTATCACGCCCCATGATGTACTGCCAAAACGCATCACCTGGTAATAGCGATGACTAATACGTAAATGTCTGCCCAGTAGGAAGTCCCATAGGTCATGTACGGGGAATATGCCAGGCGGGCCATTACCGTCTTGACCTCAATAGGGGGCGAACTGGCAATGAAACCCTTGAAGTCTGCCCGGGGGCCGTTTACCGAAAAA
>Regulatory_Region_WASECA_FRM_SOIL_READ_1557439880 /accession=XZS79342.g3 /library_id=Regulatory_Region_WASECA_FRM_SOIL_LIB_20010901 /sample_id=Regulatory_Region_WASECA_FRM_SOIL_SMPL_20010901 /sample_name=FARM_SOIL /number_of_sites=1 /site_id_1=Regulatory_Region_WASECA_FRM_SOIL_SITE_20010901 /length=1374
ACGCCAACACGCCACCGTTGCATCGGGAGCGGGAAGGTTCTTTGGAAACGTCGTTTTGGTTGAGGGATCGCAGGCCTAGCAGGGCGCCATCCGGGTCAGCCTGCGCGAAACATCCCCGAGCCCGGGCACGACGGCGCGCGCTGAGCTCGGGGCTAATTGCCCACGATCAAAATGCCTGCATGACACAGGCCCCGACGAAATGGCGCAAAGCTCAGCATGATGGAACTCGACCAAATATTCGCTGCGTATAGTCAATGCGAACTTTTGCCAGAGAAGCTCAGGCCGCATGCCTCCCATTCG
>Regulatory_Region_WASECA_FRM_SOIL_READ_1557417973 /accession=XZS74273.b1 /library_id=Regulatory_Region_WASECA_FRM_SOIL_LIB_20010901 /sample_id=Regulatory_Region_WASECA_FRM_SOIL_SMPL_20010901 /sample_name=FARM_SOIL /number_of_sites=1 /site_id_1=Regulatory_Region_WASECA_FRM_SOIL_SITE_20010901 /length=1342
AAACCATACGAGAGCGCCCCAACAAGAGAGTGCGCGCCCGTCTATCGATAAGACCTGTGNATCTGTCGTGATCAGAGTCAAACTCAAGAAGAGGAGAGACTACCCCTGACTCGGGAAATGAAAAGACGCATACGATGCTGAGTACCCTGGAACTCCCCGTCAGCCGCCTCGAACAAATACTTCCGGATAACAAGACATGGCCCACAATGTTCCTGCCTGCCCTTTGCCGCCAGGGTCCTTCCAGACGCTTTGAAAATTTCTCACCTTTAAGTTCCCTGGCCCTAAAAGAAAAATTCTCCC
>Regulatory_Region_WASECA_FRM_SOIL_READ_1557459290 /accession=XZS102120.b1 /library_id=Regulatory_Region_WASECA_FRM_SOIL_LIB_20010901 /sample_id=Regulatory_Region_WASECA_FRM_SOIL_SMPL_20010901 /sample_name=FARM_SOIL /number_of_sites=1 /site_id_1=Regulatory_Region_WASECA_FRM_SOIL_SITE_20010901 /length=1407
CACCGCGGAATCGTCCGCAGGCGCTCGCGCCGATCAACTCGGCCGGTACGCCTGCTCGCAAACTAGGCGGCTTCCCCGGATCGATGCCACCGTCGGCGTGCAGGGCCCTTTGCCGCGGGTGCACCGGCCCAATGTCGTTCATCCCAGGGCACCGCCAACCCACGGGGATCAAAGAACCACTGGTTTTTGCGGGGGCTTAATTTTCCCAGGCGGCGGGCCAAATGTTAAAAACCCGGGTTGGGAGGGGAAGGGTTTAATTTCGCCAACCAATCTCCCCACAAGGGGAATGGAGGAGGGTCC
>Regulatory_Region_WASECA_FRM_SOIL_READ_1557462031 /accession=XZS113424.b2 /library_id=Regulatory_Region_WASECA_FRM_SOIL_LIB_20010901 /sample_id=Regulatory_Region_WASECA_FRM_SOIL_SMPL_20010901 /sample_name=FARM_SOIL /number_of_sites=1 /site_id_1=Regulatory_Region_WASECA_FRM_SOIL_SITE_20010901 /length=1286
CAGGCGATCGAGGTATCAAACCATCCTCTTCTTTATAAAACTGATACGAAGCAGCTGATAAAGTATAACGGGAGGGCGCCCAACAAAAGCTCCCACCTTCACTCAAAGAATCCAGTTGCCTTTCCATTTCAGAAAAAACCATCAGCAGCCTGGCAACCAAACCCTTCAAAAAATCAACCCCTTGCGGCGCAAAAAATAAGTAGGAATGCCACCAATAATTTTTCGGGGAAATTGTAATGGGAGCTAAAACCTTCCCCCCCAAAATAAGGAAACCTTTCCGCTTCGAAGGCAAAAACATAA
>Regulatory_Region_WASECA_FRM_SOIL_READ_1557439200 /accession=XZS82502.b1 /library_id=Regulatory_Region_WASECA_FRM_SOIL_LIB_20010901 /sample_id=Regulatory_Region_WASECA_FRM_SOIL_SMPL_20010901 /sample_name=FARM_SOIL /number_of_sites=1 /site_id_1=Regulatory_Region_WASECA_FRM_SOIL_SITE_20010901 /length=1399
CATCACAAAATGGGCAAAACGTTCATGCGTCCCGGAATGACAAAGGGCTGCCTGCCCAGCGCATCCAGGGTTTCACCGACAACCTGAGCAGGCTCCCTCGGTGAATCAGAAAAGCGTCTCGGGGTTTTGACAGCGCCCGAAAACAAGGGCAGCACGTTCACGGCGCGGCGGCCGCCACTCCTCCCATTAACTCTCCGCCAGGACAATAATTGAAAGCCCTGGTCGCGGCATAATTTTGAAATATAAGCCCAACCCCTGGGAGGCCCTCAGGGAGAAAATCAAAACAAATTCCGCCATTCC
>Regulatory_Region_WASECA_FRM_SOIL_READ_1557326404 /accession=XZS22711.b2 /library_id=Regulatory_Region_WASECA_FRM_SOIL_LIB_20010901 /sample_id=Regulatory_Region_WASECA_FRM_SOIL_SMPL_20010901 /sample_name=FARM_SOIL /number_of_sites=1 /site_id_1=Regulatory_Region_WASECA_FRM_SOIL_SITE_20010901 /length=1012
GTAGGAACAGGGCGCAGAACCGGCCCATTTCGTCACCTGTCATGTCGAGAATTCTACGCTGGTTGCGGCAGCGCGAGTCAACCATTTCGGCGGCGGAACCCTTACCCCTTAAGTGGTTCACGTTCGCACCGACCTCCCTGGATCGGCCGCCGGGCTTCCCGGTCCTCGTGTAAACAATGTGTAAATCGTACCTTCCGGCGTCGGGCCGGGTGGCCGGCCGGCGCCGGCTCCCTGTATCATCAGGGGCGCCTTCCCCTCGGCCGTCGATCCACCGCTCCTCCACCCGTCTACCCGGGAGAC
>Regulatory_Region_WASECA_FRM_SOIL_READ_1557407646 /accession=XZS65461.y1 /library_id=Regulatory_Region_WASECA_FRM_SOIL_LIB_20010901 /sample_id=Regulatory_Region_WASECA_FRM_SOIL_SMPL_20010901 /sample_name=FARM_SOIL /number_of_sites=1 /site_id_1=Regulatory_Region_WASECA_FRM_SOIL_SITE_20010901 /length=1139
GCTCGCCGACACTAGNGGACTAAGAATTGGGTACATCTGCCGAGATTAAGAAGCTGATTCCATGCAAGTTGCAGACTTGCCTTCAACTTCATGAATTCTATAATCCATCAAACAGTTGATAAAATAAAAAGTCATTATTACTTTGCACATTCAAACCGAAAGAATTAAAAAATAATGGTATTTATTAAAAAAGAACTTGAATACTGGAATCCTGTCATTTGAATTTGAATGGTATCTGCGAGATTATTTCTTTCGAGTAAACAATAGAAATGGTGAGGATTTTGAGAGCATATTTGATAA
>Regulatory_Region_WASECA_FRM_SOIL_READ_1557369718 /accession=XZS37892.g1 /library_id=Regulatory_Region_WASECA_FRM_SOIL_LIB_20010901 /sample_id=Regulatory_Region_WASECA_FRM_SOIL_SMPL_20010901 /sample_name=FARM_SOIL /number_of_sites=1 /site_id_1=Regulatory_Region_WASECA_FRM_SOIL_SITE_20010901 /length=1256
GTACTCAATATTGCGGCCGGCGTTGAAAATCAGCGCCCGCGAGTAGGTGCGGACGATGCCCTGCAAAAGCGCCGCGGCGACGATCAGCGCGGCATAATAGGTCACGTCGCTCATCGAACCGCCATGCTCGATGATCCGCACGGCCTCGCGAATCCACCACGGAATCCACATGACCAGGGTCGCGGTGCCGAGCAGGCATAGTCCGCCGAGCAGATACTGGCGCCGATAGCGCCGCACGTATCCTAACAAGCGTTTCATGGATCTTGTTAAGATACTCTACGGTGTTCCAGGCCGCAACAA
>Regulatory_Region_WASECA_FRM_SOIL_READ_1557446450 /accession=XZS92373.g1 /library_id=Regulatory_Region_WASECA_FRM_SOIL_LIB_20010901 /sample_id=Regulatory_Region_WASECA_FRM_SOIL_SMPL_20010901 /sample_name=FARM_SOIL /number_of_sites=1 /site_id_1=Regulatory_Region_WASECA_FRM_SOIL_SITE_20010901 /length=1317
TCGTGCGGTTTGGACGCTTCGACGCGGCCACAAGTCGCGTCGCCGCCCCACGGACCAACGCATACCAAAAAGCGATGCCGAGCGACCGTCCATCGGGGATCTTCATCCCGACCCTTCAGGTCCGGGCATACCCGCCGGTTTTCGGAAGTTGGAAATATCAGGGGCCGCCTTTTGAAACCCGGCCGCTTCCGCAGGCCTGGGCGGCTTTTCCCCCAGAACTTTTGATTTCCACAACTCTCCCCACTCAAAAAATTTCCCAAAGGAATTCCCCGGTCCCCGGGTAAACTACCGGTCCCCCCC
>Regulatory_Region_WASECA_FRM_SOIL_READ_1557451007 /accession=XZS93531.g1 /library_id=Regulatory_Region_WASECA_FRM_SOIL_LIB_20010901 /sample_id=Regulatory_Region_WASECA_FRM_SOIL_SMPL_20010901 /sample_name=FARM_SOIL /number_of_sites=1 /site_id_1=Regulatory_Region_WASECA_FRM_SOIL_SITE_20010901 /length=1396
GGCGAGGCCGGCGTCTGGCGGATGAGGTGGAGGCAGACGCCGGTCTCGCGCGAGGGTCCGCGTTAGTTCTTCTTGTGCTCTTCCTGCTTCTCGCGGGCGTTCATGCGGCCCTGGGCGCCGTGATCGCCGGCTTTCTTGTCGGCATTGTCGAGACCGGTGGTGCCGGAGGCAGAACCGCCCGCGCCGATCGTCGAGGACGTGCCGGACTTGCCGCCTGCGGTCGAGCCGCCAGCGCCAACCGTCGAAGCCGAGCCGGAGCCCGATCCGCTGCCCGCGGCCGAGCCGCCGGTGCCAATCGAG
>Regulatory_Region_WASECA_FRM_SOIL_READ_1557454608 /accession=XZS98037.g1 /library_id=Regulatory_Region_WASECA_FRM_SOIL_LIB_20010901 /sample_id=Regulatory_Region_WASECA_FRM_SOIL_SMPL_20010901 /sample_name=FARM_SOIL /number_of_sites=1 /site_id_1=Regulatory_Region_WASECA_FRM_SOIL_SITE_20010901 /length=1384
GCCATTAACGATTTGAAGGGAAAATCCCCCCCCGCTCAAAAGGAACTCCCGTCCGGGCGGGGAGAAAGTTGCACCAAGGCCCTGGCAGGCTGGGCATTCCGGGCAAGGGATTCAAAAAATTTTCTTTTTAAGGGAGAATGTTTTGGGAGTCGGAACCGAAAAAATCCTCTAATCCCGGGGGGGGTGTAAAAGAAAGCGGTTTTTCGGAAGCCCCACCCCTTCCCCCCGGGGGTGGGGGGTACAAAAACCCCCGCGCGGTTTTGGGAAGGGGAAATCTGGAAAGAGATACGCCGTGCCAAA
>Regulatory_Region_WASECA_FRM_SOIL_READ_1557462759 /accession=XZS113547.g2 /library_id=Regulatory_Region_WASECA_FRM_SOIL_LIB_20010901 /sample_id=Regulatory_Region_WASECA_FRM_SOIL_SMPL_20010901 /sample_name=FARM_SOIL /number_of_sites=1 /site_id_1=Regulatory_Region_WASECA_FRM_SOIL_SITE_20010901 /length=1401
ATGCTGACGTTGCCGCTGAAGACCACGACCTCGGTTCGCAGGTCGTAGTCCACGGCGTCCGCGCGCGCGTTCATCGGCGTGCCGTCGTTCATGACCTGTTTGAGTCCACCGGGCTGCCGCTGAACACGGCGCGGGTGGGGTCGCCGTGGNCCAGGTGATGCGGGCGCTGTCGGAGGTGATGCCTAAGCTGCCCTGGGTGATGGGCACGCCGCCGGACAGGGTGGTGACCCTGTCCCCGCTGAAGGTGCCAACCGGGCGCCCGGCCTCATGGTCCATCGGCTTGGTTTGCGATCGGAACTT
>Regulatory_Region_WASECA_FRM_SOIL_READ_1557412943 /accession=XZS59191.g /library_id=Regulatory_Region_WASECA_FRM_SOIL_LIB_20010901 /sample_id=Regulatory_Region_WASECA_FRM_SOIL_SMPL_20010901 /sample_name=FARM_SOIL /number_of_sites=1 /site_id_1=Regulatory_Region_WASECA_FRM_SOIL_SITE_20010901 /length=1198
ACCTGGGCCACGGCGGCCCCGTAACCCGTTTCCGCTTCCAAGAAGAACCGCCTTCCAGAACCAGGGATCCCGATAGGCCCAAGGTTATGTTCGGACCAAGGAACCTCAATCCGATTCCCGGAAAAACCCTCGACAAATTGCGGGGGCCTTTTTCTTCGCCCCCACATTGGTCCCGGAATTTTCCCCGTTCTCCCAAAAGCAAAAAAATGGCCTTCCCCCCCCTGAGCCCACAGGGGAACTTTTCATCCACTTCCTGCCCGGGGACCCACAGAAGACAATTTTCTCGGTCTTTCTGGCTAA
>Regulatory_Region_WASECA_FRM_SOIL_READ_1557402432 /accession=XZS57327.g1 /library_id=Regulatory_Region_WASECA_FRM_SOIL_LIB_20010901 /sample_id=Regulatory_Region_WASECA_FRM_SOIL_SMPL_20010901 /sample_name=FARM_SOIL /number_of_sites=1 /site_id_1=Regulatory_Region_WASECA_FRM_SOIL_SITE_20010901 /length=1211
GGCGCAGCGGCCCGATGAGCGAGATCTTCACGCCGCCTCCCACGTTCAGTCCGACGTTCGGCTCGGATGCCCCGAGCAGCGTTTCGCGATAGACGCCACCGCCGGACGTTCCGTAAAACTGCATGCCCGCAATCGGAAAGGGCGTCTGGAGGAGGCCGTTGAACATGAAGGTGCGCAGTCCGGGCGCTGGATCGTCCTCCGCTTCGCTCGTGTTGGCGTACTCGAACTCGAACCCGACAATCACCAGCCCCATTCCCGCCGACAGGCCCCGCGCGAAGCGGCTCTCCGGCGTCGACGTCC
>Regulatory_Region_WASECA_FRM_SOIL_READ_1557416764 /accession=XZS71695.g1 /library_id=Regulatory_Region_WASECA_FRM_SOIL_LIB_20010901 /sample_id=Regulatory_Region_WASECA_FRM_SOIL_SMPL_20010901 /sample_name=FARM_SOIL /number_of_sites=1 /site_id_1=Regulatory_Region_WASECA_FRM_SOIL_SITE_20010901 /length=1276
CTGTAGCCGGACATCGCCTGCTGCCATGGGCGCATCCCCTCCCGGAAGGCAACGGGGTCCGCCCCGGTTCCGCCCATGCCGCGGCGTCTATGGCCGCCCCCAGGTCGAACCTGGACCTTCTCGATCGACCCTCCATTTCAAGAGGGGTCAAATTTGGGTGTCCAATTGGCCCGCAATGAATCCCGGTCGCCCCAATTGAAGAATCCCGCGAATCCTCCCCGCCCAAAAACTCCCGATGTGTTCGCCCAATCTATTTAATATTGGGCGGAGCCCACTTTTTCTCTAATAATAGAATGTGTT
>Regulatory_Region_WASECA_FRM_SOIL_READ_1557338918 /accession=XZS26473.x1 /library_id=Regulatory_Region_WASECA_FRM_SOIL_LIB_20010901 /sample_id=Regulatory_Region_WASECA_FRM_SOIL_SMPL_20010901 /sample_name=FARM_SOIL /number_of_sites=1 /site_id_1=Regulatory_Region_WASECA_FRM_SOIL_SITE_20010901 /length=1120
AAATATCTTATTTATTGATGATGACGTTTGGAACTCGCCAATCGCACCAACTAAACAATTTATTGATAAGTGTCATTCCAAATTTATTTATATTTGGAATAAAGATATTGTTGATGAAATTTATGTCGTTAAATCACAAGATGGAAAATATCATGGAAGAAAAGATGTAGATGTAATTAGATTTACAAGGTGTTATCACAAGCCTGAAGGTCTTTGGTATGGTGAAATTTTGTTTGGTTCGAATTCTGCCTATCCGAATTTTGAACCGATGAAAACCTTTACAAAAGAAGTTTGGAGGAT
>Regulatory_Region_WASECA_FRM_SOIL_READ_1557460356 /accession=XZS100462.g2 /library_id=Regulatory_Region_WASECA_FRM_SOIL_LIB_20010901 /sample_id=Regulatory_Region_WASECA_FRM_SOIL_SMPL_20010901 /sample_name=FARM_SOIL /number_of_sites=1 /site_id_1=Regulatory_Region_WASECA_FRM_SOIL_SITE_20010901 /length=1339
TAAAGTTGAATTTAAGAACTAAAGTTGAAAGTTGTTTGCTTAGCCCGAACATAGCCTGGATTTGAATTGGCTGATGTTTGCTGGTCATGCCCCACTTGCACAAAACCTGCTGTTATATGCAACCTTAACCATGTTATTTCGTTTTACCTGTATCAACTTTTTTTGAAAAAGCTCCCATAGTTTTTTACTCATAACGCACGCTGTCAAAACTTTGTCCTAAACTGTCTAGCACTTGCACCTGCGTTTTTAAGGTTGGTGCGCCCCTGTATCAATTAATTGCGGGGGCCTTAACCAAGCGAT
>Regulatory_Region_WASECA_FRM_SOIL_READ_1557427932 /accession=XZS69178.g1 /library_id=Regulatory_Region_WASECA_FRM_SOIL_LIB_20010901 /sample_id=Regulatory_Region_WASECA_FRM_SOIL_SMPL_20010901 /sample_name=FARM_SOIL /number_of_sites=1 /site_id_1=Regulatory_Region_WASECA_FRM_SOIL_SITE_20010901 /length=1119
GGCGAGCGATCTTCACCAACCCGGAAGGGAGCCTCGTGCCCGGCATGTTTGTGCGCGTCCGCGTTCGCTTGGGGAAGCCGGAACCGCGGCTGCTGGTCGAGCAGCGAGCGCTGGGCTCGGACCAGCGCGGCGATTTCGTCCTGGTGGTCAACGAGAAAAACGTCGTGGAATATCGCCCCGTCGAGCTAGGTGCGTCCGCCGATGGCATGTGCGTCGTTAAAAAGGGGCTCGCGCCCGACGAGTGGATCGTCGTGAATGGCCTGCAGCGGGCGCGGCAGGGCGCAGAGGTGAAGCCCGAAA
>Regulatory_Region_WASECA_FRM_SOIL_READ_1557396695 /accession=XZS51525.y1 /library_id=Regulatory_Region_WASECA_FRM_SOIL_LIB_20010901 /sample_id=Regulatory_Region_WASECA_FRM_SOIL_SMPL_20010901 /sample_name=FARM_SOIL /number_of_sites=1 /site_id_1=Regulatory_Region_WASECA_FRM_SOIL_SITE_20010901 /length=1088
ACTCTCGGTCTACGCCGAAGGTAAACCCGGGTTATATGTATAATTACTCCATTGGCTATTCCATTTCAAACCGGCTCCGTTATGGAACGCTGGCATAGGCAATTCAATCCCAAAATTACATCCTCGGCCATATCACGAACCCGAAATCGCTTGCAATGTATTGATAATGGTTGGCTGTTATCTGAAATGTTTCTGGCCAATAAACCGATGTTTTCGTCCAAGGCCTTGCAAGCTTGAAAGCTGCAAGCGCCGGTTTGCATGTGGCAATCGGGTCGCAGGGTAACAACTCGAAGGGAGGAC
>Regulatory_Region_WASECA_FRM_SOIL_READ_1557314917 /accession=XZS13197.g1 /library_id=Regulatory_Region_WASECA_FRM_SOIL_LIB_20010901 /sample_id=Regulatory_Region_WASECA_FRM_SOIL_SMPL_20010901 /sample_name=FARM_SOIL /number_of_sites=1 /site_id_1=Regulatory_Region_WASECA_FRM_SOIL_SITE_20010901 /length=835
AGGTCGACACTAGTGGATCCAAAGAATTGTCTGTGGTTGTTCATGATATGCTCCTTTCCATGATTTCTACAGGGACATACGCAGGAGAAGGAGCGAGGTTGCAGCGACCAAAACTTTTCCCTGGTGAGGAGCTATTTATACTTCCTACTTTCCAAATAGTTTGCCAGCGCAGCCCAGAGCAACGCCAGCCCGATGAGTGCGTAAATGATTGCTTGTAGCCCCAGCCAGCGCAGTTGCGAGAGGCCAAACCCTGTAAATAAAACGCCGGTCATACCATAAAAAATCGTGTTGCGCAGATAG
>Regulatory_Region_WASECA_FRM_SOIL_READ_1557363982 /accession=XZS36423.b1 /library_id=Regulatory_Region_WASECA_FRM_SOIL_LIB_20010901 /sample_id=Regulatory_Region_WASECA_FRM_SOIL_SMPL_20010901 /sample_name=FARM_SOIL /number_of_sites=1 /site_id_1=Regulatory_Region_WASECA_FRM_SOIL_SITE_20010901 /length=1317
ACACTGCAAAGGCACGTACAATCCGGATTAGGTACGTCAGATTCTCAACTGAATCGTGGGGACGGACATTCAAATTCTTTTCCATTTTGTGTTTCTTCTGGACCTTTCCGGGTGGTTGAATCGCTTTAGGATGTGTAAATGCGGCAAACCAGATGCACTTCGTGTGTTCTCATCGTTGCAAAAGCACGGAGGATAACAGCTCGACCTTGGTTGCGTTCGCATGCCTCAGTGATAGCATCATTTTTGGTGGTTCCCGATCAAGATCGAAAGCGTCGTTCAAAGGCGGACACAACTCACATA
>Regulatory_Region_WASECA_FRM_SOIL_READ_1557375809 /accession=XZS39560.g1 /library_id=Regulatory_Region_WASECA_FRM_SOIL_LIB_20010901 /sample_id=Regulatory_Region_WASECA_FRM_SOIL_SMPL_20010901 /sample_name=FARM_SOIL /number_of_sites=1 /site_id_1=Regulatory_Region_WASECA_FRM_SOIL_SITE_20010901 /length=1143
GAACCCACGGTCCAACAGAAGATCGATCAGAAAATCCGCGAGCAGATAATTCACTTTGCTTCCCAGCCGAAGGAAGTGATCACCCGGCGCATCCACAAACTGGAAAACGAATGGAATATCGAGCGCGTCATCGAAGGTAACGCCGCCGGGGATCGGCCCTCCCCGCTTTAATTGGGGGTTTAACGGTTAAATAAAAGTGCCTTGGCGAATTACCCGCCATTGTTCTCCGGTTTTCTGCTGGTGGCCCTCCCACCAAGGGTTGGTGGCCCCCCAATTTCCCGGTGCTTCCCCGCGTTTGGG
>Regulatory_Region_WASECA_FRM_SOIL_READ_1557372785 /accession=XZS31283.y1 /library_id=Regulatory_Region_WASECA_FRM_SOIL_LIB_20010901 /sample_id=Regulatory_Region_WASECA_FRM_SOIL_SMPL_20010901 /sample_name=FARM_SOIL /number_of_sites=1 /site_id_1=Regulatory_Region_WASECA_FRM_SOIL_SITE_20010901 /length=1139
GCCAACCGTAGCACCGTAGCTTGCGAGACCTGCACCCCCTACCGCTGTAGCAATACATCCTCCATTAAGGGTGAGGCCGAGTAATGACCCGCCTATAGTGGCAGGTGCTGCTGCCAATGATGCCGACGTGACTACGAATGCACATCCCCCTCCTGCAACAGCCATTGTTGCTCCTCCCGCAACTCCTCCAGCACCAACTACCATCGAACCTGCATCTCCAAGAGCCTGGCCAGCTTTATATGCCAGTTCGGGCCTGTCTTCACGACAAACTCCCATTACAAGATTACAGCTGAAAGCATT
>Regulatory_Region_WASECA_FRM_SOIL_READ_1557461349 /accession=XZS112933.b1 /library_id=Regulatory_Region_WASECA_FRM_SOIL_LIB_20010901 /sample_id=Regulatory_Region_WASECA_FRM_SOIL_SMPL_20010901 /sample_name=FARM_SOIL /number_of_sites=1 /site_id_1=Regulatory_Region_WASECA_FRM_SOIL_SITE_20010901 /length=1195
AGGTCAGCCACCAGCGAAGCGTTTTCCTGTCGCAGACCGGCAACGATCTTCGCGGCGAGGACCGGATTTTATCCCTGCCTCCAGGACCGCTGGATTATACCATCCGGTTTCATCTCCACCCCGGCGTGAAGGCGACTCTCACCCGCAAGGAAACCCGGATTGTGATCATGCTGCCCAATAAAACCGCCTGGCAGTTCAATGCCCGCGGCGGCGCCATGTCCCTTGAGGACAGCGTGTTTCTGGGAGATGCCCTTGGCCCTCGGAAAACCCAGCAAATCGTCATCCGGAGTTCGACGGAAT
>Regulatory_Region_WASECA_FRM_SOIL_READ_1557318632 /accession=XZS16451.g1 /library_id=Regulatory_Region_WASECA_FRM_SOIL_LIB_20010901 /sample_id=Regulatory_Region_WASECA_FRM_SOIL_SMPL_20010901 /sample_name=FARM_SOIL /number_of_sites=1 /site_id_1=Regulatory_Region_WASECA_FRM_SOIL_SITE_20010901 /length=832
ATATCGATGAGCGTGTTCTGATACTGTTCGCCGAGTTGCTGCATGATGGCAGAAGAATATGTACTTTTGCGTATGCCAATGCCAGACGAATAGCCAGCCAGTATTGCAAGCACAAGTACAACGATCAGGCCAAGCGCGTTAAACAGGAAGGTTCGTCCACGGCCGCTCTTGACGATGGGTTTGTTGGGTTGTGTGCTCCCGGAAATGTCAGTGTTTTGGGTCATGTTTTAATTATATCCTAACGAAATAGGCGAGCTTAAGCTGGCCTTAAAGCTTCAATAACAGTTTGATCTCGGACCA
>Regulatory_Region_WASECA_FRM_SOIL_READ_1557463812 /accession=XZS115799.g1 /library_id=Regulatory_Region_WASECA_FRM_SOIL_LIB_20010901 /sample_id=Regulatory_Region_WASECA_FRM_SOIL_SMPL_20010901 /sample_name=FARM_SOIL /number_of_sites=1 /site_id_1=Regulatory_Region_WASECA_FRM_SOIL_SITE_20010901 /length=1294
AATAACAAATAAATGAACAACTGTTCAATCGTTTTTTAAAGGTGTCAATAATCAAAAGATAGTTTGTTTGATTTCCTATGGATTAAAAATAACTTAACTTTTCCGAATTTTTCTGTTTAAAAGGCGGTGCAACCTTTTTGCATGACAACAGTTTTTTGCCGAAACTATACGACGATTTTCTGCAATTAAAAACCTTCAAATGCCGGGGAAGGAAATAAAAAAGTAATTGTTGTTGGCCGCCGAATTGCCGGGCCCCCTTCTAAAAAGAATAATCGAAGACCTCCTTTTAAAAAAAGGTGG
>Regulatory_Region_WASECA_FRM_SOIL_READ_1557452860 /accession=XZS97556.b1 /library_id=Regulatory_Region_WASECA_FRM_SOIL_LIB_20010901 /sample_id=Regulatory_Region_WASECA_FRM_SOIL_SMPL_20010901 /sample_name=FARM_SOIL /number_of_sites=1 /site_id_1=Regulatory_Region_WASECA_FRM_SOIL_SITE_20010901 /length=1187
TCCTCTGCTGCCTCTGTTATCTCTGTGGTGAAGCTGAGGCGGCGAACCTACGGCACGCCGGGATGGCTACGCGCAGAACACGCACGGGCCGGGCGCCACGATCACTGCGCCAGCATGCGATCGAGCGCGAGACGCGCGAGCGACCTGGTGGGCTCGGGACGATGATCTGGTTGTGGACCTCGCCCGCGACGAGCCCCTCGAGGATCAACAACAGGTGGTTCGGCGAGACGCGGAACATCGTCGAGCACAGGCAGCCGAACGGATCCAGCGTGACGATGGTCTTGTCCGGCACTTCCTGTG
>Regulatory_Region_WASECA_FRM_SOIL_READ_1557338727 /accession=XZS26202.x1 /library_id=Regulatory_Region_WASECA_FRM_SOIL_LIB_20010901 /sample_id=Regulatory_Region_WASECA_FRM_SOIL_SMPL_20010901 /sample_name=FARM_SOIL /number_of_sites=1 /site_id_1=Regulatory_Region_WASECA_FRM_SOIL_SITE_20010901 /length=1066
ACCTTGGCAGATAGGATTCCTTTCATAACGAGTGATAAGAGCTACGTGATTATTAGTACTATTTCGTAAACATCTATGAGATAGCAAGTCGTTTGTTCATCACAGCGAAGATACTTGGTAGGCTTGATGCAATAGTGTGTTTATAGATATATTGACCCAGCAATGTGAACATACGTCAGGGTCAAGTCGATTATAAAATTCCCAATGAGGGATAATTGCGTTAACCAGGATCTGGGTTGCCGTTGTCCTGGTGTTACCCATCGCGACCTGGTATGATATTAGGGCAGGGTCGGGTGTGCT
>Regulatory_Region_WASECA_FRM_SOIL_READ_1557384740 /accession=XZS44321.b1 /library_id=Regulatory_Region_WASECA_FRM_SOIL_LIB_20010901 /sample_id=Regulatory_Region_WASECA_FRM_SOIL_SMPL_20010901 /sample_name=FARM_SOIL /number_of_sites=1 /site_id_1=Regulatory_Region_WASECA_FRM_SOIL_SITE_20010901 /length=1277
CACTAATAAGTGACCTAACACGGTCTCAGTGGTAGCGACCACCACGGATTGGGCAGGTTGAAACCAACCGACTCCGGGACTGGCCAACCAGGTTTGATTGTCCAGGTGAGTCACCAGTGCGGGCAAGGTTCTGCGCGGCGCCGTCACGGCATCACTCCACCAACAACCGACAAAATATTGCCATGTCTTGTCACGGAGTCGCTCCGGTCAACGCCGCCAAATCGTGCATCGACCAGATCCGCGAGTTCTTGGTGCGGCGATGGCCAATGGCTTGGTAGCTCATTTCAGTCAGCGCGCACA
>Regulatory_Region_WASECA_FRM_SOIL_READ_1557450296 /accession=XZS94220.b1 /library_id=Regulatory_Region_WASECA_FRM_SOIL_LIB_20010901 /sample_id=Regulatory_Region_WASECA_FRM_SOIL_SMPL_20010901 /sample_name=FARM_SOIL /number_of_sites=1 /site_id_1=Regulatory_Region_WASECA_FRM_SOIL_SITE_20010901 /length=1285
CGGACTCGTGGTGGACCTCGACCGCTATCCCGAGCTGCAGCGCGCGATCCAGACCGGCGAGACGGTCTTCATCGCCGACGCGGCCAGCGACCCGTCGCTGAGCCCGGCGCGCGGCGCCCTGACCGCCCGCCGGGTCAAGTCCATTACCGCGATTCCGATCTCGTGGCGCGGCACCACCATCGGCGCGATCCTGCTGCGCACCTTCCGCGACGGCCCGGCCTTCTCCGCGGCGGACCTCCAGTTCTGCCAGGTGGTGGCCAACCTCACCGCCAAGGCGCTGCGCAACGCCCACCGCTTCGA
>Regulatory_Region_WASECA_FRM_SOIL_READ_1557409859 /accession=XZS58350.g1 /library_id=Regulatory_Region_WASECA_FRM_SOIL_LIB_20010901 /sample_id=Regulatory_Region_WASECA_FRM_SOIL_SMPL_20010901 /sample_name=FARM_SOIL /number_of_sites=1 /site_id_1=Regulatory_Region_WASECA_FRM_SOIL_SITE_20010901 /length=1393
ACCAACATGAATTTTGAAAAGATCCCTAAAGTTGCCGACGTTTTGAAAAGGCATTTCCTTCAAAATCTTGCATATTATTAAAGGGTAAAATTACCGCTCCAAACCCTCCCGGAAAATTACAAAAACCTGGGATGGTCCCTTTTGAAACCCCCAAAATTAAATTTAAACCCTCCCCTGGTNAGTTTCCCTTTGCCAGGAAACTAAAACAGAAAAGGGTGAAAAAAAAATTCTCCGCCCTTGGACGGTAGGTTCCCCTACCAGAAACCCAAAACCTAAGGTATTCCCCTGAACCACTGAAAT
>Regulatory_Region_WASECA_FRM_SOIL_READ_1557309461 /accession=XZS2322.g1 m /library_id=Regulatory_Region_WASECA_FRM_SOIL_LIB_20010901 /sample_id=Regulatory_Region_WASECA_FRM_SOIL_SMPL_20010901 /sample_name=FARM_SOIL /number_of_sites=1 /site_id_1=Regulatory_Region_WASECA_FRM_SOIL_SITE_20010901 /length=865
GACNNCGACGGATAGATTGCTCTGAATTGCCAGAGGCACCGCTGCGGACGTATTTCCAGGGTCCGGAACTGGCGCGGTAGCACGCAGTTCCGACGTAGCCTTTGCCCATATCATGAGCGTGTCGGTTACCATGTCCCTTCGCCGCTTACGCCAGCCGCTATGCCGGTTCCTGATTCCCATACCAAATAGAAACACCGCGACGGCGAACGCAATCTCAAATGCAACAGCCATGTCGAAGAGCACGATGCTCTTATCGGTTCGTACGTGAACTTTTTGACTTTTTATAAGCTATTGAAATAT
>Regulatory_Region_WASECA_FRM_SOIL_READ_1557335395 /accession=XZS28403.g1 /library_id=Regulatory_Region_WASECA_FRM_SOIL_LIB_20010901 /sample_id=Regulatory_Region_WASECA_FRM_SOIL_SMPL_20010901 /sample_name=FARM_SOIL /number_of_sites=1 /site_id_1=Regulatory_Region_WASECA_FRM_SOIL_SITE_20010901 /length=1038
ACGTCGCCCGGCGCCACCGGCTGTCCGGGTTCGTCAGAGGGCCCGGCGGGCGCGCGCGCCGCGAGGGCCCGGGCGCGAACGGTTTCTTCGGCGGCGGGTGACTCCTCGTCACCTTTCGCAACGGCCTCTTCCACCACCTCGGCGTCTCTCTTCGCCCCCCACGGCGGAGTCGCGCCTTGGGGAGGCGGCCGACAGCCCCCCCAGCCCTTTATCCGGCCTTAAAACCCGGTTAAATGGGTTAGTTTGCCCCCCCCCGCCACTGTCCTGTCCAGACAAGGGTCTTTTTATAAAAAAAACCTT
>Regulatory_Region_WASECA_FRM_SOIL_READ_1557331562 /accession=XZS19835.g2 /library_id=Regulatory_Region_WASECA_FRM_SOIL_LIB_20010901 /sample_id=Regulatory_Region_WASECA_FRM_SOIL_SMPL_20010901 /sample_name=FARM_SOIL /number_of_sites=1 /site_id_1=Regulatory_Region_WASECA_FRM_SOIL_SITE_20010901 /length=1038
GCGCCAAGCGCGACGCCATCCAGCTCTTCCACGAGGCGCTGGACAATGTGAAGCCGGCCATCGAGGTGCGCTCCCGCCGCGTCGGCGGCGCCACCTATCAGGTGCCGGTCGAGGTTCGCTCGGAGCGCCGTCAGGCGCTTGCGATCCGCTGGATCATCACGGCCGCTCGCGGCCGCAACGAGAACACCATGGAGGAGCGGCTTTCGGGCGAGCTTCTCGATGCAGCCAACAATCGCGGCACTGCCGTGAAGAAGCGCGAAGACACGCACCGCATGGCGGAAGCGAACCGCGCCTTCTCGC
>Regulatory_Region_WASECA_FRM_SOIL_READ_1557452254 /accession=XZS96255.g1 /library_id=Regulatory_Region_WASECA_FRM_SOIL_LIB_20010901 /sample_id=Regulatory_Region_WASECA_FRM_SOIL_SMPL_20010901 /sample_name=FARM_SOIL /number_of_sites=1 /site_id_1=Regulatory_Region_WASECA_FRM_SOIL_SITE_20010901 /length=1366
GTATTGCCAAAACGATGAAGTTGCAGACCAAAATTTCCTGACGCCGTTGGTAAACCAACCGCAGCAGTAAACAAGGTTAGCTCGCTAAGCATAAATTTTCTTTCACTAAAGACACCCGCAGAAAAACTGGAAAGGCTTGCAAGATTTGCCTGGTTACCGCCAAACGAAAAAACATCTCCCTGTTCACGATTGTAGGCACCGGTTTTTAAATATGGCGATATCAAAGACTGTTTTGCAGTTTGTGCTGAACAGCAAAATGCAATACCTATAAATAATATGACAAGTAGGCCTCTTATCACA
>Regulatory_Region_WASECA_FRM_SOIL_READ_1557411119 /accession=XZS59645.b1 /library_id=Regulatory_Region_WASECA_FRM_SOIL_LIB_20010901 /sample_id=Regulatory_Region_WASECA_FRM_SOIL_SMPL_20010901 /sample_name=FARM_SOIL /number_of_sites=1 /site_id_1=Regulatory_Region_WASECA_FRM_SOIL_SITE_20010901 /length=1387
CCTGGCATTGGCTATCTTAGGGCTGGTAGTCGCCTTTGGATCAATCCGTTTCTATCACACCTATCAATACTCATCCTCTACACCTGATGAGGCCGTCCGCAATTACATCCTGCGCGTTGCGATTGCGAGTGATAGTCCACAAAAAGTAGAGGCGATTAAGGTCGTTTCAGCGATTGCGTCAGATAGATGGGTTCACCNACAAACATTGCTTTTTCAGCCCGCGAGCGGGACTCTCNAATCATATAGCTGGGTATGCCATTGTCAAGAAAAGCCTGTTTGGCTGGTATGTTGAAAAATTGC
>Regulatory_Region_WASECA_FRM_SOIL_READ_1557452298 /accession=XZS96324.g1 /library_id=Regulatory_Region_WASECA_FRM_SOIL_LIB_20010901 /sample_id=Regulatory_Region_WASECA_FRM_SOIL_SMPL_20010901 /sample_name=FARM_SOIL /number_of_sites=1 /site_id_1=Regulatory_Region_WASECA_FRM_SOIL_SITE_20010901 /length=1444
AACAACTGGCGAGCTTCTCAAGGAACTCGGCCCCCCCATCGACCAAGAAATCGGCCGTCCCAAGGCAAACCCAACGTTCTTCCAATGGCCCGAAATGGATCAATCAGGTCCCCTTCCCCCGGGAACAATCGTTTTCCCCAAAGAACCCCGAAAGGAACCTTGCCCCAGAATTCCCTAAATCCGCTCCCGGAAAGACAGGGAATTGTTTCGTCCCTCATTCAAGGGTTGAAAACTGGCCGGGGAAAGGCCATACCTTAAAGCCGTGAAAATGGGGTTGTCTTAAACCCCACACCCACAGGC
>Regulatory_Region_WASECA_FRM_SOIL_READ_1557428074 /accession=XZS71404.g1 /library_id=Regulatory_Region_WASECA_FRM_SOIL_LIB_20010901 /sample_id=Regulatory_Region_WASECA_FRM_SOIL_SMPL_20010901 /sample_name=FARM_SOIL /number_of_sites=1 /site_id_1=Regulatory_Region_WASECA_FRM_SOIL_SITE_20010901 /length=1405
ACGGCGACGCTGACGGCCGCCGGCCCCGCGGCGAAGGTGGGCGGGAGCGCGACGCCGGCGATGCTCGACAGCGCCAGGACGCCGGCCGCCGCTAAAAGTGGGAGTGGAATGTCCAGCCCGACGGCAGGGAGCGCGAGGGCGAAGCCGCCCAGCGTGAAGCCGACGCCGATGGCGGCCAGGCCGAGGTGCAGCGCGATCTGCCCGGGCCCGGCGAGCACGGCCCCGGCGTCGTCGGCCGTCGCGCGGATCCAAAGAATTCAAAAAGCTTCTCGAGAGTACTTCTAGAGCGGCCGCGGGCCC
>Regulatory_Region_WASECA_FRM_SOIL_READ_1557384376 /accession=XZS43495.g1 /library_id=Regulatory_Region_WASECA_FRM_SOIL_LIB_20010901 /sample_id=Regulatory_Region_WASECA_FRM_SOIL_SMPL_20010901 /sample_name=FARM_SOIL /number_of_sites=1 /site_id_1=Regulatory_Region_WASECA_FRM_SOIL_SITE_20010901 /length=1031
CCTTCGGGCATGTCGGTCGAGCAAGCGCGCATGGCTGCGCTGGTCGAGACGGCCGAGAAGGCGTTCACCCCCACTGGAATGTCGCCGGCGGAAGCGGAGCGGATCGCCAACGCGCTCGATCGCGCGCTCGACGACGACGAGTAACGCGTCGCGCAGGCATTGCGGTTAACCCGTCGACGGTGGCGTCGTTTTCGGGTGAGACGTGCTAGGTTGCCCTCGTAAGTAATGTCAGCCAATCAAGCCAACCAATCAGGCCAGATCACGCTCCGCAAGGACGTGAAGTTCAACGGCGTGAAAGTG
>Regulatory_Region_WASECA_FRM_SOIL_READ_1557340483 /accession=XZS27933.b1 /library_id=Regulatory_Region_WASECA_FRM_SOIL_LIB_20010901 /sample_id=Regulatory_Region_WASECA_FRM_SOIL_SMPL_20010901 /sample_name=FARM_SOIL /number_of_sites=1 /site_id_1=Regulatory_Region_WASECA_FRM_SOIL_SITE_20010901 /length=1245
AGCCAACTCCTTACATTATAAACGCAGGTACAAGACCCGTAACACGAAAACATACTACAAATTTTTGCAGGGATAACAAATATAACCCGTTTCTCATGGATTTGTGGCACCTTTTTTCCTTTTCCCCGGCCCAAAAGAAAAAACAAGGGATTCAATTAGAGCCCTCTCAACTCCCAGATAAAGCCAATTCCATGTTATAAAGAACTAATGAAACAATTTCTCTTTTAGATCCGTCTCTTTTTTATTCCAGAAGGATATTCGCAATAGTAATAAAGCTTGCGTTATTATATACACACCGCG
>Regulatory_Region_WASECA_FRM_SOIL_READ_1557443719 /accession=XZS89173.x1 /library_id=Regulatory_Region_WASECA_FRM_SOIL_LIB_20010901 /sample_id=Regulatory_Region_WASECA_FRM_SOIL_SMPL_20010901 /sample_name=FARM_SOIL /number_of_sites=1 /site_id_1=Regulatory_Region_WASECA_FRM_SOIL_SITE_20010901 /length=1129
TAAGCTACGGCCCCTACCGGGGGTACTGACTTAATTAAACTCCGAATACCGAGAATGATTCCGGGAATCAGACTGTGGGGATAACTTCATAATCAAAGGACATAATCAAACATCAGTTAAGGTCCCAACTTTCGCCACTGAAAGGTTTGATTCGGTAACCTGGGATGTGGGTAAAGGCCGCCTCTTACCGGGGTAAAGTGCCATCAGCAATTGCCCGAATAGACGGATAGCCAACGGACTTGGGTGCCAAGGCCCTTGAAGTCCCTTTCGAATGAGGGCCCCTTGGCCTTGAGAAATCAT
>Regulatory_Region_WASECA_FRM_SOIL_READ_1557420932 /accession=XZS72528.b1 /library_id=Regulatory_Region_WASECA_FRM_SOIL_LIB_20010901 /sample_id=Regulatory_Region_WASECA_FRM_SOIL_SMPL_20010901 /sample_name=FARM_SOIL /number_of_sites=1 /site_id_1=Regulatory_Region_WASECA_FRM_SOIL_SITE_20010901 /length=1162
CACTGCCGACGGCGAGAGCACCGAAATAGACCTTGAAAGACGCCTGCACGTGTTCAACGGCGAATCCACGGGCACCGCCTCATAGCCCGCGGCGCCGTGGACAATTTGNTCGAACTTGACGACGGCGGTGCTCTGAACTGGGCCGGCCAAAAACGGAAGGCAATGGGTTCTGGAAGCTCCTTCCCCCAAAACGTTTGGCCCTCCCCCTCCAAAAATGGGCTTTCCCGAAAATGGCTTTCTAGGGCCACCCAAAAAGGGGCCCTTTTCCCACCCTCCGGGATTAGGGAAGGAATCCCCCCT
>Regulatory_Region_WASECA_FRM_SOIL_READ_1557463377 /accession=XZS115540.g1 /library_id=Regulatory_Region_WASECA_FRM_SOIL_LIB_20010901 /sample_id=Regulatory_Region_WASECA_FRM_SOIL_SMPL_20010901 /sample_name=FARM_SOIL /number_of_sites=1 /site_id_1=Regulatory_Region_WASECA_FRM_SOIL_SITE_20010901 /length=1271
TGCGGTTGCAGCCCTACCGTCTTCATCCTTATCATCGCTGTATTTCATCACAATTTTATTTTTCAACTCTTCAGGCACTACTTTATTTGGTTTTATCTTCAAATCAAAATAATGATGTACGGGTACATAAGCATAATGCAACTGGTATTTATCTGAAATCACATTCTTATCTGCCGTTTGTTTAAAAACAAAATATACATCATCATACAATTCAAAAAGCTTCTCCGAGAGTACTTCTAGAGCGCCCGCGGGCCCATCAATTTTCCACCCGGGTGGGGGAACAAGTAAATGAACCCAATT
>Regulatory_Region_WASECA_FRM_SOIL_READ_1557393587 /accession=XZS49863.g1 /library_id=Regulatory_Region_WASECA_FRM_SOIL_LIB_20010901 /sample_id=Regulatory_Region_WASECA_FRM_SOIL_SMPL_20010901 /sample_name=FARM_SOIL /number_of_sites=1 /site_id_1=Regulatory_Region_WASECA_FRM_SOIL_SITE_20010901 /length=1260
GGAAAAAACAAATCCGGTCAGCGCAGTCTTTCGAGCAATAGGCTTAAAAAAAATCATAGACACTCGGGATCTAAATGTGGAAAAATTCCTGAATTGGGTGCAAAAATATGACAGGAATATTACAAAACACCAATGGAGAAAGATTTTTTTTAACCCGCCATGGCATTGAATTACAGCCGATTTTTACTATAAGAAATCACTTGTGCCGCGCAACGTCATGCGTTTGTCAATCGCTGAAACAACTGTTGACATGTACCAATTTTAATGCTCTGATAAGTATTTATTATTAGTGATTTTGGG
>Regulatory_Region_WASECA_FRM_SOIL_READ_1557372087 /accession=XZS30331.x1 /library_id=Regulatory_Region_WASECA_FRM_SOIL_LIB_20010901 /sample_id=Regulatory_Region_WASECA_FRM_SOIL_SMPL_20010901 /sample_name=FARM_SOIL /number_of_sites=1 /site_id_1=Regulatory_Region_WASECA_FRM_SOIL_SITE_20010901 /length=1130
CATGGAGCAGATCGTGGCACCTTGTCGCGGATAGCCTGACGAATCGCGTCGGGACCGGAACACTCTTGCGGCGCGTCCGGTTAGCTGACCCAGAAGCGGGTCGATTGCCTTAACCGGTGACTTTCTACTTACCGAAAAACCTCAGCGCGTCAGGTCGCGAACTGGGGGTACTACGGAATGCTTACCCGCGAGACCACGGCCTCGGGGCGTCATGTTGCTTGCCCTTTGAAAGCCGCGGTTGCCGAGGTTTTCCCGCGCTCCTGAGAGAGCCCTCCGCGCCAAGAGCGCTGTTCCCACATT
>Regulatory_Region_WASECA_FRM_SOIL_READ_1557437169 /accession=XZS81996.b1 /library_id=Regulatory_Region_WASECA_FRM_SOIL_LIB_20010901 /sample_id=Regulatory_Region_WASECA_FRM_SOIL_SMPL_20010901 /sample_name=FARM_SOIL /number_of_sites=1 /site_id_1=Regulatory_Region_WASECA_FRM_SOIL_SITE_20010901 /length=1137
CTAAATTTGAATTACCTGGTTTTCTATTCTAAATTTTTGCAAGAAGTAATTTAATACTAAGTTGATACAACTCTACTTACATAGATTGCTTTCAGCTTTAAGTTCACCTCTTCTCCACCTTCTTCTGTCAAAAATGCTGCCAGAACTTAGAAAAAGAATGAGAACTCTGAAAAAGGGGCTACAATATTTCCTGGTACAAACTCTGCTATAAGAAACCAAGTAGCCTAATAAGTTTAGGTGGGTGACATTTAATCAAAATAACATTTATAATACTCAACTACACATTTACTTCTATTGCTC
>Regulatory_Region_WASECA_FRM_SOIL_READ_1557423965 /accession=XZS71929.g1 /library_id=Regulatory_Region_WASECA_FRM_SOIL_LIB_20010901 /sample_id=Regulatory_Region_WASECA_FRM_SOIL_SMPL_20010901 /sample_name=FARM_SOIL /number_of_sites=1 /site_id_1=Regulatory_Region_WASECA_FRM_SOIL_SITE_20010901 /length=1337
AAGCTAACGTCTTCCCCGCCTTTGAGGCCAGTTGTCCCTCTCTCTCTGTGTCTTCCCTGGAGTGTATAATATCTCTCCCTGCGAAATTCTCCTCTCGTATTTTCCCCTCCCGCCCAATTTGTTTTGTTACTACCCCTCTCTCCCATTCTTCGTTTTCCTTTTTCCCCATATCCTCTTTATCTTCCTCTCTATCTTTTAATTATTTTATCTTTTCGTCTTCTTACTCAATGTATGGTCACAATATCTTTGTTTGGANNAGGGGANTGCGGCTTTATCTTATTCTCTCGCACTTATACCTTA
>Regulatory_Region_WASECA_FRM_SOIL_READ_1557339269 /accession=XZS26486.y1 /library_id=Regulatory_Region_WASECA_FRM_SOIL_LIB_20010901 /sample_id=Regulatory_Region_WASECA_FRM_SOIL_SMPL_20010901 /sample_name=FARM_SOIL /number_of_sites=1 /site_id_1=Regulatory_Region_WASECA_FRM_SOIL_SITE_20010901 /length=1120
GGCGACTTCCCGACAACCTTCCATGTGTCATCCGGTATCTCAAAGGTGAAGTCGGCACCCGGGTCGGAAAACGTCGTACGATTCTGCGCGGCGGCCACTGTCCCCAATGTACATACAGCGAGGGCAAGAAAGACGAGTTTGTTATAAACGCTTTTCATCGTCTTATTATCTCGAGATATTCTACTGGAATAACGGCAAAACTCGGAAGTTTAGATGTGCCTGCACGCGGGACTGTTGTATCGGTTCAAATGCCTCGGTAATAAAGATTGTTTCAGCCTTTTCGAGCCGAACTGCGTCTAA
>Regulatory_Region_WASECA_FRM_SOIL_READ_1557386372 /accession=XZS38967.g1 /library_id=Regulatory_Region_WASECA_FRM_SOIL_LIB_20010901 /sample_id=Regulatory_Region_WASECA_FRM_SOIL_SMPL_20010901 /sample_name=FARM_SOIL /number_of_sites=1 /site_id_1=Regulatory_Region_WASECA_FRM_SOIL_SITE_20010901 /length=1365
CGGCAAGCCCGCGCGCATGTCCGCGAAGGGTTGCACCCGCTAGAAGGTCGCTAAGGTCCCTCGTCCTAATGGCGCCCAAACCAGGCCCTGTGGACGGTGCGCCCGACCCGAATGCGCCTGCCGCCTTACCGCTCTCACAGGTCTGTCCGCAAGTCCTCGTCGCCCCTTGTTCTATCTAGTCCGCGGAATGTGCTCGTACCCTATTGGGCAGTTTTCTGCTCTCCGCTATCGTTTTTTTGTTCCGTCCGGCCACATGCTACTTTTTTTCCGTATCCGGTTCAATCCCGTTTTTCATCCCCA
>Regulatory_Region_WASECA_FRM_SOIL_READ_1557438971 /accession=XZS78136.g1 /library_id=Regulatory_Region_WASECA_FRM_SOIL_LIB_20010901 /sample_id=Regulatory_Region_WASECA_FRM_SOIL_SMPL_20010901 /sample_name=FARM_SOIL /number_of_sites=1 /site_id_1=Regulatory_Region_WASECA_FRM_SOIL_SITE_20010901 /length=1246
CCCCCTCTCTTATTTTATCGCTAATTGTCACCCGATTCCAACCTCTTCCCCACCTTCAAAATACTCTATATTTCCCTAACGCAACTAATACAGCCCCTAATTCAACCACACCTTTAAACCTCTCATCCTCAAATACGACATCATCTCCTATACTCCATCCCATACCTAGTTATTATCACATATGGGTGCCTCCAACTCTCCCCTTTCTCTTATCTTATTCGTGGTATACTCCAAATACTGAGAGAACCTTCCTCCTCCCTCTCAACACATCACATAATCCTCATACGAATACACAAACTC
>Regulatory_Region_WASECA_FRM_SOIL_READ_1557335987 /accession=XZS28501.b1 /library_id=Regulatory_Region_WASECA_FRM_SOIL_LIB_20010901 /sample_id=Regulatory_Region_WASECA_FRM_SOIL_SMPL_20010901 /sample_name=FARM_SOIL /number_of_sites=1 /site_id_1=Regulatory_Region_WASECA_FRM_SOIL_SITE_20010901 /length=1165
GGAATTCTCGCCGCCCGCCGGCGCGGATGTGATCGGCACGCCCACGCCATGACATTGCGCAATTTCTGGTGGGCGCTCGGCTTCGCGCTGGTCGCCGCCGCCATCTACGTCTGCCTGCTGCCCTTCGACCACGTCCCGCAGCCTTTCAACCTGACGGACAAGGCCAATCACCTCATCGGTCATGCGGCGCTGGCCGTGTATTTCACGGGTCTGGTGGAAAGGCGCTCCTGGTGGAAGATCTTCGCGGGCTTGTTGGTCATGGGTGTGGCCATCGAACTCGCGCAGAATCTCATGCACGTG
>Regulatory_Region_WASECA_FRM_SOIL_READ_1557411208 /accession=XZS59948.g1 /library_id=Regulatory_Region_WASECA_FRM_SOIL_LIB_20010901 /sample_id=Regulatory_Region_WASECA_FRM_SOIL_SMPL_20010901 /sample_name=FARM_SOIL /number_of_sites=1 /site_id_1=Regulatory_Region_WASECA_FRM_SOIL_SITE_20010901 /length=1374
GCTTCGCTTCACTAGCAATGCNTTGGCACCTGTAGCNTGCACGTCCGAATCATCTGATTTACGGCCGTATCCACCAGAACGGGGCTCATCATTTGGTCTCCGATGGGAATCTCCGGAGGCCCCCGTTTTGGGGTGTCCCAATCCTCGACACCCGGGAAAAATTGTATTCGCCCTCAGGGAATTAAAAGGGGTTCACCCCCTCACCAAAAACCGGATTTGTTTTTCATCCGGGGGAAAGCTGTTTTTTCCTTTTTTCTCNGGGAAAAAATTTTTTTTAAAAAAGATTTTTTTTTTTTTTTT
>Regulatory_Region_WASECA_FRM_SOIL_READ_1557441668 /accession=XZS95301.g1 /library_id=Regulatory_Region_WASECA_FRM_SOIL_LIB_20010901 /sample_id=Regulatory_Region_WASECA_FRM_SOIL_SMPL_20010901 /sample_name=FARM_SOIL /number_of_sites=1 /site_id_1=Regulatory_Region_WASECA_FRM_SOIL_SITE_20010901 /length=1323
TCCAGAACGGTGAAACGTCCTTCAGGTCGCGACCCCGGCGCACGGCTTCGGCCTCGGCGTTCTTCAGCTCTGCCAGGGCCTTAAAGGTGGCGTACACCACGTTCAACACATTGGCGCTGCCCATGAACTTGGTCAGAATGTCGCGCACACCGACCGCTTCCAGCAAGGCGCGCACGCCGCCCCCAGCAATGACCCGGTGCCGGGCGCGGCTGCTTGAACAGCACTTCGCCCCGCCATGCCGGGCGGGGACTCATGGGGAATGGTGTGCCCGAAAAATTGACCGGCTCAGGTTGGGCCGGG
>Regulatory_Region_WASECA_FRM_SOIL_READ_1557414276 /accession=XZS63838.x1 /library_id=Regulatory_Region_WASECA_FRM_SOIL_LIB_20010901 /sample_id=Regulatory_Region_WASECA_FRM_SOIL_SMPL_20010901 /sample_name=FARM_SOIL /number_of_sites=1 /site_id_1=Regulatory_Region_WASECA_FRM_SOIL_SITE_20010901 /length=1006
TGCTCGATCTGCTGGTGGGCGGTCTGATCGTGCTTAACCTGTCCATCTTTCCCATGATGGACATGGGCGATCCGCTGGCATTTCTCGCCCGCAGTATCACCTATTTCGTGGCATTTGTGTTTCTGCTGGTCAACCTGTACCTTTGGTCGCTGCTGGTGGTGGTGGACATGCCGCTGAAGCAGCTTGTTGAAACGTCGCTAAAACTGGTTTTTATCTATCCTGTCTGGTCAGTGGGGGTGCTGGCTGCCGCTGTCGTCCCCATCCTGATCAGCCTGTTTCTTCCTCAGGCTGTCCTGCTGC
>Regulatory_Region_WASECA_FRM_SOIL_READ_1557456755 /accession=XZS96423.g1 /library_id=Regulatory_Region_WASECA_FRM_SOIL_LIB_20010901 /sample_id=Regulatory_Region_WASECA_FRM_SOIL_SMPL_20010901 /sample_name=FARM_SOIL /number_of_sites=1 /site_id_1=Regulatory_Region_WASECA_FRM_SOIL_SITE_20010901 /length=1334
TGCGCCCGGTTGGCGCTCCTGNNATCGGTTTCCTCGCTTTTCGAGCCAACCAGCAAAATGCAGCGGACTTGATATGGGTACCTGATGATTACACAACCATCCAGGCTGCCATTGATGCTGCCAACCCGGGCGGCATCATCCAGGTGAGAGCAGGTGTGTACAATGAGAACCTGATCCTTAACAAGCCAGTCTCATTGGTTGCTGAAACCTTCGACCCGGTCAACCCAGCCAATAATCAGACAGTCATTGATGGTCTAGGCGGAGCAATCACCATCCTCATTCCACCGGATATGACCCAGA
>Regulatory_Region_WASECA_FRM_SOIL_READ_1557464352 /accession=XZS116363.b2 /library_id=Regulatory_Region_WASECA_FRM_SOIL_LIB_20010901 /sample_id=Regulatory_Region_WASECA_FRM_SOIL_SMPL_20010901 /sample_name=FARM_SOIL /number_of_sites=1 /site_id_1=Regulatory_Region_WASECA_FRM_SOIL_SITE_20010901 /length=1426
GGGCCGGCGTCTCTGGCTCTGGAGCNACCNGAGCCNGNNCGATGACCGTTGTGATGCCAACCCCCCCTAACCCAAGGGGCAGAAAGAAGTCCCCCTGCCTATTGGGGGAATCCGGAAATCCCAGCCGTTTTGTGGGATAGGGCCGGCCCACACACCCACCCGGTGTCTCCTGTTTGAAAATTTTTTAGGGGGAAGTTTCCCCCCCCGGTGTGTGTTAAAAGGAAAATTTCTCCCGGGGGGGCTGTGTTAAGAAAAAAGCGGGGGGGGGGCGGAGAAGGTGGAAACAATCAACCCTCCTTT
>Regulatory_Region_WASECA_FRM_SOIL_READ_1557367183 /accession=XZS31045.b1 /library_id=Regulatory_Region_WASECA_FRM_SOIL_LIB_20010901 /sample_id=Regulatory_Region_WASECA_FRM_SOIL_SMPL_20010901 /sample_name=FARM_SOIL /number_of_sites=1 /site_id_1=Regulatory_Region_WASECA_FRM_SOIL_SITE_20010901 /length=1250
CCAAAGCCCGCCGGTTGGCAAGCTGCGAACGATTCCACGGTCCGGCGGCAGGGTGCCCTGGCGCCCCCGCCTTGACCCGNCATGCGCTTTGGAGTTTGTGCCCGGCGACACCTTGCCACGATGAAAAGTATCATGCCGATCGAACTTCAGATGCCCGCTCCTGTCCCGACCATGGAGAAAGGAACCTTGGCAAATGGCTGGTCAAGGAAGGGGAAAAAATTGAGTGGGGGAAATTCCCGCCGAAATCAAACCCAAAGGGGAACAAGGGAATTCAAGCAGTCCACAAAGGCCCAATGCCAA
>Regulatory_Region_WASECA_FRM_SOIL_READ_1557420939 /accession=XZS72540.b1 /library_id=Regulatory_Region_WASECA_FRM_SOIL_LIB_20010901 /sample_id=Regulatory_Region_WASECA_FRM_SOIL_SMPL_20010901 /sample_name=FARM_SOIL /number_of_sites=1 /site_id_1=Regulatory_Region_WASECA_FRM_SOIL_SITE_20010901 /length=1184
GAGCCACTGGCGCTGCATCCGGACGACCCACTCGCAGTATTGCTTGGTGGTTTCAATCTTGACGTCGCCGAACTGCGCCCGCCCGGCCGTGAACAGCAGCTGCACGGCGGCCAGCGGATCGACCTGGTGCTCGCCGACGTCGAGCGCGGGCTTGCCTTCGTGCTCGTACCAGACGCCGCCGGTTTCGCGGCGGATGACCTCGCCGAGGTAAGCGGCGGCCGCCGGCGCCAGCTTGTCCTGGTCCTGGCGATTGCCGCCATGTACTTGTCGACGAGGGGCAGCGTTCGCGGATGAAAATCG
>Regulatory_Region_WASECA_FRM_SOIL_READ_1557440902 /accession=XZS86556.b1 /library_id=Regulatory_Region_WASECA_FRM_SOIL_LIB_20010901 /sample_id=Regulatory_Region_WASECA_FRM_SOIL_SMPL_20010901 /sample_name=FARM_SOIL /number_of_sites=1 /site_id_1=Regulatory_Region_WASECA_FRM_SOIL_SITE_20010901 /length=1410
TTACAATGAACTCGACCTGGACTTGCTGCCCCCAGGGGCTGAACCTTTCCTTTGGCCCGGTAAACGGAGGCCGGGGTCGTTCCCCGGGGCCAATGTGTTCTTTCCCCGGAACTTCTTTGACTTCAAAAAGGCAGGCCCCGAACAATTCCTATTTGGCCACAATCTTGGGGCTTGTGTTAAAAAGGCCACCGGAAATTTCCTTTATTAGGTTCGCGGCCCCCCTTAAAACGGGGGGTTTTAAAATTGTTCTAAAAAGAGCCCCCCAGGGGGGGAAAAGAGGGAAAATTGTTTTTCTAAAAA
>Regulatory_Region_WASECA_FRM_SOIL_READ_1557373254 /accession=XZS33002.x1 /library_id=Regulatory_Region_WASECA_FRM_SOIL_LIB_20010901 /sample_id=Regulatory_Region_WASECA_FRM_SOIL_SMPL_20010901 /sample_name=FARM_SOIL /number_of_sites=1 /site_id_1=Regulatory_Region_WASECA_FRM_SOIL_SITE_20010901 /length=1064
TGAAATTGTTATCCGCTCACAATTCCACACAATATACGAGCCGGAAGTATAAAGTGTTAAGCCTTGGGTGCCTAATGAGTGAGTAACTCACAGTAATGCGGCTAGCGGATCTGACGGTCACTAAAACCAGTCGGTTATATAGACTCCCAACGTACACGCTAACGCCATTGGCGCAATGGGCGAATTGTACGACTTTGCGAAATCCCGTGATTTGTGCCAAAAAATTCCATGGATCAATGGTTGAAATTGAAATCCCGTATCAACGTATCAGCCATGTTTTGGCAACCATCACAGTAACAG
>Regulatory_Region_WASECA_FRM_SOIL_READ_1557391807 /accession=XZS51158.x1 /library_id=Regulatory_Region_WASECA_FRM_SOIL_LIB_20010901 /sample_id=Regulatory_Region_WASECA_FRM_SOIL_SMPL_20010901 /sample_name=FARM_SOIL /number_of_sites=1 /site_id_1=Regulatory_Region_WASECA_FRM_SOIL_SITE_20010901 /length=1195
ACGGTCTCGTGAAGAGAGTGCAGCAGGCAACCGCAATCGAGGACTGGCCAAAGGTCGTCGGAGACCGGATCGCTGCGGTCACAAAAGCACTTTCGATCACGCCGGACGGCGTTCTCTTCGTGGCCGTGAGCACTCACGCGTGGATGACGGAACTCGGCTTGATGGAACCCGAGCTGCTCGCGGCGCTCAACGTTGGAAGGAGCCGTGACAAGGTCCGGAAAATCAGGTACCGGCTCGACCGCTAAGTTGTTTTCGGCACAGTGTTTAGGTACTGAATCCGGAATTGCGGAAAACGCCTCC
>Regulatory_Region_WASECA_FRM_SOIL_READ_1557452904 /accession=XZS97627.b1 /library_id=Regulatory_Region_WASECA_FRM_SOIL_LIB_20010901 /sample_id=Regulatory_Region_WASECA_FRM_SOIL_SMPL_20010901 /sample_name=FARM_SOIL /number_of_sites=1 /site_id_1=Regulatory_Region_WASECA_FRM_SOIL_SITE_20010901 /length=1112
CGAACCGGAAGACGGGGGCGGGCAGAATCATGGCGCTCCTCACGAAATGTCGTGCTGACAGCGGGCTCTCCAGCCGCGTCTGACTTTACACGCTGGCAGAAAGCTCGTGTGCTGCAAGAACGCAGCAACTCTCTCTGTGAGATGAACGACATGACGGCTCGATGCGAACAGACCCGGAACAGGCGGGAGGCTCGTGGTCCGCATGTTGCAAAGTCCCAATCCTAAAGTGAGTCCTAACCGTTAAACGTAAGGAGGTTGTGATGGCAGATAGGAGTGATCTTTCCGGATGGGATGAGGAAG
>Regulatory_Region_WASECA_FRM_SOIL_READ_1557372863 /accession=XZS31386.y1 /library_id=Regulatory_Region_WASECA_FRM_SOIL_LIB_20010901 /sample_id=Regulatory_Region_WASECA_FRM_SOIL_SMPL_20010901 /sample_name=FARM_SOIL /number_of_sites=1 /site_id_1=Regulatory_Region_WASECA_FRM_SOIL_SITE_20010901 /length=1155
AAAGAGGAAAAAAAGAAAGAAAAAAAAAAAAAAAAAAAAAAAAAAGAAGTAAGAAAACAAGAGGAGCATAGAAGAGATAAACANGNNNCCGGNTGCCCGGACCCTATCGGATCAAGAATGCGTAGATTGAATACAAACAACAAATATTTCGAACAAAATAGGAAATTAATGTCAAATGACATCACCGGTGATAACGAACAAGAGCAGCCAGAGGCTGACACAGGTTTAGTTGATTCAGAATCATATAGTGATTCAGAAAAAGAATCCGCTAATGAAGACACCATTTTAACAACAACCACA
>Regulatory_Region_WASECA_FRM_SOIL_READ_1557375264 /accession=XZS43990.y1 /library_id=Regulatory_Region_WASECA_FRM_SOIL_LIB_20010901 /sample_id=Regulatory_Region_WASECA_FRM_SOIL_SMPL_20010901 /sample_name=FARM_SOIL /number_of_sites=1 /site_id_1=Regulatory_Region_WASECA_FRM_SOIL_SITE_20010901 /length=1150
GCGTCTTCCAGATCGTCGAGCACCTGCCAACCAGCCACAGTCATCACGCCGGCGCGCGGGGGATGGTGATGCCAGTTCCCTCTCGGCATGGGGCTCGGCGTCAGTCCGCCCCTCCGGATCGGGCGGTGCTGGCACGGCGCGCGGCACGGNCTTACACGGCCAGGGGGTCTCTGATCGACGGCACCGGATCTCATAACAGATCTCGGGGGCACTGCGGCGCTGTGGGGCCTACACGGGCCGGCCCGAGGGAAAAAATGTTATCGCCCGTAAATGGCCATTTATTCGAAGGCCGAAAAAGGA
>Regulatory_Region_WASECA_FRM_SOIL_READ_1557334631 /accession=XZS27552.y1 /library_id=Regulatory_Region_WASECA_FRM_SOIL_LIB_20010901 /sample_id=Regulatory_Region_WASECA_FRM_SOIL_SMPL_20010901 /sample_name=FARM_SOIL /number_of_sites=1 /site_id_1=Regulatory_Region_WASECA_FRM_SOIL_SITE_20010901 /length=1169
CCGCTTCCGAGGATCTGAAATGCGGCAGGGACAAGAATGATAATCATGATGGATGGAAAGATCAACAATGCCATCGGAATGATCATCTTAATTGGGGCTTTATGCGCCTGTTCCTCGGCAACTGACGAGTTTCATACGCTTTGGGTCAGTTGATACGTAGCACTTTGCCATACTCACACCAGTTGCTCGTCTGATGATTGCGGCACAAGCTGGCATTCTGGCATACCCAGCGGCGCCCTGTTTTACGATTGGCCGACTTCCAGTGGATCGGCAGGTCTGCGACCAGGCCGTATGTCCTTT
>Regulatory_Region_WASECA_FRM_SOIL_READ_1557447017 /accession=XZS92925.b1 /library_id=Regulatory_Region_WASECA_FRM_SOIL_LIB_20010901 /sample_id=Regulatory_Region_WASECA_FRM_SOIL_SMPL_20010901 /sample_name=FARM_SOIL /number_of_sites=1 /site_id_1=Regulatory_Region_WASECA_FRM_SOIL_SITE_20010901 /length=1244
CATTGCAACAACCTCCGGTGTCCGTGCCCGAAGAGTTTTTTCAGGCCCGTCCTAAGGCCTTGGGCACCATGACGCTTCATGTCCTGGCTCCCAAAAGATTTTACCTCGCCGTTTCCCGCGCCCCCCGGGTGAAAGTAAACAAAAACATTTCCCGGGTCGTGGTGAACCGGCGCTCGTCTTTTATAACGGAAGGGGTAAGAACCCGAAGCGGCGTTAACCATTTTTTTTAGACGGGGACCCTTTTTTAACCGGGGTAGAAGGCCGGGGAAAAATAAACTCTCCCCCTTTTCTGGGAAAAGA
>Regulatory_Region_WASECA_FRM_SOIL_READ_1557424116 /accession=XZS72046.g1 /library_id=Regulatory_Region_WASECA_FRM_SOIL_LIB_20010901 /sample_id=Regulatory_Region_WASECA_FRM_SOIL_SMPL_20010901 /sample_name=FARM_SOIL /number_of_sites=1 /site_id_1=Regulatory_Region_WASECA_FRM_SOIL_SITE_20010901 /length=1359
CCCGAGCGCTTCGCTGAGCTCACGCGGCGAACGCGGGCGATATACAACGACGTCAGGGCGAAGAAGCTGCGTGACCATTTCGCCCGGATCGAGGCCCAGCGCCGGGATGCCGTCCTCCCCCAGGTCGCGGGGCGCTCGTACGGTGGGAGCCACGAAACGGCTCCCGACGATGAGGAACCGGACGCCGTGAGCGCGGAGTTCGGAAAGGCAGTGGGAGCGTTCACCCGCGCGGTGGCGGCTGTGTCAGGAGAGCTCGAGCGGCGCGTCTTCGTGGGGCACGACGGCTGACGGTGCGCGACG
>Regulatory_Region_WASECA_FRM_SOIL_READ_1557310298 /accession=XZS9914.x1 m /library_id=Regulatory_Region_WASECA_FRM_SOIL_LIB_20010901 /sample_id=Regulatory_Region_WASECA_FRM_SOIL_SMPL_20010901 /sample_name=FARM_SOIL /number_of_sites=1 /site_id_1=Regulatory_Region_WASECA_FRM_SOIL_SITE_20010901 /length=988
TGTGGTTGGTTCCAATCCTTTTCATCATTCACACTTCCTGTATACTATCCTAATCCAATGCCATTCTCTCCAACGTTCAGAACTTGTTGACAACTGCAATTTGGATTGCTGATATAGGGAACATGTAGAAAAAAAGAGACATTCACATGAACTAAATGATTAACCTGTCACTCATATCATCCTTATCGACCTTGTAAGATCAGTAAGACCTCGTTTCCATCTTTTAAAAGCATCCTGTTGCCTGTTACTTCGTAACGATGGATCTTATCAATGGTTGGAATAAAGGTGGTTCCAAAGCGA
>Regulatory_Region_WASECA_FRM_SOIL_READ_1557437648 /accession=XZS82887.g1 /library_id=Regulatory_Region_WASECA_FRM_SOIL_LIB_20010901 /sample_id=Regulatory_Region_WASECA_FRM_SOIL_SMPL_20010901 /sample_name=FARM_SOIL /number_of_sites=1 /site_id_1=Regulatory_Region_WASECA_FRM_SOIL_SITE_20010901 /length=1232
CCGGGTGGGGTACCAGGTAAGTGTACCCAATTCGCCCTATAGTGAGTCGTATTACATTCACTGGCCGTCGTTTTCAACGTCCTGACTGGAAAAACCCTGGCGTTTACCCAACTAAATCGCTTGGAACAAATCCCCCTTTCCCCAGCTGGCGTAATAACCAAAAAGCCCCGCACCGATTGCCCTTTCCCAAAATTTGCCCACCCGAAAGGGCAAAGGGAAATCCAATTTTAAAGGAAAAAGGGGTAAAACAAACGGAATCAAATGGTTGGGGAATTTAAATTCCCAACCCCAAGGGTTAAT
>Regulatory_Region_WASECA_FRM_SOIL_READ_1557435845 /accession=XZS81843.g1 /library_id=Regulatory_Region_WASECA_FRM_SOIL_LIB_20010901 /sample_id=Regulatory_Region_WASECA_FRM_SOIL_SMPL_20010901 /sample_name=FARM_SOIL /number_of_sites=1 /site_id_1=Regulatory_Region_WASECA_FRM_SOIL_SITE_20010901 /length=1143
GTCCGACGACGATTCAAACGCAGGGACCTTGCCGAGCGACGCGTTGGACTTCGTGACGGGTCTTTACGGACGTGCGGCCTCTCGCGGAGGCGTCGACGAAAGTACCCTAACGCGTTGAAGCACAATGAGCTCCTGAGAGCCGCTTAAGGGCAGACAGGGTCATTGTTAGGTAGCGGCTATCGGAGCCGCAGCGCGTTATCGGAGCCTCGGCCTGACGTGCAGCTAGGGCTGTCAAAAGGTCTCAGGTTTTTGACCATCCTCCCTTGCGAGACCGCGAGCTGCGCCTAACGGTCGCCCATC
>Regulatory_Region_WASECA_FRM_SOIL_READ_1557339735 /accession=XZS26682.y1 /library_id=Regulatory_Region_WASECA_FRM_SOIL_LIB_20010901 /sample_id=Regulatory_Region_WASECA_FRM_SOIL_SMPL_20010901 /sample_name=FARM_SOIL /number_of_sites=1 /site_id_1=Regulatory_Region_WASECA_FRM_SOIL_SITE_20010901 /length=1059
GTTATCTAATTTTTTTACTTTCAATAACTTTACTTCATCCATTTATATAACACTATATTAATTTTTGAATACTTAAATGTATTACCAAAATAATACATCCATGTATTATTAGAAAAAAGGTATCCTCTTCAAATTGGATGGTTTTCAATCACAGGTAAAATATAATAGTTGCTCCATTTCCCCCTTATCATATTATGGAGTAAAAAAATTGGAAACTCGAAGCTTTAAAAACAACTGCTGGCTTCACTGAACTTTATCCTGATGAAATCACCGATGAAGGTATGCACAACTTTCGCTTCT
>Regulatory_Region_WASECA_FRM_SOIL_READ_1557369984 /accession=XZS38108.g1 /library_id=Regulatory_Region_WASECA_FRM_SOIL_LIB_20010901 /sample_id=Regulatory_Region_WASECA_FRM_SOIL_SMPL_20010901 /sample_name=FARM_SOIL /number_of_sites=1 /site_id_1=Regulatory_Region_WASECA_FRM_SOIL_SITE_20010901 /length=1288
CGCGCTCGCGGTGCTGCTGGTCGTCGCCCGGAGCGATGCGCGCCACTGGCGCAAGCAAAGCGGGCAGTTCGAGCAACTTTACCATCGCGAGCAGGCCGCCTTCGCGGACACCGTCGCCAACTATCGCGCAGCCGCCGCGACCGCGCGCGCGGCCGACGAGGCCAATGCCACGCGCGTCGCAACCGAGCAGCGCGCGATCAACGAAAGGACCGCCGATGATTTCGAAGCTCGCCTTGCCGCTGCCCGTGCTGCTGCTCGGCGCCTGCGCGTCGAGCCCCAGGCCGCAGCCGATCCCGGTGC
>Regulatory_Region_WASECA_FRM_SOIL_READ_1557391481 /accession=XZS49977.x1 /library_id=Regulatory_Region_WASECA_FRM_SOIL_LIB_20010901 /sample_id=Regulatory_Region_WASECA_FRM_SOIL_SMPL_20010901 /sample_name=FARM_SOIL /number_of_sites=1 /site_id_1=Regulatory_Region_WASECA_FRM_SOIL_SITE_20010901 /length=1071
CGCCCCCCGCGGGAAAATCGAAGGCTTTGATGCGGGCCGTGACAGCGAGCTTCTGCGTGTGCCCAAGGGCAAGTTCGTCTGTCAGAGCGGACGGGGCGAGCCGGTCGAGAGCGCGACCAACGCGCCGTGCACGCCGCAAGGCTCGGGCAACGACAAAGAGTGCCCCGGNTTCGCAAAACGGCACCGACAGCACCGCCTGCAAGACGCCGGGCTTGCAATGCTTCTACGAAGGGTTCGTTTGCCCCGAATCGGACGGCACGCCCAAGATCGACGTCTGCCAGTGCAAGGCGGGCGCCCTGC
>Regulatory_Region_WASECA_FRM_SOIL_READ_1557323113 /accession=XZS18655.g2 /library_id=Regulatory_Region_WASECA_FRM_SOIL_LIB_20010901 /sample_id=Regulatory_Region_WASECA_FRM_SOIL_SMPL_20010901 /sample_name=FARM_SOIL /number_of_sites=1 /site_id_1=Regulatory_Region_WASECA_FRM_SOIL_SITE_20010901 /length=924
ATTTCGGCCCTGAAAACCTTCGAAGTATAGCACTTCGCCCTGAGGCCGCGGCTTCGACCACAGTCCTCCTACTCGCTATCGCCTTCCTTCACGCGCCGCAGACGTCTCCGCTCCCTGCGGTCAGGGGCGTTGGTCAGGGCAGCCCGCCGCGGGCCGGCCAAACGCAGCAGGTCCCGCAGCGCTTGCTCTTCGGGGGTCGGCGGGGGCGTGGTGTCGTCGTACAGAAGGCGTGCTTCCGTCTTGNGCAGGTGACGGTCGGCGATCGTCTTCACGACGACCCGCTGACGGCCGCTCCGAGCC
>Regulatory_Region_WASECA_FRM_SOIL_READ_1557458072 /accession=XZS96604.b1 /library_id=Regulatory_Region_WASECA_FRM_SOIL_LIB_20010901 /sample_id=Regulatory_Region_WASECA_FRM_SOIL_SMPL_20010901 /sample_name=FARM_SOIL /number_of_sites=1 /site_id_1=Regulatory_Region_WASECA_FRM_SOIL_SITE_20010901 /length=1382
CAGCAGCAGTCGATCGCCGTGGTCGATCTCGCCGCCGGCTTCGACAGCGCGTCGGACATGGCGCGCGACATCGCGACCCGGACGAAGGGCGTCAGCGAACGCTCGCTCGCCGCGATGGCCGCGGCCAACCAGGTCAAGTCGGCCTCGAACGAACTGGCCAAGCTTGCCGAGGGCGTACGGGTCGACGTCGAACGCTTCATCGCCGACGTGCGCGCCGCCTGAGGCGCGCCGCCTCAGGGGCATGCTCGCCGCTTAAGGCGCACCGCATCAAACAAAGGGCAAGCGCGGACTAATCGTTGA
>Regulatory_Region_WASECA_FRM_SOIL_READ_1557408083 /accession=XZS57651.b1 /library_id=Regulatory_Region_WASECA_FRM_SOIL_LIB_20010901 /sample_id=Regulatory_Region_WASECA_FRM_SOIL_SMPL_20010901 /sample_name=FARM_SOIL /number_of_sites=1 /site_id_1=Regulatory_Region_WASECA_FRM_SOIL_SITE_20010901 /length=1171
CGCAACATCGTCCATCAGCGTTCGCCTGATCGCTGAGGAAGGCACCCAGCCGATCGAGATCGGCCCGTGGACGCCGGAAGGTGCAGCCAAGGAAGCCATCCAGGATTTGATCTTTTTCTTCCAACGATTTGTCGAGTTCCTGATCCGTTTCGTGCTATTGACCTTGCCAGCTTTACTCCTGATCGCTATCCCGCTCTATATCATTTATCTGATCGGACGCGCAGCGTATCGCAGAGTCCGTAGATCAAGAGTAAATGTGGAAGAAACAGGAAGCGATGAAGTAAAGAAGTAAGTGATAAT
>Regulatory_Region_WASECA_FRM_SOIL_READ_1557374082 /accession=XZS34079.y1 /library_id=Regulatory_Region_WASECA_FRM_SOIL_LIB_20010901 /sample_id=Regulatory_Region_WASECA_FRM_SOIL_SMPL_20010901 /sample_name=FARM_SOIL /number_of_sites=1 /site_id_1=Regulatory_Region_WASECA_FRM_SOIL_SITE_20010901 /length=977
ATGTTNACCGGNGGTAACANATTTGGTCCGAATCCACCCCTCTGCGTACGTTTCCGGTTTGGAACGAACGCAGAGCGGTAGATTCGGCTGATTATCCCGTTAATTAACTTTTCAAAGATCAGTTCTTTTATTTCAAAGCATTTGCCGGAATTGTCTCAGACTCCGATGCTCCGAGGCGGCGGCAACCGGGTGTGCAAATTTGCACGCCGAAGCTGTCGCCGCCTTGATCCAAGCAATTTATATGCCCATCGAAAAAACTCTTTTTACGCCGAAAAAGCGACCAACCACGCCGCCATAAAG
>Regulatory_Region_WASECA_FRM_SOIL_READ_1557405101 /accession=XZS63521.y1 /library_id=Regulatory_Region_WASECA_FRM_SOIL_LIB_20010901 /sample_id=Regulatory_Region_WASECA_FRM_SOIL_SMPL_20010901 /sample_name=FARM_SOIL /number_of_sites=1 /site_id_1=Regulatory_Region_WASECA_FRM_SOIL_SITE_20010901 /length=1099
AATTTGAGGCACGGCATCTGTCGAACCCGCATTGTAAGTACTTTAGTGGCCTATGATAAATCGAGTACATGCTCGCGAGTTCCATCCCGTAAAAGCGGTGGATTTATGAAACCCGTTAAACAAGTGTTGAAAGGAATTCCTGTGTGGATTTTAATCCACCGGGTAGTGGGTGTATCGAATGACATGGTCTTAAAGCGGTGAAAATCAGTCGCCACTTGTTGCCGAAGATGGTTCCAATGCCGGAGGCACAATTTTATCCGCCGCATGGGCAGCTTTCGATTCTAGTCAGTTACCGCTGAC
>Regulatory_Region_WASECA_FRM_SOIL_READ_1557366863 /accession=XZS30847.b1 /library_id=Regulatory_Region_WASECA_FRM_SOIL_LIB_20010901 /sample_id=Regulatory_Region_WASECA_FRM_SOIL_SMPL_20010901 /sample_name=FARM_SOIL /number_of_sites=1 /site_id_1=Regulatory_Region_WASECA_FRM_SOIL_SITE_20010901 /length=1140
AGAACGACTCCTTCGGCATCAAAGATGTAATTGTTCGTGATCTTGAACGGGTCCTCGTTATTTTTAAACATCAGAAACCTGCACTTATGATTATGGGTTTGGTGTACTTCTAATCAATTCCAGTGAAAACACTGAAGCGAATTAATTTTGCTGTCTATATCCTTATAAGCGCGTCTCTCATGTGAAAAATGTTAGAAGCCCTTTTAAATTAGACCATATATTATTTTCTAACTTAGTTATAATCCTGTAAATCTACTAACCTAAGATTAGAAGGCTAGTTTCACAATACAAAAAATTTCC
>Regulatory_Region_WASECA_FRM_SOIL_READ_1557365437 /accession=XZS30670.y /library_id=Regulatory_Region_WASECA_FRM_SOIL_LIB_20010901 /sample_id=Regulatory_Region_WASECA_FRM_SOIL_SMPL_20010901 /sample_name=FARM_SOIL /number_of_sites=1 /site_id_1=Regulatory_Region_WASECA_FRM_SOIL_SITE_20010901 /length=848
CCCGAGCGGTAACCGTAAACGTTTCGGCTGTTGTAACCGTCCTCATATCCTCGCTGGAAACCCTGCTGGAAGTAATACTGGTACTGGCTGCGGTCGACGTACGACTGGTAGCCATAAGTACCGGTGCGGTAAATGTTATTGCCATAGTAGCTGCCGCCTCGGCCGTAACTTCTGTCCATCTGGCCCTGGCGATAACCCTGCTGGTAACCGCTGTTAACCGTCTGCCTCAAGAGCTCGGGCCCACGCTGGTTGGAATCGTAATACGAACCGTTCCGATAAACGCGGTAGACGTCTGTACGA
>Regulatory_Region_WASECA_FRM_SOIL_READ_1557384331 /accession=XZS42961.b1 /library_id=Regulatory_Region_WASECA_FRM_SOIL_LIB_20010901 /sample_id=Regulatory_Region_WASECA_FRM_SOIL_SMPL_20010901 /sample_name=FARM_SOIL /number_of_sites=1 /site_id_1=Regulatory_Region_WASECA_FRM_SOIL_SITE_20010901 /length=1165
GCCAATGGTGGCCTCCCGAGCGGCCATTCCGACCATTGCCATTTGCTGCGCCGCCCGAAAAACTTCGAACTCTCATGCGTCCCAAACACTTTCTCTTCCATCAACTGAACTTGATACTGCGGTTCTTGAGCCCTGAACTTCAGGCGGAAAGGGGAGCTCCCCTCCTAGTGTTCTTCCAGGCTGGTAATGTCCAGGACTGTGCCCAGGTGCCTGGGATCCTCTTTCTCTGCGAAACCCCTTGTCATTATTGTTTTGCCGCGAGTTCTCTTTCTGCTAAATCGAAGTACCTACCTGCCCCGG
>Regulatory_Region_WASECA_FRM_SOIL_READ_1557416711 /accession=XZS71573.g1 /library_id=Regulatory_Region_WASECA_FRM_SOIL_LIB_20010901 /sample_id=Regulatory_Region_WASECA_FRM_SOIL_SMPL_20010901 /sample_name=FARM_SOIL /number_of_sites=1 /site_id_1=Regulatory_Region_WASECA_FRM_SOIL_SITE_20010901 /length=1235
AGCGGGTTCTTCCTTTTCTAAATATAAAAATACCCGCATTGCATCAAACCATCTGGATTGCGACCAGTACCTTTTTAGTGGTTTTGCCTTTTTTAATCGGTGGCTATTATGTACAGGGTAATTTGCGCCGCGTGTTGATACAGGTAAGAAAAAGCTGGAGCATCTTGTTAATATATTTATTGCTGGCTTTGTTTGTACCATTCTTAAATACTGCCAATTCTTTTGAAAATTGGGTGATAGCTACCATACCATTGGCCACTTTTCATAGTTGCACCTATTTTTATCCTGCCAAAAAATGGG
>Regulatory_Region_WASECA_FRM_SOIL_READ_1557436178 /accession=XZS82706.g /library_id=Regulatory_Region_WASECA_FRM_SOIL_LIB_20010901 /sample_id=Regulatory_Region_WASECA_FRM_SOIL_SMPL_20010901 /sample_name=FARM_SOIL /number_of_sites=1 /site_id_1=Regulatory_Region_WASECA_FRM_SOIL_SITE_20010901 /length=1347
CCATTGGAACTACCATAATACCCTCTTTTTAACTTTCGCTAACTAACTCCTCTTTATTTTGGGTAAGAAATTCCCTTCCTTTGTTCTTTGTACTGAGTCAAAAATAATTTGAATGTTTATATTACTCTGCTCTAAATCATAGTATAACTTTCCTCTCGGCTGAGATATGGGCTGAATCACTTTCGTAGAGATATACTTATATCCGCACTTGTGTGTGTACATATATTCCTTCTTTATTTATTGCCTAAATGTCTCTGTTCTCACATTCCTCTACTACTTCATAGTGCNTCTAATATACAC
>Regulatory_Region_WASECA_FRM_SOIL_READ_1557322824 /accession=XZS18530.b2 /library_id=Regulatory_Region_WASECA_FRM_SOIL_LIB_20010901 /sample_id=Regulatory_Region_WASECA_FRM_SOIL_SMPL_20010901 /sample_name=FARM_SOIL /number_of_sites=1 /site_id_1=Regulatory_Region_WASECA_FRM_SOIL_SITE_20010901 /length=919
ATTATTATCTGTTTTCTATTTGTGATCAGCATTATTATGCTTCCCAGTTTCCAACGAGCAACTGCTGACGGTTTATTTGAAGAAAGTCTACCCCCAGCTACCGTAGGTGATAGAGAGGCAAGCCTTTATACAAAAATTAGCCCGCCTATNTTGACATCAGATACAATGCAGAATGCCTTCCTTCATTAAGATTATNTGATTCTAAGACTGGAAATAATATACTAATGTAATTATTTTTTAACTATAGTAGGNGGACAATTGCTACTCGTGAATATTTATCAAAGATGTCCNTGACGTNAA
>Regulatory_Region_WASECA_FRM_SOIL_READ_1557383260 /accession=XZS38626.b1 /library_id=Regulatory_Region_WASECA_FRM_SOIL_LIB_20010901 /sample_id=Regulatory_Region_WASECA_FRM_SOIL_SMPL_20010901 /sample_name=FARM_SOIL /number_of_sites=1 /site_id_1=Regulatory_Region_WASECA_FRM_SOIL_SITE_20010901 /length=1175
GGCGATTCGTGGAAGTGGCGCGGCAGCCGGCCGCCACGCAACCGCGGTCCCACCCGTTCGTCCAACGCCTTCGCTGAACTCGCCACGCTCCGCGGCAAATGAGGATAGACCGCTACTTGCACTGCATCCGCCTGGCCAAGTCGCGCACCGCCGCACAGGCCAGGATTGCTGAAGGTCATGTGCGTATCGATGGCCGCCGCGCTCTCAAGGCGAGCGATGAGGTCAAGGCCGGCAGTATCGTCGCGCTTCCGCTTGGGGGCAGCGTCCGCGTTCTTCGGGTGCTGTGCCTTCCTACCCGAG
>Regulatory_Region_WASECA_FRM_SOIL_READ_1557406913 /accession=XZS65039.y1 /library_id=Regulatory_Region_WASECA_FRM_SOIL_LIB_20010901 /sample_id=Regulatory_Region_WASECA_FRM_SOIL_SMPL_20010901 /sample_name=FARM_SOIL /number_of_sites=1 /site_id_1=Regulatory_Region_WASECA_FRM_SOIL_SITE_20010901 /length=1291
ACTGCGGTCCGGCTCGCGCGACACTATNTGATATTGCATTGCGTCATCACATGCGGCATAGCAAATCAAAAAAGATTGTTTTGCCGGAGAACAAACACCGTACTATAGGCATATATTATGCAATTGCCTTAACAGTAGTTGTTGGAACATTAATTATGGGCCATATCCCGGTATTTAAATAGTTTGAAAAAAAGTGGTAAAAAAGTTTGCCAATTCAAATTTCTTTATAAATTTGCGTCCACAATGATCCAAAGAATTCAAAAAGCTTCTCGAGAGTACTTCTAGAGCGGCCGCGGGCCC
>Regulatory_Region_WASECA_FRM_SOIL_READ_1557382146 /accession=XZS41448.y1 /library_id=Regulatory_Region_WASECA_FRM_SOIL_LIB_20010901 /sample_id=Regulatory_Region_WASECA_FRM_SOIL_SMPL_20010901 /sample_name=FARM_SOIL /number_of_sites=1 /site_id_1=Regulatory_Region_WASECA_FRM_SOIL_SITE_20010901 /length=1168
ATTTTCTTTTATGTCTGCCAGCCTTTTTGTAATGATCGCGCGCCTTATCCATTTGGGTGAACTCGGATTACCATCGCCCAGTGACCATGTTTATGTTGGGGAGATCTCCCACCCGATGAATTCCTGCTATGGCAAGGCCGCTCCAATTCCTATGTGAAATAGATTCCGGAGAATAGAGGCCGTTCCGGTTTGTGCGCCAATCTAAGACCGATAACCGGAACCCCACCCATCCCAGGCCTCGAAACCGTTCATTTTTGCCCCCCTTTGGCTGCTTTTTCTAGTCCCCCCGTTCTGGAAACC
>Regulatory_Region_WASECA_FRM_SOIL_READ_1557446817 /accession=XZS92746.b1 /library_id=Regulatory_Region_WASECA_FRM_SOIL_LIB_20010901 /sample_id=Regulatory_Region_WASECA_FRM_SOIL_SMPL_20010901 /sample_name=FARM_SOIL /number_of_sites=1 /site_id_1=Regulatory_Region_WASECA_FRM_SOIL_SITE_20010901 /length=1299
CAGTGACGCTCAGGCGTGCACCAGGTCGAAGAGTGCGACTCATCTCGCGATACAGTCGTCACGTGCCTCGAGTGATCGACGCCCGCGCGCTGCACGGGTCACGCGTCATCAATCGCGACTGCTCGCTGCACAGATGAGCTGCCGTCAGAACCGCGAACGTGACTGCCCGGTGCCAGTCTGCCCGGCCCCATGGGTCCCCCATGCCTGGAGAAACGGGTTGCTGCCCCTATTTACAACCCTTCCCAAACAAGGGGCCGGGAAAACGCCACACCTTCCCTAGTGGGCGGTAATCGGAAAATT
>Regulatory_Region_WASECA_FRM_SOIL_READ_1557326317 /accession=XZS21077.g3 /library_id=Regulatory_Region_WASECA_FRM_SOIL_LIB_20010901 /sample_id=Regulatory_Region_WASECA_FRM_SOIL_SMPL_20010901 /sample_name=FARM_SOIL /number_of_sites=1 /site_id_1=Regulatory_Region_WASECA_FRM_SOIL_SITE_20010901 /length=1046
TACTATAGTAGTGCGTAATGACATCCGCAAACATATGTCGAGAGCCGCACCAATCTCGCGCAGAAATCCGACAGAAGGAACAGCATGAGTTCAACGAGGCCATGGACTCCAGCCCAATCCTGAGCGACCATAGAAGGTTGTCGGCCTCACGTTCTCAACAATAATCGTCGCCGGAAGCGTCGAAAGATTGTTGCGGAATTCAAAAACGGTCAGCAGAACGGGCCATTCCAATAAATGGCCACATTTGGGATGTCGTTACAACACCGGCTTGGCGTGAGGTCGCTTCGTTTGTATCCACCA
>Regulatory_Region_WASECA_FRM_SOIL_READ_1557392893 /accession=XZS49322.g1 /library_id=Regulatory_Region_WASECA_FRM_SOIL_LIB_20010901 /sample_id=Regulatory_Region_WASECA_FRM_SOIL_SMPL_20010901 /sample_name=FARM_SOIL /number_of_sites=1 /site_id_1=Regulatory_Region_WASECA_FRM_SOIL_SITE_20010901 /length=1197
GAAGAAAATGTTAAGGAGGCTCCCGTTGTTACCACACCAAACAACGTTAGTGTTAAGCCCGTTAACACCAACGTAAACGTAAAACCAAACAACAATACCAAACCAAGCAATCCAAACGCGTTATTTCCCGGAATGAACAATGACGGTTCGGGTGGTGGCGATAAGGATGGAAATGGAAAAGGTGATGGACCTAATACCGGTCCGGGTTTTGGTCCCGATGGCACAAAGCCGGGAATTCACGGCAGCGGTGGAACCGATTACGTAATGGAAGGTAGAAACGCGATTTCAAAACCTACATTA
>Regulatory_Region_WASECA_FRM_SOIL_READ_1557366558 /accession=XZS34416.x1 /library_id=Regulatory_Region_WASECA_FRM_SOIL_LIB_20010901 /sample_id=Regulatory_Region_WASECA_FRM_SOIL_SMPL_20010901 /sample_name=FARM_SOIL /number_of_sites=1 /site_id_1=Regulatory_Region_WASECA_FRM_SOIL_SITE_20010901 /length=1195
GTGCCTACAGATTTCAGGCCCTACCCGCAATCTCAACGACCTGTCCTGGTCACATGATCTTTAATTATTTAAATACATTATCTGCTTCCCTCTCTGCAGAACATCTCAACGATCTTGCGGAAAAATCGGTTATGGGAGTATGATGGGGACCCTGAAATCCGGGGTCGGAGAAAAGCTGCTCACCACCATTGGCAAGGCTGCTCCTCCGCTATCGAACCTATTAATGAAGGCTGAGATCTCTAAGTTTCCAACCTTGTCGCCCGGCCACATGTTTTGAGAAAACTGCATCAGTGAATCCCT
>Regulatory_Region_WASECA_FRM_SOIL_READ_1557413381 /accession=XZS60356.g1 /library_id=Regulatory_Region_WASECA_FRM_SOIL_LIB_20010901 /sample_id=Regulatory_Region_WASECA_FRM_SOIL_SMPL_20010901 /sample_name=FARM_SOIL /number_of_sites=1 /site_id_1=Regulatory_Region_WASECA_FRM_SOIL_SITE_20010901 /length=1070
TGCTAATTCATTATGGCTACTTCCTTATTAGCCTGAAAGAAGAAGGAATAACCCGGGATTTATTGTCGATGTAGACAATAGTACAGTAGAAGGACAGGTGATTCAAAGTATGTTTAGGAGGCTCTCATGGTTAATTATTTAACAGACAGCGTTATTCCATTCAGAGAGTTTAAGAGTATAATAGTCATTTATCATTTTTGCTCTGAGGGCAGTTAGCTACAGATTTAATTTTGAAATTAACATAAATAATTCAAATCTTTCGATAACTATTAAGAGTCAAAGTAAAAAAAATTCCACTTC
>Regulatory_Region_WASECA_FRM_SOIL_READ_1557422869 /accession=XZS68667.b1 /library_id=Regulatory_Region_WASECA_FRM_SOIL_LIB_20010901 /sample_id=Regulatory_Region_WASECA_FRM_SOIL_SMPL_20010901 /sample_name=FARM_SOIL /number_of_sites=1 /site_id_1=Regulatory_Region_WASECA_FRM_SOIL_SITE_20010901 /length=1423
TTTNNNNNNAGATGATTTTGATTGGCGCTGGGATCCGAATGCGTCGAGCTTTTTGTCCTTACCACGCATTGGCTCATAAAGAAAACTGTTGTGCAACGAAATCAGAAGTGCAATCCATGTCCCTTGACGGTGAGCGTTGTCTATTACGAGCTGTGCTTGAATGCGCCGGGTATTGAGCTCCGCCACAGCAAAGTCCATCGGTGCGCCGATCTCAGTCAGGTGATCGACATCGTTCCAGAACATTTCTTGATCGTCATGTTGCGCCGTAGCGATAATTAAGTCTGTCCATCGCGGCACGCG
>Regulatory_Region_WASECA_FRM_SOIL_READ_1557374728 /accession=XZS41421.x1 /library_id=Regulatory_Region_WASECA_FRM_SOIL_LIB_20010901 /sample_id=Regulatory_Region_WASECA_FRM_SOIL_SMPL_20010901 /sample_name=FARM_SOIL /number_of_sites=1 /site_id_1=Regulatory_Region_WASECA_FRM_SOIL_SITE_20010901 /length=1365
TGCGCACTTCCAGGCGGATCATGCCCAGGTTGGCCTTCGGCTGAGTAACCACTACGACTGTCCGGCCGCCCGCCAGGCTCCCGGCCAGCACCGCGCCTCCCTCGGCCTCCAAGATGGTTTCGCCTAGCTCGCCCACCTCCAGGTCCAGGGTGGCCTGGCGTAGCGCCGCGGAAAGGGCGGCCAGCAACTGGCCCTGTGCTTGCGCCACCGGGCCCGCTGCCGAGGCATCCACCACACCCGATTCATCTACCACATAGGCGGGCGCCACTCCGGGCACACGGCTCAACGATTCGAGCACCT
>Regulatory_Region_WASECA_FRM_SOIL_READ_1557369677 /accession=XZS37845.g1 /library_id=Regulatory_Region_WASECA_FRM_SOIL_LIB_20010901 /sample_id=Regulatory_Region_WASECA_FRM_SOIL_SMPL_20010901 /sample_name=FARM_SOIL /number_of_sites=1 /site_id_1=Regulatory_Region_WASECA_FRM_SOIL_SITE_20010901 /length=1297
ACCCGGGTGGGGTACCAGGTAAGTGTACCCAATTCGCCCTATAATGAGTCCTATTACAATTCACTGGCCGTCGCTTTACAACGCCCTGACTGGGAAAACCCTGGCGTTACCCAACTTAATCGCTCTTGCAGCACATCCCCCTTTCGCCAGCTGGACGAATAGCGAAGAGGCCCGCACCAATCGCCCTTCCCAACAGTTGCGCAGCCTGAATGGCAAATGGAGATCCAATTTCCACACGTATAATGTGTCAAACTACTGATTCTAATTGATTGTGTATTTTACATACACAATCACCACGCT
>Regulatory_Region_WASECA_FRM_SOIL_READ_1557454419 /accession=XZS98480.b1 /library_id=Regulatory_Region_WASECA_FRM_SOIL_LIB_20010901 /sample_id=Regulatory_Region_WASECA_FRM_SOIL_SMPL_20010901 /sample_name=FARM_SOIL /number_of_sites=1 /site_id_1=Regulatory_Region_WASECA_FRM_SOIL_SITE_20010901 /length=1286
CCCAGCGAGACCTGCACGCCCGTCTCAACGAACCCCGGGCCGCCTGTCGTCCCGGGTTCCGGATCCCCGCGAAAGGTGTTTCCGAATCTGGGTGCTCTCACAACCTCGGAAGGCCCGGCCGCGGCGGTCCCCAAAAAAATCCCTCGCGAATTTTCGGCAGATTGCGCCCTTCCCAAAGGGCGGTTTCGTTCCGGGACACAACAAGGGGGGGCTGCCCTTTCGGGGTACCCCGGGTCCTTTTACATGCCAAATCGGCTATGAACTGGCCAAAAGGGCCTTTATAAGGCCGCGCAACTTGGC
>Regulatory_Region_WASECA_FRM_SOIL_READ_1557447422 /accession=XZS95440.g1 /library_id=Regulatory_Region_WASECA_FRM_SOIL_LIB_20010901 /sample_id=Regulatory_Region_WASECA_FRM_SOIL_SMPL_20010901 /sample_name=FARM_SOIL /number_of_sites=1 /site_id_1=Regulatory_Region_WASECA_FRM_SOIL_SITE_20010901 /length=1254
GCAGCCGCCGGCGCCCGCGTCCCACCGGTCATGGGAATCAAGAGTCCCTGGCGATCTTGNAGGACGTCTTCGTGCTGATCTTGGTCGCCAGCGTCAGATCATTGAACGGCACCCCAATAGCGCCGGGCGAATACCGGAAAGCGTTCCCCCCTTTTCACGTTTGTGAAAACCCCACAGAATGGCTTTGTTGTCGGGCAAAAACCCAATCTATTCCAGAAAAGCCCGGGAATAACCCTTTGGAAAAAATCAACTCAAAGTCGGAATCTTCGGGAGGGTGGTCCCGACCCAAAAAATGGGAAT
>Regulatory_Region_WASECA_FRM_SOIL_READ_1557426251 /accession=XZS70005.b1 /library_id=Regulatory_Region_WASECA_FRM_SOIL_LIB_20010901 /sample_id=Regulatory_Region_WASECA_FRM_SOIL_SMPL_20010901 /sample_name=FARM_SOIL /number_of_sites=1 /site_id_1=Regulatory_Region_WASECA_FRM_SOIL_SITE_20010901 /length=1352
GATTGTACACTGTCTCATGAACTCTACTAATACGATTGCCGTGTGTAGTGAAAGTCATCAGATAGAACGAGTAATTCGGCACTTTAAAGCCCTTGGTTTTCGAACTGTGATAATGCCGATGCGAGATCACGATATCCTCATGGCAAGATCTCAAGCACCGCTTGCGCTTCTTAGCAAAGCGCTACAGGTAGAGCTACAAGCTGCTAGCCAACTTGGCATGCTTACTAATTCTGGCGAGATACTCCTAAAACTCCTACATGAGAGACAGGATGCATGGACTCCAGCAACAATCGAGTCGAT
>Regulatory_Region_WASECA_FRM_SOIL_READ_1557429267 /accession=XZS84813.g1 /library_id=Regulatory_Region_WASECA_FRM_SOIL_LIB_20010901 /sample_id=Regulatory_Region_WASECA_FRM_SOIL_SMPL_20010901 /sample_name=FARM_SOIL /number_of_sites=1 /site_id_1=Regulatory_Region_WASECA_FRM_SOIL_SITE_20010901 /length=1195
TCGGAATTTTGGAATCTGATTTCCATATCTCACGAATCTGGTTGTAAGCAACAGCCATCGATTCTTCGAGGCCCGAGTTAACCAGATCGATNTCGTCCGCTCCGCGCGNCACAGTTTTTCTTTCCGCGTCGGAGAGTCTTCGCCCAGTGTTTTCTTCGATGACCCGTAGTAAGTTTCTCAAGCTTCTTTGCTCAAACGCTTACCCATCGGCCGGATCGAACGGGGACAGATTTTTGAGCCCCCGAAATATGAGAAAGTACCGCGCCGGGCTTCAAATGAATTTCGGAATAACCGGACGCC
>Regulatory_Region_WASECA_FRM_SOIL_READ_1557381581 /accession=XZS46466.g1 /library_id=Regulatory_Region_WASECA_FRM_SOIL_LIB_20010901 /sample_id=Regulatory_Region_WASECA_FRM_SOIL_SMPL_20010901 /sample_name=FARM_SOIL /number_of_sites=1 /site_id_1=Regulatory_Region_WASECA_FRM_SOIL_SITE_20010901 /length=1343
CCTTGTCCTCAGCCTGTCACAATTCCCTTGGAGACAACTGCAGGAGCTAAAGATGAAGACAAACAAATAACTGTTTTGGTGATACAATTTTTATTCACAATTTACATGGATAATGAACAGTGAGAAGTTAATGCAAAAGGAGAACATAATTTGCAATAGCATGTTGAAACCATATGATCAATATATTGCTTCCAAGACAGTAAATGAATCTCAGGATGCATATCAGTTTCAATATGCCATGAAACAACTGATTTTAAATCCAACAAAAGATATTATTATAGGTGTTGATATTTATGCTGA
>Regulatory_Region_WASECA_FRM_SOIL_READ_1557410690 /accession=XZS61375.b1 /library_id=Regulatory_Region_WASECA_FRM_SOIL_LIB_20010901 /sample_id=Regulatory_Region_WASECA_FRM_SOIL_SMPL_20010901 /sample_name=FARM_SOIL /number_of_sites=1 /site_id_1=Regulatory_Region_WASECA_FRM_SOIL_SITE_20010901 /length=1262
GTCAGGCTCCGTTGGGCGACGCCCGATGACCTCCGCCGCATTTCGCTCCTGAGCTACGGCTTCAACCTCTACCGCATGCGCCGGGCCTACGCGGAGGCGAATAATTTTCACACCACCCCACCGACGCCGGCGCAGTTGCTGACGCTGAGCGGCAACAGCAATGTCGTGAAGCTCAACAACAATCCCGTTCTCAAGAACAAAGATTATACACTCCTCACCGCCCCAAACCTGGCTCTGGATCACCGAGCCGTCCGCGCCGGGCCATCCCGCGATCATGATGCAGCAGGTGAAGGGCGCCGA
>Regulatory_Region_WASECA_FRM_SOIL_READ_1557439458 /accession=XZS78190.b1 /library_id=Regulatory_Region_WASECA_FRM_SOIL_LIB_20010901 /sample_id=Regulatory_Region_WASECA_FRM_SOIL_SMPL_20010901 /sample_name=FARM_SOIL /number_of_sites=1 /site_id_1=Regulatory_Region_WASECA_FRM_SOIL_SITE_20010901 /length=1171
TACGGTTATCAACTCCAAACCGCGTTTCTAGCGGCTGGCTGTTTTTAATTTAATGTTTATACGCGGCGACGTTTTGGTGGACGACAACCGTTGTGAGGAATTGGAGTGATATCTACAATTTCAGATACTTCAATTCCGTTCGCAGTTAAAGTACGGATAGCTGACTCACGTCCTGCTCCCGGGCCTTTGATGTAAACTTTACTTTACGTAAACTGCATCGGGTGCACTTTACCACATCTGTAGCTGCCATTGCGCAGCAAAAGAGTATTTTTCTTAGAATCACGGAAACCCATTTTACTG
>Regulatory_Region_WASECA_FRM_SOIL_READ_1557338641 /accession=XZS26086.y1 /library_id=Regulatory_Region_WASECA_FRM_SOIL_LIB_20010901 /sample_id=Regulatory_Region_WASECA_FRM_SOIL_SMPL_20010901 /sample_name=FARM_SOIL /number_of_sites=1 /site_id_1=Regulatory_Region_WASECA_FRM_SOIL_SITE_20010901 /length=845
GGGACGCACAAATAGCTGCGGCAACATAATGGAGGAATACCCATGTCAGAAGTAGAAACAGATGTTATGGAAGTGCTGGAACCATCTGTTCCAGATTATGAAGAAGAGATTGGTGGGCCTACTTTTACTCAAAGACCTCTTTCTTTCTTTGGCCAGATAGAACTATTTTCAGTAATGGCAGAGGCTATGGAGAAAGCTTTAGCTGAAGGATTTACTCTTGGGGAGCTTTTAGATGAACTTCCATCTGCCGCTACTTCTCTTAATGCTTAAGAAATTTCAGACACTGATGTATTGGTCCAG
>Regulatory_Region_WASECA_FRM_SOIL_READ_1557333390 /accession=XZS22352.g2 /library_id=Regulatory_Region_WASECA_FRM_SOIL_LIB_20010901 /sample_id=Regulatory_Region_WASECA_FRM_SOIL_SMPL_20010901 /sample_name=FARM_SOIL /number_of_sites=1 /site_id_1=Regulatory_Region_WASECA_FRM_SOIL_SITE_20010901 /length=1034
ACACTCCTGATAGTGGGAAGAATATCCTCCACATGGCTTACGGTGGCAACATCTTATCACCGCCGCATAGCCGTGAAAAGGGGGTACCGGCAGAGCCTCTGTCCTAGTGATTTTTCCGTTGTGAAAGTGCGGGTAAGTGGCGTAGAATCAATCTCTGGCGGGCTGTTTGGGAGTACGGAGTACGACCTGGCTACGAACCAGAAGGTCGCATGTTCGAGTCATGCCGGGCGCACCACACTCCCTCCGTTCGATCGGCTTCCACAACATAGCACCTGCACTTCCGAAGCAGAGCCGCACGTC
>Regulatory_Region_WASECA_FRM_SOIL_READ_1557410974 /accession=XZS57909.g1 /library_id=Regulatory_Region_WASECA_FRM_SOIL_LIB_20010901 /sample_id=Regulatory_Region_WASECA_FRM_SOIL_SMPL_20010901 /sample_name=FARM_SOIL /number_of_sites=1 /site_id_1=Regulatory_Region_WASECA_FRM_SOIL_SITE_20010901 /length=1201
GCCCNAACCGAGTATAACACTGATAGGGTCAATATACATCCAACGTATCTCAAAAATGCTTTAGCACAGCAGACGGGGGCGCATTTTCGAGCAAGAACATAACACAATCCAAAAGATCTTTTTTCAGATGCGTTGTCCCCGTTTGAAAAGGTGGGACATTCCTGCCTGTTTTGCAATGCAATCCAATCACACACGACGGCTTGCTCCCCGCCGCGGAAACTTTCCGCCCCGTCAAAATTCCCGGGTTGCCGGGCGAAGATACTTGGACTTGCCCTCCTCCCCTTGGTGCCCCAAAATCCA
>Regulatory_Region_WASECA_FRM_SOIL_READ_1557380883 /accession=XZS44935.b1 /library_id=Regulatory_Region_WASECA_FRM_SOIL_LIB_20010901 /sample_id=Regulatory_Region_WASECA_FRM_SOIL_SMPL_20010901 /sample_name=FARM_SOIL /number_of_sites=1 /site_id_1=Regulatory_Region_WASECA_FRM_SOIL_SITE_20010901 /length=1057
TGGATGTACGGTAAAAAATAAAGCATGACAAAGGCGCCGGGAAAGTCCTATTATTTTCCTCTTTTTTTGGCTTGAGTCGCAGCTCAGCTAGCGATACAAGGTTAAAGCATGTCAATTCGTTATATTCCCATTCTTATTTTTTCTGCTGGCTATATATTGTCAGGATGCACAACTACCCGTCAAATTGCTATCGATCCTCCATCAATCGAACCGCATTCTTTCCAGCCTTTGCAGGGGTTTTCGGTTATTGACGGCGATGATTATTATGTACGGCTGATTTCCGAGTTTGATTCAAAAGCG
>Regulatory_Region_WASECA_FRM_SOIL_READ_1557454018 /accession=XZS98899.x1 /library_id=Regulatory_Region_WASECA_FRM_SOIL_LIB_20010901 /sample_id=Regulatory_Region_WASECA_FRM_SOIL_SMPL_20010901 /sample_name=FARM_SOIL /number_of_sites=1 /site_id_1=Regulatory_Region_WASECA_FRM_SOIL_SITE_20010901 /length=1089
ATTTCGAGCTTGGCGTAATCAAGGTCATAGCTGTTTCCTGTGTGAAATTGTTATCCGCTCACAATTCCACACAATATACGAGCCGGAAGTATAAAGTGTAAACCTGGGGTGCCTAATGATGAGCTAACTTCACATAATTGCGGGTAGCGGATCTGAGGGTCACTAAACAGTCTGTTATTTAGACTCCACGTACACGCTACGGCCATTGCTCATGGGCGAGTGTACGACTTTGAAAGCCGTGATTGGTGCCAAAAATCCATGAGTCAGGGGGGGATGGATCCCGGATAACCGATCAGCCAT
>Regulatory_Region_WASECA_FRM_SOIL_READ_1557374233 /accession=XZS34653.b1 /library_id=Regulatory_Region_WASECA_FRM_SOIL_LIB_20010901 /sample_id=Regulatory_Region_WASECA_FRM_SOIL_SMPL_20010901 /sample_name=FARM_SOIL /number_of_sites=1 /site_id_1=Regulatory_Region_WASECA_FRM_SOIL_SITE_20010901 /length=1164
CTCCCACCAGCCGTTGAGCAAGGTCGCGATCCCGCCAGCTTTCAGGATCGCCATGTAGCTGACGATCCACGACGGGCAGTTGCGCATCGCGATCCCGACACGGTCCCCCTTGCCGATGCCGCGCGCGACGAGCCCGTGGGCAGCGCATTCGGAGATCCGGTCCAGCTCGGCGAAGCTCAGCCGCTCCTCGCCGGCAACCAGCGCTTCATTGTCGGCGTTGAGCGCGCAGAAGGCGCGGAAGAAATCGGGCAGGGTGGCCGGGAAATTCTCGACAATGGCGCGCCCGAGGTCGTCGCGGCC
>Regulatory_Region_WASECA_FRM_SOIL_READ_1557444196 /accession=XZS89528.x /library_id=Regulatory_Region_WASECA_FRM_SOIL_LIB_20010901 /sample_id=Regulatory_Region_WASECA_FRM_SOIL_SMPL_20010901 /sample_name=FARM_SOIL /number_of_sites=1 /site_id_1=Regulatory_Region_WASECA_FRM_SOIL_SITE_20010901 /length=1305
GTTCAGGGACTTGCGGCGAAGTTCTTGGGCTTCAGCATCTCCCTTCTGTTTCTGACCAGTTCGCGGACGTGCGATGTCGCGTCCTCGGGCGTTGTCAACGCCCAGAGTCCAGTCCTGAGGTCTGTGAGATCTTGTAGCGCGGCGCGGTAATGCCGAGGTCGTGGAATGGACCTTCAGGTATAAATTTGGGATGGAACATTGGGAACGACCTTCGGGTACGACGTTTCAATCAGTGTTTTCCGTGTTGGGCCCCCGGANATTTTGACAGGCCGCAATATGGCGGCCTTCCTTGAGATGAGG
>Regulatory_Region_WASECA_FRM_SOIL_READ_1557408171 /accession=XZS58067.g1 /library_id=Regulatory_Region_WASECA_FRM_SOIL_LIB_20010901 /sample_id=Regulatory_Region_WASECA_FRM_SOIL_SMPL_20010901 /sample_name=FARM_SOIL /number_of_sites=1 /site_id_1=Regulatory_Region_WASECA_FRM_SOIL_SITE_20010901 /length=1326
TTATGACTCTACTCCGCTAATTTTGCCCCGCTTTAATTCAAACTGACATTACATGAGACAAATTCCTTTTCGTGAAGCCTTACCTGAACCATGNTAGAGAAATGCCCCCAGATGACCTTGTGTTTTTAATGGCCGAGAAGTGCCTGATTACATGGTGCATATAAGTAGCCCGGGAATTTGGCCGAATTGGGCCTCGCCGGGGATTGAACCCCAATTCAAAATGGGCTTACCGGGTAACCTTTGCCCGCCCCAAAAAATGCCCCCATTGGGAAATATAAACGAAATTTTCCGGGTTACATA
>Regulatory_Region_WASECA_FRM_SOIL_READ_1557381955 /accession=XZS41214.y1 /library_id=Regulatory_Region_WASECA_FRM_SOIL_LIB_20010901 /sample_id=Regulatory_Region_WASECA_FRM_SOIL_SMPL_20010901 /sample_name=FARM_SOIL /number_of_sites=1 /site_id_1=Regulatory_Region_WASECA_FRM_SOIL_SITE_20010901 /length=1260
AAATAATATTCTACATCAAATCATCAGTATCCAGCACATCGAAGCGCCCCAGCCAGTTGATGCCAGTCTCATAAGGACTGTTGCCTAATGAAATAATCACGCGCAGTATCCTGGCTTACAATATCGCGGCCTAAGGGATGCCGAAGCTAATACAAGGGGCGTTCACCACACCTTGAAATTTAATAGACCGCTAAATTCGCCAACCGTGTGCAAACTTCCACGTTTTATAGAGACCCACAAAATTCTCTGAGACCGAAAGAACGGTCTTCATAAAAAGAAAGCAAACACCCTTATGAACAC
>Regulatory_Region_WASECA_FRM_SOIL_READ_1557328930 /accession=XZS21458.g2 /library_id=Regulatory_Region_WASECA_FRM_SOIL_LIB_20010901 /sample_id=Regulatory_Region_WASECA_FRM_SOIL_SMPL_20010901 /sample_name=FARM_SOIL /number_of_sites=1 /site_id_1=Regulatory_Region_WASECA_FRM_SOIL_SITE_20010901 /length=1015
GCTCGCAAATTGATTCCATCCACCTTCGCCGCCACCCCTTGGAACTCCACCGGCTCGTTCGAATTCAGCACATACTCCAACTTCGGACGATCGGCATCGGCCTTCACCTCCCCAATGGCGTCAATCAAATCATCAACATGATTCGATGCAGCAATCGTGTTCACCATGTTCGCATACCCAATGCGCTCAACGTGATCGATACCATTGAATTCGAACACATTCGCTGTGTCCGCGAACGCAATACGTTCCGCAACAATTCAAAAAGCTTCTCGAGAGTACTTCTAGAGCGGCCGCGGGCCC
>Regulatory_Region_WASECA_FRM_SOIL_READ_1557453169 /accession=XZS96138.b1 /library_id=Regulatory_Region_WASECA_FRM_SOIL_LIB_20010901 /sample_id=Regulatory_Region_WASECA_FRM_SOIL_SMPL_20010901 /sample_name=FARM_SOIL /number_of_sites=1 /site_id_1=Regulatory_Region_WASECA_FRM_SOIL_SITE_20010901 /length=1380
ACTTACTGGTTCTTTTTTTGGGGTATTGGGTTCTTCGAAATTGGGCATGCTGCACGGTTCAAGGGAGATTTGTTTCTTAGGCACATTTAAACTTGGGTACCTATATATCATATTTGATTTTGAGGGAATTAGAAGTAAAGCAATCCTTGGATAATTTGGCCAACANATGGAAAATTGAGAAGTCAATTTATGATCTTCATNNCTGGAAACGCGACGATGTATCTGATTTTCAATTCTTTGGATCCACTAGTGTCGACCCTGCAGCGCGCGAGCTCCAGCTTTTTGTCCCCTTAGTGAGGG
>Regulatory_Region_WASECA_FRM_SOIL_READ_1557339813 /accession=XZS26769.y1 /library_id=Regulatory_Region_WASECA_FRM_SOIL_LIB_20010901 /sample_id=Regulatory_Region_WASECA_FRM_SOIL_SMPL_20010901 /sample_name=FARM_SOIL /number_of_sites=1 /site_id_1=Regulatory_Region_WASECA_FRM_SOIL_SITE_20010901 /length=1146
TAAGAATTGCTGGCCACCCAGNTTCGGTGAAGGGCAGAATGGCGATCTCGGAGGATTCGATATGGCTTTCCAGCAGACTTGCGGTGATAGCGCGCAATGCTCGGCACGGAGATCAGCGCCTCGCTGATCAGCACATAAAGAAGTGTAAGAAGCAGCAAGCGCCCGGACAGGCTGTGTGCGACAAGCCCCCAGGCACCGGCCATGCGCGCGCGGGGTCGGGCCAGCATGCCGCGCATAAAGCCCTGAAAGTCTTCAAAAATAAAGCGGGCACAACCGCTTGCCTGGGCCCCCAGGGCTGAT
>Regulatory_Region_WASECA_FRM_SOIL_READ_1557387254 /accession=XZS39057.b1 /library_id=Regulatory_Region_WASECA_FRM_SOIL_LIB_20010901 /sample_id=Regulatory_Region_WASECA_FRM_SOIL_SMPL_20010901 /sample_name=FARM_SOIL /number_of_sites=1 /site_id_1=Regulatory_Region_WASECA_FRM_SOIL_SITE_20010901 /length=1133
GCGCCAATGAGATCAGCCCTCGAACCCCGGTCATCCCGCCAGCCGTCCCGGCGTTTCGAACACCGGCGGCGCCATGATCCGCTCCATCATGGATCGTACCTCGACATACAGGGTATCCTGAGGCAATCGGCGCGGCGGCGCGGTTGTCGCCTCCAGGATCGCGGCGCTCTCGGCCCATCCCCCGACGCGCCGCCGCCCGCTCGGATCGGACATATGAAATCGACCGCCTGATTCTGCCTCCCAGCGTCGGGGCGCCGTTTTCTTCGTCAGTTCGCGATAAAACCCATGAACTAAGCAGGG
>Regulatory_Region_WASECA_FRM_SOIL_READ_1557382367 /accession=XZS42496.x1 /library_id=Regulatory_Region_WASECA_FRM_SOIL_LIB_20010901 /sample_id=Regulatory_Region_WASECA_FRM_SOIL_SMPL_20010901 /sample_name=FARM_SOIL /number_of_sites=1 /site_id_1=Regulatory_Region_WASECA_FRM_SOIL_SITE_20010901 /length=1200
ACGCTTGAATATTCTCCTAATCGAGCGGGGGATAAATCTGGCAGAGGTGCGTTATCAATACGAGACGAACAGCAAAGCGGGTATCTATACCCTGATGCTGCTGTGGGTCGATATGTTTTTGCCGCATGATGGACAAGATTGCCCTTTAACCGATTGGATGCACGCACTCATGGGATTGCATGGCGGCAAAATCTATGGTTACGAAGTGGCGGGACGCGATGCTTTTATCTTTCCGATTGAGTTGCAAGGCACAGGGCAAACGCGCAAAGTTCATTTTGGCAATATCGTGACTTATGCGGC
>Regulatory_Region_WASECA_FRM_SOIL_READ_1557332737 /accession=XZS20167.b2 /library_id=Regulatory_Region_WASECA_FRM_SOIL_LIB_20010901 /sample_id=Regulatory_Region_WASECA_FRM_SOIL_SMPL_20010901 /sample_name=FARM_SOIL /number_of_sites=1 /site_id_1=Regulatory_Region_WASECA_FRM_SOIL_SITE_20010901 /length=1138
CCGCTCCGCGGCTGCCCCGCGATGAGCTTCCGCCAAAACTGCTCCCGCTCCTGGCTCCTGGACCGCCGCTGCTGATCGCCCACCGTCGCACCTCGTGGNCAAGTCGGATCACCCTCGACCCCGCCACGCTATCACACGCCGCAAGATGTCCTTAGTCGAACGCTCACCAAATGAGTGTTATGAGGTCCTGAGGGCGGCGAAATCTCCCTTGACTGTACGGGAGATCGTTCAAAGGGTGCCGCGAAGCCTGCAAGGCAACCAATCGACGTGGATTCAGTTTTGTACGGGGAACTCACTTCG
>Regulatory_Region_WASECA_FRM_SOIL_READ_1557381276 /accession=XZS45707.b2 /library_id=Regulatory_Region_WASECA_FRM_SOIL_LIB_20010901 /sample_id=Regulatory_Region_WASECA_FRM_SOIL_SMPL_20010901 /sample_name=FARM_SOIL /number_of_sites=1 /site_id_1=Regulatory_Region_WASECA_FRM_SOIL_SITE_20010901 /length=1135
AGCGCCTCGAATTAGAGCGGCGTAGCCTTGATCTCGAAGCAGCGAGGATGGACAGCGATGTCGATTTGAGCGAGTATGGCGGATTTTACGGGGGATATTTCGGAGGCTTTGGAGGTTTCGGCGGATTTGATGACCGGAGCAGATTCGGCAGGTTTAGACGACATCCGCGTTTTGGGATCTTTCAGAGGAACCGTTTGCTGCCGATAATCGATCGGCGCGGTGCTTATCGCGTGACCCCGTTCGGCGTGATAGCGGTGCCAAATCCGCGAGGTCCACGGGTGGTATTCAGAAGCGGCGGCA
>Regulatory_Region_WASECA_FRM_SOIL_READ_1557457019 /accession=XZS99816.b1 /library_id=Regulatory_Region_WASECA_FRM_SOIL_LIB_20010901 /sample_id=Regulatory_Region_WASECA_FRM_SOIL_SMPL_20010901 /sample_name=FARM_SOIL /number_of_sites=1 /site_id_1=Regulatory_Region_WASECA_FRM_SOIL_SITE_20010901 /length=1152
TGAGGCGGACATGCGGCGCTTTCGCGAAGGCAAGTGAGGCTCTTCTTTGACACCAGCGTCTTGCTGGCTGCGTGCGGTTCGTCCACGGGCGCATCACGCGAGATCTTCCGACTGGCATCTACACGCGATTGGGTGTTGATCGCCACTCCGTACGTCGTTGAAGAAGTGCTTAGAAACCTAGTGGGTTTTCCGCCCGCGGCGAGTGGGGAATGGGCCAAATTACGCGTCGAACTGCTCGTGTTGGACGACGTTCTGACGCTTGATCGTCCGGCTGTATTTTCCATCAGTAAAGATCGCCCG
>Regulatory_Region_WASECA_FRM_SOIL_READ_1557384016 /accession=XZS40930.b1 /library_id=Regulatory_Region_WASECA_FRM_SOIL_LIB_20010901 /sample_id=Regulatory_Region_WASECA_FRM_SOIL_SMPL_20010901 /sample_name=FARM_SOIL /number_of_sites=1 /site_id_1=Regulatory_Region_WASECA_FRM_SOIL_SITE_20010901 /length=1162
GGGTGGTTTGTGTCTGCTCTCAGGACGTGGCAATGACCTGTGAGATCCCCTCCNTGGCCGGGTCCTCCCCTTCGGCGGGCTCCAGAGGAAGATCCTCGAGGCGCACCTGTCCGGGGCGAAGATCGTGATCCTCCCGCGCAAGAACGAGAAGGACCTGCGCGATATCCCGGAGGAGATCCGCAAGTCGATCAAGCTCGTCCTCGTCGACTCGATGGAGCAGGTCCTGGAGGCGGCACTGCGGCGCAAGCCCAGGCCGCTCCAGACCGAGCCTCCGAAGATCGTCAAGGGCGATACCCCGAT
>Regulatory_Region_WASECA_FRM_SOIL_READ_1557461222 /accession=XZS114334.b1 /library_id=Regulatory_Region_WASECA_FRM_SOIL_LIB_20010901 /sample_id=Regulatory_Region_WASECA_FRM_SOIL_SMPL_20010901 /sample_name=FARM_SOIL /number_of_sites=1 /site_id_1=Regulatory_Region_WASECA_FRM_SOIL_SITE_20010901 /length=1245
TTCTCGGCCGAGTAAATGTCTTGACCGTCGAGTTCATGGGAATGTTCGTCGCCCTTGTCAGCCAGTTTGTCGCCGAACTCTGACCGGTAAGTTCTTCTGCCCAGCAATCTCTGGAAAACATAGCGCACAGATGGAAGATATCAGATTGGCCCATTTAAAGGCCGCCTTCACCACTACAGGCTTTCTAGGTTATTCGCAACTTATCGCTTCTGAGGATCGGCCCGATCGATTGACTTCACCAAACAAATCACCCTCAATGGAATCGCCAGATCTCTATTGGCTTCAAATTCTTCCGTCCCT
>Regulatory_Region_WASECA_FRM_SOIL_READ_1557363889 /accession=XZS36308.b1 /library_id=Regulatory_Region_WASECA_FRM_SOIL_LIB_20010901 /sample_id=Regulatory_Region_WASECA_FRM_SOIL_SMPL_20010901 /sample_name=FARM_SOIL /number_of_sites=1 /site_id_1=Regulatory_Region_WASECA_FRM_SOIL_SITE_20010901 /length=1324
TATGGAAACCCATAGCGGTCTTTTTATACCTTTCGTACGCAATCCCTGTCCTGGCCGGTTTTATGACAGAGGGCAAAACGTGGAAGGAAAAGGGTCCGTTCAATCTGGGTATATTGTCGAAGCCGATTGCTCTTGTCTCCGGCCCCGGCGTGGCACTTTTGGCGACGAAAGGTTTCTTCCCTCCCAACGAACCGGTGTTCTGGCTCACACTCGGTATGGTAGAGATATTACCCATTCTTTGGTTTGCCGGGATCAACAAATCGTTTGAAGGCGTACCCACTGGCGACAAGATCAAAGAAC
>Regulatory_Region_WASECA_FRM_SOIL_READ_1557335757 /accession=XZS27666.g1 /library_id=Regulatory_Region_WASECA_FRM_SOIL_LIB_20010901 /sample_id=Regulatory_Region_WASECA_FRM_SOIL_SMPL_20010901 /sample_name=FARM_SOIL /number_of_sites=1 /site_id_1=Regulatory_Region_WASECA_FRM_SOIL_SITE_20010901 /length=1266
ATTCGTTATGAATTATTAATCATCAAGCATTAACAAAAAAGAAAGAATGTTACCGAATTGAAATGTGTACGAATGATGTGTAATTGCCGAGATACTTTGGTTGTCTAATAGGATAATTTTTCATTTAAAAAAAAGAATCAAAATAGAAACAAATACCATCCAATGTCACTCGCAGTTCCAGTTTACCAACACAGCTATCTGTCGTTGCATTAAATCCCTAAATTAAAAAATTGATTCAATTAGTATTGTTAACTAACAAACAGAAAAATACATTTATTACATTAATAGTCACGGTTCCAA
>Regulatory_Region_WASECA_FRM_SOIL_READ_1557459742 /accession=XZS102200.g2 /library_id=Regulatory_Region_WASECA_FRM_SOIL_LIB_20010901 /sample_id=Regulatory_Region_WASECA_FRM_SOIL_SMPL_20010901 /sample_name=FARM_SOIL /number_of_sites=1 /site_id_1=Regulatory_Region_WASECA_FRM_SOIL_SITE_20010901 /length=1300
CCCTTAATAAAACGACCACCATTAACACCAAACTGATTTGGAATTTTGGGCCGATGGAGGTATGTTTGCGGCGGAACAAAAATGGTGTATTTCAAAATCTGTTTCCACTTATAACTATGTCGAAAAAAGTATCTGACCTTGCTCAAAACCTCATTGGTTCGGAAATCATTAAACTGGCCGGAGAGATCAATGAAAAAATAAGCANGGAAAGTCTGTATATAATTTTACCATTGGGGATTTTAATCCCGCTTTGTTTCCNATTCCTGATGAATGAAAACTGAAATGTAAAAGCTATGAGGA
>Regulatory_Region_WASECA_FRM_SOIL_READ_1557399664 /accession=XZS48141.b1 /library_id=Regulatory_Region_WASECA_FRM_SOIL_LIB_20010901 /sample_id=Regulatory_Region_WASECA_FRM_SOIL_SMPL_20010901 /sample_name=FARM_SOIL /number_of_sites=1 /site_id_1=Regulatory_Region_WASECA_FRM_SOIL_SITE_20010901 /length=1152
CAATACGGAACAAGCGACGTCTAGCGACGAAGAACGCGCTAACATTGAACATCAGGCCATCGCTACCTCGACACCGTGGGATTCTGTCGCGGCGGAACAGCCGTCTCGTTTGATGTCTGATGACGCCGATCTTCTCGAGGTCCCGTATCAATTCAGGGACCGGATGGAGCCGACGGATAACGATTCGATGAGAGGGAACCTGTCCGATCGGGCTCGCGAGATAGCTCCTGAGATCGTCGATCGCATTGCTCAGCTGACTGCCGCGCAGATATCGGAAGAGATGGTTCGCGAGATCGCAAA
>Regulatory_Region_WASECA_FRM_SOIL_READ_1557458533 /accession=XZS99340.g1 /library_id=Regulatory_Region_WASECA_FRM_SOIL_LIB_20010901 /sample_id=Regulatory_Region_WASECA_FRM_SOIL_SMPL_20010901 /sample_name=FARM_SOIL /number_of_sites=1 /site_id_1=Regulatory_Region_WASECA_FRM_SOIL_SITE_20010901 /length=1342
CGCCTGCCCTGTTCCGGGCGCTGTTTATTCCCTGTACTCGATTCCCGCCGCCTTCCGCCTGACTCAGTCCACCCTTCCTTTCTTCTCCTCCCCCCCTCCGGTTCCGGTCTTTCCCCTCCCATTGCCCTTTGTCTCGCTCCCTTTCATTCCCTCCTTTAGTCCTTGTCTTCTCCCCATTCTCCCGCATTAACATGGCGCACTTCCTCCCTTTTTTGCCTTATCGTTACCGCTATCTCTTGTCTCTCTCCCTCCTTTTTGGACCCACTGTCTCTCTCTCCTCGTGTTGCCTCAGCGATCCTG
>Regulatory_Region_WASECA_FRM_SOIL_READ_1557421836 /accession=XZS74409.b1 /library_id=Regulatory_Region_WASECA_FRM_SOIL_LIB_20010901 /sample_id=Regulatory_Region_WASECA_FRM_SOIL_SMPL_20010901 /sample_name=FARM_SOIL /number_of_sites=1 /site_id_1=Regulatory_Region_WASECA_FRM_SOIL_SITE_20010901 /length=1386
AGCGCTCCCACACCAGTCCCGAACAAAAATGACCAGTGTGGCTAGATGACTTCCCATAGCTCACCGGGTTCCTCGCAACCGCCACACAGGTTGTCATCCGGGCTGGCTAACCGTATTTCAATCCTCGGAAAATCGTTTCTTGGAAGCGTTTGATCAACAACCCCAAAAAGCCTTTGAACCCCAAAGCCCCCGAAACCCAAGCCTCGCCCAAATTCAGAATTGNCAGGGTTTGAAACCCCCCTTTCCTTTTAAAAAAAGAAACGGCCCGGGTTTTTCACGTCAAAATTTTTCGAGTTCAAA
>Regulatory_Region_WASECA_FRM_SOIL_READ_1557427556 /accession=XZS71149.g1 /library_id=Regulatory_Region_WASECA_FRM_SOIL_LIB_20010901 /sample_id=Regulatory_Region_WASECA_FRM_SOIL_SMPL_20010901 /sample_name=FARM_SOIL /number_of_sites=1 /site_id_1=Regulatory_Region_WASECA_FRM_SOIL_SITE_20010901 /length=1349
CACTTCGTTGGCAGTGTCCCGGCCGTGATAGAGCTTCATCCGTTGAACTTCTTGGCCAGCTGCTCGAACAGCTCACGCACACTGGCATCCGCCAGTCGCGTGCCCGTTGGCCGCGTGCTGTACAGCTCTCGCCAGTAGCGCACGTTGTCTGTCTGTTCCTTCAGTACGCGCGTTGCGTTGTCTGTCTGTTCCTTCAGTACGCGCGTTGCGTTGTCTCGGGCGCCTTCCGCTTCACGCACCTTGCGCTCTGATTCCCGATTGGCTGCTTGCAGGCTGCGCAATTGCCTGCTTTGCTCGTTG
>Regulatory_Region_WASECA_FRM_SOIL_READ_1557428756 /accession=XZS83517.b1 /library_id=Regulatory_Region_WASECA_FRM_SOIL_LIB_20010901 /sample_id=Regulatory_Region_WASECA_FRM_SOIL_SMPL_20010901 /sample_name=FARM_SOIL /number_of_sites=1 /site_id_1=Regulatory_Region_WASECA_FRM_SOIL_SITE_20010901 /length=1327
GTGAGTGGGGCCCAAGGCGCCCGGCCCCGGTCTTCCTCCGCCCGCAGCCTGGTCAGCGATCTGTTCGGCGAGGTGCCGCCCGAAGCCCGTTCCATCCCGGGAACTGGCCGGGCGTCCCGGGTTCAAGGACTGACCCTGACCAGAACCACCCCGGGCCCGGGGCCGGGGCCCAATGACCGGCCGGAAAGTCGCCCCCCTCAGGGAAAGGGTTGGGGTTCGTTGGGGGGAAAATTTTGGGTTCCCCCCCAATTCCGGCCAAACGTTTGAAAACCAAAGGNAGGTTTCGGTGGCCCCCGGACA
>Regulatory_Region_WASECA_FRM_SOIL_READ_1557404537 /accession=XZS63005.y1 /library_id=Regulatory_Region_WASECA_FRM_SOIL_LIB_20010901 /sample_id=Regulatory_Region_WASECA_FRM_SOIL_SMPL_20010901 /sample_name=FARM_SOIL /number_of_sites=1 /site_id_1=Regulatory_Region_WASECA_FRM_SOIL_SITE_20010901 /length=1165
CTAATCGTAATAATGTAGTAGCAATCACTCCTTGAATATAGTTTATAGCATAAATTTGCAATAACATTTTCTTCATTATGTTTTGTTAAAAGTTTAGGATCGCAACTAGCATAACTAAGTTAATTTTATTTAAAAATTTTATGTCTTATTAAGTTTAAAATAGTCTATTACTTCGCCATTGTTGGTAAGAAATTCACCAATTAATGTTTTACCATTATTTTCTATTTTTACCTTTAAAAATCCAAATTGACTTTCCCTGTAACACATAAAAACCGTATCTTTCTTTAACAGGATCTAATT
>Regulatory_Region_WASECA_FRM_SOIL_READ_1557447027 /accession=XZS94858.b1 /library_id=Regulatory_Region_WASECA_FRM_SOIL_LIB_20010901 /sample_id=Regulatory_Region_WASECA_FRM_SOIL_SMPL_20010901 /sample_name=FARM_SOIL /number_of_sites=1 /site_id_1=Regulatory_Region_WASECA_FRM_SOIL_SITE_20010901 /length=1333
GCGCTCCCTTTGGAGGTTATGGCTAAATAGACAATCTGACGGGGTGATTTGGACATTAAATTGCCTTACNCTTTACAAAATGCCGATGCGATGAAACACCTCACAATCCTGGTGCCCGATGGCGATGGGGAATACCTCAGCAGCATTGTAGGAGCGTACAAGATTTTTTCCCGGGCGAACGAGTACAGAAGAGATCGGGAAGGAGGAAGTGNTCAGGATCCAGCTCGCCGGCACGTCAAAGAAGTAGGCTTTTACATGATCTNTTTCAGTCGGCCGCACGTTAAATCGCGGCATCAACAA
>Regulatory_Region_WASECA_FRM_SOIL_READ_1557449536 /accession=XZS92990.b2 /library_id=Regulatory_Region_WASECA_FRM_SOIL_LIB_20010901 /sample_id=Regulatory_Region_WASECA_FRM_SOIL_SMPL_20010901 /sample_name=FARM_SOIL /number_of_sites=1 /site_id_1=Regulatory_Region_WASECA_FRM_SOIL_SITE_20010901 /length=1447
AACAACTTTCGACCTGTTGAACCTGCGGAAGATGCACGGCCAGCCAGATAGAGCAGGAAAGAGCGGGATGGCGATCAAGATCATGCTGGCAGTACGTAGATCACAAAGCGAATCAGGAACTCCGCAAAAGTTTGCAAGAAGCGGACCCAGGCTTTCGACTGCCATCTTTTGCCGGAACAAGCCCGGTTTCCACGGACCGATCTTGAAATCGGTGGCGGGCTTTCTCTCACGATCAGGGCGCCACTGGACGAAAAAGGGCGGGCGAACCTTCCCAAAATTGAACTGCCCCTGGAACGTTCA
>Regulatory_Region_WASECA_FRM_SOIL_READ_1557419043 /accession=XZS76094.x1 /library_id=Regulatory_Region_WASECA_FRM_SOIL_LIB_20010901 /sample_id=Regulatory_Region_WASECA_FRM_SOIL_SMPL_20010901 /sample_name=FARM_SOIL /number_of_sites=1 /site_id_1=Regulatory_Region_WASECA_FRM_SOIL_SITE_20010901 /length=1047
AAGCCATAGTCGACTTCCGCTCGGAGCGTGTGCAACGGCACCCGGCCTTCGCGATACCATTCTGTGCGCGCAATTTCAGCGCCACCGAGACGGCCGGCAATCATGATCTTGATGCCTTGTGCACCAAGGCGCAGTGCGGATTGGACGCTGCGTTTCATGGCTCGACGGAAGGCACCCGTTTTCCAACTGCGTTGCACGTTTCGCTGACAGCTGCGCGTCAGCTCGGTTCTTGATTCTTCCCGTGATGTAACTGTCGCGTATGCTTTCAATCGGTTCCGTGGCACTCGGGCTTGGTCGATG
>Regulatory_Region_WASECA_FRM_SOIL_READ_1557329865 /accession=XZS21978.g2 /library_id=Regulatory_Region_WASECA_FRM_SOIL_LIB_20010901 /sample_id=Regulatory_Region_WASECA_FRM_SOIL_SMPL_20010901 /sample_name=FARM_SOIL /number_of_sites=1 /site_id_1=Regulatory_Region_WASECA_FRM_SOIL_SITE_20010901 /length=949
ACCTCGGGCTCTCGATCTGCTCGAAATCGTCGAGCTCGCGTGGCACGACTGCTACGGGGAGCTCAGCCCGTCGGAAGCGTTGGTGGACGACATGCTGCTCCTGAGCGAGGGGTCGCTCGAAGGTCTGGTCGCAGCCGCACGTCTGGCGCTCACGGACTGGCGCGATCTGAAGATGGCGGCCGACGCGAAGCGCGCCCGCGCGTAGACGCGTAGAGTAGAGCAGGCTTCGGTTCTGATTGCCGATTCGCGTCGCCGCGTGTCACCATTGCCGGCTCGACCTCGAAAGGGAGCGCCGCATGA
>Regulatory_Region_WASECA_FRM_SOIL_READ_1557454553 /accession=XZS97950.g1 /library_id=Regulatory_Region_WASECA_FRM_SOIL_LIB_20010901 /sample_id=Regulatory_Region_WASECA_FRM_SOIL_SMPL_20010901 /sample_name=FARM_SOIL /number_of_sites=1 /site_id_1=Regulatory_Region_WASECA_FRM_SOIL_SITE_20010901 /length=1343
GTCCAGTTCCGGTCGCGGATCGCGGTATGGATCAGGTTGCGGTAGCGCATCGCCTGCGCGTACGCCCAGGGGGAAGCGAGGAAGTTCTGGTACAGCTCCTCGAAGCTCTGCGCGTTGCAGTAGCCGCCGTAGGCGCAGGCCGATTGCAGGTCGCGGTTGTGCACCGACGAGCACTCCTGGCCGATGTCGCAGGCCACGAGGGAGAAGCCGCCGAGGAACGCGGAGGGCTCGGGCACCTCGCCGTTGGGGCCCACGCGCAGGTTGGGGCGGACGTCCTTGCGCGCGAGGACTGGCCACGTA
>Regulatory_Region_WASECA_FRM_SOIL_READ_1557438796 /accession=XZS82484.g1 /library_id=Regulatory_Region_WASECA_FRM_SOIL_LIB_20010901 /sample_id=Regulatory_Region_WASECA_FRM_SOIL_SMPL_20010901 /sample_name=FARM_SOIL /number_of_sites=1 /site_id_1=Regulatory_Region_WASECA_FRM_SOIL_SITE_20010901 /length=1353
TGGAGCCATGCCGCTGCCAAATGTTTGCCCGCGTCTGAAAATACAAATCAAACACGACTCGTCTTTTCGAAGCCCAGGAAATCCTACGTGCATGAAACATCAAGCCAAATACCCCCTGGCGATCGCCAATTGATGCGCACGAACTTCGTGACACCAGGAACTCAAACGGAAGGAACAAGCGGAAACCCAAATCCACCCGGGTTTATTGAACCCAAGGGGAAACTTAACTTTTTGGGGAAGGGTGATCAATTTTATTTGTGCAAAGACACCGGGAATTCCCTACCCGAACCGAGATCCCGC
>Regulatory_Region_WASECA_FRM_SOIL_READ_1557407002 /accession=XZS65221.y1 /library_id=Regulatory_Region_WASECA_FRM_SOIL_LIB_20010901 /sample_id=Regulatory_Region_WASECA_FRM_SOIL_SMPL_20010901 /sample_name=FARM_SOIL /number_of_sites=1 /site_id_1=Regulatory_Region_WASECA_FRM_SOIL_SITE_20010901 /length=1129
CTCACTCAGGCATTGGGTCAATGCTACAAGGGTATGGTGGGACACAATCAAAATGTGACCAGCGCCGATCGTTATCTGCATTACCATGGCGAGGAAGGTATCCATTTGCTTTTCGATGAACATGAGACCCTGATCGGAGTCTGCGCAGGGAAACTGCAGGGCAAAACCGATGAGCGGGGTGTTTCAGACCTTTTGGATGCTCCCGGATTGATCAGGGAGTATCGCCAGGGTGGGCTTCAACGTTTTCTGACGCTTGCAGTCATGCACTGGCTGCGTGAAAAAAACGCACACCCGATCACG
>Regulatory_Region_WASECA_FRM_SOIL_READ_1557381156 /accession=XZS45168.g1 /library_id=Regulatory_Region_WASECA_FRM_SOIL_LIB_20010901 /sample_id=Regulatory_Region_WASECA_FRM_SOIL_SMPL_20010901 /sample_name=FARM_SOIL /number_of_sites=1 /site_id_1=Regulatory_Region_WASECA_FRM_SOIL_SITE_20010901 /length=1117
TCCTTGAAGGCTATTTGTTCGACGCCCCGCAACGCTGCGATGATCATTCGTCGCATGGTAGCCGAGTCGTCGACGATCAGGACCGTTTTCATGAAGACTTCGGGGGAAGGAATGCCGAATCCTACCCGGCATAGGCGACATCCGCCAGACATCCGGGTGCATTTACGAGGCCAGACCCCTGGGCGCGCGCCCGCGCAGGGTGTCCGATAACCCGTTGACCCATTAGGTTTTTCCGTTTGGCGATCGAGCGAGAATGGCGGAATTGGCAGACGCACCAGACTTAGGATCTGGCGGGTAACT
>Regulatory_Region_WASECA_FRM_SOIL_READ_1557362318 /accession=XZS35493.g1 /library_id=Regulatory_Region_WASECA_FRM_SOIL_LIB_20010901 /sample_id=Regulatory_Region_WASECA_FRM_SOIL_SMPL_20010901 /sample_name=FARM_SOIL /number_of_sites=1 /site_id_1=Regulatory_Region_WASECA_FRM_SOIL_SITE_20010901 /length=1202
GCATTCACCTTCCGCAATCGCGCGGTCTAAAATCCCATTTCTCGGGCAACTCTAACCTCTTCTTATGTCGACGATAGTCCAATATTACAACGCTATTCAAGCTGATAACCATTACAAACCTCCCATTCTGAAGTACCCCCTTGGGCCTGAGAATTCAAAATCTCATTCCTCCCAATCTTTTTCCTCCCGCCTTCCTCCTGACATGCGTGCCCTATCCGATGGAATCCAATGACCCTCTATTAGTGGGGCAAACCCCAATCACCAACAAAATCAATCTCCGAAAAAACGCGCCCTCCTACC
>Regulatory_Region_WASECA_FRM_SOIL_READ_1557367730 /accession=XZS32509.b1 /library_id=Regulatory_Region_WASECA_FRM_SOIL_LIB_20010901 /sample_id=Regulatory_Region_WASECA_FRM_SOIL_SMPL_20010901 /sample_name=FARM_SOIL /number_of_sites=1 /site_id_1=Regulatory_Region_WASECA_FRM_SOIL_SITE_20010901 /length=1223
GCAGCCTCTGCGGCGCCGCCGCGCCAGCGCCCATCGCAGCGCCACGCTTCAAATCGCCGCGACTCGCCGACGGCGCCGTAGTCCACGAGGGCCGCGAGCGCCGGGTGCCGGACGTTGTGCAACCCGTCGCACCGAAGCGACCAGCGGGCCTGCTCGGCGGCCCCGCCGCCGACGCCTACCCGCAGCACGACCGGCGCGCCGGTGACCAGATCGATTGCCCGCCGATCGCTTGTGACGGCGAACCGGTCAGCCACGATCTCGACGATCTGCATGAAAGTCTCCTGCGATCCAACCGCGGTG
>Regulatory_Region_WASECA_FRM_SOIL_READ_1557326508 /accession=XZS22836.b2 /library_id=Regulatory_Region_WASECA_FRM_SOIL_LIB_20010901 /sample_id=Regulatory_Region_WASECA_FRM_SOIL_SMPL_20010901 /sample_name=FARM_SOIL /number_of_sites=1 /site_id_1=Regulatory_Region_WASECA_FRM_SOIL_SITE_20010901 /length=936
GGTTGTAATGGCATGCAACGGCCCTGCATTGGCGGTGTGGCGATATTCTGTGATTCGCCAGCTGGGGCGTCGGCTAATTAAAGATATGAAGCTGAGGTTATATTCCAAAGCCCATCTGTGATTGAAAGAGGGAACTAAAGCTCATCAGTGTTAATGTCGATCAGAATATATTCGGAAGCCGCCATATTGCCAATGCAATGTTAGCGGTTCCGGCGCTAATCATTTCAGGAATAGGAATGATCGAAACGGAAGTTAATAGTCCCTTTGTTGTATATATTCAAATTCCCGGCAAATCTCCGT
>Regulatory_Region_WASECA_FRM_SOIL_READ_1557420772 /accession=XZS72294.g1 /library_id=Regulatory_Region_WASECA_FRM_SOIL_LIB_20010901 /sample_id=Regulatory_Region_WASECA_FRM_SOIL_SMPL_20010901 /sample_name=FARM_SOIL /number_of_sites=1 /site_id_1=Regulatory_Region_WASECA_FRM_SOIL_SITE_20010901 /length=1378
ATTGCTTATGTTCGTTCTCTTCGTATAGATTTTTACACTCCTTCTCTACTGCGGTTCCTTTCTCTTGGGCCTCCCCTCTTCCTTGCTCTTCTGTCCTACTCTCTTTGTTGCTGATTTATCCGATTTAAGCTTCATTCCTCTGTCCTTACTATATGCCTACTTCTCGTGCTTCTTTGAGTAATATGTACTGCTGATACGCGTGCACCTACATTCACATCCTTCGTTTCTGCGTCCTCCTTTCGTACTGCTTTGCTTCTCATAATTCTACATATTCTCCCCCTATCTACGTTCTTCCCGTTC
>Regulatory_Region_WASECA_FRM_SOIL_READ_1557428593 /accession=XZS83356.b1 /library_id=Regulatory_Region_WASECA_FRM_SOIL_LIB_20010901 /sample_id=Regulatory_Region_WASECA_FRM_SOIL_SMPL_20010901 /sample_name=FARM_SOIL /number_of_sites=1 /site_id_1=Regulatory_Region_WASECA_FRM_SOIL_SITE_20010901 /length=1403
GGTTTNNGGATGATCTTGGATCTCTGGCCGCGATCCGACGTGGCGCGGCGCGAACTGCCGGCGGCCCTCGTCGCGGCCGGGGCAAAACTCGTGGATCCTCCCGCCTACCGCACGGTCGCGGTACGGCCCCGTGCTCTGGATCGGTTCCTGCGCAGCATCGACGAGGGGGGGATGGACGCGGTCGCGTTCCTGTCTCCGTCGAGTGCGCTCGGCCTCGCCGCCGCCCTCCCGAGCTCCACGCTGGCGGCACTGGCCGGCAAGACGCTCATCGCCAGCATCGGACCGACGACCAGTGCCGCG
>Regulatory_Region_WASECA_FRM_SOIL_READ_1557462225 /accession=XZS113821.b2 /library_id=Regulatory_Region_WASECA_FRM_SOIL_LIB_20010901 /sample_id=Regulatory_Region_WASECA_FRM_SOIL_SMPL_20010901 /sample_name=FARM_SOIL /number_of_sites=1 /site_id_1=Regulatory_Region_WASECA_FRM_SOIL_SITE_20010901 /length=1226
GGTGCGGATAATAAGGTTATCGCTTTTCTGCATCCCAAGACAACGAATGGGGTGCTGGTGGAACTATGCCAGGAGAATAAGAACAAGGAATAAAGAATGAAGAAGAGATTAGGAAGCGTTTCGCAAACATCCGCAGCTTGTAGCTTGAGGCCTGCAACTCGTAGCTATTTCGTTTTTAGTTTCTTCATTTCAGAAGCGCTTTTGCCTCCAAACTGGATCTCGTTGTAGTATTTCTGCTTTTTCTTTCCGATCCGCGTTTTGTAGTACGGTTTCGGGCCTCCGCAGGCGCTGAGGAGAAAG
>Regulatory_Region_WASECA_FRM_SOIL_READ_1557447177 /accession=XZS95091.b1 /library_id=Regulatory_Region_WASECA_FRM_SOIL_LIB_20010901 /sample_id=Regulatory_Region_WASECA_FRM_SOIL_SMPL_20010901 /sample_name=FARM_SOIL /number_of_sites=1 /site_id_1=Regulatory_Region_WASECA_FRM_SOIL_SITE_20010901 /length=1444
TGTTGAGGTCGACGAGCCTGAGCCCGAGGTGCCGCTGATCGGCGCGGGCGCAGGCGCCAGCGTCGATTCTGACGATACCGAGGTAACTGCGGACCGGATGACGGAAGAAGAGCTTCTTAAAGGCCTTGAAGGATTGGCGCCGCCAGAGGAGCCGCCGGAAGACGACGCCGAATAGGCTGATATTCGTGACAATTCGATGCAGTGGCCCGGTCTCAAAGCCGGGCCATCGTCTTTTATCAACCAGTCGGCTAAGCCCTTGCCGCGCCATCGAAACGACGTGATATCTTGAGGTAGTTCCTT
>Regulatory_Region_WASECA_FRM_SOIL_READ_1557459475 /accession=XZS102450.b2 /library_id=Regulatory_Region_WASECA_FRM_SOIL_LIB_20010901 /sample_id=Regulatory_Region_WASECA_FRM_SOIL_SMPL_20010901 /sample_name=FARM_SOIL /number_of_sites=1 /site_id_1=Regulatory_Region_WASECA_FRM_SOIL_SITE_20010901 /length=1398
AGGGTCGCAGGGTGCGTCAGAAGGGTGCGTTTCCTAGCGTTCGACCCGGCGCGAGTCAAGCTCCGGGAGCCGGTCCATGGACCGGACCGGACACCGAGGCTCCGGATCCCGACGCCGAAAGCCTGAATTTGGGTCGCGCGCTGCTCCCGCCGCACGCCGAACGAGCGGCCGGAGCGCTCCCGAGCCTACCAGCAATGTAGGTGGAAAGGGCAGAAACCCGACCGGGGCTCACGCTCGGTCGGGCGCGCCGGGGCTCGCGTCTGCGATAGTCTTTGGCTCTATCCATGCACGCGGGGAACG
>Regulatory_Region_WASECA_FRM_SOIL_READ_1557441340 /accession=XZS91890.g1 /library_id=Regulatory_Region_WASECA_FRM_SOIL_LIB_20010901 /sample_id=Regulatory_Region_WASECA_FRM_SOIL_SMPL_20010901 /sample_name=FARM_SOIL /number_of_sites=1 /site_id_1=Regulatory_Region_WASECA_FRM_SOIL_SITE_20010901 /length=1133
CGCGGTGATCTGGAGACCGTGCGGACCGTGCGGCCACCGGAGCTCCGAGACGAACTGACGGCCGTGATCACGCAGTTTTACGCCGTCGACGTCTCAGAAGCCGGACTGGACTAACGCGCGGGCGATGCTGCGACCGTTGTTTGAACCATCGTGCAAACGGCCCATTTGTGAAACACCAGGACACAGTGAGCAGTCCCAGCATTCGGCTGCGCCCCTGCGTGCGACTATACCGTAATGCCGTCTGCGCAAGAAGAGGCGACCCTCTGTCAGCAGCGGCAGCGGGGTGCCTCTGGCGGGCTT
>Regulatory_Region_WASECA_FRM_SOIL_READ_1557364302 /accession=XZS37181.g1 /library_id=Regulatory_Region_WASECA_FRM_SOIL_LIB_20010901 /sample_id=Regulatory_Region_WASECA_FRM_SOIL_SMPL_20010901 /sample_name=FARM_SOIL /number_of_sites=1 /site_id_1=Regulatory_Region_WASECA_FRM_SOIL_SITE_20010901 /length=1421
ACCGCCCCCAAACCGAAAGACAGCGTCCGGCCCTCCGGAGTTCCGCAAAACCCGGGCATGCAAAGCGCCAGGAAACGCGCACATCAGGCCTCGCAGGGCCCGATAAGCATAAAGAACTGCTCGAACCGATGGGCAGGTCCCCGGCACCCGAAGAGGTGCCGGCATGCTTGCCCGTCTGCCGCAACTTCGAATGACTTCCATTCAGGATTCCTACTCTCGACCCAACCGGAACGAGAACTCCGCAACCTCCCCGCGTGTTTGCTATTACCGCCCGTGAAAGGGAAAATGAAGGAAACTTCC
>Regulatory_Region_WASECA_FRM_SOIL_READ_1557322528 /accession=XZS17639.g3 /library_id=Regulatory_Region_WASECA_FRM_SOIL_LIB_20010901 /sample_id=Regulatory_Region_WASECA_FRM_SOIL_SMPL_20010901 /sample_name=FARM_SOIL /number_of_sites=1 /site_id_1=Regulatory_Region_WASECA_FRM_SOIL_SITE_20010901 /length=1048
AACAATAGGCTTTGGAACGACCCTTCTCTCTTTATCACAAATACAACTATTGAAATCACATCCTAATTTTATTTTTCGCAATATTTCGATGTCCAGGCAAACTTCGTTGCAAAAAATATGAAGGTTTGAGGGAATCAAGGACCTCGGTGTTCACCGTCCCCAATAATCGATCTGAATCGGATATTTTATTTCCCATTGGATTCTCAAACGTTGGAGTTGGGGTTCGATGACAGAAAAATGCCTTTCTTAGTCCGGGAGAAAACACAAGGGGATTCCTTGAAACGTAATAAAAATTATCTG
>Regulatory_Region_WASECA_FRM_SOIL_READ_1557417556 /accession=XZS71653.b1 /library_id=Regulatory_Region_WASECA_FRM_SOIL_LIB_20010901 /sample_id=Regulatory_Region_WASECA_FRM_SOIL_SMPL_20010901 /sample_name=FARM_SOIL /number_of_sites=1 /site_id_1=Regulatory_Region_WASECA_FRM_SOIL_SITE_20010901 /length=1249
ACGCGGAGGGCTGGACTCCCTATACGGCCGCATCCTCCATGGGGCAATTGAACACCATGCGGGTCCTGGTCGCCTTCGGGGCCAAAACCGTGCCCCCCGACCTGAAGGACGAGAACGCCTCGCACCGCTTTCTGGCCGACCGCTGAACCCGCAACCGAATCGATAGCCGAACCCGCAACCGAACCGGCAGGCCGACCCGGGAACCGACTCCCGGCGATTCCGGCCCTTTGATTCCGGCCCCTTTCCAACTCCGAGCTCCGAACCACGAGTATCGGGCCCCGACCCCCACCCCAGCGCAAC
>Regulatory_Region_WASECA_FRM_SOIL_READ_1557415349 /accession=XZS67812.g1 /library_id=Regulatory_Region_WASECA_FRM_SOIL_LIB_20010901 /sample_id=Regulatory_Region_WASECA_FRM_SOIL_SMPL_20010901 /sample_name=FARM_SOIL /number_of_sites=1 /site_id_1=Regulatory_Region_WASECA_FRM_SOIL_SITE_20010901 /length=1235
CCCTCCCCCGGTTTCTCAATTTCTTTCCTTTGGGCCCGGGTCTTGCTCCATTACTGGTCAAAGGAACTCTGGGTGTTTCTACCCGCTTCTCCGTGTCTTAAAATCGTTCTTGTAACCACACTCCAAGCGCGCCAAGACCTTCCGGGCCAGTGTTATCTCCATTCACGCACATGTTCGTTTTTGATTCTCGATTCTCTTCTTCTTTGGGAGTGCGTCCCCTCTCATTGGAACCTCTTTTGTGGCGCCTTTTCTCGTTCTCTTTGGGGAAATTTGTGGCGAGTTTCGCGCCTCTTAATTACG
>Regulatory_Region_WASECA_FRM_SOIL_READ_1557426084 /accession=XZS68249.b1 /library_id=Regulatory_Region_WASECA_FRM_SOIL_LIB_20010901 /sample_id=Regulatory_Region_WASECA_FRM_SOIL_SMPL_20010901 /sample_name=FARM_SOIL /number_of_sites=1 /site_id_1=Regulatory_Region_WASECA_FRM_SOIL_SITE_20010901 /length=1023
TGCTAACCTCAAGGTTTTACAGCGACTACATGCATCCGAACCAGGTGGTACTGCACATCGTGCCTTTAGACGGCGGCATGTCTGGCAAGATACCACTCTCCGGCGTTGAGGAGGCATTGCAAATATACAAGCGTCCCTTAGATGGTCCGTGGTGGCACACGGGGATATCGGAAGAAGGCTACAATGCAATACATGGCAGGGTAGTTGAGATAAGTGAAGGCATTTGTGGTGGATGCCGAATTTTAGCCGTTAGGGCGCAGCACTCTCTTGGATGTCATTCATGTTGCTGAGAGTTGGTCC
>Regulatory_Region_WASECA_FRM_SOIL_READ_1557456489 /accession=XZS101167.b1 /library_id=Regulatory_Region_WASECA_FRM_SOIL_LIB_20010901 /sample_id=Regulatory_Region_WASECA_FRM_SOIL_SMPL_20010901 /sample_name=FARM_SOIL /number_of_sites=1 /site_id_1=Regulatory_Region_WASECA_FRM_SOIL_SITE_20010901 /length=1417
ACTATTTTTTTCTCTTTGGCCACCCAATTTAAATCGCTATCTATCTATTATGCCTCAGCTCTGTATAATCCTGAATAAACTTTTACACTCGCTTTATTGAAATATAAAGCACGTCCTTTTTTTATTTGCATGTGATGATATACTTGTTATGTCATCTTATCTCCTTGTCGGTGTTTCCCTTTTCCTTTTCTGTATTGACGGTTTCATTAATATTTTCCTATTCTTACTTAAAATATTTGTTTTCTTGGTACAGCACCACTTTCTCTTGTTCGTTTGTTTTTTGAATTCCTATGAGGGATT
>Regulatory_Region_WASECA_FRM_SOIL_READ_1557403709 /accession=XZS62287.x1 /library_id=Regulatory_Region_WASECA_FRM_SOIL_LIB_20010901 /sample_id=Regulatory_Region_WASECA_FRM_SOIL_SMPL_20010901 /sample_name=FARM_SOIL /number_of_sites=1 /site_id_1=Regulatory_Region_WASECA_FRM_SOIL_SITE_20010901 /length=988
GACAACCTGGAAGACCTACGCAGTTACGTCTACGAAACGCTTTGCACGCACGAAAATCTGGAGACGGGTGCTTTTCACATGTCGGAACAGATCTTGTTCCGAGGGCCGAATCCCTGCGGGATGCACTTTTGCCTGCACGGGCCCCGAGCCGTCCGCTATTCGGCCATCTGGGAAACGCGAGAGAATACGATCCTGTTCTACGATTCGACCGGTCAGCGATTCCAGCGAACCCAACTAATTGGGGCTCCCGCGCTGGCAACCGCTGCAGCTTGAGGTCCGGAATTCCTTTGACTGAGGCCT
>Regulatory_Region_WASECA_FRM_SOIL_READ_1557459023 /accession=XZS101547.b1 /library_id=Regulatory_Region_WASECA_FRM_SOIL_LIB_20010901 /sample_id=Regulatory_Region_WASECA_FRM_SOIL_SMPL_20010901 /sample_name=FARM_SOIL /number_of_sites=1 /site_id_1=Regulatory_Region_WASECA_FRM_SOIL_SITE_20010901 /length=1318
GGTCGCGAGCCCACCGAGCGGTACGAAGTAACGTCCATCGTCGAGATGCAGTACCCAGCCGAGTTCCGCCGCATGGAATCGCACGGTGGCACTCGCCTGCAGGTACTCGGTCGGGATCCAGTCGCCATTGACGCAGATACCGATCAACCCGGGGATGCCGATGAATGGGTCCCGTATCGTGCAGCCCGCGGGCTCAGGCGACGGTGGGGGCGGCGGCGTACCGGCTGGCACCAGGCCAGGCGGGAGCCAGTCGCCGTTGACGCACACCCAGTCGGGGGCGGGTTGCACGGTCGGGCACTC
>Regulatory_Region_WASECA_FRM_SOIL_READ_1557366881 /accession=XZS30875.b1 /library_id=Regulatory_Region_WASECA_FRM_SOIL_LIB_20010901 /sample_id=Regulatory_Region_WASECA_FRM_SOIL_SMPL_20010901 /sample_name=FARM_SOIL /number_of_sites=1 /site_id_1=Regulatory_Region_WASECA_FRM_SOIL_SITE_20010901 /length=1230
GGCCCCCTGGAGCCTCCGCGCCTGAAGGCTCCTGTCCGTCGTCAGCGACCCGCGATCAGAGCCCCGGCCGCCCGTACCTCCCGGCAGGGCCCGCCGAACTTTCTTCTCGTCTCGAAACCGAAATTTTCCCGCATGACCATTGGAATCCTTTTCCAGCCCGGAAGGTCGTATGCAACCCTTTATCCAGCGAATCGAAGAAAAAGTTTGGAGTCCGGGGTCCCTGCTCAGGCTTAGGGCCCAACCCCCATGAACGACCCCACCAATGCCTTTTTTTTTATTGGGAATTCTCCAGCGGTCCCC
>Regulatory_Region_WASECA_FRM_SOIL_READ_1557447303 /accession=XZS95376.b1 /library_id=Regulatory_Region_WASECA_FRM_SOIL_LIB_20010901 /sample_id=Regulatory_Region_WASECA_FRM_SOIL_SMPL_20010901 /sample_name=FARM_SOIL /number_of_sites=1 /site_id_1=Regulatory_Region_WASECA_FRM_SOIL_SITE_20010901 /length=1265
GGGCCGCCGGGGCTGTCCAGCTTTGAGACTGCGGGAAATCAGTTTTTGAATGTCAAGGCAAAGGTGCTCGGCGGATCGAACGGGGGAACGCTCCAGATCACGATGGACATCGACCAGGGATACCATGTTTACTCGATCACTCAGAAACCCGGTGGTCCGCAGCNTACGCAACTCAAGTTGAATGACAGTCAACTCTATCAGGGTGCCGGTGGCGTCGTCTCGCGAACCAAGCCTCATTCCTATTGTCATAAAGTCCCGTGGGTCCGCCTGACAATTGAAAACCACCAGGTAGTGTGACTT
>Regulatory_Region_WASECA_FRM_SOIL_READ_1557340850 /accession=XZS27012.x3 /library_id=Regulatory_Region_WASECA_FRM_SOIL_LIB_20010901 /sample_id=Regulatory_Region_WASECA_FRM_SOIL_SMPL_20010901 /sample_name=FARM_SOIL /number_of_sites=1 /site_id_1=Regulatory_Region_WASECA_FRM_SOIL_SITE_20010901 /length=1204
GGCTTGGCGAAGGCGATGTGCATCGCCACGTCCTTGCCGACTTCCTCCGGGCCCTCGTAGTCCACCAGCACGCCGATCTTGGCGGCCGCGTGGACGTAAAGGGCGAGCCTGCCTTTCGCTGGACGCGCTGAAGCGCGGATGGTGATGTCTCGCCATCTCTGCCCAGATCTGCGCCGGCCCCTCGGGCTGCGGGACGGCGTGCGGACTGGGCAGTCCGCAAAGGGAGACCCTGTCTGGGAAAAACGGTCCATGAGCCAGAGCGCAGGTCAACGGAAAAAGGCGAATCTTGGGCACGTACCC
>Regulatory_Region_WASECA_FRM_SOIL_READ_1557377354 /accession=XZS47251.g1 /library_id=Regulatory_Region_WASECA_FRM_SOIL_LIB_20010901 /sample_id=Regulatory_Region_WASECA_FRM_SOIL_SMPL_20010901 /sample_name=FARM_SOIL /number_of_sites=1 /site_id_1=Regulatory_Region_WASECA_FRM_SOIL_SITE_20010901 /length=1127
GGAACACGCCCAGAATGACGAGAATCGGCGTTTCGGCCGACATGACTCGATAAACGAGGATGTAGGGTAAACCGCGCACCACCCACTCGCGCTGCCGCCAGATCGGCCGCGCCGGCCAGCCTCAAAAAAATACGGCAACATTTCAGCGGCCGTGCGGATAGCACGACCGACCCGTTGTGCGGCGGTCGGATTGTCCTCGTGGATGTGGTTGAGAATCGAACGGATGTGCGCCTCGGCGCCGCTCCGGGTTACGGATCTCTTCAGGGCGAAAACCCCGCCCCAATGCGCTCATCCTGCCTC
>Regulatory_Region_WASECA_FRM_SOIL_READ_1557340352 /accession=XZS27788.b1 /library_id=Regulatory_Region_WASECA_FRM_SOIL_LIB_20010901 /sample_id=Regulatory_Region_WASECA_FRM_SOIL_SMPL_20010901 /sample_name=FARM_SOIL /number_of_sites=1 /site_id_1=Regulatory_Region_WASECA_FRM_SOIL_SITE_20010901 /length=1339
AGGCCGGGGAAGCGGCCGTCCATGCGCCGCGCCAGGTCGCCGAGGCGTTCGACCACGGTGTCGTCGACCTGCAGGGCCTCGCCGCCGCTGGCGGTGCGCAGGCGCATCGCGAGGTCGAGCTTGCCGCGCGAGATCCTCGCCGCGATGCGTTCGCGCAACGCCGGCTCGCTCGCGCGCAGTTCGTCGGGCAGGCGCACGCCGACTTCGAGGAAGCGATGGTTGACCGCGCGCAGCTCGCAGCCGAGCGAGCCCCACTCGGTGCTGCGCTCGCCGGAGGCGAAGGCGGTCATGCTGCGGATC
>Regulatory_Region_WASECA_FRM_SOIL_READ_1557384791 /accession=XZS44387.b1 /library_id=Regulatory_Region_WASECA_FRM_SOIL_LIB_20010901 /sample_id=Regulatory_Region_WASECA_FRM_SOIL_SMPL_20010901 /sample_name=FARM_SOIL /number_of_sites=1 /site_id_1=Regulatory_Region_WASECA_FRM_SOIL_SITE_20010901 /length=1339
TACGATACCTCCGCTACGCTTTCTACTGATCTATTAGGTGAACCCATGGCATCATCCGAAGAACACAACCTGCGGTTGAAGAAGTAACAGAACGAGGTTCCCCACGCACGGATGAATTCCGTACTGAGCGCCAGGGGGCACTCAAGTCCCCGATACCGGCACGAAGCAAGAGGTGAGTAAGTCTGTACGCCAAAACGAAAAAAAACAGGCTAACCTGTCCGAAAACAAACCCCCCCCAAAGCAATCACTTCACCCCCGGCAGAATCCACATCCCTGAAAACTGGTGGCAACAGCAAAGGT
>Regulatory_Region_WASECA_FRM_SOIL_READ_1557457534 /accession=XZS101217.g1 /library_id=Regulatory_Region_WASECA_FRM_SOIL_LIB_20010901 /sample_id=Regulatory_Region_WASECA_FRM_SOIL_SMPL_20010901 /sample_name=FARM_SOIL /number_of_sites=1 /site_id_1=Regulatory_Region_WASECA_FRM_SOIL_SITE_20010901 /length=1359
CTGGCCTTTCCTGTCTCAAAACTCATCTTCATCTTGCATGCCCCGTCCCCTCTCTGTTATCACGTGTTCTGCGTTTACTCATTAAAATCTTAAATTATCATGTCATCTCCTTATTTTTCTTCTATAATTTTCTTTACATCTTTTTTTTCTGCTTCATCCAAACGAAAGATGGTAAACCCCCCATATTTAACAGCGCTTAATCCCACTTTTTATTCAATTCTTTAATTCCCTTTTCCAATAGATTCTCTGCCTTCTAATTTTCTTTTTCTTTAACTTCAGCACATTCACTATCCTAGTCTT
>Regulatory_Region_WASECA_FRM_SOIL_READ_1557381540 /accession=XZS46505.b1 /library_id=Regulatory_Region_WASECA_FRM_SOIL_LIB_20010901 /sample_id=Regulatory_Region_WASECA_FRM_SOIL_SMPL_20010901 /sample_name=FARM_SOIL /number_of_sites=1 /site_id_1=Regulatory_Region_WASECA_FRM_SOIL_SITE_20010901 /length=1359
TGGATCCACTAGTGTCGACCTGGCAGCCCGCGAACTCCAGCTTTTTGTTCCCTTAAGGAGGGTAAATTCAAGCTTGCGTAATCAAGGTCATAACTGTTTCTGGGTGAAATGTTATCCGCCCCCAATTCAAACAAAATACAACCGGAAGTATAAAGGTAAACCCTGGGGGCCTAAGAAGAGCTACTCCCAGAATTGCGTAGGGAATTTAAGTTCCAAACCGCTTGCTTAATAACTCCCCACACCCAACGCCATTGGTTAAGGGGGGATTTTTCACATTTTGAGACCTTTAATTGGGCCAAA
>Regulatory_Region_WASECA_FRM_SOIL_READ_1557411787 /accession=XZS59849.g1 /library_id=Regulatory_Region_WASECA_FRM_SOIL_LIB_20010901 /sample_id=Regulatory_Region_WASECA_FRM_SOIL_SMPL_20010901 /sample_name=FARM_SOIL /number_of_sites=1 /site_id_1=Regulatory_Region_WASECA_FRM_SOIL_SITE_20010901 /length=1480
CACCTCCCCGCCCCCAGGAAACCTGGTGTCTTTCGGCCCCTCTTTTTCACTCCCTTCCGGATCGTCCGGAAGCCCAGGAAAGCCCCTCCCTCCCTCTTGAAACAGCGGCGAATAACCAGGCTCTCCTCTCCCCAAGCCGGGTCACCTTGGGCTCTTCTATCCGGTAGATAGGGGGTGATACACTCCTCGCTTCTCCTCGGTGTGTCTTGTTGCTCTCGGCTTATCTCACAACATCTTCGTCGCGTATCCTCCACAAAGAACGCCGTGCTCCTATCCTCTTCGAGAAGCTCTTCGGAAATA
>Regulatory_Region_WASECA_FRM_SOIL_READ_1557331802 /accession=XZS24028.g2 /library_id=Regulatory_Region_WASECA_FRM_SOIL_LIB_20010901 /sample_id=Regulatory_Region_WASECA_FRM_SOIL_SMPL_20010901 /sample_name=FARM_SOIL /number_of_sites=1 /site_id_1=Regulatory_Region_WASECA_FRM_SOIL_SITE_20010901 /length=1208
GTAAACGCTCACGCTCGAGAATGAGATCTCCAGTGGCGCGCGCGATCTTCGCGAGCCGCCATAAGGCATATTCTTTCAGCTTCGAATTGTTCGAGGCGATTGCCTGGTAGTTGGCAACGGCTGAGGCGGTGTCACCCGTTCGTTCGGCAATCCGCCCAAGCAGGTACTCGTAATTCTTGTCGCGAAAAAGCGCCTCGTTTGCTGTGCGAACTTTACTGATTTCGGAGCGCGCAGCCTGCCAGTCTTCCGTTTCGACTGCGGTGATGATCGGGTCGGCTGACTGTGCCGCAACCGCAAAAG
>Regulatory_Region_WASECA_FRM_SOIL_READ_1557447085 /accession=XZS94955.b1 /library_id=Regulatory_Region_WASECA_FRM_SOIL_LIB_20010901 /sample_id=Regulatory_Region_WASECA_FRM_SOIL_SMPL_20010901 /sample_name=FARM_SOIL /number_of_sites=1 /site_id_1=Regulatory_Region_WASECA_FRM_SOIL_SITE_20010901 /length=1458
CTATCCCGACCCGGCCGGAGAAAAACCGGTACCCCCACCCGTTGGACTCATCCGTTCTCGTAAACCGGCCGGTCATGATCGGGTGGCCCGGCCCATGCCCTTCGTAAAGAACTCCCGGGGTCCTTCCGGGGCCCGGGAAGGGAACGCCTTCCGTCCGGTCTCGGGGAGTTTCCCGCCCCCAAAAAACAAGTCCCCAAGAGTCGCCTGTGGTCTAAACCTTTGTAAATTTTGGGGGGACAAACCGGGAGGGGCTCTTTCTTGTTCTCACGGGGAATTGTGATATCCGGAGGTGTACTCCCC
>Regulatory_Region_WASECA_FRM_SOIL_READ_1557391318 /accession=XZS49663.g1 /library_id=Regulatory_Region_WASECA_FRM_SOIL_LIB_20010901 /sample_id=Regulatory_Region_WASECA_FRM_SOIL_SMPL_20010901 /sample_name=FARM_SOIL /number_of_sites=1 /site_id_1=Regulatory_Region_WASECA_FRM_SOIL_SITE_20010901 /length=1262
CTTTTTATGGGCAGCAAGTTTTTTTTCTCTTTGAAAGAAAAAGAAAAACAAAAGGTCCAGCCGAGTTTCGATGGGGGAGTATTTTTTTAATTTCGACAATTCCTATGACCAAACCCCCCTTTGGAAAAAATTTTAACCCTCCGAGGGGCTTTTAATTTCAAACCCCCCCGCCTTTGGGGGTAATTATACCATTTCACGGGGGGCGCGCCAACACTTTTCCGGTGGAAGTTTTTTTCCCCACCCCCTGAGTTTTTCCCCGGGAAAAAAGAAGGGGAATTTGAAACCTTTCCCTTTGATTTT
>Regulatory_Region_WASECA_FRM_SOIL_READ_1557374242 /accession=XZS34667.b1 /library_id=Regulatory_Region_WASECA_FRM_SOIL_LIB_20010901 /sample_id=Regulatory_Region_WASECA_FRM_SOIL_SMPL_20010901 /sample_name=FARM_SOIL /number_of_sites=1 /site_id_1=Regulatory_Region_WASECA_FRM_SOIL_SITE_20010901 /length=1233
CACGCTGCGCCGCCATCCGGAGCTCAAGTGGCGGATCAGCGAGGGCGAGATCGGGCGCCTGACGCGCCAGGCGCTGCGGCTGCTCGCCGGGGGCGCGCCGCTGGTGGCCCCCGGCGGCGTGCTCATCGCCATCACCTGCTCGCTGGAGCGCGAGGAGAACGAGGACGTGGTCGCCCGCTTCCTATCGGGACCGGAGGCATCCCGCCCGGGCTTCGCGCCGGTGCCGCCCATGCTGGAAAGCCCGCTCGCGGGAAGTTTGCTCCACCCGGCTGAAGGCTCTCTGGACTCGGGCGGCTGGCG
>Regulatory_Region_WASECA_FRM_SOIL_READ_1557438417 /accession=XZS81725.b1 /library_id=Regulatory_Region_WASECA_FRM_SOIL_LIB_20010901 /sample_id=Regulatory_Region_WASECA_FRM_SOIL_SMPL_20010901 /sample_name=FARM_SOIL /number_of_sites=1 /site_id_1=Regulatory_Region_WASECA_FRM_SOIL_SITE_20010901 /length=1527
GTCGATCCCGTCAGCTTCATGCACGAACAGTCCGAAACCCTGGCCGAGCTGGACCACGAGCTGCGAGACCACGCCGAGGCGCGCGGCCTCGAGTTTCACCGGGTCAGGATCCCCCACGCCGACCCCGCGTTCAGCCACGTGCTGGCCGACCTGGTGACGCCGCTCCTCCCCGGCGCACACCCCGCGCCCGTGCTCCGCCGCTGCGAGTGCCGGGCCACTCCGGCCACCTTCTGCCTCAACGGCACGCGCCTTGCCCATATCCGGGCCGACGGCTAGCTTTTACATAGTGTTGGGGAGTAG
>Regulatory_Region_WASECA_FRM_SOIL_READ_1557451219 /accession=XZS93851.b1 /library_id=Regulatory_Region_WASECA_FRM_SOIL_LIB_20010901 /sample_id=Regulatory_Region_WASECA_FRM_SOIL_SMPL_20010901 /sample_name=FARM_SOIL /number_of_sites=1 /site_id_1=Regulatory_Region_WASECA_FRM_SOIL_SITE_20010901 /length=1354
GCGCTTCAATGCGCAGGCTCTGGTCGCGGTAATGGTGGGTGTTCTTAATGACCTGGCCTTTTTCCAGCAAACGCCATGCTCAGCGATCACCTCGCCCGTGTGAGGTCGCTGAACAGCAACTGGCCGTCCTGTTCGCGGACGCGACCCGGGCGCTTTGATAGGCATGGCCACGAGTATTTATGGAACAGCCAGCGATCAGGCCGTTCTGTCGGCCTTGGCGTAACACGAAAGCTGGCCGCATCAAACAGGACGGGTCAGGAAAGTTGCTGCGGCTCCTTCTCCCCATCTAAAAGGCCAGCC
>Regulatory_Region_WASECA_FRM_SOIL_READ_1557462791 /accession=XZS113587.g2 /library_id=Regulatory_Region_WASECA_FRM_SOIL_LIB_20010901 /sample_id=Regulatory_Region_WASECA_FRM_SOIL_SMPL_20010901 /sample_name=FARM_SOIL /number_of_sites=1 /site_id_1=Regulatory_Region_WASECA_FRM_SOIL_SITE_20010901 /length=1379
GAAGCGCTTGCCGCCACCACCGGGCTTGCCGCCCTTGCCCTCGAACGGCTTGCCGTCGCCAGCATTGGGACGCCGGCCCTCAAAGCGCGGACGACCCGGATTGGCTCGCCATCCTTGCGGTCGGGTCGGGTGAAGCGCTTCGGGCGCTCCTGCTGGCCTTCGGCCGGCGCGGCGCCATCGGCGCCGGCAGCAGCCGGAGTCGGGCGGCGGAAGTTGTTGCGCTTGCCACCTTCCTGGCCAGCATGGTCCGGACCGCCGCCGCCCGGGAAACAAATTTCCTCAAATTCGGCCTCGGCCCGA
>Regulatory_Region_WASECA_FRM_SOIL_READ_1557331236 /accession=XZS24067.b2 /library_id=Regulatory_Region_WASECA_FRM_SOIL_LIB_20010901 /sample_id=Regulatory_Region_WASECA_FRM_SOIL_SMPL_20010901 /sample_name=FARM_SOIL /number_of_sites=1 /site_id_1=Regulatory_Region_WASECA_FRM_SOIL_SITE_20010901 /length=1203
AACGAAGAAGTCTCGTTTCGACCCGAGCGGCGCGTTTTGGATTTCGGATGAACCAGCGGCGGATTTTTCCGACTTTAGCGCGATAAACCTCAACATGCGACAACTGCGTCGGCTGCCGACCTCCGGACTGCAACTCAACAACGGCATCTCGTTTCTTTTCGAGACCGTCGTCGTGAAGCAAACTAACTTTACGTTCACGACCGTGACCGTCAAAGGTCTCTACTACACGTTTTCAGGGAAGTTTTTAAAAGGCGGAGACTTCCCCGCGACCTGGCAGGGCGAGGAAACGCCGGTGCTCGA
>Regulatory_Region_WASECA_FRM_SOIL_READ_1557405983 /accession=XZS64967.x1 /library_id=Regulatory_Region_WASECA_FRM_SOIL_LIB_20010901 /sample_id=Regulatory_Region_WASECA_FRM_SOIL_SMPL_20010901 /sample_name=FARM_SOIL /number_of_sites=1 /site_id_1=Regulatory_Region_WASECA_FRM_SOIL_SITE_20010901 /length=1216
ACGGTCCAGGTCCAGGGATTCGCCGAATCATGACTTTCAAGAGCTTGCGCAGGTCGACGGGATGGCTCCTGGGCGGCCCTTATGCTGGCCCAGGCTTCTGCCGTTGGGGTGGCGGGCAGACCCGCGGGCCGGCTGGGCACGGCGCCAGATCGCCGTCGCGCAACGTGATGAAAGGCGGCAGGCGAGGAGCGGAAGACGAAAACTCAGGCGCACGCAATTGACGACGGGGCCGGCCCGCGGGGGCAATAGCACCGGGAAAAAGGCTTGCCAAAAAAAACGTAACCCAGACCCCGGGGCACG
>Regulatory_Region_WASECA_FRM_SOIL_READ_1557328912 /accession=XZS21438.g2 /library_id=Regulatory_Region_WASECA_FRM_SOIL_LIB_20010901 /sample_id=Regulatory_Region_WASECA_FRM_SOIL_SMPL_20010901 /sample_name=FARM_SOIL /number_of_sites=1 /site_id_1=Regulatory_Region_WASECA_FRM_SOIL_SITE_20010901 /length=1019
GTCGCCACTACTTGTTTTTTCTTCTTTTATGAAAATTATTTTTTCCCCAATGCTGTTCTCAATTGACTAAGCACGTTGCCGTCGAGGTGTTCCATCAACGCACCGATGCTGCTCTCCTTGGCGAATTGCTCTTCCCTCAACTTGCACCATACATCGGCGCACGCGCTGCCGAAGCTGTCGGCGTCCGCAATGTCGTACAGGCCGGCATAGAGCGAGCGGCCGTCCTTCCTGATCTGCAGTTTGACCTTCATGCATTCCTCCGGAATGTCGATCGATTCTGCCAAGACGTTTCGGAGCCCT
>Regulatory_Region_WASECA_FRM_SOIL_READ_1557392584 /accession=XZS53347.x1 /library_id=Regulatory_Region_WASECA_FRM_SOIL_LIB_20010901 /sample_id=Regulatory_Region_WASECA_FRM_SOIL_SMPL_20010901 /sample_name=FARM_SOIL /number_of_sites=1 /site_id_1=Regulatory_Region_WASECA_FRM_SOIL_SITE_20010901 /length=1166
GGCTTGTCGAACAATGAACCTTCGTGTCTTCGTGATTAAGCCGCCGGATAGACCCACGGCGCGCGATACGGCCGGCTGAGCAGCTTGCTGGCTTCGGCATCGCCGGTGATTTGTTCCTTCGAACCATCCCACTCGATGCTGCGGCCCACCCGCCAGGAGATCATCCCGAGCAACGGCAGCACTGAAGCGCGGGTGAGCGACTTCGATGTTTGGCACCCGCCTTGGTTTTGCCCTCGAATGCCGGGAGAAAATCGGGCCACAAAAGCTTCAGGGTGTGTCGCATCCGGTCCTTAAGTTGGC
>Regulatory_Region_WASECA_FRM_SOIL_READ_1557399293 /accession=XZS54142.x1 /library_id=Regulatory_Region_WASECA_FRM_SOIL_LIB_20010901 /sample_id=Regulatory_Region_WASECA_FRM_SOIL_SMPL_20010901 /sample_name=FARM_SOIL /number_of_sites=1 /site_id_1=Regulatory_Region_WASECA_FRM_SOIL_SITE_20010901 /length=1162
AACACCAGGAGATGCCTATTATATATTTCAAGGTGAACTCTTGAGTCACAAATGATTAATTTATCAGGTACGCCTCAAAGGGCCACAGAAAGTGACTATCATTCTGCATCAGAAATCACTGACACCCTTGTCCAATTTGATCTGAAGTTTGATTCGCTAAGGACATTTCTAGAAAGTACTACAAAAGTCGTTAACCAACATGCCTCTCTATTAAATAAAATTCAAATCGATGTCAACACTAGAATGCTCCACGAAATAGTAGCATAATATAAATAATGACAATAAGTAATTAGAATACCG
>Regulatory_Region_WASECA_FRM_SOIL_READ_1557401567 /accession=XZS56070.g1 /library_id=Regulatory_Region_WASECA_FRM_SOIL_LIB_20010901 /sample_id=Regulatory_Region_WASECA_FRM_SOIL_SMPL_20010901 /sample_name=FARM_SOIL /number_of_sites=1 /site_id_1=Regulatory_Region_WASECA_FRM_SOIL_SITE_20010901 /length=1152
AGTCTGTTCATGATCATAATCAGCCATACCACATTTGTAGAGGTTTTACTTGCCTTTAAAAAACCTCCCACACCNTCCCCCTGAACCTGAAACATAAAATGAAATGCAATTGCTTGTTGTTAACTTGTTTTATTGCAACTTATAATGGGTTACCAATAAAAGCAATAGCATCACAAATTTCACCAAAAAAGCAATTTTTTCCCTGCATTCTAGTTGGTGGTTTGTCCCAACTCATTCAATGTATCCTTAACGCCGTAAATTGTTAACCTTTAAAATTTTGGTTAAAATTTCCCGTTTAAA
>Regulatory_Region_WASECA_FRM_SOIL_READ_1557459687 /accession=XZS101621.g1 /library_id=Regulatory_Region_WASECA_FRM_SOIL_LIB_20010901 /sample_id=Regulatory_Region_WASECA_FRM_SOIL_SMPL_20010901 /sample_name=FARM_SOIL /number_of_sites=1 /site_id_1=Regulatory_Region_WASECA_FRM_SOIL_SITE_20010901 /length=1423
GATGTGGTTCAAATGAAGATAATAGCCTTATAGAGGAGAAAAGAATAGCAGCGAATTTATCCCTTATTAAATCTGTCACAATAAGCATATTCAGATTGAACGAGTATACATCAATCAAAAAAGCATTGGAAAAATTTAAGAACAGAGTGTCAGATTGCAGTAAACTAATAGGGATAAAACCTATATGAAAAAAATAAAACTGATTAGCCCTGCCCTAAAGGGGACCTTTTTTCCATATTGAAGGTTAATCCGGTAGGTGCATTCATGTGATATAGATTTTTTCATTTCAAGTTGATAAGC
>Regulatory_Region_WASECA_FRM_SOIL_READ_1557408690 /accession=XZS61556.y1 /library_id=Regulatory_Region_WASECA_FRM_SOIL_LIB_20010901 /sample_id=Regulatory_Region_WASECA_FRM_SOIL_SMPL_20010901 /sample_name=FARM_SOIL /number_of_sites=1 /site_id_1=Regulatory_Region_WASECA_FRM_SOIL_SITE_20010901 /length=1179
CGCCCGCGTGTCTGGAGACTCCTCCTCGATCATGTCGCAGATGCGGTCGAGGCAGCTTCCGCAGCCGGTGCCCGCGCCACAAGCGTCGCCCACGGTCTCTTCACATCTGGCGCCGAGGTGGATGGCGTTGCGGACCTCGGACTCGCGCACCCGCGCGCAGACACACACGTACACGTTCGCTTACCTTGCTGTGAGGGGAGCCTTACTTAGGTAAGGTTGCCTTAAATCACAGCGCGCGCAATTCCTGAGCAGGAAATGTCGGCGGCGTGCGCTCACCGGCGCTCAACAATATCGGAAGCC
>Regulatory_Region_WASECA_FRM_SOIL_READ_1557382878 /accession=XZS45440.x1 /library_id=Regulatory_Region_WASECA_FRM_SOIL_LIB_20010901 /sample_id=Regulatory_Region_WASECA_FRM_SOIL_SMPL_20010901 /sample_name=FARM_SOIL /number_of_sites=1 /site_id_1=Regulatory_Region_WASECA_FRM_SOIL_SITE_20010901 /length=1190
GGGTATCCCTTCGCGATCATCGATCACTTCGTTGATGTAGCTGTTGGCGCGAATGTAGTAATCGCTGCGGCTTTCGTGAAATCCGGTCTCGAGAANAGATTTCGATGACGGATCGAGTTCGCTCGGGCTTCAGGAACGACGGGATAATTCGGGCAGCGGGGAGTCGGCCGATAGCGGACTCCAATGGATGTCAGTTGAACAGCCGGCGTGATAATCATCCTCCAGGTTAAGCTCGTGCGCCAGATACAGGGCGGGCGTTTGAAGAAGCCATACGGGGGGAAGAAGCGGGATAGCAAGGCG
>Regulatory_Region_WASECA_FRM_SOIL_READ_1557453693 /accession=XZS98372.g1 /library_id=Regulatory_Region_WASECA_FRM_SOIL_LIB_20010901 /sample_id=Regulatory_Region_WASECA_FRM_SOIL_SMPL_20010901 /sample_name=FARM_SOIL /number_of_sites=1 /site_id_1=Regulatory_Region_WASECA_FRM_SOIL_SITE_20010901 /length=1339
TGTATCAGCTCACATACTGGTTACCCGAACCGAGCGTTGATCCCACAAAGAATTTAACGGGCCGGCAACCTCTTTTACAAACCACCCTCTTTAATCAGGACAAACCGAAGCGGATTTTAGTGACCCCAAATTAGGGGTTTAAGTTGGCAATTTCCGTCCCAAAGGTTACCAATTGGAAAGAAAACCCTCCCGGCGGGCCCGCTCCCAAATGCCCCCCCGGTTTTAACCCCGAATACCCAACCCCGGCCGAAAAAAAGGATTAATTCTTTTTTTTTCCGCAACCCCTTAAAAACAGGGGTG
>Regulatory_Region_WASECA_FRM_SOIL_READ_1557414194 /accession=XZS61040.g1 /library_id=Regulatory_Region_WASECA_FRM_SOIL_LIB_20010901 /sample_id=Regulatory_Region_WASECA_FRM_SOIL_SMPL_20010901 /sample_name=FARM_SOIL /number_of_sites=1 /site_id_1=Regulatory_Region_WASECA_FRM_SOIL_SITE_20010901 /length=1229
GGAAGCGCCGAACCCCTTCTGGTTCCGTTTTCCCCCACCCGGCCGGGCCCAAGACAGGCGGTGAAGGGACCCTCCTGGCCTCGCTCCATGGCCCAAAAAACGCCACGGTTTTGCCGGAAACCCCCTGTCCATCCCCAAAATAAGTCTTGTGGGAACGCGTAAAAAACGGGGTGGTCCCCTTCACCGCAAATTTTTAAAAAAAAGCCTTTTCCTCCGAAAAAATATACCTCTTTTAAGGAGAGCGGGGGCCCCGCGGGGGGCCCCACTCTCCGAAATTTTTTTTCCCACCCGCGGGGGTGG
>Regulatory_Region_WASECA_FRM_SOIL_READ_1557444321 /accession=XZS89700.x1 /library_id=Regulatory_Region_WASECA_FRM_SOIL_LIB_20010901 /sample_id=Regulatory_Region_WASECA_FRM_SOIL_SMPL_20010901 /sample_name=FARM_SOIL /number_of_sites=1 /site_id_1=Regulatory_Region_WASECA_FRM_SOIL_SITE_20010901 /length=1124
AGCGGTAGGCCCGGTGGCCACGAATTCTTCGGCGGATCCCACGGCGCGAGCGTGCCGTCGCCTTCAGCGGCGAAGCGTCGAAGGCTCGCCACGAAGAGCACGATGCCGGCGGCGAGCGCCACCACGCCGGCGAAGAGCTCCGCGCCCCCGGCGAGGGTCGGCGGCCACACCGGCATCTGTACGTGGTACGTGCGATAGATCCACGCCGGCACGAGCACGGTGACCGTGAACGGCAGCACGGCGATCGCAAAGAGGTGTCGAAGGATCAATGGTCTTCGCGCCGGTGCGCTTCGGCTTCGC
>Regulatory_Region_WASECA_FRM_SOIL_READ_1557454495 /accession=XZS98627.b1 /library_id=Regulatory_Region_WASECA_FRM_SOIL_LIB_20010901 /sample_id=Regulatory_Region_WASECA_FRM_SOIL_SMPL_20010901 /sample_name=FARM_SOIL /number_of_sites=1 /site_id_1=Regulatory_Region_WASECA_FRM_SOIL_SITE_20010901 /length=1407
GCATCACCANGACGTCGGCAGGGCGCCCCAGGCATCCCCAGCGTGGGTCTCCGCGTGAGCTGCGCGTCCCCGGAGCCCGCCCTCGGCGAACGGCTGGACCCCGTGACTTTGTTGTTCTCAACGTCGCATCATCACGCGTTGCCGAGCGGCNGGGAGCGTTCCACAACCGGGCTCCCCATGAAATCTGGTGCAAACTTGCGGGAACATCGGCGGGTAAAACCATGCAATGCCCCCCGGGGCCCAATTTTGCCCGGGGTTAATCCTGTCCGGCGCGACAATTCGGTCTTAAACCCCCCGGAA
>Regulatory_Region_WASECA_FRM_SOIL_READ_1557462812 /accession=XZS113622.g2 /library_id=Regulatory_Region_WASECA_FRM_SOIL_LIB_20010901 /sample_id=Regulatory_Region_WASECA_FRM_SOIL_SMPL_20010901 /sample_name=FARM_SOIL /number_of_sites=1 /site_id_1=Regulatory_Region_WASECA_FRM_SOIL_SITE_20010901 /length=1399
GATTGGTTCTCCATTCGGTCATTTTCCTGATGATAGCTATTTAACCAGCGTTTTGTTACAGCTTTATGAAACGGTTCAGGCCCCAGGAACCGGAGATGGAGAGGGGATAAAAGAAAGGGAAAAAGAGAAAGCGGTGGAAGACATTCATCCCTGGCGGCGGTATCGATCGCTCACCAGGGATGAGAAGAAAGACGGGAGCTAAGGGTCCTGAGCATTTGCCCTAAACAAATTCGAAACCCGCGGGCTGATCCAGGGTCAACCCCGGGACGGGTTTGAGCTTGAACTATGCCCTTTACCGCT
>Regulatory_Region_WASECA_FRM_SOIL_READ_1557423239 /accession=XZS69084.b1 /library_id=Regulatory_Region_WASECA_FRM_SOIL_LIB_20010901 /sample_id=Regulatory_Region_WASECA_FRM_SOIL_SMPL_20010901 /sample_name=FARM_SOIL /number_of_sites=1 /site_id_1=Regulatory_Region_WASECA_FRM_SOIL_SITE_20010901 /length=1193
CGTTTACCCTAACCCGGGTAGCCGATTCATCACCGTCGAATTGATAAGACCGTAGGAACTGGAGCGCCGCTGGAGACATTTCCAGCGCAAGTGTGCCGGTTCAGCGAAATACCTCTCAACTTGGTAGAGGGACAAACTTCATTTCACAGGATGTTTCCACCCTGCCCGGCGGCGCATACCTCATCAATACCGGGTATCAGTCGGTGAGATTCGTTAAAGAGTAGTTTGATTGGTCTACAAATGGTATATTTTGGACAAATTTAAAGTTGAACCTTAAATCTGTCCAGAAAATGAGTAATC
>Regulatory_Region_WASECA_FRM_SOIL_READ_1557440059 /accession=XZS86041.g2 /library_id=Regulatory_Region_WASECA_FRM_SOIL_LIB_20010901 /sample_id=Regulatory_Region_WASECA_FRM_SOIL_SMPL_20010901 /sample_name=FARM_SOIL /number_of_sites=1 /site_id_1=Regulatory_Region_WASECA_FRM_SOIL_SITE_20010901 /length=1339
CTGGCGTTACCCAACTTAATCGCCTTGCAGCACATCCCCCTTTCGCCAGCTGGCGTAATAGCGAAGAAGCCCGCACCGATCGCCTTTTCCCACAGTTGCGCAGCCTGAATGGCGAATGGAGACCCATTTTTAAGTGAATAATGTGTTAACTACTGAATCTAATTGGNTTGGGATTTTAAAATCCCAGTCCCAAGCTCATTTCAGGCCCCTCAATCCTCACAGCTGGTCCTGATCTAAACCCGCCTACCCCATTTGTAGAGGTTTACCTTGCTTAAAAAACCTCCCCCCCCTCCCCCCTGA
>Regulatory_Region_WASECA_FRM_SOIL_READ_1557392334 /accession=XZS53036.x1 /library_id=Regulatory_Region_WASECA_FRM_SOIL_LIB_20010901 /sample_id=Regulatory_Region_WASECA_FRM_SOIL_SMPL_20010901 /sample_name=FARM_SOIL /number_of_sites=1 /site_id_1=Regulatory_Region_WASECA_FRM_SOIL_SITE_20010901 /length=1269
ATCCAATCCGTGATGTGGCCCANGCCGCGTAACGAGCTCTTGCTCTTCATGCTCCTCAACTGAAACTAGATGCAGTACCTGAGAAAGAAAGAGAGGATAAGGCAACGAAAGATATGGCTGCTGTCGCTAAGATCCGTGACATTATGATTGGGTTCTTCAGCTGGGTATTATTCCATAATCTTTATTTTCTGATAGGTATTCGGTTTGATTTCCTTGCTTCCAATGTTAGTTTCCTTATATTGCCATTTGCAATCGGTCTCTTGCTCATACTCATTGCAAAGAAAGTGTGGATTGGTGTTG
>Regulatory_Region_WASECA_FRM_SOIL_READ_1557361747 /accession=XZS36252.g1 /library_id=Regulatory_Region_WASECA_FRM_SOIL_LIB_20010901 /sample_id=Regulatory_Region_WASECA_FRM_SOIL_SMPL_20010901 /sample_name=FARM_SOIL /number_of_sites=1 /site_id_1=Regulatory_Region_WASECA_FRM_SOIL_SITE_20010901 /length=1355
TGTGGGCAACTTCTTCGAACAGATCGGCTTCGCCTTCAAGTGTTTCTTCCTCGTGCTGTTCGCCGGGCGGCTGCCCGAGGCGATTCCGGAGCGGTTCCTGGAGAGAGCAGGGCTGAAGCCAGGCTCCGCAGCCGATGCCACGCGGCTCGAGCCCACGAGGCGGCCGCACGGGCCGTCGGCCCGAGAGGACCCGGCGCCCCAAACGACGGCTGGTCAGCTGCTGGGCTTCTCCAGGCGACGGGGGCTTCGTGGACTTCCTCTCCAGGAAATGCGCGTATCCAACAAACAGTTCGTGCGGCG
>Regulatory_Region_WASECA_FRM_SOIL_READ_1557430013 /accession=XZS85989.g1 /library_id=Regulatory_Region_WASECA_FRM_SOIL_LIB_20010901 /sample_id=Regulatory_Region_WASECA_FRM_SOIL_SMPL_20010901 /sample_name=FARM_SOIL /number_of_sites=1 /site_id_1=Regulatory_Region_WASECA_FRM_SOIL_SITE_20010901 /length=1397
CGAGGAAGTAGCCATGCACATTTTCTAACGCACCGCCCTGTCACCGCTCTTCGTGCTGCTGTCTATGGGGTCCATCGAGACTTTCGCCTCCCTCAAATGGACCTGGTGGGGGAATGGATGCCCCTGTACCAAAAAAACCACCCGAAACGGCGTGCGGGCCCGAAAGTGGCCAATTATCCCGGGCTTTCAATAATGAACCCCCGCGCAAGAAGGCGAATGCCTGGAACCCCAACTCTTTTTTGTGCCAAAAACAGGGAAAACCCACCCGGGGGAATAACCCCCCGCGGGCCCTTCCCTTTT
>Regulatory_Region_WASECA_FRM_SOIL_READ_1557449687 /accession=XZS94086.b /library_id=Regulatory_Region_WASECA_FRM_SOIL_LIB_20010901 /sample_id=Regulatory_Region_WASECA_FRM_SOIL_SMPL_20010901 /sample_name=FARM_SOIL /number_of_sites=1 /site_id_1=Regulatory_Region_WASECA_FRM_SOIL_SITE_20010901 /length=1230
TAAAATTTGTAAATTGCCAATAACCCTGTCAACCCCTCAAACAAAACCCCTTGTTTCCTTCGATTTATCCTCCGAAAGTCCCTTTCTCCAACGTTCTATTTTCTTCTTATTAAAACTGTACCCAACCATCTTTGTTCTTATCAAAATTTTTCCGATCTCGATTCTGAACTCTTTCCAATTCTCGATTTTTGTCTTAAAAGCTCAATATTTTCTCTTAATACTTCCATCTCTTCTTTAATCATAGCTAGACTTATATATATTTTATAAAGGCATATTTCCGAAGACATTTGGTCCTCCCTC
>Regulatory_Region_WASECA_FRM_SOIL_READ_1557401508 /accession=XZS56084.b1 /library_id=Regulatory_Region_WASECA_FRM_SOIL_LIB_20010901 /sample_id=Regulatory_Region_WASECA_FRM_SOIL_SMPL_20010901 /sample_name=FARM_SOIL /number_of_sites=1 /site_id_1=Regulatory_Region_WASECA_FRM_SOIL_SITE_20010901 /length=1211
GTCGCACACAGTAGTCCCTGATCCGCTTCGCCATTTGCCACTTCTTTCGCAACCCGCACCGCATAATCCGGGTAATCAACAGAATCCTCCGACACTGTGCCCAGATCGTGAATCTGCATACCCATTTCTTCCAGTAGCGGTTTTAGTTTTTCTTTTTCATCATAACCGGCGTGATCACTTGCAAGTGCAATTCTCATGATGGATTCCTCGGAAACGAAATATAACGAAGAGAGACGGATGTTACATCACGCATTATGATGCGGCAAACAACGGCGAGCCACAGAGTGAGAGGGTTCAGAT
>Regulatory_Region_WASECA_FRM_SOIL_READ_1557372725 /accession=XZS31210.y1 /library_id=Regulatory_Region_WASECA_FRM_SOIL_LIB_20010901 /sample_id=Regulatory_Region_WASECA_FRM_SOIL_SMPL_20010901 /sample_name=FARM_SOIL /number_of_sites=1 /site_id_1=Regulatory_Region_WASECA_FRM_SOIL_SITE_20010901 /length=1140
GTGAACAAGGGCGTACGTAGATCACGCCCAGTGGCGGATATCCACGAAATGTCCCTCGATAGCAGCGGCCACGGACATCGCGGGGAGACACCAGTTGGGTCCGTCCGGCGGCTCCCTTGGCGTCCTTCAAAATTCGGTTGGTGGTGACGCCCGGGTCTCCAGGCTCAGCCATCGGCATTATGGCAGCATTATGATCCGGGTCCGCATCAATCGATCTTGAATGGACAATCCTTTTCGGTGGGTCAGAGACGGCAGACCCTTGGGCGTACGGATTTGCTTGGAAGACGAGGGAGATAGGCC
>Regulatory_Region_WASECA_FRM_SOIL_READ_1557330316 /accession=XZS22228.g2 /library_id=Regulatory_Region_WASECA_FRM_SOIL_LIB_20010901 /sample_id=Regulatory_Region_WASECA_FRM_SOIL_SMPL_20010901 /sample_name=FARM_SOIL /number_of_sites=1 /site_id_1=Regulatory_Region_WASECA_FRM_SOIL_SITE_20010901 /length=981
GCGGTTGCATCCGATCGGTAGCGCGGCCAGTCTGGTTTTCGGCCCTGCGGGCCCATGGAGGTTGTGATGAGCGAGCGAATCCTTCGCTTCTGTCTAGTAGCGGCTGCGAGCGCGCTTGCCGGGTGCTCGGATTCGTCGCCCACGGGCAGCACCGGCACGCGCGCGACGGACGCGTCCGGCTGGCAGCACCCGCGCACGGCGTGGGGCGACCCGGATCTGCAAGGCATGTGGCCGATCATCAATCTGATCCAAAGAATTCAAAAAGCTTCTCGAGAGTACTTCTAGAGCGGCCGCGGGCCC
>Regulatory_Region_WASECA_FRM_SOIL_READ_1557407713 /accession=XZS65569.y1 /library_id=Regulatory_Region_WASECA_FRM_SOIL_LIB_20010901 /sample_id=Regulatory_Region_WASECA_FRM_SOIL_SMPL_20010901 /sample_name=FARM_SOIL /number_of_sites=1 /site_id_1=Regulatory_Region_WASECA_FRM_SOIL_SITE_20010901 /length=1037
AAGAATTGGTCTGCGNCGTGACTGGCCGCTTGGACCAAACAGACCGCCCTCGCCATTCGCCTGGGACAAGGCCGCCGCCGATCACCGAGGCGCCCCGCCCGGGCGATGGCGCGCCGCCTCTGGAAGGTAAATTTGCCCTGGTCGGAGCTACGCTCCTGTGCGTCATTCTGGCCGCCGTCACGGCGATTTTGGGTTGGGCCTTGTTCTTCGTTTGGGACGGTTAACGGCAAACTGGAAATCAACTCAGGCATTGCATGAATTTCTTTCGCCAACTTATCGACTTTCTCACGCTGCCGTTGC
>Regulatory_Region_WASECA_FRM_SOIL_READ_1557411026 /accession=XZS57974.g1 /library_id=Regulatory_Region_WASECA_FRM_SOIL_LIB_20010901 /sample_id=Regulatory_Region_WASECA_FRM_SOIL_SMPL_20010901 /sample_name=FARM_SOIL /number_of_sites=1 /site_id_1=Regulatory_Region_WASECA_FRM_SOIL_SITE_20010901 /length=1120
TGTCTTGTAAGGCGAGGCTCGTGAGGGCTTCGTCCGACTGAGCGAGGAGAGCCTCGGCATCCACCGCGATGGCCCACACGACTGATGCCCGTTCGTGCAGTTCTTCATCCTGATGCCGAAATTATCCATGAAACGTATGATGTTCGAGCAGGACGAGCTGCGCCTGTTCTATTTCTCATCGAGGTGCAGCCGCACGATGATTAATGGCGACTCCCTGAGGCGGCTGAATTGCTGGAAATAGGAATAATGGATCACGACTCGCTCCGGCAACGAAGGCGTCAGATCCCGCGGGGGCAACCC
>Regulatory_Region_WASECA_FRM_SOIL_READ_1557442660 /accession=XZS87903.y1 /library_id=Regulatory_Region_WASECA_FRM_SOIL_LIB_20010901 /sample_id=Regulatory_Region_WASECA_FRM_SOIL_SMPL_20010901 /sample_name=FARM_SOIL /number_of_sites=1 /site_id_1=Regulatory_Region_WASECA_FRM_SOIL_SITE_20010901 /length=1183
GGGCCGCCCGACACTAGTGGATCAAGAATTGCGTCCAACACCACGAACACGACTTTCGTCCAGCCATCGTCCAAAACGCAACCCACCGCCCAAAGGTCATCGTGGATCCGCGTAGCCGCGCGGTTCTGGCTGAACCCGGCGAGCCAAACCGGCCGCTTAGGATCGGACATATCGGGGTTGATCGATACTTTGGCAAAACCGGCGCGCAAGGAGCGTGGCTCCGTGCCGGCTTTCGGCGCCTGGACATTCACCTCCAGCCTATAGCCGTCCAAACGGTCGCGGAATGCGAAGTAACTGCGC
>Regulatory_Region_WASECA_FRM_SOIL_READ_1557448413 /accession=XZS92972.g2 /library_id=Regulatory_Region_WASECA_FRM_SOIL_LIB_20010901 /sample_id=Regulatory_Region_WASECA_FRM_SOIL_SMPL_20010901 /sample_name=FARM_SOIL /number_of_sites=1 /site_id_1=Regulatory_Region_WASECA_FRM_SOIL_SITE_20010901 /length=1432
ACTCGCCGAACGGATGTCAGATGACGCCCGACGACGGGCGGCGCCTAGACTGNCCAATCTGCTGCCCAAGCCCCCTCATTGCCCACCCCACGGCCGNATCGTTCCCCTTCCAGGTCGGCTGTCCCCCGGCTTGAGTCCACCAGCCGGAAGGCAACCGGCCCCACTTCTGAGAATGGGTTCCCTTAACCCCAGCGGGCCTTAAAAAAAGGGTAACCGGAACCACCGGCTCCCGGGNGCCTCCTCCCCCCTAGGTCCCCGGAGGGGCCCCTCAAAAAACTGAGGGGAGGAAGGACTTTGGCC
>Regulatory_Region_WASECA_FRM_SOIL_READ_1557383020 /accession=XZS45617.x1 /library_id=Regulatory_Region_WASECA_FRM_SOIL_LIB_20010901 /sample_id=Regulatory_Region_WASECA_FRM_SOIL_SMPL_20010901 /sample_name=FARM_SOIL /number_of_sites=1 /site_id_1=Regulatory_Region_WASECA_FRM_SOIL_SITE_20010901 /length=1434
CCAACACGAACATCTACCCAGAAAGGCGCAAGGCAAACAAACGAACGAAAGCAGAAGAGCGAAGGAAAGACAACCAAAGAAGGGNNTANCCGATCGGNNCGGAGCTTTTGATCTTTGGATCATCAGCACCACGGAAGAGGCTTTGCGCCAGGTGCCGAGCTCGTTTCGGGTAGTATCCACCTCGCTCGGGGGAACCCGCTGGCAAACGGTAAAAAATATCACATTGCCGCAGGCCATGCCCGGGGTCGTCACGGGTATCATTCTTGGATTGGAGCGGGCTGTAGGCGAAACTGCGCCCAT
>Regulatory_Region_WASECA_FRM_SOIL_READ_1557451534 /accession=XZS95795.b1 /library_id=Regulatory_Region_WASECA_FRM_SOIL_LIB_20010901 /sample_id=Regulatory_Region_WASECA_FRM_SOIL_SMPL_20010901 /sample_name=FARM_SOIL /number_of_sites=1 /site_id_1=Regulatory_Region_WASECA_FRM_SOIL_SITE_20010901 /length=1295
TTCGTTCATGACAGATCGCTGCAGGCGCGGATCGGCGGGCTCACGGCGCGTCGCGGTAGTAGCCTCCCACGTCGGGCGCTTCGTTGCTCAGGAGCGCCCTGCGCTTGAACGATCTCTTCTGCGAAATGACGCGTTGGAGGCGATCGGACAACGCGCATGTTGTGCTGTGGCCTTCTCGTGGCTCCAGGTCAAAATCCTATGACTATGTGAAACAAGCACCAGCCGATGCGGGACGCTGCGAAGACTGGGATGCAGATGGCTTTCGAGTTAACGTTATTGTTTGCGAGCGAGTTGTATTGC
>Regulatory_Region_WASECA_FRM_SOIL_READ_1557392604 /accession=XZS49156.b /library_id=Regulatory_Region_WASECA_FRM_SOIL_LIB_20010901 /sample_id=Regulatory_Region_WASECA_FRM_SOIL_SMPL_20010901 /sample_name=FARM_SOIL /number_of_sites=1 /site_id_1=Regulatory_Region_WASECA_FRM_SOIL_SITE_20010901 /length=1276
GGCGCATTTGTTCTGAAATTTAAGCCTCCCGCCCCAGCGCGTCCTATACCTTCGTCAAGGTTCAAGCACAAGTCACTCCAACGCAGCCAAAAAATCATCCCTCGCAGGTCAACGCCGTATGGAGGGCTGGCCAAAGACGGCCTGAATGACGCATCGAATCCCCTACGCACCCGCCGCGACTTTCCCTAGTCGCCGCGACGAATACGTTTAAGTTTATCTCCCAGATCGATCTACCCCCATCACTAAGCTTTTACTCTGATCCTGACAGATCCCTCCCGTAACCATTACAATTTAGGGGCC
>Regulatory_Region_WASECA_FRM_SOIL_READ_1557369165 /accession=XZS37441.b1 /library_id=Regulatory_Region_WASECA_FRM_SOIL_LIB_20010901 /sample_id=Regulatory_Region_WASECA_FRM_SOIL_SMPL_20010901 /sample_name=FARM_SOIL /number_of_sites=1 /site_id_1=Regulatory_Region_WASECA_FRM_SOIL_SITE_20010901 /length=1246
TGTGGTTCACCAGCACGACACGAAGCTCAGCGTGAGGGGAAAGAGGACCGGTCGGTAGCCATTCACCGGTCTCGCCGGGGAGGTCGCCTAGGAAACGCAATCCTCAACTCGCGACGCCTGCCATGGAATCAGCGTNCAAGCACAAAGCCCAATCAGGCGGCGGGCGCCCTTCCGACCTTCCGCACGAAGTCGTCTTCCCTCCTTCTGATGCCTTTCCCCAACTGCTATGCCAAATAGGGGGGAATTTGAACGGGGGGCCCGGCCTTTCCCCAAATTCGGCCATACCGGGTTCACCACTTG
>Regulatory_Region_WASECA_FRM_SOIL_READ_1557360712 /accession=XZS33375.x1 /library_id=Regulatory_Region_WASECA_FRM_SOIL_LIB_20010901 /sample_id=Regulatory_Region_WASECA_FRM_SOIL_SMPL_20010901 /sample_name=FARM_SOIL /number_of_sites=1 /site_id_1=Regulatory_Region_WASECA_FRM_SOIL_SITE_20010901 /length=966
CGCCGAGGCCTGGCACCACCCGTGAATGCGTACCGCTGCTCGGAATGCATCGCGGTCTGCGTCGATTTGGCGGGAGTTGACTCCACCGGAATCCACCTCGAAGTCCAGCCCAGGTTGCTCAGGCTTCGCGGCCAGCGCCAGCCCCCGGAACCCGAAGGAACAAAAAACAAGACGGTCCAGGTTCTGGTCATGGAGATCGACTATGGCCAGTTTGAACGGGAGATCCTGTTGCCTTCGGACGTAGAGCCGAACGGCGTCACAGCCGAGCAAAGCAATGGGCTGCTCTGGATTTATCTGCCT
>Regulatory_Region_WASECA_FRM_SOIL_READ_1557451370 /accession=XZS95630.b1 /library_id=Regulatory_Region_WASECA_FRM_SOIL_LIB_20010901 /sample_id=Regulatory_Region_WASECA_FRM_SOIL_SMPL_20010901 /sample_name=FARM_SOIL /number_of_sites=1 /site_id_1=Regulatory_Region_WASECA_FRM_SOIL_SITE_20010901 /length=1359
AGAGTTATCTATGACATGACTTGGGCATGACGAGTGGCAGTTGCTGCCGATGCCGGCTGGTCGAATGCGACGGATACATCCACCATCACACTCCCTGAGCCCATCGGTCGGCGCGGCGTGGCGCTCACGAGTATGCGGTGGTTCCGAATGTCTGTCAGCCGGTTGAAGAGTTGTCGTTGGCACAACGGCGAAGCGCACTGATTGCTGCCGAAGCGATGAGCCGCGTCACCAACACCCATGAAACAGCAAATGATAGCGCGGCTCGCCAGCAAGATTCATAAGGTGAACGGGTTAATCCGC
>Regulatory_Region_WASECA_FRM_SOIL_READ_1557392732 /accession=XZS49215.g1 /library_id=Regulatory_Region_WASECA_FRM_SOIL_LIB_20010901 /sample_id=Regulatory_Region_WASECA_FRM_SOIL_SMPL_20010901 /sample_name=FARM_SOIL /number_of_sites=1 /site_id_1=Regulatory_Region_WASECA_FRM_SOIL_SITE_20010901 /length=1197
TCTACACGGTCGCGTGCGCAAGGGCGAGCACCTGCGCGTGTTCCCGCTGTCGAACTGGACCGAGCTCGACGTGTGGGAATACATCCGGCTCGAGGACATTCCGCTGCCGTCGATCTACTTCGCGCACGAGCGCGACGTGTTCGAGCGCGACGGCATGCTCTACGCGAATAACCCGTTCGTAACGCTGTTGCCGAACGAGCGTGTGCGCAAGGAAGTGGTTCGCTTCCGGACGATCGGCGACATGACGTGCACCGGCGCGGTCAAGTCGAACGCGCGCACGCTCGACGAAGTCATCGCGGA
>Regulatory_Region_WASECA_FRM_SOIL_READ_1557383357 /accession=XZS38746.b1 /library_id=Regulatory_Region_WASECA_FRM_SOIL_LIB_20010901 /sample_id=Regulatory_Region_WASECA_FRM_SOIL_SMPL_20010901 /sample_name=FARM_SOIL /number_of_sites=1 /site_id_1=Regulatory_Region_WASECA_FRM_SOIL_SITE_20010901 /length=1158
AGCTGCTCCTTGGGAGATCGAGCTGGTCGAGAACCGCACGTTCACAACCGCATTCGCTCCCATCGACCGCGCCTCGGCGATCATCCGCTCCAAAGCCTCCTGGCGGGCTTCGTTGAGCAGTTCCGTATAGCTCTTCAGCTCTCCGCCGACGAGATTCTTCAGCCCCGCCAAGATGTCTTTGCCCAGGTGTTTGGCTCGAACAGTGCTCCCGGACGCGACGCCATAGAACTCGACAATCCGGCGGCCAGGAATCGTCTCAATGTTCGAAATCGTAAAACCTCCGCCGATTTCATTCGTCTG
>Regulatory_Region_WASECA_FRM_SOIL_READ_1557423779 /accession=XZS69843.g1 /library_id=Regulatory_Region_WASECA_FRM_SOIL_LIB_20010901 /sample_id=Regulatory_Region_WASECA_FRM_SOIL_SMPL_20010901 /sample_name=FARM_SOIL /number_of_sites=1 /site_id_1=Regulatory_Region_WASECA_FRM_SOIL_SITE_20010901 /length=1801
CCTTTCAATCATGTCATTACAACCAATTTTGGTGTGAACCCACATTTTCAAATCTATACTTCGTTGATGGATCTTTGCCCCTATTTAGCATTCCAACCGTGTTCGCTTGCAAAAATTAACATCATTTCCCTCGCTAAATATAATCTGCTTCTCCAATCCTAATAGTCTACAATACCCTCCAACTCTCTGGTCGGTTGTTTAACGAAAGATCCATCATCGCGTTATTTGTTTCTTAATCCAGGTTTTCCTCCGCCCCGACTTATGTCTCGTAGCTACTATTCCTTATCACCTGGGCACTAG
>Regulatory_Region_WASECA_FRM_SOIL_READ_1557417842 /accession=XZS73802.b2 /library_id=Regulatory_Region_WASECA_FRM_SOIL_LIB_20010901 /sample_id=Regulatory_Region_WASECA_FRM_SOIL_SMPL_20010901 /sample_name=FARM_SOIL /number_of_sites=1 /site_id_1=Regulatory_Region_WASECA_FRM_SOIL_SITE_20010901 /length=1373
AATCCGAGGCGGAATGGTACGCCCTGCCCTATGACGAACGGGCGCGAAAAATCGCTTACATCATGGCAACCAATCTGATCGAATCCATTACGCACTATGAGGCCGCACACGCGAAAAGCTAATGCCACCACTACCAAAAGCAGGCGCACAACTTGAACTGGATACATCCGCCTGGGACTCGGCATTCAAGGCGCAATGGCGGACGCTGGCAAACTGGATGCCCTCGCGCCGACGGTCAAGGTTAGCGTTACCGATGCCGAATTGAAAACGGCTGTCGGGTTGGCTGCTGATCTGGATACA
>Regulatory_Region_WASECA_FRM_SOIL_READ_1557320627 /accession=XZS10642.b1 /library_id=Regulatory_Region_WASECA_FRM_SOIL_LIB_20010901 /sample_id=Regulatory_Region_WASECA_FRM_SOIL_SMPL_20010901 /sample_name=FARM_SOIL /number_of_sites=1 /site_id_1=Regulatory_Region_WASECA_FRM_SOIL_SITE_20010901 /length=1054
CGAACGGTTCGAGACGCGTCGCCAGCGTTTTTCTCTTGTTTGGATTCGCCATTGCAAAGGCAAATGCGCAAGACCCGAGGATCGATACGATCGCTCTGAAGAGTGCACCACGCGACCTGGCAATTCTTGCGAAGACGCAAGATTCACTTCAAGTAAAATACGATTCACTTTTGGCTGCGGTTGCGAGTTCAAAAGCAACCGTCGCGACCACTAAGCAGTCCATTGATGCCATGCTTAGAGCGGCGGAGAATCAGCAAAAAACTGGCTCTATTCGAGGCCCGCAAGCCCTGCTTCAAAGAC
>Regulatory_Region_WASECA_FRM_SOIL_READ_1557460439 /accession=XZS100603.b2 /library_id=Regulatory_Region_WASECA_FRM_SOIL_LIB_20010901 /sample_id=Regulatory_Region_WASECA_FRM_SOIL_SMPL_20010901 /sample_name=FARM_SOIL /number_of_sites=1 /site_id_1=Regulatory_Region_WASECA_FRM_SOIL_SITE_20010901 /length=1214
CGCCGCCTGGCGAATTGCCCGGCGTACACGGTTGGCGCGGCGTTCGGGTGTGGTCGTGGCCATCACTTCACCCGTTACTTCTTCTTGCCCTTCTTACGGAAGATCTGCTCCCCCGCATAATTGAAGCCCCTGCCCTTTGTAAGGCTCCGGCTGGGCAATAGCCCGGGAAATCTCGCGGGCAACCTGGGCCCAACCCTCTGCTTGTCCATGCCCCCTAAAAAAAATTTCGGGTCGGCCCCCGGCGGGGAAAAGGGGAATGTCTCCCGGGCCCCGGGTAAAAAAACCTCTTGGCTGTGACCC
>Regulatory_Region_WASECA_FRM_SOIL_READ_1557417193 /accession=XZS67685.b1 /library_id=Regulatory_Region_WASECA_FRM_SOIL_LIB_20010901 /sample_id=Regulatory_Region_WASECA_FRM_SOIL_SMPL_20010901 /sample_name=FARM_SOIL /number_of_sites=1 /site_id_1=Regulatory_Region_WASECA_FRM_SOIL_SITE_20010901 /length=1124
GTGGGCTGCTGAGCGACGTGTGGGTGATTCGCGTCGGCGTAGACGCGAAGCTTGTTGCGGAGCTTCTGGCGTCCGAGCGCGCTCTTGGGGAGCATGCCCTACACCGCTTTTTCCAACACGCGTTCCCGGGGGCTTCGCCAACATCGTCCCCGCGGGCGTGAACTTCTCCGGGCCCCAGTACCCCGGGGGGCTAAATACCCCTTTCTGTCAAACTTTGCCCCCGTCCATTTTCCCTTTCAAATCCCTTAAAGACCAAGAACTATTCCCCCGATGTCCATGTGCGGCCGGACAATCCGATTG
>Regulatory_Region_WASECA_FRM_SOIL_READ_1557376267 /accession=XZS39842.g1 /library_id=Regulatory_Region_WASECA_FRM_SOIL_LIB_20010901 /sample_id=Regulatory_Region_WASECA_FRM_SOIL_SMPL_20010901 /sample_name=FARM_SOIL /number_of_sites=1 /site_id_1=Regulatory_Region_WASECA_FRM_SOIL_SITE_20010901 /length=1378
TTACGACTAGNGAGCTACGCCGATCGCGCTGCTTATGTGTCTGGCAATCCGTGATTACCGCCCGGATCGCCAGTCGGCTGGTCAGGTGGGCAAATGCCTTGTGCTTTATCTGATGCGTTGCACCGTGTTTCATACGCTGCATCAACTTCGGCATAAGGAAGACAATGCTCTGACGGTCTGTTCCGCAAACGATCCTCAGGACCATGTTACCGCTTGTGACATGCGATATCTTGATGCGCACAAGCTAGCGATCACCTTCTAGTCGTCTAGGCGCTGCTGCTTACTGCCTAGGTTTCCATG
>Regulatory_Region_WASECA_FRM_SOIL_READ_1557387751 /accession=XZS40548.g1 /library_id=Regulatory_Region_WASECA_FRM_SOIL_LIB_20010901 /sample_id=Regulatory_Region_WASECA_FRM_SOIL_SMPL_20010901 /sample_name=FARM_SOIL /number_of_sites=1 /site_id_1=Regulatory_Region_WASECA_FRM_SOIL_SITE_20010901 /length=1093
CGAGTTGCGTCGCGCAATCACTCGGCAGTTATCCGACCGGCAAGAATCGTGTGGTGCTCCTCGGCACGGGCAGCGCGGGGATCTGGTCGTTGCTTGCAGCACCTGAGGCTGATGCGGTAGTGGCGGATTGTTTGCAGTTTGATACAACGAGCGACGAGGCACTTTTGTCAGGTGACATGTTTTGCCCGGGGATTCGGAACATGGGGACGTTTGAAGGAGCGGCCATGTTGGCGGCGCCAAATCCATTACTGCTGCATAATGCCGGTGACAAGTTTCGCACGGAGGACATTCGCGCCGTGT
>Regulatory_Region_WASECA_FRM_SOIL_READ_1557463927 /accession=XZS115977.b1 /library_id=Regulatory_Region_WASECA_FRM_SOIL_LIB_20010901 /sample_id=Regulatory_Region_WASECA_FRM_SOIL_SMPL_20010901 /sample_name=FARM_SOIL /number_of_sites=1 /site_id_1=Regulatory_Region_WASECA_FRM_SOIL_SITE_20010901 /length=1100
GTTAACTATATACAAGTCTAAGAATGTAGAAATCAAATAAGCCCGTGCCATATTATTTAAGCATTGCATCTGGGTTGTTGCCTGGAGACTTGTCCAAAAAGATTATCTTTTACGTATGCAGGTCAAACAATACCCGTTTTATTTTCAAACTACAGTGATACTTTTTGGTCTTGTGCTATTTGTTTACTCCCTGTCGATGCTAAGTGGTATTTCTATCCCATTTCATTGCGCTGATCATCGCTTTTTGCTGACCCACTGTTCATATATTCAGAGAAAGCGTTGGAAAACTTTGCATATTTT
>Regulatory_Region_WASECA_FRM_SOIL_READ_1557437179 /accession=XZS82011.b /library_id=Regulatory_Region_WASECA_FRM_SOIL_LIB_20010901 /sample_id=Regulatory_Region_WASECA_FRM_SOIL_SMPL_20010901 /sample_name=FARM_SOIL /number_of_sites=1 /site_id_1=Regulatory_Region_WASECA_FRM_SOIL_SITE_20010901 /length=1258
CCCATTGCCCCACATTAAGGCTCATCCGCGGACCCTTTGAACCCCTTAGGCCCCGAATTTCCTTTCATATCCGGCTCGATTCTTCTTATAGGATAACCCCCGTTCTTGAATTTCCCCCCAAACCAGCTTACAATCTTCTTGTACCCCCACCTTTTCATGGCGCTTCCCACCCGCCCTGAAAGATTTGCCCTTCTTTTGCTCATTTTCCCAACCCCCTTGTTTAACCCTGCAAATCTGCCTCGTCTATTGCACACTCGGGACACTTTCGGTGTCTATTTCCTGACCCTCGCTTTATTATAC
>Regulatory_Region_WASECA_FRM_SOIL_READ_1557442479 /accession=XZS87622.y1 /library_id=Regulatory_Region_WASECA_FRM_SOIL_LIB_20010901 /sample_id=Regulatory_Region_WASECA_FRM_SOIL_SMPL_20010901 /sample_name=FARM_SOIL /number_of_sites=1 /site_id_1=Regulatory_Region_WASECA_FRM_SOIL_SITE_20010901 /length=1276
GCGGTTTGAAAGCAACATGTTCTGTGTGAAAACCCCAGCCCTGGGTCCAAAAGGTGGGCGTTTAGTGTCACTCGCCGGCACTTCACCACTGGTTCACACCAGGATTGCTCAAGGCCCACTCTACAAAATAGGGAACACCGCTGTGTTGGACAATGACCCCTTCCGTGTTGACACACTATAGCGCTGTTTGACCACAGAGACCATGCTATAATAGTTACAACCAAGCCTCAACTTATAGTGGGATAATATCCGCCCGCCTTTCCCTCGACCGCCGTCTCACTCTTCCTTCTGCTTCTNNNN
>Regulatory_Region_WASECA_FRM_SOIL_READ_1557392319 /accession=XZS53015.x1 /library_id=Regulatory_Region_WASECA_FRM_SOIL_LIB_20010901 /sample_id=Regulatory_Region_WASECA_FRM_SOIL_SMPL_20010901 /sample_name=FARM_SOIL /number_of_sites=1 /site_id_1=Regulatory_Region_WASECA_FRM_SOIL_SITE_20010901 /length=1035
CTGGAAAGCACAATCTCTTTGACTTCGATGCAGATGCGACCTGACTGCTGGCGTATGGCGCCACGGGAGGGAGAGCCCGGGCAACACCGCCAAGCATATACGTGACTTCTACGTTGTTGGCAGAACGGATGATTTTCGTGCGACACGCTGTGCGGACGCCTCCCTCGGACGGGTGAGGTGGTTCCAGCGCCTCAGCGCGGAAACGATCAACTGGTCGAAGCGCCAGAAACGGAAACGGCACAGATCTATTCCTGCGCGGGTTCGCGCAAGGGCGTCGTTCATCCTGACGCGGGTGCCCTG
>Regulatory_Region_WASECA_FRM_SOIL_READ_1557320452 /accession=XZS10454.b1 /library_id=Regulatory_Region_WASECA_FRM_SOIL_LIB_20010901 /sample_id=Regulatory_Region_WASECA_FRM_SOIL_SMPL_20010901 /sample_name=FARM_SOIL /number_of_sites=1 /site_id_1=Regulatory_Region_WASECA_FRM_SOIL_SITE_20010901 /length=1049
GCCCGCCATGCGGCGCATCATTCCCCGAAGGAAGGCAGTGCCTTGAACCGTCAAATGGACCTCGTCCTCGACTCGCTCCACGTCGACTCGGTGGAGCCTCCGAGTCGTATTCAGAATCTCCGGCCCGACTTCTTCGGTATAGCCTCGGAAGTCGTGTTCACCGACCAGTACCTTCGCGGACTCCAACATCGAGTTCACGTCCAACTCCTTCCAGTACACGTGAACATAGCGGCGGCGGAACCGGATCGAAATCTTTTGAGCAGGATTCGGTAGCGGTTAAACCCGGCTGGCCGCGCTTAA
>Regulatory_Region_WASECA_FRM_SOIL_READ_1557417675 /accession=XZS72197.b1 /library_id=Regulatory_Region_WASECA_FRM_SOIL_LIB_20010901 /sample_id=Regulatory_Region_WASECA_FRM_SOIL_SMPL_20010901 /sample_name=FARM_SOIL /number_of_sites=1 /site_id_1=Regulatory_Region_WASECA_FRM_SOIL_SITE_20010901 /length=1139
GTTAACGCGGTTTGAACCGGCTTGGCGCTCGGCGTTGAGTCGAAAGTTCGTTGGAGAAAAAGCGTGCCAGCTTCGAAAATGCGCGCGTATTTACTGCACCATAGCGAGCGAGTGCTTTCGGTAATGGTGAAGAGACTGCAGAAGGGCTGCCCAAATGCGCGGTAACCGCGGCTTTACTTCCCGTCTTCGTTTTCGGCGTTCCGCGTTCCGAGTTCAGAGTTCATTTATTCTCGTTCGGAGCCTTGGTGAAGGTGATGCTGCGCGAGCCGGTTTCGCCTTCGAACGCTTTCGGTGGATTGG
>Regulatory_Region_WASECA_FRM_SOIL_READ_1557464756 /accession=XZS116640.g2 /library_id=Regulatory_Region_WASECA_FRM_SOIL_LIB_20010901 /sample_id=Regulatory_Region_WASECA_FRM_SOIL_SMPL_20010901 /sample_name=FARM_SOIL /number_of_sites=1 /site_id_1=Regulatory_Region_WASECA_FRM_SOIL_SITE_20010901 /length=1297
TCAGCAACACGACGGCACCTGGGACCCGACGGCGCTCTACTACGCCATCTACGGCACTGGCAACGTCTACCGTCTCGCCGGCCGGGGCGGGCACAACGTCGTCACCGCCGACGGCCTCAACGCCCTGGACCGCGGCGGCGGGCGGCAGCAGTACCTGGTTCTGACCGACGCCGCCCGACTGACCCGCTCACTAGACGCCTTCATCAACGCGACGCCGTGACCAGCTCTTCTCTTCCAAATCAATAACCAACCCATCCGGAAAACGCAGGTCACCCCAAAATCACCCGGATCGGCCACCCC
>Regulatory_Region_WASECA_FRM_SOIL_READ_1557434267 /accession=XZS84105.x1 /library_id=Regulatory_Region_WASECA_FRM_SOIL_LIB_20010901 /sample_id=Regulatory_Region_WASECA_FRM_SOIL_SMPL_20010901 /sample_name=FARM_SOIL /number_of_sites=1 /site_id_1=Regulatory_Region_WASECA_FRM_SOIL_SITE_20010901 /length=1231
ACACTCAAAGACAGCCCCAGGCACGCCGGGACGAACTGTCCCGGACGGCCCGTTGCCGTCAAAAACCTCACGCGTCAGGCGACAGCGGCCTATCCGCTGGAACCTCTGCGGCGCGTTGCCCAGAGCCTGGAGGCACCCGCATTCGCGAGGCCTGGCACCCTGGACGGGTAACCCTATCTCTTTGATTCGCTACGGCTTACGTCGTCCTGATTCGACGCCCGCTCGCCTGGAGGAAGATGCTTTCGACCGTCTCTTCCGTGCGGCTGGCGGCTAGATAGGGTGTCCTAGNCGGTCAGAAGA
>Regulatory_Region_WASECA_FRM_SOIL_READ_1557374106 /accession=XZS34111.y1 /library_id=Regulatory_Region_WASECA_FRM_SOIL_LIB_20010901 /sample_id=Regulatory_Region_WASECA_FRM_SOIL_SMPL_20010901 /sample_name=FARM_SOIL /number_of_sites=1 /site_id_1=Regulatory_Region_WASECA_FRM_SOIL_SITE_20010901 /length=1027
CTGCGCCCAGAAGCACAAAAATCGCCCAGAACAGCAAAACAGACATAATCCAGAGCGAGATATCCCCCTCTGGCCGATAACGCCTCAAAAGGGATTTTTGGCAGAGCGCCTGCTCAGCCCATGTATTACGCGGCTTTGCTCTGTTTCAGGAATGTAAGCGCCCGNTCACCCATCTTGAACGGCAGTGAATAGCGATGAAACGACGTGACCGAAAAAACCGCGGGATGCACGACATCGTCATTTGCGGCTATTTCGGCATCAGCTGCTTCCCCTTCATGGCATCAGGATTCCACCTCGATA
>Regulatory_Region_WASECA_FRM_SOIL_READ_1557370765 /accession=XZS38279.b1 /library_id=Regulatory_Region_WASECA_FRM_SOIL_LIB_20010901 /sample_id=Regulatory_Region_WASECA_FRM_SOIL_SMPL_20010901 /sample_name=FARM_SOIL /number_of_sites=1 /site_id_1=Regulatory_Region_WASECA_FRM_SOIL_SITE_20010901 /length=1372
ACTCACAGTAATTGCGGCTAGCGGATCTGACGGTTCACTAAACCAGCTCTGCTTATATAGACCTCCCACCGTACACGCCTACCCGCCATTTGCGTCAATGGGGCGGAGTTGTACGACATTTTGAAAGTCCCGTGATTTTGGTGCCAAACAAACTCCCAATGACGTCAATGGGTGGAGACTTGGAAATCCCCCGGAGTCAAACCGCTTTCCCCGCCCATGGATGTCTGGCAAACCGCTTCCCCCTGGGAATAGCGATGACTATACCTAAATGTACTGCCAGTAGGAAATCCCTAAGGGCCT
>Regulatory_Region_WASECA_FRM_SOIL_READ_1557408634 /accession=XZS61479.y1 /library_id=Regulatory_Region_WASECA_FRM_SOIL_LIB_20010901 /sample_id=Regulatory_Region_WASECA_FRM_SOIL_SMPL_20010901 /sample_name=FARM_SOIL /number_of_sites=1 /site_id_1=Regulatory_Region_WASECA_FRM_SOIL_SITE_20010901 /length=1054
TTATGAGCCCCCTTCAAACAGGCGTAGCCGACGCGCGCATGAAGGCGCCGCCGGAAACCGGTTGAACGGGATGGCCGCGAGTTAGGGCTGCGCCGGCATATTGTCAAGCGGCAGCGGCCCGAAAGGGTGCGGAATGCAACTTATTTCGGAAACCGGGCAAGCAGACGCTCGAACTGCTCGCCCAGCACCGCATCGACGGGTGCCGCGAATAGCTCGACGCCGCCTCGGGCGGTCCCCGCGACGACATAATTCTGGGTCAGCTCGGTGCCGCCAGGTACCGCCTTGAACGACCAGCTCAAC
>Regulatory_Region_WASECA_FRM_SOIL_READ_1557397324 /accession=XZS51941.y1 /library_id=Regulatory_Region_WASECA_FRM_SOIL_LIB_20010901 /sample_id=Regulatory_Region_WASECA_FRM_SOIL_SMPL_20010901 /sample_name=FARM_SOIL /number_of_sites=1 /site_id_1=Regulatory_Region_WASECA_FRM_SOIL_SITE_20010901 /length=1169
ATACGGTTCCTCCGACCGATGAAGCCCTGGATTATGACCCCGCCGAAGCCAACCGCATGATGCAGCCGGTGGAAGTGATGGCCGGCACCTTTCTGATGAAGGGGAATATCCGCATCTCGACTCAGACGGAGGTGGCCGCCAGTTTGGAGGTGGCACGCATCGCCTGGATGTCGCTTTATGATGTTGAGGTCACAAATCCGTTCCTGCCAAGCATGCCGGCCATGCATGTGCCCATGACATTGTTAAGTCCTTTCCACGTGGCATTCGGAATGCCGGAACAACACTAGAGCCTGACTATAA
>Regulatory_Region_WASECA_FRM_SOIL_READ_1557448312 /accession=XZS90617.b1 /library_id=Regulatory_Region_WASECA_FRM_SOIL_LIB_20010901 /sample_id=Regulatory_Region_WASECA_FRM_SOIL_SMPL_20010901 /sample_name=FARM_SOIL /number_of_sites=1 /site_id_1=Regulatory_Region_WASECA_FRM_SOIL_SITE_20010901 /length=1155
CCGGCTTCAGCCGGACCACGTGCGCGAGGCAACCGTGAACGCGACTGAGAAGCTGGCAGCTGGCAGCTGGAAGCTGGAAGCTGGAAGCTGGNCACTGGCAACAGGCCACTCCCAATATAATCAACGCCCATGCCCCCTCGGCTCGCGCGTGCCGCATCCCTCCTCCTGCTCGNCTGCGGCACCGCCGTGCTCTCGTGCGCCGATCGGCCTGCCGAGGGCAAGTACTGGCAGAAGCTCGTCATCCTCGGCTTCGACGGCATGGATCCCGACCTCGTCGATCGCTGGATGAGGGAAGGCAGC
>Regulatory_Region_WASECA_FRM_SOIL_READ_1557333486 /accession=XZS22369.g2 /library_id=Regulatory_Region_WASECA_FRM_SOIL_LIB_20010901 /sample_id=Regulatory_Region_WASECA_FRM_SOIL_SMPL_20010901 /sample_name=FARM_SOIL /number_of_sites=1 /site_id_1=Regulatory_Region_WASECA_FRM_SOIL_SITE_20010901 /length=1041
ACGGAGAACACGGAGAACACGGAGAACACGGAGAACACGGAGAACACGGAGAACACGGATAACGGTGAACACCTATTGCACGGATAACACGGAGCAACTCGGAAATCTGTGGTATCCGTGTTTGTCCGTGTTTTCCGGGTTTTCCGGTGTTTTCGTGGTTGTCCGGTGGTAATCCCGGGTTTTTCGGGTTTGTTTAAGCCCGTGGTGCCCAAGGGTTTTGTGGCTTTTCGACAAGGCGGGGCAGGGGAAAACCGCCACCAACGCTTTTTTTCCCCTGTTCGCCCCCCCCGTTAAAAAACC
>Regulatory_Region_WASECA_FRM_SOIL_READ_1557398644 /accession=XZS52950.b1 /library_id=Regulatory_Region_WASECA_FRM_SOIL_LIB_20010901 /sample_id=Regulatory_Region_WASECA_FRM_SOIL_SMPL_20010901 /sample_name=FARM_SOIL /number_of_sites=1 /site_id_1=Regulatory_Region_WASECA_FRM_SOIL_SITE_20010901 /length=1337
CCGACTCGATGGCGGCGGCCTCCTTGATGAACCCGGGGGTCGGCGGCCTCCTGAATAAGNAAACTGAAACTCTTTGCTCCCGAACGCCGTGGATCCCCACGGGAGCGGGCAGCCGGGGTTCTCACTTTCGGGGTCCGGGCGTTTGAAGCCTTTGTCAAAATCCTGGATTTTAAGGCCCCCCTGGCCAAAGGCGGGCCCAATGGCGGGCAAAGGATATCCCTTGTCCCCCGGGCCCTTGAACTTTCCATAACCAAAAATTTTTTTGCCACGGTTCTCCTCCTGTGGGTTAAGGGAGGGCGG
>Regulatory_Region_WASECA_FRM_SOIL_READ_1557406550 /accession=XZS64773.y1 /library_id=Regulatory_Region_WASECA_FRM_SOIL_LIB_20010901 /sample_id=Regulatory_Region_WASECA_FRM_SOIL_SMPL_20010901 /sample_name=FARM_SOIL /number_of_sites=1 /site_id_1=Regulatory_Region_WASECA_FRM_SOIL_SITE_20010901 /length=1107
TATCTGCGAGGTACTCAAGTAAAGCAGTTCGTGTTTCGGGCTCAGGAAGTACACGCTCGATGACCGACTTTACCTGCTGCGCATTCTGAGATAAACGCGGCTGCACCACTGGGGATGGCAATTGCCGTCCCGTTTCATGCTCGATGTACTCGATCACAGCCAGCGGCGTGTCCGCACCGCCAACCGCTTTGCCTGACCGTGTTTTCTCAATGAGCGCATGATGAGCTGGTAGAAAACGCGGAAGCATCTCCTGCAATTCAAAAAGCTTCTCGAGAGTACTTCTAGAGCGGCCGCGGGCCC
>Regulatory_Region_WASECA_FRM_SOIL_READ_1557399230 /accession=XZS54041.x1 /library_id=Regulatory_Region_WASECA_FRM_SOIL_LIB_20010901 /sample_id=Regulatory_Region_WASECA_FRM_SOIL_SMPL_20010901 /sample_name=FARM_SOIL /number_of_sites=1 /site_id_1=Regulatory_Region_WASECA_FRM_SOIL_SITE_20010901 /length=1137
ACTGCGGATGGTTTCACCCGTGGCGTCGGAGACGAGGTGGAAATGATAAGTCTTCACGGCAGGAGACAAAAAGAGACCAAGGATGATGTGTGGATGATGGGCATAACTGCGCCGTTGCGCACAGCACCCCTCTTGACTGGGAGTCCTGACCCGATATTCGCACCCAACCCCCGGCACATGGAACGATCTTTTCCCGATTTGTGAATCAAGAGCAAAACTTTCCGACCGCCGATCTTATCCTCTCTTTCCCCAGGATTGGAGATGATTGGAAATCACCATTCGACGAGGCTTCTCGACAGT
>Regulatory_Region_WASECA_FRM_SOIL_READ_1557386944 /accession=XZS47779.x1 /library_id=Regulatory_Region_WASECA_FRM_SOIL_LIB_20010901 /sample_id=Regulatory_Region_WASECA_FRM_SOIL_SMPL_20010901 /sample_name=FARM_SOIL /number_of_sites=1 /site_id_1=Regulatory_Region_WASECA_FRM_SOIL_SITE_20010901 /length=905
GAGCAGTGCATCAGCTATTGAACTCCGAAAGGAGTGATCCGTGGGTCAACATGTGCGATTCCAAACGGAAACTCCGAAGCATTTGCCGAACTCCTACAGAGTTCGCGTATTGCTTTGCATCTCATCACCCAGGGTATGAACCCTGGGCTGAAATTAGCGAACGCCTTAGGCGTTCAAACTGAAGGACTTTTGTGCAAGCCATTGGCAATCAACAATCTGCCAATGCCAAGCTTCTCTAGCCACTTCTCATAAGTGCTCTAGACACCTCCAACGCCTGCGCGGAAATTACTTCTCGGCTAA
>Regulatory_Region_WASECA_FRM_SOIL_READ_1557450804 /accession=XZS93778.b1 /library_id=Regulatory_Region_WASECA_FRM_SOIL_LIB_20010901 /sample_id=Regulatory_Region_WASECA_FRM_SOIL_SMPL_20010901 /sample_name=FARM_SOIL /number_of_sites=1 /site_id_1=Regulatory_Region_WASECA_FRM_SOIL_SITE_20010901 /length=1359
ATGACATGTTCGATCAACAAAATGGTAAGTCCGTTCTCGCGGATGAGCTCGAGCAGGGTTGCGACGACCCCTTCGACTTCCACCTGGCGCAGCCCCGCCGTCATTTCGTCAAGCAAGAGCCGCTTCCGGGCCAATGGCAAAGCTTACGGGCTAGATTCCAACGTCTTCCCGGTTGGCTCAATGATATTGTAGGACCCCAATTCTACCCTTTTATGGCGATCCTCCCGGCCCCCCGAACCCCCTAACTTTTGTGTTCCCTTTACTGGCGCCCTTATCTTTCGAAGTTTGGGGCTTAACCTC
>Regulatory_Region_WASECA_FRM_SOIL_READ_1557373497 /accession=XZS32914.y1 /library_id=Regulatory_Region_WASECA_FRM_SOIL_LIB_20010901 /sample_id=Regulatory_Region_WASECA_FRM_SOIL_SMPL_20010901 /sample_name=FARM_SOIL /number_of_sites=1 /site_id_1=Regulatory_Region_WASECA_FRM_SOIL_SITE_20010901 /length=1088
TGGCCTTCAGTCGTCATGACAACTCCTTTCAAGCGTTTCGAACGAATCGATGGTCACAGAAAATTCACGCCATGTCGACCAGCCGGGCCACCCCGTGGAAAAGCTGGTGTAAATCGCCGTGCCATAGGTTAACGATTTGGGCATGATCCGCCCCGTTTCAAGGGCCTTTGCGGGACCTCGATGCTGCCTCTGAGCAAGGAACAGGAAGCCGCGCTGGGCCTCGAGCTCGCGGCAAAGCGTCAGGAACATTCGGACCTGGACTCGGCGATCCACATGCTGTCCTCGAGCCCGGCCTCCGAC
>Regulatory_Region_WASECA_FRM_SOIL_READ_1557330139 /accession=XZS22124.g2 /library_id=Regulatory_Region_WASECA_FRM_SOIL_LIB_20010901 /sample_id=Regulatory_Region_WASECA_FRM_SOIL_SMPL_20010901 /sample_name=FARM_SOIL /number_of_sites=1 /site_id_1=Regulatory_Region_WASECA_FRM_SOIL_SITE_20010901 /length=1022
CTCGATCTGTCCAGCGAGGGAAGGGCGGGGTGTCCTCACCGCGCCCCCTGAGCGCAGATTTTAATTTTACGGGAAAAATTATTCCGCAAGGATTCGATAGAAGCGATGGTCCGGAGTATGGATGGGGTCGTTGAATTGATATTCGTCTTCGCTGGCGGTAAAGGCAGGGACAACGTCGGTCCATTCAAGCAAATCCCGAGAGGGCCTGGATGCGAATAATTGCGGCCCTACCTCGGTGGGAGAAGGTGAACCCCAAAGTCCTTTTCCCTTTGGGTGATTAAATTGGAATGAAGCCAAGGG
>Regulatory_Region_WASECA_FRM_SOIL_READ_1557444459 /accession=XZS89525.y1 /library_id=Regulatory_Region_WASECA_FRM_SOIL_LIB_20010901 /sample_id=Regulatory_Region_WASECA_FRM_SOIL_SMPL_20010901 /sample_name=FARM_SOIL /number_of_sites=1 /site_id_1=Regulatory_Region_WASECA_FRM_SOIL_SITE_20010901 /length=1278
CGACACTACTGGATCACAGAATTGCGCAACTCAACATTGCAAAGGAAACTATGATTCCGGCGATATACTTTTTCCAATGTAAAATAAGGCCATTAGAAACCTGGATAGGTTAAAAGCCTGTGCATTTTTATTGACAAATAAAATCGTGGTCTTCCCGCTTTTACGTTTCATCAGGGCATTTTCAAAAAGTGATATTGAATCTCAGGTTTGCTGCTTCGCATAGTCTCTTCATGCTCACTATTAATGAACGGAAACAAATTGTTAAAATTGCCCTGGCAAATTTTTTTTTTAAACAAGATG
>Regulatory_Region_WASECA_FRM_SOIL_READ_1557409741 /accession=XZS58099.b1 /library_id=Regulatory_Region_WASECA_FRM_SOIL_LIB_20010901 /sample_id=Regulatory_Region_WASECA_FRM_SOIL_SMPL_20010901 /sample_name=FARM_SOIL /number_of_sites=1 /site_id_1=Regulatory_Region_WASECA_FRM_SOIL_SITE_20010901 /length=1449
AGCATGCCTTGGCTATCTCTGCGGAATACTGGTGCTTTCTATCAAGGCGCAAGAAAAAGCACAGCAAAGCCATAGTAAATAGTTCAACGATAAGAAGGCTTTCTGAAGCACTTTATCCATAGCGCATGAGTCAGGAGGCTTGTTTGTCCGCAACACTCCGTTGAGTAAGCGTCTTACCCAGCCCTCGACTCTAAAACGGCTTATAAAAACTCGCGATATATAAGAAACCATACGCTCTTTCCCTTCTTTTTAACTCTTCTATAAATAACTTCAGGAATGGATAAAACACAATGACCAATA
>Regulatory_Region_WASECA_FRM_SOIL_READ_1557413436 /accession=XZS60432.b /library_id=Regulatory_Region_WASECA_FRM_SOIL_LIB_20010901 /sample_id=Regulatory_Region_WASECA_FRM_SOIL_SMPL_20010901 /sample_name=FARM_SOIL /number_of_sites=1 /site_id_1=Regulatory_Region_WASECA_FRM_SOIL_SITE_20010901 /length=1339
TGAATTAAGTAGGTTCTATCATTATATGCTAACTTATATTGTTGGTATAGAAACTATTCAAATCCTTTATAAAATTCTCATAGAGTTTCTAATTTTTTCCTCTTTCCTAAAAAAATATTTTTAATTTATTCTAATTTGTTATACTTTGATTCTAATTTTTACATCAAAATTTGTGTGTCTACGACATATTAACAACTAAATTATTTCTCCTGTGCCTTCTTAATATTATATTTTGGATTCTCTCTCCACCTAATCAGTTAGATAAATCAGCAAATGCTTCTTAAATTCATATATACGTTA
>Regulatory_Region_WASECA_FRM_SOIL_READ_1557436630 /accession=XZS84640.b1 /library_id=Regulatory_Region_WASECA_FRM_SOIL_LIB_20010901 /sample_id=Regulatory_Region_WASECA_FRM_SOIL_SMPL_20010901 /sample_name=FARM_SOIL /number_of_sites=1 /site_id_1=Regulatory_Region_WASECA_FRM_SOIL_SITE_20010901 /length=1170
ACCCGTACAAATCTTTATTCAGGCTGATGCAGGAATTTGAGGCCGGTTTTTTGCTGCTATAAACATTGAAAAACATATTCTTTTTCCTAAGCACTTGNTGAAGATGGAGAAACAAGCTAANNGGTGAGAGGATGCTAACAAATATTAAATAGTAAACTTTACAGCTATGCAAATCATAATGTAAAAAGCATACATGATTTTGGGCAGAGTATCTGGCTTGAATTCTTTGACCGAAAAATATGGATTCGGGGAAAATGAAAAAACTGATTGATGAAGATGGCGTTAGCGGGGTAACATCCA
>Regulatory_Region_WASECA_FRM_SOIL_READ_1557397493 /accession=XZS52143.y1 /library_id=Regulatory_Region_WASECA_FRM_SOIL_LIB_20010901 /sample_id=Regulatory_Region_WASECA_FRM_SOIL_SMPL_20010901 /sample_name=FARM_SOIL /number_of_sites=1 /site_id_1=Regulatory_Region_WASECA_FRM_SOIL_SITE_20010901 /length=1126
TCGTCTTGATCCGGGCGATCTCGCGACGCACTTCCCTGACGCGCGCAGGTTTTTCGAGCTGCTGCGTCGCGCGCTGGAAGCGCAGATTGAATTGCTCCTTCTTGAGGCCGAGGAGCTGGTCCTTCAGTTCGTCGGGCGTCTTGGCCCTGAGATCCGTGTTCGCCATCTTGTCTCGTCCTTAGTCCGGAATACGCTCGACCACGCGGGTCAGGATCGGCAGCTTCATCGCACCCAGGCGCAGCGCTTCCTTGGCGACATCGGACGGCACGCCGTCGATCTCGAACAGGATGCCGGCCGGCT
>Regulatory_Region_WASECA_FRM_SOIL_READ_1557417978 /accession=XZS74280.b1 /library_id=Regulatory_Region_WASECA_FRM_SOIL_LIB_20010901 /sample_id=Regulatory_Region_WASECA_FRM_SOIL_SMPL_20010901 /sample_name=FARM_SOIL /number_of_sites=1 /site_id_1=Regulatory_Region_WASECA_FRM_SOIL_SITE_20010901 /length=1330
CGGCCCACCGACTTGTTCGAGCCCTTACCGCCTCAAGAGCAAGCTCTTCCACCGCGACAGAACCAGTATCACGTTTCAGGTTACTCAACCGGTGCTGGACGTTCCGAAGGAGCACTACCGCATGCCCCGCGAGTCGTCTTCGGTGGGTGCTTCGAACCTTAGGCACCACCTTAAACCGTTTCCGAATTAAGGCCCCAATTGGCTGCCCGTCTGCTCTATGACCGGCGGCTGCTTGGGTTTAAATCCCTACCTCGAAACCGTTTCTAAGCCCCTCCGGACTTTTAGGGTCCTTTAAGCCTA
>Regulatory_Region_WASECA_FRM_SOIL_READ_1557453144 /accession=XZS96098.b /library_id=Regulatory_Region_WASECA_FRM_SOIL_LIB_20010901 /sample_id=Regulatory_Region_WASECA_FRM_SOIL_SMPL_20010901 /sample_name=FARM_SOIL /number_of_sites=1 /site_id_1=Regulatory_Region_WASECA_FRM_SOIL_SITE_20010901 /length=1310
CCGAGCTACGTTCGAGTTCTATCGCGGCACGAGATGCACAGGCCATCTCTCGCATTGGACGTGCAATGACCTCTCAACGGTGGCTTTTACAAGATTCCATTCAGCGACGGACATGCGGCCTTCAATCTCTTCGCACAACGCGACGTTGGTGGCGACAGCGCTCAGCCATAAACACAACGCAGTCGTACGATAATCTAGGGACACTGGCTCATCGCTCCGCGCAAGAGGTTAACGAGCTGTCACCGCCGATGTAATTCTGACCCCTAGCGCCGAAGTAAAACTGACCCCTCCTGGGCGAGG
>Regulatory_Region_WASECA_FRM_SOIL_READ_1557424428 /accession=XZS72594.b1 /library_id=Regulatory_Region_WASECA_FRM_SOIL_LIB_20010901 /sample_id=Regulatory_Region_WASECA_FRM_SOIL_SMPL_20010901 /sample_name=FARM_SOIL /number_of_sites=1 /site_id_1=Regulatory_Region_WASECA_FRM_SOIL_SITE_20010901 /length=1201
GACCAGCCAGGAACGTCCAACCCATCGGGAAGTACTGTACTTCATGTCCTCTTCCTCCTTCGTGTGCGGCGCGGCCGCATCTGAACGCGTACGAGCAGGGGCAATTCCCCTCTACTAACTGGTACGCGAACGGCCTAACGAAACGGACACGCAGCATGGCGCCCATGCAGTGGTCGATGCCCGGCGTGACTGCGTCGCGCGTAACGCCGTGGTCGTTCGCCGCCGCAGCCGATCCCTTCACCGTTTCGCTCCAGCCGCTCGCCGCCTAACGGCGCGCCCGTCGTCGCAAACTCGCGGTAG
>Regulatory_Region_WASECA_FRM_SOIL_READ_1557453623 /accession=XZS98266.b1 /library_id=Regulatory_Region_WASECA_FRM_SOIL_LIB_20010901 /sample_id=Regulatory_Region_WASECA_FRM_SOIL_SMPL_20010901 /sample_name=FARM_SOIL /number_of_sites=1 /site_id_1=Regulatory_Region_WASECA_FRM_SOIL_SITE_20010901 /length=1449
GCCCCCAAAAATTCTGCGGGGAATTCCTTTCGGTCTTGCCGAAAGGCCGGCCCCCCTCGCGTTATGGGAATAAAACCTCCCCACCCGGCCCAATTGGTCTAACCTTTATATTCTCACGGGGGAACCCCTCTCGGGTTTCCTTCACAATTTACCCCGAAAAAAGAAAAATGGGGGGGCGGGGTCCTTTTATTTGTTGTGGAATATTCTCGGTTTCGGGCCACAGTTTTGGGGAATAAATAAGATTTTCTCACGAAGGCCCCTTTTTCCATATTCTCCCCATTTCTCTTGGCGGGGAGAAAG
>Regulatory_Region_WASECA_FRM_SOIL_READ_1557370842 /accession=XZS38372.b1 /library_id=Regulatory_Region_WASECA_FRM_SOIL_LIB_20010901 /sample_id=Regulatory_Region_WASECA_FRM_SOIL_SMPL_20010901 /sample_name=FARM_SOIL /number_of_sites=1 /site_id_1=Regulatory_Region_WASECA_FRM_SOIL_SITE_20010901 /length=1390
CCAGCTGTAACATAAAAGGCATACTTCGCTGCTTACTCAGACCGAGCACTACCCAATGTTGGCTGTTTACTGGTGAAGCACTGATTGCGAATGTTGCAAATCCCTTATGCATTTGCGAGGGTGGCTTGTCGCCCAATCAGACCGATGAATGAACAGTCCTTAACGATTCCAGGGGAAACGACTTAATTGGAAATACCTATTTGCCGTCGGCCCAGAACAAATTCCAACAACGTCCCGTTGGCGGGGTTAAAGTGCTTTTTAAACCCAAATCGTTCAACGCCAAAACCCCTTTTGGGAGAG
>Regulatory_Region_WASECA_FRM_SOIL_READ_1557452152 /accession=XZS96100.g1 /library_id=Regulatory_Region_WASECA_FRM_SOIL_LIB_20010901 /sample_id=Regulatory_Region_WASECA_FRM_SOIL_SMPL_20010901 /sample_name=FARM_SOIL /number_of_sites=1 /site_id_1=Regulatory_Region_WASECA_FRM_SOIL_SITE_20010901 /length=1403
ATGATGGCAAATAACCCGGGAAGTGGATATAGCCAAAGCAAAGAAACTGATTCAATGATGATATCAATTACCTTCTTTTTGAAGACTTAATCTACCATCCCCGGTTCATCCCATTCCTTNCAAGTATCATTTAAACTTACCAAATACCGGCCATACAATTTATTGAATCCCCATCTAAGAGTAAAAAAGAGGGCAGCAACAATTCCAAAAAGCTCCTCGAGAGTACTTCTAGAGCGGGCCGCGGGGCCCATCGATTTTCCACCCGGGGGGGGTACCAGGTAGGGTACCCAAATTCCCCTT
>Regulatory_Region_WASECA_FRM_SOIL_READ_1557395166 /accession=XZS48648.y1 /library_id=Regulatory_Region_WASECA_FRM_SOIL_LIB_20010901 /sample_id=Regulatory_Region_WASECA_FRM_SOIL_SMPL_20010901 /sample_name=FARM_SOIL /number_of_sites=1 /site_id_1=Regulatory_Region_WASECA_FRM_SOIL_SITE_20010901 /length=1188
TTCGAGCGCCAGCTGCTCCAGCAGGTCGGCGTGGGCCTTGGCATCGACTTCGCGGTTCAGCAGCTTGCCGGCACCGGCGACCGCAATCGCGGCCACCTCACGGCGCAGCTGCTCGCGGGCCCCCGAGGAGAGCAGTGCCACTTCCTGCTGGGCGTCTGTGAGACGGCGCTGGCGTTCAGCCTCCGCCGTGTTGGGCGCTCTTCGATTACCTCGTCAGCGACATTGGCCTGTCGATGATCTTGGTGGTTGCACCGAGCTTCCTTGTCCAAGAATTCAAAGTTTCGAAGTACTCAGAGCGGC
>Regulatory_Region_WASECA_FRM_SOIL_READ_1557463553 /accession=XZS115840.b1 /library_id=Regulatory_Region_WASECA_FRM_SOIL_LIB_20010901 /sample_id=Regulatory_Region_WASECA_FRM_SOIL_SMPL_20010901 /sample_name=FARM_SOIL /number_of_sites=1 /site_id_1=Regulatory_Region_WASECA_FRM_SOIL_SITE_20010901 /length=1286
GCGCGAATCGCTCGCGGCGAGCATCTACCGCGCGGAAAGCGTCACCGAGCGGCACCGCCATCGCTACGAGGTCAACAATCACTATCTGCCGCGCCTGCAGGATGCAGGGCTCAGGGTGAGCGGCCTTTCGGCTCGCGAATCGCTGTGCGAGATGATCGAGCTTCCGGATCACCCGTGGTTCGTCGGCTGCCAGTTCCATCCCGAGTTCACGTCGACGCCGCGCGCCGGCCATCCGCTGTTCACCGCGTTCGTGCAGGCCGCGCTCGACAATGCCGCGCGCACCGAAGGCGCCGCAGCGAC
>Regulatory_Region_WASECA_FRM_SOIL_READ_1557362209 /accession=XZS35359.g1 /library_id=Regulatory_Region_WASECA_FRM_SOIL_LIB_20010901 /sample_id=Regulatory_Region_WASECA_FRM_SOIL_SMPL_20010901 /sample_name=FARM_SOIL /number_of_sites=1 /site_id_1=Regulatory_Region_WASECA_FRM_SOIL_SITE_20010901 /length=1110
TTCGGAGAGCGAGTGAGTGGCCGCCATCAAAATGCGATGGTCGTCGCACTTAGTGTCGCCCCGAGCGAACTGCAACACGCTATCGAAGTTGCGGAGCGTGTCGCGAACGAGAATAACTTGCTTGTGGCATGTAGCGGCCGATGCGCTATAGCAGCTCTCAACCTGGCATTCATCCCCATGCCGCAGGGAGCGCCCGTGGTGACGCAATACTCACAAGCTCTCAATAGTCTAAGAGAGAGCCTTGCCTCAGATGCGGCTTGCGTCGTGACCAACTGTGCGTCCCAGGTCAAACAGCATGTA
>Regulatory_Region_WASECA_FRM_SOIL_READ_1557394477 /accession=XZS55016.x1 /library_id=Regulatory_Region_WASECA_FRM_SOIL_LIB_20010901 /sample_id=Regulatory_Region_WASECA_FRM_SOIL_SMPL_20010901 /sample_name=FARM_SOIL /number_of_sites=1 /site_id_1=Regulatory_Region_WASECA_FRM_SOIL_SITE_20010901 /length=1266
TGCCTCCTTTTTTTATCTTCTTCATTTATTTCTTCCGGCTCCGGGTCCTTTTTTTATCTTCACCAATACCGGGTGTTTCTGTTTCCGGTGCTTCTGATTCGGGCGTTCCTTTTTCCTTGTCAGGATCCGTTGGGTACACGCTTTTGCCATTGAGATCTGGCTTGCTTTATTCTTCAGGGCTTTGGTGTGTCTCTCTGGTTTCGTAATGTTTGACGTTCTCCTGATAATGTGTTAAACGTTAAGATACGGGGTTTACAATATTGGTTCTGCCTGTACCTCTTCCGGGTTAAGAATCCTTCA
>Regulatory_Region_WASECA_FRM_SOIL_READ_1557414322 /accession=XZS63899.x /library_id=Regulatory_Region_WASECA_FRM_SOIL_LIB_20010901 /sample_id=Regulatory_Region_WASECA_FRM_SOIL_SMPL_20010901 /sample_name=FARM_SOIL /number_of_sites=1 /site_id_1=Regulatory_Region_WASECA_FRM_SOIL_SITE_20010901 /length=801
[truncated: 979,313 more chars]
