# Supplementary material for: Adaptation to environmental factors shapes the organization of regulatory regions in microbial communities
Source: BMC Genomics. 2014 Oct 8;15(1):877. doi: 10.1186/1471-2164-15-877 (PMC4287501; doi:10.1186/1471-2164-15-877)
Supplement: Supplementary file 3 — Additional file 3: List of the promoters selected after applying the methodology described in Figure 1 on Acid Mine data. (ZIP 817 KB) [file 12864_2014_6783_MOESM3_ESM.zip › Additional file 3/1687259346120531_MOESM3_ESM.fasta]

>Regulatory_Region_JGI_AMD_5WAY_IRNMTN_READ_1541033610 /accession=XYG59911.b /library_id=LIB_Regulatory_Region_JGI_AMD_5WAY_IRNMTN_20020301 /template_id=Regulatory_Region_JGI_AMD_5WAY_IRNMTN_ /sample_id=Regulatory_Region_JGI_AMD_5WAY_IRNMTN_TRACE_SMPL_20020301 /site_id=Regulatory_Region_JGI_AMD_5WAY_IRNMTN /length=1140
CCCCACATACCAGCCCGAAGCCTAAAGTGTAAAGCCCTGGGGTGCCCTAATGAGTGAGCCTAACCTCNCATTAATTGCTTGCCCCTCCTGCCCCCTTTCCCGTCGGGAAACCCTGTCTGCCCAGCTGCTTAATGAANTTGGCCACGCGCGGGGAGAGGCGGTTTGCGTATTGGGCGCTCTTCCGCTTCCTCGCTCACTGACTCGCTGCGCTCGGTCGTTCGGCTGCGGCGAGCGGTATCAGCTCACTCAAAGGCGGTAATACGGTTATCCACAGAATCAGGGGATAACGCAGGAAAGAAC
>Regulatory_Region_JGI_AMD_UBA_IRNMTN_READ_1569682130 /accession=BGUC9062.b1 /library_id=LIB_Regulatory_Region_JGI_AMD_UBA_IRNMTN_20050601 /sample_id=Regulatory_Region_JGI_AMD_UBA_IRNMTN_TRACE_SMPL_20050601 /site_id=Regulatory_Region_JGI_AMD_UBA_IRNMTN /length=1026
CCTGAACGGGACAATCGGTTTTCTGGAGACGATACGGGACCAGTCGAAGGAATTGATCGAAAAAGGGGAGAAAAACAACGGACCTTTTGCCAAGATCGTCCACAAAGCTTTCTCGGGAGAAGGTGCATCAGGACAGCAGAAGACGTCCCCCTGGATCGAAAAAACTCTTCATGCCATGAACATTGCAACAAAAGACGATCTGGAGTCCTTGCGCCGGGAATGGGAACGCAAAAACTCCGCGGGTGCAGACGGAAAGCCCTGATCAACGGAACGCTCAGGTGACAGGAGAACCGAAAGGAG
>Regulatory_Region_JGI_AMD_5WAY_IRNMTN_READ_1704689835 /accession=XYD25508.x /library_id=LIB_Regulatory_Region_JGI_AMD_5WAY_IRNMTN_20020301 /template_id=Regulatory_Region_JGI_AMD_5WAY_IRNMTN_ /sample_id=Regulatory_Region_JGI_AMD_5WAY_IRNMTN_TRACE_SMPL_20020301 /site_id=Regulatory_Region_JGI_AMD_5WAY_IRNMTN /length=987
NNNAAAAAAAAANNNNAAAANNNNAAGGAGGCGGCAGCTGATGCTGAGGTCGATCTAGAGGATCCCCGTTGGACAATGGCATAAAGAAACCTCTCTTTCTATACGTTTGCGTCTTTTTCAGGACGGATAAGTGGACTCAAAGTGTGCCGGTCATGCCACACAGGGAGAATGCCTCCCCCTTGTCATTCTAGCAGACTCTTCTCCCGGGAGGCACTCCTGATGTCCATTGTTGCGTGCCGGCCTCCCGTCAGGTAGGATCAGAACCGGAAGTCAGATTCTCTCCCTCCACCTCCAAGTCAG
>Regulatory_Region_JGI_AMD_UBA_IRNMTN_READ_1569819271 /accession=BGUC53473.g /library_id=LIB_Regulatory_Region_JGI_AMD_UBA_IRNMTN_20050601 /sample_id=Regulatory_Region_JGI_AMD_UBA_IRNMTN_TRACE_SMPL_20050601 /site_id=Regulatory_Region_JGI_AMD_UBA_IRNMTN /length=998
GCTGGTAGCTATGGTGGTAATAAAAACTATTAAGATATATTTCATTCAATTTCATGGAATTAATCCGTCCTGCAACGATTTCTGATTCTGAGAAAATTAAAGATATAGCCTNCAGGGCTGGTTATATAGACTACATAAGTGACAATATCGAACGAATGCTTAAGGACGGAGGAATGTATGTTTATGAGTATGGAGACGTAAAGGTTTCGCTCAGGCTGGGTTCAGGAAAATCTGCTGGATAAGTGCTATAAGGGTAGACCCAGAATACTGGAGACACGGCGTAGCTGAAAAACTGATAAG
>Regulatory_Region_JGI_AMD_5WAY_IRNMTN_READ_1704637634 /accession=XYD9236.y1 /library_id=LIB_Regulatory_Region_JGI_AMD_5WAY_IRNMTN_20020301 /template_id=Regulatory_Region_JGI_AMD_5WAY_IRNMTN_ /sample_id=Regulatory_Region_JGI_AMD_5WAY_IRNMTN_TRACE_SMPL_20020301 /site_id=Regulatory_Region_JGI_AMD_5WAY_IRNMTN /length=1032
TCATCTTTGGAACTTTATGGTAAAAATGTTGTAAAGTTAGAAAATTCCTGTGATTTTGATCCTGAACTCTATGGGGAATTTGGTACGAAGAATTGATGATAATTATCTGTGCCTTGGAAAAAATTTATATCCTGTTGATCAATAAATGAACGAGATTTTCTAATAACCCCTCTCTTTATTATCCTATGAATGTGATTTTCATTTCATCTCTTCAACCACGTTTATTTAAAATATTCAGTTTATCCCATAATTTACTACGTTTGCAAGCGAAACCTTTATTCATGCAATCGCGATCAATAT
>Regulatory_Region_JGI_AMD_5WAY_IRNMTN_READ_1541014982 /accession=XYG52248.g /library_id=LIB_Regulatory_Region_JGI_AMD_5WAY_IRNMTN_20020301 /template_id=Regulatory_Region_JGI_AMD_5WAY_IRNMTN_ /sample_id=Regulatory_Region_JGI_AMD_5WAY_IRNMTN_TRACE_SMPL_20020301 /site_id=Regulatory_Region_JGI_AMD_5WAY_IRNMTN /length=1157
TGTAGAGTGAAATTCTCATTCTGAACATGTGTAATGTATGGTATTGTTTCATTATTTTCTTCGACTTTCCATAATCATATGTAAGGGGACGTGGAAACTCTTAAAACCATATATAGAGAACATCTCATCGTTATTTGCAATTATTAACTCAAGACTTTTCCTAAAAACCCCTATGAGAATCGCAGGCATTCCAAACCTATTCTTTTTTTAACATCATCCATTATTCTGTAGAGTTCCTATTTCAGGCATGTTTTACCATATTAACCGTGGAAAGCTTTATTCATGGGATTAGCATGTATA
>Regulatory_Region_JGI_AMD_UBA_IRNMTN_READ_1569675289 /accession=BGUC5247.b1 /library_id=LIB_Regulatory_Region_JGI_AMD_UBA_IRNMTN_20050601 /sample_id=Regulatory_Region_JGI_AMD_UBA_IRNMTN_TRACE_SMPL_20050601 /site_id=Regulatory_Region_JGI_AMD_UBA_IRNMTN /length=975
TGTTCCGGTTCGACCGGGGTGACAGGGGCCTGCGTTTCCCCGAAAGTCGTCAAAAGATCTTCTTTTTGGAGGGGAGCTGCAGACACTTCAGACTCCGGCTCTTCGACCGGAAAGACGTCCTGTTCGAGAGGAACGTGGTTGCGGGCCGCATCCCGTTTGCGTACAAGACGCTGGTCAGCCGGATTCTCCGCCAGGAGAGCGTCGTANATTTTTTCCGCCTGATTGTAGCGTTTTTGGGACATANAAAGGTCACCCATCNGTTCTGTTCTGGGGACCATTTTCAGGAGTTCGTCATCATCT
>Regulatory_Region_JGI_AMD_5WAY_IRNMTN_READ_1704694578 /accession=XYD31374.x /library_id=LIB_Regulatory_Region_JGI_AMD_5WAY_IRNMTN_20020301 /template_id=Regulatory_Region_JGI_AMD_5WAY_IRNMTN_ /sample_id=Regulatory_Region_JGI_AMD_5WAY_IRNMTN_TRACE_SMPL_20020301 /site_id=Regulatory_Region_JGI_AMD_5WAY_IRNMTN /length=1073
AAAATTACCATTACTGTATTTACCGTTTTTTATTGAAAATAGCAGGGAAGTAAACCTCCATTAATATACGTATGACATATTGCCTATCATGGATTCAAAGCAACTTTTTAATATCCATAAGGGTGACCAGTTTCAGGATATAGTTCCTGAAAAATCAGCGACATAGCATTGTAGCTGCAAGATTTCTAAACCAATTGTCTGATCTCGGCGAACGTGGCTCCGGTTCCTGGAGAAGGAGATTTTCTCCAATTTAATTCACCTGGAGCGGAAAAAATTCTGCTCACAGCACCGCCCTTTTCT
>Regulatory_Region_JGI_AMD_5WAY_IRNMTN_READ_1540892301 /accession=XYG7115.g2 /library_id=LIB_Regulatory_Region_JGI_AMD_5WAY_IRNMTN_20020301 /template_id=Regulatory_Region_JGI_AMD_5WAY_IRNMTN_ /sample_id=Regulatory_Region_JGI_AMD_5WAY_IRNMTN_TRACE_SMPL_20020301 /site_id=Regulatory_Region_JGI_AMD_5WAY_IRNMTN /length=846
TCTCTTGCATTCCCTTTGCCGGCATTGATCGATCATGTTCGTCTCCTGACGGAAATCCTGCAGAACGAACAGGAACTTCTTCTGTCGGGCCCTCCGGAAGACCTGGAAGAGATCTTGTCCCGGAAGATGCTGGCGTCCGACCGGTTGAGCGATCTTCTCGAAAGATCCGGTCTGGGATCACTCTTTGAAGGGTCCCGGGAATCTCTTGCTCCCCTTCCGGAGAACGATTCCTCTCTTTCTGAATTGAAGGCAGGCCTTCTTCATCTCTCGGAAATCGCCAGCGTCAATCTTGTGATTGCC
>Regulatory_Region_JGI_AMD_5WAY_IRNMTN_READ_1704681188 /accession=XYD27518.y /library_id=LIB_Regulatory_Region_JGI_AMD_5WAY_IRNMTN_20020301 /template_id=Regulatory_Region_JGI_AMD_5WAY_IRNMTN_ /sample_id=Regulatory_Region_JGI_AMD_5WAY_IRNMTN_TRACE_SMPL_20020301 /site_id=Regulatory_Region_JGI_AMD_5WAY_IRNMTN /length=1132
AGTCTCGCGACGAAACGGAGGGGGCCTCCGATCTCCGTCCCCCCTTCCCTGGGGGGAATCGGCAAAATTGCTGTTTCACGCAGTACCGGACGTATGGACATCCTTTTAATCTAACTCGGATTAGACTTGCTCCCATTTTTATAATACCACAAAAGAACATGTCGTCAACGCATCTTCTCCCTGATTCCGATATAGAAGTGTGAAAAAACAAAAAAAGCCCTCTTCCCGTTGGATTTTCGGTGAGATACACTCTCACCAAGCAGGTGAAAACCACAACGGAGAAGGAGGGCTGACGGATAT
>Regulatory_Region_JGI_AMD_5WAY_IRNMTN_READ_1704629641 /accession=XYD2597.g1 /library_id=LIB_Regulatory_Region_JGI_AMD_5WAY_IRNMTN_20020301 /template_id=Regulatory_Region_JGI_AMD_5WAY_IRNMTN_ /sample_id=Regulatory_Region_JGI_AMD_5WAY_IRNMTN_TRACE_SMPL_20020301 /site_id=Regulatory_Region_JGI_AMD_5WAY_IRNMTN /length=889
ATCATTTTCTTAAGTTGAGTAGGGGAAGATATTTGGCTTTGAACGGACAGATGTTGGCATGGTAGCCACTCTTGAAAAGGCTATTGTTGATTCACTTTATCTGAACACCTTTATAGGTGAAACAGAAGAGGCTCTGCAAAACAATAGTGGATTGAATATTAACAGACTACTAGAATATGGAAAGCTCATGCATTCAGGTGCAACTGTAAACAGGTTAGGACACGTATTGGAGAAATTTGGATATGATTGTGAAGCTTTACTTAAATACAGATCAGAAAGGTACGTTAATTTTGGAGAATC
>Regulatory_Region_JGI_AMD_UBA_IRNMTN_READ_1569859441 /accession=BGUC58571.b /library_id=LIB_Regulatory_Region_JGI_AMD_UBA_IRNMTN_20050601 /sample_id=Regulatory_Region_JGI_AMD_UBA_IRNMTN_TRACE_SMPL_20050601 /site_id=Regulatory_Region_JGI_AMD_UBA_IRNMTN /length=1019
GACTAATCGAAGTGATAGTGCCACGGTAAATGTCGATCGTCTTGAACGAGTGATCCTTTGCTTTCACTGTGATGGTAGCGGCAACTGCTCTTTTGGCAATTCCTCTGGCCCATCTCAGCTCTCGCATCTTGAATGGGGCTCCGGTCTTTTTATGGTGCTCGGTTTTAGCAACGTTGGCAGTGAAACTGGTTGGTGATGCAACAGAGCCATTGATGCTCGAAGAAGCACCTGCTCCAGGTAGTATAACGGCAGCTATTATTCCTGTTGCTAGAACACCTCCTGCTATGGTAGTTACTAGTA
>Regulatory_Region_JGI_AMD_5WAY_IRNMTN_READ_1540928209 /accession=XYG31228.g /library_id=LIB_Regulatory_Region_JGI_AMD_5WAY_IRNMTN_20020301 /template_id=Regulatory_Region_JGI_AMD_5WAY_IRNMTN_ /sample_id=Regulatory_Region_JGI_AMD_5WAY_IRNMTN_TRACE_SMPL_20020301 /site_id=Regulatory_Region_JGI_AMD_5WAY_IRNMTN /length=901
ACACTCCCTATCCCTTGAATATTCAAAGCAATGACTCTATACCATGATAGTCAGGCGAGATTATTCGACGTGATTTCAATAATATCAAGATTATTTATATTTCATCTATCTGGAACAACCCACATAAAAGTGCAAAGATCAAAAATAATTAACAGATAAATATAGATGTACTCTAAATATTAGAAGTGCTAAATTTAGAAGAGTTAATATACTTAACGAAAAAATTTAGGTTTAATAATAAAATTTATATACATCCTATTAAATACCGTAGTATGAAAAACCCAGAAGAAGGATCGAAAA
>Regulatory_Region_JGI_AMD_5WAY_IRNMTN_READ_1704678966 /accession=XYD26044.y /library_id=LIB_Regulatory_Region_JGI_AMD_5WAY_IRNMTN_20020301 /template_id=Regulatory_Region_JGI_AMD_5WAY_IRNMTN_ /sample_id=Regulatory_Region_JGI_AMD_5WAY_IRNMTN_TRACE_SMPL_20020301 /site_id=Regulatory_Region_JGI_AMD_5WAY_IRNMTN /length=976
ACCNNGGTCCAAGATGTTTTATGACCCTGTTTTTGGCCTTTCCATTCTCCTTATACCGTTCCACGATCTGAGCATAATTATACTTCGAATCCCCCCTTTTACCGAGATAACACGCAGATGCATGATATGATAACAAATAGAAGTATATTAATGTACGTGTGTCTAGACACACTAACACAGTTCACGTATAAACCCGTAAAAGACTAGTTTTCACAAAAATGAAGTCAGAAACTCAAGTTAAAACATTGATCAAAAACAATACGACTATTTTGCCGGCAGTAGAGAAATTGCTTAAGCGTG
>Regulatory_Region_JGI_AMD_5WAY_IRNMTN_READ_1540748345 /accession=XYG70691.g /library_id=LIB_Regulatory_Region_JGI_AMD_5WAY_IRNMTN_20020301 /template_id=Regulatory_Region_JGI_AMD_5WAY_IRNMTN_ /sample_id=Regulatory_Region_JGI_AMD_5WAY_IRNMTN_TRACE_SMPL_20020301 /site_id=Regulatory_Region_JGI_AMD_5WAY_IRNMTN /length=1184
TCTGTTTCCATATAATACTTCTAAGGATCTATATTTTTCAATCTCGGCTATTAGTTTGGTTAATTCAGCATCTCTGTCAAAAAACAATTCCATGATTCTATTTACAATCTTTATTATCTACAGGAATAATCTATGCACTACATTTCCGTTTTGACCATAGAAATGTAATAGTTATCAGCATAATAATGCTAGAAATTAACTTTAACCATTCTTTCTATGAATTCATTAACACCATAAACCCAGTATCTTTCTTTTTTCTGTATATAATTCGATTCAGAAGAAAGAAAATAACAATGGCAT
>Regulatory_Region_JGI_AMD_UBA_IRNMTN_READ_1569716930 /accession=BGUC26426.g /library_id=LIB_Regulatory_Region_JGI_AMD_UBA_IRNMTN_20050601 /sample_id=Regulatory_Region_JGI_AMD_UBA_IRNMTN_TRACE_SMPL_20050601 /site_id=Regulatory_Region_JGI_AMD_UBA_IRNMTN /length=995
CGTCAGCCCCATGGAGGGTCGCAAGAGCGTTGGACGCTTACACGGGAGTATGACGGAGGGCCCCTGCTCCTTCCCCGGACCCCTGGTGGCAGGGCCGAAACTCCCGGCTCATATGCAGACCGACCCCTACGGGGTTTCGGAGGGGCTCGCCCGCCACCCGTACGAGCATGGCCCAACCCCCGAGGCGCAGAGAGAGGTGCGTGGTCTGCGAGGCCCTGGTACGGGTGGACCGAATGGAGCGGCACCTGACCGACGTCCATCCTGGAAAGGGCTCCTTGCCCGCGGCCAAGGCGCAGATCA
>Regulatory_Region_JGI_AMD_UBA_IRNMTN_READ_1569676134 /accession=BGUC5631.g1 /library_id=LIB_Regulatory_Region_JGI_AMD_UBA_IRNMTN_20050601 /sample_id=Regulatory_Region_JGI_AMD_UBA_IRNMTN_TRACE_SMPL_20050601 /site_id=Regulatory_Region_JGI_AMD_UBA_IRNMTN /length=848
GTTTCCGTCGGTGCGGCATCATTCTGGGGGTCTCTGGAGATTGGCTGGGTTGCCCCCGCAGATGCACGAACAGCATCTGGATAACCCCACATCTTGTGTTCGGCAAAATCCAGGCCGATCGCTTCCTGCGCCGCCGTCACCCGAAGACCAGTCCCTACCCGGATCAGATAAAACACCAGCAGGGAAACTGAAAAGACATACACGGAAACCGCCATAATCCCAAGAAACTGAACTCCAAGCTGGTGCCATCCCCCGCCATAAAAAAGCCCGGGCTGCCCGACACCGACAAGACGAACCCGG
>Regulatory_Region_JGI_AMD_UBA_IRNMTN_READ_1569729866 /accession=BGUC32909.g /library_id=LIB_Regulatory_Region_JGI_AMD_UBA_IRNMTN_20050601 /sample_id=Regulatory_Region_JGI_AMD_UBA_IRNMTN_TRACE_SMPL_20050601 /site_id=Regulatory_Region_JGI_AMD_UBA_IRNMTN /length=976
TAGAAATGCGATTCATTGCCTGTACCCATTGTAACATTGAAATCCTTACCAATTAGGCTGGACAGCTGTGCTGTGTTGTATACAGCCCTGTTAGAATTCAAGGCCATCTCCTTAATCTTATACAGTGTAAGTGTCTTCGTTGTCATCAGCCCTGTTTAACTATATTGTTAGTATGGAATAACAATATAAACTTTACAAGTGTCCGGATTCGATATGTATTCACAGGGTTTCTAGTCATGGATAATTTACATCATGATTATTCAAAAGTTGCTTGCTTATCTATCTGTTGTAAATGAAATA
>Regulatory_Region_JGI_AMD_5WAY_IRNMTN_READ_1704654651 /accession=XYD17082.y /library_id=LIB_Regulatory_Region_JGI_AMD_5WAY_IRNMTN_20020301 /template_id=Regulatory_Region_JGI_AMD_5WAY_IRNMTN_ /sample_id=Regulatory_Region_JGI_AMD_5WAY_IRNMTN_TRACE_SMPL_20020301 /site_id=Regulatory_Region_JGI_AMD_5WAY_IRNMTN /length=1167
TTGTAAATTAATTCCACGCCGTTTAAAACCTTTGAGTCTATAGTTTGAACCGTTCCCTTGTTAAGTATAACAGCGTCAATGTATGGGGAATTCTTTTTAATAGTTGCCTCAATATCATAAAGCCCCTTTTGCTCTCCCATTGGAATTCCATGATCCATCGCCATTATCAAAATTCGCTTCCCCCGGAACAGTCTATACATTCTATGTTCTCTGCCATATTGAACCATAATTATCAGGCGGTAATCACATTTATTATATTAAATTTGTCTGGAACATTTTATAAACCATTTTATATAAACG
>Regulatory_Region_JGI_AMD_5WAY_IRNMTN_READ_1704645663 /accession=XYD14826.y /library_id=LIB_Regulatory_Region_JGI_AMD_5WAY_IRNMTN_20020301 /template_id=Regulatory_Region_JGI_AMD_5WAY_IRNMTN_ /sample_id=Regulatory_Region_JGI_AMD_5WAY_IRNMTN_TRACE_SMPL_20020301 /site_id=Regulatory_Region_JGI_AMD_5WAY_IRNMTN /length=969
ATATACCTGNTTGAGGCAGGAGAGATAGCACTGGAAGCAGGATCATCAAAAGCGGTTACATAGTAATGATCGGTGTAGCACTTGGTTTAAATCTATTTCCCATGACTGCCGATGAAGTTGTTTATGTTTTAAAAGACACATTTCCCGAGAAAAAACTCGGCATTAACATGAAAGCACTTGAACTTGGAATTGCACTGTCTGGGCGTATGAAAACCAATATTCGGGAAAATTCAACAATACAGAACAGAAGTTCTTAACTACAGGAAGCAGAATGCCGTTTCAAATGTGCACGTTTCAAAT
>Regulatory_Region_JGI_AMD_UBA_IRNMTN_READ_1569745015 /accession=BGUC40525.x /library_id=LIB_Regulatory_Region_JGI_AMD_UBA_IRNMTN_20050601 /sample_id=Regulatory_Region_JGI_AMD_UBA_IRNMTN_TRACE_SMPL_20050601 /site_id=Regulatory_Region_JGI_AMD_UBA_IRNMTN /length=1106
GTTTTATTTTCGGAGTAAAAATGAAGGTCTCCAAATTTTACAGAACATAGAATGCAGATTGTGGCATAATACACGAAACAGGGTAACCCATACCATAATTTCCGGTCATCTGTTTTTCCTGCGGCAATACACAGAAGCACATATTCCTGCACTGGAAAGATCGTGCCGTATATTGTGGCTTAGTCGGACTGTCTGAGAGGAAAATACTCAGAAACTCCTAAGGACAGCGGCCGCAAACACAACAGAATTCTGCACTATTTTGCACAGAACAGTTAATATATTGCAACTTAGTCTGATCAG
>Regulatory_Region_JGI_AMD_UBA_IRNMTN_READ_1569809532 /accession=BGUC48202.g /library_id=LIB_Regulatory_Region_JGI_AMD_UBA_IRNMTN_20050601 /sample_id=Regulatory_Region_JGI_AMD_UBA_IRNMTN_TRACE_SMPL_20050601 /site_id=Regulatory_Region_JGI_AMD_UBA_IRNMTN /length=999
CTGATTGTATTTCTGGAAATTACTGTGGCATACCTTGAAGCAAAAGGTTTCAGGAAGATATGGCCCAAGGATTCCATGACACTGGCCGGTACTGGTAGAAACGAATGATAATCACATGTTCATATATCAACATATTAATACCATAGAGTTTTAGAGAGCAGTATTGTATTTTCTCTGGAAACATCGACATCCAGAAATATCCTATTTGCATTACAAACCAGATGGCCAGGATCAGGATTGTTGAATCTCATCGAAATTTAATGATTGAAAGGCTGTCTCAGCTCCTGCATTCAAAGCTAA
>Regulatory_Region_JGI_AMD_UBA_IRNMTN_READ_1569735315 /accession=BGUC35646.x /library_id=LIB_Regulatory_Region_JGI_AMD_UBA_IRNMTN_20050601 /sample_id=Regulatory_Region_JGI_AMD_UBA_IRNMTN_TRACE_SMPL_20050601 /site_id=Regulatory_Region_JGI_AMD_UBA_IRNMTN /length=1194
TACTAAACTAGTTATTTTTTAGTCTGTTTCGTTAAAAAGAATTACCGAAAGAACTCCCATTACTCCCATAAAAACAAAAAGGCTGCTGAGATCGGTCAACAGTGAGTGATACTGGACTCCCACCAAATCCCATCGGAGCAGGTCACCCCGTATGACACAGGGTCAATGCGGGAAGCGACTGAAAGCCACCCGGGAAAGAGAATCGAGGGGATAGAGCGCTCCCGATAGAAACAAGAAGCGGGAGACTAACGAAATTCATTAATACCATAAATTCCTTGGTTGAAGTCCTTCTTAATCCCA
>Regulatory_Region_JGI_AMD_5WAY_IRNMTN_READ_1541011102 /accession=XYG55856.g /library_id=LIB_Regulatory_Region_JGI_AMD_5WAY_IRNMTN_20020301 /template_id=Regulatory_Region_JGI_AMD_5WAY_IRNMTN_ /sample_id=Regulatory_Region_JGI_AMD_5WAY_IRNMTN_TRACE_SMPL_20020301 /site_id=Regulatory_Region_JGI_AMD_5WAY_IRNMTN /length=1185
AGCCCTCTCCACAGGGGGCTTAATAATGACCTTCAATTCTCTTTCCACGGAAATTTTGAATTTCTTCCTAAATTCTTGGGCCATTATAAAACATCCCCCCCCAGAAATTGTGGGAAAAAATATACGCCCCGCCGCAAGGGGCATTCCCAGTTGGAAAACTCCCCCTTTGTAACCCCGTTAAAACCCCGGGGGGAGGGCTCTTTTCCCGGAATTTTTCCTTGAGACGGGAAAAAAAGAACGGTGTCCTTCCCCGGGTTAAAGGGCGAGAATTTTGAAAACCCCCTTTGGGCGGACAATTCT
>Regulatory_Region_JGI_AMD_UBA_IRNMTN_READ_1569865209 /accession=BGUC61463.b /library_id=LIB_Regulatory_Region_JGI_AMD_UBA_IRNMTN_20050601 /sample_id=Regulatory_Region_JGI_AMD_UBA_IRNMTN_TRACE_SMPL_20050601 /site_id=Regulatory_Region_JGI_AMD_UBA_IRNMTN /length=1035
CTTATTCTTCTGATATACTCAAAGACAGCAGGCTTCAGGTAGTTCTCGATGTAGTCCAGGACATCCATGTCTGAGTCATATGCCTCAGTGAAAACAGCCGAAAGAAGGTATGGCATCAGTGTCTTCGCATCCAGAATGGTCAAGTCATGTTTTGCCCATATCTTGCTAACCTCGGACGCGATGTTTTCCATGCAGGACATCCTGTCTCCGGTTATTTCCCCTTTCTCAAATTTGTACGAGCCCTCGTTCTCGACTTTCTTCGCTTCAAAACTCTGTGCTTTCATACCATTGTCAGCCATT
>Regulatory_Region_JGI_AMD_5WAY_IRNMTN_READ_1704677238 /accession=XYD23041.x /library_id=LIB_Regulatory_Region_JGI_AMD_5WAY_IRNMTN_20020301 /template_id=Regulatory_Region_JGI_AMD_5WAY_IRNMTN_ /sample_id=Regulatory_Region_JGI_AMD_5WAY_IRNMTN_TRACE_SMPL_20020301 /site_id=Regulatory_Region_JGI_AMD_5WAY_IRNMTN /length=1163
GTTCCTGAATAATATGAAGGACAGTTACAGAAGGAGAAGGAATAATTATTATAGGAGGATGAGGATAAATGTACCTTGAAATGGAAAGATTTTTGTTTAACAATCACTATCCAACATCAATTCGTTTAACCCTTATTTATTAAAGATATCTAATTTTGATACATATGTAAGATATGTACCACACATACTTATTTTACATAAGAACAATATTTTCTAAGTAATTCTCAGGTCAACTGTTATGAAAATCTGTGTCTTATTGAACGTTCTCATTTTCTTATTCCCAGTTAACAAATTAAATTC
>Regulatory_Region_JGI_AMD_5WAY_IRNMTN_READ_1704654621 /accession=XYD17047.y /library_id=LIB_Regulatory_Region_JGI_AMD_5WAY_IRNMTN_20020301 /template_id=Regulatory_Region_JGI_AMD_5WAY_IRNMTN_ /sample_id=Regulatory_Region_JGI_AMD_5WAY_IRNMTN_TRACE_SMPL_20020301 /site_id=Regulatory_Region_JGI_AMD_5WAY_IRNMTN /length=960
TGGTATCATTTTCAATTGTGTTTGCTTCTTCCTCGCTTAAAATTCCAATACAATTATCCAGTATTTGTGGATTCCCCTTTTGATTGTTCAGGAGTTCTTCTAAAATGGCTGGAAAGGATTTATCTCCATTCAATGCTTTTAATTCTGCATAAATATCATGGGTAATAGAAATTACAAATCATTCTACCAGAAAGAAAGACACTGAGTTTAAGATGTGGATGAATTTCTGGAAATAAAGAAATAAATGGAAATAATTTATATATTAAATTGATATAATAAAATTAATAGAAGGAAGTATGA
>Regulatory_Region_JGI_AMD_5WAY_IRNMTN_READ_1540958767 /accession=XYG44986.g /library_id=LIB_Regulatory_Region_JGI_AMD_5WAY_IRNMTN_20020301 /template_id=Regulatory_Region_JGI_AMD_5WAY_IRNMTN_ /sample_id=Regulatory_Region_JGI_AMD_5WAY_IRNMTN_TRACE_SMPL_20020301 /site_id=Regulatory_Region_JGI_AMD_5WAY_IRNMTN /length=1132
TCTGTGCGAGGGGACATCCTCTGTTTCTTCCGTCAGCATGATTTCCTCCGATCCTTCATACCAGTAGATATTGTCAAACCCCAGGCCGATGGCGTCTGCGAATTCGTCCATTCCTGAGAAAATGACGCCGGGTGTCAGCCGCGTGATTCCCCGGGCACGGCAGGACACATCATCCGCCAGAATTTGAATTCCGACGGATGGCAAGTCCGTCCATCGGGAGGAGAATGACTGTTTTCCCGCACGCACAGGACTCCCGTTTTCACCCGGAAAAAGAAAGACGTTTCCCCCATTTTTTCCGAA
>Regulatory_Region_JGI_AMD_5WAY_IRNMTN_READ_1541013942 /accession=XYG55912.g /library_id=LIB_Regulatory_Region_JGI_AMD_5WAY_IRNMTN_20020301 /template_id=Regulatory_Region_JGI_AMD_5WAY_IRNMTN_ /sample_id=Regulatory_Region_JGI_AMD_5WAY_IRNMTN_TRACE_SMPL_20020301 /site_id=Regulatory_Region_JGI_AMD_5WAY_IRNMTN /length=1201
ACTTCTATTCCTGATAACATGGAGAATATGACAAGCTTGTTCGACAAACATCCATGTTGATTCACCCAAGAGCTACTTGAACCTCAACCACGTTGCCCCTCCTTTTCCCAGGTGAAAAAAATGGGGAATGACCCGCCTCATGGAAACTATCCCTAACCTTTGAAACCACCTTCCTTTTATCCAAGGGATTCGAATCCACCATCCACCCTCCTTGATTTCTCTGAGCAAAATTCCTGAGACGTAGAATCTTACCAGTCCCTTTTTCATTATTTGGGGTGCGTTAAAAACAACATTTTCTTT
>Regulatory_Region_JGI_AMD_UBA_IRNMTN_READ_1569741851 /accession=BGUC38928.x /library_id=LIB_Regulatory_Region_JGI_AMD_UBA_IRNMTN_20050601 /sample_id=Regulatory_Region_JGI_AMD_UBA_IRNMTN_TRACE_SMPL_20050601 /site_id=Regulatory_Region_JGI_AMD_UBA_IRNMTN /length=975
ACTGACTCGCTGCGCTCGGTCGTTCGGCTGCGGCGAGCGGTATCAGCTCACTCAAAGGCGGTAATACGGTTATCCACAGAATCAGGGGATAACGCACGAAAGAACATGTGAGCCAAAGGCCAGCAAAAGGCCAGGAACCGTAAAACTGCCGCGTTGCTGGCGTTTTCCATAGGCTCGGCCCCCTTGAGAGCATCCCAAAATCACGCTCAAGTCGAGGTGGGGAACCCGACAGGATATAAAGAACCAGGCGTTACCCCTGAAAGTACCTAGTGCGTCTCAGGTACGACCTGGCGTTAACGG
>Regulatory_Region_JGI_AMD_UBA_IRNMTN_READ_1569732475 /accession=BGUC34216.y /library_id=LIB_Regulatory_Region_JGI_AMD_UBA_IRNMTN_20050601 /sample_id=Regulatory_Region_JGI_AMD_UBA_IRNMTN_TRACE_SMPL_20050601 /site_id=Regulatory_Region_JGI_AMD_UBA_IRNMTN /length=1220
GAATCTTTTACCAAACTCCAACAATTTTGCTTGGTATTCAAGATCCAGAGGAACGTCCAATGTCAGAACGTCTACAATTCCGTCCTCGATTCCTTCAATAAAGGTATCGAATTCCCATTCTTCTTCAAAAGGCAGACCAATTGCCGAGGAATAATGGCCTTTGGCCGAGTTCCCCAAAGCCGCATATTGCCATTGAACCTGAGAGTAATATTTCTCAACGTACAAGACAAATGCCTCAAGACCGCCGTCTCTAACCTTATTATGTGTTGCTTTCCCGGGAATTTTTAATTCCCAGAAATC
>Regulatory_Region_JGI_AMD_5WAY_IRNMTN_READ_1704690002 /accession=XYD25685.x /library_id=LIB_Regulatory_Region_JGI_AMD_5WAY_IRNMTN_20020301 /template_id=Regulatory_Region_JGI_AMD_5WAY_IRNMTN_ /sample_id=Regulatory_Region_JGI_AMD_5WAY_IRNMTN_TRACE_SMPL_20020301 /site_id=Regulatory_Region_JGI_AMD_5WAY_IRNMTN /length=1095
TGTTAGGGGAAATCCTTCGCCACCGGGACTTTCCGAAAATTTCCCAGAGGTCTTGGATTTTTTTGAAGGAGTGAGGTCCTATTTTCCTTCCCCAATAGATATCGAACTGCTTGGAAAGTGCGAAATATGCGGGAGGTTCCTCCTTTCCCCAAGGGGAGGAAAACGCCGATCGAGGGCTTGCAGCAACCAGCATCAAGCGGTTCTCTCATCCCGAGATGCGCGGTCCAGTGCGGCATACCGGGAAAAGGAGAAAGCTCGAAACGCCCGCCGCATGGCCGCCGTCCGGGAAGCGGAGAAGAG
>Regulatory_Region_JGI_AMD_UBA_IRNMTN_READ_1569822460 /accession=BGUC55073.g /library_id=LIB_Regulatory_Region_JGI_AMD_UBA_IRNMTN_20050601 /sample_id=Regulatory_Region_JGI_AMD_UBA_IRNMTN_TRACE_SMPL_20050601 /site_id=Regulatory_Region_JGI_AMD_UBA_IRNMTN /length=926
GGAAAGTGACTCCGCTCGGACCGCGGCCCATACACCTCCGCCTGCAATTCTTTCACGGTAACCCGTAGACGATCGACCTCCGCTTGCAGCGCATCGCGCTGCTGCGTCACGACGTCCAGCCGCTGCCCCAGATCCTGAGCCTGCGTCGTCAATCGTTCGATACGATAGTCTAAATGTCGGCGCAACCCGCAGGTTGCTCGCTCACACGGGGGTTGATTCTTCATACGGCCAGCTTACAACAGAAATGCTTCAGAGTCCAGCACCAACGACACGTCGATAACCGAATATGTACTATAAAAG
>Regulatory_Region_JGI_AMD_5WAY_IRNMTN_READ_1540938625 /accession=XYG38380.g /library_id=LIB_Regulatory_Region_JGI_AMD_5WAY_IRNMTN_20020301 /template_id=Regulatory_Region_JGI_AMD_5WAY_IRNMTN_ /sample_id=Regulatory_Region_JGI_AMD_5WAY_IRNMTN_TRACE_SMPL_20020301 /site_id=Regulatory_Region_JGI_AMD_5WAY_IRNMTN /length=840
GATGAAACCTGTAGTTGCTGGATGTACACTCTGGATTAATTTTTATTAGAATTTTCTCAAGGCTCACGCAAACCTATTTCCCATCCTTATGGTAAGTAATCGCGGGGAAGTTTAAATTTAATGGTGCAGAACAAGGTTTTACAAATTATAAAGTACCTGTTAATGTTCACTTCTGTTTTTTCCAATTCATGGATATTTCAGTTTCTTCTGGATAAGTACCATAGCTATACTGTTTTATCACGATATAAGTATAAGGAGTTTATAAGGAGTTTATAAGGAGTTTATAAGGAGTTTATAAGG
>Regulatory_Region_JGI_AMD_5WAY_IRNMTN_READ_1540923895 /accession=XYG23938.b /library_id=LIB_Regulatory_Region_JGI_AMD_5WAY_IRNMTN_20020301 /template_id=Regulatory_Region_JGI_AMD_5WAY_IRNMTN_ /sample_id=Regulatory_Region_JGI_AMD_5WAY_IRNMTN_TRACE_SMPL_20020301 /site_id=Regulatory_Region_JGI_AMD_5WAY_IRNMTN /length=956
CAAATGACTTCACAAGGTCATCAGCTTGATCTTAAGGCGCTGGAACTTGTGGAAGCAGTGGATACAAATTATTTGAAAATTCGACGGATGTCTGTTACACATCACCAAAATATTGAATACACTTAAAGGATCCAAGGAATGCTTTAAAAAGAGTGTGGAACCAGAGAGCTCGTTCTATTAAAAATTCCACCTGCACAGTATTTATATGGCTGTCGTTACCTTAAATATTTGTTCATTAGTAATGAATAATATTGTTCATTAGTAATGAGAAGATTTAAATACACCATTCGCCATAAAAGA
>Regulatory_Region_JGI_AMD_5WAY_IRNMTN_READ_1704647844 /accession=XYD18327.y /library_id=LIB_Regulatory_Region_JGI_AMD_5WAY_IRNMTN_20020301 /template_id=Regulatory_Region_JGI_AMD_5WAY_IRNMTN_ /sample_id=Regulatory_Region_JGI_AMD_5WAY_IRNMTN_TRACE_SMPL_20020301 /site_id=Regulatory_Region_JGI_AMD_5WAY_IRNMTN /length=1239
GAGTCCTCCCACAAAACAGGAGATGTGATCTGGCGAAGAAGTCTTTCCCTGAGGTCCGACGAATCGATCGATGCGGAGGCGGTTGCGTTGGAAACGACCGGGGACACAGGCGTCTTCCACATCATGTTTTCAAGGACCTTGCGCATCTCGCGAGCAGCCGGCTCCATCAACCGGCGTATGGGAAGGAACCGAAACCGCCAGGGGAATCACTTTTCGGGCCTCCGGCAGACTTTGATGGCCTCTTTGGGCGACCGCATGCGCTCCCTGGACCCGGGCATCACGATTTGGCCGGGACTGTTT
>Regulatory_Region_JGI_AMD_UBA_IRNMTN_READ_1569742071 /accession=BGUC39038.x /library_id=LIB_Regulatory_Region_JGI_AMD_UBA_IRNMTN_20050601 /sample_id=Regulatory_Region_JGI_AMD_UBA_IRNMTN_TRACE_SMPL_20050601 /site_id=Regulatory_Region_JGI_AMD_UBA_IRNMTN /length=1033
CGCCGCTTTCCCTTGCCCGGGACAACGCTCTCATGATTGCCCGCCATGGCCGGGAACTTTTTCTGTCCCGGAATGTATACCCCCTACCCCTATACATCATTCTCTCCGTATACGCGTGAAGCCAGCGATGTCCGGGTGAAGAAAACCGTTTTGCAACCCTGACTCCCGGGAATGCTGATCCCTGATTCCGATATAGAAGTGTGAAAAAACAAAAAAAGCCCTCTTCCCGTTGGATTTTCGGTGAGATACACTCTCACCAAGCAGGTGAAAACCACAACGGAGAAGGAGGGCTGACGGATA
>Regulatory_Region_JGI_AMD_UBA_IRNMTN_READ_1569711442 /accession=BGUC23668.g /library_id=LIB_Regulatory_Region_JGI_AMD_UBA_IRNMTN_20050601 /sample_id=Regulatory_Region_JGI_AMD_UBA_IRNMTN_TRACE_SMPL_20050601 /site_id=Regulatory_Region_JGI_AMD_UBA_IRNMTN /length=985
TGTACTTTCCATCTCCCTGATAGATTGGAATATTTGTTGTTTTTAACAAAGAATACATAAAAACAACGCCTGAGGTTATCCATAAAATAATACCAAATATCAATAACCATCTTCTCCTCCTTGCCAGAGCAACCATATTTCGTATTTCTTCCGCTTCCATTTAACCGAGAAGATTTTTTATATATTTGTTCTTTTCTTATAGGGTTTTCAGTGGCACGGATCAATTCTCCTCGCCATTAATATAAATTTCAAACTATTATTTTTGAGGAAAGACTTGTAAATCANATATTCAGTTATACT
>Regulatory_Region_JGI_AMD_UBA_IRNMTN_READ_1569689550 /accession=BGUC13087.g /library_id=LIB_Regulatory_Region_JGI_AMD_UBA_IRNMTN_20050601 /sample_id=Regulatory_Region_JGI_AMD_UBA_IRNMTN_TRACE_SMPL_20050601 /site_id=Regulatory_Region_JGI_AMD_UBA_IRNMTN /length=980
GTAGAAAACATAAATATGATAAAGAAAGCCATCAAGCCAAATCAGACCTCTCGTGAGGGCGGCTTTATTACCAAAGAAAATTTTCTAAATGCTTCAAATGTTATGCTGGAATGTCCGCATTGTCACAAACCCACCCGCATTGCTCACAAATTCTTTGAAAATGGAACAAAGTCAAGGATTTGTAAAAAATGCAATGAAGTTATCGACCAGAAGAAGTAGCGGAAAGGTAAATAATGGCAGAGAAAAAAAATGCCGCTCCCGCAAAATCGGGAAAAACGGCTAAGCCCAAGAAAACTGAAA
>Regulatory_Region_JGI_AMD_5WAY_IRNMTN_READ_1704626579 /accession=XYD7273.g1 /library_id=LIB_Regulatory_Region_JGI_AMD_5WAY_IRNMTN_20020301 /template_id=Regulatory_Region_JGI_AMD_5WAY_IRNMTN_ /sample_id=Regulatory_Region_JGI_AMD_5WAY_IRNMTN_TRACE_SMPL_20020301 /site_id=Regulatory_Region_JGI_AMD_5WAY_IRNMTN /length=837
GATCTTAAAGTCTTCAAGAAACCCTTTTTCTTTCATAGTAGTTATATAATATCTTACGCCCTGGAGTGTAATTCCAAGATCTTTTGCCATTAGAGTGAGGTTCGTTTCCCCTTTCAAGATTTTTATGAATAAAGATACCTCATTCACATTAATATCCTTCAAGGAGATCGATGAATCCATCGACCTTAATGGATCTCATTGTATTAAAATATTTCTTAACTCGAGACTAAGAGGGGATTTAGATTTAACTCTATATATTTTATATAGAGGATATATGCAATTGACTTAATATTGGGACAA
>Regulatory_Region_JGI_AMD_5WAY_IRNMTN_READ_1704628434 /accession=XYD1043.g1 /library_id=LIB_Regulatory_Region_JGI_AMD_5WAY_IRNMTN_20020301 /template_id=Regulatory_Region_JGI_AMD_5WAY_IRNMTN_ /sample_id=Regulatory_Region_JGI_AMD_5WAY_IRNMTN_TRACE_SMPL_20020301 /site_id=Regulatory_Region_JGI_AMD_5WAY_IRNMTN /length=889
CATTAAGTTTATTCAGTTTATAAATATTTGTCCTAAAAATCTCTACACACGTTGAGAATAAACGTTAACAACCTTACCTAAAAAAGCTTTATCATACCATTTTATTCAATTAAAATATTAAAAGAACTCAACTTTTAACAGTTGTTAAATCCCCTTTTTGTAGTTCTAAGAGTGAAATAAACAGAACGACTTACAGTAATATCAATAAGCAAAAAGCCCTTTAAATTTCATTATATAATGGAGATAAGAGATGATTTTATCCTAGGACATTTTATCCAAAAATATCTTTATATTGTACAG
>Regulatory_Region_JGI_AMD_UBA_IRNMTN_READ_1569827278 /accession=BGUC57487.g /library_id=LIB_Regulatory_Region_JGI_AMD_UBA_IRNMTN_20050601 /sample_id=Regulatory_Region_JGI_AMD_UBA_IRNMTN_TRACE_SMPL_20050601 /site_id=Regulatory_Region_JGI_AMD_UBA_IRNMTN /length=916
TCAAGCCAGGCGATCAGCGCCCGGCCGTCACGCTTCCACGGCAAACCCATTTTTTGAGCCACTCCTTCCTTGCTTGTTCAACAACTCGGCCTTGCGGCTGATCAGGACAGAGCCAGCGCCACCGCCTCACGTCGGCCGCCCACCGGACCAATCGGGAAAGTCCAAGCGCGGACCACGCGCCCCGCAGCGCTGCATAGGGGCACAACCAGGCCGCCCGCCAACAGTGGGGCACCCACAGTCACCGGCACAACGCCGGGGCGGCAGCCACCCCCCTGGGACCAGGGGTTGACTTGGCCGGTG
>Regulatory_Region_JGI_AMD_UBA_IRNMTN_READ_1569755931 /accession=BGUC46394.y /library_id=LIB_Regulatory_Region_JGI_AMD_UBA_IRNMTN_20050601 /sample_id=Regulatory_Region_JGI_AMD_UBA_IRNMTN_TRACE_SMPL_20050601 /site_id=Regulatory_Region_JGI_AMD_UBA_IRNMTN /length=1082
ACATGGTCAACTGATTTCGCAAACGTTTCACAGGTGGTTCCTGCACTTGAAGTCGGATCCAGATCGCAGATGAGGGGACGCCATGGCATTCCAGGGAGTCACTCGAGGCTGCAAGAACGAAGAGGGCAAAGGAGGCACTTTCTATTGTAATAGATGCTCTAAGCGATGTTGCAGCGGAATTCACAGAGGACAAGAGTTTCAGGGAGAATGTAGAGAGGGACTTCAGATCCAAATGAAAAACTTTTGGTGGAATGTTGGATTCGCCATAAGTAACACAGAACCCAATTCAGGCAGTATCTG
>Regulatory_Region_JGI_AMD_5WAY_IRNMTN_READ_1540744644 /accession=XYG70594.b /library_id=LIB_Regulatory_Region_JGI_AMD_5WAY_IRNMTN_20020301 /template_id=Regulatory_Region_JGI_AMD_5WAY_IRNMTN_ /sample_id=Regulatory_Region_JGI_AMD_5WAY_IRNMTN_TRACE_SMPL_20020301 /site_id=Regulatory_Region_JGI_AMD_5WAY_IRNMTN /length=1146
GCCTGCAGGTCGACTCTAGAGGATCCCCATGGCTGCTATAAAACTTACCAGTGTACTTGCACTTTACACCACAATGAAAGAGATTAAGGAAGGATTTGCAGGAGCTTACCCTGCTTTGTTTGATAAGCTTGTTTCATTATTCCTAATTCAGCACAAGCAGGATCGCATATCGGAGTACTACGGGACCATATACAACACTTTATTCAGTGAGCTTAAGGAGTGGGAAGACTATATTCAGGAATATAGGAAAATTTGATAAGCAATTATTAATAAACCAGTTCTCCAACTTTTATTGAGAGA
>Regulatory_Region_JGI_AMD_5WAY_IRNMTN_READ_1540746474 /accession=XYG73000.g /library_id=LIB_Regulatory_Region_JGI_AMD_5WAY_IRNMTN_20020301 /template_id=Regulatory_Region_JGI_AMD_5WAY_IRNMTN_ /sample_id=Regulatory_Region_JGI_AMD_5WAY_IRNMTN_TRACE_SMPL_20020301 /site_id=Regulatory_Region_JGI_AMD_5WAY_IRNMTN /length=1248
TTTTGATAGACGATCAAATTGCTCGTGGGCTTGAGAAGTACGAATCTTTACCATGATTGGAGAGTCGGGTGAGACGAATGCAGAACCAGGTAGAGGGCGAACAGAAACTTTCGACAATTCTTCATCCGTAAAAGATGGTGTGCTATAAGGCAAGCCTGACCAAGACAGATAATTTTCCCCTGTAAAAACAGGACACCTTTCGTTTCATCTCATGTAGTATGCGTTTAAGGGAAATATCATCTCTCCTGTCCGACCACAACCTTACGGATCCCAAGTGCTTTGAAGTGGTGCATAGCCCTT
>Regulatory_Region_JGI_AMD_5WAY_IRNMTN_READ_1540746599 /accession=XYG73125.g /library_id=LIB_Regulatory_Region_JGI_AMD_5WAY_IRNMTN_20020301 /template_id=Regulatory_Region_JGI_AMD_5WAY_IRNMTN_ /sample_id=Regulatory_Region_JGI_AMD_5WAY_IRNMTN_TRACE_SMPL_20020301 /site_id=Regulatory_Region_JGI_AMD_5WAY_IRNMTN /length=1124
ATATAGGCGTTGACCCTTTTCCTGACCAGCTGTTCCTGGAATTGCAGACCATGCCACATGAGAAATATCTGGCTGTACAGCTATCTGTGTCATAGTGAGCTTCATGACTGGGTAGAAATATCCGTTTTCCTGTCAGTTTACGATACTTTCTGTCTCACTCTGACTCAGCTCTGGAGACTCCTTAAGTGATATATCTGAGATACGAATATTCCGTGACGCTGCTCTTCCAGGCTATGCTAAAGTACCATTAACTTGCAATAAGTTGCGATCAGCACCTGGTAGCTCAGAGTTGTGTGGTTC
>Regulatory_Region_JGI_AMD_UBA_IRNMTN_READ_1569721037 /accession=BGUC28486.g /library_id=LIB_Regulatory_Region_JGI_AMD_UBA_IRNMTN_20050601 /sample_id=Regulatory_Region_JGI_AMD_UBA_IRNMTN_TRACE_SMPL_20050601 /site_id=Regulatory_Region_JGI_AMD_UBA_IRNMTN /length=1075
TTCAGATTTTCGTCATCATATTCCCCACTCAGAAGATCAGCTATTTTATATATTTCATCAGATTTTGAGATTGACCATGCAAGAATGCTCTTTGGATCATCTTTTTCTGGCTCAGGATCCGTAGAGATAATATGATCCAGCGACCCATAATCACGCTCCTTTCCAGTTCTTCTTGAGTACATCACCTGTTCTAAGGCCTCAGCATTCTCCAGTATTTCGATGTCTTTCTTTTCAAGATTTATCAGTTCATCCAGAATCTGAATTGTGTTATGTAATTTGCTGACCTCTCTTATTGCCTCA
>Regulatory_Region_JGI_AMD_UBA_IRNMTN_READ_1569748456 /accession=BGUC42640.g /library_id=LIB_Regulatory_Region_JGI_AMD_UBA_IRNMTN_20050601 /sample_id=Regulatory_Region_JGI_AMD_UBA_IRNMTN_TRACE_SMPL_20050601 /site_id=Regulatory_Region_JGI_AMD_UBA_IRNMTN /length=931
AATTTTAACCATCATCATAATCAGACCATATACCAATGTAGTGAAATTTTCTCCCAAGTTTTCCCGTGGACTTAAAAATTAAAAAAATAGTTAATGCCTTTTTCATGATTCATTTTTACCTGTGTTTGCCTTAAAGATGATAATCTGATGTTCATACAATAATTTTTAAACATTCGCATTCTATTCCTATGTTTTTGAAAAATTACTTTTCCTCTCGATTTAATTAAATGATCCATAGGTATGAAATCATATTTGAAATAAGATGAAATAATTAATATTAGCCAATTGCATAGCCATTAC
>Regulatory_Region_JGI_AMD_UBA_IRNMTN_READ_1569744516 /accession=BGUC40273.y /library_id=LIB_Regulatory_Region_JGI_AMD_UBA_IRNMTN_20050601 /sample_id=Regulatory_Region_JGI_AMD_UBA_IRNMTN_TRACE_SMPL_20050601 /site_id=Regulatory_Region_JGI_AMD_UBA_IRNMTN /length=1007
GCGGCATGGTCGGCGTCTCGGGCGTGCACCGAGCCTGGAGGCTGCCGTCGTCTCCCGTCCGATCGGTCGTGCCAACGCCACGACGGATGCGGCCGTGGTGCCTGCCGGCCCTGCGGAGCTCCTGAGGCCCCCGGTGGTTGCCGCCGCGCTATCCCGCTGCGGCGACGGTCGGCTGCCAGATGGCGGCCTGCGTTTACCCCTCCGAGGCCTGCGTTGGCTCCCGCCGTGCGTAGCAGCAGGTGATCGAAGTGTCCATGCCGTGTGCGGGCCCGGCCGCTCTCGGTTCCCGGAAAGGTGCTG
>Regulatory_Region_JGI_AMD_UBA_IRNMTN_READ_1569691831 /accession=BGUC14233.b /library_id=LIB_Regulatory_Region_JGI_AMD_UBA_IRNMTN_20050601 /sample_id=Regulatory_Region_JGI_AMD_UBA_IRNMTN_TRACE_SMPL_20050601 /site_id=Regulatory_Region_JGI_AMD_UBA_IRNMTN /length=1007
GCAGGTCCAGCTGCATGCCTGCAGGTCGACTCTAGAGGATCCCCGGAACCGGCAGACAGGGCGACCAGGGAACCGCTGCAGGATCCTCCGATATCCACGCAAGGGACGGTTTTTTCCCGGAAGAGGCGTCCGCCGACAATGGAGGCTGTGGCCGGGAGGAGAATGCCGGGTGACGTGGAGGTCATCATCAGGAAGTCGACGGTGTCCAGCCGGTCGGCATGGTCGCTGAACAGATCCCGAACGGCCATTTCGGCGAGGTTTTCGACTCCATGCTCTTCTGCGACCGTCCGGGTTTTTATT
>Regulatory_Region_JGI_AMD_UBA_IRNMTN_READ_1569867363 /accession=BGUC62543.b /library_id=LIB_Regulatory_Region_JGI_AMD_UBA_IRNMTN_20050601 /sample_id=Regulatory_Region_JGI_AMD_UBA_IRNMTN_TRACE_SMPL_20050601 /site_id=Regulatory_Region_JGI_AMD_UBA_IRNMTN /length=1017
TGCCTGCAGGTCGACTCTAGAGGATCCCCTGGTATGAGGAAGTTCCCGCCCTTGTACCTTATGGATGGAATTGTGTCTAGAAGCCCCTTTACGTCATAGTGATATCTACCGTAATTGGATGACGACCTGTGCCCGTATAGCCTCCTGTAGACCTTTGCCTGCTCCTCTCTCCATCCCTTTCTTCCTGAAGGGTATCCAAACATGAAAGAGGATTGTAGTCTTCACATCCATAGAATGCACAAACTTGTAAATGCCCTTTCGCAATTAATACTATCTAAACCCATAGTATTGATCATAACG
>Regulatory_Region_JGI_AMD_5WAY_IRNMTN_READ_1540919352 /accession=XYG23043.g /library_id=LIB_Regulatory_Region_JGI_AMD_5WAY_IRNMTN_20020301 /template_id=Regulatory_Region_JGI_AMD_5WAY_IRNMTN_ /sample_id=Regulatory_Region_JGI_AMD_5WAY_IRNMTN_TRACE_SMPL_20020301 /site_id=Regulatory_Region_JGI_AMD_5WAY_IRNMTN /length=900
ATAGTCGTGCCGTTCACTCAATCACTGAGCTTCCCAGAAAATGAAGGCACAGATGTCTTTCTCACATATTGTATACCTGCTTAATGTATTCATACGAATGGCCTGAGGATTATAGAGAAATTCAATGCTGGAAAATTAATTTAGCACCTTAGAATGAATGATGGAAAAATATCGGAAATTTCAGCATGGTGAACCATGTAATAGTAAAATAGATGTAAAGTCACAGTTTTAAAATTTTCATACTAATGTATTCATTTTTTAAACATAGCATACCTTTTGTACTACAAACAAATATCTACT
>Regulatory_Region_JGI_AMD_UBA_IRNMTN_READ_1569708981 /accession=BGUC22434.g /library_id=LIB_Regulatory_Region_JGI_AMD_UBA_IRNMTN_20050601 /sample_id=Regulatory_Region_JGI_AMD_UBA_IRNMTN_TRACE_SMPL_20050601 /site_id=Regulatory_Region_JGI_AMD_UBA_IRNMTN /length=995
CGCTCGGAACATCCGGGGCATTGACATCTCCTCCGGGAACCTGCCCGCCTGGCACACTTCCATTGGGAGACGGGCCATAGATCGGCCCCCCATACGCAATCCCCCCTGTAAACAAAACGGGCAAAAGGAGCCCGAGGGCGACCCCACTCAGAAAGGCACTTCGGATCATTGCGTTCGCCAGTCGGCAACGATGGGGGAACAGAAAAACACGCTTCCAACTGAAAACGAACATATCTCGACCGTCACTCCCGACATTCAGCACTCGCAGCAAAAAGACAGATCTCAATCTTGGGAAGAGGA
>Regulatory_Region_JGI_AMD_5WAY_IRNMTN_READ_1704694041 /accession=XYD30672.x /library_id=LIB_Regulatory_Region_JGI_AMD_5WAY_IRNMTN_20020301 /template_id=Regulatory_Region_JGI_AMD_5WAY_IRNMTN_ /sample_id=Regulatory_Region_JGI_AMD_5WAY_IRNMTN_TRACE_SMPL_20020301 /site_id=Regulatory_Region_JGI_AMD_5WAY_IRNMTN /length=1140
AGGTTGCACAGGCTCAGAAGACGATCTCCGCAGCGCGCGAGTCCATCGAAAGTCTTCGGCAGAATCTATCTAGATAGGAGGTCAAGCAGGACTTACTGAATATAGGAAACGGCGGCAGAGCGCATAAAAACAACGAAGTCACTTCTTTCCCAGGCCAAAGAAAGTCTTCGGCTAGGCAGAAGGACAGTATCGTAGTAGGGTAGTAGGATCTAGCGGTTAGCCGTCACACAGGCGGAGGCGGATCTAGGCCTCAGCCAGGGCACAATTTGTTCAGGCTATCTATGGGTTCAAGATCGCCCG
>Regulatory_Region_JGI_AMD_5WAY_IRNMTN_READ_1704634007 /accession=XYD6588.g1 /library_id=LIB_Regulatory_Region_JGI_AMD_5WAY_IRNMTN_20020301 /template_id=Regulatory_Region_JGI_AMD_5WAY_IRNMTN_ /sample_id=Regulatory_Region_JGI_AMD_5WAY_IRNMTN_TRACE_SMPL_20020301 /site_id=Regulatory_Region_JGI_AMD_5WAY_IRNMTN /length=837
GGGTAGCCGGATTCTTGAGAAGGTCCGACAGGTTGTCCGGGGTCTTTTTCGTCACAAAAATCGTCGGCTGGGCCGGCAATTCGTATGCGCACCCCCCCAGAAAAAAAAGGCCCGCCAATCCGGCCACGCCCAAAAATCTCTGAAAAGGCCGTCCACCCGGAATCGGCCGACGGCGCCAGAATGTTCTCACAAATCCTGCCTCCTGCTCTGTTCTTCCGCCCCGGACGGAAGACGGACAGTTAAGAATTCTTCGCATATAGACTCTCCAAACTTCTTCGCCAGGATTGCATCCGCCTCTTC
>Regulatory_Region_JGI_AMD_5WAY_IRNMTN_READ_1540742923 /accession=XYG67625.b /library_id=LIB_Regulatory_Region_JGI_AMD_5WAY_IRNMTN_20020301 /template_id=Regulatory_Region_JGI_AMD_5WAY_IRNMTN_ /sample_id=Regulatory_Region_JGI_AMD_5WAY_IRNMTN_TRACE_SMPL_20020301 /site_id=Regulatory_Region_JGI_AMD_5WAY_IRNMTN /length=1130
CCGAAGCACGAAAAACTGTTGCCGATCGATCCTCAGAAATTGACGGAAAAGATACCGGCCGGGCTGTCGGGAGAATATTTGTTTGAGCCGGACCGTCGAGACATTCTGGAAGTCCTGATACCGCGGTATTTTGAAACGGTCATCTTTCAAAGAGTTCTTGAGAATTTTGCCAGCGAGTACAGCGCCCGGATGGTAGCCATGAAAAATGCAACGGCCAACGCAAAGGAAGTGATTTACGGTCTTACGCTGACTTATAACAAGCTGAGACAGGCCAATATTACGAAGGAAATATCGGAAATT
>Regulatory_Region_JGI_AMD_UBA_IRNMTN_READ_1569746835 /accession=BGUC41823.b /library_id=LIB_Regulatory_Region_JGI_AMD_UBA_IRNMTN_20050601 /sample_id=Regulatory_Region_JGI_AMD_UBA_IRNMTN_TRACE_SMPL_20050601 /site_id=Regulatory_Region_JGI_AMD_UBA_IRNMTN /length=1068
TGGGGATGTGATTGACATCCTCCCCTAAGCAAGCCCCCCTCCCGTCCCCCTTGGGGGGAAGCGCCCTCACGCAGCCCCGCTATGCGGGGACCCCGCCTTCGGGCTGTAGCCCAGTGGATTCGAAAAATCCCCATCAGACGCCACTTTTTGGCCATACGTTATATAAAGTATTTTATTTGCGGGATTCGTGATATAATCCAACAAGAATAAAAAAGGCCCAGGAATGACCCCGGGCCTTCTTGCTACATAATCTTTCGGCTCCATAAAGACCGGCAAAGTCTTTATGGACGCTGACAACCC
>Regulatory_Region_JGI_AMD_5WAY_IRNMTN_READ_1541007959 /accession=XYG51369.b /library_id=LIB_Regulatory_Region_JGI_AMD_5WAY_IRNMTN_20020301 /template_id=Regulatory_Region_JGI_AMD_5WAY_IRNMTN_ /sample_id=Regulatory_Region_JGI_AMD_5WAY_IRNMTN_TRACE_SMPL_20020301 /site_id=Regulatory_Region_JGI_AMD_5WAY_IRNMTN /length=1116
CANATTTACATATTAACCAGCTTCCGGGCTATTAGTAAATTATCCAAAAGTAGCAGAAAATAGCTATTTCCTGTGTCTTACTATTACGGTAATAACTAGTGAGATAATAGTTACGGTTGGTATTATTAAAGCTATTATAAATACACCGGGTCATTTTCAGTCTTTATCGCCGTTATAGATTTTGCAGTCGTTGTATTTTTATTAAAACAATGTTATTTTATGGTAAATTTTTTCCATTTACCGTAAACTCCTCGGAACTGGTCGATATACTATTTCCGCTAAGCGGCATAACATAAATTT
>Regulatory_Region_JGI_AMD_UBA_IRNMTN_READ_1569688761 /accession=BGUC12693.b /library_id=LIB_Regulatory_Region_JGI_AMD_UBA_IRNMTN_20050601 /sample_id=Regulatory_Region_JGI_AMD_UBA_IRNMTN_TRACE_SMPL_20050601 /site_id=Regulatory_Region_JGI_AMD_UBA_IRNMTN /length=1028
GCTCCACCCTCGCCAACGAGCTGGCCTCATCGAAGCCGGAAAAATAATCGGGCTCAGCTATCCCCAACTGCATCGTCGTCACGCGACAGGCAAGCTCGATCTCCGAATCCGAAAAGACGAGTTCGGGCAAATGTATGTTACTGTTGACGATTTGGCCGCTTATCTATACCCGGATGAAGATTCTCAGTCCCCAGATTCCCCCATGACCACACCCCAGCGCAAGCCAGGCCGTCCGCGCAAGTCCGTTACTAGTGACGGAGGAACAGGGGGTGCGCGATGAGGACATTGAAGGAAGGGGAA
>Regulatory_Region_JGI_AMD_5WAY_IRNMTN_READ_1540933814 /accession=XYG29633.b /library_id=LIB_Regulatory_Region_JGI_AMD_5WAY_IRNMTN_20020301 /template_id=Regulatory_Region_JGI_AMD_5WAY_IRNMTN_ /sample_id=Regulatory_Region_JGI_AMD_5WAY_IRNMTN_TRACE_SMPL_20020301 /site_id=Regulatory_Region_JGI_AMD_5WAY_IRNMTN /length=854
GACCATCGGAAGAGGCGTCGGATCCCCTTTCTTTTTTTCTTTCGGGTCGCTCATTTCTTTCTCCTTATTATTTGGTTGTTTGGGGAGCGGCTTGACCGTCCCCCTATGCCGATCGACCGGAGACCCTCCTGACAGACTCTCCTGACGACCGATCCGGCAATCCCTGACAATCCCCGATAATCGATGGCACTCTCCGAGGGACTGGACACCGCCCCTCCCCTGACCGCTCAGGGAGCGGAGATTCCCTCCCCGCTTCGGGCCAAGGGGCCGCCCCGGCCTCCCGGGATCTCATAGGGGTTC
>Regulatory_Region_JGI_AMD_5WAY_IRNMTN_READ_1704680997 /accession=XYD27273.y /library_id=LIB_Regulatory_Region_JGI_AMD_5WAY_IRNMTN_20020301 /template_id=Regulatory_Region_JGI_AMD_5WAY_IRNMTN_ /sample_id=Regulatory_Region_JGI_AMD_5WAY_IRNMTN_TRACE_SMPL_20020301 /site_id=Regulatory_Region_JGI_AMD_5WAY_IRNMTN /length=1129
AAAAATTTTAGTGAAAAGAGATTTATGTAATATTTCTTTCCCCTTATACGAAGTATCATGCCGGCACCTCTGATTTTATAATTCTCTTTATGTCAACTATCAAAACATCACCTTCTTCAATTTTCATGCTATACCGGACATCAGAAGGGATCTGGCCTCTTCCTGCTGTTCCAACTTTAATCACTACATTCATGTAAATCACACTTGGTAATTATACCAATAGTAAATTGATATATAAAACTATCTATTGGTAAAATTACCATCTACCTTGATAAATAATATAATATATATTTGGTAATA
>Regulatory_Region_JGI_AMD_UBA_IRNMTN_READ_1569678879 /accession=BGUC7230.b2 /library_id=LIB_Regulatory_Region_JGI_AMD_UBA_IRNMTN_20050601 /sample_id=Regulatory_Region_JGI_AMD_UBA_IRNMTN_TRACE_SMPL_20050601 /site_id=Regulatory_Region_JGI_AMD_UBA_IRNMTN /length=970
CTTTATATTGCTTATTTCTATCTCGCTCTTTTTAAGCCCTTGCTTGCTCCCCAGCTTTATCAGCGCGATGTTTTTTGCATGCGTCTCGTTCTCCGCGCTGATTTCTATGCTGAAGGCGGCATGGCCGCGCTTTATGAAACCGCTTATATTGTATTTCATGTATATCACACCATTATTCTATATGCAAAGCGTCAATAATCCTTCCGAACTCATATCCCGTGGCAGTCTCGCCCACGATTGCCCCTTTTGAGTTGGCGACAGTTGATATCCCTATACTTAGGGAGCCCATATTTGAAGTAG
>Regulatory_Region_JGI_AMD_5WAY_IRNMTN_READ_1541000805 /accession=XYG56407.g /library_id=LIB_Regulatory_Region_JGI_AMD_5WAY_IRNMTN_20020301 /template_id=Regulatory_Region_JGI_AMD_5WAY_IRNMTN_ /sample_id=Regulatory_Region_JGI_AMD_5WAY_IRNMTN_TRACE_SMPL_20020301 /site_id=Regulatory_Region_JGI_AMD_5WAY_IRNMTN /length=1108
TGAATTTTTATCTGGCCATAGGGATGTCATTTATTCTGGGTCTAACTGCCATAGGATGGAATGGGGTATACATAACCGTAATCTCGGAGATAGCACCAAGGGGAAAGATCGGTCTTTACAGTGGCCTTGGATTGCTCATTATCTCCTTTGGAACAATCCTAGGAACACCATTTTCTGGGTTCATAAGTGACTATACCCATGAGTATTCAACAATCTGGCAGATTCTTGCAGCCGGTATTTTTGCAGTAAGTATTTTGCTTCTTATTTTCTCAGGAAAAATACTGAAGAAAAAGGATGAAT
>Regulatory_Region_JGI_AMD_UBA_IRNMTN_READ_1569724330 /accession=BGUC30138.b /library_id=LIB_Regulatory_Region_JGI_AMD_UBA_IRNMTN_20050601 /sample_id=Regulatory_Region_JGI_AMD_UBA_IRNMTN_TRACE_SMPL_20050601 /site_id=Regulatory_Region_JGI_AMD_UBA_IRNMTN /length=977
CGTCACGCAGGCGGCCAGGCACGAGGAGGACTACCGTCACAGGTGGGGAGGCCCGGATACCCTCCACGCGAGGCGTCCGATGGCTACCGACTTGGGACAGGACATGGCCGTCGACAGGCGAGCTGGAGGCCCGCACCCACGGAACGCCAACAAGCCCCCTTCGTGCCTGCCTGCCGGGCTCACGCACCGCAATGCGGATCGCGCCGGCAGTGCGACAACGCCTCGCACCCAGCCCAGGCAGGGCCCCTCCGTGTTCGGCGACGGCGTCGCTGACCGGGTCCCCGTAGGCTGATCCACCTG
>Regulatory_Region_JGI_AMD_5WAY_IRNMTN_READ_1541029820 /accession=XYG61038.b /library_id=LIB_Regulatory_Region_JGI_AMD_5WAY_IRNMTN_20020301 /template_id=Regulatory_Region_JGI_AMD_5WAY_IRNMTN_ /sample_id=Regulatory_Region_JGI_AMD_5WAY_IRNMTN_TRACE_SMPL_20020301 /site_id=Regulatory_Region_JGI_AMD_5WAY_IRNMTN /length=1236
AATACAGAATCGTATGATCGGCAACCGACAGGTCCTATAAAGCTTACCCACCACAAGAATGCGTAGTGGGACCAAACCCGCGATGACGGACCGGTCAAACCGGCACTTTCAAACCCTGGCTAGCTCAGAGGCTCTTGAAGCCGCAAACTTGATCAGGAGGAAGTGCGCGAATGTTTCATCGAGGCCCGGAAGCACATGCTTCCACAAACAGGCCGGATATATGTACGCAACGACCATCTTTCTGATAGGAGGGAGTGCTCGAATGTTTCATCGAGGTTTCTTCCTTTCCTTCTTCGTCAA
>Regulatory_Region_JGI_AMD_UBA_IRNMTN_READ_1569821503 /accession=BGUC54593.b /library_id=LIB_Regulatory_Region_JGI_AMD_UBA_IRNMTN_20050601 /sample_id=Regulatory_Region_JGI_AMD_UBA_IRNMTN_TRACE_SMPL_20050601 /site_id=Regulatory_Region_JGI_AMD_UBA_IRNMTN /length=1006
CAGCGGAAAGACCAAAACATTCTGTTCGCTACTTCTGATTATACGTATCTCGATAGGAATAATCATGATTTACTTCAGACATTACACAATGCCCGATATTCACCTGCTGCAGAATGAGATCATTGGTGCCATATTCTATATTGTGCCAACCATAATATGGGTTGTAATAAGTCTCCTGGTCTTCCTGGGTGCCATAATGAATACCTGAGTCTTCAATTAACAATATTAATACTTGATTTTTTCAGTTGATCCAGACATTTTTCCGGTTCAGCACGTTGTCATCCCCAACATTTTCATATT
>Regulatory_Region_JGI_AMD_UBA_IRNMTN_READ_1569741758 /accession=BGUC38881.y /library_id=LIB_Regulatory_Region_JGI_AMD_UBA_IRNMTN_20050601 /sample_id=Regulatory_Region_JGI_AMD_UBA_IRNMTN_TRACE_SMPL_20050601 /site_id=Regulatory_Region_JGI_AMD_UBA_IRNMTN /length=1081
GGCGGCCCGGGCGGCGGCGGACGAGGCGGCGGCGGACGCCTCGGACCAGGGCGAGCAGCCCGCCGAGGACGACCCGGCTGAGCAGGCCGAGGAGGAGGCAGAGTGAGCGAGGACCAGGCAGCCCCGGTGGCGCCGTCGGCCACCCCGGCCTCGGGGACCAGCGGCGCACCATCGGCCGGTCGGGGCCAGCGGAAGGTCCGGGAGGGCACGGTGGTGTCCGACAAGATGACCCGGACGGTGGTGGTGGCCGTGGTCGAGCGGGTCCGCCACCCCCGCTACGGCAAGACCGTGCAGCGGACC
>Regulatory_Region_JGI_AMD_5WAY_IRNMTN_READ_1541009274 /accession=XYG48844.g /library_id=LIB_Regulatory_Region_JGI_AMD_5WAY_IRNMTN_20020301 /template_id=Regulatory_Region_JGI_AMD_5WAY_IRNMTN_ /sample_id=Regulatory_Region_JGI_AMD_5WAY_IRNMTN_TRACE_SMPL_20020301 /site_id=Regulatory_Region_JGI_AMD_5WAY_IRNMTN /length=1128
TCTATATAATGAACAATATAATTACAATGTGCATTGCATCTGAAATTATTAAAATATTTTTTTTATTTTTAATACTATCTACAATAGGCCCGATAATAAATGATAAAAATCCAGGAATATATAATAAAGTAAGTGCGATTCCAGCCAATAATATAGAATTTGTTTTGGCTAGCATTATCCAGATGAATATAAGATTTTTTGCATATAGAAGTGACGATATAGATATACTTAAATATATTTTTTTATAATTATCCAATATTGAAACGTAATAGAAAATTATATATATATATTTCCTTAAGC
>Regulatory_Region_JGI_AMD_UBA_IRNMTN_READ_1569737844 /accession=BGUC36918.y /library_id=LIB_Regulatory_Region_JGI_AMD_UBA_IRNMTN_20050601 /sample_id=Regulatory_Region_JGI_AMD_UBA_IRNMTN_TRACE_SMPL_20050601 /site_id=Regulatory_Region_JGI_AMD_UBA_IRNMTN /length=1126
GCGAACGCGCGCACCCGCTCGTCCAGACCAAGCACCATTCGCACGCCGAGCCTTCGGTGGCCACCGGGACGGGCCTGCACGATGGTGCCGAGGGCCCGGAACTCCACGACGTGGCGGAGGCCTTTCGCAGCTCGCTCGCTGACCTGGAGGCCCACGATGCCCTGGCCGCTGCGTCCGGCCATCGCTCGCTCGGCCCGGGCGATGGCGAGCTCGCGGGCGAAGCCGAGCGCAGCGCTGGCGGTCTCGAGCTCGGCGCCGGAGAGCCGTTGGCGCACGGCGTCGCCTGCGGGCCGGGCCGGG
>Regulatory_Region_JGI_AMD_UBA_IRNMTN_READ_1569672079 /accession=BGUC3395.b1 /library_id=LIB_Regulatory_Region_JGI_AMD_UBA_IRNMTN_20050601 /sample_id=Regulatory_Region_JGI_AMD_UBA_IRNMTN_TRACE_SMPL_20050601 /site_id=Regulatory_Region_JGI_AMD_UBA_IRNMTN /length=1059
ATATATCTATAAGTTCATACTGTGGTACGTTGCCCACATAGACACTCTCTTCTACGTTACTACATTTTTTCGCTGGTAGGTTGTTCACTTGCAGATGTGCTGAGTTAAAAAGTAATAAGAGTAACCTAAACTGACTCTAGTGATTAGTGTTCTTGTTAGTACACACCTCCTTTACTTTAATTACATTTATTTTTTAAACTGGCGATTGTGAGCTAGACATGTAAATATAGCAGTATAGAAACTTAAATAAGTAAATATTTTTTACTATAAATAAAATAAATGATTAAGTTTTTTGTGAGA
>Regulatory_Region_JGI_AMD_5WAY_IRNMTN_READ_1704646530 /accession=XYD17677.x /library_id=LIB_Regulatory_Region_JGI_AMD_5WAY_IRNMTN_20020301 /template_id=Regulatory_Region_JGI_AMD_5WAY_IRNMTN_ /sample_id=Regulatory_Region_JGI_AMD_5WAY_IRNMTN_TRACE_SMPL_20020301 /site_id=Regulatory_Region_JGI_AMD_5WAY_IRNMTN /length=1214
TCATAGATGGCGGCGCACGCTGCTGTGCGCTGCAGGTTGACTCTATAGGAGCCACTGAGTGAGCAGGCTGCGAAGTACAAAAGTTAAAGCCGTTTATAATGGTCTTATAACTTTTTTCGAAAATCATATCTTTTTCACCTGACCATGCTTTGTATATGGAAGTAAAAATTACAGGGCCTCCTCTCATTCCAGTATCTGCATGGCCGAGAAATAAGGTTTTTCCCATGCTGGTTTATAATAACAGGGTATAAAATATTTTTCACTTGTAAAAGAAGAATTATATATAAACATTCTATAGGT
>Regulatory_Region_JGI_AMD_UBA_IRNMTN_READ_1569823121 /accession=BGUC55405.b /library_id=LIB_Regulatory_Region_JGI_AMD_UBA_IRNMTN_20050601 /sample_id=Regulatory_Region_JGI_AMD_UBA_IRNMTN_TRACE_SMPL_20050601 /site_id=Regulatory_Region_JGI_AMD_UBA_IRNMTN /length=999
ATCACAGTTTATTACTCTGAATTGGCTATCCGCGTGTGTACCTCTACCTGGAGTTTTTCCCACGGTGGATATTTCTTCTTGCGCTGAGCGTAAGAGCTATCTGACAGAACAGTTCTTCTTTGCTTCCTCGCCAGTTCGCTCGCTATGCTCGGTTACACGGCTGCGGCGAGCGCTAGTGATAATAAGTGACTGAGGTATGTGCTCTTCTTATCTCCTTTTGTAGTGTTGCTCTTATTTTAAACAACTTTGCGGTTTTTTGATGACTTTGCGATTTTGTTGTTGCTTTGCAGTAAATTGCAA
>Regulatory_Region_JGI_AMD_5WAY_IRNMTN_READ_1704681205 /accession=XYD27539.y /library_id=LIB_Regulatory_Region_JGI_AMD_5WAY_IRNMTN_20020301 /template_id=Regulatory_Region_JGI_AMD_5WAY_IRNMTN_ /sample_id=Regulatory_Region_JGI_AMD_5WAY_IRNMTN_TRACE_SMPL_20020301 /site_id=Regulatory_Region_JGI_AMD_5WAY_IRNMTN /length=1132
GGCTTCGCGCATGGCCGGGAGATAGATCCGCGGAATCCGGAAGCCTTCAGGCTTTCGCAACCAGCGGCGGATCGTCATTCCCGACAGACCGATCCGCCGTCCGAACTCTTCGGGGGAATCGCCCGTCCTGTTCAGCATGATTAACAATTGTGAATTTGTCATAAACAAATCATAAGAGTGCCCCCGCACATCTGTCAACAGGGCACCGGAGAGAAAAATCCCGCCTCAGGACCGGGAGGAAACGGAAAATGGCTGATTCCCGGACTGCCCCGGAAAGAGAGAGGAAAGAGCACAGCGGGT
>Regulatory_Region_JGI_AMD_5WAY_IRNMTN_READ_1541000726 /accession=XYG56328.g /library_id=LIB_Regulatory_Region_JGI_AMD_5WAY_IRNMTN_20020301 /template_id=Regulatory_Region_JGI_AMD_5WAY_IRNMTN_ /sample_id=Regulatory_Region_JGI_AMD_5WAY_IRNMTN_TRACE_SMPL_20020301 /site_id=Regulatory_Region_JGI_AMD_5WAY_IRNMTN /length=1215
TTGTGCTGCAGCCTGAGCATCCGAGTTACAGAGTAGTTGTGACCGTCTCCGGGACCTGCATGTGTCAGAGGGTTTCATCGTTCTTCACACGATACGCACGACACTGACGGGCCTCGTGATAAGCCTATTTTGATAGGTTAATGTCGTGACAAGAATGGTTTCTTAGGCCTCAGGTAGCTCTTTTCGGGGATATGTGCTGCGGAACCCCTATTTGTTTATTTTTCTAACGGCCTTCGAATATGTATTCGCTCATGAGACAATCACCAGGATAAATGCTGCAATAATAGTGTAACTGGAAGA
>Regulatory_Region_JGI_AMD_UBA_IRNMTN_READ_1569709486 /accession=BGUC22687.b /library_id=LIB_Regulatory_Region_JGI_AMD_UBA_IRNMTN_20050601 /sample_id=Regulatory_Region_JGI_AMD_UBA_IRNMTN_TRACE_SMPL_20050601 /site_id=Regulatory_Region_JGI_AMD_UBA_IRNMTN /length=1061
ATTGGCATTCTTCCTGACAGTGGAAAATGGCATTCCATGCGATACAACATTTGTTCCAGTTGTAGAGGCCGATGAGTACATTTCCCTGATGATGAATTCAAAGAGTTCTGATAAAAGAATACATCCCATACTCCAGTTTTTCTCATCACTCGATGATGAGGATGTTTGGAAATGGCTGTAAAATTATAAAGTTTCATTACATTCATTCCCTGTCACTTGCTTGTATTTTTGACGGAATATTTAAAAATATAACACAGAACCTTTTAAATTTTAAGTCAAACTAAGCCATGAAGGGAGACG
>Regulatory_Region_JGI_AMD_UBA_IRNMTN_READ_1569744553 /accession=BGUC40292.x /library_id=LIB_Regulatory_Region_JGI_AMD_UBA_IRNMTN_20050601 /sample_id=Regulatory_Region_JGI_AMD_UBA_IRNMTN_TRACE_SMPL_20050601 /site_id=Regulatory_Region_JGI_AMD_UBA_IRNMTN /length=1148
GGGCTTTTCTTGAGGGTTTGGCGAGTCTAGGAAAAATCTCTCTCGAGGAAGTCTGGTTGGATATCGTGATCAACAGGGCAGGCGTCAACTCTGACTCTGTCGATGAGCCGGCCGCGGACGAAGAAACCGATTGGCACTCCTCGATCAGCGATTTCGGAATATCATAGGTGTTTTTTGGGGTTCTCCATCACCAAAGAGTTATGATGGAAATCAGTGTATGAGGAAGGATTGCCAATAGCGGCGCGCTCTGCTGAAATGTGGTTCACCACAAACACAATCATTTCAGCGAAAAAAGGAGCG
>Regulatory_Region_JGI_AMD_5WAY_IRNMTN_READ_1704695909 /accession=XYD32216.x /library_id=LIB_Regulatory_Region_JGI_AMD_5WAY_IRNMTN_20020301 /template_id=Regulatory_Region_JGI_AMD_5WAY_IRNMTN_ /sample_id=Regulatory_Region_JGI_AMD_5WAY_IRNMTN_TRACE_SMPL_20020301 /site_id=Regulatory_Region_JGI_AMD_5WAY_IRNMTN /length=1123
CTGTCTGAACTCGAACCAATCCTATCTGGAAACGAAAAGAACAGATAAATGGGTGTGGGACGTAATTATTTTTTACCCTTTTCCTGAATTGTTCCGGGATTTTTTGTGATTATCACATAAACCCTACGTCCAATATACCTTCTTGGAACATCCGCTTTTCCTGATGTTCCTATGGGTGTTACCGTGCGCTCGAGAAAACCCTCAATCTCATTTTCGTTCAGTATAAGTTTTCCATTATCCACTTCAAGTCTTCTTACCATGTATATGGATATCTATAGATAACTATTTAACCTTTTGTTA
>Regulatory_Region_JGI_AMD_UBA_IRNMTN_READ_1569670869 /accession=BGUC2787.b1 /library_id=LIB_Regulatory_Region_JGI_AMD_UBA_IRNMTN_20050601 /sample_id=Regulatory_Region_JGI_AMD_UBA_IRNMTN_TRACE_SMPL_20050601 /site_id=Regulatory_Region_JGI_AMD_UBA_IRNMTN /length=1013
ATGGCGAGGGAGCCTATGCCCGATGGGTCGTCCTGATCCTCCAATATTATCCTCTCGTTCTTCGTGGAGTTCCTCGATACCGGCTCTCTACCGACCTCCCCAAGAGTCCACGACCGGAACCTGGATACGGGACGCGATCTCCATGATCCGTCAGTCCCCTTAGGAGCCCATCCCACCCTAGAGTGCCGGTTCAATCTTCCACCACCTTCCCAGATCTGGTGCCGCGTTTCCACCATCATGTCCTTCCCTTAAACAAGCCATCACCCGAACTAGACGGCTAGTCATCTCCCTGAAATCGAC
>Regulatory_Region_JGI_AMD_5WAY_IRNMTN_READ_1704688732 /accession=XYD24317.y /library_id=LIB_Regulatory_Region_JGI_AMD_5WAY_IRNMTN_20020301 /template_id=Regulatory_Region_JGI_AMD_5WAY_IRNMTN_ /sample_id=Regulatory_Region_JGI_AMD_5WAY_IRNMTN_TRACE_SMPL_20020301 /site_id=Regulatory_Region_JGI_AMD_5WAY_IRNMTN /length=1377
GTGATATTATAGATTTGTTGAAGAAGACCAATGCAGTCATGCTTAACCTTCCTAGAGTCACTTCCTATATAAGCCAGCTTGAATTGCGCCAGATTGAATCGACCTAATATGTCAAAATCCTGAGATATTGCCATACCTTTCTTGGAAGTATAGTACAAGTGGTGTTGCGAAAAAGGGTAAAAGGAACAACCCGTTACCTTATTTTGATGCACAACGAATGTTGCCTAACCGAGGTTCTAAAAAGTTCATCCAATTGTGAAGGGTACCGAAAACCCGTTTAACNTGAATGGGCCCTAAAGA
>Regulatory_Region_JGI_AMD_5WAY_IRNMTN_READ_1540957937 /accession=XYG47900.g /library_id=LIB_Regulatory_Region_JGI_AMD_5WAY_IRNMTN_20020301 /template_id=Regulatory_Region_JGI_AMD_5WAY_IRNMTN_ /sample_id=Regulatory_Region_JGI_AMD_5WAY_IRNMTN_TRACE_SMPL_20020301 /site_id=Regulatory_Region_JGI_AMD_5WAY_IRNMTN /length=1092
ATCCGATCTAACCGCAGAATGGACCAGTACAATCTTGTCATGAACAAAATGATGGACCAGATGATCAGGGACGAATCGATTTTATTGGAGATTATTCAGAAAAAGTGAACCAGTCGTCCCCTTTCGCTCTCCCATGATTTTAGTGTGGGGGCTCCTCTGCTCATGGGGTATCCAAAAGCCCCTGTGAAAGAGAACTCTCCTGGAACAATGAGGTTCCGGGAGGGGGGCTTCCATGAGAAAACGGGCCCGTTTCGGGGCAGCCGCTGATGGAATGGAAGGAAAGATATTGTGGGAGGAACA
>Regulatory_Region_JGI_AMD_UBA_IRNMTN_READ_1569742972 /accession=BGUC39496.y /library_id=LIB_Regulatory_Region_JGI_AMD_UBA_IRNMTN_20050601 /sample_id=Regulatory_Region_JGI_AMD_UBA_IRNMTN_TRACE_SMPL_20050601 /site_id=Regulatory_Region_JGI_AMD_UBA_IRNMTN /length=1182
GAAACAGGCGATAACCCGTTTTTTCTCCCGTCCTTTCTCCGGAAGACCCGTCTTCCGGAGAAAGGACGGGAGGGCGGCCGTCGGTCTGGATCACCTCCAAACTTTTCTCCTTGCAAACCATTGTATAGGCATTTTCACGAAGAAGTTCCCCTATTCCCGAGATTTTCCGGATTGCTTCTTTATGACCTTCCCTTGCACATTCGGCTTGTGATCTGAAACCAAAAATCCAATCTTTGTAGGATCAAAAAACTCGGGAGGGATTTTCTCCTGCGCAGACGAGCGTTCCCGAGCGCAAGACAA
>Regulatory_Region_JGI_AMD_UBA_IRNMTN_READ_1569736188 /accession=BGUC36082.y /library_id=LIB_Regulatory_Region_JGI_AMD_UBA_IRNMTN_20050601 /sample_id=Regulatory_Region_JGI_AMD_UBA_IRNMTN_TRACE_SMPL_20050601 /site_id=Regulatory_Region_JGI_AMD_UBA_IRNMTN /length=1146
AGGAGCCCGAGCAGGTTCGGCCACGGCTCTGAGCCCTTGCCCGATGTCACGACCGAGCCGGTACCACCGCCCTCGGAGCCGCTCACCGCAGCTCCTCATCCAGCCGAACACGCAGGGCCACAAGATCTCTCGACGAGGTCGCCGGGTCCATCTGATCGACGTCGTCCAGCCTGGCAACGTTGCGCCGATGCGGGTCGCTGCCCGGGCCGAAGTGATTCAGCACGACCACGGGATAGACCGGGCCGAGGGCAGCCAGGCAGGGCCGGACGCCGCCCATGACACCGAGTCCCGCATCCGCGA
>Regulatory_Region_JGI_AMD_5WAY_IRNMTN_READ_1704654818 /accession=XYD17265.y /library_id=LIB_Regulatory_Region_JGI_AMD_5WAY_IRNMTN_20020301 /template_id=Regulatory_Region_JGI_AMD_5WAY_IRNMTN_ /sample_id=Regulatory_Region_JGI_AMD_5WAY_IRNMTN_TRACE_SMPL_20020301 /site_id=Regulatory_Region_JGI_AMD_5WAY_IRNMTN /length=1162
CACCTTATAGAGTAATGCATTATCTATTTAAAATATTTGCCTTTTCCATTAAGTCCTATGACCAACAGGTTAGTGAAATCAATGCTATACTATCTTTATTGTTTACATTTTAAATAAAGTAGTTACATTGCCATATCCTTTAATGAATATAATTACCACCACACATTATTTTGCTATTTAAACTCCTAATTTCTATTCTTATGCTGGAAATAATCTTTCAAAATTTATAAACTTCTATTTAAGAATGTCATTTTTATCCTTGGAAAGGAAGATAATCGACCGGAAATCACCGGGAGNNNN
>Regulatory_Region_JGI_AMD_UBA_IRNMTN_READ_1569864246 /accession=BGUC60980.g /library_id=LIB_Regulatory_Region_JGI_AMD_UBA_IRNMTN_20050601 /sample_id=Regulatory_Region_JGI_AMD_UBA_IRNMTN_TRACE_SMPL_20050601 /site_id=Regulatory_Region_JGI_AMD_UBA_IRNMTN /length=1036
GCTCCCCCCCTCCCCGATCGAATCCTTCGCCTCCCTGTCCGACCTTTTGCCCGAGGAAACGGGCGACAGGGACAATCCGTCCATACGAAGCGCCCTCCGCCTCTCCGACGACCAAAAGGAGCGCTCCCTGAGACTCCTTATCTTCGGAGGCTACCCGAATCAGTTCGCCTCGGAGGCCCTGGGGAGCTTTTCCCAGGTTCTCCGCTCCCGCCTTTTCCTGACGCCCCCGCTCCCCTGAGGGAAGAGCCCCTCCGCATCACGCCGCCCTAACCCTCACAAGCACGGTCTCCTTCTCCTGCC
>Regulatory_Region_JGI_AMD_UBA_IRNMTN_READ_1569691471 /accession=BGUC14053.b /library_id=LIB_Regulatory_Region_JGI_AMD_UBA_IRNMTN_20050601 /sample_id=Regulatory_Region_JGI_AMD_UBA_IRNMTN_TRACE_SMPL_20050601 /site_id=Regulatory_Region_JGI_AMD_UBA_IRNMTN /length=1011
CTAAATTGTTTACCAAGAAGACTTTGTAATACCTGGAATCTCACCCTGAAGAGCTAAATTTCTAAAGCAAATTCTGCAGAGTTTAAATTCTCTTATATAACCCTTCGGTCTACCACAGAGATTGCATCTGCTATAATGTCTCACTTTAAACTTAGGGGTTCGTTGCCATTTTACAATTAATGATTTACGGGACAATTGAATCCTCCCTGAGATCTTACTTTTTAAACGGAATACCGAGATGCTTCAACAATGCTCTTCCCTTCATGTCTGTACGAGCTGTAGTGGAAAAAGTAATATCCA
>Regulatory_Region_JGI_AMD_UBA_IRNMTN_READ_1569724858 /accession=BGUC30402.x /library_id=LIB_Regulatory_Region_JGI_AMD_UBA_IRNMTN_20050601 /sample_id=Regulatory_Region_JGI_AMD_UBA_IRNMTN_TRACE_SMPL_20050601 /site_id=Regulatory_Region_JGI_AMD_UBA_IRNMTN /length=1188
CCTCCACAACATGAAGATCTTCTCCCTCCTCTCTTCGGGACGAAGAGTTCCGGACCCATCGCTTGACCTCCCTCGAAAATTCATGACGGCCGTTGCTCCGGAGACCTCCAGGGACGGGGAAAAGTCCCCCTGCCCCCACTTCCGGCTCCTCGTCAAACAGTAGCAAATCAGGGGACTTGACTCCACCCATCCGAATCCGGAACGATAAAGGAGAGTGTAGTTTTCTTTCCGACACCAAGGAGACGTTCGTGGCATTGTTTAGAAAAGGGGACAGCTCGAGCTGGTCCGCCGCATTCCAGA
>Regulatory_Region_JGI_AMD_UBA_IRNMTN_READ_1569705238 /accession=BGUC20557.g /library_id=LIB_Regulatory_Region_JGI_AMD_UBA_IRNMTN_20050601 /sample_id=Regulatory_Region_JGI_AMD_UBA_IRNMTN_TRACE_SMPL_20050601 /site_id=Regulatory_Region_JGI_AMD_UBA_IRNMTN /length=1071
CCGCCGCGATCGGACGAGAGTGGCACAACCTCGATGCCATGCGCCTTGACCCGCGCCGCCAACTCGTCGAGCGCCGGCATCTCGGCGACACAGGGCGCGCACCACGTCGCCCAGAGATTGAGCACGACGCCCCGGCCGATGAATTCGGCAAGCTTATGCGCCCGACCGTCACCATCATGCAAAATGAGCGTCGGTGCCGGCAGCGGCGGCACCACCAGCGTCATCGTGCGGATCGAGGCAAGGCTTTCCTCGGCCAGCGATTTGCCGATCAGCGCCGCCGTCGCTACCGTGCCGGCGAGC
>Regulatory_Region_JGI_AMD_UBA_IRNMTN_READ_1569675907 /accession=BGUC5529.b1 /library_id=LIB_Regulatory_Region_JGI_AMD_UBA_IRNMTN_20050601 /sample_id=Regulatory_Region_JGI_AMD_UBA_IRNMTN_TRACE_SMPL_20050601 /site_id=Regulatory_Region_JGI_AMD_UBA_IRNMTN /length=846
GACGCTTCTTTCCTTTCAACGCATCAGAAAATTCCTTGATCCTTGCATCGAGATTTCTCAATATCCGCTCATCATGTGCCTTCTCTCCAGTCCTTGTATCCCTCAGTGGAACAACGGAAAAGATAAGAGGCTTCTTATTCAGTGCATTTACAAACGGGATCATTGCTTCGCTTCTTTCCTCGGATACTGCAGGGAATATAAACCCTTCTGGTAATTCTGGGTCAGGGCAATCTGGTGGATTTCTGTACGTCCGCACATTCCATTGGCAGAATATGTTTCCATCATAATACTCAACTCAAT
>Regulatory_Region_JGI_AMD_5WAY_IRNMTN_READ_1541007292 /accession=XYG49262.g /library_id=LIB_Regulatory_Region_JGI_AMD_5WAY_IRNMTN_20020301 /template_id=Regulatory_Region_JGI_AMD_5WAY_IRNMTN_ /sample_id=Regulatory_Region_JGI_AMD_5WAY_IRNMTN_TRACE_SMPL_20020301 /site_id=Regulatory_Region_JGI_AMD_5WAY_IRNMTN /length=1126
AGGTGGTATATGATAAGAAATATTGTGGAAAATGGAATGAAAATATCGGAGATAGCAAAGGAGTTGACAATTATNAATATTGCATCATATTCTGAAGAGGAATAGTAGGGAGCCGGNTAAAATATTAAGTGGATACCTAATAACGCACAGTCAATTAATAAATCGCTTCAGAATATGGGGTAAATCCTGGAATTGTCAAAGTTTGATAAGAATCCAGCGGCCGCCTTGGACACACCCAAAAGGTGGAGGGAATTTTTTTCATTATGAGGGTGGAATTAACCTTATGGGTTTTGAATTTTC
>Regulatory_Region_JGI_AMD_UBA_IRNMTN_READ_1569679395 /accession=BGUC7466.b1 /library_id=LIB_Regulatory_Region_JGI_AMD_UBA_IRNMTN_20050601 /sample_id=Regulatory_Region_JGI_AMD_UBA_IRNMTN_TRACE_SMPL_20050601 /site_id=Regulatory_Region_JGI_AMD_UBA_IRNMTN /length=1093
AAAAATTGGGCTGCTTTGACGGGAAGGTCGAAAACCCCTTAAGCTTCCCGACCCACGCTAAAACACCCGACCGGGACAGACGCATTCGGTGAGTTCTCCCATGTTCTCGACGAGCCGGCAGCCAAATATGCTAAGACAAATCAAACCATGGCGGCGGNCAACCCCGCCCCCATTAAACCGTAAGACATCAGACTCCTTTCGACGTAGTGCCCTTGAGACANCGTCTAGAATCCGCCGAGNAAACGGTGAAACACGCCAGAACTCCTCGCGCATGTCTCNAGAATGAGCAAACCATGNTAG
>Regulatory_Region_JGI_AMD_5WAY_IRNMTN_READ_1540750354 /accession=XYG68720.b /library_id=LIB_Regulatory_Region_JGI_AMD_5WAY_IRNMTN_20020301 /template_id=Regulatory_Region_JGI_AMD_5WAY_IRNMTN_ /sample_id=Regulatory_Region_JGI_AMD_5WAY_IRNMTN_TRACE_SMPL_20020301 /site_id=Regulatory_Region_JGI_AMD_5WAY_IRNMTN /length=1196
ACATGCACTTTTCCATTTAACGGACTAAAAACGAGTGTCATTGAGCGATCGTGGAGCGAACTCAGATGAATCGTTGTCGGTTCGACCGCCCCTGTTGGAAAAAATTGTGTAAATGTTTTTGCCAGAGTCCACTTTTTCCCTGATGCAGGGGTGATGATTCGCGTCAAAAATGACATCTGGGCCGGCATTTTTCCTGGGTCGGAACTCCGGGGGAATTCCCATGGCCCTTTTTTTGCCCGTTCCGGTTCCAATCTGAAACGGCGGGGTACCGGTTTCCTTTTTTCAAGGATTAAAAAAACC
>Regulatory_Region_JGI_AMD_5WAY_IRNMTN_READ_1540937747 /accession=XYG36638.b /library_id=LIB_Regulatory_Region_JGI_AMD_5WAY_IRNMTN_20020301 /template_id=Regulatory_Region_JGI_AMD_5WAY_IRNMTN_ /sample_id=Regulatory_Region_JGI_AMD_5WAY_IRNMTN_TRACE_SMPL_20020301 /site_id=Regulatory_Region_JGI_AMD_5WAY_IRNMTN /length=867
GCAGGCATTGCAGCCTGCATGCCTGCAGGTCGACTCTAGAGGATCCCCTGTTTATCATATGTTCCTTCTCTGTGCCGACCTTAGGGTAAATACACCCTCGAGGTCAGACGGTGTACGCATAGTAGCGAGTCCGACTCTCATGTAGAAGTGGTTGCTGTCCAATGCATGCTGGATGAAGTTCATCCTATTGAATCTGGCATATTACTGTATGGTGGTCCGCGTTACTCACTATACCGACGGTTGACCCTTTACTGGCAGGCAAACCTTTCGTTTAGTGGTATCAAGCTGGACGGACATCTC
>Regulatory_Region_JGI_AMD_5WAY_IRNMTN_READ_1704693013 /accession=XYD29942.x /library_id=LIB_Regulatory_Region_JGI_AMD_5WAY_IRNMTN_20020301 /template_id=Regulatory_Region_JGI_AMD_5WAY_IRNMTN_ /sample_id=Regulatory_Region_JGI_AMD_5WAY_IRNMTN_TRACE_SMPL_20020301 /site_id=Regulatory_Region_JGI_AMD_5WAY_IRNMTN /length=1107
CGTGTTCGCGTCTCAACTGTGGATCTCGGGCTGAGGAGTCGATGCACGCTCTGATGCCAACAGCATGAAAGAGTATGTCGGATCTTCCGGAACCGGGACGCGACTTCAAGAAAAGGCAGAAAGCGTGAAGGTCACCTGATCGTCCTTGAGCATCGGATAAGAAAGGGCCGCTTTGCAGAGCGGACCCCAAAAATATGGATAAAGGAGTCCCCGCAATGGTCCCCCTCGACTTTTATTATGCCAGAAAGGCGTATTGCGTTCAAAGAATCGGATATCAAAAAGTTTTTGAACCGTTCATAA
>Regulatory_Region_JGI_AMD_UBA_IRNMTN_READ_1569750637 /accession=BGUC43737.y /library_id=LIB_Regulatory_Region_JGI_AMD_UBA_IRNMTN_20050601 /sample_id=Regulatory_Region_JGI_AMD_UBA_IRNMTN_TRACE_SMPL_20050601 /site_id=Regulatory_Region_JGI_AMD_UBA_IRNMTN /length=1170
ACGGGAATAACAGTTATAAAAATTGTGTTGCTGCTTCCCGTGAGGCGAATAACAAGAAAGGATCAGCTTCGGCTGAAGACTTTTTACGAAGACTTTTTAGGGAAGGTTTCTTGAGTGAAAGTGAATTTCGAGATCGTCTTCATTGCTTGTCACTCATAAAAGCTGGAGAGCTTAAACCACCTGTTCATGAAGGCATTCATGACTAAAGAGCAAATCCTTTCCCAAATCCGCAGTTTGGCTAAAGAACATGGTGGGCATATTTCCTTTAGAACATTCCTGAAAGAAACTGGTGTCCGGGAT
>Regulatory_Region_JGI_AMD_5WAY_IRNMTN_READ_1704696849 /accession=XYD32557.y /library_id=LIB_Regulatory_Region_JGI_AMD_5WAY_IRNMTN_20020301 /template_id=Regulatory_Region_JGI_AMD_5WAY_IRNMTN_ /sample_id=Regulatory_Region_JGI_AMD_5WAY_IRNMTN_TRACE_SMPL_20020301 /site_id=Regulatory_Region_JGI_AMD_5WAY_IRNMTN /length=1091
ATGCGTCATATATTAATTTTGGTTACGCGTAGAATTATATATTCATAATAATTTATTATATTTTATGTATATATATTTGTCCAGGAAAAGATTCTAATATTAAAATGCAAAATCTTAACATGCAGAATCAACTTATTCAAAAATAGATTATAAAAATCTAAATGAACAGTGCATATCAAATGGTTTTGTTGCGAAATACCTTCATGATTCTGTAAGGGATGCTCAGGTAAATTTAGGCCTTACTTATACTGAAACTATACATGAATGTAGTACCATCCTTCCTGCTGTCTCCTTATGATT
>Regulatory_Region_JGI_AMD_UBA_IRNMTN_READ_1569733524 /accession=BGUC34744.y /library_id=LIB_Regulatory_Region_JGI_AMD_UBA_IRNMTN_20050601 /sample_id=Regulatory_Region_JGI_AMD_UBA_IRNMTN_TRACE_SMPL_20050601 /site_id=Regulatory_Region_JGI_AMD_UBA_IRNMTN /length=1155
GGGCCAGCTCAGTGCCAGCGCAATCTAAAATCCAATCGCGGATCTTGGGGGTTTAACCATCTTGTGCGGCCCTCATCATCAGAGCTAATACTACGGAATGACCGCGGGTCGCATCGGCTGGTTCATGTCGTGGCTGTCCGTTATCGCCCTCATCCTCACGGTGGCGATGCCGCAGCGCGTGGTGGCGGTACCCATGACGGTCATGATGCTGACGACCCACTGTGTGGATTGTCCGGACGATGCGCCGATGCCGGGCAAGGTAGATGGCGATCACGCAAAGGCTTCGTCCTGTGGTCCGAT
>Regulatory_Region_JGI_AMD_UBA_IRNMTN_READ_1569313580 /accession=BGUC69410.x /library_id=LIB_Regulatory_Region_JGI_AMD_UBA_IRNMTN_20050601 /sample_id=Regulatory_Region_JGI_AMD_UBA_IRNMTN_TRACE_SMPL_20050601 /site_id=Regulatory_Region_JGI_AMD_UBA_IRNMTN /length=1213
AAGAAAGCTGAAGACAACCGTTTCAGAGGTCACCGTCAGATCCCACCAGAAATCTGCTTTCGTGCCCAAAAACCCATGCATGATCCTTTTACTCCCTTCAAGCCCCATGTTGCTCTGGAGAGTCTTTGCTTTCCAGAGCACGGCAAACAAGATACCAGATAAAAAACGGAACAACTCCGGCAAACACGAAGACCATTCCGAAGAGAATCGAAAACCCGAGAAACGCATCGTCTGGTGTTTTTCCGACCAGCCGGAAAACGAGTAGAGGAAATGACCGCCCCAAAGATTGCGAACCCATAA
>Regulatory_Region_JGI_AMD_5WAY_IRNMTN_READ_1541014455 /accession=XYG48265.b /library_id=LIB_Regulatory_Region_JGI_AMD_5WAY_IRNMTN_20020301 /template_id=Regulatory_Region_JGI_AMD_5WAY_IRNMTN_ /sample_id=Regulatory_Region_JGI_AMD_5WAY_IRNMTN_TRACE_SMPL_20020301 /site_id=Regulatory_Region_JGI_AMD_5WAY_IRNMTN /length=1154
GGGATCAAAGACGGACTCCCGGTGTTCTTGAAAATGTAATGGGAGCCTTCGATCCTCTCCAGGCCCCGCCCGTCTTTCCATAAACCTATGATGCAACCTTATCGTGATGCGATCAGAAAATTTCTCACCCTCCCTTCGTCATTGGTCGCTCGGAATTATCATCCTTTCGACATCGGCCCCCTTACCGGGAGGCGATCGCAAAATGGGTCCGCCTGTTCAGGGAGAGGTGGACAAAACGCCGCAGGGGCTAGGTGTCCGATCCTCGAGAAACACCCCCACCTTCCCAGGGGCGATTTTCCT
>Regulatory_Region_JGI_AMD_UBA_IRNMTN_READ_1569700388 /accession=BGUC18522.b /library_id=LIB_Regulatory_Region_JGI_AMD_UBA_IRNMTN_20050601 /sample_id=Regulatory_Region_JGI_AMD_UBA_IRNMTN_TRACE_SMPL_20050601 /site_id=Regulatory_Region_JGI_AMD_UBA_IRNMTN /length=1003
GCTGTGGGTGACAAGATGCCAGGCCGACACAGTCTTCGTACGGCCAGCCGTGTCCATCCCGACGACTGGTGGGAACTCGTCTCTCGGACGCGGTGGCCTCTGATCGGGTATCTCTCCTTCTCCATGGATCTTCGTTCGCGTCGCCCTATAACATGCTGCATTGATCGATACGATGTAATGCCTATGTTGTTGTCTGTACCTGAAATACGGACTGCTTGCCGCTAATACATGTCTCCCCAGGGATCATTTCCAGCTGTTTCGATGAAAGAGATCAGTGTCCTTAAGTCGGAAGTCTGTCCC
>Regulatory_Region_JGI_AMD_UBA_IRNMTN_READ_1569869207 /accession=BGUC63468.g /library_id=LIB_Regulatory_Region_JGI_AMD_UBA_IRNMTN_20050601 /sample_id=Regulatory_Region_JGI_AMD_UBA_IRNMTN_TRACE_SMPL_20050601 /site_id=Regulatory_Region_JGI_AMD_UBA_IRNMTN /length=1028
GATCGTAACTCATCTCCCTTGAAATTGAAAGGGGTGGCATGGAGCCACCACCAGTCCAAGATAGCGCTCCCCATGACAGGATCAACGCAATAATCCATCAATTACCATAAGCCTGAAACAAGAGTCCTGACAGAATAACCCCCTCCCAACAATCAGGACATAAGCCCTAAGAACAATTTGTTTCCCTGGCAAAGCAACGGGGAATTACCCCGATCCCATTAAAAATCAACAGCTTGATCCGGGCAAAGGGTCTCTGAACTTATCCACAACCCTCCCCACCAGAAAGACTTTCCAAGCCAA
>Regulatory_Region_JGI_AMD_5WAY_IRNMTN_READ_1540912662 /accession=XYG21153.g /library_id=LIB_Regulatory_Region_JGI_AMD_5WAY_IRNMTN_20020301 /template_id=Regulatory_Region_JGI_AMD_5WAY_IRNMTN_ /sample_id=Regulatory_Region_JGI_AMD_5WAY_IRNMTN_TRACE_SMPL_20020301 /site_id=Regulatory_Region_JGI_AMD_5WAY_IRNMTN /length=800
TGATCTTAAAGTCCTCAAGAAATCCTTTTTCTTTCATAGTAGTTATATAATATCTTACGCCCTGGAGTGTAATTCCAAGATCTTTTGCCATTAGAGTGAGGTTCGTTTCCCCTTTCAAGATTTTTATGAATAAAGATACCTCATTCACATTAATATCCTTCAAGGAGATTGATGAATCCATCGACCTTAATGGATCTCATTGTATTAAAATATTTCTTAACTCGGGACTAGAGGGGATTTAGATTTAACTCTATATATTTTAAATAGAGGATATATGCAATTGACTTAATATTGGGACAA
>Regulatory_Region_JGI_AMD_5WAY_IRNMTN_READ_1704623444 /accession=XYD5506.b1 /library_id=LIB_Regulatory_Region_JGI_AMD_5WAY_IRNMTN_20020301 /template_id=Regulatory_Region_JGI_AMD_5WAY_IRNMTN_ /sample_id=Regulatory_Region_JGI_AMD_5WAY_IRNMTN_TRACE_SMPL_20020301 /site_id=Regulatory_Region_JGI_AMD_5WAY_IRNMTN /length=857
AGCATTCTGTGATTTTTGTTTTTTTCTCATCTTTCGCCTATTATACAGATAATAGGCTCCTAAAGCAGCAAGCAGTAAAGAGGTTATCAGGTTGACTAATGAATTACTGTAAATAAAGACTATAAAATAAAAGACTCCAAAAACCCCTGCAACAATTAAAAGAATGGCCATCAAGATTGAGGCGATCAGGTATTTTGAATTTGTTTCATCCATAAGATCACTTGTAATTCACAATTCGTTTATATGAGAATACTATGGAAATTATGGTGGCATATATCGGTATGAAAAACAGCACATCAA
>Regulatory_Region_JGI_AMD_UBA_IRNMTN_READ_1569682058 /accession=BGUC903.b1  /library_id=LIB_Regulatory_Region_JGI_AMD_UBA_IRNMTN_20050601 /sample_id=Regulatory_Region_JGI_AMD_UBA_IRNMTN_TRACE_SMPL_20050601 /site_id=Regulatory_Region_JGI_AMD_UBA_IRNMTN /length=1008
CCTGCGGTCGACTCTAGAGGATCCCCTGGATCACTCAGGACCCTGCAGGATGTGGTCGAATTTTATGACCGGGGCGGCGGAAAATCGCNCTTTTGTCAAGGACGCCCTCGTTGTTCCCCTTCATCTGACGTCTTCGGAGAAAAAAGATCTCGTTCAGTTTCTGAAGTCTTTGACCGGGGAGACGAAGGCCGAAATGTCCTACCGGGCGTCCAGATAGGACAGGAGTTCCGGGCAGGGCTTTCCAATCCCTGCCCGGTTTTGGAAGAGGAAGAAGAGGAAAATGTGGATGGGCCGGGGTGT
>Regulatory_Region_JGI_AMD_5WAY_IRNMTN_READ_1704676703 /accession=XYD22870.x /library_id=LIB_Regulatory_Region_JGI_AMD_5WAY_IRNMTN_20020301 /template_id=Regulatory_Region_JGI_AMD_5WAY_IRNMTN_ /sample_id=Regulatory_Region_JGI_AMD_5WAY_IRNMTN_TRACE_SMPL_20020301 /site_id=Regulatory_Region_JGI_AMD_5WAY_IRNMTN /length=1133
GTTCTGGGACCGGGCCTGCGTGATCCGTCTGTACTGCGCCATGGAGGCGGTGTATCCGCCCTCGACGGTCTGCTGGCCCTGGTCGCCGGTCATCACCTGGGCCGCAGCATCGACGCTTTGACAGCCGGAACCGCCGACGGCAAGGGACGGGCTTGATGCGGTAGCCCCTCCGAATTCCCGCGCCTGCATGACGTTTGTGAGCGCGTTCACCAAAAGTGACGTGTTCTGGATATTCGCCTGCTCGAGATTGAAAAAGTTCGTATTGATTCCCGTATAAAGCATCATCTCGCCGGAGTAGAC
>Regulatory_Region_JGI_AMD_5WAY_IRNMTN_READ_1541011520 /accession=XYG48786.b /library_id=LIB_Regulatory_Region_JGI_AMD_5WAY_IRNMTN_20020301 /template_id=Regulatory_Region_JGI_AMD_5WAY_IRNMTN_ /sample_id=Regulatory_Region_JGI_AMD_5WAY_IRNMTN_TRACE_SMPL_20020301 /site_id=Regulatory_Region_JGI_AMD_5WAY_IRNMTN /length=1190
TTTAAATTTNNNNNNNNNAGACGCGTGTCCAGCTGCATGCCTGCAGGTCGACTCTAGAGGATCCCCCTCCCGGAGACCGTAATTCATTATGTCCATGCATATTGATCGCGATTGCATGAATAAAGGTTTCGCTTGCAAACGTAGTAAATTATGGGATAAACTGAATATTTTAAATAAACGTGGTTGAAGAGATGAAATGAAAATCACATTCATAGGATAATAAAGAGAGGGGTTATTAGAAAATCTCAATAAAATATTTAACATTAATATTTAATTGCACCACTTAACATATAAAGTATT
>Regulatory_Region_JGI_AMD_UBA_IRNMTN_READ_1569680979 /accession=BGUC8189.g2 /library_id=LIB_Regulatory_Region_JGI_AMD_UBA_IRNMTN_20050601 /sample_id=Regulatory_Region_JGI_AMD_UBA_IRNMTN_TRACE_SMPL_20050601 /site_id=Regulatory_Region_JGI_AMD_UBA_IRNMTN /length=1014
CGGGAGCGGCCCCCCGGCTGGCGCCGGAACTGAAGGGGAACGAGCCCCCGTGGGCCTTCCCTTCCGGCACTTTCAGGCGGGAACTCAAGGGGCTCCCGGCGATGCGATCCGATAGCGACAGCCCCATTATGACAGAATGCCGCCCCAATCTCCACGGAGGGGTCCGGACCTAAGAACCGCAATTGACTGAAGGAGGTTGGGGAAGAAAAACAAGAAACCCCTTGTCGTTTCTGGTAAAATAGCAGGTGTCGAAGCCAACTATTTACCCACCCGAAGGGTGAAACGAAAGGGGCGACTTCA
>Regulatory_Region_JGI_AMD_5WAY_IRNMTN_READ_1704674999 /accession=XYD20229.x /library_id=LIB_Regulatory_Region_JGI_AMD_5WAY_IRNMTN_20020301 /template_id=Regulatory_Region_JGI_AMD_5WAY_IRNMTN_ /sample_id=Regulatory_Region_JGI_AMD_5WAY_IRNMTN_TRACE_SMPL_20020301 /site_id=Regulatory_Region_JGI_AMD_5WAY_IRNMTN /length=1192
CCATGAACCCGAAGGCCCTGCACCTGGAAACAATAACATCGTACACGATAAATGATATTAATCTTATATTTATATTATTACAATCCTATGAGCAGGGAAGTTCAGAGCTTAATGGAGTAAATGAATTGCAGAATATATATTATTTCATAGCTTAAGACTTAGCAATAAGTTCTTGCAAAACCCAATGAACCGTTAGGAATTTAAACGAATGCTATGCAAAAGTGAGAACCTCCTTTAGTTGAGAAAAGTATGTGAGAAATAGGAATAATAGAAAATATTTATATTATCTCACACTACGAA
>Regulatory_Region_JGI_AMD_5WAY_IRNMTN_READ_1540915715 /accession=XYG26222.b /library_id=LIB_Regulatory_Region_JGI_AMD_5WAY_IRNMTN_20020301 /template_id=Regulatory_Region_JGI_AMD_5WAY_IRNMTN_ /sample_id=Regulatory_Region_JGI_AMD_5WAY_IRNMTN_TRACE_SMPL_20020301 /site_id=Regulatory_Region_JGI_AMD_5WAY_IRNMTN /length=1073
GAATAATATTTCGATTTTATCTAGTTCTTGAATCTGTTGTGTAGTTTAAGAAAAATATGCTAAAATGGTTGAAATAAATGTCAATTAAACCAGAACATTGTTTGTCAAAAACTAAATAACATAACGTAATCGCACTGAGATTATGTCGAACCGCACCCCATTCATGTTCAGGCCGTCACACATTGCAGACTTAGACAGGATGTATGGTATTTTGGAAAGTTCACTTAGCCAGTTTCTGGCAGTCAACGAAACTTCTTCCAAGAATAATCAGTCAATTATAAATAAAGGAACGGTTGAGGG
>Regulatory_Region_JGI_AMD_5WAY_IRNMTN_READ_1541019252 /accession=XYG64774.g /library_id=LIB_Regulatory_Region_JGI_AMD_5WAY_IRNMTN_20020301 /template_id=Regulatory_Region_JGI_AMD_5WAY_IRNMTN_ /sample_id=Regulatory_Region_JGI_AMD_5WAY_IRNMTN_TRACE_SMPL_20020301 /site_id=Regulatory_Region_JGI_AMD_5WAY_IRNMTN /length=1131
TTTGCCCATCCTTCCGGGAGGGAATGAGGGCTATCCTCTTTCGTTGAAGCTTTCCTGCCCGCTGTCTGAGAGCGCACTTGAGGCTCCTGATGCTCTCCTCATCCGTATGATCAGCTCCTCGACGGATTTCGACGGGGAGGTGATGGCCAGCCGCTCCCTCCACCGCTGGGAGATTTTAGCTCCATCCGGACGTCCATCGCTGAAGACGTCGCGATCCTCGATCATGAAATCCCGTCGCGGAAAGAGATGGATGTGCAGGTGGGGAAAGACCCTCGCCAAAGCCTCAAATGTAGATCTTCT
>Regulatory_Region_JGI_AMD_5WAY_IRNMTN_READ_1541013849 /accession=XYG55915.b /library_id=LIB_Regulatory_Region_JGI_AMD_5WAY_IRNMTN_20020301 /template_id=Regulatory_Region_JGI_AMD_5WAY_IRNMTN_ /sample_id=Regulatory_Region_JGI_AMD_5WAY_IRNMTN_TRACE_SMPL_20020301 /site_id=Regulatory_Region_JGI_AMD_5WAY_IRNMTN /length=1370
ATCCTCTTATTATATTTTTGTTAGGTGCAACGTTACTGATTTCTTAATTTATGTAATAATATCATTAAATATGATAGAGGAAGATTACAGAAACGTTTCCTGTGGTGGAGATCCTTTCAACTTTCTTATGTCCACAATAAAATCCATCCAGTTGGACATTAAATCCAGTGATTCTGTGAAAGTTATGATTATCTCTAGTTTACAATGATATAACATGCAGAATTCCACATAGTCAGTCATTTACGCATTTTTTATTAGATTTTACCCCTGTTTTTTTGTATTACCCACCATCTTATTGAA
>Regulatory_Region_JGI_AMD_5WAY_IRNMTN_READ_1540882539 /accession=XYG2180.y1 /library_id=LIB_Regulatory_Region_JGI_AMD_5WAY_IRNMTN_20020301 /template_id=Regulatory_Region_JGI_AMD_5WAY_IRNMTN_ /sample_id=Regulatory_Region_JGI_AMD_5WAY_IRNMTN_TRACE_SMPL_20020301 /site_id=Regulatory_Region_JGI_AMD_5WAY_IRNMTN /length=824
AGCTCGGTACCCTGAAACTTAACATAAATTTGTGGGTTGTCTATATCTGGATGCTTTATATAATAATATGACTCTACAACCTTATCATCTTTCAGTATTTCTTCGGCCAGTGGCCTTAAAAGGGTATTGTCATAATTTATCATTACCACTTTAATTGAATCCTTGTCCTTTGAAATAATATTAAATTTGGAATCCATAGAGCCTTATTTTAAATTAGTATATATTTATTATCAAAAAATCTAAAAATTAACCCAGGTTTTTAAATTTCTCACATGTTGAATGCCAGGGCATCTCAAAGGG
>Regulatory_Region_JGI_AMD_5WAY_IRNMTN_READ_1704679564 /accession=XYD26285.y /library_id=LIB_Regulatory_Region_JGI_AMD_5WAY_IRNMTN_20020301 /template_id=Regulatory_Region_JGI_AMD_5WAY_IRNMTN_ /sample_id=Regulatory_Region_JGI_AMD_5WAY_IRNMTN_TRACE_SMPL_20020301 /site_id=Regulatory_Region_JGI_AMD_5WAY_IRNMTN /length=1095
GCCAAATTTTTCGCCAAATATTAGCACTGAACCACGCCCGATTCAAGATGGATATCCTACCGTGAGCATCTCAAGAATAATCTGAGCATCCTGTCTCCTTAAAAATCTGTTTTTCATTTTTCCAGAACTCATCATGGCCTGCTTCGACAAGAACACGGGAGATGAACCGGTTGCCCGATTTTTTCTGCACATGCTACAATAGTAAGGATAATTGAAAAGGTCAGGCGGATGAGATCTTGCAGGAAGAATAATGCCGGGGACAGATTTGGTCATTAACACGGAAATGGTGGGCGATACAGG
>Regulatory_Region_JGI_AMD_5WAY_IRNMTN_READ_1540882450 /accession=XYG2086.y1 /library_id=LIB_Regulatory_Region_JGI_AMD_5WAY_IRNMTN_20020301 /template_id=Regulatory_Region_JGI_AMD_5WAY_IRNMTN_ /sample_id=Regulatory_Region_JGI_AMD_5WAY_IRNMTN_TRACE_SMPL_20020301 /site_id=Regulatory_Region_JGI_AMD_5WAY_IRNMTN /length=904
TTGTTGAGAAGATAATCCCTGAAATTGGCGCAAAAAGTCATCTCTTCTCGGACTGCCTGAGCCGGATATCTCAATGGTATTGTCAAAAATAGCAAATGTGATATTTGTGACAGAGACTTTTCAGAGAAACGAGGATCATTACGATATCAGGGCAGAAGTTGTCAACTTTACCAGAAAGAGTGCAACATTCAAGCTCTACGCTGAGCCGCCCGGCACTTCTTCGTCATCCGAGACACTCAGTTTCGAAGTAAATGGTCTGGAACCATCCAGAAGAGTGATCCTTGAATTCAGTGTGAAAGG
>Regulatory_Region_JGI_AMD_UBA_IRNMTN_READ_1569317678 /accession=BGUC71473.x /library_id=LIB_Regulatory_Region_JGI_AMD_UBA_IRNMTN_20050601 /sample_id=Regulatory_Region_JGI_AMD_UBA_IRNMTN_TRACE_SMPL_20050601 /site_id=Regulatory_Region_JGI_AMD_UBA_IRNMTN /length=1197
GGGGGNTTCGCGACGCAGTCACGCTTGATGCTGCAGGTAACTCTAGAGTGATCCCCTGAACTGGTTCGACCAGCCCGTCCATCAGGCCGACGTCCCCNGTCTACCTCGTGGCAGATCATCTACGCGCAGCGCGGCCTGCTCTATGCGAGCGCGACGGTGAATGGGAGCCTGCCCGGCCAGACGCCGGTCGAGGCCCTCACGAACGCCCAAGGCGTGGCCACCTTCACGATCCAGGACCTCACCCCGGAGCCCGATCCCGTGTACTTCGAGGCGAACCTCGTCAACAGCCAGTCCTACTAC
>Regulatory_Region_JGI_AMD_UBA_IRNMTN_READ_1569859268 /accession=BGUC58484.g /library_id=LIB_Regulatory_Region_JGI_AMD_UBA_IRNMTN_20050601 /sample_id=Regulatory_Region_JGI_AMD_UBA_IRNMTN_TRACE_SMPL_20050601 /site_id=Regulatory_Region_JGI_AMD_UBA_IRNMTN /length=1049
GGCAGGCTTCTGGCCATCGACAAAAGATCCGGCACCCTTGTCGGGGAGAAAAAAGTGGCGTCCGGTCTGGGGCCTCATCCGCCGGTCGTCGTCGGTCATCGGGTCTTTGTGGCGGGGGAGGACGGCTCGATCTCGCAAATTCTCCTGACAGAGTGGGGGAAAAAGGTCCAGCTTTTGGCATTTCCCCCGGCTCCGGAAAGACCCTCCAAAGAGGCAGGGCTTTCCTCTGTCCCTGCGTCATCCGGTTCTCCGGTTGCAGAAGAAAGGGATTTCAGATGACAACGTCGCCTGATTTTAATG
>Regulatory_Region_JGI_AMD_5WAY_IRNMTN_READ_1541031435 /accession=XYG60253.g /library_id=LIB_Regulatory_Region_JGI_AMD_5WAY_IRNMTN_20020301 /template_id=Regulatory_Region_JGI_AMD_5WAY_IRNMTN_ /sample_id=Regulatory_Region_JGI_AMD_5WAY_IRNMTN_TRACE_SMPL_20020301 /site_id=Regulatory_Region_JGI_AMD_5WAY_IRNMTN /length=1110
TTATGGGTTTCAGGAAGTTTTTGGGAGAAAGCTAACAGATGAAGAACATTCTAAACTCATTGGGAGACCTGTGCAATTACTGATGAAAGAGTTCTATGACCAGAAGGGGGAAATAGCCTATCTCAAGGGGAGAGAATTTTTCGAGAAGCATATAAAGAGCATATCTCCATTTGAAGGGGTTATTGAACTGCTGAATTATCTAAAGAGTTTTACTAATAACCCCTGTCCAATTTTCTGAACCCGCCTGATGTTTCTCTCATGATTTTTCATGTTATTCTTGCTCATGAAGCTGTGATATAC
>Regulatory_Region_JGI_AMD_5WAY_IRNMTN_READ_1540883554 /accession=XYG5599.x1 /library_id=LIB_Regulatory_Region_JGI_AMD_5WAY_IRNMTN_20020301 /template_id=Regulatory_Region_JGI_AMD_5WAY_IRNMTN_ /sample_id=Regulatory_Region_JGI_AMD_5WAY_IRNMTN_TRACE_SMPL_20020301 /site_id=Regulatory_Region_JGI_AMD_5WAY_IRNMTN /length=1050
AAAGTTATTTGCATTTGTAATACCTCTTTCTATTGGGCTTGCAATCTCTGTAACTGTACTTGGTATTTTCTTTCCATCTGCTTATAGGGCATTGTCAGTTATACCTCTTTATCCATATGTAATAGCTATGGTATGGCTAACTTTGCTTATGATGAAACGTTCTAAATGAATGTGTGAACCACCTTATTTCCACAGTTTTTCCGAACTTGCATAACAAGGTTTTATCTATGGTTAACACGTTTTAGTTTTCCTATGGGTTTAAAGATTCTGACCGGTTCAACAGAGAATTTTGGAAGGTTA
>Regulatory_Region_JGI_AMD_5WAY_IRNMTN_READ_1540943753 /accession=XYG33908.g /library_id=LIB_Regulatory_Region_JGI_AMD_5WAY_IRNMTN_20020301 /template_id=Regulatory_Region_JGI_AMD_5WAY_IRNMTN_ /sample_id=Regulatory_Region_JGI_AMD_5WAY_IRNMTN_TRACE_SMPL_20020301 /site_id=Regulatory_Region_JGI_AMD_5WAY_IRNMTN /length=886
CACCTTGATGGCGGCAGGCCGACTCGTGAGGATTCCCCTGAGCCGAGCTAACTGACATTGAGGGCGTTGCGCTCACTGCCGGCTTTCCAGTCGGGAGACCCGTCGTGCCATCTGCATTAATGAAAAGGCCAGCGAGAGGTCAGAGGCGGTATGTGCATTGCCGCGCTCTGTCCGCTTCCTCGCTCACTGACTCGCTGCGCTTGGTCGATCGGCTGCGGCGAGCGGTATCAACTCACTCAAAGGCGGTAATACGGTTATCCACAGAATCAGGGGATAACGCACGAAAGAACATGTGAGCAA
>Regulatory_Region_JGI_AMD_UBA_IRNMTN_READ_1569312009 /accession=BGUC68622.y /library_id=LIB_Regulatory_Region_JGI_AMD_UBA_IRNMTN_20050601 /sample_id=Regulatory_Region_JGI_AMD_UBA_IRNMTN_TRACE_SMPL_20050601 /site_id=Regulatory_Region_JGI_AMD_UBA_IRNMTN /length=1228
GATAAGGAGGAATAGAGAGGTCTCATCACGTCCTGGAGACAAGTAGACTTGCAGTGAAACTTTCCAGTGGCGGGGGATTATGGTATGATGTCGAAGGGAGAGGCGCTCATTAGGAACTGCTCCNGGGAAATATACGGTTCTAAAGAAGCAGATTATGTGGGGCTCTCCGTCAATGGGAGAGAAGAAACTTATCTTCATGATCTACAGGTACCTCCATTCGTCCAGGAAATAATTGATGAAAATGTGCGTTAAGGAATAAATCAGAAAATGTAATTATGGGCCTAACGGATTAACCTTGGA
>Regulatory_Region_JGI_AMD_5WAY_IRNMTN_READ_1704634460 /accession=XYD6868.b1 /library_id=LIB_Regulatory_Region_JGI_AMD_5WAY_IRNMTN_20020301 /template_id=Regulatory_Region_JGI_AMD_5WAY_IRNMTN_ /sample_id=Regulatory_Region_JGI_AMD_5WAY_IRNMTN_TRACE_SMPL_20020301 /site_id=Regulatory_Region_JGI_AMD_5WAY_IRNMTN /length=840
GAGCCTGCGGTGACTCTAGAGGATCCCCGGTTTACAATTACAGACCCAAAATTTACAACCTTTACACTTATGAGAATAGGAGAGGAGGCAATAATAGGTCATCCTTTAATGCAGTATTTAGGAATGATACTGAACCTAAGAAAAGATAAAGCAACAATAACAAGATTTTAAACCTTAACTCCACGTTTTTTGTGTAATAGGGAGCACATATTCCCGTACTTCAATATCCGTAGAATGCCTGTTGTATGACTTCTCTGCTTATTAGCGGAAGATTCATATACATATTACGTATACTACGTA
>Regulatory_Region_JGI_AMD_UBA_IRNMTN_READ_1569313471 /accession=BGUC69355.y /library_id=LIB_Regulatory_Region_JGI_AMD_UBA_IRNMTN_20050601 /sample_id=Regulatory_Region_JGI_AMD_UBA_IRNMTN_TRACE_SMPL_20050601 /site_id=Regulatory_Region_JGI_AMD_UBA_IRNMTN /length=1203
CTCCCTTGGGACAGAAGAGATTCTCGAATGTCCAGGACTTCTCCTTAACAGACATTGAAGTCGAGTTCTTATAAAAAACATAACGCCCGCCAGACCATCTTGGGGGGAGAGAGCTCTCGGAAGAAAAAGCCGTCCATCCTGCCTTTTCCTGAATTTTAAAAACAAGAAATCATGAAAGATAGGTACCAGGAAACGGGGCACATTCAGAGAATCCATCGGCAATTTCCGCTCACTTTTCCCACCCAAGCCATCGAAGCGTATGCGCCGTGTCCTATCGAGGTTGTCTCATGGAAAACGATC
>Regulatory_Region_JGI_AMD_UBA_IRNMTN_READ_1569692819 /accession=BGUC14729.b /library_id=LIB_Regulatory_Region_JGI_AMD_UBA_IRNMTN_20050601 /sample_id=Regulatory_Region_JGI_AMD_UBA_IRNMTN_TRACE_SMPL_20050601 /site_id=Regulatory_Region_JGI_AMD_UBA_IRNMTN /length=985
CCGGAGTTTCGAGACCTTCTACATCGAAAATACTCGAAAGCCTGACCGAAGGGCTCGGGCTTAAATTCGTACTGGAGCTCGACGAAGCCAAGCTAGGATATCCAGTAATGCACAACGTAATTGTAAAACTTGGAAAAAAGGCCGATTTCGAAAAAATAGAGGATATAATAAGCCGCAATCCTGGAATAAATTTCGCCTGCTCGTGCAAGGGAGATTTCGACATTATGCTGCAGGTGCTTTCCAAGACAAGCGCGGAATACTTCGGCTGGGAAAACTCGTTCATAGACCAGATATGCGAAT
>Regulatory_Region_JGI_AMD_5WAY_IRNMTN_READ_1540935151 /accession=XYG33178.g /library_id=LIB_Regulatory_Region_JGI_AMD_5WAY_IRNMTN_20020301 /template_id=Regulatory_Region_JGI_AMD_5WAY_IRNMTN_ /sample_id=Regulatory_Region_JGI_AMD_5WAY_IRNMTN_TRACE_SMPL_20020301 /site_id=Regulatory_Region_JGI_AMD_5WAY_IRNMTN /length=863
CAATGGCGAATTCGAGCCCTGGATGAGAAATTCAATCCTTACATTATCCATTCCTGGCCCGCCGCAAAAGCCCCACTGGCCGCCGCCCTCCGAACCGCCTATCCGCATGTTTTCGAAAGAATACAAACGGCTCTCGACGCACCGGATTGGGAGACCGCGGTCCAAAAAATGGGCCTTGCCCTGGAAGACGAGCCCCCCCACACACTTCACTTCAGCGGGGTTATTTTATGGCTATGCTCATTCGACGCGTATTTTTCCGCCGGCTTTGANAAGATATCCCCGAAAACTGACCAGATCCGA
>Regulatory_Region_JGI_AMD_UBA_IRNMTN_READ_1569811241 /accession=BGUC49058.b /library_id=LIB_Regulatory_Region_JGI_AMD_UBA_IRNMTN_20050601 /sample_id=Regulatory_Region_JGI_AMD_UBA_IRNMTN_TRACE_SMPL_20050601 /site_id=Regulatory_Region_JGI_AMD_UBA_IRNMTN /length=1059
CGCAGAATACGTCGTTTACAATCGTATTTCCGAACACCAGCACCATAAGCTCGGTATATCCCATACCAGACTATCCTGCAAAGGGGTTCACTTCCGGATACAGCAACGTGACAAAGATTTCCTGGAACAATGGCGAGCCGCTTTCGAAGTTTACACTAACATTCTACACGCACGAAAGCCTACAGGAGGAAGTAATAAACTTCTTCAAGGGCATCTATGGCGCCCTTGGAATGTTTACCTACGTAATAATAGCAGCCGTGATACTGGTCCTCATAATGTACACCTATTTAAAGGTGGCAG
>Regulatory_Region_JGI_AMD_5WAY_IRNMTN_READ_1540925169 /accession=XYG26652.g /library_id=LIB_Regulatory_Region_JGI_AMD_5WAY_IRNMTN_20020301 /template_id=Regulatory_Region_JGI_AMD_5WAY_IRNMTN_ /sample_id=Regulatory_Region_JGI_AMD_5WAY_IRNMTN_TRACE_SMPL_20020301 /site_id=Regulatory_Region_JGI_AMD_5WAY_IRNMTN /length=898
TCTGTGCTCTGCCGAATCCAATCACCTTCTGAAAAAAGAGTTGGTAGCTCTATGATCCGGCCAACAAACCAACGCTAGTAGCGCTGGCATCTGTGCTTGCAAGCAATTCGATTACACGCAGCAAAAAAAGAGTGCTGAAGATCCTTGGATATTTTCAACTTGGTCCGAACGCTCAGTGGAACTAAAACTCACGTAAACGCGATTTCGCTCATGCCATAATGCAACAGTCACTTCTCCCAGAGTCCTTTGAAGTAAACAGGAAGTTTTAATCAAACTAAGCAAATATCACAAACTGCGCTG
>Regulatory_Region_JGI_AMD_5WAY_IRNMTN_READ_1541023593 /accession=XYG62395.g /library_id=LIB_Regulatory_Region_JGI_AMD_5WAY_IRNMTN_20020301 /template_id=Regulatory_Region_JGI_AMD_5WAY_IRNMTN_ /sample_id=Regulatory_Region_JGI_AMD_5WAY_IRNMTN_TRACE_SMPL_20020301 /site_id=Regulatory_Region_JGI_AMD_5WAY_IRNMTN /length=1058
GTAAAATCAATCTGATTATAATATATTAATATTGAGATTCCAGCAAATACCAAATATATTTTAGATAGCAGTCGATTATATATCTATGTCTGGAAAAAATATACTGATTGCAGGAATCGGGGAATTGGGGAAATCTCTTAGTTACGATCTCCTTCTGCAGAACAACCATGGTATAATAAAATTCAGAAATCAGGAAAAACTCAAAGAGAATGNTTTCGGAGTATTCCATTTACGGCAGTATTCCGTTCTATTGCAATGGAAATTGAGGGATGAAGGAAAGCTGCAAGGGCACTTTATTGA
>Regulatory_Region_JGI_AMD_5WAY_IRNMTN_READ_1541016887 /accession=XYG52713.g /library_id=LIB_Regulatory_Region_JGI_AMD_5WAY_IRNMTN_20020301 /template_id=Regulatory_Region_JGI_AMD_5WAY_IRNMTN_ /sample_id=Regulatory_Region_JGI_AMD_5WAY_IRNMTN_TRACE_SMPL_20020301 /site_id=Regulatory_Region_JGI_AMD_5WAY_IRNMTN /length=1116
CAAACATCTTGTCCATCGCCAAATCCATTCCTGCCATCGATTTACGGATCAAGCTTTCAATCAAATCCCTCATTTTTGCACGAGACTTGTAGAAATTACTTCCACCCATAACGAAGAGCCTTCCTGTCCCGCTCGCTAAAGAGCACGTCCTCAAAGTTAATCAGTAATCGGACAGATTACCTTCCAACTTCAACCTATCCTTCATAAGAATCAGTAGTTTTCAAGTGCTTTCAATTCCCGCTCCAGATCCGAAAGTTCCTCCCTGAGAACCTCTGCATTCGGAGCACTTAACCAACCATT
>Regulatory_Region_JGI_AMD_UBA_IRNMTN_READ_1569736062 /accession=BGUC36019.y /library_id=LIB_Regulatory_Region_JGI_AMD_UBA_IRNMTN_20050601 /sample_id=Regulatory_Region_JGI_AMD_UBA_IRNMTN_TRACE_SMPL_20050601 /site_id=Regulatory_Region_JGI_AMD_UBA_IRNMTN /length=1145
GAACCAGTCCTTCCTGACCTGCAAAAGCCCCTCCTCGTCGAGGACCCCCGGGGTCTCCATCGCCGCCATCACTCTGTCCACGTTCGCCACCGTCGCCTCCTTTGTAGGGGAATCCGCCCCCCGTTCGGGCGGGGAATGTTGACGTTCGGGCGGGGAATGTTGACGCTTGAAAACATATTTGTATCTGATATATTATTCGAAAGGATTCGGGTTGGCAAGATCCATCAAAAGAAGGAGGGGGCATGGAGCGGGCGGACGAGGAGCGAGACTCCGAACAGGAAGAGATAAAGAAAAAGGAGG
>Regulatory_Region_JGI_AMD_5WAY_IRNMTN_READ_1540747335 /accession=XYG68869.g /library_id=LIB_Regulatory_Region_JGI_AMD_5WAY_IRNMTN_20020301 /template_id=Regulatory_Region_JGI_AMD_5WAY_IRNMTN_ /sample_id=Regulatory_Region_JGI_AMD_5WAY_IRNMTN_TRACE_SMPL_20020301 /site_id=Regulatory_Region_JGI_AMD_5WAY_IRNMTN /length=1130
CAGAGAAGAGATACATGTCAGAGAGTGAATACCTATGAACATGCCATGGGATGTAGATCATAACTAGATAGCCGCTGCTGTATCCGAGATCTGCAGCAGACAGGACGATGCTTCGGATGCACCAGCACCACGGAAGAAGGATATGACCGAAGACAGCACGCATGAATCAGCGGAACCGTACGGGCCGACATGAGCAATCAGGGCACAGCGCGAAATTGTGACTTTTGACCCTCAGAAATCCGCATAATACCTACAGTGGACAATCAGACCACCGAGGATCAGCTGCGAAGCTAGAATCTA
>Regulatory_Region_JGI_AMD_5WAY_IRNMTN_READ_1704639298 /accession=XYD10342.y /library_id=LIB_Regulatory_Region_JGI_AMD_5WAY_IRNMTN_20020301 /template_id=Regulatory_Region_JGI_AMD_5WAY_IRNMTN_ /sample_id=Regulatory_Region_JGI_AMD_5WAY_IRNMTN_TRACE_SMPL_20020301 /site_id=Regulatory_Region_JGI_AMD_5WAY_IRNMTN /length=1177
TTCGGATAAGCATGAACTCCAGACAAGGTGGATCTACGCCATCCCCATAATAAACAGGTACATACACAGAATTGGATTATCCGACATACTTTCTTCACGCATGGGTGGAGGAGGCCATGGTTCCACACACATCATGTCTCCTGATTCTGTTAAGGAACATACTGACGGAAAGGGAACCGGTATACGGTATTGGGAAATGGGCATCGTCAATAGAGCCGTCACTTCTTGGTGTTTCCCGGGATCAGGCAGCGCATATTAACGATGACCGAATTGGCAGATCGCTTGATGTGCTCTTGGATG
>Regulatory_Region_JGI_AMD_5WAY_IRNMTN_READ_1541025654 /accession=XYG67144.g /library_id=LIB_Regulatory_Region_JGI_AMD_5WAY_IRNMTN_20020301 /template_id=Regulatory_Region_JGI_AMD_5WAY_IRNMTN_ /sample_id=Regulatory_Region_JGI_AMD_5WAY_IRNMTN_TRACE_SMPL_20020301 /site_id=Regulatory_Region_JGI_AMD_5WAY_IRNMTN /length=1136
CTTCGTCCCCATCGAGCCCCCAAGTAAAGCCAAAGTCTAAAATACCGGATCATACTGATTAATTAACCCGGTTTTTTTCTTTCCGCCAATTCCTTTTTTTCGGACCTTTTCCTGTTCTAGCGTTGGTTTTAGTTCTTTGGCCCACGGACAGGAAGGCCCTTTCCTATGGCCTTAACCCAACATAACAGCCCAAGGTCCCATTTTGCGGTTAAAAAATTTGGGGTAAATTTGCCCCCCTTAAGTCCGCCTTCAACCCAAATATGTTTTTTTCCCATTCAACCTCTCTTTAAAACTTGCAAA
>Regulatory_Region_JGI_AMD_UBA_IRNMTN_READ_1569668252 /accession=BGUC1477.b1 /library_id=LIB_Regulatory_Region_JGI_AMD_UBA_IRNMTN_20050601 /sample_id=Regulatory_Region_JGI_AMD_UBA_IRNMTN_TRACE_SMPL_20050601 /site_id=Regulatory_Region_JGI_AMD_UBA_IRNMTN /length=1121
CGGCCGGAACATTCGTCTGCTGGGTTGTTCGTCGACGCCTTTCCTACAACCTCATCAGCCGACGCTCGACCCAGATCCTGTATGAGTACTATGCCCGTAATGTGGGATTTGTGGGAGAGGGAGGGTGGTCAGCCACCGGAAAATGGCACTGGTCAAGACGGCTCCTTTCGTTCAAAATGGGAGAATCCGCAGGGGGCTCCGCTTCCCGGTGAATCTCTCCTCGGACCATCGGGGAGTTTTTGGAAGCCCCTGACGGGAGATCTTCGCGGCCGATCGGAGGGGGGACCATGAGAACTCCGG
>Regulatory_Region_JGI_AMD_5WAY_IRNMTN_READ_1541021807 /accession=XYG61185.g /library_id=LIB_Regulatory_Region_JGI_AMD_5WAY_IRNMTN_20020301 /template_id=Regulatory_Region_JGI_AMD_5WAY_IRNMTN_ /sample_id=Regulatory_Region_JGI_AMD_5WAY_IRNMTN_TRACE_SMPL_20020301 /site_id=Regulatory_Region_JGI_AMD_5WAY_IRNMTN /length=1158
TCGTATTATTTTCTATCCTGTTGGACTATGTCCTTACATATTTGCCATCTGCCTTTGACTCTGCTCGTATCATATGAGACTATAGTTCCGCTAACAGGAATCTATGCTACATGGGGGATATCCCTGTCTCTTTCCATCGTTGCCTGCGATCTTGCTTAATCGCCAGCCTCCTCGAACAGCGTATCACCACTAAACATTTTACTTGACCTCCTGCATCCCAATAGCTGATGTGAGTCTATAAGTATCATGCACATTTGCTCGCGACTTATACATATTATATCCTCTCATACCAGTGATTAA
>Regulatory_Region_JGI_AMD_UBA_IRNMTN_READ_1569316566 /accession=BGUC70914.x /library_id=LIB_Regulatory_Region_JGI_AMD_UBA_IRNMTN_20050601 /sample_id=Regulatory_Region_JGI_AMD_UBA_IRNMTN_TRACE_SMPL_20050601 /site_id=Regulatory_Region_JGI_AMD_UBA_IRNMTN /length=1239
CTGGACAATGCGGTGGGTTCACCGCCACCTACACGGTGATCAACACCTATTTCGGTCCTCCGGAAAAATTCAGCGGTACTTCTCACCAGCGCCAGACGCCGATCCGAACCGACCGCCCAAACTCCGGGAACGGGTGACCGGAACGATCATCTTCCCGGAGCTAAACGATCTGGTCGCCGACAAACTCTCCGACAACCGGTTGGCGCTCTGGACCGCCGACGCCAGCGGAAAACTCTCAATCGCCGAACGCTCCGCCCTCCGGCAGTTCCGGGAGGCCGCAAAGAAAGCCCTGGAGGTGAT
>Regulatory_Region_JGI_AMD_5WAY_IRNMTN_READ_1540746829 /accession=XYG68459.g /library_id=LIB_Regulatory_Region_JGI_AMD_5WAY_IRNMTN_20020301 /template_id=Regulatory_Region_JGI_AMD_5WAY_IRNMTN_ /sample_id=Regulatory_Region_JGI_AMD_5WAY_IRNMTN_TRACE_SMPL_20020301 /site_id=Regulatory_Region_JGI_AMD_5WAY_IRNMTN /length=1144
TCACATTCATAGGATAATAAAGAGAGGGGTTATTAGAAAATCTCATCATATAATTATGGTAATATATATTAATCTATTGCCCCAGACGGGTGTGGGACACTATTATTCGTCCCTGGTTATTACAATGTAAACCCTTTTGCCGAGAAATTCCTTAGGGCAATCCACCTTTGCACCCGATCCGAACTTTGTTACTTTCCTCTCTATGAATCCATATATTCCTTTTATAGAGACCTCTGTTGTCTCATGTATTTCCACTTTTCCCATAGTAATGTATATATACATTGTATATATATCTATCTA
>Regulatory_Region_JGI_AMD_UBA_IRNMTN_READ_1569739901 /accession=BGUC37950.x /library_id=LIB_Regulatory_Region_JGI_AMD_UBA_IRNMTN_20050601 /sample_id=Regulatory_Region_JGI_AMD_UBA_IRNMTN_TRACE_SMPL_20050601 /site_id=Regulatory_Region_JGI_AMD_UBA_IRNMTN /length=1211
TACTATACAAGAGAATTCCTTTCATGTACAATCACTTGCAGGAATCAGGACTCCTGGGCTGTTTCTTTTGTTCTTGCATGTCGGCCTCTTACACTCCTCCCGGAGGGACCAATGTNTATCCGCACCTGCAAGAACAAAAAGAAGAACGGCAAGGTCTACCACTCTCACCAGCTCGTCGAAACCCTTCAGACGGAGAAGGGTCCCGGACCCGCATTCTCTTNTCGCTGGGCCGGCTCGATCTCGAGCCCGGCCGCATCAAGGAGCTCGAAGCCCTTTTCCGGGGAGAGGCTCGAAGGGACT
>Regulatory_Region_JGI_AMD_UBA_IRNMTN_READ_1569736170 /accession=BGUC36073.y /library_id=LIB_Regulatory_Region_JGI_AMD_UBA_IRNMTN_20050601 /sample_id=Regulatory_Region_JGI_AMD_UBA_IRNMTN_TRACE_SMPL_20050601 /site_id=Regulatory_Region_JGI_AMD_UBA_IRNMTN /length=1165
GCTACCCTCAACCATGTGTGAATAGGAATTGAGCGGTGTGTTATTGAAGTTCACCCAGCTTGTGTTTGCAGGATACTGGCCAGAGGGAATCTCCGTGAAGTTATAGAGGCCTGGACTGCCGACGGGAGCTTGAATATTTGATCCGGATGAAACTTCAGACGTAAATACCGTAATTGGTATTAATAAACTTAATACTATTAATACCATTAATACCTTAAGTAGCATAGATTAATAAATCACCCTTAAGGGATAAGTTATATAAAAAATATCCATGAACCACCAGAATTGAACTATTATATG
>Regulatory_Region_JGI_AMD_5WAY_IRNMTN_READ_1704683218 /accession=XYD28657.y /library_id=LIB_Regulatory_Region_JGI_AMD_5WAY_IRNMTN_20020301 /template_id=Regulatory_Region_JGI_AMD_5WAY_IRNMTN_ /sample_id=Regulatory_Region_JGI_AMD_5WAY_IRNMTN_TRACE_SMPL_20020301 /site_id=Regulatory_Region_JGI_AMD_5WAY_IRNMTN /length=1121
AGTCTCGTTGATTGTCACTATATTAATACATGCCAGTGGTAAGATAGACCCGCGTGGAAAGAACGAATATTAATTAGACTGATATCGAATCCTATCATCGAGTGTCATGCTCAAGCGGGTAGCTAGGTACTGGAATGCAGCATGAATGGTGCTGTCTCGTATCGACTGAACCTAGGGCCACGGCCATGTTTAAACTATCCGGGAATGTCGACATCGAGAGCATACGATTAGGTGCCGTAACGAGCGCGCTATACTGTAGAGAGATGATCTGAGCTAATATGGCCAATAGGGAGATCTATA
>Regulatory_Region_JGI_AMD_UBA_IRNMTN_READ_1569699716 /accession=BGUC18186.b /library_id=LIB_Regulatory_Region_JGI_AMD_UBA_IRNMTN_20050601 /sample_id=Regulatory_Region_JGI_AMD_UBA_IRNMTN_TRACE_SMPL_20050601 /site_id=Regulatory_Region_JGI_AMD_UBA_IRNMTN /length=1012
TTACAGGTCTTTGGGAAGAGCGTTAAAATTGGACGAAAGAACTCTCCCGGAAAAACCCTTCAACGATTCTGTTCCACTTTCAGGAAAGGCCGCATGCTCGACATACGACGCATTCTTTCGGACACGGAGGCGTGCCGGAAAGCTCTGTTGGACAGGAAAACGGACATCCCGATCGATGCCGTTCTCGAGGAGGAGAAGGAACTGTCCTCTCTCCGGAAACGATGGGAGAGTCTGAGAGAAACCCGCAATCGCCTGTCCGAGGAGATCGGCCGGAAAAAGCGTGTTGGAGAAGAGACCGCT
>Regulatory_Region_JGI_AMD_5WAY_IRNMTN_READ_1704692820 /accession=XYD29725.x /library_id=LIB_Regulatory_Region_JGI_AMD_5WAY_IRNMTN_20020301 /template_id=Regulatory_Region_JGI_AMD_5WAY_IRNMTN_ /sample_id=Regulatory_Region_JGI_AMD_5WAY_IRNMTN_TRACE_SMPL_20020301 /site_id=Regulatory_Region_JGI_AMD_5WAY_IRNMTN /length=1058
GAGGGGAGTTATGTCTTTTGCATACTCACCGTATTGTGTTTTTGAGCTAGGGTTCATGCGGGAGCCTCCATCTTTCTGGAATCCTCTGTTTCAACATGGATTACCTCTTTTAGGTCTACAACTAATATGTCTCCTTCTTTGATGTGCTCCCTAATTCTAATATTCATAGGTATCTGAGCCCTTCCAGATGTTCCAACTTTGATAGAGTTTTACTAATAACCCCTGTCCAATTTTCTGAACCCGCCTGATGTTTCTCTCATGATTTTTCATGTTATTCTTGCTCATGAAGCTGTGATATAC
>Regulatory_Region_JGI_AMD_5WAY_IRNMTN_READ_1541016360 /accession=XYG52858.b /library_id=LIB_Regulatory_Region_JGI_AMD_5WAY_IRNMTN_20020301 /template_id=Regulatory_Region_JGI_AMD_5WAY_IRNMTN_ /sample_id=Regulatory_Region_JGI_AMD_5WAY_IRNMTN_TRACE_SMPL_20020301 /site_id=Regulatory_Region_JGI_AMD_5WAY_IRNMTN /length=1110
GGGACCAGGTGGCCCCCCCATCGGTGGTCTCGAGGAGCGCGCCTTCCCCGGCCACATAGCAGGTCGTGGGACCGGTGCAGCCGATTCCGCTCACCCCCATGGGCGCCAGCGCCTGGGCCACGATGACGAGGCTCCAGGAATTCCCCCGTTCTGGGAGAGAAGGAAGGCATTCATCCCCGTCCCCGAGGGGGGGGAACCGCCATTCAGATCGTCGAGCCCTCGGAAACACCTGGTTAAGTTGGCCGGGCCGAGGGGCCCCTGGAAGGAATTGAAATCGGGGGTCCCGGCGGCCCCGGCTGG
>Regulatory_Region_JGI_AMD_5WAY_IRNMTN_READ_1540931420 /accession=XYG32273.b /library_id=LIB_Regulatory_Region_JGI_AMD_5WAY_IRNMTN_20020301 /template_id=Regulatory_Region_JGI_AMD_5WAY_IRNMTN_ /sample_id=Regulatory_Region_JGI_AMD_5WAY_IRNMTN_TRACE_SMPL_20020301 /site_id=Regulatory_Region_JGI_AMD_5WAY_IRNMTN /length=1084
GTTTTATCTCCATTTATTTTAGTATCTATATTTGTGAATACATTTGAATTGTAAAGTGATTCTATATAATTTTTAAATTTAAGTTTGTCGGGTTCCCTTCCATAGAGTTCACCATACTCTTTCCGGAGGTCTTCACTGCTTATCTCCATCATATGCCCTGCGAGGCTGCACAGGGAAATATATGAATATGCTGTCCTGAGGTATGGCTTCCATGATGAAATGCCTGATATATATAAAATCCTGTGTGACATGACGTATGAAAGCAGATTTTCTATGCCCTTCGCTGGCTACTGCATCGAA
>Regulatory_Region_JGI_AMD_UBA_IRNMTN_READ_1569747866 /accession=BGUC42341.y /library_id=LIB_Regulatory_Region_JGI_AMD_UBA_IRNMTN_20050601 /sample_id=Regulatory_Region_JGI_AMD_UBA_IRNMTN_TRACE_SMPL_20050601 /site_id=Regulatory_Region_JGI_AMD_UBA_IRNMTN /length=1148
AAAAANAAGAGAAAAGAAAAAAAAAAAAAAAAAAAAAAAGAAAAAAGAANNNNNNNNCGGAACCCTTTGAAATAGCGGCTCAAGGCACAGGTTAGGAGGACTGCAGCAGGTCATGGGGTGGCTGGGGAATGAGATGGATGAATCTGGCTACTTGATCATAGTGGGTGTGCTGGGCTGGATTTTCATGATGGAAAACGACCAGCAGCACATCATGATCGTGCTCCCTGGCTCGGGGCATGTCGGCCCCTTTTCTGTGGGTGTCGTGATTCTGGGGGCATTTTTGGCAGTGGTTCTCCTGTG
>Regulatory_Region_JGI_AMD_5WAY_IRNMTN_READ_1704691814 /accession=XYD29033.x /library_id=LIB_Regulatory_Region_JGI_AMD_5WAY_IRNMTN_20020301 /template_id=Regulatory_Region_JGI_AMD_5WAY_IRNMTN_ /sample_id=Regulatory_Region_JGI_AMD_5WAY_IRNMTN_TRACE_SMPL_20020301 /site_id=Regulatory_Region_JGI_AMD_5WAY_IRNMTN /length=1107
TCCCCCGGTAGGGTGGCAAACGGGTGAGTAAGACATGGGTGATCTGCCCTGGAGATGGGGATATCCCTCCGAAAGGGGGGGCAATACCGAATAGTATCCGGTTCCGTGAAGGGGGCCGGGGAAAGGGAGGCCTCTGGTACAAGCTTCCGCTCCTGGATGAGCCCATGGCCCATCAGCTAGTTGGTAGGGTAAAGGCCTACCAAGGCGACGACGGGTAGCTGGTCTGAGAGGACAACCAGCCACACTGGCACTGAGACACGGGCCAGACTCCTACGGGAGGCAGCAGTGAGGAATATTGCG
>Regulatory_Region_JGI_AMD_5WAY_IRNMTN_READ_1541001584 /accession=XYG56898.b /library_id=LIB_Regulatory_Region_JGI_AMD_5WAY_IRNMTN_20020301 /template_id=Regulatory_Region_JGI_AMD_5WAY_IRNMTN_ /sample_id=Regulatory_Region_JGI_AMD_5WAY_IRNMTN_TRACE_SMPL_20020301 /site_id=Regulatory_Region_JGI_AMD_5WAY_IRNMTN /length=1041
TTCGAGCAATATTTTAGAGACTTAACATATATAGCTTTACAGAGACAACCAAGTCCAGATGAAAACAGCTATTTCTTGCAAATTGTTAGAAGTAAGAAAGATGAGATATTAGAAATTCTTAGAGCGTAATATAGTTCTTGTTCAAATTTCTTTCAAAAAGTTTGTCGCAAAGAAAAGCCAGTATTATTAAATCTGAAATTTTAAGGACTTTCCAGCGAATCTGCTTCACTGCTGAGGATGGCGGTATTTGTGGGTCAAGCGAACAAAGAAGAGATGAATTTTTGTCGTAGCGAAAACCAA
>Regulatory_Region_JGI_AMD_5WAY_IRNMTN_READ_1704695147 /accession=XYD31685.x /library_id=LIB_Regulatory_Region_JGI_AMD_5WAY_IRNMTN_20020301 /template_id=Regulatory_Region_JGI_AMD_5WAY_IRNMTN_ /sample_id=Regulatory_Region_JGI_AMD_5WAY_IRNMTN_TRACE_SMPL_20020301 /site_id=Regulatory_Region_JGI_AMD_5WAY_IRNMTN /length=1178
TGTNACTCTAGAGGATCCCGCCTTGGGTGGCTAATGAGTGAGCTAACTCACATTAATTGCGTTGCGCTCACTGGCCGCTTTCCAGTCGGGAAACCTGGTCGTGCCAGCTGCATTAATGAATCGGCCAACGCGCGGGGAGAGTCGTGTTTGGCGTATTGGGCGCTCTTCCGCTTCCTCGCTCACTGACTCGCTGCGCTCGGTCGTTCGGCTGCGGCGAGCGGTATCAGCTCACTCAAAGGGCGGTAATACGGTTATCCACAGAATCAGGGGATAACGCAGGAAAGAACATGTGAGCAAAAG
>Regulatory_Region_JGI_AMD_UBA_IRNMTN_READ_1569675942 /accession=BGUC5544.g1 /library_id=LIB_Regulatory_Region_JGI_AMD_UBA_IRNMTN_20050601 /sample_id=Regulatory_Region_JGI_AMD_UBA_IRNMTN_TRACE_SMPL_20050601 /site_id=Regulatory_Region_JGI_AMD_UBA_IRNMTN /length=866
CGAGTGCGTATGTCTTGCTCTCTCCGGACATCACGGCTTACAAGATCCATCCTGTTACCGATCATCCGAGCAGTCTGCTATAGTGTATATAGGATTTTCTCCGTTCCTCACCGAGAACTCGCTATACGAAAGGACCTACGTGATACGACTATTTTTATATGTCAATGTCATGATAATAATGGTATCTTAGACTTCAGGTGGCACTTTTCCGGAAAATGTGCACCGAACCTCTATTAGCTTATTTATCTAGATACGTTCGGATATGTCTTCGCTCTTGACACGATAACTGTGATACCTGCT
>Regulatory_Region_JGI_AMD_5WAY_IRNMTN_READ_1704641348 /accession=XYD11934.y /library_id=LIB_Regulatory_Region_JGI_AMD_5WAY_IRNMTN_20020301 /template_id=Regulatory_Region_JGI_AMD_5WAY_IRNMTN_ /sample_id=Regulatory_Region_JGI_AMD_5WAY_IRNMTN_TRACE_SMPL_20020301 /site_id=Regulatory_Region_JGI_AMD_5WAY_IRNMTN /length=1131
AAATCACATGATTGTGATTGTTTCTGTGAAATTCTCTGCAGGAAACTGGAAATATCTCAGTCTTCCTGCTGGACATAATGCAGATAAATGTGTATACAAATTGCACCTAGACAGGGATATTCGCCATGGCAACTTGGTGCCTCCAAAGCGGCTGCACTGTAACCAGCAACAGGTTCTCACAAAGCTGTAAGGATCGTGCGGTGTGGAAAAAAAGCTATGCGAAAGTGATAGCCTCTGATTCGGATGAGAAGGTATAGTTTGCAGGCAAAATTCAACCTGAAGTATTGTCAATCAGAAACA
>Regulatory_Region_JGI_AMD_UBA_IRNMTN_READ_1569679048 /accession=BGUC7307.g1 /library_id=LIB_Regulatory_Region_JGI_AMD_UBA_IRNMTN_20050601 /sample_id=Regulatory_Region_JGI_AMD_UBA_IRNMTN_TRACE_SMPL_20050601 /site_id=Regulatory_Region_JGI_AMD_UBA_IRNMTN /length=1102
ATACATCGTCCATTAATGCCTATCTGTGAAGATAGTTCGATTTCCCTACCCACCACGATTTGATCCTATCTGTATTTTTCTGCTTTCTCCCGTTTCCATATTGCAAGCTTTTCCGATCCTCCGCAGGCTGTGTTTCTCTTCCATCTTGCATCTTTTTCAAACTTCAGTTTTTCTCGCAGGGAGAATCTCCCTCCAACAAGAACGGTTCAGGAAGCATGCAGTTTCTGATCCGTTCTCAATGATGTTTCGGATATGAGCTATTCGATAAGGGTTTGCAGATTTTTTATTGACTCTGAAATG
>Regulatory_Region_JGI_AMD_5WAY_IRNMTN_READ_1540947701 /accession=XYG42560.b /library_id=LIB_Regulatory_Region_JGI_AMD_5WAY_IRNMTN_20020301 /template_id=Regulatory_Region_JGI_AMD_5WAY_IRNMTN_ /sample_id=Regulatory_Region_JGI_AMD_5WAY_IRNMTN_TRACE_SMPL_20020301 /site_id=Regulatory_Region_JGI_AMD_5WAY_IRNMTN /length=1119
TGTATTTTACAGGATTTACAAGAACGCTACCCCAATGCACAAAATTCACCTACTACTAATATATAGATATATATAATAGTATAAGAAAATAAGAAAATATTATAATGTGTCTATTGGGTATTATGTGCATTGGGGTAGTGTTCTCTAAAAACATTGGAAATACAGTATTATAAAAAATAGTAAATAATAATATTTTTTTAAATGTTGCTGTAAACTTAATGTTTTGAAGGAGAATTTAAATTTGTGTGCATTCGTGCAGTGATGTTATGGTTCGGTTTAAACTTAATATTAAAATACAAA
>Regulatory_Region_JGI_AMD_5WAY_IRNMTN_READ_1540744360 /accession=XYG70406.g /library_id=LIB_Regulatory_Region_JGI_AMD_5WAY_IRNMTN_20020301 /template_id=Regulatory_Region_JGI_AMD_5WAY_IRNMTN_ /sample_id=Regulatory_Region_JGI_AMD_5WAY_IRNMTN_TRACE_SMPL_20020301 /site_id=Regulatory_Region_JGI_AMD_5WAY_IRNMTN /length=1178
GGAGTTTCGTTTGAAGCCATTAAAGCATCCGGCGAGGATGGGGGGGATCTCGCCGAACGCAGATGACAGGATTCAATCTGGATCCGTACTGTATCTGGCAAGGTTTAACTAAGCCGAGAGTTTACCATTGGGCGATTTTATTATGCGTGTTCTGGGTCTGTCAATTTTTCTCATTGTATCCCTGATTCCGATATAGAAGTGTGAAAAAACAAAAAAAGCCCTCTTCCCGTTGGATTTTCGGTGAGATACACTCTCACCAAGCAGGTGAAAACCACAACGGAGAAGGAGGGCTGACGGATA
>Regulatory_Region_JGI_AMD_5WAY_IRNMTN_READ_1704693254 /accession=XYD29995.x /library_id=LIB_Regulatory_Region_JGI_AMD_5WAY_IRNMTN_20020301 /template_id=Regulatory_Region_JGI_AMD_5WAY_IRNMTN_ /sample_id=Regulatory_Region_JGI_AMD_5WAY_IRNMTN_TRACE_SMPL_20020301 /site_id=Regulatory_Region_JGI_AMD_5WAY_IRNMTN /length=1086
AAGAGGGGATCTGGCGGGAAGTCCCGGATAATGGTTGAAACAAGAAGGCAAGGGGGGTATCCTGTTTTACACAGGGCCCTTTCCTTTTTCCATCCTTGTCTTCTCTGGAACACAACATTTTGACTCCATTTCAGGAAGGAAGGAGGATGACGTCATGACAGGGAAGAGGCCTCTTCCCTGTCATCTAAAAGGTCCAGAGCGCCATGGAAAGACTTTCTTCTGTAAAAGAAAGAGGAGGGGATACTGCTGAAACAACCAGACCTTCAGTCGTATTCCTGTCCGCATGTATGGGACGGGAAA
>Regulatory_Region_JGI_AMD_5WAY_IRNMTN_READ_1541013973 /accession=XYG55943.g /library_id=LIB_Regulatory_Region_JGI_AMD_5WAY_IRNMTN_20020301 /template_id=Regulatory_Region_JGI_AMD_5WAY_IRNMTN_ /sample_id=Regulatory_Region_JGI_AMD_5WAY_IRNMTN_TRACE_SMPL_20020301 /site_id=Regulatory_Region_JGI_AMD_5WAY_IRNMTN /length=1103
AGTGGCACTCTTAGGTATACCAAAAATAAAATAGATGTAAAGTCACCTCTCCAAATGTTTAACCTTAAACTATCCCTAACCAAATATATTTATCAGCTCCTCCCTATGTTAGATTTTTGGGAGTATATACCGCCCAATTTGCAATTGAATTACTCTTGACCCCTAGCCGTTTATTTTCCAACATTAAAATAATTACTGGCAACTTCCCAGCGTTTTAGAGTGCCACCCCTTGCCTACTTAAAACTTACTGGTCTACATACCTGGTGGCATACTTACATACCCAGCTAACGAAATTTCATT
>Regulatory_Region_JGI_AMD_5WAY_IRNMTN_READ_1540936298 /accession=XYG35669.g /library_id=LIB_Regulatory_Region_JGI_AMD_5WAY_IRNMTN_20020301 /template_id=Regulatory_Region_JGI_AMD_5WAY_IRNMTN_ /sample_id=Regulatory_Region_JGI_AMD_5WAY_IRNMTN_TRACE_SMPL_20020301 /site_id=Regulatory_Region_JGI_AMD_5WAY_IRNMTN /length=870
TAACTCACCATTATACCAATGTATAACTGTTACTTATACTTTATTATATGGTCTATGGCTGACATTGATTGTATGTAATATTTTTCAATCTGTTATGGCGAGAATAGAAATACTGGATTTGCAATGCAATGACTCCGATAACAATTGTGACGTGCAGAAAAATATCTAAAAGTACCGTAATTTCCTGTAATTACATTGCAATAAGGCAGAAACTAAATGTTCGGCATAGATAGAAATACTTATATTATATCCTAAAATATTGGAAGCGGGCTCGTGGCCTAGTATGGATAAGGCACCGTC
>Regulatory_Region_JGI_AMD_UBA_IRNMTN_READ_1569865812 /accession=BGUC61764.g /library_id=LIB_Regulatory_Region_JGI_AMD_UBA_IRNMTN_20050601 /sample_id=Regulatory_Region_JGI_AMD_UBA_IRNMTN_TRACE_SMPL_20050601 /site_id=Regulatory_Region_JGI_AMD_UBA_IRNMTN /length=1040
ACGGCATTCCCTCGATTCTCTATGTCAACGGCAGCTGCGCGTTGCTGGAGGACATGGTGACGGCAGGGACGAACGTGGTTTCGGTAGACTGGCGAATGTCGCTTGCCAACGTGCGGGAACGGGTTCCTGCCAGCGTTTCCATCCAGGGGAATCTCGACCCTGTTTCTCTTTTGGGGACACCGGCCATTCTCCGTGATGAAACCCGCCGGATTCTGGAGGACATGAAGGGACGTCCCGGATATGTGTTCAACCTTGGCCATGGCATTCTTCCGTCGACTCCCGTGTCCATGGCAAAATATC
>Regulatory_Region_JGI_AMD_UBA_IRNMTN_READ_1569818737 /accession=BGUC53206.g /library_id=LIB_Regulatory_Region_JGI_AMD_UBA_IRNMTN_20050601 /sample_id=Regulatory_Region_JGI_AMD_UBA_IRNMTN_TRACE_SMPL_20050601 /site_id=Regulatory_Region_JGI_AMD_UBA_IRNMTN /length=1025
TTCCCGGAAAATCGTTTTTTCTCTCTGCAATATTCTTTCCCAGCAGGACGACATTCCATTAATTATATCCCAACGGTGGCGTCCTCAGAAACACTTCCTCGGGCGACGGGAGCCTTCGCTCACCTCTCCCCGTTCGGAACGCCTCCCTCTTCGTCGGCCGGCGTCAGGTTGGCCAGACGAGCCAAAAGGGTGCGGGGAGGACCCTCTGAGAAGCGCACCACCAGCTCGAGATCGGGGTCGGGGCTCCGGGCATCAAGGACCACGCCCTCCCCAAAGCGGGGATGGCGCACCTTTTTTCCG
>Regulatory_Region_JGI_AMD_5WAY_IRNMTN_READ_1540918447 /accession=XYG27034.b /library_id=LIB_Regulatory_Region_JGI_AMD_5WAY_IRNMTN_20020301 /template_id=Regulatory_Region_JGI_AMD_5WAY_IRNMTN_ /sample_id=Regulatory_Region_JGI_AMD_5WAY_IRNMTN_TRACE_SMPL_20020301 /site_id=Regulatory_Region_JGI_AMD_5WAY_IRNMTN /length=897
CCTGATATTAAAGCCTGGAAAAGGATTATTCAGGAATCTTTTAGCATGTTTCTAACTATAATCCCTTTATTTTTCATTTTACTTTTATGTAATTTCAGCATGGGATTCCATGAATCCTGGAAGCCTTGATTCAAGCACATCCATCAGGCAACATCTGCATATCAATCATTCACCAAGGACAGTTTTTGCCCCAAAGCGCTCACTGAGCCATTTGCAGTACGTGAAGTACATTTATCCTGCATCTGAAAGTATTGGAATCACAACGCAGAAAAGAAAATTCAGACTTTCATGAATTTGCCA
>Regulatory_Region_JGI_AMD_5WAY_IRNMTN_READ_1541001881 /accession=XYG57195.b /library_id=LIB_Regulatory_Region_JGI_AMD_5WAY_IRNMTN_20020301 /template_id=Regulatory_Region_JGI_AMD_5WAY_IRNMTN_ /sample_id=Regulatory_Region_JGI_AMD_5WAY_IRNMTN_TRACE_SMPL_20020301 /site_id=Regulatory_Region_JGI_AMD_5WAY_IRNMTN /length=1023
TTTTCTCCAGGGACTGAACCCTGTTCCGGTATTGCTCTTTCTTTTTTTGGAACGAAGATCGTCGTCGGAAGCGCTTATTCTGGGAGGACTGGCAGGAGGACTTGTGTCCCTTGTCTTTCCCGGACCTTCCCTGATAACTCTTATTCGGTATGCTCTGGAAGGGGTTCTTGCCGCTCGCCTTCAACCGCCTGGGACTTCTTCCGGAGCCAAGACTTTAGGTTTTTTTTGGACATTCATGGGGTTTGATCTGGCGTTGGGGCTTCTCTCCCGCCTCATTCTTGACGAACCCCTTACGATAGA
>Regulatory_Region_JGI_AMD_5WAY_IRNMTN_READ_1540914972 /accession=XYG24615.g /library_id=LIB_Regulatory_Region_JGI_AMD_5WAY_IRNMTN_20020301 /template_id=Regulatory_Region_JGI_AMD_5WAY_IRNMTN_ /sample_id=Regulatory_Region_JGI_AMD_5WAY_IRNMTN_TRACE_SMPL_20020301 /site_id=Regulatory_Region_JGI_AMD_5WAY_IRNMTN /length=885
TGTGGAGACTGGGGAGGATGCAAACTTAATTTTCTTTNNNNNNNNNNNNGGGGNNNNAATAGGAATTAGCCGTCACGCTTCATGCTGTGCGGGACGAANTCTAGATGCATACCCCTGTCAATGAACTCGGCCATAATCGAGCGTGATTAGCCGAGCTATGCAAACTGGGGAGTCTCCAACGCTTCCTTCGCTGACTGCACTCACTGCGCTCGGACGTTCGGATGCGGAGAGCGATATCAGCTCACTCACAGCGTTGTACATCGGTTATCCACAGAATCAGGGGATGGCGCATGAAAGAAC
>Regulatory_Region_JGI_AMD_UBA_IRNMTN_READ_1569811702 /accession=BGUC49290.g /library_id=LIB_Regulatory_Region_JGI_AMD_UBA_IRNMTN_20050601 /sample_id=Regulatory_Region_JGI_AMD_UBA_IRNMTN_TRACE_SMPL_20050601 /site_id=Regulatory_Region_JGI_AMD_UBA_IRNMTN /length=965
TGCAACATTGATTGNGAACACCTAAGGGATAAATACGTGATGACGACCAGGGATGGGATAAAATTGTGAATGTCCCGTTGGAATCCTGTACTCAGTCAGTAATGTCATTCTAAAATAAATGACTGTATTTTACCACAGTTCCAGGTCATCAGATGAAAGTAATANGATTTGATCATTTTCTATATTCCACCCGGCATTTAATCCTAAAAAGATTTCCTTAGCCTTTAAGGAATGAAATTGGTTAAAACCTTAAAATTTATGTTCCCGAAATTTGAAAGCCTTAACCATCCTGGTATTAAA
>Regulatory_Region_JGI_AMD_5WAY_IRNMTN_READ_1541003394 /accession=XYG54484.b /library_id=LIB_Regulatory_Region_JGI_AMD_5WAY_IRNMTN_20020301 /template_id=Regulatory_Region_JGI_AMD_5WAY_IRNMTN_ /sample_id=Regulatory_Region_JGI_AMD_5WAY_IRNMTN_TRACE_SMPL_20020301 /site_id=Regulatory_Region_JGI_AMD_5WAY_IRNMTN /length=1279
GAATCAGTTTCAACTATTATTCTTTTGGATTTAGTATATTCTAGTGTAGAAGTTGTAATAAAGAAAATAAAAGAAATAAAATCACATTTATCTGATATTGAAATAATAGATGGTCAAAACAAGGCAAAGGAACTGTTATTTAAGGACGAATTTTTGACAGAAGAATTACGAAATCAAATAATAGAATGGGAACAAATTGATTAATATTGGCAATATTATTCCTGGGTATATTTATTATGTTTCTCTAAATGATGCTATGGCATTGTAAGCAAATAACATAGTTATATAAACAACTAACTG
>Regulatory_Region_JGI_AMD_UBA_IRNMTN_READ_1569864385 /accession=BGUC61050.b /library_id=LIB_Regulatory_Region_JGI_AMD_UBA_IRNMTN_20050601 /sample_id=Regulatory_Region_JGI_AMD_UBA_IRNMTN_TRACE_SMPL_20050601 /site_id=Regulatory_Region_JGI_AMD_UBA_IRNMTN /length=904
GTTTTTCACTGCAATTTTCCAGATACGGATTCAGTTTCCTCTTCTTGCCATTGATGGATCCATGGCGTATTTCTGGCCATCAGGATCAGCAAGTATGAGGATTTTCCCACGATCTACCAATCTTCTGAGAGCCGATTCCATGGTCTTCTTCCTGATTCTGCCAGCCTTGCCTTTTTTCATAATTTCACGTATGGTTCTGTTTCTCATTTCCATTATGATCTCAGCTGCGGCATCCTCATCTGCGCCATAGGCAACCTGCCTGTATGCGACCAATGATACCGGGATCATGGCTACCAGTGC
>Regulatory_Region_JGI_AMD_UBA_IRNMTN_READ_1569721472 /accession=BGUC28704.b /library_id=LIB_Regulatory_Region_JGI_AMD_UBA_IRNMTN_20050601 /sample_id=Regulatory_Region_JGI_AMD_UBA_IRNMTN_TRACE_SMPL_20050601 /site_id=Regulatory_Region_JGI_AMD_UBA_IRNMTN /length=1005_regulatory_region_2
TTTTCTCCCTCCCGGGCTGTTGGGGTTCTCCCGGGGGCTTTTGCATTTGCTGCAAAATTTTTGGTAACATCGTATTTTACGTTTTCAGTTCAGGCTCAGTCCTTATAATGGGCGATTTGGTTTCAAATTCAGAGAAGGTGGAAAGACGATGGCTCAGTTTGCGGTTGTCCGGACAGGCGGAAAAATGTATCGCGTGGCGCCCGGGCAGGTGTTGGTTGTCGAACGTGTTTCCGGCGAGGGAGAGTTTACGCTCGGGGATGTTCTGATGGTTTCTGACGAACAGGGAACTCTTTTTGCCGA
>Regulatory_Region_JGI_AMD_5WAY_IRNMTN_READ_1541016003 /accession=XYG52501.g /library_id=LIB_Regulatory_Region_JGI_AMD_5WAY_IRNMTN_20020301 /template_id=Regulatory_Region_JGI_AMD_5WAY_IRNMTN_ /sample_id=Regulatory_Region_JGI_AMD_5WAY_IRNMTN_TRACE_SMPL_20020301 /site_id=Regulatory_Region_JGI_AMD_5WAY_IRNMTN /length=1112
CTTTCTCATTGTTCAGAGAAGAATCATACGGTCTTTTTGCTTTTAAATTTGGAGAACTTCTAATAAGGGTTACGTTTCCAGATTCAATATTTAGACTTTCTTTAATTTTCATTGCAAAGTCGTATCTTGAGATTCTCTCTCCGGATACATTTAATATCCCATATATCCTCTTATTAATAAGCTCCCTAATCGATTCTGCCNAAAGAGTTGCATGTATTGGAGAATAGTAGGAATCTATGCAGTTTACAGTACCACCTTCTCTCANCGTCTTCGCAACATATAATGGAAAATTTATTTTTT
>Regulatory_Region_JGI_AMD_5WAY_IRNMTN_READ_1704683616 /accession=XYD19514.x /library_id=LIB_Regulatory_Region_JGI_AMD_5WAY_IRNMTN_20020301 /template_id=Regulatory_Region_JGI_AMD_5WAY_IRNMTN_ /sample_id=Regulatory_Region_JGI_AMD_5WAY_IRNMTN_TRACE_SMPL_20020301 /site_id=Regulatory_Region_JGI_AMD_5WAY_IRNMTN /length=1175
NNNNNAAAAAANNNAAAAGACGGCAGNGCATGCTTCATGCGTGCAGGTCGACTCTAGAGCATCCCCTTTTGATGCCCAACGTGAAAGGCTATAATGAAAATGCCGTTTTAGTCCGACTATATAGGTTTCGATAAATGAAAGTACATAGAGTTATAGGCTCTCGTTCGCATTATGCATGAAAGTAATAAACATAACTCCTTTAGCTAAAGTGACAAAAGCAGAAACATGCGATTATTTCTATGCTCTTATGCCGCAATATATAATATGAAAACATTTTTATACAATGATTTTTTTCATAAA
>Regulatory_Region_JGI_AMD_5WAY_IRNMTN_READ_1704683275 /accession=XYD28731.y /library_id=LIB_Regulatory_Region_JGI_AMD_5WAY_IRNMTN_20020301 /template_id=Regulatory_Region_JGI_AMD_5WAY_IRNMTN_ /sample_id=Regulatory_Region_JGI_AMD_5WAY_IRNMTN_TRACE_SMPL_20020301 /site_id=Regulatory_Region_JGI_AMD_5WAY_IRNMTN /length=1125
ACAATAAATATATAATATATTCGTGAAGCACAGCAATAACAATAATGATATCAGTCTGTCTCCTACGACATATTTTCATTTATATATTAATACATAACGTAATATCTATTAATATCAATAAAGCTATTAAGTGAAAATTGCCCATATAGTATGTTGTACTATATATAGACTTTCCCTTACCCACACTCTCCGCATGTCCAACCGGATCAGACATGCATAATTCACCGGCAATGTAGTTTATTACGATACAGAAGGTTCTGATTGCTTATCTATCGTGGCAGACAAGTTAAAATTTGGGGG
>Regulatory_Region_JGI_AMD_5WAY_IRNMTN_READ_1541012298 /accession=XYG50428.g /library_id=LIB_Regulatory_Region_JGI_AMD_5WAY_IRNMTN_20020301 /template_id=Regulatory_Region_JGI_AMD_5WAY_IRNMTN_ /sample_id=Regulatory_Region_JGI_AMD_5WAY_IRNMTN_TRACE_SMPL_20020301 /site_id=Regulatory_Region_JGI_AMD_5WAY_IRNMTN /length=1150
CCAAAAAATATGGTATACTGATTTTAGTAGCATGAAGTTAAAAATAAAAAGTCAAAAATAAAATCAAAGTCTCCTTCCGAGACCTCTAAAAGTCGTCAACGTGGCTCACTTCTCTTTCACGAAGAGGGGTGTGTGCTGAGGTTCTGACGACATTCAAAAAATAAATCACAAAACCCAAATAAGGCAGAACCCGCTCAGCCCATGTAAACAGGCACATGGACCCTGTGTGTTTTTTCTGTCCCAAAAATAAAACCAAAAAGGAGGTGATATGCCTGGAATCTGATATTTGTAGGAGTTTCC
>Regulatory_Region_JGI_AMD_5WAY_IRNMTN_READ_1704677034 /accession=XYD22828.y /library_id=LIB_Regulatory_Region_JGI_AMD_5WAY_IRNMTN_20020301 /template_id=Regulatory_Region_JGI_AMD_5WAY_IRNMTN_ /sample_id=Regulatory_Region_JGI_AMD_5WAY_IRNMTN_TRACE_SMPL_20020301 /site_id=Regulatory_Region_JGI_AMD_5WAY_IRNMTN /length=1120
AAAGATTGTTTTTTTATTGGCGTGGTTTTTTAAATATTACTATAAGCACATAAGGGCTATTTAGATGCATTTATATGCATGATTATGATAACTTTAACAGCAAGCCATCTATATAGGCCAACCACTCTAATGTGGACCCACAGTCAGGCACGACTAAACAGGAGCCGATGGTTCCTGTCATAAACATGCAGAATATGGGAGATCAATAACTATTAAAGGAGAAGAAAAGAAGATGGATATAAGCACGAAGAAGGTCGAACTGGTAAAATGCGGCGAGGGATTGACGTGAACTTTCTGACT
>Regulatory_Region_JGI_AMD_5WAY_IRNMTN_READ_1541028943 /accession=XYG66305.b /library_id=LIB_Regulatory_Region_JGI_AMD_5WAY_IRNMTN_20020301 /template_id=Regulatory_Region_JGI_AMD_5WAY_IRNMTN_ /sample_id=Regulatory_Region_JGI_AMD_5WAY_IRNMTN_TRACE_SMPL_20020301 /site_id=Regulatory_Region_JGI_AMD_5WAY_IRNMTN /length=1039_regulatory_region_2
CCGAAAGAAACTCAAACCAATCACGCATGTCTCTCCCGGAGTCGCCTTGGCTTTTACCGATCTGGGCTCCATGACCCGAACACTGGCGCTTCAATGGGCGTCCAATGACGATCTCCTCCTTGCCGCCCTGCGAAAAGACTGGGAGCGATGTTTTCCGGGTCCTGTTTCTGCCCACTCCCGACCCTGGTCCTATAGCAGGAACATCCTGGTCATTGCCGTGGACAGCGCCCTCCACCGAAAGGAGTTTTCCTTTCTGGAGCCTCAGTTTCGCCAGGCGATTCGTCGCCTGTTTCCGGAAGC
>Regulatory_Region_JGI_AMD_5WAY_IRNMTN_READ_1540944477 /accession=XYG38664.b /library_id=LIB_Regulatory_Region_JGI_AMD_5WAY_IRNMTN_20020301 /template_id=Regulatory_Region_JGI_AMD_5WAY_IRNMTN_ /sample_id=Regulatory_Region_JGI_AMD_5WAY_IRNMTN_TRACE_SMPL_20020301 /site_id=Regulatory_Region_JGI_AMD_5WAY_IRNMTN /length=861
TGCTGAAAATAAAACGCGATATACTTTAAACAAAGTTCATCCTGGGGCAATCGTTCGTTATTGATCTATGGTCGAGCCGGAAGGAAAAGAGAGCCTGGCCACTACGACTACCTGAAGAAGATGCATGGATCGTGGAAGAAGGGTGAATCCTCACATTCCAGAAACGCTCCCTCCAGGAGGATTGGATTATGGCCACTACCTCCTTCTGGAAACAATTTACGCCAGGATCAGTGGTATTTTTAGGATGAAGCTCATCGTGCCTTTTGCCACAAAACCACGCATTTCCTTACATCACAAAGG
>Regulatory_Region_JGI_AMD_5WAY_IRNMTN_READ_1540745911 /accession=XYG71285.b /library_id=LIB_Regulatory_Region_JGI_AMD_5WAY_IRNMTN_20020301 /template_id=Regulatory_Region_JGI_AMD_5WAY_IRNMTN_ /sample_id=Regulatory_Region_JGI_AMD_5WAY_IRNMTN_TRACE_SMPL_20020301 /site_id=Regulatory_Region_JGI_AMD_5WAY_IRNMTN /length=1305
TTCATCGTTTACTGCCGGGGACTACCAGGGGTAACATAAAACTAGTTTCCTCCCACAAACCATTTCCGCCCTCAGGCGTCAAGATCCAGCCTCAAAAAGGCCGCGCTTCTTCCACTGGGGGTTACCTACCCCATAACCAACGGAATTTCAACCGGCTTCCATGGATGAAATTTCAAAATCACCACCCTTTCTGGAAACTTCAAAATTCCCCGCAAAGATTATCAAAGAGGGGAAACCCCCAATGTTAGGAGCGCCACCGGATCTTTTAAACTACCCAAGTACTCTTAAAGAGAAAACGTG
>Regulatory_Region_JGI_AMD_UBA_IRNMTN_READ_1569316311 /accession=BGUC70786.y /library_id=LIB_Regulatory_Region_JGI_AMD_UBA_IRNMTN_20050601 /sample_id=Regulatory_Region_JGI_AMD_UBA_IRNMTN_TRACE_SMPL_20050601 /site_id=Regulatory_Region_JGI_AMD_UBA_IRNMTN /length=1190
ATACAGAGGGGACCCGTCATCCATTCACAGGAGAAAACCGCTTTTCCTGAATCCGTCCCCTTTCCATTCGAAAGGTCCGGTATCAGGTTTGATGAACCGAATTTTGTAATGGTATCATGGATCCCATGCGAGCGCCATTACATCCCACGCTTTCTCCCTTTGTAGGCTGTCTTCCCTGGCCGACGGTGCTTTCATGAAAAAGAAACTTCGGATTCTGGGTGCGCTTCTTTTGGTGAGCGGAATCATCCCCGCCGGAGGTCCCGTCTATCTCGGACTGATCCGGGACGATATCCACGCCCA
>Regulatory_Region_JGI_AMD_5WAY_IRNMTN_READ_1704681329 /accession=XYD27687.y /library_id=LIB_Regulatory_Region_JGI_AMD_5WAY_IRNMTN_20020301 /template_id=Regulatory_Region_JGI_AMD_5WAY_IRNMTN_ /sample_id=Regulatory_Region_JGI_AMD_5WAY_IRNMTN_TRACE_SMPL_20020301 /site_id=Regulatory_Region_JGI_AMD_5WAY_IRNMTN /length=1060
GGATAGACGCAGAGACAATCTGTATCTCTGATGGAGGACGGGAGCCGCTCAGAAGGTGTTACCATCGGCATAGGCACACNATAGAGATCATATNTGAATGCCTTCAGCTCTCTGAGCCTGATAATGGGAATCTTCCATGGGCCTTATTACTGCGTTCAATTCATCGTTGCTGATTATTTTATTCTTATATTCCCTGTAAATATAGTTCACATCCCGTTGCTATTTTCATTTCTCTGGTTATTTCTGTTAACGATTTTTGATGCATATTATTTTACTATATCTTTAGAGAGCATATATATG
>Regulatory_Region_JGI_AMD_5WAY_IRNMTN_READ_1704652633 /accession=XYD15900.y /library_id=LIB_Regulatory_Region_JGI_AMD_5WAY_IRNMTN_20020301 /template_id=Regulatory_Region_JGI_AMD_5WAY_IRNMTN_ /sample_id=Regulatory_Region_JGI_AMD_5WAY_IRNMTN_TRACE_SMPL_20020301 /site_id=Regulatory_Region_JGI_AMD_5WAY_IRNMTN /length=864
GATAGAAACAGATGGAGCGAGTTGGTGTAACAGGAATAGTTAACCATGGATGTATAGCCACCGGGGACGGAAATTAAAGATAGCTATTCATCTATAATAATTCATGTTTTCAATGATACGTTATGCAGTAGTCGCTGAAAAATATTTCTACGTAACTTATAGCTAAATCGTACTAATCGATATATGTGTATCCTAGCCATATATATCTTTGTGTATATTTAAACATTATTTTGATTTTAAGATATAAATTTTTATTTCCATTGAATTTTTGCGCAAAAATTTATATATAATCACCTAATA
>Regulatory_Region_JGI_AMD_5WAY_IRNMTN_READ_1704655594 /accession=XYD18929.y /library_id=LIB_Regulatory_Region_JGI_AMD_5WAY_IRNMTN_20020301 /template_id=Regulatory_Region_JGI_AMD_5WAY_IRNMTN_ /sample_id=Regulatory_Region_JGI_AMD_5WAY_IRNMTN_TRACE_SMPL_20020301 /site_id=Regulatory_Region_JGI_AMD_5WAY_IRNMTN /length=1083
GTCGTTAATCCTAAATTTCGTTTAATTGAATCAACCAGTCTTTTTCTTTGCTCCGATTCCCTTTTTTGGTCCTTTGCGGGTACGGGCGTTCGTCTTAGTTCTTTGTCCTCTAACCGGAAGGCCTTTGCGATGTCTGAGGCCTTGATAACAGCCTATATCCATCTTGCGCTTAATATTCTGGGAAATCTCGCGGCGAAGATCTCCTTCAACGGAGCATGTCGTTTCAACAGCCTCTCGAAGTTTAGCAACTTCGTCATCTGTTAACGCATGAACACGAGTATCGGGATTAACTCCGGCTTT
>Regulatory_Region_JGI_AMD_5WAY_IRNMTN_READ_1541028954 /accession=XYG66316.b /library_id=LIB_Regulatory_Region_JGI_AMD_5WAY_IRNMTN_20020301 /template_id=Regulatory_Region_JGI_AMD_5WAY_IRNMTN_ /sample_id=Regulatory_Region_JGI_AMD_5WAY_IRNMTN_TRACE_SMPL_20020301 /site_id=Regulatory_Region_JGI_AMD_5WAY_IRNMTN /length=1026
CGCAAAAATGCTCTTTTTCATGGCGTCCAGTCCCGTATCCATTTCATTCATGGAGACTGGACGGAAATGCTGCGGTTGGACCAGAGGTTCGATCTGATCGTTTCCAATCCTCCCTATATTGCTTCCGGAGACATTGCCTGTCTTGATCCGGAAATCCTGTTTTATGAGCCAAGGGAAGCTCTTGACGGTGGACCGGATGGACTGGTTTTTTACAGAAGACTGATGGCGGTCTTGCCGGGTCTTCTTTCTTCGGGAGGGGTGGCTGCAGTGGAAATTGGATCCTGCCAGGGAGATTTTTTC
>Regulatory_Region_JGI_AMD_UBA_IRNMTN_READ_1569866857 /accession=BGUC62288.b /library_id=LIB_Regulatory_Region_JGI_AMD_UBA_IRNMTN_20050601 /sample_id=Regulatory_Region_JGI_AMD_UBA_IRNMTN_TRACE_SMPL_20050601 /site_id=Regulatory_Region_JGI_AMD_UBA_IRNMTN /length=990
GTTGTCGAACGTGTTTCCGGCGAGGGAGAGTTTACGCTCGGGGATGTTCTGATGGTTTCTGACGAACAGGGAACTCTTTTTGCCGAGGGGAACAAGGTTCTCCCAGTCACGGTAAAAGCGCGGATTCTTCGCCAGGAACGGGATGCGAAGATTATCGTGTTCAAGAAGAAAAAGCGCAAGAACTACAGGCGAAAGCAGGGTCACAGGCAAGACGTTTCCCGGATTCAGATTCTTGAAATTGTCCGGACGGCCTGAAAGGTTTGATGTATCATTTTTACCGGCTGGTATCGGAAGATCCGG
>Regulatory_Region_JGI_AMD_UBA_IRNMTN_READ_1569731059 /accession=BGUC33506.x /library_id=LIB_Regulatory_Region_JGI_AMD_UBA_IRNMTN_20050601 /sample_id=Regulatory_Region_JGI_AMD_UBA_IRNMTN_TRACE_SMPL_20050601 /site_id=Regulatory_Region_JGI_AMD_UBA_IRNMTN /length=1053
AAGGGAGAAGAGAGACGAGCAAGGAAGAAAAAAGGGAAGAAAGAACAAAAGGGNNNNNNNCAGAGTCTCTTTCAGACGGAGGCAGCTGCTGCTGCAGGTGACCTAGAGGATCCCGCGGCATAATAAAGCTCTTAGCCTTGGCGGCATATATTTCGGGATGCTTTCCTCAAGCATGGCCGCGCGCAGCTTAATCGATGGCACTCTTGCCTCCGGATATAGGCGCAAGCTTGAGAATGCCGGAATACTCAGGCGCGTATCTGACGAGTTTGCGCTGCTGAAGAGATGGTCAAGCCTGACCGA
>Regulatory_Region_JGI_AMD_UBA_IRNMTN_READ_1569825053 /accession=BGUC56372.y /library_id=LIB_Regulatory_Region_JGI_AMD_UBA_IRNMTN_20050601 /sample_id=Regulatory_Region_JGI_AMD_UBA_IRNMTN_TRACE_SMPL_20050601 /site_id=Regulatory_Region_JGI_AMD_UBA_IRNMTN /length=1091
GAGGTACGGAACCACGTAAGTACGCTACTACGCCGATACCCGGGAGTCGGGGATCTAATCGGTGAGGGTCAGCTTCACGAAGAGGCGCCCAGGCTGCCCTTGGGGGGTCGGTGAGGGTGCCGCAGATGGCCCATGCCTACCGGCAACCGTGCGGGGAGGAGGAGCGCGCCGAACTCCGTCAGGAATCCCAGAGTCACACCCCAGGCCTACGATGGCAACGTGAGTACGCTTCTCATGACCAGGTCTGGGCCCAGACGAAGCCACCGTGCGGAGTTCACCCGGGATGTGGGGCGTGCCCGG
>Regulatory_Region_JGI_AMD_5WAY_IRNMTN_READ_1541027440 /accession=XYG58562.b /library_id=LIB_Regulatory_Region_JGI_AMD_5WAY_IRNMTN_20020301 /template_id=Regulatory_Region_JGI_AMD_5WAY_IRNMTN_ /sample_id=Regulatory_Region_JGI_AMD_5WAY_IRNMTN_TRACE_SMPL_20020301 /site_id=Regulatory_Region_JGI_AMD_5WAY_IRNMTN /length=1202
CATTTCGGTAGATTTTTTCAATCCCAGGCGGAGTACCTTCCCCCAATATTTCCCAAGTCTTGCCCACCAGGAAGTCGTGGACCAGAATCAACCCCGACGAATCCGCCCCTAAGTGCGCGGGAAGTTGTGTTTCCTAAAGGGGATAAGGCGCTTGCGCCTCTCTTCTAAAGAGGGGGCCCTTCGGGAGGGTTCCTCCGACCCCGCTGCCGCGGGGATTTCTCGGGCCACTATTATTCAGCCTTTCTTACTAGGAGAGGCAGTGTCTTCTTGTTAGTATCTTTCCCGCCCCGTGTACCTTTG
>Regulatory_Region_JGI_AMD_5WAY_IRNMTN_READ_1541014430 /accession=XYG48240.b /library_id=LIB_Regulatory_Region_JGI_AMD_5WAY_IRNMTN_20020301 /template_id=Regulatory_Region_JGI_AMD_5WAY_IRNMTN_ /sample_id=Regulatory_Region_JGI_AMD_5WAY_IRNMTN_TRACE_SMPL_20020301 /site_id=Regulatory_Region_JGI_AMD_5WAY_IRNMTN /length=1198
TCTTCGTCTCGGCTCCCCGGTGCGCCGGAACGCACCGGCGAATCATTGAGTGCTCCTGTCCCGAAAGGGATGAGGGAGGAGTTCGCCCACAACGCCCCTCAAAAGCCGTGCTTTTGACCAAAAAGCTCCTTTTTGGCAAAGGAGCCGGGTCAGGAGGTCGACGCTGGAGAAAAGATCTATCAGTTTAAGCTCATTTACGCGGCTTCGTTAACGTTTTGAAGAGGCTTTATCGATTGTTGGGAAAGAGGAAACCCTTACAGGAAAGGTAGATGGTCACCCTCTCTTTTCATGGAAGCAGGA
>Regulatory_Region_JGI_AMD_5WAY_IRNMTN_READ_1540923793 /accession=XYG23836.g /library_id=LIB_Regulatory_Region_JGI_AMD_5WAY_IRNMTN_20020301 /template_id=Regulatory_Region_JGI_AMD_5WAY_IRNMTN_ /sample_id=Regulatory_Region_JGI_AMD_5WAY_IRNMTN_TRACE_SMPL_20020301 /site_id=Regulatory_Region_JGI_AMD_5WAY_IRNMTN /length=990
TTCTGAAGTGGTGACCTAACTACTGCTACCATAGAAGAACATCATTTGATATCTGCGCCTCTGCTGTAGCCAGTTACCTTACGAAAAAGAGTGGTACTTCTGATCCGTTTAACAAACACCGCTTGTAGCGTCGTTTTTTTGTTTGAAGCAGCAAATACCCCCAGAATAACGATCTCAAAGATCTTTTATCTTCCACGGGTTTAACTCCGGGACAAACTCCGAAGGGATTGGCTGAGTACAAAGACTCACCCTCTTAACTAAGAATTTAAACCAAATATCATACTGCTGATACATGTACGG
>Regulatory_Region_JGI_AMD_5WAY_IRNMTN_READ_1704647937 /accession=XYD18427.y /library_id=LIB_Regulatory_Region_JGI_AMD_5WAY_IRNMTN_20020301 /template_id=Regulatory_Region_JGI_AMD_5WAY_IRNMTN_ /sample_id=Regulatory_Region_JGI_AMD_5WAY_IRNMTN_TRACE_SMPL_20020301 /site_id=Regulatory_Region_JGI_AMD_5WAY_IRNMTN /length=1083
TGTTTACTTATTAAGTTTATAAAAATCAAAACTCATTCTATCTTACTCGAATTTACAAAAGGTAAATTTTTAAAATACAATTTTCTCTTTAGATGATTACTAACAACAGAAATTATACATGTTCCTCAAATGTTATAATTAACAATTAGTGTACGTGAAAATATCTAAAGGTTTTTTCATTTCTATTTCGAGGGTTATTAACCAAATAAATCATCTGTGAGAACAAGAAAGTGATTATTTTTGAATTCTTTTCAGCCTTTTAAAGCGTGAATTTTGTAAATAGAATTGATTGATCGTAAC
>Regulatory_Region_JGI_AMD_5WAY_IRNMTN_READ_1540947152 /accession=XYG42011.b /library_id=LIB_Regulatory_Region_JGI_AMD_5WAY_IRNMTN_20020301 /template_id=Regulatory_Region_JGI_AMD_5WAY_IRNMTN_ /sample_id=Regulatory_Region_JGI_AMD_5WAY_IRNMTN_TRACE_SMPL_20020301 /site_id=Regulatory_Region_JGI_AMD_5WAY_IRNMTN /length=1159
CCTTCCAAATATCTCTCTCTTCTCAATCTTCCTTTGTCGCACTGACGATGGANAAGTTCCAAAAACGCCAATGGCAAGCCGGATGGGCGAATCCCGCTTCGGTCAGCCAGGATTTCAGGCTTTNCATCGATACGGGATGATCTTTTTCCTTGTGCTTTTCATACCAGAAAGAATCATCCTCCCCGTTGTCCCGCATGAACTTTCGCCAAAGGTGTAATGCCATTCCCCTATAATAGATCTTCATCATCACAATATCCTGAGAAGGAAGATCCCTTCCCGGTTTCAGGCCAGGAAAAATTT
>Regulatory_Region_JGI_AMD_UBA_IRNMTN_READ_1569819948 /accession=BGUC53813.b /library_id=LIB_Regulatory_Region_JGI_AMD_UBA_IRNMTN_20050601 /sample_id=Regulatory_Region_JGI_AMD_UBA_IRNMTN_TRACE_SMPL_20050601 /site_id=Regulatory_Region_JGI_AMD_UBA_IRNMTN /length=1035
CAGTCACGGTCCTGTGGCCCGTGGCCTTTCGTATTCTGTTCATTATTGCCAGGCCGTATCCATTTTCAGGGAAAGGATGAATCACCGCCATGTTATAATCGCCCAGGTCAAGCTGCCTGAAGGCAGAGAATAGGTTGTGCCCCACCTGTCTGAGGTCAGTCATGCTCCCCAGCCTGAGGCACTGATCACTGCGGCATAGCTCATCGGCACCAATGGCAAGGATCCCCAGATGGCAAAGGTCAAGGTTCACAAGTGCCCTGAAGTCTTTCACGCTGTGCATGAAGAAAGAGGGNCTTTTTC
>Regulatory_Region_JGI_AMD_UBA_IRNMTN_READ_1569868467 /accession=BGUC63096.g /library_id=LIB_Regulatory_Region_JGI_AMD_UBA_IRNMTN_20050601 /sample_id=Regulatory_Region_JGI_AMD_UBA_IRNMTN_TRACE_SMPL_20050601 /site_id=Regulatory_Region_JGI_AMD_UBA_IRNMTN /length=971
CTCGACCTGGTTTTCACGAGATGACCCAATTCTTTATAATACTCTCAGTTATTTTTTATACCTTCGCTATTTAGAACCTCTCTTTAGCTAAATAATTGGCTTTCATGAAGAAAATTCCACGATCTGGAAAACATTTTTAGCATTCTCTATATGTATTAGTTCTTATCCATAATATTATTATCATGGCTTTCCAGTTCTGTGAAGGTGAAGGTCGCTTAGAGTACCCTATTGAATTGCTTAAGATACCTTATAATATATAATAATCCTTATCATCAGATTTTAAATACTCTTATATGGACA
>Regulatory_Region_JGI_AMD_UBA_IRNMTN_READ_1569311489 /accession=BGUC68360.y /library_id=LIB_Regulatory_Region_JGI_AMD_UBA_IRNMTN_20050601 /sample_id=Regulatory_Region_JGI_AMD_UBA_IRNMTN_TRACE_SMPL_20050601 /site_id=Regulatory_Region_JGI_AMD_UBA_IRNMTN /length=902
TAATNAAATNNNNNGGTNNNTTTGATAGCTGACAGACACGACAGAGCTTCAGGAAAGCTGGCTCCGTTCGTCCCTGCTCGAAATTTCCTGGGAGGTCTGTTGCTGGTGATCTTCAGNTCTCCTTGTTCTCCGTCGCTTTGAAAGCGATGGTGCAGTGGAAAGCCGGGAGTGTGGGTCCCCGGGANTGCGAGCCGGNNGCAGAAGGTCCCGCCNNCCTTGGAAAGGCCGAAGTGGCCGAGACGGTCCGGTCCTCCCGGGATGAGGTCGCCCGGATGACCCAGGAAGATCCGGGACAGGCCG
>Regulatory_Region_JGI_AMD_UBA_IRNMTN_READ_1569311473 /accession=BGUC68352.y /library_id=LIB_Regulatory_Region_JGI_AMD_UBA_IRNMTN_20050601 /sample_id=Regulatory_Region_JGI_AMD_UBA_IRNMTN_TRACE_SMPL_20050601 /site_id=Regulatory_Region_JGI_AMD_UBA_IRNMTN /length=1186
ACACCTGCTTTATCATTCGATTCCAAGACCGTGCAGGAGTATCAATTCCATCTCTGGAGTGTGATTCGGAAAAATCCGGACTGGAACCATGTGGATGTCCGAATCGCCAGAAGAATGCGGCGACGGCGGTATCCTTTGGCATGTATCCGGGAAGTTCTGATGATTGGCATGCCAGAAGCTTTTACGTCGAAAAAAAACAAAGAGGACTATGTGGCCCGGATCATGCGGAAAGCCGGAATACAGGAATTTGCGCGGCAGAAGACCGGAAGCAAACAAGACCGGTCCAGATTTCGGTCACTC
>Regulatory_Region_JGI_AMD_UBA_IRNMTN_READ_1569690974 /accession=BGUC13801.g /library_id=LIB_Regulatory_Region_JGI_AMD_UBA_IRNMTN_20050601 /sample_id=Regulatory_Region_JGI_AMD_UBA_IRNMTN_TRACE_SMPL_20050601 /site_id=Regulatory_Region_JGI_AMD_UBA_IRNMTN /length=1027
TTCCGGCCCTCACACTCCGCGGAAGAGATTCTTCTTCCGCATATTCTCCAAGCTTTACCTGACGGATCCGGAGACACGTCGGCCAGGCCCTTGATCTTCAACCGGCTGTGATCCATCGTATTCGTCCCTTTCCGGATCATGCGAAACTATACCGTGTGACGGACGATCCCACCAGACGAACCCCCGGTCCCGATACCGCCTATCTGGAGGCCTACTTCCACTCACTTCTCGGGGTAACACTTCCTTTGATGCCCCCAAAGACACATACAATTCCGAGAGCCACCACAGCCGCTCACGAAG
>Regulatory_Region_JGI_AMD_5WAY_IRNMTN_READ_1704651684 /accession=XYD15572.x /library_id=LIB_Regulatory_Region_JGI_AMD_5WAY_IRNMTN_20020301 /template_id=Regulatory_Region_JGI_AMD_5WAY_IRNMTN_ /sample_id=Regulatory_Region_JGI_AMD_5WAY_IRNMTN_TRACE_SMPL_20020301 /site_id=Regulatory_Region_JGI_AMD_5WAY_IRNMTN /length=1127
GGGTAGTATCACAGGTCATACGGGTATCCTATCTCCTCAGTCACATTGATTATGCTTTCAGTGATTTTTTCATCTGGTCTGAAATTTCATCCGCTACTGCACATAATGATAATTTTATTTCCCTGCTATAGGAGATGGGCATTTCCTTTACTTCATATGATTGCATGATATATGGAACGTACTGTAGTGTCGAATTTATGCTTACGACTACACACTCAGATTGTACTTCAGCTATTGATAACTACCTGATAATATAACACAATACACAATTAAAGTTAAGTAATGTGATATTATTATATG
>Regulatory_Region_JGI_AMD_5WAY_IRNMTN_READ_1540952901 /accession=XYG44400.g /library_id=LIB_Regulatory_Region_JGI_AMD_5WAY_IRNMTN_20020301 /template_id=Regulatory_Region_JGI_AMD_5WAY_IRNMTN_ /sample_id=Regulatory_Region_JGI_AMD_5WAY_IRNMTN_TRACE_SMPL_20020301 /site_id=Regulatory_Region_JGI_AMD_5WAY_IRNMTN /length=1312
AAATGCGAACATTTTTTTTGGGGGTCTTACGCAGGACAGGTAGTGCTCTGGTCCGTGTATTGATGATGCCCGAATAATCGCGTACGAAACCGGAAAGGTTTTCTTGAGAATTTGCGGGAGACGGAATGGCAAAGTCCTGTTGGCGAGTTTTGCCCGAAAAGTTTGGAGTATGGGAAAAGATTATGTGCGGGCCTTGGTATGATTGTATACATTGCCCCGTATCTCTGAGTGTTGGTGAGCGCGCCCACGGAAACGTTTTTTCCGGTTTCTTCGGCAGGTGTGTTGCCTTATTCGCGCGGA
>Regulatory_Region_JGI_AMD_UBA_IRNMTN_READ_1569676947 /accession=BGUC6003.b1 /library_id=LIB_Regulatory_Region_JGI_AMD_UBA_IRNMTN_20050601 /sample_id=Regulatory_Region_JGI_AMD_UBA_IRNMTN_TRACE_SMPL_20050601 /site_id=Regulatory_Region_JGI_AMD_UBA_IRNMTN /length=1012
CTCCGGAATGTGATTCCGAGAGCACTCCGGGCATCTCCGTGCGTGAGAGCATGGCCGGTCCACAGCAGGAAGACAAAAAAGAAAAAGACCAGAAAAAAAAGTTCCATGGGGAAGAGCCTCCCGTCTTCCAAATAGAGAAAAAACGCTTGTCATCTGTCGATGTTCGTTCCCGCAGGCCGGGGGCAAACGATGAAAAAAATAAATGGATTGCAAACATCCTTCCTCTGCCTTCATTATAGGCCACAGGGGGGGCAAGAGGGGAGCCTCCGGAAGATTCTCCCCAAGACCAACACGAAGGAT
>Regulatory_Region_JGI_AMD_5WAY_IRNMTN_READ_1540742248 /accession=XYG67238.b /library_id=LIB_Regulatory_Region_JGI_AMD_5WAY_IRNMTN_20020301 /template_id=Regulatory_Region_JGI_AMD_5WAY_IRNMTN_ /sample_id=Regulatory_Region_JGI_AMD_5WAY_IRNMTN_TRACE_SMPL_20020301 /site_id=Regulatory_Region_JGI_AMD_5WAY_IRNMTN /length=1148
CCCCCGTATATAACTAATCCGTTATCCCATTCACTTTCGTTCAAACAGGTAATATCAACTCTGCATTACCCAGTGCAGGTTCGCATTTGCTATTCCCAACCCCAGTTAATGACACCTGATAGAATCACCCACAGTGAACGTTACCCCATTCTTAATCGCCCAGTACACCTGCTATACCGAGACCCTGTACAACCTATACAGTGAAACATTACGGCATCTGTAGGACATTACATATTACACAAAATAATATAATAAAATAGGGTATCCTGTACCATATGATGCGAGTTTTCGATAAAAACA
>Regulatory_Region_JGI_AMD_5WAY_IRNMTN_READ_1704646849 /accession=XYD18010.x /library_id=LIB_Regulatory_Region_JGI_AMD_5WAY_IRNMTN_20020301 /template_id=Regulatory_Region_JGI_AMD_5WAY_IRNMTN_ /sample_id=Regulatory_Region_JGI_AMD_5WAY_IRNMTN_TRACE_SMPL_20020301 /site_id=Regulatory_Region_JGI_AMD_5WAY_IRNMTN /length=1128
TGCATGCTGCAGGTCGCTCTAGAGGATCCCCCTCACTTCCTTAGTGCTTTTCACACCTAATTTAGATACCCATTCTTCAACATCATCATTATTAGTGTCCACGTTATCATTATCTAATCTTAATAATTAAGCTTTCCTATACTCTTTTAACTAATCAAATTTAATAATACGGAAAAATGATTTTCAAGACACTTCCATTAGCACACTGCAATTCATCCACATGGGAAACTCAGTTGCTTTCTTTATGATAGTATTTCCTGATCATCCCCATAATGGAAAAATGGTTAAAATCATTATACC
>Regulatory_Region_JGI_AMD_UBA_IRNMTN_READ_1569313463 /accession=BGUC69351.y /library_id=LIB_Regulatory_Region_JGI_AMD_UBA_IRNMTN_20050601 /sample_id=Regulatory_Region_JGI_AMD_UBA_IRNMTN_TRACE_SMPL_20050601 /site_id=Regulatory_Region_JGI_AMD_UBA_IRNMTN /length=1183
NTTTGCACACCGGACAGGCTCTCGAGTCTCCCTGGCGGGAGAGCTTCTATGAGCTCGGCCGGATGGATGATCTCTATGGAAACGACCCTCAAAAAGCCGCCGGGCATTACATGAAGTCTCTGGAAAATCTCAAGGACGGGTCTCTCCGGCAACGCGTCTCCATCGACCTTGCGACCGACCTTGAGCATTTGGGGAAGCCCGATGAAGCCCTGGCCATTCTCCGGGGGCTGGACGGGTCCAACCTGCTCTCCACCTTCAAGCCCCGGGTCTGGGACTTGACCGCCCGCATTCTCGAACATG
>Regulatory_Region_JGI_AMD_5WAY_IRNMTN_READ_1541003244 /accession=XYG54334.b /library_id=LIB_Regulatory_Region_JGI_AMD_5WAY_IRNMTN_20020301 /template_id=Regulatory_Region_JGI_AMD_5WAY_IRNMTN_ /sample_id=Regulatory_Region_JGI_AMD_5WAY_IRNMTN_TRACE_SMPL_20020301 /site_id=Regulatory_Region_JGI_AMD_5WAY_IRNMTN /length=1080
CCCTGTCGGCCTTTGACAGAATCCTCCGCCGCATGGCCGGCCTGGATGACGGAATTCCCGATGCCCTTTTTTCCTTCTCCCGTCCTGTGACCGGAGGATATTACTGGTGTCCCCCCATGCGGAACGGCCGGCTCGATCTCTCGTGGCTCCGGCCGGAATAGATCTCCGGGATCGCACACCCGGGGGCAACTGTCGGCGGTTCTCTCTTCCGGACGGCAGGCCGTCTTTCTTTGGAAGCCCCTCTGTGGGATGATAAGACCATCGCCTGCATGTCCCCGAAAACACAAACGGCGGTGAACA
>Regulatory_Region_JGI_AMD_5WAY_IRNMTN_READ_1541022349 /accession=XYG61535.b /library_id=LIB_Regulatory_Region_JGI_AMD_5WAY_IRNMTN_20020301 /template_id=Regulatory_Region_JGI_AMD_5WAY_IRNMTN_ /sample_id=Regulatory_Region_JGI_AMD_5WAY_IRNMTN_TRACE_SMPL_20020301 /site_id=Regulatory_Region_JGI_AMD_5WAY_IRNMTN /length=1205
GTCGACTCTAGAGGATCCCCCAGTGTGGGGGGTCTCATGGGTGACCAGCTCATGTTGACATGTTTGGGCAACTGCCCGCTTTCGACTCAGAAAACCTATCTTGTCACCTGCAGGAATGAATCCCCCATCTCCCAGTTAGAGTGCGGGTTGAATACTTGTGCGCGTCTACGGCTGTCCCCGGTTCCCTGACTGGCTGTGATCGGTCGATCGCATGCGCCTAGCCGTATCAGCTCACTCTAAGAGCGCAATACGTTTATCCACAGAATCCGCCCATATCGCAGGAAATAACATGTGACCTAA
>Regulatory_Region_JGI_AMD_UBA_IRNMTN_READ_1569866573 /accession=BGUC62145.b /library_id=LIB_Regulatory_Region_JGI_AMD_UBA_IRNMTN_20050601 /sample_id=Regulatory_Region_JGI_AMD_UBA_IRNMTN_TRACE_SMPL_20050601 /site_id=Regulatory_Region_JGI_AMD_UBA_IRNMTN /length=968
AGGGAGGGTTTATGCCTCAAATGTTAAACCGGAGAGAATACTTTGTCATTTCCACTTCCATCGCAGTATTGGGTCTGGTGGCTTTGACGGTTGGCCTTTACTACCTGTTTAAGTACATGAACTCTAATTCACTGGTAAACATTGTATTCTACGCTGCTCTCTGGGTTATTGGAGTTTTGGCGCTTCTAAGAAGATACTCAAAACGAAGAGCCTTGAAAAGCAATAGCTCATAACATAACTGTCACTAAACTTGTAATTTTAGTAACGCTACTAAACACTGGATTTTAATAACATATGCGT
>Regulatory_Region_JGI_AMD_UBA_IRNMTN_READ_1569726542 /accession=BGUC31245.g /library_id=LIB_Regulatory_Region_JGI_AMD_UBA_IRNMTN_20050601 /sample_id=Regulatory_Region_JGI_AMD_UBA_IRNMTN_TRACE_SMPL_20050601 /site_id=Regulatory_Region_JGI_AMD_UBA_IRNMTN /length=1030
TAAGTGATGGCCTTGGGAAATCATGGGAGGCAAAAGAGAGGAAAAGTCCTTAACGGCCAGGGCTGCCGTGACCGTATCGGAATCAAAGCTTACCGGAGGCTTTTCTGTGGATTTTGACGGCTCAGGGGAGGGGTGGACCCCCGCCTTCATGAGCATGCGGGTATGGCGAAGCTCGCCCTTGAGGTTGCCGATCTGAATCTGTTCGTAGGTGACGATCGCGGTGGAGACGAGAAAAAGAAAGAATGTTCCGCCGATTACAATGGTTCTCTCGTTCACGACGCCTGTCTCCTAAAATCTTCC
>Regulatory_Region_JGI_AMD_UBA_IRNMTN_READ_1569691689 /accession=BGUC14162.b /library_id=LIB_Regulatory_Region_JGI_AMD_UBA_IRNMTN_20050601 /sample_id=Regulatory_Region_JGI_AMD_UBA_IRNMTN_TRACE_SMPL_20050601 /site_id=Regulatory_Region_JGI_AMD_UBA_IRNMTN /length=1001
CCGGGCGCGATCCGGCACGACTCGATGAACCGATCGACGTCCTCCTCCTTCAAGCGGATCACCCGCCCGAACTTATAGGCCGCGAGCTCCCCTCCGTCGATGAAACGGTAGAGGCTCCGCAGCGTCACCCCGAGGCGTGCCGACGCGTCCTTGGTGCTGAGCCAGCGCACCTGCTCGTCCGCCATCGTCGTCATACTCCCACCGCGATGTCCTGTCGGGCACTCATAGCTTCTGCCGTGACACGGTACCGGCGCGCAAGGCTCCGAGAAGCACCCCCGCGGCAACCGCAGCGGTCTCGGC
>Regulatory_Region_JGI_AMD_UBA_IRNMTN_READ_1569821979 /accession=BGUC54832.b /library_id=LIB_Regulatory_Region_JGI_AMD_UBA_IRNMTN_20050601 /sample_id=Regulatory_Region_JGI_AMD_UBA_IRNMTN_TRACE_SMPL_20050601 /site_id=Regulatory_Region_JGI_AMD_UBA_IRNMTN /length=984
TCGTGTGTGGACGAGCGGGGGAGGTCCCAAGAGAATGCACTCCGTCCCCATATGCGGCCCGAGCCACGGAGCTGTGCGTCTTCCCCCGGTCCGCCGCGGGCTGGTCGAATCCCGTCCGTCCCGCCGGGGTCGCCCCCGGGAAGTTTGGGACGCCCCGGCTGTGCCCGGAGTCGATCCTGCATCCGGAAAAATGATGACCCCCCCGACGGAGGAGGCAATCCCGGGAGACGGAGGGGAGGATCCCGGGCAAAGGGAAAAGGGCCTCAGAGTCACCACACCCGATGCACCCCGGGTGTGGGG
>Regulatory_Region_JGI_AMD_5WAY_IRNMTN_READ_1540930899 /accession=XYG29118.g /library_id=LIB_Regulatory_Region_JGI_AMD_5WAY_IRNMTN_20020301 /template_id=Regulatory_Region_JGI_AMD_5WAY_IRNMTN_ /sample_id=Regulatory_Region_JGI_AMD_5WAY_IRNMTN_TRACE_SMPL_20020301 /site_id=Regulatory_Region_JGI_AMD_5WAY_IRNMTN /length=883
CAATCATAAAGTCTATAGCCTGGGTCGCCTAAAGAGTGAGTTAACTCACACTAATTGCGTTCAGCTCCTGTCCGCTTTCCAGTTGGGAAACCTGTCCCGCCTCTTGCATTAATGAATCCGGTCTACGCCGTGTCCAGAGGCTGCTTGCGTATAGAGAGCTATTCCGCTTCCTCACTCACTGAACTCGCTGCGACTCGGCTCGTTCCTTCTGTATCCTAACCCTATCAACTCACTCAAATCCTTCTTATTCTCTCTATCCACATAATCTCTTTCTTCCTCTTNNTCTCTCTTTTCAACCTA
>Regulatory_Region_JGI_AMD_5WAY_IRNMTN_READ_1540959147 /accession=XYG46230.b /library_id=LIB_Regulatory_Region_JGI_AMD_5WAY_IRNMTN_20020301 /template_id=Regulatory_Region_JGI_AMD_5WAY_IRNMTN_ /sample_id=Regulatory_Region_JGI_AMD_5WAY_IRNMTN_TRACE_SMPL_20020301 /site_id=Regulatory_Region_JGI_AMD_5WAY_IRNMTN /length=1054
GACTCTGGATATATTCCACAGTATGGTATCCATTCGCAATGAGACTTTATCTGCTTGCAAACAGAACCCATGATTTCAAAGTTTCAAAATTTGCCATAATTTTCCCCACAGGCGTATACTCCACCGCAACTTACCTTATTTCCAGGGCATATTTTCACGGACTTCAAATTCTTTCAATAATAATCCTCATTTCTGGCATTGCCGTCCTTCTGGTGATTCTGGGTGAGCTGGTATCTCTACATTTCGTAAATCATAGGAAATTGGCAGAACCATGATTTATATTGAGTGGTAAATTATACC
>Regulatory_Region_JGI_AMD_5WAY_IRNMTN_READ_1704688561 /accession=XYD24521.x /library_id=LIB_Regulatory_Region_JGI_AMD_5WAY_IRNMTN_20020301 /template_id=Regulatory_Region_JGI_AMD_5WAY_IRNMTN_ /sample_id=Regulatory_Region_JGI_AMD_5WAY_IRNMTN_TRACE_SMPL_20020301 /site_id=Regulatory_Region_JGI_AMD_5WAY_IRNMTN /length=1106
ATGATTCATCCGCCCATTCAGGTAATTACGCGCTTATTGAATGAGTGGAGCCAAGAAAATCCAGGACGAAATTTTGTAGTTCATCTTTTCGTTCATGGGGATCCAAATACTTTCCAAAATAGGCGTTCTAGGGAAGAGTGGGAAAGAAACCATCCCGGACAAGAAGAAGTTGTTGTTCATGAATTTAGAGTCGGAAATCCTGATTCATTAACGGAAGAGCAGAGGAGAGTGGTCGAAGATATTTTAATTCTAAATTGCAATCAAGATGTCACTAACGTATACTCTCGTCATGGAGGTGCG
>Regulatory_Region_JGI_AMD_5WAY_IRNMTN_READ_1704627152 /accession=XYD8488.g1 /library_id=LIB_Regulatory_Region_JGI_AMD_5WAY_IRNMTN_20020301 /template_id=Regulatory_Region_JGI_AMD_5WAY_IRNMTN_ /sample_id=Regulatory_Region_JGI_AMD_5WAY_IRNMTN_TRACE_SMPL_20020301 /site_id=Regulatory_Region_JGI_AMD_5WAY_IRNMTN /length=832
ATTATGTGGAACTTTCTTTGAGTCATTCCCTTTTTTTGTTATAGTGAAATTGGAATTGCTATAAAGGTAATATTCGAACCCTGACATTCAGGATTATGTTTGCAATTCAAGATTCTCTGTTAGAAGATAACTGGAATTAATTCATTCACTTCTATGGTACAAATCATTTAATCCTTAACTCCACGTTTTTTGTGTAATAGGGAGCACATATTCCCGTACTTCAATATCCGTAGAATGCCTGTTGTATGACTTCTCTGCTTATTAGCGGAAGATTCATATACATATTACGTATACTACGTA
>Regulatory_Region_JGI_AMD_5WAY_IRNMTN_READ_1704650094 /accession=XYD13856.x /library_id=LIB_Regulatory_Region_JGI_AMD_5WAY_IRNMTN_20020301 /template_id=Regulatory_Region_JGI_AMD_5WAY_IRNMTN_ /sample_id=Regulatory_Region_JGI_AMD_5WAY_IRNMTN_TRACE_SMPL_20020301 /site_id=Regulatory_Region_JGI_AMD_5WAY_IRNMTN /length=940
TCAGGGAACAACCCTTACCAGTCCTTTCAAATGATGGCATTGCCCTCGCCGCCCGGCAGAGGCGTATGTTATACATACTTCGGTGTTGCCACAGGATCCACAAACATTAGGCACAATCCATGAAGGCCAGGAGGTTTTTTATTATAAAATTAATAACAGAATAGTATGTAATCATGTTTCATTCCCTCATAAAGCAAATGTGCTTCCCTGCCAATTGATCGTGAATAATAATGATCAGGATAAAATTATCTGTTAAGAATAAATAGTATTAATGTAATAATGTTTGCATGTTAAAAGCTA
>Regulatory_Region_JGI_AMD_UBA_IRNMTN_READ_1569738031 /accession=BGUC37012.x /library_id=LIB_Regulatory_Region_JGI_AMD_UBA_IRNMTN_20050601 /sample_id=Regulatory_Region_JGI_AMD_UBA_IRNMTN_TRACE_SMPL_20050601 /site_id=Regulatory_Region_JGI_AMD_UBA_IRNMTN /length=998
GTGCGAAAACCATACCGCACAGTCCCCACGCCATGATTCTCTGTATTGATTCAGGGGGCCGTTCCCCCTGACCTGAAGCATTTTCTGATACAAAACCCCCTTCATTCCCTCCCGGGCCCCTGAGACCCTTTTTCCTGGCAACCCACTCCCTCTTGCCGTAAAACCGACTCCCTTACTCTTTTTCAGGACACTCTGTCTCTCCGACGCGACCGTTTCATCGTCATCGGGAGCGGCCAGCAAGGAGCCGACTGCGGAATCGATACGGCGATCCAAAAAAAATTCGGAGACCCCTCAGTTTTT
>Regulatory_Region_JGI_AMD_UBA_IRNMTN_READ_1569712614 /accession=BGUC24257.b /library_id=LIB_Regulatory_Region_JGI_AMD_UBA_IRNMTN_20050601 /sample_id=Regulatory_Region_JGI_AMD_UBA_IRNMTN_TRACE_SMPL_20050601 /site_id=Regulatory_Region_JGI_AMD_UBA_IRNMTN /length=935
GAGCATTGAGAACTTCATAGACACGGATTCTCAATTCTCGTTTTTATATATGTCTCATCATGGAAATCCAGTAAGATTTATAAGCGCCAACATTACCCCAAATGCTATTTTCGCTTCCATTATGTTCAATAATTCAGTCAATGTAAATAAAATTTATATTTTGCTCCTAGGTATTTTACCTCCTTATATAATGGTGTATCCGCCAACCGGGGAGAAGATCGAACTGAGGATCTCAATGGGAAACAATAATGCGATTGAGTTTATTACAAAAATAATATTGTCCGCAGTGATAGGGTAAAG
>Regulatory_Region_JGI_AMD_5WAY_IRNMTN_READ_1704627587 /accession=XYD5458.g1 /library_id=LIB_Regulatory_Region_JGI_AMD_5WAY_IRNMTN_20020301 /template_id=Regulatory_Region_JGI_AMD_5WAY_IRNMTN_ /sample_id=Regulatory_Region_JGI_AMD_5WAY_IRNMTN_TRACE_SMPL_20020301 /site_id=Regulatory_Region_JGI_AMD_5WAY_IRNMTN /length=802
AGAAGTGGGTGGAAGATCTTCGGGCGGGCCTCCAGAGAATCCACGCGGAGTTGCGGGCTCTCAACGGATTGGCGAAACGATCCATGGTTCCCCCCTCTGAGACAGCTTCCGGAAAAACCTGAAGGTGCCACCTTGACCACCACTCCTCTGCTCCTGCTCCATACGGGGTTCGGATCCCGTCTCGACCATCATCTCGAATCCTTCCTGAAGACCGTTCTCCAGCAGGGCCGCCGGCGTCTTGAGCAGGGCGAGTCCGCCCTCGGGGTCACATGGTCTGTCGTGGGTCTCCTGGAGGAGTCC
>Regulatory_Region_JGI_AMD_5WAY_IRNMTN_READ_1704630480 /accession=XYD3667.b1 /library_id=LIB_Regulatory_Region_JGI_AMD_5WAY_IRNMTN_20020301 /template_id=Regulatory_Region_JGI_AMD_5WAY_IRNMTN_ /sample_id=Regulatory_Region_JGI_AMD_5WAY_IRNMTN_TRACE_SMPL_20020301 /site_id=Regulatory_Region_JGI_AMD_5WAY_IRNMTN /length=925
ATGTGGAAACTTATCTTCATTGAATGAGAAACTAAAGTCTGAGTGGTTACGTTCTCCAATATTGGTTACTTCATCAGATAAAAATAACATTTTAGATCACATCAGTTCCATATTTATTGAATATTTATTGATTACGATTATNTTGTAAAAGATAAATCTGTNCTATTCTAATTNANTNATGTTATATCAAATCCATGTATATAAANGACGTACTGGATATTTTTANTATAGATGTGTATGAATATAGAATGATCGGATACTATGATGTCGACACGAATGATAACGATTACTGCGTCACTT
>Regulatory_Region_JGI_AMD_5WAY_IRNMTN_READ_1541013737 /accession=XYG55803.b /library_id=LIB_Regulatory_Region_JGI_AMD_5WAY_IRNMTN_20020301 /template_id=Regulatory_Region_JGI_AMD_5WAY_IRNMTN_ /sample_id=Regulatory_Region_JGI_AMD_5WAY_IRNMTN_TRACE_SMPL_20020301 /site_id=Regulatory_Region_JGI_AMD_5WAY_IRNMTN /length=1226
TAATTCATGAGGTCCCCACAAATCTGGGAAATCCTTACTCTAGGATTGTTCCTCTCCCTTGACAGGGGCTGACGCACAATAGAACGAAATCTGGATTCACCTCCACTACTTATTTTGAAGTTGCTGGCATAATTCATATTGCTTAATTGTGTTTCCGGGCCTTTATACCGGGGTGGCCCAATTATTTCCCTCTAGGTTTTAAAGGCGCCCCATTTATTCCTGCCAGTCCCTTGTCCAACTCATTTGCGACAAATGGGAGGGCCTTGCCGAATACAACCCTTTCACCCTTTTAACGTAGGG
>Regulatory_Region_JGI_AMD_UBA_IRNMTN_READ_1569311433 /accession=BGUC68332.y /library_id=LIB_Regulatory_Region_JGI_AMD_UBA_IRNMTN_20050601 /sample_id=Regulatory_Region_JGI_AMD_UBA_IRNMTN_TRACE_SMPL_20050601 /site_id=Regulatory_Region_JGI_AMD_UBA_IRNMTN /length=1202
ATTCGGGCTCAGGGTATTGTCGTTTCCGGCGTCGTTTTGTCAGCCAATTTTTGGGGAGATAAGGACGGATGGTATATCGAGTTAGCCACTGACCAAGGTGGCTACTCCTACTGGAAGCAAGGCTTTGATGGTGGTGAAATTATGGCAGTGCAAACGCAATAACAAGGCGATCAACAAGGGCTCTCAACGTAGAGAGCCCTTGTTTTGTTTATCAAATAAACGAAAAAGGGGAAATGTCTATGCGCCGCATTATAGTGATCAACCCGGATGAGTCGCCAAAAGTTCTCGAAGTTCCGGCAA
>Regulatory_Region_JGI_AMD_5WAY_IRNMTN_READ_1704674876 /accession=XYD20071.x /library_id=LIB_Regulatory_Region_JGI_AMD_5WAY_IRNMTN_20020301 /template_id=Regulatory_Region_JGI_AMD_5WAY_IRNMTN_ /sample_id=Regulatory_Region_JGI_AMD_5WAY_IRNMTN_TRACE_SMPL_20020301 /site_id=Regulatory_Region_JGI_AMD_5WAY_IRNMTN /length=1026
TAATGTCCACCACGGTTTAATGATTTTCATGGTTAAGCGAAACCTTTAATTTTGGAATTAAAATAAAGTTTCAACTGGATTTTATATCTGTTATAACGATAGTATTTCAGCGTTAGGAAATAGTAGATAAATTACAAATTGAAGCTTTCTTACAGAATAGAAAATAGATGCTCTTTTGAAAGCGATAGTCATAGGTCAACATATTTTACTAAAATAATCCAAATTCTGCTTAAGTATTCATAATATTAGTGTTTTGTCCTGCCATGTCAATTAATTTATATACAATGAGTGAGATTACCT
>Regulatory_Region_JGI_AMD_UBA_IRNMTN_READ_1569708276 /accession=BGUC22080.b /library_id=LIB_Regulatory_Region_JGI_AMD_UBA_IRNMTN_20050601 /sample_id=Regulatory_Region_JGI_AMD_UBA_IRNMTN_TRACE_SMPL_20050601 /site_id=Regulatory_Region_JGI_AMD_UBA_IRNMTN /length=940
CAAAACAGTGACTCACAAATTCCTTATCTTACTGCACAAATGAGTGATAGTTTTTAACACACTGCTACCAGTCTTTTGCCGCCATAGGTTACGCCATATTTTCCTCAAGAAATGAAACAAAAATTGATGTTTTTCATGACGTTAGATTGCCGCCATACAATTATTACGGAATATGGGGCTAACCTATTTGGATATATTAATTTCAAGATTCGGTGACGAAACTTTCACAGCCTCCGAGTTTATGACTGTAACTGGAAATACTAGACCAGCAAAATTGCTATCAGAGCTAAAAATGAGAGG
>Regulatory_Region_JGI_AMD_5WAY_IRNMTN_READ_1540748624 /accession=XYG71022.b /library_id=LIB_Regulatory_Region_JGI_AMD_5WAY_IRNMTN_20020301 /template_id=Regulatory_Region_JGI_AMD_5WAY_IRNMTN_ /sample_id=Regulatory_Region_JGI_AMD_5WAY_IRNMTN_TRACE_SMPL_20020301 /site_id=Regulatory_Region_JGI_AMD_5WAY_IRNMTN /length=1087
GCCGACACAGATTTCCCCCGTCTTCAACCGGATATCTATCACCTGGGGCCCGCTCAACCATCTGATCTATTTCCTCGAACGACTGGGATGCTCAGACAAAGACCATGCTCTTCTAATAGATATCGTTGACCTAATTCGCGGCGATCCTTCCGATTGACTCTTACAGACCACTGCTGCGACTCCATAAAAAACCACGTCTCCCAACGAGAACATGATCTCCGGATATGCGAAGTTTGTTCATGATGTATCAGATCATGCTCACCTGACTTTCGCGGAAGACGCCCTCGGGGATCCAGGACA
>Regulatory_Region_JGI_AMD_5WAY_IRNMTN_READ_1540744596 /accession=XYG70546.g /library_id=LIB_Regulatory_Region_JGI_AMD_5WAY_IRNMTN_20020301 /template_id=Regulatory_Region_JGI_AMD_5WAY_IRNMTN_ /sample_id=Regulatory_Region_JGI_AMD_5WAY_IRNMTN_TRACE_SMPL_20020301 /site_id=Regulatory_Region_JGI_AMD_5WAY_IRNMTN /length=1083
GGGAGCCCCGGAAAGACCACCCTTGTGCGCTGCAGCTCCCCCTTCCATGTAAGGCTCTCCTCCGGAAAACGAAGGGCTGAACATTTCCGGATAGCCCCACATCTTGTGTTCGGCAAAATCGAGACCTTCGAGTTCATCCTCCGGGCTGACCGGGATACCGATCGTCACTTTCAGGACGTAGAAAACCGCCCGAAAGGTCAAGGACACATAGGCGAACCGCCGCGCTGACCCCTTTCATCTGGGACGACCAGCTGATGGAATCCCCCCGCCGTAAAAAAATCCCGGAAAAACCGACAGCCC
>Regulatory_Region_JGI_AMD_UBA_IRNMTN_READ_1569869759 /accession=BGUC64130.y /library_id=LIB_Regulatory_Region_JGI_AMD_UBA_IRNMTN_20050601 /sample_id=Regulatory_Region_JGI_AMD_UBA_IRNMTN_TRACE_SMPL_20050601 /site_id=Regulatory_Region_JGI_AMD_UBA_IRNMTN /length=1210
GATCCGCCGGAGGACCTCCGGCACCTGCGCCTTGGGCACGGTGGCCCGCAGGTGGGTCTCCCCCAACTGTCGGCAGAAGTCGTCCACGTCGAAGGGGGGTTCCAGCTTGAGGATCCCGCTGGAGATCGGCGCAGGGGTCGGTGGGGCCTGGGTCCGGCCGGGCGGAGATGCGGAGGGCTTTGCGGCACGGACCGGAGGGTTCTTCTTCTTCGTCGGCATGGTGGGGACGGTCCGATCCCCGGAGGGCGTGGTCGACTTAAGCGCGACGCAATGCCACGTCCTCCCATGCCGGCCCGAGGG
>Regulatory_Region_JGI_AMD_UBA_IRNMTN_READ_1569751820 /accession=BGUC44335.b /library_id=LIB_Regulatory_Region_JGI_AMD_UBA_IRNMTN_20050601 /sample_id=Regulatory_Region_JGI_AMD_UBA_IRNMTN_TRACE_SMPL_20050601 /site_id=Regulatory_Region_JGI_AMD_UBA_IRNMTN /length=1018
GGGAAACCGACGAAGGTCCTGACGACCTTTGCCTGGGTGACGATCCGGCAACTGCAGGTGCAATGCTCCTGTTGCGGGCGCAAGCTCAGTCTCACCCGGACGCTTCTTGGACTTGATCCGTTCCAGCGGATCGCGCCGGAGATCCGGCGGAAACTGGGGCTCCTGGGAGCCCTGACAAGCTTTCGCGTGGCGGAGAAGTTCATGGCGACCTTCGGGGCGACGATCGACAAGATGACGATCTGGCGGTCGGTGCAGAAAACGGGAGAAGAGATCGAGTGTCAGTGGGAAGTGTAAAATCCC
>Regulatory_Region_JGI_AMD_5WAY_IRNMTN_READ_1541013150 /accession=XYG53968.g /library_id=LIB_Regulatory_Region_JGI_AMD_5WAY_IRNMTN_20020301 /template_id=Regulatory_Region_JGI_AMD_5WAY_IRNMTN_ /sample_id=Regulatory_Region_JGI_AMD_5WAY_IRNMTN_TRACE_SMPL_20020301 /site_id=Regulatory_Region_JGI_AMD_5WAY_IRNMTN /length=1159
TATTACTATGCAGGCAATTAACTATAAATGGTTATTACTCCTCTTTCCCTCCAAATTTCTGTTTTATATATAATATAAGTCTTAAAACAGGGTGACCGTGTGTTGCATCATCACGCCTCCGGCTGTTCCGGGATTTATACAGTACAGACCTGTCTCCATTCCATTCGTTGATAATGTACTTCTCTATTTCTCCATGCTTTCCATCTTTAAAAATCCCAACATCTCTCGGATCTATAGGCATCATAATATCTTATAACCCTGAATAATATATATAGATAATAATTTATAAACTTTATAAAG
>Regulatory_Region_JGI_AMD_UBA_IRNMTN_READ_1569679972 /accession=BGUC7729.g1 /library_id=LIB_Regulatory_Region_JGI_AMD_UBA_IRNMTN_20050601 /sample_id=Regulatory_Region_JGI_AMD_UBA_IRNMTN_TRACE_SMPL_20050601 /site_id=Regulatory_Region_JGI_AMD_UBA_IRNMTN /length=1019
ACACATTATAAACCAATGAAGCACTTTATCCAAGTTACAAAAACAGATGAAATCAATGTCGATTCAAATCATGGAGAAGGGAGCAAATATTTACGAAATGTAGATATGTATCTGTATATACATATGTCTACTAAAAACATTGCACTCAGAGAAGACGTATACAAAAAATTGAAAGAGGTGAAAGGGCCAGACGAGAGCTTTAGTGATGCAATAGAAGGGTTATTGAAAAGGAATGTAAGTCTCTTGCCTCTTTGGAGTTCATTATCTGAATCCGAGGCACTTGACCTCATTGAGACCGAC
>Regulatory_Region_JGI_AMD_5WAY_IRNMTN_READ_1704624496 /accession=XYD2016.g1 /library_id=LIB_Regulatory_Region_JGI_AMD_5WAY_IRNMTN_20020301 /template_id=Regulatory_Region_JGI_AMD_5WAY_IRNMTN_ /sample_id=Regulatory_Region_JGI_AMD_5WAY_IRNMTN_TRACE_SMPL_20020301 /site_id=Regulatory_Region_JGI_AMD_5WAY_IRNMTN /length=888
GGAAAAACTGGCGGAATCCGGTCCGGAAGAGGTGGAGCCATCATTTCCAAAACTGTCGACCTGAAACAATCCACGAACGGCAAACCTGTCTGATATCCAGTATGCCAGACCAAATCCTCCCCCAAACCCGAGGGAACTGTGCAAAAAGTTGCCAGACCATGGTGTTCCGGAAAGAGACTCCAAATAATTGTTCACTGCTGAGTTGTCTGCTGCAAAGTTTCCTGGTTGAGTCGCAACGGGGAGCAAGTTAAAAAAAACCGGTACATTGAATGACCCCGCATTTGAGGGAGGATTTGGTCT
>Regulatory_Region_JGI_AMD_5WAY_IRNMTN_READ_1540956562 /accession=XYG45469.g /library_id=LIB_Regulatory_Region_JGI_AMD_5WAY_IRNMTN_20020301 /template_id=Regulatory_Region_JGI_AMD_5WAY_IRNMTN_ /sample_id=Regulatory_Region_JGI_AMD_5WAY_IRNMTN_TRACE_SMPL_20020301 /site_id=Regulatory_Region_JGI_AMD_5WAY_IRNMTN /length=1140
NTCGTCTGAGCTATTGCCACTTCATCCATGGAAATTTCATCATTTTGAAGTTCTATAAAATTATCTTCTCCAGTTTTTATTGATTCGTATACCTCTTTTATTCTTTCCAGGATTGTGTCCAGATTTCCGATTAATTTTATCCTGTAAGCCCTTGTAAATTCCAATTCTTCAATTTTCGTGAAAAATTCTTCACCGTTAAAAATACCATCTATAATCAAAAGTCTTGATTCTTTTGATGCCATTTCTAAAAACCAATTTACGATATCAATTCCTTTTTTAATGTATGACTCATCCTTATTT
>Regulatory_Region_JGI_AMD_UBA_IRNMTN_READ_1569693042 /accession=BGUC14840.g /library_id=LIB_Regulatory_Region_JGI_AMD_UBA_IRNMTN_20050601 /sample_id=Regulatory_Region_JGI_AMD_UBA_IRNMTN_TRACE_SMPL_20050601 /site_id=Regulatory_Region_JGI_AMD_UBA_IRNMTN /length=969
CTTTTATAATTTTTGGTGGTAGTAGATATCGTAATTCTTAATTAATTCGATTAAAGCCTGCGTAGTTTATATACGTTTATGCAAGACGTGGGCAATAAAAGAGAAAATTTACAAAAAAAACAAGTCAGTATTCGCAAACTTAAATGTCTATTTACAGAGGCGAAGTTTTCAAATTCCGAGTTATCGCAAATTTTACTTTTAGAACCTGATGAGATGAGCATCGAGGCTTTTATCTCTAAGACTGGAACATGGTTATCCATTCTTGATGTGGAAAAGGCTAATAATCTTCAAGGAGGGAAA
>Regulatory_Region_JGI_AMD_UBA_IRNMTN_READ_1569689164 /accession=BGUC12894.g /library_id=LIB_Regulatory_Region_JGI_AMD_UBA_IRNMTN_20050601 /sample_id=Regulatory_Region_JGI_AMD_UBA_IRNMTN_TRACE_SMPL_20050601 /site_id=Regulatory_Region_JGI_AMD_UBA_IRNMTN /length=1022
TCTCCAGAGTCGCTCGGTGAAGCTTTTGTCGAGAAATCGACCTTTTTCCTCCTGCTGATCCCGCTTGGCAATGGAATGGTTCCTCCCCTTCCTTGACGGCTTCACGGTGGGCCAGAGTGGCGGGTGGTAACCAACCCCTATCACAGAATAAAGGGGGGAACCACCATGAAGAGTATCACACCGGGAATCGAGATCGCCATGGAATCCTGGGGATCGGTAAACGAAGGGGGAGCGGAGTTCCTGAAGATGGGCCATGAGGTGACCCGGATTCCTTCCCAGTGTGTGAAGCCCTTCCCCCTG
>Regulatory_Region_JGI_AMD_UBA_IRNMTN_READ_1569722154 /accession=BGUC29046.b /library_id=LIB_Regulatory_Region_JGI_AMD_UBA_IRNMTN_20050601 /sample_id=Regulatory_Region_JGI_AMD_UBA_IRNMTN_TRACE_SMPL_20050601 /site_id=Regulatory_Region_JGI_AMD_UBA_IRNMTN /length=1038
GTCAAGCTGCATGCCTGCAGGTCGACTCTAGAGGATCCCCCGGGTCACTTTCATCTTTATATCGATAAAAAAATGACCCTGATGTTTACCATGACGGCACCGACTGTCATGATCCGAATCCCCGCCCAGTCTCCGGGACCTCACCAGCTGGTTTTTATCGAAGCCAACCCCCTGACACACCAGCCCATGGGCAACGACATGTCGATGTCCGGAATGTCGGACATGGAGATGGACCACTCTGAAAACGGCGGGATGGGCCAGATGGAATCCGACCTTTCGTCCGTTCCCAGAAGTGCCCGC
>Regulatory_Region_JGI_AMD_UBA_IRNMTN_READ_1569683316 /accession=BGUC962.b1  /library_id=LIB_Regulatory_Region_JGI_AMD_UBA_IRNMTN_20050601 /sample_id=Regulatory_Region_JGI_AMD_UBA_IRNMTN_TRACE_SMPL_20050601 /site_id=Regulatory_Region_JGI_AMD_UBA_IRNMTN /length=1019
ACCGGGAATGTCGTTAGGACGCAGCGAATGCCGTATACTGTACGGCATGGCGACATCAGCGAGGCTAGAGATGCGTATCCCCCCCGACCGGGCTGAGTTGATCCGCCGAGCGGCAGCAGCCCGCGGAGAGTCGGTGACCGGGTTCGTCTTACAGGCAGCTACCAGGGCAGCCGAGGAGGAGTTGGCCATCGAGCGAGAGACGCTGGTGCCCTCAGAGTTCTTCGACGACCTCCTCAGGGCGTTGGACGCTACCGAGCAGGTGCCAGGCGAGCTTGCCGATCTGGCGCGTCGTCCACGCTG
>Regulatory_Region_JGI_AMD_5WAY_IRNMTN_READ_1704650591 /accession=XYD14000.y /library_id=LIB_Regulatory_Region_JGI_AMD_5WAY_IRNMTN_20020301 /template_id=Regulatory_Region_JGI_AMD_5WAY_IRNMTN_ /sample_id=Regulatory_Region_JGI_AMD_5WAY_IRNMTN_TRACE_SMPL_20020301 /site_id=Regulatory_Region_JGI_AMD_5WAY_IRNMTN /length=1007
TAAATTTATCGTCGCTTCCTGGAATTACAATAAATATAACACGTATTAGCTCTTCAGAAAGATTTAAAATTTTCTATTAGCTACATGGTAATTATAATAGTATTATAATTTCTCAAGAGTCAGTAATTTTCATTAGAAGGGTGCACATTAAATCCTGCTTTATAGCCTGCAATGGCATGTAGTTCCAGTATTCCGGGTCTAAAAAATAAGAATTTATATAACATTATTTTTTGATTTTTTTAACCATAAGTTTTAAGCCAATCCTGCCAGTAACAACAACTTTATCATATTTTTCAATGG
>Regulatory_Region_JGI_AMD_5WAY_IRNMTN_READ_1540932890 /accession=XYG30341.b /library_id=LIB_Regulatory_Region_JGI_AMD_5WAY_IRNMTN_20020301 /template_id=Regulatory_Region_JGI_AMD_5WAY_IRNMTN_ /sample_id=Regulatory_Region_JGI_AMD_5WAY_IRNMTN_TRACE_SMPL_20020301 /site_id=Regulatory_Region_JGI_AMD_5WAY_IRNMTN /length=940
ATAAAGTGACCATAGAAATTATATGGAAATTTAAAATAGGTCATATCCAGGGAATAAAAATGTAAGTGGTACTAATAAATAGGAAGCATTATATTCCAATTTATTTAATGTCTAACCACTGGATATATTTCAACCGGTATCTCTATCACGGGATCAACGAAATGACGGAAATATATGTGTAGTAATATAAATTTTAGAGATTTTCTAATAACCCCTCTCTTTATTATCCTATGAATGTGATTTTCATTTCATCTCTTCAACCACGTTTATTTAAAATATTCAGTTTATCCCATAATTTAC
>Regulatory_Region_JGI_AMD_UBA_IRNMTN_READ_1569822715 /accession=BGUC55201.b /library_id=LIB_Regulatory_Region_JGI_AMD_UBA_IRNMTN_20050601 /sample_id=Regulatory_Region_JGI_AMD_UBA_IRNMTN_TRACE_SMPL_20050601 /site_id=Regulatory_Region_JGI_AMD_UBA_IRNMTN /length=972
CAACTCATCGTGGGCTACGCAATGGTTATAGGCGGTGCTTTGGGTTTATTCTATGCCATAGTTTTCGGATGATTATTTATATTCAAGACTAATTTATAAAAGATTTAAGAAGCACTTGAAAACAGGCAGGTCAATTATACCTACCTAAATTAGGGCACTGAACAAAATATGCTGATATTTTTCAATAACATCATCTTCTTGGATATTATTTAGTCAAATTTTCATGAAGTTCCATAATAACAACTTACAATAAAAAATAGAAAATTTTATAACTCAACGACTGTATACTTATATGAGGTA
>Regulatory_Region_JGI_AMD_UBA_IRNMTN_READ_1569872255 /accession=BGUC65390.y /library_id=LIB_Regulatory_Region_JGI_AMD_UBA_IRNMTN_20050601 /sample_id=Regulatory_Region_JGI_AMD_UBA_IRNMTN_TRACE_SMPL_20050601 /site_id=Regulatory_Region_JGI_AMD_UBA_IRNMTN /length=992
TCAGGAGCCCCGGAGCTTCCGGAGTGTGGCAAGGGTGTTTTCGATTCCGGCGATCGCCCGTCCCTTCCCGATCAGGCTGTCGATCCCTCCGCTTCCCGTGTAGGGGCGTCCGTTGAGGGTGAAGACGACCTTGCCCGCCTTTTCGTGGACCGTCACGAGACGGATTTTCAGGGCGCCCCCATAGAGCGTCATCTCATGGGAGGTATCGAGAAGAATCGGCACGTCGTTGTACACCATGAGCCCGATGTGGTGGCCGATCGGACAGGAGATGGGCACGATCCGGAAGTGAGGGAACCATTC
>Regulatory_Region_JGI_AMD_UBA_IRNMTN_READ_1569755611 /accession=BGUC46234.x /library_id=LIB_Regulatory_Region_JGI_AMD_UBA_IRNMTN_20050601 /sample_id=Regulatory_Region_JGI_AMD_UBA_IRNMTN_TRACE_SMPL_20050601 /site_id=Regulatory_Region_JGI_AMD_UBA_IRNMTN /length=1216
AGAAAGGAATCTGAATTCCGGGAATCCTTTGAGGAAAATCTTTCACGATCAGAAGAAATAGTACCCATAGATGACAATTTTTAATGCAGTGTGAGTGGATCCCGAAGATAATTCTGAACTAATGAGTTAGTTTATACTTTGCTTCCTTCGTCTAATGCAATTATAATCAATGCTTGGAAATACATTGTTTGGATATGTTTACCAGATACCTTGTTTGCCAATATTTTACTCGCGAAGTGATACTGCAGATAATCCAGGATGTCTCGTACCTGATACTATAAAGAATAGAAAAAAACAATT
>Regulatory_Region_JGI_AMD_5WAY_IRNMTN_READ_1541013269 /accession=XYG54087.g /library_id=LIB_Regulatory_Region_JGI_AMD_5WAY_IRNMTN_20020301 /template_id=Regulatory_Region_JGI_AMD_5WAY_IRNMTN_ /sample_id=Regulatory_Region_JGI_AMD_5WAY_IRNMTN_TRACE_SMPL_20020301 /site_id=Regulatory_Region_JGI_AMD_5WAY_IRNMTN /length=1199
ATCTTATATTTTTCCATTAGCCATGTAAAACAACGTAATAACCAAGTATTTAGAATTACATTCGGTAGTATTGCAATAAAATGATTATCATATGGGGGATGATGATTTATTTCTGAATTCTAAAAAAACTGGATGCATAATATACAAGAAAATAATCTGGCAAATTCAAATAAAAAATATTGCAACTCTGATCATTAATTTCTAATCAAGCAATCAAAAAAAATTAAAAAATAAATAGGGTTAATTCTTTAGATATATAAACGTTCATAATCTAAGGAAATGATTTATATAGGATGATAA
>Regulatory_Region_JGI_AMD_5WAY_IRNMTN_READ_1704644870 /accession=XYD14707.x /library_id=LIB_Regulatory_Region_JGI_AMD_5WAY_IRNMTN_20020301 /template_id=Regulatory_Region_JGI_AMD_5WAY_IRNMTN_ /sample_id=Regulatory_Region_JGI_AMD_5WAY_IRNMTN_TRACE_SMPL_20020301 /site_id=Regulatory_Region_JGI_AMD_5WAY_IRNMTN /length=1089
GGTAGATCAAATCAGCTATAATCTTATCGGACTTGTCTTATAATCTGATCAGACCTGAATTTCTGCCGCAATACGGGGTGGTTTATCAGGCATCTTTGACCATGAATAGCAAGGAGAGGGGCGGTATCCAAATTGACAGATCATTCAGCCCACAAACACGTTTTTCGGTTCCCATGGATTTTTCTTTTGCTCTCGACCATTCTCTTTCAAAGCATATCGGGCATTTCCCTTGCTCTTGCAGACACTCCTCAGGAGCATTCCAAAAAAACACCCGACCACCAGAATACGAACGGACAGGCT
>Regulatory_Region_JGI_AMD_UBA_IRNMTN_READ_1569824872 /accession=BGUC56282.x /library_id=LIB_Regulatory_Region_JGI_AMD_UBA_IRNMTN_20050601 /sample_id=Regulatory_Region_JGI_AMD_UBA_IRNMTN_TRACE_SMPL_20050601 /site_id=Regulatory_Region_JGI_AMD_UBA_IRNMTN /length=982
CCGTCTTCCTCCCTGTCACAGACAGCGTCCCTCGTCAGCCTGATGGGCACACTGTCCTCCTCTCTTGGTTCCAGCGGAACCAACGTGACCAACTCCATCAACGAGTTTCTGAACTCCGTCATCGGATGCACAAGCTCCCCCTGTTCTCCCAGCACCCAGACGTCGACACCCACGTCCCTGAGCGGCATGTCCTCGTTTCAGACAAACATCGAACACTTTTTGACCAGCATTGCATACATGTAACCGGAGACATCTTCATGAAGATCCATCGCCCGACGTTTTTTCCAGGTTCCTTTGTCC
>Regulatory_Region_JGI_AMD_UBA_IRNMTN_READ_1569747297 /accession=BGUC42056.b /library_id=LIB_Regulatory_Region_JGI_AMD_UBA_IRNMTN_20050601 /sample_id=Regulatory_Region_JGI_AMD_UBA_IRNMTN_TRACE_SMPL_20050601 /site_id=Regulatory_Region_JGI_AMD_UBA_IRNMTN /length=973
GGGTTCATGGAGGTGCTCTACGCCTTCGCCTCCGGGAATGCCAACAACGGATCCGCCATGGCGGGGCTGAACGTTTCGACACCCTATTACGCCATCACGATCGGTCTTGAAATGCTTCTGTCGCGATTTCTTCCCTTGCTCCCGCTTCTGGCCCTTGCGGGAGCGCTGGCGCGGAAAAAGACACTTCCCGAAAACGCCGGGACGTTCCGGACGGACACACCTCTCTTCGTTGTCCTGCTGCTCGGATTCATGGTCCTGTTCGCCGCCCTGACATTTTTTCCGCCATTGATTCTGGGCCCG
>Regulatory_Region_JGI_AMD_UBA_IRNMTN_READ_1569745197 /accession=BGUC40618.x /library_id=LIB_Regulatory_Region_JGI_AMD_UBA_IRNMTN_20050601 /sample_id=Regulatory_Region_JGI_AMD_UBA_IRNMTN_TRACE_SMPL_20050601 /site_id=Regulatory_Region_JGI_AMD_UBA_IRNMTN /length=1138
CACAACTCCACAACGGGAGGAGGGCCATACACATCCAACCGGTGGTGGATATTAAAAACAAGCCCTGAAAGTCAAAAAAAGAAAAGAGCTTTTGTCTGCATGGCAAAACCGGTCAGGACAAAAGGAGAGCGAGTGGCATCATAATGACGTGGGGAGAAGGAAATTGGTCAGGAAGTCCCTGCCTAAAATCACCTTGTAGGGGTCGCCACCAGGTTAAGTTTTGGGAAGGAAAATTAAAAATTCATTTCAGCAAGGGAAAATATGGCGCGCCTGGAGAGATTTGAACTCCCGACACTCGGA
>Regulatory_Region_JGI_AMD_5WAY_IRNMTN_READ_1540935813 /accession=XYG35376.b /library_id=LIB_Regulatory_Region_JGI_AMD_5WAY_IRNMTN_20020301 /template_id=Regulatory_Region_JGI_AMD_5WAY_IRNMTN_ /sample_id=Regulatory_Region_JGI_AMD_5WAY_IRNMTN_TRACE_SMPL_20020301 /site_id=Regulatory_Region_JGI_AMD_5WAY_IRNMTN /length=879
CCACCCTTTCAGCTATGGAGGCATATTCCAGTACTGCTGATCCTCTCCTTACCCTTGTGAATCTCAGAAACATAAAATAATATTACATGATAGTATTTAAGAGTATGTGCATATAATGTGCACATACATGAAACGAGAAAGGATGTTGGAATACACAGAAAATAACAGAATTCTAAAGGGATCGTGACAGACTATCTCATGCGGAACTCAAGTTTAAATATGAATATGTAAAGTCAATATACATGGTTCTATTAAAATTAATTATGAAAAATATTACAAATTAAGGAAAATAATAAATTT
>Regulatory_Region_JGI_AMD_5WAY_IRNMTN_READ_1541028254 /accession=XYG63600.g /library_id=LIB_Regulatory_Region_JGI_AMD_5WAY_IRNMTN_20020301 /template_id=Regulatory_Region_JGI_AMD_5WAY_IRNMTN_ /sample_id=Regulatory_Region_JGI_AMD_5WAY_IRNMTN_TRACE_SMPL_20020301 /site_id=Regulatory_Region_JGI_AMD_5WAY_IRNMTN /length=1130
CTGGTCCCATGGACTCTTTACGCTGCACAAACTTAAGCCAAGAAATTTCCTTGACCTAGGGGGTACAGACAATATTGAAATTGTTGAAGACGCATTTTCATTTGTAATGCGTGCAAGGCCAAAATTGATATTTGTCAATATATTTGGCGGTGTAACAAAGGCAGATACGGTAGCAAATGGAATAGTTTCATCAAAAAAGAAATTTGATATAAAGCAGCCTATAGTTGTCAGGCTCAGTGGTGTGCATGAAGAGGAAGGGCAGAAAATCCTTCTTGAAAGCGGTATAAAAGCTTTCACCAA
>Regulatory_Region_JGI_AMD_5WAY_IRNMTN_READ_1540930634 /accession=XYG28853.g /library_id=LIB_Regulatory_Region_JGI_AMD_5WAY_IRNMTN_20020301 /template_id=Regulatory_Region_JGI_AMD_5WAY_IRNMTN_ /sample_id=Regulatory_Region_JGI_AMD_5WAY_IRNMTN_TRACE_SMPL_20020301 /site_id=Regulatory_Region_JGI_AMD_5WAY_IRNMTN /length=845
GTTTCAGTTAGAAGAGGCCCAAAAACTTGGCGCTCACATTGTTCGCGCTACGACGGGGGACGACGACGAACTGTGGGCTTCGATTCTTCAAGAAGAGTCCCAGTTTGAACCAGTGGAAAAATGGGTCGTAGGAACTTTTGAAGGATATCAAGTGCCGGAATTTCCTCCGCTAGAAGCGGGACCGGCATGGGCCGTGGACAAGGAGCGCATACGCAAGTTCATGGAACCCGTCACGGACGCGCTATGGGCTGAGCACGATTTACACATTCCGACTTCTTTGGATGACCAAAGTCTGGAGAA
>Regulatory_Region_JGI_AMD_UBA_IRNMTN_READ_1569858116 /accession=BGUC57907.g /library_id=LIB_Regulatory_Region_JGI_AMD_UBA_IRNMTN_20050601 /sample_id=Regulatory_Region_JGI_AMD_UBA_IRNMTN_TRACE_SMPL_20050601 /site_id=Regulatory_Region_JGI_AMD_UBA_IRNMTN /length=1038
TTCACTACGAGCCCAGGGAAAATGAAACCAAATGCCCAAAATGCAGAAACGGAGGCACTCTTACGATATCCAAATCCTCAAAAAAGGCTTCAAGATACAAGGTCAGGGACGATCTTCACATAGACATTATACTGGACCATATCCTTATTGATTTTGTATGCGACTGCGGTAACACTTATCGTGACGAGATCGATGCGATTAATCCAGACACGATGGAAGACTTTGCAAAATTGTACGATACGGCCAGCAACCGTCGTAATCTCCTGTAAATCGACGTATTACCAAGAAAGCATTCATAAC
>Regulatory_Region_JGI_AMD_5WAY_IRNMTN_READ_1704677302 /accession=XYD23108.x /library_id=LIB_Regulatory_Region_JGI_AMD_5WAY_IRNMTN_20020301 /template_id=Regulatory_Region_JGI_AMD_5WAY_IRNMTN_ /sample_id=Regulatory_Region_JGI_AMD_5WAY_IRNMTN_TRACE_SMPL_20020301 /site_id=Regulatory_Region_JGI_AMD_5WAY_IRNMTN /length=934
GGATCCCAGTATGAGAGGAATTTTAACAGGAAAGACTATATAAATGGGTATAAACAGAGATCATTATTGACGACAGATGGAAAGATTCTATTAAATTAAGCCACAGTTCAGGAATAAATCATTCTATATATCTATATTTGACAATTCAGACTCTCCGCATGTCTTACCATTTAATTTAATTTCTTTGTAAATCTATGTAGTTTTATGTGATACAGGGTAAATTAAGTGTATGACAAAATTAAAATTGGAGGGAATAATCTTGAATTATGACCAACAACATCATCCCTCCAGATTTAAATG
>Regulatory_Region_JGI_AMD_UBA_IRNMTN_READ_1569815347 /accession=BGUC51119.b /library_id=LIB_Regulatory_Region_JGI_AMD_UBA_IRNMTN_20050601 /sample_id=Regulatory_Region_JGI_AMD_UBA_IRNMTN_TRACE_SMPL_20050601 /site_id=Regulatory_Region_JGI_AMD_UBA_IRNMTN /length=1028
TTGCTTCAACCAACTTTTCCCACATGCGACTGTCGACAGATTTGTCTTTTTCAAACATTATTCGGAGACGGAAGATTTGATTTTTTATCTCAGAAAAAGTCTTCATGCCACCCTCCCCATAAGTTTTTTTCACAAGACATGCAGCCACTTTTCAGATTTAAAAACGTCAAGGATGTAGGAAAAGTTGACCTTCTTCAATTTTTTAAAACCTGTCCTTTAAAATACCCTGCAAGGATCCATTATAAGTATAAGCCCGATTCGTTTCCCATGCCATCCACAAATTTTTTAAGTAGTTCATAC
>Regulatory_Region_JGI_AMD_5WAY_IRNMTN_READ_1704651061 /accession=XYD15277.x /library_id=LIB_Regulatory_Region_JGI_AMD_5WAY_IRNMTN_20020301 /template_id=Regulatory_Region_JGI_AMD_5WAY_IRNMTN_ /sample_id=Regulatory_Region_JGI_AMD_5WAY_IRNMTN_TRACE_SMPL_20020301 /site_id=Regulatory_Region_JGI_AMD_5WAY_IRNMTN /length=1107
GGAATCAAAGGGAAATGAGATTGAGAAATCCATATTGTTAGTAAGCATAATACCTGATCCCGCAATTGTCCCAATAATATTAATAGCTGTAGTTTACGGCATGCACTTTGTCTATTTCGCAATGTCCCTTTTTATCCTGTCGTCTGCTCTTGCCCTTCTTCTTATAACACTGGTTCTCAGCAAATTTCTGATGAAAAAACTTGCCACGTTCACACCCAAAAAAATAGATTATCTGGTTGCAATAATACTGCTATTAACCACTGTGTTTGTATTATTTTGATTCAAAAATATTTTTTAGCA
>Regulatory_Region_JGI_AMD_UBA_IRNMTN_READ_1569872545 /accession=BGUC65536.y /library_id=LIB_Regulatory_Region_JGI_AMD_UBA_IRNMTN_20050601 /sample_id=Regulatory_Region_JGI_AMD_UBA_IRNMTN_TRACE_SMPL_20050601 /site_id=Regulatory_Region_JGI_AMD_UBA_IRNMTN /length=1173
TTGTGGGGGTCCTGTCGGTCAGAGGCGCCAAGGCCGAGGCCAGCGCGGGCTTCATGGGGGGAAAGACCGTCTCTGTGAGCCTTCCCGACATCACCTTGCGACATATCGGACAGTCTGAAGGACGCGTTCCGCCGGCAGAGCTCGGAGCGAAGATCGGGGAGGCCCTCAAGACGAAGCTTGAAGGAGCCATCAGCTTCAGCGCGCTGGCCAACTCCTTCGGAAATTCCATGAAGAAGGCCGGCCATGCCATCTCCGGATTTTTTGGACAGTAGGGGAAGCCCAAACGGCAGAGAAATCCCG
>Regulatory_Region_JGI_AMD_UBA_IRNMTN_READ_1569726661 /accession=BGUC31305.b /library_id=LIB_Regulatory_Region_JGI_AMD_UBA_IRNMTN_20050601 /sample_id=Regulatory_Region_JGI_AMD_UBA_IRNMTN_TRACE_SMPL_20050601 /site_id=Regulatory_Region_JGI_AMD_UBA_IRNMTN /length=1020
TGATGATAGAGAGGTATCCGTGACCGGAAAACGAATAGTCAGTCCCAAACCGGAAGAAATGCGCAAGACGTCCAAGGTGCTCAAATAAAGACATTTTACTAGGACGTTCAGATTCAGGCAACTTTTTCTCCCTCCCGGGCTGTTGGGGTTCTCCCGGGGGCTTTTGCATTTGCTGCAAAATTTTTGGTAACATCGTATTTTACGTTTTCAGTTCAGGCTCAGTCCTTATAATGGGCGATTTTGGTTCAAATCAGAGAAGGGGAAAGACGATGGCTCATTTTGCCGTTGTCCCGACAGGCG
>Regulatory_Region_JGI_AMD_5WAY_IRNMTN_READ_1541024274 /accession=XYG64996.g /library_id=LIB_Regulatory_Region_JGI_AMD_5WAY_IRNMTN_20020301 /template_id=Regulatory_Region_JGI_AMD_5WAY_IRNMTN_ /sample_id=Regulatory_Region_JGI_AMD_5WAY_IRNMTN_TRACE_SMPL_20020301 /site_id=Regulatory_Region_JGI_AMD_5WAY_IRNMTN /length=1117
ACTGGATTGTCTGCTCCCAGCCTCCATCTAACCAAGCAGGTGCGACCGTCTCCCGCAGCTGCTTGTGTCAAAGGTTTTCGACGTCTTCCCCAACACGCTTCAGACTAACTGGCCTCGTGAAACTCCAATTTTTCTATGTTCATGTCATGATGATCATGGTCTCTTAGACGTCATGCGGCACTTTTCCCTAAAGTGTGCGCGCAACCCCTATTAGTTTATTTGTCAACATGCATTCAAATATCTATCCGCTGCAGAGACAAGACCCCTGATAAATGCTTCAATAATATTGAGACAGGAATA
>Regulatory_Region_JGI_AMD_5WAY_IRNMTN_READ_1541027028 /accession=XYG65830.b /library_id=LIB_Regulatory_Region_JGI_AMD_5WAY_IRNMTN_20020301 /template_id=Regulatory_Region_JGI_AMD_5WAY_IRNMTN_ /sample_id=Regulatory_Region_JGI_AMD_5WAY_IRNMTN_TRACE_SMPL_20020301 /site_id=Regulatory_Region_JGI_AMD_5WAY_IRNMTN /length=1225
AGAGGATCCCCATGAACGTATGGGCCCGCGATATCTCTTCGGGACGGAGCAGCGTGTTTCGGGAAGAGACCTGTTCCGACTGAATTTCTCCCGGGAATCTTTTGATCTTTTCCGGCAGGACAGCCTCCCTCTCCCCGGGGGTCACCCGGATCACCGGAACCCTTCCGGCATTCAACCGCTTTAAAAACCCTTTACCGGACACTTACCGAAACTTGATCTTGTGTTCATTTTTCCTGAACGACAATGGAAGAGACAAAAGGAAAACGCACTTCATCCTCCAAGGGAAGAAACGTGTTCCGA
>Regulatory_Region_JGI_AMD_5WAY_IRNMTN_READ_1704693704 /accession=XYD30222.y /library_id=LIB_Regulatory_Region_JGI_AMD_5WAY_IRNMTN_20020301 /template_id=Regulatory_Region_JGI_AMD_5WAY_IRNMTN_ /sample_id=Regulatory_Region_JGI_AMD_5WAY_IRNMTN_TRACE_SMPL_20020301 /site_id=Regulatory_Region_JGI_AMD_5WAY_IRNMTN /length=1099
AACTTTCCGAGGACCGAAGCAATCTCTTCATCTGAAAGATTAGACTTGATCAGGAGTACACACTCATAAAATGCCATCAGAAACCTTTCCGGGACATTCGCCCATTACACGTGGAAACGGAAATACACTACATCTCCGTCTTGAATGGAATACTCTTTCCCTTCAAGGCGAAGAAGTCCTTTTTCCTTGACGGCCTTTTCGGATCCTAAACGGTCCAGATCGTCACATTTCATCACTTCTGCCCGAATAAAACTCTCTCGATGTCCGAGTGCATTTTCCGGCAGGCTGTGGAGCCAGCGT
>Regulatory_Region_JGI_AMD_UBA_IRNMTN_READ_1569744886 /accession=BGUC40460.y /library_id=LIB_Regulatory_Region_JGI_AMD_UBA_IRNMTN_20050601 /sample_id=Regulatory_Region_JGI_AMD_UBA_IRNMTN_TRACE_SMPL_20050601 /site_id=Regulatory_Region_JGI_AMD_UBA_IRNMTN /length=1028
ACCCGAAAGNNGGTGCACTAGCTGGTACTGACTGTGTGTGGCACAGGCGGAAATAGTGGCGATGCTGCTGCATACTGCGCTGGGAATACTCATACTTGCGTTGGAGCTAACACTAATAATGCTGGTGGCACCCAAAATGCCAACATAACCTATAATAATTCCGTACTGAACGCTCATGGTGGTTGGGCGAACGGAGCCTCTGCCAATACCCCCTGGGACATCGAATCCCTTTAGACCCCTTATTTATCAACCCCCGCAACAGGACAATCCTTAATCCTCGGCAATTTAATATATCACGTT
>Regulatory_Region_JGI_AMD_UBA_IRNMTN_READ_1569314008 /accession=BGUC69625.y /library_id=LIB_Regulatory_Region_JGI_AMD_UBA_IRNMTN_20050601 /sample_id=Regulatory_Region_JGI_AMD_UBA_IRNMTN_TRACE_SMPL_20050601 /site_id=Regulatory_Region_JGI_AMD_UBA_IRNMTN /length=1191
AAGTCTTTCAAAACCATATAACATTTGTGTCTATTAATTTTCACATAAGACAAATAAGAAAATATAATGCGAAAATTCTCTTGTTATATCAGGGAAAAATTTTCTTTTCTCCATCAAATATTTGGAAATCATCACTGCACTTAAGTAATTCTTTTAATTTATATTCTCGCTCCTTGATATATGGCATGAACTTATCATCCTCATGCCTCAAACTGGAAATTTTTATTGCGGTAAGTCTCAAATATGCCTGCAACCTTATCTTAAACCTGAGATCGTCATCAAATGAATCCGTTCTGAATA
>Regulatory_Region_JGI_AMD_UBA_IRNMTN_READ_1569868441 /accession=BGUC63083.g /library_id=LIB_Regulatory_Region_JGI_AMD_UBA_IRNMTN_20050601 /sample_id=Regulatory_Region_JGI_AMD_UBA_IRNMTN_TRACE_SMPL_20050601 /site_id=Regulatory_Region_JGI_AMD_UBA_IRNMTN /length=1017
CTCCGTGCGCACGCTATACCGTTGGGAAGAGGCGGGTCGCCTGAAGGTCATAGAGGCGGCGAGGGAGGCGACCAGCGGTGCCTGACATCTCCGCCACACGCACGGTACGCCTCCGTATCTCCCCGTCCACCAATCCGCGCAAGCTGGCGGCCCTGGAGGCCACCGTGGCGGAGTGGGACCGAGCCGTCGCCTTCTACACCGACCTCTTCCTCAGCCATCCCGGTGTGTTCTCGGCACGCAAGACGGAGGTGGTGCGTCAAGGGCCGGATGCGGGCAAAACGCGAGAGGTTCCTTGGACCG
>Regulatory_Region_JGI_AMD_5WAY_IRNMTN_READ_1704627638 /accession=XYD5503.g1 /library_id=LIB_Regulatory_Region_JGI_AMD_5WAY_IRNMTN_20020301 /template_id=Regulatory_Region_JGI_AMD_5WAY_IRNMTN_ /sample_id=Regulatory_Region_JGI_AMD_5WAY_IRNMTN_TRACE_SMPL_20020301 /site_id=Regulatory_Region_JGI_AMD_5WAY_IRNMTN /length=834
CTATAGCCAGTAACTTTGAATTATTGCCCTGGGAAGCCACATGATGTGAAACATCAGATGTAGCTGCCGGTGCCGCTGGTGCTGTCGTTCCCTGAGATGTTACAGCAGCAAATGCCAGTGCAACAAAAATTATGGTTACCACAATTGCCAATAATTTTTTCATAAAAGTATAATCTGTAAAATTATAAAAACCTTATCAAACATATATTACTACTAAGTTCGTAAATTACATAAATTAATATATGCAAGCCCTCAAAACACTGATTTGGTTAAATATTTGTATGCCCGATGTATGATGTT
>Regulatory_Region_JGI_AMD_UBA_IRNMTN_READ_1569739397 /accession=BGUC37695.y /library_id=LIB_Regulatory_Region_JGI_AMD_UBA_IRNMTN_20050601 /sample_id=Regulatory_Region_JGI_AMD_UBA_IRNMTN_TRACE_SMPL_20050601 /site_id=Regulatory_Region_JGI_AMD_UBA_IRNMTN /length=872
AATCCCACGAGAATACTTTCGCTTTTGTTACTGTTTGTTGTGTTAACTTCTCTTGGGCTTTTTATGCTGTATTTTTCTGATGTGTTTACATAATTTCTTAAAGGAACTAAATTGGAGGAAATGAGGAGGTTGTTTTCTATTGATTTGTTTTGCGAACCGGATGAATGTGTAATCATTCCTGAAACCTGGTCCGTGCCTGACAGTACTGCCATGGTTGAAAAGAGGAAACCAAGAACCATAAGAATGGATATGATTTTTTTATTGCTTTTCAATTTCATCAATGAAAATATTCTAATCTTA
>Regulatory_Region_JGI_AMD_5WAY_IRNMTN_READ_1541026826 /accession=XYG60732.g /library_id=LIB_Regulatory_Region_JGI_AMD_5WAY_IRNMTN_20020301 /template_id=Regulatory_Region_JGI_AMD_5WAY_IRNMTN_ /sample_id=Regulatory_Region_JGI_AMD_5WAY_IRNMTN_TRACE_SMPL_20020301 /site_id=Regulatory_Region_JGI_AMD_5WAY_IRNMTN /length=1209
AATTAAAAATTAAATAGATCTTGACATCTGCTGGAAACTTGGATTTATGGAAATTCCCTTTTATGTCTTTTATACCTTTTCCACATTGAATAAAAAACATATAACATATATGCCCATACTGTAATCTCAAATAATATTGAGCCATTTGGAGTATTTAAATTAAATAAACTCGGCAGGGAAACTATTTTACTAGTAGATAGGAACGATGCAATGCTAATATATAGAATGAATATAACCCCCTATTAGTACCAGTAAAATTTCGGAATGCTTATCTTAGTATTCATTAATAGGCCCATGGAA
>Regulatory_Region_JGI_AMD_5WAY_IRNMTN_READ_1541031136 /accession=XYG59954.g /library_id=LIB_Regulatory_Region_JGI_AMD_5WAY_IRNMTN_20020301 /template_id=Regulatory_Region_JGI_AMD_5WAY_IRNMTN_ /sample_id=Regulatory_Region_JGI_AMD_5WAY_IRNMTN_TRACE_SMPL_20020301 /site_id=Regulatory_Region_JGI_AMD_5WAY_IRNMTN /length=1136
CCGGAAGGTCCTGCTCCTGAAACAATTACGTCGTACACAATAAATGATATTAATATGATATTTATATTATTACACACTGTTATGTTTTCCAGATATTATGCAATATTACAATCCGATCAGGTGAAATTTCTGTAGCAATATAAATTTATCTGTGTTCTGCCTGGCGATACCGGCATATTCCGGATTTTTTTTTGATAATATCAGTCTTCTGCATAGTTAAGAGGCATGCTTCATCCACATTATAGATGCACAGTGGAAAAATGATGGAAAATATTTATATTATAACACACTACAAAAAAA
>Regulatory_Region_JGI_AMD_5WAY_IRNMTN_READ_1704675244 /accession=XYD20165.y /library_id=LIB_Regulatory_Region_JGI_AMD_5WAY_IRNMTN_20020301 /template_id=Regulatory_Region_JGI_AMD_5WAY_IRNMTN_ /sample_id=Regulatory_Region_JGI_AMD_5WAY_IRNMTN_TRACE_SMPL_20020301 /site_id=Regulatory_Region_JGI_AMD_5WAY_IRNMTN /length=1094
CCTCTGTGCACGAACGGGACATCAGCCACTCTTCGGTCGAGCGGGTCGTTCTGCCGGACAGCTGCATCCTGCTCGATTATATGCTTCATCGCATGGGGGGCATTCTGAAAGATCTTATTGTCTACCCCGAGCAGATGCAACGGAATCTGGATCTGACGGGAGGTCTGGTCTATTCGCAGGCGGTTCTTCTCGCACTGGTCCGGACCGGACTCCCCCGGGAAACCGCCTACCGGATTGTTCAGGATGCCGCCATGCGGACATGGAGAGGGGAGGGGCATCTCCGCGATACACTCCGGACGC
>Regulatory_Region_JGI_AMD_5WAY_IRNMTN_READ_1541028820 /accession=XYG66086.g /library_id=LIB_Regulatory_Region_JGI_AMD_5WAY_IRNMTN_20020301 /template_id=Regulatory_Region_JGI_AMD_5WAY_IRNMTN_ /sample_id=Regulatory_Region_JGI_AMD_5WAY_IRNMTN_TRACE_SMPL_20020301 /site_id=Regulatory_Region_JGI_AMD_5WAY_IRNMTN /length=1150
GGGATGCAAAATTTTTGAAGGCTCAATCCGGATCTCCGTCCGAATCAAGTCCTTCATCCCAGTTGTTGAGGCGTGCTGCAAGTGTCTCGGGTTGAAGCGCCGACAAAATTACATGTCCGCTGTCCATAATGATAACGGAGCGTGTCCGACGACCTTCGGACGCGTCGATCAGGAGACTTTTTTCTTGGGCCGCATCCTTCATTCTGCGGACGGGGGCGAATTGACTCCGACAACGCTGATGATGTGTTCCAGGGAGACCAGATTGCCCAGACCGATATTCCCAATCCGTGATACCTATTC
>Regulatory_Region_JGI_AMD_UBA_IRNMTN_READ_1569311365 /accession=BGUC68298.y /library_id=LIB_Regulatory_Region_JGI_AMD_UBA_IRNMTN_20050601 /sample_id=Regulatory_Region_JGI_AMD_UBA_IRNMTN_TRACE_SMPL_20050601 /site_id=Regulatory_Region_JGI_AMD_UBA_IRNMTN /length=1239
GGACCCCCGCGTTTTATGTGCCCTATCCGCTGGCCATCGGTGACCATCAGCGGATCAATGCGGAGTCTGTCCAGCGCGCGGGAGGTGGCTGGGTCTGGTCCGACGCTTCCCTGACGGAAACATCCGCGCGGGCAATGGAACTCTCCGCTGTACTGAGAGAGCCGGACCGTCTTCGGGAGGCGGGAGACAGGGCCTGGGCCCTGTCTCCCGGGAGGCCGTCCGGGGAATGGCTTCTTTCCCTTCTTGATCGGGGAGAAGGGAGCAAAAGGGGCGGAATGACAGTTTCCAAATGACGGGAAA
>Regulatory_Region_JGI_AMD_UBA_IRNMTN_READ_1569732731 /accession=BGUC34346.x /library_id=LIB_Regulatory_Region_JGI_AMD_UBA_IRNMTN_20050601 /sample_id=Regulatory_Region_JGI_AMD_UBA_IRNMTN_TRACE_SMPL_20050601 /site_id=Regulatory_Region_JGI_AMD_UBA_IRNMTN /length=1202
GGGGGGGNNTTGAGACGGCAGGCAGCTTGATGCTGCAGGTCACTCTAGAGGATCCCCGCGAGTCCGTGAAAAAACCGTCTTGAGCTGGTTCGATCACCTCCGCCGGGAATTTGACCCGCCCGGGCGAACCTTTCTCGCTCCTTTCGACACGCAATGGCGCCCAGGCGTCTTTCATAAAAGACATCGGAGGTTTAATATGAGATTGACGCTTAAGGAAAGTGTGGTTATACACTGAATCAAGTTGATGAACGATGTCGAAGAACGCCGGTTTATTTCCGGTAGGGAGGTCGCGATGGATCC
>Regulatory_Region_JGI_AMD_UBA_IRNMTN_READ_1569702112 /accession=BGUC9787.b1 /library_id=LIB_Regulatory_Region_JGI_AMD_UBA_IRNMTN_20050601 /sample_id=Regulatory_Region_JGI_AMD_UBA_IRNMTN_TRACE_SMPL_20050601 /site_id=Regulatory_Region_JGI_AMD_UBA_IRNMTN /length=942
TTCGATGTCCGTTCCAAGGATGCGTCGCGGGCTCAGGAAATCCTTTCACATGAGGAGCTTCGCCGGGATCTGTCCTCCTTTTCTCCCTACAATCAAATTCTTCTCTGGGATGGTTCCCTGATCGCCGGGAAGCAGTTTGAAGGCGTGGCGGAGACCTTGCCGGAGTCGATGTTGGCAACCCTGGGCCGGATCGGAGGTCTCGCCCGACGATTTGAAAGCCTTGCCTCGAAGTCCTCTCTCGGGAGAAGCGACGGGACGGGGAACCCCCAGCCCGTCCGCCAGGGGTCATGACAGAGGTCG
>Regulatory_Region_JGI_AMD_5WAY_IRNMTN_READ_1704625881 /accession=XYD3926.g1 /library_id=LIB_Regulatory_Region_JGI_AMD_5WAY_IRNMTN_20020301 /template_id=Regulatory_Region_JGI_AMD_5WAY_IRNMTN_ /sample_id=Regulatory_Region_JGI_AMD_5WAY_IRNMTN_TRACE_SMPL_20020301 /site_id=Regulatory_Region_JGI_AMD_5WAY_IRNMTN /length=810
GCAACGACCCGACCTGCTCAGCGGCGATGACTCTGGCTTTGCTACTCCTGTTACCAGATCTGAATATTCCTGTTTTCGTACCATTCCATAGCTCTTTCCCACATTACTGATGGTCACTGTTTGCCTACTACGCACTGTAATCCTTCATCAATCTTCTAAGTTCTTTCCTTATAATGTTCTGATCTTCTAGAAGGATGGATGATATCTCCATTATACCCACAGGCTCTTCTGTCGCGAATAGGATAGCCTCTATCTTTCTTTGAATATCCACATTTCCCTATAGACTCTTAATATATATTT
>Regulatory_Region_JGI_AMD_5WAY_IRNMTN_READ_1540929932 /accession=XYG32663.b /library_id=LIB_Regulatory_Region_JGI_AMD_5WAY_IRNMTN_20020301 /template_id=Regulatory_Region_JGI_AMD_5WAY_IRNMTN_ /sample_id=Regulatory_Region_JGI_AMD_5WAY_IRNMTN_TRACE_SMPL_20020301 /site_id=Regulatory_Region_JGI_AMD_5WAY_IRNMTN /length=926
CGACTCTAGAGGATCCCCCCTGCTTCCCGAATATGGGGGGCTCGCCCTGATCGGGGGAACGGCTCTCCTTTTGGCCGGGCACTTTTTTCGCAAGCGGATCGGATGAGAAGATCCACTTATCCTCCGGATCAATCCTTTCCCCCCTCTCCACAAAAAGATTGAGATAGGACCGGAACGTTTTCCGGGACAAATTCCCGGTCAATGAACAACGAAAAGTTCCTCTTCCTGTTGACAATGAGAATGAATATCATTATTATTATCAAAAAAAGAAATGAGGAACCAGTCTGAAAATCGGCATCC
>Regulatory_Region_JGI_AMD_UBA_IRNMTN_READ_1569672696 /accession=BGUC3704.g1 /library_id=LIB_Regulatory_Region_JGI_AMD_UBA_IRNMTN_20050601 /sample_id=Regulatory_Region_JGI_AMD_UBA_IRNMTN_TRACE_SMPL_20050601 /site_id=Regulatory_Region_JGI_AMD_UBA_IRNMTN /length=1003
GAAATTTTCAAAGCTGACGCCACAACACACAAATATTCATGGACAGAAAAAAGTCTTTCGCCATATATTGCCCTGCCACTTTTGGCTGCCGGGTTGTATGGTTCACTTTTTTATACGGCGCTTTATCATATGGAATCTGTCAGAACGACGAATTCTGACTTGAACGAGAATACAGGATTAACACTCCGTGCCGCCACGGCAATTAAAGACGGGTTTATGAATCTTTTTACAAACGAATGGGACAAAAGCAATCAATCGAAAGTTTATTTGTCAAATACCCATAAAAACATTCTCACTTTG
>Regulatory_Region_JGI_AMD_5WAY_IRNMTN_READ_1704686154 /accession=XYD22349.x /library_id=LIB_Regulatory_Region_JGI_AMD_5WAY_IRNMTN_20020301 /template_id=Regulatory_Region_JGI_AMD_5WAY_IRNMTN_ /sample_id=Regulatory_Region_JGI_AMD_5WAY_IRNMTN_TRACE_SMPL_20020301 /site_id=Regulatory_Region_JGI_AMD_5WAY_IRNMTN /length=1086
CTGGAGACGAATTACACCGGGAATCTAATAACTAATTATCAGCATGTAGGTTCGATGGAGGAAAATTATATAAGTAAGTATTAGGAAAAAATACGTGTAAACGAGAAAAATTTACAAAAATTATCTATCTATTGACGTATTTATTTATATAGCCTATTTCACAAAATTTAAATATGTGTCAATCCTATATTTATCTATGACAGATACTTTGCCAATGGATGACAAATACAAAGTGCACATGAGCAAATACTTTGAAGAATACGACAGGTCTTTAACAGATGTTANCGGATTCTGCGATTG
>Regulatory_Region_JGI_AMD_UBA_IRNMTN_READ_1569824380 /accession=BGUC56034.y /library_id=LIB_Regulatory_Region_JGI_AMD_UBA_IRNMTN_20050601 /sample_id=Regulatory_Region_JGI_AMD_UBA_IRNMTN_TRACE_SMPL_20050601 /site_id=Regulatory_Region_JGI_AMD_UBA_IRNMTN /length=1216
CCTGGGTGTGGCGGTCACTGTGGCGGCGGCCGGGGTCGGGGCGGCCTTCCCGCCGCCGTTGGGCGAACCCTTGTACCGCGTTGGTCAGCGCTGGTGGCAGTACCAGCACCAGCCGCACCGCTATCTGTATGATTGGACGGCTTCGGATTGGCCGGACGACCTGAACCTGAACCCGCATTAACATTAACGCATGACCGGCCCCTCTTGTTGAGGGGCTTTTTCTTTTTTGCGAGAGCGTCTTTTCTTTCACAACAAGGAGGTCTGATGGCATGGCAAAAGCAAAACCCTTCGGCCTATCCG
>Regulatory_Region_JGI_AMD_5WAY_IRNMTN_READ_1704651584 /accession=XYD15464.x /library_id=LIB_Regulatory_Region_JGI_AMD_5WAY_IRNMTN_20020301 /template_id=Regulatory_Region_JGI_AMD_5WAY_IRNMTN_ /sample_id=Regulatory_Region_JGI_AMD_5WAY_IRNMTN_TRACE_SMPL_20020301 /site_id=Regulatory_Region_JGI_AMD_5WAY_IRNMTN /length=1075
CCCCATGTCCCTTTGTGGATGATGCATGGTACACTCACCGTTGTCGTTTATATGAAGGGGTCTACTTCGCCAGCCTATCTGCCTGTCGCACTGGAAGAATTCTATCATCCCACATTCCCTGTCCCTTTTCGCATTACGCAAAAAAACGTCCGTCTTTCCGGAATTGACCTGAAGGGAAACGTTCGCCTGGTGGCAAAACTGACAATAGATTCCGGATCTCCGCTTGTCGCAAGCGGTACATATACAGGTGCAACGGCAGGAGAAGTAGCAGTCGGAGGCCCCCCGGTCAATTTACTGGTT
>Regulatory_Region_JGI_AMD_UBA_IRNMTN_READ_1569680737 /accession=BGUC8079.g2 /library_id=LIB_Regulatory_Region_JGI_AMD_UBA_IRNMTN_20050601 /sample_id=Regulatory_Region_JGI_AMD_UBA_IRNMTN_TRACE_SMPL_20050601 /site_id=Regulatory_Region_JGI_AMD_UBA_IRNMTN /length=990
GGGCGGGCGCGCGCCCGTCCTGGCCTGCGGCGTTCCCGTAGAGCGTTCGGCTTGCGGAACCCGCCAAGTGCCCGTAGGGGCGCACGCTCATGCCGACGAGCGGCTGACGATACGGACTTGCTTGACCGAGAGGTAGGACTTGAGTCGGCTGCACGGGCTGGCCGCTTCCTGACGTTTCCCGGCAGGTCGCTCCGGACAACGGAAGCTGTCCCGGAGGGGCGGCTGAGACCTCAACCGGGCTCAACGTCTGCGCCGCACACCACGAAACGTTCGTGCGATTTCAGCGCGCGTGATGCACCA
>Regulatory_Region_JGI_AMD_UBA_IRNMTN_READ_1569670986 /accession=BGUC2846.g1 /library_id=LIB_Regulatory_Region_JGI_AMD_UBA_IRNMTN_20050601 /sample_id=Regulatory_Region_JGI_AMD_UBA_IRNMTN_TRACE_SMPL_20050601 /site_id=Regulatory_Region_JGI_AMD_UBA_IRNMTN /length=941
AAGTCGTGAAGTTCATAGAGTACTTCAACGGGATCGGGAAAACATTCGACCGAAGGTCAATGATACGATTAAGATAACTTACACATTANATAGGCAGCCCGATAGTAAAAAGGGAGTTCACTGTGTCTAAAAGGATCTGTTTTATTCACTTAAACCTAAAATCTATAAAAACTCTATGGAGATTAATTGGAGTTGACTAGGTATTTTATTAAAAATATAACTGGTAAGACGTTAAATGGAGGGGTTTTCCTTGGAAAAAACCAGCCCCTTTGCCTCCAAATGACCTGAAGGTCGGGAACC
>Regulatory_Region_JGI_AMD_5WAY_IRNMTN_READ_1540935794 /accession=XYG35357.b /library_id=LIB_Regulatory_Region_JGI_AMD_5WAY_IRNMTN_20020301 /template_id=Regulatory_Region_JGI_AMD_5WAY_IRNMTN_ /sample_id=Regulatory_Region_JGI_AMD_5WAY_IRNMTN_TRACE_SMPL_20020301 /site_id=Regulatory_Region_JGI_AMD_5WAY_IRNMTN /length=892
CCCCGGATGGCAATCTATGATGAGGGAGGTCTGTGTCATTCGCTCGCTGAGCTGGGATAGTGTGTAATCCGCCTTGAGCATTCGGAAACGGTTATAGCCAAGTATCCGTTCCCATTTCATGCCGTATGGAAAAGGGCCGGTTCCCGGACCATTTGACAAACGGCGCCCATCTCCATATATGCATCCCTGACACGAAAACTGATTCTCTTCACGATGTGATTCCCATTTAAATGCACTCTGAAACTAGGTTTGTAACTGCACTATGGCCATTTCCATCCTAACCTGAAGAGCATACTGTTT
>Regulatory_Region_JGI_AMD_UBA_IRNMTN_READ_1569816660 /accession=BGUC51779.b /library_id=LIB_Regulatory_Region_JGI_AMD_UBA_IRNMTN_20050601 /sample_id=Regulatory_Region_JGI_AMD_UBA_IRNMTN_TRACE_SMPL_20050601 /site_id=Regulatory_Region_JGI_AMD_UBA_IRNMTN /length=1014
ATACTGGTTGCTGTGGTTGCTGCAGTCATAGGCATATACTTAAGGAAAACTAATAAGATTTAGTGGAAAGTTGAACAATTAGGAATATCTTATTTGAGGGGCATTCCTCCTGGGTAAGTCGGTAGGCTTACCAATTCAGGGACTTGAGTTTCCATTGCAGGTAGAACTCCAGCTTCCACATGCTTAACTACGGGAGTGCCCAAAGATTCGTGGCAAACTTCGCGTAAAGTCTATTGTAAAGTGTATTATAACACGGATGTTAAAGGAAGAAACATAAACTTTTTAATTTTAACTGTACCG
>Regulatory_Region_JGI_AMD_UBA_IRNMTN_READ_1569811245 /accession=BGUC49060.b /library_id=LIB_Regulatory_Region_JGI_AMD_UBA_IRNMTN_20050601 /sample_id=Regulatory_Region_JGI_AMD_UBA_IRNMTN_TRACE_SMPL_20050601 /site_id=Regulatory_Region_JGI_AMD_UBA_IRNMTN /length=1038
GGAATTGACTTTGGACAAGTGTGCAGTTCTTTTATTCCTTTTTTTATTTCAAACGTCAAAATATGGTTTTTTCCAATTTTTACCAAACAGTTTGTATTTGTTTGTGAACGGAGTTGTTGTTTTATTTGGTGGTTACATGCTCTTTTTGATTTTTGCAAGCGGAATATATTTTGGTCGTGGCGACGATTCTTATATTGGACCAAAACAGAAAGAAGATCTTGTCCGGTTGGCAGCAATCAATAAAAACGTTGGAAAATATCTGTTTCTGTTGAGGGTATCTGGCAGACCGGCATATGTGGC
>Regulatory_Region_JGI_AMD_UBA_IRNMTN_READ_1569752712 /accession=BGUC44782.b /library_id=LIB_Regulatory_Region_JGI_AMD_UBA_IRNMTN_20050601 /sample_id=Regulatory_Region_JGI_AMD_UBA_IRNMTN_TRACE_SMPL_20050601 /site_id=Regulatory_Region_JGI_AMD_UBA_IRNMTN /length=1003
TTGCCGGATCTGGTCAAGGCCCGCTTGTGTCGGATAGAGGCCGATAAACACTCTCCGGAGGAGTGTGTGACCTATCCCGGAGGGTAAACCCTGGTCCCGTGTCCTCATCCTTCCTCCCTTCTCCTGTCCGGGAGAAAAGTTTCCTTCGGTTGTCGTGTGCAGATATCATAAAGGAGTCACCTTCGAAAGTTCCACGACCGAGTGCTGACGGGAGGGAAATCCGATGTCTGTTCTGATCCGGAAAAACCGAAGAGGACAAAGAGCGTTTTGTCTTTTTTTTATTGCCCTCTCCTCTTTGGA
>Regulatory_Region_JGI_AMD_UBA_IRNMTN_READ_1569670427 /accession=BGUC2566.b1 /library_id=LIB_Regulatory_Region_JGI_AMD_UBA_IRNMTN_20050601 /sample_id=Regulatory_Region_JGI_AMD_UBA_IRNMTN_TRACE_SMPL_20050601 /site_id=Regulatory_Region_JGI_AMD_UBA_IRNMTN /length=986
CTTGACTCTTAAGATCAGCCATACTGCCATAACAAATGCAAGTATCCCTACAATAATCAAAATAATAAATTCATTAATAATTATCGGGTTTATTGGATTGCTGCTTGTAGATTTTTGTCCAGCTCCTGAGTTTGATCCACCAGTTTTATTCCTTGGAGGCAGCTTATTTGTATGTGGGCTGCCAAATATGTTCAGATTAAAATTTGGTAGCTGAAAATGAATAANAGGAATATTGAATGTTGGTAAATTAGGGATAGGTAGAGACCCAAAATAAGGCTTGGAAGATTTGAAATTAAGTCA
>Regulatory_Region_JGI_AMD_5WAY_IRNMTN_READ_1704650999 /accession=XYD15213.x /library_id=LIB_Regulatory_Region_JGI_AMD_5WAY_IRNMTN_20020301 /template_id=Regulatory_Region_JGI_AMD_5WAY_IRNMTN_ /sample_id=Regulatory_Region_JGI_AMD_5WAY_IRNMTN_TRACE_SMPL_20020301 /site_id=Regulatory_Region_JGI_AMD_5WAY_IRNMTN /length=1133
TTTTTTATTTCATCCGTTTTCTGTTTTCATGCATACTTCAGATAGCTTCTGGTGGAACCTCTTTTTAAGGTCTAACTATTCGTAATCTGCTTCAACCTTTTTTTCGGGATATATTGTTTTAGTTTAGATTATACAATTAATTTCATTGTAAATGGACCTTTGTTGAATGTATGAAACTTCGGAAAGTAAGACAAGAGCCATCGGATGGATTTTAACCTCAGACCTGCTGATTAATAATTACAAACATATGCGTCTTTAGAGAGGAGAAATTGATTTATCTGGAAAACTTTCTATTTCCTT
>Regulatory_Region_JGI_AMD_UBA_IRNMTN_READ_1569732590 /accession=BGUC34275.x /library_id=LIB_Regulatory_Region_JGI_AMD_UBA_IRNMTN_20050601 /sample_id=Regulatory_Region_JGI_AMD_UBA_IRNMTN_TRACE_SMPL_20050601 /site_id=Regulatory_Region_JGI_AMD_UBA_IRNMTN /length=1256
ACGGAAATCGGAGCTGTCATGGCCCAAGGCGACCGTCTGCAGTCCGGTAAGGCAGAACTGACGGACATCCTCCTCGAACCGCTCGGAGGCGGGAAGGGATTTAAGAGAGGCCAAAGACTGACTCCTGAAACGAAAATAACGTCCTCCGTAAGGGGAGGACCACGTCGCGATTAACCTCCGGATCGCCCGGAAGATCCATTGAGCCCGTACCGAACCGGAAATGGTTCCGACAAAGAACGATACCACAAGTTTTAACCTCTGGGGATCTTCCGGACATCCGAGAGGTTATCCATCCCATGG
>Regulatory_Region_JGI_AMD_5WAY_IRNMTN_READ_1540917962 /accession=XYG24437.b /library_id=LIB_Regulatory_Region_JGI_AMD_5WAY_IRNMTN_20020301 /template_id=Regulatory_Region_JGI_AMD_5WAY_IRNMTN_ /sample_id=Regulatory_Region_JGI_AMD_5WAY_IRNMTN_TRACE_SMPL_20020301 /site_id=Regulatory_Region_JGI_AMD_5WAY_IRNMTN /length=911
GACTTTCTTCGTCCGAATCCCCCTCTTTCCGTTTGTTCCCTTCGGCCAAAACTCCAGGAATCGCCCTTTCGGACACCTCTCATGAAGACCGGGAACAGAAAGAGGGGAGCTCCTCCTTCCTGCCTGCCGAGAAGTTGTCCTGCAACACTCTACATGAGCCCCGTTTATCCTAAGAACCGCAATTGACTGAAGGAGGTTGGGGAAGAAAAACAAGAAACCCCTTGTCGTTTCTGGTAAAATAGCAGGTGTCGAAGCCAACTATTTACCCACCCGAAGGGTGAAACGAAAGGGGCGACTTCA
>Regulatory_Region_JGI_AMD_5WAY_IRNMTN_READ_1541004725 /accession=XYG49767.g /library_id=LIB_Regulatory_Region_JGI_AMD_5WAY_IRNMTN_20020301 /template_id=Regulatory_Region_JGI_AMD_5WAY_IRNMTN_ /sample_id=Regulatory_Region_JGI_AMD_5WAY_IRNMTN_TRACE_SMPL_20020301 /site_id=Regulatory_Region_JGI_AMD_5WAY_IRNMTN /length=1127
GTAATTTTAGCAACAGGTTTTTTCAGTATATCTTTTACAGTTTTCATTCATATTAATAATTGATTTATCCTATAAATATGACAGGGTAAGACAATGCTTAAATATTGGAAACTCCTAAGTTATTCACAAAAATAAAAGTAAGTGTTTGTATATAAAATCATTTAATTCAGTGATTATATTCTGAAAATACTTAAACCATTAATATTCTCATATCTAAAAATTTGCACATATTATACTTTCCTACTATCCTGTTGCCACAAATATATTATATATATTAAATGCATGTTTTGACTATGTCTA
>Regulatory_Region_JGI_AMD_UBA_IRNMTN_READ_1569716048 /accession=BGUC25980.g /library_id=LIB_Regulatory_Region_JGI_AMD_UBA_IRNMTN_20050601 /sample_id=Regulatory_Region_JGI_AMD_UBA_IRNMTN_TRACE_SMPL_20050601 /site_id=Regulatory_Region_JGI_AMD_UBA_IRNMTN /length=1012
AGGCCGAACCCAACGAAAGAATCGATCTCGCTATTCAATCTGCCCAGAAGATCCTTGGCCCTGGTTATCTGTTCATTGGCACAGTTTATATCACAGTCATTTCCAGCAATCCTGAAGACATATCCGGATATCTCCTTCCCGCAATACCAGCAGTCACTCAACATCATATGCAGGGCACTCTACAAATAAATATTTCCTTGTTTTTTCATGTTAATTCTTAATGTATGTCTGCAATTGAATACGCAAATATTCACATGCTATAATATTTAGAAGAACAATTACTTTCATATAATTATATTA
>Regulatory_Region_JGI_AMD_UBA_IRNMTN_READ_1569728438 /accession=BGUC32195.g /library_id=LIB_Regulatory_Region_JGI_AMD_UBA_IRNMTN_20050601 /sample_id=Regulatory_Region_JGI_AMD_UBA_IRNMTN_TRACE_SMPL_20050601 /site_id=Regulatory_Region_JGI_AMD_UBA_IRNMTN /length=1024
CTCCGCGGCGATCGAATCCCAGCCCGGGAAGAAAAAACAGGTCGACCCCTTCCGGGGCGACGGGATGGACGACGGCCGGTTCCAGAATGCCAAAAGGACCGGGACGAAGGGGTGTTCCCCTTTCAAAAGAAGTCAGAACCAGGGACGCCTCCCGGATGACGGGAACAACGAGTGCAAACTTTTTGTCCAGCAGGGCGGACACCAAAGGGTGTGTGTCCGGCTCGGTTCCGAATGACAAAAAGAGGTGAAGTGTTTTTGCCCGGCTGTTTTTGACCCAGGACAGGACCTTCTGTCTGATGA
>Regulatory_Region_JGI_AMD_5WAY_IRNMTN_READ_1540951759 /accession=XYG47578.g /library_id=LIB_Regulatory_Region_JGI_AMD_5WAY_IRNMTN_20020301 /template_id=Regulatory_Region_JGI_AMD_5WAY_IRNMTN_ /sample_id=Regulatory_Region_JGI_AMD_5WAY_IRNMTN_TRACE_SMPL_20020301 /site_id=Regulatory_Region_JGI_AMD_5WAY_IRNMTN /length=1149
CGTCAAGCTGCATAACTTCCCTGATGGACCCGGAATGCCTGAAGCCATTATAGAAGAGCCTGAATCCTTTCAGAAAATCCGACTGAACCTCTATTGCACCGAAGACATAGTTCCTGTCCTTGAATGGCTTTACTATAATTGTATGCGCAATGCTTCCCGTTTCAGCCAGTGAGTTGGACCAGCATCCCTCGTGCCTGATCTTGAACTGCACCAGGACGTACCCGATGTCTTTCCCGGCGAAAATCTTCATGTATTAGCAATGTGCGCTGCAATTAAAATGTTTCTTATCCAAAATATTAT
>Regulatory_Region_JGI_AMD_5WAY_IRNMTN_READ_1540908047 /accession=XYG19322.g /library_id=LIB_Regulatory_Region_JGI_AMD_5WAY_IRNMTN_20020301 /template_id=Regulatory_Region_JGI_AMD_5WAY_IRNMTN_ /sample_id=Regulatory_Region_JGI_AMD_5WAY_IRNMTN_TRACE_SMPL_20020301 /site_id=Regulatory_Region_JGI_AMD_5WAY_IRNMTN /length=800
TTTAATCTTGTTTTCAATCATCTTTAATACATATAAAACTTTAGTATTTGATAGTTGTTAAAGAGATTTTTGGATACCAGACATTGTCTATTTTAATGGATCTTTTCTCCTTTCGGATTTCAATAACCTTATGAGCATCGTTTTAAACCGGAAAATAGTGCAGTTTTTGCTCAATGTGACTGTTCTATAGTATTTTCAATTTCCAAATTATCAACGAAGATTTGGAAATCTTGGGTATGGCAAAAAGTTAATAGTTTCAGGAAATTATCTGGAATAAATTGGATCCTCAAAATGGAAATA
>Regulatory_Region_JGI_AMD_UBA_IRNMTN_READ_1569315651 /accession=BGUC70454.y /library_id=LIB_Regulatory_Region_JGI_AMD_UBA_IRNMTN_20050601 /sample_id=Regulatory_Region_JGI_AMD_UBA_IRNMTN_TRACE_SMPL_20050601 /site_id=Regulatory_Region_JGI_AMD_UBA_IRNMTN /length=1120
CTCTGGTCCGAATGATCCTGCACTTGAAAGGACTGTCTTATCCAGTTCCGGCCGGGGTCCCTTGAAATTTCCTGCGAAAAAGTTCTCTCCGGCCTTGGTATATTTGGTGTGATAGTCGTTTCCGAAAATATCCTTGTATTCAAGATAGATTTCCCATGCTCCAGTATCAATAGTTGGAACCCTGATTCCGATATAGAAGTGTGAAAAAACAAAAAAAGCCCTCTTCCCGTTGGATTTTCGGTGAGATACACTCTCACCAAGCAGGTGAAAACCACAACGGAGAAGGAGGGCTGACGGATA
>Regulatory_Region_JGI_AMD_5WAY_IRNMTN_READ_1704645274 /accession=XYD14779.y /library_id=LIB_Regulatory_Region_JGI_AMD_5WAY_IRNMTN_20020301 /template_id=Regulatory_Region_JGI_AMD_5WAY_IRNMTN_ /sample_id=Regulatory_Region_JGI_AMD_5WAY_IRNMTN_TRACE_SMPL_20020301 /site_id=Regulatory_Region_JGI_AMD_5WAY_IRNMTN /length=1113
GTTTATTAGAAATTGGATTAGTTGATAATTTATCCTGGTAGGGCATTTAAGCAAGAAGAAACTTAATCCAAAATTATATATAAAAAAAGCACACAAAATCAATATTTACATTTTTTTATCATTAATAATATATTTTGTTGTGTATGTATATGTTGTACTCCATTTTTTCCTGTTTAAATGATTCAAATTAGGTATCTATAATCGATTTTCCAGTATTTTAAATCCAGATTACTACATTTTTCTATATTATTCATAAATCCATAAACTCAAAAACTTCCAATTTATAAAAGAAGCAGTCTG
>Regulatory_Region_JGI_AMD_5WAY_IRNMTN_READ_1540951150 /accession=XYG47257.g /library_id=LIB_Regulatory_Region_JGI_AMD_5WAY_IRNMTN_20020301 /template_id=Regulatory_Region_JGI_AMD_5WAY_IRNMTN_ /sample_id=Regulatory_Region_JGI_AMD_5WAY_IRNMTN_TRACE_SMPL_20020301 /site_id=Regulatory_Region_JGI_AMD_5WAY_IRNMTN /length=1097
CCAAGACAGGGGCCTCTTGCTACCGTCGGCGGTCAATGAGGTTATATGGAGTGAGGGCACCTCGCGGTCGCTGGTCAAAGGGACGATCAGGTCGTACCCGTCCGGACAGACGGCAAGGCGGGCTTCTGCCGGAAGGAGTTCAGGGAGTTCACGGCTTTGAAGATATTTTTGGACGGCAATTTTTCCGGACAAGAGCATGTGTCTTGAGTTTTTGTCGATCTCATCAAGACGAACCGAGTTCTTCAGAATCCGGGAGATTTTTTCTTGATTTTGCTTGTCCAGGGTGAGGGGGCGTGGATT
>Regulatory_Region_JGI_AMD_5WAY_IRNMTN_READ_1540955815 /accession=XYG43378.g /library_id=LIB_Regulatory_Region_JGI_AMD_5WAY_IRNMTN_20020301 /template_id=Regulatory_Region_JGI_AMD_5WAY_IRNMTN_ /sample_id=Regulatory_Region_JGI_AMD_5WAY_IRNMTN_TRACE_SMPL_20020301 /site_id=Regulatory_Region_JGI_AMD_5WAY_IRNMTN /length=1060
GATTCTCTATCAGGAACCTTGGAATTAAGAAGGATATACNCGCTTATAACAAATATCAGGTTCGCCTCCGAACTGGTAGATTCCATATTGTCTGGAAAAGGAACACAGATAAGGGAACTGGGAGATTACCAGTGAGTTACCTCATGCTAATGCATTGAGGCTTCCTGTTTCACTGACAAAACTTGCACTTACATATGGACTTATATTAAATCCTTTGAGTGTAGAGGCATTATCTCTATCAGGCTTGAATTCCCTGTGCTCCACAGGTACTTTTAATTTTTTGAATTTCTGTGTTTTAGT
>Regulatory_Region_JGI_AMD_UBA_IRNMTN_READ_1569862263 /accession=BGUC59986.b /library_id=LIB_Regulatory_Region_JGI_AMD_UBA_IRNMTN_20050601 /sample_id=Regulatory_Region_JGI_AMD_UBA_IRNMTN_TRACE_SMPL_20050601 /site_id=Regulatory_Region_JGI_AMD_UBA_IRNMTN /length=950
AATATCAGCAAGACCGTCTCCATCTCCCGATCCCTGACGACATCCGGAAATGCCCTGTCCAAGAACGACCTGGATCAGATGGTCACCAACAATCAGCACGCGCCCATCTACGACAACCACAATCCGAACAGCATCAACAACAATGCCTTTGAAAATGCATCCGGCGTCATGAACGTCAGCCAGGAATCAGGTGTGAACAATTCCTCGATGCAGACTGTCAACGTCAACAACAGCGCAGGTCTTCATTAAACGGCGGGAAAAACGGCGGGGAAAAGGGGGCTCTGCCCCCTTTCCCTGTGC
>Regulatory_Region_JGI_AMD_5WAY_IRNMTN_READ_1704652802 /accession=XYD16117.y /library_id=LIB_Regulatory_Region_JGI_AMD_5WAY_IRNMTN_20020301 /template_id=Regulatory_Region_JGI_AMD_5WAY_IRNMTN_ /sample_id=Regulatory_Region_JGI_AMD_5WAY_IRNMTN_TRACE_SMPL_20020301 /site_id=Regulatory_Region_JGI_AMD_5WAY_IRNMTN /length=1142
GGTACAAAAACCATCCATGGCTAGGAGGACGATTTCATATTTTCATGGATTTAACGGTTCCCGCAGGAGGTGCGGAAACGTATACACAAGGAACATCACAGAAAGTTTATTCGTCATTCTCGTGGGATATTCTTGATTTACGATTAACATCTTTCGGAAAATGGGGATATCCTTATTTTTTCTTGGGACCATCATATGAATATATACCAACAGGGGCTGTCGGTTCTGTCGGAGGTATTGGATACAATATTCCTTTGATCGATTCTATTGGAACAGAAGATAAAATGATGAGTTATGATG
>Regulatory_Region_JGI_AMD_5WAY_IRNMTN_READ_1704650015 /accession=XYD13771.y /library_id=LIB_Regulatory_Region_JGI_AMD_5WAY_IRNMTN_20020301 /template_id=Regulatory_Region_JGI_AMD_5WAY_IRNMTN_ /sample_id=Regulatory_Region_JGI_AMD_5WAY_IRNMTN_TRACE_SMPL_20020301 /site_id=Regulatory_Region_JGI_AMD_5WAY_IRNMTN /length=1135
TTCAGTTTAGGCTTTCCGCAGATAATGTTGCCGGCAATATAATGGTGGCATCATCGCAGATCGACAGCGGGCAGAATTCAGTGATTGTAAATTTCACGCTGGACAACTTCTATGCCAGTGCTGACCTGTTCATGACCGGATTGAATTTGTATGGTACAGTCACAATTCAGTCAATGAGCATTCAGGAAACGGAGGCTTGAGCTGTGTGTACAGAATCGCAAATCTGAGCAGATTTGCACAGCTCCGCATCACTGGAGATCGAATAATTTTAAAGCAAACTTTGCATGTGGGTAGAAATGA
>Regulatory_Region_JGI_AMD_5WAY_IRNMTN_READ_1704627823 /accession=XYD5694.g1 /library_id=LIB_Regulatory_Region_JGI_AMD_5WAY_IRNMTN_20020301 /template_id=Regulatory_Region_JGI_AMD_5WAY_IRNMTN_ /sample_id=Regulatory_Region_JGI_AMD_5WAY_IRNMTN_TRACE_SMPL_20020301 /site_id=Regulatory_Region_JGI_AMD_5WAY_IRNMTN /length=844
AATACGTCTGTCATTTTGATCAGAAATACTTACCGATGATATAACGGTAAAGAAGCAATAAAAAACTCTTATGTAATCATCATTTCGCAAATTTGTCCGGTTGTTTTCGAGCTCGGTCCTCATATAATCAAATGGCTATGCACCTTTCTGATTGTACATTAAATAAATATTTTCTGGATTGCCAGCAATATTTAGCATCATTGTAACTATGGAAACATGGGAATAATAAAGAGTAGAATGTATGTTCCCTGTAAATTTGTGGAGTTGAGGTTTAGAAATAATAATTTACTACCCCGGTAT
>Regulatory_Region_JGI_AMD_UBA_IRNMTN_READ_1569696867 /accession=BGUC16757.g /library_id=LIB_Regulatory_Region_JGI_AMD_UBA_IRNMTN_20050601 /sample_id=Regulatory_Region_JGI_AMD_UBA_IRNMTN_TRACE_SMPL_20050601 /site_id=Regulatory_Region_JGI_AMD_UBA_IRNMTN /length=1041
AACAACATATTTCTTCTCATATTCTTGTAAAATCATAACTCCCATAGAGGATGCTACTTATGGAAGACTAGCTCCTTCAATTGAAGATGAATTCGACTGCACCCAAGTCTTTCTTAATTTCCCTAGAAGCATCTACCGCATTTTGCTTTCGAAAGGATCAGGATATCCTCTGTAGATAAAGGATAATCCCTCCATATTATCCTGACAGAGAGACCCCTACAACAAGAATATTTCTAACTCCCAACATTATTCGAAGCACGTCTCCACTTGCAAGACATATGTACATTTCTGGATTTGAGA
>Regulatory_Region_JGI_AMD_5WAY_IRNMTN_READ_1704641858 /accession=XYD12581.x /library_id=LIB_Regulatory_Region_JGI_AMD_5WAY_IRNMTN_20020301 /template_id=Regulatory_Region_JGI_AMD_5WAY_IRNMTN_ /sample_id=Regulatory_Region_JGI_AMD_5WAY_IRNMTN_TRACE_SMPL_20020301 /site_id=Regulatory_Region_JGI_AMD_5WAY_IRNMTN /length=1105
TCAAAGAACTATGGAATGAGATGGAATGGAACAGGGGGAATCAATTCCTCTGTGAAGAGGAAGTATGGTGAAAGATTAAAATCAAGGAAACCTGAAACACTTGAATGTGGAAGATACCAAAGATTCTGGTAATATGATGACATAAAGGATTATGGTAAAATTCATGCATATGAAGGGATAAGAATGTCATAAATCAGGTTTGATAATTAAAAAAGTCATAATTCGTGACTTTACATCCATTTTCTTTTTATTGACCTAGGAGTACCATTTTTCAATGTTTTCCAAATACTATGGCGTGGG
>Regulatory_Region_JGI_AMD_5WAY_IRNMTN_READ_1541011896 /accession=XYG48970.g /library_id=LIB_Regulatory_Region_JGI_AMD_5WAY_IRNMTN_20020301 /template_id=Regulatory_Region_JGI_AMD_5WAY_IRNMTN_ /sample_id=Regulatory_Region_JGI_AMD_5WAY_IRNMTN_TRACE_SMPL_20020301 /site_id=Regulatory_Region_JGI_AMD_5WAY_IRNMTN /length=1152
CGTGACGAGACGTTCCAGCACGAGGACCTGATCCCGATATACATTAGCAGAACATCTTCTCTGGAATCGTGAATGATCGATAAGCCACCGAAGAAGCACTCCGAGAAAGAGGGACGGATCCGGCTCGAGGAGATCCCAAAAGGTCGGCAGGGATATGCCCCCGCCCACACCGAGTACCTCGGGTCTACATATAGGCGAAAACCGGTACCCTCCCGAAACGGGGCCCATCTTTCCCGATATCCCGAGACAAGAATTGCAGGGACCAGGAAACCCCATCCTGGGAAAGGCTTCGGGATTTCT
>Regulatory_Region_JGI_AMD_UBA_IRNMTN_READ_1569682703 /accession=BGUC9323.g1 /library_id=LIB_Regulatory_Region_JGI_AMD_UBA_IRNMTN_20050601 /sample_id=Regulatory_Region_JGI_AMD_UBA_IRNMTN_TRACE_SMPL_20050601 /site_id=Regulatory_Region_JGI_AMD_UBA_IRNMTN /length=1041
AACCTTGCTATTAGAAAGAGAGTTTCAGAATTTTTGGGATGTTTTTAAGCAAATCCCCTCTCCTGAGATTCAGGTGTTGCAGAATGAATTGAGGGAAAAACTAAGCTCAATTCAAATTTGCCCAGGGCCTCGTTGTGGAAAAATGTTTGTTTCTAAAGGAAAGCGAATTTTTTGCTCCGAAGCCTGCCGGAAACGGGCACATGATGTCCCGTCTTCCAAGAGGTCGGACCAGACCCCGCGGATGTATTTCTACCGAAAGATCAAGGCAGGACTCTCCCGAGAGAAGGCATGGGAGGCAAC
>Regulatory_Region_JGI_AMD_5WAY_IRNMTN_READ_1704694415 /accession=XYD31183.x /library_id=LIB_Regulatory_Region_JGI_AMD_5WAY_IRNMTN_20020301 /template_id=Regulatory_Region_JGI_AMD_5WAY_IRNMTN_ /sample_id=Regulatory_Region_JGI_AMD_5WAY_IRNMTN_TRACE_SMPL_20020301 /site_id=Regulatory_Region_JGI_AMD_5WAY_IRNMTN /length=1151
CTGCAGGTCGACTCTAGAGGATCCCCAGTGTATCGTTGCAGGTGCCTCTCGGTCTTAGTTGGTCAATCATAGTCAGTCAGCAGTCTGAAAATGCGANTCCAGAAGTCTCATAACGCGATGATCCCGGACAGACACGATGATAGCCAACGAGATCACGAACGTCCTCCTCACCAAGGAATACGGAGGGGCCTCCTCCTCCGCCCCCTCCCATGCCGTCGCCGGGTCCGGATGCCAGAGCGCCGACGCCGCCGAGCAGTTCGCCCAGGGCAACCTCGGTGTCAGTGGGAAGTGTAAAATCCC
>Regulatory_Region_JGI_AMD_5WAY_IRNMTN_READ_1704691344 /accession=XYD30752.y /library_id=LIB_Regulatory_Region_JGI_AMD_5WAY_IRNMTN_20020301 /template_id=Regulatory_Region_JGI_AMD_5WAY_IRNMTN_ /sample_id=Regulatory_Region_JGI_AMD_5WAY_IRNMTN_TRACE_SMPL_20020301 /site_id=Regulatory_Region_JGI_AMD_5WAY_IRNMTN /length=1034
CCCTTTATATACACTTTACATCTACCGGGCTCGTGATTAAACAGATGAAAATGTAACTACAGGAATACGATCACTATAATTGTNGTAAGCAATTTTTCATTCATAAATAATAAATTGGTATTAACGTCAACCCTATCCATCGTAAATACCTAACAATGATGTATACAATTCATATGTGTACAACACTTACTTATTTTATATAAGAACCAAGATTTTTTAAACAATTCTCAGGTCAACTGTTATGAAAATCTGTATCTTACAGAAACTTCTCATTTTCTTATTTAGAGTTAGCAGATAAAA
>Regulatory_Region_JGI_AMD_5WAY_IRNMTN_READ_1541000775 /accession=XYG56377.g /library_id=LIB_Regulatory_Region_JGI_AMD_5WAY_IRNMTN_20020301 /template_id=Regulatory_Region_JGI_AMD_5WAY_IRNMTN_ /sample_id=Regulatory_Region_JGI_AMD_5WAY_IRNMTN_TRACE_SMPL_20020301 /site_id=Regulatory_Region_JGI_AMD_5WAY_IRNMTN /length=1214
ATGAAAATACAAATGTAGCCTTTGAGGGAATTTAAACGGTCTTGCACTGGGAAACTCTGGGATTGGAACTTGTGGTGGCCAATGAAGGTTGTTTCCCTGGTTCACTGGAGGTTCACAGGGATTTTCCAATCCTGAATTTTCTCCTCATGCATCAAGTTTCCTGAAAAAAATACCGGGCTTCCAAGCCTTTTTTTCTGAGCCCTTTATTCAAGTAGTAAAATTTTGGGAATTTTACACCTCGAAAAGAACCAATGGTCCCTAGGGACCCCCCGTCAGCTTAAGAACGTTTTTGCGAGGAAG
>Regulatory_Region_JGI_AMD_5WAY_IRNMTN_READ_1541014045 /accession=XYG56015.b /library_id=LIB_Regulatory_Region_JGI_AMD_5WAY_IRNMTN_20020301 /template_id=Regulatory_Region_JGI_AMD_5WAY_IRNMTN_ /sample_id=Regulatory_Region_JGI_AMD_5WAY_IRNMTN_TRACE_SMPL_20020301 /site_id=Regulatory_Region_JGI_AMD_5WAY_IRNMTN /length=1203
TCCTCATATTTTCTTCTCCGTCCTCCGGATATAATCCTAGCCTGAGCTCGTGGAGGGATTACCTGTCCCCCAGAGGCGTGTTCGATACGGAGCGCTATCTTTGGACCGGGAACACATGAACTCTCCACTCTAACTTGGAAAAGATAGTTAAGCTGATGTTCCAACTCTTCCAGCGAGATCTTCTTTTTGTGATCGGGTCAACTCTCTCATATACTCATTTAGCTTCATATGAACAGTTTATAAAATACTATATAGATACTCAAGTGCATTAATAATTCTCATAACGGTTAATGAAGAGGC
>Regulatory_Region_JGI_AMD_UBA_IRNMTN_READ_1569811118 /accession=BGUC48996.g /library_id=LIB_Regulatory_Region_JGI_AMD_UBA_IRNMTN_20050601 /sample_id=Regulatory_Region_JGI_AMD_UBA_IRNMTN_TRACE_SMPL_20050601 /site_id=Regulatory_Region_JGI_AMD_UBA_IRNMTN /length=1038
GAACTCGCTTATTAAAGGTATTACTATATTTCCCTACCTAACATATACTTTAAATGGAACAAAAACGGAATTAACTGTATCAAACTGTATCAGTTAGAGGTTATTTATGTGAATGTTATTGAACCTCTAAATCAAAATTTTAGAAAGTGATTTTACAAAGAAAATTTAGCATTAAGCGGTTCTTAATGATCCTTGTAATTTTTAATGCTCATGCTAACTATTATTCTATAGTGACCACCAGTACTTAGAATTTCTACCTCCTATATCATTTCATTGATTTTATCCCTGACTATTTTGAAT
>Regulatory_Region_JGI_AMD_UBA_IRNMTN_READ_1569744027 /accession=BGUC40027.x /library_id=LIB_Regulatory_Region_JGI_AMD_UBA_IRNMTN_20050601 /sample_id=Regulatory_Region_JGI_AMD_UBA_IRNMTN_TRACE_SMPL_20050601 /site_id=Regulatory_Region_JGI_AMD_UBA_IRNMTN /length=1178
CGGGCAGAGAGGGAGAGGGAACGGGCATCCGGTTCGTAGACGCCGCCCAGGACGATGGACCGNCCCCCGGAAAACCCCACCTCCAGCCGAAAGGGAACGGCAAGAGAAGAGGATCGGGCCGTCTTTCCGTCCCGGCTTTTCTCTTTTCCGGATTCTTCCGGAGAGTCTGGCCAGCGGATATCGAGCACGCATCGTTCCGGCAGGAAGAAGGGAGAAATTCCGGCAGGGAGAGGACCCCATCCTTCGACCACAGAAAGGGTTCCGCCTGGAGGACTTGAAAAAAAAGGAGAGGTCCTGTCG
>Regulatory_Region_JGI_AMD_UBA_IRNMTN_READ_1569719948 /accession=BGUC27941.x /library_id=LIB_Regulatory_Region_JGI_AMD_UBA_IRNMTN_20050601 /sample_id=Regulatory_Region_JGI_AMD_UBA_IRNMTN_TRACE_SMPL_20050601 /site_id=Regulatory_Region_JGI_AMD_UBA_IRNMTN /length=1128
GAGGATCCTGTCTCCCGTCAAACTCCAGGACAGTGTTGGAAAACAGACAAGAACGATCAAAGAACCGGTCAAAAAAAGGAATCGCCTCTTGGTGCCGGAAACACAAAGAAAAAACTTCCCGAGCATTCCTACCCGATCAGATTCTTGTTCAGCGCAAGCTGCCAGAGAATCAGGCCCAGACCCAGAAGGCCGAAAGCCCCGTGCGCAAGAGTACAAAGACGGACCATGCGTTGCCCGCCAAATCGCTTCAGAAGAAGGAGCATCCCGAAGAAAACCGCGATCGCCAGAGAACGGAGTCCT
>Regulatory_Region_JGI_AMD_UBA_IRNMTN_READ_1569696960 /accession=BGUC16804.b /library_id=LIB_Regulatory_Region_JGI_AMD_UBA_IRNMTN_20050601 /sample_id=Regulatory_Region_JGI_AMD_UBA_IRNMTN_TRACE_SMPL_20050601 /site_id=Regulatory_Region_JGI_AMD_UBA_IRNMTN /length=983
NNGGGGGGCGCTGCGCCGCGGTCACTCTGAGGATCCCCTGGAGCGGAATGAACGGATTGTGAAGACCGCTCGAATTCGATGGAAGCGATCGTACCATAATGGCAATAGACAAGTCAACCAACCGGAATATCCCTGTTTTTCACCACCGGATCATCATTCCAAACCGTTCAATCCTCGATGCCAAAAGTTTCTCTTTTCCACAGATCCGCTACTGGCCTTATGTAACTTTTCTTACATTACCAAGAACAAAAATACTACCTACCTGACTTGCCCAGGCCGGACAAAAACAATGACCGGAAT
>Regulatory_Region_JGI_AMD_5WAY_IRNMTN_READ_1704623572 /accession=XYD5644.b1 /library_id=LIB_Regulatory_Region_JGI_AMD_5WAY_IRNMTN_20020301 /template_id=Regulatory_Region_JGI_AMD_5WAY_IRNMTN_ /sample_id=Regulatory_Region_JGI_AMD_5WAY_IRNMTN_TRACE_SMPL_20020301 /site_id=Regulatory_Region_JGI_AMD_5WAY_IRNMTN /length=837
ATGCTCGGTCGATCTGAGGACCCCCTCTTTCCTGATGGAAATATATTTTCCAGCTGTCTATTCACAGGATAATGAAATAGACGGTGAAAGAATCGTATCACAGTTAACAGACATTTACAACTACATGGATATAAAAAGACTCTATTTTGTGGATGAGTAAGTAAATGTCAGTAAGTGCGTTACCTTTTTCCTCATTATCTATTTCGGTCCCACCTTTTTCATTTACAGAACTTCTTTACGAGCTGAGAACAGATCCGCTATTATTTCTCGTGTTTCTTATACCGGTCCTGATGGTTGTTA
>Regulatory_Region_JGI_AMD_5WAY_IRNMTN_READ_1541029405 /accession=XYG66767.b /library_id=LIB_Regulatory_Region_JGI_AMD_5WAY_IRNMTN_20020301 /template_id=Regulatory_Region_JGI_AMD_5WAY_IRNMTN_ /sample_id=Regulatory_Region_JGI_AMD_5WAY_IRNMTN_TRACE_SMPL_20020301 /site_id=Regulatory_Region_JGI_AMD_5WAY_IRNMTN /length=1133
AAGTGTAGAAGCCTGGCGGTGCCCTAATGAGGTGACGCTAACGTCACACTTAATCTGCCGTTGCGACTCGACTGACCCGGCTTTCCAGGTCGGGCAAACCATGTCGTGCCAGCTGCATTAATGAATCGGCCAACGCACGCGGAGAGGCGGTTTGCGTATTGGACGCTCTTCCGCTTCCTCGCTCACTGACTCACTGCGCTCGGTCATTCGACTGCGAGAAGCGGTATCAGCTCACTCAAAGGCGGTAATACGGTTATCCACAAAATCACGGGATAACGCACGAAAGAACATGTGAGCAAA
>Regulatory_Region_JGI_AMD_UBA_IRNMTN_READ_1569715785 /accession=BGUC25848.b /library_id=LIB_Regulatory_Region_JGI_AMD_UBA_IRNMTN_20050601 /sample_id=Regulatory_Region_JGI_AMD_UBA_IRNMTN_TRACE_SMPL_20050601 /site_id=Regulatory_Region_JGI_AMD_UBA_IRNMTN /length=992
ACCCATACTTCTCAGCCATTCTTCTCAGTAGGAAAAGTAAAAGGACGCCCCTTCGTACCCGCCAATTCCGGGCCATACCGAAGAGTTCAGGATCCCCGCTTCGAGGGTGAATATCGTGTGCAGGGGACGGACGTCGGCCGAGAGAAACCCCCCGCCCTGGAGGGCGGTGTAGGTGTTGTTTCCCTGGACGATCGCTTCGGGACCCGCATAGAATGCCACCGACCCGGATTTTGTCTGGCCGGCGTCCAGCGCGTACCGCCCCATGCCAAACAGATAATCGATTTCCCCGATGTAACTGGC
>Regulatory_Region_JGI_AMD_UBA_IRNMTN_READ_1569315658 /accession=BGUC70458.x /library_id=LIB_Regulatory_Region_JGI_AMD_UBA_IRNMTN_20050601 /sample_id=Regulatory_Region_JGI_AMD_UBA_IRNMTN_TRACE_SMPL_20050601 /site_id=Regulatory_Region_JGI_AMD_UBA_IRNMTN /length=1175
ATCTGATATTTTAAAATATATATTCCAATTTAGGCATTTAACAAACAAAGGAAAAATATGACAAACTCTCCCCTGCCTGATAAGAACAATCTGCCATCCTCAGAGGTATTTGCCCGGATGCAGAATGCCTCCTCCCTGGAGGAATATAGGAATCTCTTTGAAAAGTATTGGGGATGTCGAAAGGAAGAACGATCCGTCCCGTTCAGAGCGCCGGAGCCGGGGCCTGATGGCCCAGTTCCGCGTTCGGGAACCACCGAAGTTCCCGGGAGCGGACGAGAGGCGACAAGCGGAGCAGGGACG
>Regulatory_Region_JGI_AMD_UBA_IRNMTN_READ_1569753989 /accession=BGUC45422.y /library_id=LIB_Regulatory_Region_JGI_AMD_UBA_IRNMTN_20050601 /sample_id=Regulatory_Region_JGI_AMD_UBA_IRNMTN_TRACE_SMPL_20050601 /site_id=Regulatory_Region_JGI_AMD_UBA_IRNMTN /length=1223
AGACCATTTTGGTCTGCGATTAAAATTCGGAGACTCCATTGCTGAAACTGACGAAAAAAGTTGACTACGCACTCTTGGCACTCAGCTTTCTTTCACAGCAGGAAGAAGGGCAAGTCGTCAACATCCGGGAGGTCTCCGAGGCTTATCAGATACCGACAGAAATACTGGCCAAGGTTCTGCAGCGCCTTTCCAAGAAAGGTATCCTGCAGAGCCACCACGCCCCGAAAGGCGGCTATTCTCTGAAGAAACCGGCCAGAAACGTTTCCATTCTCGACGTCATCAATGCGATCGATGGGTCCG
>Regulatory_Region_JGI_AMD_UBA_IRNMTN_READ_1569751976 /accession=BGUC44413.b /library_id=LIB_Regulatory_Region_JGI_AMD_UBA_IRNMTN_20050601 /sample_id=Regulatory_Region_JGI_AMD_UBA_IRNMTN_TRACE_SMPL_20050601 /site_id=Regulatory_Region_JGI_AMD_UBA_IRNMTN /length=1020
GCTCCACTACCTCTCACGAGCCGGGGGTAACGGTCTTCCCGGAGTGCTCCGGTACTGTTTTGCCGTGAGCAGAATTCACAGGGCCGACGTACAGAAGAATGGGGAACTTGAGGGGATGTTCTCTCCGGAGGAGGTTTCCTTTCGGAAGCTGATCGCTTGCGGGGTGTCGAAAGGCAACGAGATCCCGACGGCGGCTTGGACTAACAATCGCCCGGCGTTTTTCGAGATCATGCCGTCCGGCGAAATCATGATGCTGGACAAGGACTTTCCGGGAGTCGGGACAGGCGAAGAACGATTGAA
>Regulatory_Region_JGI_AMD_UBA_IRNMTN_READ_1569744959 /accession=BGUC40497.x /library_id=LIB_Regulatory_Region_JGI_AMD_UBA_IRNMTN_20050601 /sample_id=Regulatory_Region_JGI_AMD_UBA_IRNMTN_TRACE_SMPL_20050601 /site_id=Regulatory_Region_JGI_AMD_UBA_IRNMTN /length=1141
GCGTCGTAGGAGTTGCGTATTGCGTACTCTGTAAAATCCTTCACGAGCCTTTCGACTGCTTCGTCATCCATTGTAAGCGCTTTGATGGCTGGCACGTCTGCGTCCAGCTGCTGCTTTGCATCCGCGTTTGAGGCTTCGGGCCTACTTGAGCTCTTTTTTGGATTAGGTACGGTTACCATATTTTGCACCATCGCATCTTTAACGCAGAATGCATTTGGTTATATATAATATTTATACTTTTCACAGCCCCTGGCGCGAGGACTGATTCGCCGATTGACGAATACGCTGCAAGGTTAATAA
>Regulatory_Region_JGI_AMD_5WAY_IRNMTN_READ_1704655234 /accession=XYD18897.x /library_id=LIB_Regulatory_Region_JGI_AMD_5WAY_IRNMTN_20020301 /template_id=Regulatory_Region_JGI_AMD_5WAY_IRNMTN_ /sample_id=Regulatory_Region_JGI_AMD_5WAY_IRNMTN_TRACE_SMPL_20020301 /site_id=Regulatory_Region_JGI_AMD_5WAY_IRNMTN /length=1086
GATGCTGCAGTAATCTAGAGATCCCGAATTATTAACACGTACTTATAAAATATAACCTGTAGAGGACTGGATTCATAGGACCATAACTCCCTNTANAANTAACATTTTTATCACTCTCAAGGTAATGTTCGGTCCGCTGGCAGACAGAAGTGAAATAGGTCGGATAGCTTAGCAGGAAGAACAGATCATCTCTGGTTGAGAGGAATCAAACCCATGGAGATTCCGCAAGCAACCGTTGAAGTGGAAAGCTCTATGTGAAAACTGGGAGAGGAGGTTACTATGACTAATTTACCGTTGGAT
>Regulatory_Region_JGI_AMD_UBA_IRNMTN_READ_1569673529 /accession=BGUC4096.b1 /library_id=LIB_Regulatory_Region_JGI_AMD_UBA_IRNMTN_20050601 /sample_id=Regulatory_Region_JGI_AMD_UBA_IRNMTN_TRACE_SMPL_20050601 /site_id=Regulatory_Region_JGI_AMD_UBA_IRNMTN /length=976
GTGATATCCGCACATCCCAGTGTTCCTTTATCCATGGTGGTTTTTCAATGGCCTTCCGGGCAGGCCAATGTGAACCCGGCCGGGGTTCCTTGGCCCCAAAAAAGCCAGGACATGGGGTATTCCCAGATTAATTTTTTATTGGGGGCCCCCTTTTCTTCGTTTCCCGGGAAATTGTGACGGGAAAAAATTCGCCCCAAAAAGGACATTTTTCCCCCCAAAAACTTTTTAAACCCATTTTTTTGGGTTTTTTTTTGGAAAGGGGTTTTTCCCCCCCAAAACAAGGGGGGGGACAATGAATTC
>Regulatory_Region_JGI_AMD_5WAY_IRNMTN_READ_1704688800 /accession=XYD24390.y /library_id=LIB_Regulatory_Region_JGI_AMD_5WAY_IRNMTN_20020301 /template_id=Regulatory_Region_JGI_AMD_5WAY_IRNMTN_ /sample_id=Regulatory_Region_JGI_AMD_5WAY_IRNMTN_TRACE_SMPL_20020301 /site_id=Regulatory_Region_JGI_AMD_5WAY_IRNMTN /length=1123
NNNNNNNNNGGGGCTACTAGCCGGTACATATGGACTGCTGGTTGGTGATATTAAATGAATCACCATCCTTATCCTTATAATGTGGAATATTTGGCTTTCCCANGAAAATCCTCTAGGATGTTTATAGTATTCTCTTAATGCTTTAAAATATGAGAATATCTTGATAAGCTATATATATCTCCAAGATGCCCCGATGCATTTACTGAATGTTCCCCATGGGAACATTTTACGGATAATGATGCTCTTCTTGCAAAAGAACCAGCAGCGAAAATCATATCCTATGTAAAAGAGGTGGTATCC
>Regulatory_Region_JGI_AMD_UBA_IRNMTN_READ_1569735674 /accession=BGUC35825.y /library_id=LIB_Regulatory_Region_JGI_AMD_UBA_IRNMTN_20050601 /sample_id=Regulatory_Region_JGI_AMD_UBA_IRNMTN_TRACE_SMPL_20050601 /site_id=Regulatory_Region_JGI_AMD_UBA_IRNMTN /length=1143
CAAAACTCCGGAAAATTTGGATGCAGGCTGAATTGTAACCCGTAACAGCATGTCGGGCAAGACGGGACGCTATCCGATTTTCGGGGAGAGCGTTCTCTGCTCGGCGGACGCCGGGGTGTGTCCGGAGGAATCGCCAAGCGTGATCCGGTAGACGGGAGACAAACGGGCAGGGAGATCGAGCTTTTTGGCGCGTCGAATGCCCTGGTTCTGGACGTCGCCCTGGATGTTCAGAACGGAGACTCGGGGAACAGGCGCAAAAATGGTGCGTCAGGAGGACGAAATCCTGTCAGCCGGGCTCCG
>Regulatory_Region_JGI_AMD_UBA_IRNMTN_READ_1569810828 /accession=BGUC48851.g /library_id=LIB_Regulatory_Region_JGI_AMD_UBA_IRNMTN_20050601 /sample_id=Regulatory_Region_JGI_AMD_UBA_IRNMTN_TRACE_SMPL_20050601 /site_id=Regulatory_Region_JGI_AMD_UBA_IRNMTN /length=974
CGCCGGGACAATACATATACGCTGCCCCGGCCTCGGACGCAGCGGAGCATCGATGGTCCTGCCCGAGGGCTCGCTGGACCTCCCCCCGGAGGACCTGGGGGTGGCCCGGGTGCTCCTGGGGCTGCTGGAGGGCGCGAACCGGCCCGGCATCCCGTCCGACCCCGGGGGACCCCGGGTCCTGCGCCTCTCGGAGATCCGGCGGGGGTTGCTCCGGGAGAGGGTCTTCCAGGACCCCGGCCGGCTCCTGTTGAGGCTCCGGCGCCGGGGCCTGCTGGAGGAGGACCTGGGACCCCGGGGGGA
>Regulatory_Region_JGI_AMD_UBA_IRNMTN_READ_1569736793 /accession=BGUC36385.y /library_id=LIB_Regulatory_Region_JGI_AMD_UBA_IRNMTN_20050601 /sample_id=Regulatory_Region_JGI_AMD_UBA_IRNMTN_TRACE_SMPL_20050601 /site_id=Regulatory_Region_JGI_AMD_UBA_IRNMTN /length=1309
GGCCAAATCTTTCTTTAACTGCTCATGTGTGACAAATTTTCCCGAGGCGATTTCATTTCTAGACTCTTCTATCTCAGATTTAGTCTCCTCATCGGAGTCGATCAAATCCTCAACAGGCTTTCAATACCTCTTCGAAGGTCCACTCGGGTGCAGTTCCTAGATGGAGGGCTCTTAGCCCTCCTTAATTGGATGTGAATTGGTCCGTATGATGGTACTAAGTTAAAGTTGGCCATGAAGTCCCTCCGGGAAGCTCAGCAAACTTACCGTCTAATTGTTTATACGGGCGGATTCAAGTTCGGG
>Regulatory_Region_JGI_AMD_5WAY_IRNMTN_READ_1540932263 /accession=XYG35186.g /library_id=LIB_Regulatory_Region_JGI_AMD_5WAY_IRNMTN_20020301 /template_id=Regulatory_Region_JGI_AMD_5WAY_IRNMTN_ /sample_id=Regulatory_Region_JGI_AMD_5WAY_IRNMTN_TRACE_SMPL_20020301 /site_id=Regulatory_Region_JGI_AMD_5WAY_IRNMTN /length=875
CAGAAGTCTATAGTGCAAACCCAGAGGGTGTCTAACTGAATGCGCTACCTATCACTTACTCGCAGCTGCTTCTCACCGCAGGCTCTCAACTCTGGAAATCTGTTGTGCCATCTGCCTTATTTAATCCGCACACGCGCGCGAAGAGGCGAGTATTGCGCATTGTGCACTCTTCCCCTTCCTCATTCCCTGACTCTCTACCCTCACTCCTTCAGATGCACTCAGCGGTATCAGCTCACTCAAATGCGCTATTACGGTTATCCACCGAAGCACGTGATAACCCAAGAAATATCATGTCAGCAT
>Regulatory_Region_JGI_AMD_UBA_IRNMTN_READ_1569696966 /accession=BGUC16807.b /library_id=LIB_Regulatory_Region_JGI_AMD_UBA_IRNMTN_20050601 /sample_id=Regulatory_Region_JGI_AMD_UBA_IRNMTN_TRACE_SMPL_20050601 /site_id=Regulatory_Region_JGI_AMD_UBA_IRNMTN /length=994
ATTGATGTCATCAAGGTTGTGAACTTGTCCGAGTTTTCTTTTTTGACAAGGGAAACCCTCCTCATCAGGGTCAACACAAACACCCGGCCGGGAGATCGGGAGGAAGCCTTCCGGATTGTGGAAATTTTTCGGGCCCGAATCGTCGACTCCTCTCCGACGACGTATACCATCGAGGTGACCGGTGATGAGGATAAGATTGAAGCGATATTGAACTTTTTGAAACCTCTCGGAATCAAGGAAGTGATTCGGACAGGAAAAGTTGCCATTGCCCGGGAAGATCAGAAATTCGGCTCCAAAAAT
>Regulatory_Region_JGI_AMD_5WAY_IRNMTN_READ_1541003310 /accession=XYG54400.b /library_id=LIB_Regulatory_Region_JGI_AMD_5WAY_IRNMTN_20020301 /template_id=Regulatory_Region_JGI_AMD_5WAY_IRNMTN_ /sample_id=Regulatory_Region_JGI_AMD_5WAY_IRNMTN_TRACE_SMPL_20020301 /site_id=Regulatory_Region_JGI_AMD_5WAY_IRNMTN /length=1138
ATTGGCAATGAATGAAAATTTTCTGTATCTTAGATCTCTGGAAAAGGACCGTCTTTCCAATAAAAATCCTGTTTTCGAGAGAGCTGCCCCACGTTCAGGTTTGTTGAGGGGAAGACAGGAACGTTTCCTCCCAATTCTGTTAAAGAATAATCATATTGCGAAAAAGTGTCTGCATGCGAACACGACTCCTGTTGGCTTTTTCGACAGACGGCCTGTGTCGAACCCTTTTGGGTGTTTACCCTGAGAGAGGATGAGCGGGATCAAAGAGGACCGTTGTGAGAATCCGATTGAAAATCCGGT
>Regulatory_Region_JGI_AMD_UBA_IRNMTN_READ_1569812321 /accession=BGUC49600.b /library_id=LIB_Regulatory_Region_JGI_AMD_UBA_IRNMTN_20050601 /sample_id=Regulatory_Region_JGI_AMD_UBA_IRNMTN_TRACE_SMPL_20050601 /site_id=Regulatory_Region_JGI_AMD_UBA_IRNMTN /length=1009
TTCCCGCCGCCGCGAGTGCGGCATCGACCGCTTCATTAGACTGCCCGAGGTGCTGGAAGGGCGTCACCCGCTCGCCGTCGACCGGCCAGCCCAGATTGGCTATTTTGTGGAATGCCTGCTGGGTGCTTGGCATGGGCTTGATTTAGGTGATTTGCTTGAGCAAGTTGAGTTAGACGGCGCGTGGGCGCGCGATTTGGTCCGAGCGCTCAAGAGCGCAAGCCGTGATGAACCGGGATATTTCTTGGCCGCTACCTCGCTGAGCGATTATCGCTATCGCGAACGGTTTCGCGGCGGTGACCC
>Regulatory_Region_JGI_AMD_5WAY_IRNMTN_READ_1540748225 /accession=XYG70239.b /library_id=LIB_Regulatory_Region_JGI_AMD_5WAY_IRNMTN_20020301 /template_id=Regulatory_Region_JGI_AMD_5WAY_IRNMTN_ /sample_id=Regulatory_Region_JGI_AMD_5WAY_IRNMTN_TRACE_SMPL_20020301 /site_id=Regulatory_Region_JGI_AMD_5WAY_IRNMTN /length=1139
ATTTCACATAATTATGTATGTGCACATTCACGTATCCTGGGATATGGAATCCCCAGGCTTTTAAGAACATCTGATGCTTCTGTGCTCTCTGATGAGACATACAGTTCTCTATTCCCAACTGTTATGGGAACAACATCCAGATAATTCAGGCTACTGCTTATGCTGTCAATTGTCCTGACTGGAAAGTTTTTCCATTATCCTTGGATAGCGAAAGGGAATATTCCCCGACCAACCCCTGGGCTTTTTATTTCTATCCAAATTCCTTGTGGGACAACTGGCCTTGAATCTCCCAAAAACCAA
>Regulatory_Region_JGI_AMD_5WAY_IRNMTN_READ_1540944004 /accession=XYG34159.g /library_id=LIB_Regulatory_Region_JGI_AMD_5WAY_IRNMTN_20020301 /template_id=Regulatory_Region_JGI_AMD_5WAY_IRNMTN_ /sample_id=Regulatory_Region_JGI_AMD_5WAY_IRNMTN_TRACE_SMPL_20020301 /site_id=Regulatory_Region_JGI_AMD_5WAY_IRNMTN /length=1213
ACGCGGTGCTACAGAGATCTTTAAGTGGTGGCCTAACTACTGCTACTCTAGTAGAACAGTATTTGGTATCAGAGCTTTGCTGAAGCAAGATTCCTTCCGACAAAGAAATGGTAGCTCTTGATCCGGGTAAATAAACCACCCCTGGTAACGGTGGGTTTTTTTGGTTGGCAAAGCCCCAGATTACCCCGCCATAAAAAAAAGGACCTCAAGGACAAATCCTTTTGATCCTTTTTCTTAGGGTGGTCTGACCGCTCCCTTGGGTAAGGAAGAAATTTCAACGCTGATAGGGAATTTTTGTGT
>Regulatory_Region_JGI_AMD_UBA_IRNMTN_READ_1569695020 /accession=BGUC15831.g /library_id=LIB_Regulatory_Region_JGI_AMD_UBA_IRNMTN_20050601 /sample_id=Regulatory_Region_JGI_AMD_UBA_IRNMTN_TRACE_SMPL_20050601 /site_id=Regulatory_Region_JGI_AMD_UBA_IRNMTN /length=817
TGAGAAGCCGTGTAAAATGGCGTACGACATCCAGCTCGGAAAGCTCGGGAAGCGAAAGGGGAATCTCGCGCTCGATCCCTTCGGGAATCTGGCCGGCCAGCGTTTCCGGAGAGGTCCCGGGGGGCACCACACCCCGCGCCCCGGAACGGCTTTTCTGCCAGAGGGTCGCCTCCATGTCGGGTCTCATGAAAGCCGGCCCATCTGTTTTTGAGAATTCAGAGTTCATCTTTTTTTGCGCAGGATACCCCTTCTTAGGCGTTTCTCGCCAGGAGGAGGAATGCGCTCTCCTTTCTATCAAAG
>Regulatory_Region_JGI_AMD_5WAY_IRNMTN_READ_1704677661 /accession=XYD24633.x /library_id=LIB_Regulatory_Region_JGI_AMD_5WAY_IRNMTN_20020301 /template_id=Regulatory_Region_JGI_AMD_5WAY_IRNMTN_ /sample_id=Regulatory_Region_JGI_AMD_5WAY_IRNMTN_TRACE_SMPL_20020301 /site_id=Regulatory_Region_JGI_AMD_5WAY_IRNMTN /length=1010
TTGCTGCATTTTGTGGATCTGTCTGCGGAAAATACGCACAGTCCCACAGAAGCCTATCAGATCGTTCGTAACGAAATGCTGGCTTTTAACAAGGATTTGGCCAGGAAACCGGAAATCCTCGTCGGGACCAAAAAAGATTCGGCGGATCCGGACAGACTCGCGGAGCTTGGGGCTTTTCTTGCCCGGGAAGGACGGCCCAAACTTTTTCTGTCTTCCCATACGGGGGAAGGTCTTCCGGACCTTCTCTCTGTTTTGTCGGAAACGCTGCCTTCTTCCCCTGCCCCATCGCATGTCCCGGAC
>Regulatory_Region_JGI_AMD_UBA_IRNMTN_READ_1569679787 /accession=BGUC7645.b1 /library_id=LIB_Regulatory_Region_JGI_AMD_UBA_IRNMTN_20050601 /sample_id=Regulatory_Region_JGI_AMD_UBA_IRNMTN_TRACE_SMPL_20050601 /site_id=Regulatory_Region_JGI_AMD_UBA_IRNMTN /length=1130
TCGTCTTCTCCCAAAAACGACAAANAAGAAATTTTATAGACAAGTTTTGTCTTATGAAAAACAAATCCGGTGATTTTTGGAAACGTGCTACACTTTCAGACAGGGGTTCAGAGGAAGCCCGGGGGAGATTTCCTGGCGGGAGGGACCGCCCCCGGNNNCGTCTGTGATTCTCTTTTCGGGTCATCCTTCCGGGTGGCATATCCCGTGCTTTTTCTCCAGACATCGNTCGTTTTTTATCTGTCGGACGGATTTTCTTCCGGNNTCAGAGCAAGGGATGGTGCGGGATTCAAAGACGCCTCA
>Regulatory_Region_JGI_AMD_5WAY_IRNMTN_READ_1704639216 /accession=XYD10244.y /library_id=LIB_Regulatory_Region_JGI_AMD_5WAY_IRNMTN_20020301 /template_id=Regulatory_Region_JGI_AMD_5WAY_IRNMTN_ /sample_id=Regulatory_Region_JGI_AMD_5WAY_IRNMTN_TRACE_SMPL_20020301 /site_id=Regulatory_Region_JGI_AMD_5WAY_IRNMTN /length=1134
TTATGGGATATAAGATACTATTATAGAAAACTCAAAGGTCTTCCAGATTCGAATTACGTGGTGAACATTAGTTCAGGACCAGGGGTATATTCATCAGCTAGTATGTTGTGGGCATTGCAACTAATAATAAATTTGCTATACTGTTGACTATAGGACCAATGGTGTACTTGACTCAATAACATTCAGGAATCTAAACATGCGTCCATTGGGTTCTATAATTTCCGATCGGACAATCTTCATAGATCTTTTATAACTGCTTTAGAAGATGGATTGCTACAACAACCAATATTCAGCGCTATT
>Regulatory_Region_JGI_AMD_5WAY_IRNMTN_READ_1540958248 /accession=XYG39667.g /library_id=LIB_Regulatory_Region_JGI_AMD_5WAY_IRNMTN_20020301 /template_id=Regulatory_Region_JGI_AMD_5WAY_IRNMTN_ /sample_id=Regulatory_Region_JGI_AMD_5WAY_IRNMTN_TRACE_SMPL_20020301 /site_id=Regulatory_Region_JGI_AMD_5WAY_IRNMTN /length=1153
CTTTGAATGCAGGAGCTGAGACAGCCTTTCAATCATTAAATTTCGATGAGATTCAACAATCCTGATCCTGGCCATCTGGTTTGTAATGCAAATAGGATATTTCTGGATGTCGATGTTTCCAGAGAAAATACAATACTGCTCTCTAAAACTCTATGGGATTAATATGTTGATATATGAACATGTGATTATCATTCGTTTCTACCAATACCGGCCAGTGTCAGGGAATCCTTTGGGGCATATCTTTCCTGAAACCCTTTTGCTTCAAGGTATGGCACAATTAATTTCCCGAAATACAATCCG
>Regulatory_Region_JGI_AMD_UBA_IRNMTN_READ_1569735534 /accession=BGUC35755.y /library_id=LIB_Regulatory_Region_JGI_AMD_UBA_IRNMTN_20050601 /sample_id=Regulatory_Region_JGI_AMD_UBA_IRNMTN_TRACE_SMPL_20050601 /site_id=Regulatory_Region_JGI_AMD_UBA_IRNMTN /length=1077
CTAGTGGATGGGAGAAAAATCCTGTCCGGGCAACGGAATGAGCCGGAGCGATTTCGCACCGGCTTACCATCGCAAGGAACCCCCGTTGCCCTTTCAGGAAATTCGGACTATTCTTTAACGAGATCGGAGAAAATGGTCCGATCTTTCGTTGTCGGCCCTTTGTGGCACCGCTCCGCGACCCATGGCTCGGCTGGAGTCAATGTGAAGGAGGAATGCCTTGGCTCTTTTAATTCTTGTATTGCTTTCGACGATCGTTATCGCCTTGGGAGGGGTATCGATCTCCCTGGGGCTTGGCATTCG
>Regulatory_Region_JGI_AMD_UBA_IRNMTN_READ_1569709668 /accession=BGUC22778.b /library_id=LIB_Regulatory_Region_JGI_AMD_UBA_IRNMTN_20050601 /sample_id=Regulatory_Region_JGI_AMD_UBA_IRNMTN_TRACE_SMPL_20050601 /site_id=Regulatory_Region_JGI_AMD_UBA_IRNMTN /length=1070
CATCTGCTGGACCCCTTACTGTTTCGAGAAAAGAAGACAATTTCTCAGAAACAGTATAGTCTCTCCTGTCAATGTGATTTGTGAGAACGAATATGTCGTATAGGTCCCTAATGAGCCTCCTTCCTTCGTACGCCTCTATTTTCCTGACAAGAAGTTCGGTAGGGCTGAGAACAGAGATAGTCAAGGAGGACCCATCCAGCCTCATATATTGCCTAATGATGCTTTCAGCGTAACCATCCTTTCGATCGAGCANCAGTTCTGTTACCCCATCACTTATCTTCATATTTGTGGGAAATTCCT
>Regulatory_Region_JGI_AMD_UBA_IRNMTN_READ_1569714066 /accession=BGUC24986.g /library_id=LIB_Regulatory_Region_JGI_AMD_UBA_IRNMTN_20050601 /sample_id=Regulatory_Region_JGI_AMD_UBA_IRNMTN_TRACE_SMPL_20050601 /site_id=Regulatory_Region_JGI_AMD_UBA_IRNMTN /length=971
CGATCTTTTGTTGCTCCCTCAGTCATCAATCGATAACATGAAGGTGAGGCAGGTCAGGCTTGAAAGAGTTGTTGCGATCAGGCAGGACAGAGATGTAACAGAAGCACTCAGGATGTTCAAGGAAAATAACGTTGACGTTCTCGCAATCATCGATGAAAAGGGAAAATGCATCGGCAGCCTGTCTGATAGAGAGGTACTTCTCGGAATCGGGACACTCGACAAAGAGCTCCCGGTTTGAAATGGTTTCATCCCAGATATGCAGAATCAGGCTATCATTGATTGGATTCTTGGTCTTAATCC
>Regulatory_Region_JGI_AMD_UBA_IRNMTN_READ_1569723530 /accession=BGUC29737.y /library_id=LIB_Regulatory_Region_JGI_AMD_UBA_IRNMTN_20050601 /sample_id=Regulatory_Region_JGI_AMD_UBA_IRNMTN_TRACE_SMPL_20050601 /site_id=Regulatory_Region_JGI_AMD_UBA_IRNMTN /length=1108
TGGTGCGGGCTCCGAAAGGGTCTATTCGTTTGAAATTGACGCCATGGACGGCCGTCATCGGCCGGTTGCGGCAACCCCGTCGAAACGGGGACCGTCACCGGCATCCTGTTCGAAAAAGGTCAACCGGTCCTGGAAGTGGATGGAAAACCGGTCGCGTTCGGAGACATCTCCCATGTCGGAGAGCCCCGGGCGTCGGCCTCTTCCTCCACAGGGGGGCATCGCCCGAACCGGAAGACGGCCGCGGAAGGCGCTCCGACCGGAGGGGAGAGTTCCGCCCGTGAACATGGCCCGATCAGGAAA
>Regulatory_Region_JGI_AMD_5WAY_IRNMTN_READ_1704677242 /accession=XYD23045.x /library_id=LIB_Regulatory_Region_JGI_AMD_5WAY_IRNMTN_20020301 /template_id=Regulatory_Region_JGI_AMD_5WAY_IRNMTN_ /sample_id=Regulatory_Region_JGI_AMD_5WAY_IRNMTN_TRACE_SMPL_20020301 /site_id=Regulatory_Region_JGI_AMD_5WAY_IRNMTN /length=1078
AGAAGGCAAGCGTAGTGATTGGTTTCTCCTGAATTTAACCCTAACTTCCCGTCAGGGCGGATAGACCAATCCTATTTCCTGCTCCCCCTCTAAAATTCCGTACGGCGAGATTTCCCCAGTACGGCTTCAAACACAGCGCCTCCACGATCACCATACCCCTTCCGGTCACCTCATTATATACGCATGCCCTTGCTTCTGGAGGGTTTCCGTTTGAGTATGGCTTATCTGCAGTCTGTTTGTCCGGCTCTTTCCTCTCATCTCCACTATACGGCAATAAGTTTTGTCCCCTGTACCCCTTTA
>Regulatory_Region_JGI_AMD_5WAY_IRNMTN_READ_1540747840 /accession=XYG69566.b /library_id=LIB_Regulatory_Region_JGI_AMD_5WAY_IRNMTN_20020301 /template_id=Regulatory_Region_JGI_AMD_5WAY_IRNMTN_ /sample_id=Regulatory_Region_JGI_AMD_5WAY_IRNMTN_TRACE_SMPL_20020301 /site_id=Regulatory_Region_JGI_AMD_5WAY_IRNMTN /length=1120
AACCTCCTAGTGGCCTATGATCTCCCCAAGGCTTCCTGGTACAACAAGGCTCAGCTTTTCTTCAACGCCTTCAATCTTCTGAACACGAACTACTACGAACCTGCCGGGCTGGTGAATGGCGCCAATAACGTCAGTACTCTCATGGTTTACCCCGGCGAGCCGATCAACGTCTTCGGAGGGGCGACCATCACCTTCTGAGAGATGAAGCGGAAGTTCTAAAAGAAACGGCCCGGGGGGAGAAGTCTCTCTCCGGGCCGTTTTGTTTTCAGGGAACGGATTGGTGCGGTCGGAAAATGAGGC
>Regulatory_Region_JGI_AMD_UBA_IRNMTN_READ_1569745936 /accession=BGUC40988.x /library_id=LIB_Regulatory_Region_JGI_AMD_UBA_IRNMTN_20050601 /sample_id=Regulatory_Region_JGI_AMD_UBA_IRNMTN_TRACE_SMPL_20050601 /site_id=Regulatory_Region_JGI_AMD_UBA_IRNMTN /length=1207
TCATATGTGCCACAGGTTTTTCTGCTTCCACCTTCAACTGTCCATATAAGCAATAACGCGGCTTCCGCAATAAAGGCCATGACACCTGCATAAAATAAAATGTCTGATAGAAGATCAAACCCATTCAATGAGGAGGATATGGAAAGAATGCCCAAGGACATTACAAGGGCAAAAAATCCGGGCTGAAATTTTGTCCCTCCATTTCTGATCAATCCAATCATCCTGAAATTTGTCATCTCATTTCAAGGTTTTTTTTGGACGGAAAGGAAAATAAGGGAAAATGCAATATTTTTTCCATGG
>Regulatory_Region_JGI_AMD_5WAY_IRNMTN_READ_1704623372 /accession=XYD5436.b1 /library_id=LIB_Regulatory_Region_JGI_AMD_5WAY_IRNMTN_20020301 /template_id=Regulatory_Region_JGI_AMD_5WAY_IRNMTN_ /sample_id=Regulatory_Region_JGI_AMD_5WAY_IRNMTN_TRACE_SMPL_20020301 /site_id=Regulatory_Region_JGI_AMD_5WAY_IRNMTN /length=849
AATAGCACAACGAATAGGTACTGCGATAGCGTCTCCATGATCAATATTAACATATGTATCACCAGTAGGCGTCATCAGCGCACTGCAATTTGGAGACGTCATTCCAGTCCTTAATTGTTTATCTATATTTAAATTTTATTTTGAAAAATTAATTATGTGTAACGGATTACGGCATATTGAAAACTAATTATTCTGGTTCAATACATTGTGTTTTGAATATTGTACAGATGCAATAGGATGATTATACACACACTGTTTTTTTCTGTTGTCAGGCATATCAAGAACAGTTAAATAATCAAA
>Regulatory_Region_JGI_AMD_UBA_IRNMTN_READ_1569813868 /accession=BGUC50375.x /library_id=LIB_Regulatory_Region_JGI_AMD_UBA_IRNMTN_20050601 /sample_id=Regulatory_Region_JGI_AMD_UBA_IRNMTN_TRACE_SMPL_20050601 /site_id=Regulatory_Region_JGI_AMD_UBA_IRNMTN /length=1196
GCGAGCAGCTTCTTGAATTTGTAAAACCTGGCGCGGAAAAAAGAAGGACCGAAGAGCTTCAGGACCGGCAGAGAGCGAATCATTTGGCGGGTTTGTGTTACGAAATGCGAGCTTTGACAAGGCGTACTCCTTCACCTCCGCGCAAGATCCGCGCGGAACAATCGATGAAGGGAGTACCAGACTTAACCGAGCGTGGGCAACTTACACATTACACTGCCCGCCTACGGACCTGAGTGTCGGGTAATGGTGGGTCTTCAATGACCGGCCTGCGAGCCAAAAACTCACAAACCGGGGGGTTAT
>Regulatory_Region_JGI_AMD_5WAY_IRNMTN_READ_1704686931 /accession=XYD23566.x /library_id=LIB_Regulatory_Region_JGI_AMD_5WAY_IRNMTN_20020301 /template_id=Regulatory_Region_JGI_AMD_5WAY_IRNMTN_ /sample_id=Regulatory_Region_JGI_AMD_5WAY_IRNMTN_TRACE_SMPL_20020301 /site_id=Regulatory_Region_JGI_AMD_5WAY_IRNMTN /length=1097
CAAGGAATGATAAGCTGGAAGACCATGAATCAACAACCTTTCCTGTTACATTGAAGTTTTCAGATGCAATTGCAAAGAGATTACCCATGATATCAAGCTTTGTCTTAAAATCTGTATTGTTTTCACCGCTGTCATTATCCTTCTTTATATACATCCTGGCAAGAAAGGGATAGAATTCATTGGTGTCAATATCATGAAGCATGGTAGTTACAGGCTGGTGTGCCAGAACATTATTTCCAGATGCATGGTCATAGAACCACCCAACGTTCTCCATGGCCTTAGCACCGGGATGTTCAAGAA
>Regulatory_Region_JGI_AMD_UBA_IRNMTN_READ_1569708409 /accession=BGUC22146.g /library_id=LIB_Regulatory_Region_JGI_AMD_UBA_IRNMTN_20050601 /sample_id=Regulatory_Region_JGI_AMD_UBA_IRNMTN_TRACE_SMPL_20050601 /site_id=Regulatory_Region_JGI_AMD_UBA_IRNMTN /length=995
AGTAGATCGACTAATGGTGTTATTAAGATATTTAATACAATATTGAATCTGGTTTGGGAAAAACAGTGACCAAGCGGAGACGATGGAAAGTAGAGGAGAAACGTATTTAACTTGCAGAACCTGGTAAATATGAATCAAAGATAAATGGGACAGTTTACCTAATTAAAGATCGATTTCGGGGTCTAAATGCCTTCAGGTCAAAATATTTATCCCATCTGAATTATGCCAAGCTGATGATCTCTGAATTGAAGACTATCCCTGGAAGCAGGTTAAAATGCCCCATGGATAAATCACAAGCTG
>Regulatory_Region_JGI_AMD_UBA_IRNMTN_READ_1569815309 /accession=BGUC51100.b /library_id=LIB_Regulatory_Region_JGI_AMD_UBA_IRNMTN_20050601 /sample_id=Regulatory_Region_JGI_AMD_UBA_IRNMTN_TRACE_SMPL_20050601 /site_id=Regulatory_Region_JGI_AMD_UBA_IRNMTN /length=1054
AAAATCTATCATTGGAAGATCCTTTCCGATATCGTCCTTCCCAAATAAAGAAACCATCACGACTTTTCGATTTGTCCCGTGCACCCTTGCAAATTCCCTGACCCACTCGTTGATATGCGGATCCCTCGCTCCATAACCAATGATCAGAAGATTAGGAACATCGACCATCGAACGGGTAAAGGACTGATAGTAATAGCCAAATGGGGATGGGTTAAGAAACAGTTTGTCGAGTTTGTTGAGTCCCGAAATGATGNGATCCTGGGAAACGATCTGACCATCAACGAGGATTTCACCAGGAAT
>Regulatory_Region_JGI_AMD_UBA_IRNMTN_READ_1569702527 /accession=BGUC9995.g1 /library_id=LIB_Regulatory_Region_JGI_AMD_UBA_IRNMTN_20050601 /sample_id=Regulatory_Region_JGI_AMD_UBA_IRNMTN_TRACE_SMPL_20050601 /site_id=Regulatory_Region_JGI_AMD_UBA_IRNMTN /length=1032
GCTCAGGAAAATCCGTATCGAAGTGTTCCGGTTTTCTGTCCGGCAACATCCTGGCAGAGCAGCCCCTGAAGAAAAGAGGCCCGGTCGTCGCCTGATACCGACACCAGGACGCGGGTTCGGGGTGCTATGTGAAGTCCGGCTCGAATGTGGGACGGGCGGGTATCGATTGTGGTCATCATGGAGAGAGGCTCCTTTAAGGGTCTTGAGGTTCGTTCCTTACAGCCTGACGAAGTTGGCAGGGGCAACCGGCTATCCATTGATGGTAGGGAGAGATTGAGAATGGTGTCAACAAATCCGGAA
>Regulatory_Region_JGI_AMD_UBA_IRNMTN_READ_1569677869 /accession=BGUC6422.b1 /library_id=LIB_Regulatory_Region_JGI_AMD_UBA_IRNMTN_20050601 /sample_id=Regulatory_Region_JGI_AMD_UBA_IRNMTN_TRACE_SMPL_20050601 /site_id=Regulatory_Region_JGI_AMD_UBA_IRNMTN /length=1053
CCACGAGGCCCGGGCAGCCTCGCGTTCGAGGCGCTCCCTGCGGCGCGCGGTCGCACATGGGGACCGGCGTCCGCGATCTGCGGAACCGGACCAGCCAGGTCATCGACGCCGTCCGGGCAGACCTTGGAGAAGGAGCTGCCGTTCGGCGACGAGACCGGGCTGCCAGATCGGTGGGGACGACGATGGCGTCGGGAAACCCACCTGAGCTGCGGAAACGGCTGGCTTTCCTTCAGGAGGACCGGTCACGTCGGTGGTGCCGCCGAGATCGCGTCCAGGGGAAGGTCGGTGCTACCGTGTCGC
>Regulatory_Region_JGI_AMD_UBA_IRNMTN_READ_1569669902 /accession=BGUC2303.g1 /library_id=LIB_Regulatory_Region_JGI_AMD_UBA_IRNMTN_20050601 /sample_id=Regulatory_Region_JGI_AMD_UBA_IRNMTN_TRACE_SMPL_20050601 /site_id=Regulatory_Region_JGI_AMD_UBA_IRNMTN /length=969
AGGCCGGAAGGGAGAGAAGACAGGGGAGCGGGTAGCTTCGGGCCAGAGTCTTCAAAGAGCCGAGCGTTTCGGCAAGAAGACTTTCGGCCTCTCTTGGGGGGATGCGCTTCTCGGAGAAGAGGGGGACGATCCCCGAGATCACGAGGCCGCTCACCCTTTCTCGGGCCAGGAGGTCCTTGAGCCGGCTTCGGACGGAGGTGGCGAGCTGATGCAGGGTGAACATCCGGGCGACCCGGATCCGGGAGAGGACAAAGGAGGGAGAACGTCCCTGCCTCTGCCCTTCCCGGATCAGAAAGTCGG
>Regulatory_Region_JGI_AMD_5WAY_IRNMTN_READ_1541034029 /accession=XYG57738.b /library_id=LIB_Regulatory_Region_JGI_AMD_5WAY_IRNMTN_20020301 /template_id=Regulatory_Region_JGI_AMD_5WAY_IRNMTN_ /sample_id=Regulatory_Region_JGI_AMD_5WAY_IRNMTN_TRACE_SMPL_20020301 /site_id=Regulatory_Region_JGI_AMD_5WAY_IRNMTN /length=1146
GGTTCATCACCCTTATGGCATTACAAACATTACCTATGGGGAAAAAAATCCTGGGGAATTAACCTTCGGGGGGGTAAACGGGTATCGCTAATTGAACGAGCACCCAGGGGGGGCTTGCGCTCAAAAATAAACCCTCTTTAGGATATACCCCCACAAACCCATTTTAAAAATTACCCATTAATGCCCAAAATTTCCTTTATTCAGGGAGATTTGGGCCCCCCCTCTCTTTACACAAAAGCTAAACAAATTTTTCGGGGAGTTTTTCCAAATATTCCCCACAGAGGAGGTTCCTCCGCAATT
>Regulatory_Region_JGI_AMD_UBA_IRNMTN_READ_1569678177 /accession=BGUC690.b1  /library_id=LIB_Regulatory_Region_JGI_AMD_UBA_IRNMTN_20050601 /sample_id=Regulatory_Region_JGI_AMD_UBA_IRNMTN_TRACE_SMPL_20050601 /site_id=Regulatory_Region_JGI_AMD_UBA_IRNMTN /length=1035
AGGATCCCCCCTGGATTTTGCCTTTCCTGCCATGAGATGGCCTTCTACGGAAAGACGTGGCAGTCCTCGGGAGCGGCCCTCCATCATGGCCGTTGCATCGACTGTCACTCCGGACCGGGGGTAGGGGGTGCCGTTTCTGCCCAAATGACGGGCCTTATTGAGCTGGGTCGCCATTTTTTCGGTCATCCCTCCCCGGCCAGGAGCTATCGTCCGGGGGGGGTCCCCAACGCCAACTGTCTGAAGTGTCACGTGCGAGGGTACGCACGATTGGCTCACCGGAATTTCTCCGTGGCGGGACGT
>Regulatory_Region_JGI_AMD_UBA_IRNMTN_READ_1569707181 /accession=BGUC21531.g /library_id=LIB_Regulatory_Region_JGI_AMD_UBA_IRNMTN_20050601 /sample_id=Regulatory_Region_JGI_AMD_UBA_IRNMTN_TRACE_SMPL_20050601 /site_id=Regulatory_Region_JGI_AMD_UBA_IRNMTN /length=1068
CCTCAGTTTCCCGAGGTTATTCGCCTCTTTACGTTAGGTTAACTACGTGTTACTGAGCCGTACGCCGCCCAACGAAGCCGTTGAGCCGACTTGCATGGCTGTCGAAATCTGATAGCAGTGCCCTCCAGCAGCATCGACTGGAATCGATGTTCTGGCCTGTGTACTTAAATTGCAATTGTAGGTACCATTTTGCACTCCTCAAGACTGCATCCAATTCCAAGCAGGAATTTTCATAACACATCAATAAAACTAACAATTTAACAAAGCATGAAATGTAAGGCAATAATCACGCGACGGCAA
>Regulatory_Region_JGI_AMD_5WAY_IRNMTN_READ_1540957700 /accession=XYG47759.g /library_id=LIB_Regulatory_Region_JGI_AMD_5WAY_IRNMTN_20020301 /template_id=Regulatory_Region_JGI_AMD_5WAY_IRNMTN_ /sample_id=Regulatory_Region_JGI_AMD_5WAY_IRNMTN_TRACE_SMPL_20020301 /site_id=Regulatory_Region_JGI_AMD_5WAY_IRNMTN /length=1152
CGCTCGATCGCCAGGAGAAACTGGTCGAACGCGATGTGATCTCCCAGGGAATACCGGCAGTCGAATCCGATTTCTCCGGACTCTTTCCCCTGCGAAAGGTTGCGACCATGCCGATCGCGGCCGGTCTCCCTCTCCTCATTTCACCCCCGCAAGAAACGTCCGGAGATCTTGTGGGCTCCCCATGACGCTGTGGGAATTGCCATCCGTTCCTTGGTACAGGATCGTCGGGGTGGCCAACTCTCCTGTCCCCTGGCCAAAAACCATGGTTGTTGGTCCCAACCCTTCTCTCGGTTTTCCCGT
>Regulatory_Region_JGI_AMD_5WAY_IRNMTN_READ_1541029203 /accession=XYG66565.b /library_id=LIB_Regulatory_Region_JGI_AMD_5WAY_IRNMTN_20020301 /template_id=Regulatory_Region_JGI_AMD_5WAY_IRNMTN_ /sample_id=Regulatory_Region_JGI_AMD_5WAY_IRNMTN_TRACE_SMPL_20020301 /site_id=Regulatory_Region_JGI_AMD_5WAY_IRNMTN /length=1142
AAAATTTATGATGCAATGAACAAAAGTTCAGCTGAAATATTATTATGAAAAATAAATTATTATATATCTGAACAAATAATAAATGATACGGGTGATTTAATAAAATCGTTTATTTAGCTATATCCAAACAGATAAGCATTAACAAATTATCTGTCTGGATTATCAAATAACGTACGATACTAAAATTATCAACCTATAGATACGTATAGTGGCCATCAACCTGGAGAATAGCACTTTCCTGGAATATTAAAATGTTTTAATATGTTTTCATAATAAATGATATTATTTATAAATGAACAT
>Regulatory_Region_JGI_AMD_5WAY_IRNMTN_READ_1541012177 /accession=XYG50307.g /library_id=LIB_Regulatory_Region_JGI_AMD_5WAY_IRNMTN_20020301 /template_id=Regulatory_Region_JGI_AMD_5WAY_IRNMTN_ /sample_id=Regulatory_Region_JGI_AMD_5WAY_IRNMTN_TRACE_SMPL_20020301 /site_id=Regulatory_Region_JGI_AMD_5WAY_IRNMTN /length=1081
TAAAAGTAGGCATTATATTTATAGTAAGGTGTAAACACAACGTTGAATGAAAGAATTATGCAAATGATTTTTACATCACGAANATATTCTATAATTACTCTTATATTTCACATAGTTATGAGAAAAACATGGAAGTCAGTAATAATGATGAAATATATGAAAAAAACCATAAAATATTTATTCGGTCCGAAGCTGGATTTTTAGTACAAATCATAACAGATCGGGATGCTGTATATACTGACATCCCTGGTTTCCTTTATGGGGGGCGGATTCCAGCCCTGTTGAAGAAAGTCCAGCTTG
>Regulatory_Region_JGI_AMD_UBA_IRNMTN_READ_1569678754 /accession=BGUC7173.g2 /library_id=LIB_Regulatory_Region_JGI_AMD_UBA_IRNMTN_20050601 /sample_id=Regulatory_Region_JGI_AMD_UBA_IRNMTN_TRACE_SMPL_20050601 /site_id=Regulatory_Region_JGI_AMD_UBA_IRNMTN /length=1001
GCCAGGTCGCTGAATACCACTAGGCTGTTTTTAGGGGATGCCTTTTCAACCTCTGCCATCAAGCTTGCGAGCTCCTCTCCAGAGTAGTTCCCGAACATTACGTGCTCTTTGCTTATTTTTGAGTAGTGAACCAACATGGCCGCGCTGCAGATGCCGTCAAAATCTGCAATATGCGTTATGCTAAACAGGTTGCCTGCATTCTTATGCACTAGTTCCGAAAGTTCGTTTTGGGTCAGCATCTTAACACCGCAAGTTTGGACATGATTGCATGGCCAATTTTACATTTTAGGAATGCAATTA
>Regulatory_Region_JGI_AMD_5WAY_IRNMTN_READ_1540926638 /accession=XYG30233.b /library_id=LIB_Regulatory_Region_JGI_AMD_5WAY_IRNMTN_20020301 /template_id=Regulatory_Region_JGI_AMD_5WAY_IRNMTN_ /sample_id=Regulatory_Region_JGI_AMD_5WAY_IRNMTN_TRACE_SMPL_20020301 /site_id=Regulatory_Region_JGI_AMD_5WAY_IRNMTN /length=1161
CTGGGGAGACACAAACTTATCGGGCACTAGGGCGAGACCACTTGTTAACAGTGATTTAGTATGAAGCGAGGGTATTTAAGGCGGTGTCATACCAGAGAATCTTCGGAAATAGGGTGTGCACTTATACTTAAGGGGCTAACGCTGAAGAAAGGAAATAAGATAGATTGTGGGGGATTTGGGAAACCACGTGGTGGAAATTAGACAAAATAGAACCCTTTCCAGAAAAAAAAAAGAAGATTGTGAATAAAGCCGTCTTTTAAGACCAGGGTCAAATTGCAATAGACGAGACTCTGTAGGGGG
>Regulatory_Region_JGI_AMD_5WAY_IRNMTN_READ_1704683725 /accession=XYD19244.y /library_id=LIB_Regulatory_Region_JGI_AMD_5WAY_IRNMTN_20020301 /template_id=Regulatory_Region_JGI_AMD_5WAY_IRNMTN_ /sample_id=Regulatory_Region_JGI_AMD_5WAY_IRNMTN_TRACE_SMPL_20020301 /site_id=Regulatory_Region_JGI_AMD_5WAY_IRNMTN /length=1113
ATGCTTAAATAATTGATTTTGCTTATTATTTCTGATGAACCAAAATCAAAAAACAGCAACCCACATCATTCTGATCCCAGCTCAAATAGCTGTACACAATATGATAGACAAATCCCTAAAGAGTAACGGAGTGAGTGACGTTGGAAGAGAATTAGCGCAAATAATCTTGATTGGTCTAGATGTTGCTGTACATGCCGTAGTAGAGAATGTTTAACCTTGCAGTATTAGTAGGAATGAACTATTTTGTGCAACTAAACTTGTAACTTCAGTAACATATGTGTCCTCTAAATTCTATGATTT
>Regulatory_Region_JGI_AMD_UBA_IRNMTN_READ_1569870614 /accession=BGUC64563.x /library_id=LIB_Regulatory_Region_JGI_AMD_UBA_IRNMTN_20050601 /sample_id=Regulatory_Region_JGI_AMD_UBA_IRNMTN_TRACE_SMPL_20050601 /site_id=Regulatory_Region_JGI_AMD_UBA_IRNMTN /length=1114
GAGCTCACAACCCTTGCAGCGGGATTCGACAACATAGGCAAACTAGAAATTCATCATTCATCTAAATGCCAGACAGCTCTTGGACAATACATAATACAGAGCCTGCAACCCTTGTATGCTACACAAGCATCTTCACTTATTTCCGCAACATTGTACCTAGATGATCCGATTCTCTCTAGGCCATGACTGCCGGAATATAGTAGTAGCTTATAGCAATTCCTTCGATCTATGTAATCACCTATAATCGTGTCCAAATTTTCCTGCCAAAGATTTCCATTTTGGACACTTTTCTTTATCGCA
>Regulatory_Region_JGI_AMD_UBA_IRNMTN_READ_1569690563 /accession=BGUC13595.b /library_id=LIB_Regulatory_Region_JGI_AMD_UBA_IRNMTN_20050601 /sample_id=Regulatory_Region_JGI_AMD_UBA_IRNMTN_TRACE_SMPL_20050601 /site_id=Regulatory_Region_JGI_AMD_UBA_IRNMTN /length=1015
NNAAGACGCAGTGCAGCTGCATGCCTGCAGGTCGACTCTAGAGGATCCCCGGTCTTTCCGTTTTTGGTTTTAAAGCTAAATCTGTATGTTTTGGACCATTGTTAAGAGAAGAACCATTTTTGTCGGGCTCTTGTTTATTAACGGTCGACGATTTTTTGTCCACGACCCATTTACTCCAAAATCAATAAAGGTCTGTGACTGCTCCCCTTCCTTCAGGAAGGGGCTTCTAGGCGCTACGCGCCAAAGACTCCAGCCCGAGTCTTTTTATAATAGTGAAACACGCCTTGTATCTCCGCCATT
>Regulatory_Region_JGI_AMD_5WAY_IRNMTN_READ_1704644629 /accession=XYD14435.y /library_id=LIB_Regulatory_Region_JGI_AMD_5WAY_IRNMTN_20020301 /template_id=Regulatory_Region_JGI_AMD_5WAY_IRNMTN_ /sample_id=Regulatory_Region_JGI_AMD_5WAY_IRNMTN_TRACE_SMPL_20020301 /site_id=Regulatory_Region_JGI_AMD_5WAY_IRNMTN /length=1168
CGGACAGCGTGCAACCCCGGATCTCCATGTGGGCGGCGATTCCCGAAGCGTCGGAGGATATCGGTTTGTGCGGTATAGCTCCGGATAAAATGGAGCGCCTCCTGTTGCCGGGGCGAAAGGCTTTTTTCCTGACGGGTCATTCCTGTGCTCCGGAAAGGGGAAGAGATATGGTGTTATTTTGTACACCCTATCTTATCCTCTTCGGGAGCGGGGGTCAACGCCCGGAACATCCGGTTCCGGGCGTTGAATGGGGGTCATGACCCGGAGCGCCGGGCCTCCCGGTAGCGTTTGATGAGGGCG
>Regulatory_Region_JGI_AMD_5WAY_IRNMTN_READ_1540948295 /accession=XYG42194.b /library_id=LIB_Regulatory_Region_JGI_AMD_5WAY_IRNMTN_20020301 /template_id=Regulatory_Region_JGI_AMD_5WAY_IRNMTN_ /sample_id=Regulatory_Region_JGI_AMD_5WAY_IRNMTN_TRACE_SMPL_20020301 /site_id=Regulatory_Region_JGI_AMD_5WAY_IRNMTN /length=1222
CACAACCACTCTTCTCATTTTACTCATTTTCATTTTCCTCATGGGAGAAAACAAGCCATGTCTGCCCCTTTGCCAGGAATTCTTCTTGGGCAAGAATGTCCGGCTCTAAAAGCAGTACCCTGGTCAGCAGATGATCCGGGAATTTCTTTTGCCAAGTTTGCCTTCAGTTTTGCAACACTGAATCTTCTGGCATTCTTCCAAACTATGGAATGGAAAAAAGCGGCTTTTTCCCTAAAAGAAGGGATAAATACTTGGGGAACCGCATCTTTTCCTTCTCTCCCCTAAGCAAAAGAAAAACCT
>Regulatory_Region_JGI_AMD_UBA_IRNMTN_READ_1569750516 /accession=BGUC43677.x /library_id=LIB_Regulatory_Region_JGI_AMD_UBA_IRNMTN_20050601 /sample_id=Regulatory_Region_JGI_AMD_UBA_IRNMTN_TRACE_SMPL_20050601 /site_id=Regulatory_Region_JGI_AMD_UBA_IRNMTN /length=1290
AGATCTGACCCGCATACGGTTTGTCATTATAAGAAGGGTCGTAAAAAATGAAAAAGATCGAAACTGGTTAAACCGGATTAAAAAAGGAAGGAAAACGGAAACAGGAAATCAAGCACACAAGCCACGTTCTGCCTCCGACAATCTCCGACACTTCTCCGACACTCAGATACTAAAATTGATTAAAACCAGTTTAAAGGGAATGATAAATATTCCAGTACTGTATTGGAGTTTTTAAAATTCCCCACGACGTTTAAAGGGGATTTTTGGGACTTAAAATCCCTCACTCGCAAGAGTATCCGG
>Regulatory_Region_JGI_AMD_5WAY_IRNMTN_READ_1540949586 /accession=XYG39689.b /library_id=LIB_Regulatory_Region_JGI_AMD_5WAY_IRNMTN_20020301 /template_id=Regulatory_Region_JGI_AMD_5WAY_IRNMTN_ /sample_id=Regulatory_Region_JGI_AMD_5WAY_IRNMTN_TRACE_SMPL_20020301 /site_id=Regulatory_Region_JGI_AMD_5WAY_IRNMTN /length=1113
TGCACATTAGCTCTAGCCTTCTCAGGATCCCATTCGAACGCTATCAATATGACCTCATTCTACTAACTTGATTATATCGCGATCCGGACGTTGACGGATGGAGAGAAAGTACTGAGTGAACTTCACGATTCATCTTCTGCTGCAATCGATTCTCCGTCTACAGAACGGAATGGAAGTTTCGAAAGCTTTAGTGAGGATGCCTCTTTCTTTGCTTTTTTGAAACCACCGCTTCCTTTGACGATATGCTGATCAAAATATTCTGGCCGTTCTCTCCCTTCCAGAAGGCCCTTGATCGTGAGA
>Regulatory_Region_JGI_AMD_UBA_IRNMTN_READ_1569730280 /accession=BGUC33116.g /library_id=LIB_Regulatory_Region_JGI_AMD_UBA_IRNMTN_20050601 /sample_id=Regulatory_Region_JGI_AMD_UBA_IRNMTN_TRACE_SMPL_20050601 /site_id=Regulatory_Region_JGI_AMD_UBA_IRNMTN /length=933
AGGTAATCAACCCTTCAGACAGTCAGGACATACACAATCATTCGCAACTTTAGATATCAATTCTCTCCTTCCTTTTTCGATGGGAATGAACGTGCACCAGCATAATCCTGGTGAACCGCATTCAAATAAGGTATTGCATATGCCGCAATTAATTATCCTTGACATATTTGTTGAATCCAATATAAGATAAATCTGTTTCTATGCATTCTAATGATCCAAATCTGATAGGGCATCCCACTGAATATAGGATAAACGAAATTTGAGTTTCTGCTTAGGTAAATCAGGTATAGTGTGAGATCA
>Regulatory_Region_JGI_AMD_5WAY_IRNMTN_READ_1704635515 /accession=XYD7994.g1 /library_id=LIB_Regulatory_Region_JGI_AMD_5WAY_IRNMTN_20020301 /template_id=Regulatory_Region_JGI_AMD_5WAY_IRNMTN_ /sample_id=Regulatory_Region_JGI_AMD_5WAY_IRNMTN_TRACE_SMPL_20020301 /site_id=Regulatory_Region_JGI_AMD_5WAY_IRNMTN /length=926
TGACTCCTCAACTATGCCGTATATGGACTGAAGAGTATTGAACAAATAATATATTAAACATGAGTCTGGAATTACAATTTGGCATTCCCCATCTCTGTGTTGTTTGCATATCTGTGTGTATTCATGGATATTCCTTCCTCCTTTGTTCTCAATACCTTTGGCTAAGAGTCTACGTGTAAATACTGATCACTTAACAGTTGTATATAACACTGTTATATTTCATTTAACAATATAGTAAAATACCCACTATGGAGAAGAAATCCAGAGAACTTGGGTGATGATCAATCTTAAGTTGTCAAA
>Regulatory_Region_JGI_AMD_5WAY_IRNMTN_READ_1540934927 /accession=XYG32186.g /library_id=LIB_Regulatory_Region_JGI_AMD_5WAY_IRNMTN_20020301 /template_id=Regulatory_Region_JGI_AMD_5WAY_IRNMTN_ /sample_id=Regulatory_Region_JGI_AMD_5WAY_IRNMTN_TRACE_SMPL_20020301 /site_id=Regulatory_Region_JGI_AMD_5WAY_IRNMTN /length=890
TACGAGCCGTAACCGTAAAGTGTAAAGCCTGGGCTGCCTAATGAGTGAGCTAACTCACATTGATTGCGTTGCGCTGAGTGCCCGCTTTCCAGTCGGAAAACCTGTCGTGCCAGCTGCATTAATGAATCGGCCAACGCCCGGAGAGAGGCGGTTTGCATATTGTGCGCTCTTCCGCTTCCTCGCTCACAGACTCTCTACACTCTCTCTTTCACCTGCTGCGAGCGGTATCCCCTCACTCACCCGCTCTCATACTGTTATCCACTTAATCAGGGGATAACGCATGATACAACATGTGAGCAT
>Regulatory_Region_JGI_AMD_UBA_IRNMTN_READ_1569730453 /accession=BGUC33203.b /library_id=LIB_Regulatory_Region_JGI_AMD_UBA_IRNMTN_20050601 /sample_id=Regulatory_Region_JGI_AMD_UBA_IRNMTN_TRACE_SMPL_20050601 /site_id=Regulatory_Region_JGI_AMD_UBA_IRNMTN /length=957
GATACTCCGTGAGGGCATCGATGGATTCTGGACCTTTTTTTCCCTTTGACGTATTCTTCTTTCTCAAGGCGCGCTCCTTTTTTCGCTGAAATGATTGTGTTTGTGGTGAACCACATTTCAGCAGAGCGCGCCGCTATTGGCAATCCTTCCTCATACACTGATTTCCATCATAACTCGTATAGGACCGGTCTTCTCATAAAGACAATGGAGCTTTTTTTTCAAATTTTGTGTTTTCAATCCAATATAATAGTTCCTCTGTCAGCTTTTCTCTGTCTTCGCTCTTGAAGAGTTCGTGGTTCT
>Regulatory_Region_JGI_AMD_5WAY_IRNMTN_READ_1704638193 /accession=XYD9859.x1 /library_id=LIB_Regulatory_Region_JGI_AMD_5WAY_IRNMTN_20020301 /template_id=Regulatory_Region_JGI_AMD_5WAY_IRNMTN_ /sample_id=Regulatory_Region_JGI_AMD_5WAY_IRNMTN_TRACE_SMPL_20020301 /site_id=Regulatory_Region_JGI_AMD_5WAY_IRNMTN /length=1120
AAAAAAAAAGAAAAAAAAAAAAAAAAAAAAAAAAAAAAAAGANNNNNNNNNNAAGAAAAGGGAAGACGGCAGTGCAAGCTTGATGCTGCAGGTNACTCTAGAGGATCCCAAATATGAGATAAATTAGGCCTTGAATTAAATGATTATAATGTATAGGCAATTTCAATTCATCTTTAAAAGTGAATTTATTTTATATCTCATCAACGGATTATAATGTGTATACTTATAAATTTTACGGAAAACTTCAATTGTTTGACTTCTCCTTATTTAATATATCTATGGTGTTTTACATTTTATGAG
>Regulatory_Region_JGI_AMD_UBA_IRNMTN_READ_1569744056 /accession=BGUC40042.x /library_id=LIB_Regulatory_Region_JGI_AMD_UBA_IRNMTN_20050601 /sample_id=Regulatory_Region_JGI_AMD_UBA_IRNMTN_TRACE_SMPL_20050601 /site_id=Regulatory_Region_JGI_AMD_UBA_IRNMTN /length=1214
CGGGAGCGAAGGAAACCTCCAGGTGCCTTTTTTTAAAACGGGAGTTTGCAAAATCGTTCTTTGGAATTGGGTATCATAACCGAAAACCATCAGGAGAAGAAGATCATGCGCATTCCATTCGCAAGCGACTTGCATGTGGAATTCGATTCGAAACCATTGCGCCGGAACCATCTGAAAGGAGATGTGCTTGTTCTGGCCAGCGATATCGCGGGGATCACCCCGACGGCTGGTCCGATATCTCCACGTTCTTCACTCTCCGGTTCCTGTCTCCTGGTCCTGGACATCCTGAGTTCTCGGTCA
>Regulatory_Region_JGI_AMD_5WAY_IRNMTN_READ_1541033853 /accession=XYG57658.b /library_id=LIB_Regulatory_Region_JGI_AMD_5WAY_IRNMTN_20020301 /template_id=Regulatory_Region_JGI_AMD_5WAY_IRNMTN_ /sample_id=Regulatory_Region_JGI_AMD_5WAY_IRNMTN_TRACE_SMPL_20020301 /site_id=Regulatory_Region_JGI_AMD_5WAY_IRNMTN /length=1233
AAGACCCCTTTGAGTCTCTCATATTGCCTGATACTTCATGGTCCCATATTCATGGCCCTTTGCTTATCATTTTCATCGGAATAACAGGTTTGACAGCGGGGCTTTTTGTGCTTATAGGTGGAACAAAGGTTTCCAGGAGGAATCTGGAGGACATATTCATAATGAAAATAATATATACTGTCTGCATCGTATAAACTTATTTTTGAAAAAACCCTCACATGGTATCTACTGGCCATGACACGCTATAAAACCTTAAAATAACTCTAATATCATTTAGCTGAATATATATAAATAACATAG
>Regulatory_Region_JGI_AMD_UBA_IRNMTN_READ_1569677073 /accession=BGUC6060.b1 /library_id=LIB_Regulatory_Region_JGI_AMD_UBA_IRNMTN_20050601 /sample_id=Regulatory_Region_JGI_AMD_UBA_IRNMTN_TRACE_SMPL_20050601 /site_id=Regulatory_Region_JGI_AMD_UBA_IRNMTN /length=1000
TGAGCCTGCAGTCACTCTGAGGATCCCCCAACCACAAGGGGGCGCGATCATCTCAGGCTGCTGCTGCAGCTCATGCTGCAGGGATACGGAGCTGAACTCATGGTGCTCATGTTTCGCAGGGATGCAACGGCTTTCATGCCCAATTCCCGTACCGATCCGGATTTCTCCCGGGAGTTCTACCGATGCCTGGATGCCGGAATGCCAGTCAGGGTACTGAAGTTCGCCTTTGATGGTTTGCATGTCACGTACTGCGGCAGGATTCCTGTGCTTGATGAACATGGGAACAGGATCCACTGACAC
>Regulatory_Region_JGI_AMD_5WAY_IRNMTN_READ_1704649304 /accession=XYD13383.y /library_id=LIB_Regulatory_Region_JGI_AMD_5WAY_IRNMTN_20020301 /template_id=Regulatory_Region_JGI_AMD_5WAY_IRNMTN_ /sample_id=Regulatory_Region_JGI_AMD_5WAY_IRNMTN_TRACE_SMPL_20020301 /site_id=Regulatory_Region_JGI_AMD_5WAY_IRNMTN /length=1229
CGGACTTCTCTTTCCGTCCACTAATTTCAATAAGCACAGGATTTACCTTGTGTCAGCAGCATTAACATTTATAATTGCAGGTGCCACCATATCATTGGTATCGCACGTATCCCCAATAAATGGGAACCATTACAACGGGCTCCGGGCAGGATATCTGATTGTAGAAGGCCTCTCTCTTTTATTTTTCACTCTGGTTATAGCCTATTACATTTCAATTGATTCAAAAAATAACAGTAATTTAATAATGCGATCAGGGTCATCTGAAAATTTAAAGGATAAAGATAATAGGTGATAATATAT
>Regulatory_Region_JGI_AMD_5WAY_IRNMTN_READ_1540910828 /accession=XYG22679.b /library_id=LIB_Regulatory_Region_JGI_AMD_5WAY_IRNMTN_20020301 /template_id=Regulatory_Region_JGI_AMD_5WAY_IRNMTN_ /sample_id=Regulatory_Region_JGI_AMD_5WAY_IRNMTN_TRACE_SMPL_20020301 /site_id=Regulatory_Region_JGI_AMD_5WAY_IRNMTN /length=1131
ATATTTACCAAACAAAAATATAAGCTCTCACATTTAAAAAGCGAATTAGATTTCATTATACTAAAACCATGCTGTTCAAATTTATTTGAATCGGGAAATTTTTTAAAAATTCTTTAATTGTGATACGTTTTATTGTTATTTTTCCGATGGTCTGTTACATAACTATTAAAATGTAGGTTTATACAAACAGAAAATTTCGTTCCTCAGAAACTCTACATCAGTAATCTGCTGATATTGAGATGAGTGTGTATTTAGGTTATTTAATGAGGAATATTAATATAACTTATTATATTAAGTACA
>Regulatory_Region_JGI_AMD_5WAY_IRNMTN_READ_1541013148 /accession=XYG53966.g /library_id=LIB_Regulatory_Region_JGI_AMD_5WAY_IRNMTN_20020301 /template_id=Regulatory_Region_JGI_AMD_5WAY_IRNMTN_ /sample_id=Regulatory_Region_JGI_AMD_5WAY_IRNMTN_TRACE_SMPL_20020301 /site_id=Regulatory_Region_JGI_AMD_5WAY_IRNMTN /length=1213
CGCTCTTATATTCCCTGTCTCTAACTTTCAATAAATATCTTGGTGCACCCGCATACCTTATGGTAGCATCTGCAATCTCACCTATATCGAGGCAGTTCTTTAATCTTCTCAATACCCTTAAATTCAAGCGAAATCATCCTCTATGTGCCACCCAATTTAACGAAAGGAGAAGGTCCATTCTTGGTTGGCAATCTTCAAAAAAGCATTTCCCCCCCTTTGCTTTTGTTCCCCTGGAAAAAACCTTTTTCTTAAAAAGACACCCTCTTTTAAAAGCCTTAAAAACAAAACTTCCAAACCTTT
>Regulatory_Region_JGI_AMD_UBA_IRNMTN_READ_1569732189 /accession=BGUC34072.y /library_id=LIB_Regulatory_Region_JGI_AMD_UBA_IRNMTN_20050601 /sample_id=Regulatory_Region_JGI_AMD_UBA_IRNMTN_TRACE_SMPL_20050601 /site_id=Regulatory_Region_JGI_AMD_UBA_IRNMTN /length=1202
AAAAAAAAAAAAAAAAAAGGGGGCCAAGGCCCCTTTGCCTAGCCGGTCAGACCGCCAGGTCAACACGGTTTCGGAAGTGACGGGAGCACTCTCGGGCAGATCGATGCGTGTTTTTCCCACTGCGACTTCTCCCAGGATTGTCCGGGATGTCCCCAAAGGGAGACTCCCCCGGGAAAGACGCCTTCCCGGACCGCGTCTCCCATCATGCCTGCAATTGTCAACCCGGGCCTCCTTGCTCTCTGTCCGCCTCCTTCCGGAAGGCGGGAACGTGAAATGCGGATTTTTTCGGATGGAGCCCCG
>Regulatory_Region_JGI_AMD_5WAY_IRNMTN_READ_1541032988 /accession=XYG63343.g /library_id=LIB_Regulatory_Region_JGI_AMD_5WAY_IRNMTN_20020301 /template_id=Regulatory_Region_JGI_AMD_5WAY_IRNMTN_ /sample_id=Regulatory_Region_JGI_AMD_5WAY_IRNMTN_TRACE_SMPL_20020301 /site_id=Regulatory_Region_JGI_AMD_5WAY_IRNMTN /length=1221
CAAATGACATCCCAGGTGCCATGGAAATTATGTCAATCAATAGTGCATGGGCAAGATAAAACTTGAAATTGGAAATTGCATAAATAACTTCTATAACAGTGATGAAACCGATGAGTATATTTTGCCTTAATCAGGTTTTTAAACCCTCTGTTTCTCCCATTAATCCCTGTATTTTACAATCCCATANTAATTTTAAGTTGGTATAAATTATGAAGGATTTTAAAAATAAATTAACTATATTTCCAGAAACAAAAAATTCGTGTAATTTTTTTAATTGCCGGGCCAATTCCAGGATGGAAA
>Regulatory_Region_JGI_AMD_5WAY_IRNMTN_READ_1540907173 /accession=XYG22862.b /library_id=LIB_Regulatory_Region_JGI_AMD_5WAY_IRNMTN_20020301 /template_id=Regulatory_Region_JGI_AMD_5WAY_IRNMTN_ /sample_id=Regulatory_Region_JGI_AMD_5WAY_IRNMTN_TRACE_SMPL_20020301 /site_id=Regulatory_Region_JGI_AMD_5WAY_IRNMTN /length=1133
AGAATTCATGTCTGGGACCGGTCCCATGAACAATTGGCCGTGACATTGAAAATCCGGCGGTCCCGGACCCGCTCGGATAATGAAACCGCACAGGGCCTTGGGGCCACAAAAATTTCGGTCGTCGTCACCAAGGGGCCGTTTTTTTCGGGACCGCCTCCGTTCCTTGCTCGATGTCGATCCCCTGATTCCGATATAGAAGTGTGAAAAAACAAAAAAAGCCCTCTTCCCGTTGGATTTTCGGTGAGATACACTCTCACCAAGCAGGTGAAAACCACAACGGAGAAGGAGGGCTGACGGATA
>Regulatory_Region_JGI_AMD_UBA_IRNMTN_READ_1569759123 /accession=BGUC47997.x /library_id=LIB_Regulatory_Region_JGI_AMD_UBA_IRNMTN_20050601 /sample_id=Regulatory_Region_JGI_AMD_UBA_IRNMTN_TRACE_SMPL_20050601 /site_id=Regulatory_Region_JGI_AMD_UBA_IRNMTN /length=1151
TAAGGGGTCNNTTGAGACGGCAGGCAGCTTGATGCTGCAGGTCGACTCTAGAGGATCCCGATCGAGATTGGCAGAACACCGCTCAATCGCCGTGGAGACGCTCTCCCCGCAGAAGTCTCCGGAAGGCCCCTCGACAAGGCGGCCAGGAGATTCGAGTCGATGGTGGTCGAGGGAATGGTCCGGGAGATGTGGAAGACGATTCCGGTCTCGCGTGAAGAGGGTCGCTCAGCCGGGCTCTCTCTCGCTCAGGAGCTCTATCAGAAGGAGCTCTCGAAGGAACTGGTTGCAGCAGGCGGGTTC
>Regulatory_Region_JGI_AMD_UBA_IRNMTN_READ_1569703735 /accession=BGUC19803.g /library_id=LIB_Regulatory_Region_JGI_AMD_UBA_IRNMTN_20050601 /sample_id=Regulatory_Region_JGI_AMD_UBA_IRNMTN_TRACE_SMPL_20050601 /site_id=Regulatory_Region_JGI_AMD_UBA_IRNMTN /length=1000
CCGCAGTCTTGGAAACGATCTGGCAGTTTATTTCAGCCTATCAAGAAGCTGGAAAAACTGACGTCGCTGCTGCCTGTGCACGGCAAATGTTCACAGGTATGGAGACTGCCGCAAAGCGCGCCAAAGAAGCCGGGAAGAAATTTACGGCTCCAAAAGGGGACGCAGAAACAGTCAAGGCGATCATGGGATTTGTCCCGCTTATTCGGGGGATTAACTCCATGGGATTTGGAGGATAAAAAAAACAAAAACAAATGCCCTTAAATGGGCATTTGTTTTTTAAATAACAATAAAAAGGAGCCA
>Regulatory_Region_JGI_AMD_UBA_IRNMTN_READ_1569825317 /accession=BGUC56504.g /library_id=LIB_Regulatory_Region_JGI_AMD_UBA_IRNMTN_20050601 /sample_id=Regulatory_Region_JGI_AMD_UBA_IRNMTN_TRACE_SMPL_20050601 /site_id=Regulatory_Region_JGI_AMD_UBA_IRNMTN /length=972
TTATGAATGAAGAGTAACACTCATTCTAGGTGTCCGGAAAAAGAAAGTCAAATTGGATTGGCTTCCGGTGGAGCCTTCCGGACCCGTCACACACTCATTTTGCGAGTATCAAGAGAAGGTTTGAATTCAGAGCGGCAGGATTTTTTCTATCAGGCTCCATGGCATTTTTTGTATTTCTTTCCACTTCCGCAAAAACAGGGATCGTTTCTGCCTGGCTTCTTGGCTGAAGCGAGGGAACCGCCAGACTCGGCACCGCCACCATATGTCTGACCAGGGCCTGTTGAGATGGAAAAAGGAAGA
>Regulatory_Region_JGI_AMD_UBA_IRNMTN_READ_1569825339 /accession=BGUC56515.g /library_id=LIB_Regulatory_Region_JGI_AMD_UBA_IRNMTN_20050601 /sample_id=Regulatory_Region_JGI_AMD_UBA_IRNMTN_TRACE_SMPL_20050601 /site_id=Regulatory_Region_JGI_AMD_UBA_IRNMTN /length=953
ATGAGTGGATTGAAAAAAACGGACTTATCTCTCGTATTGGGCTGTATTTTCAGGGATAACAGCTGATGGCGCCTAAGAAGCCTTAGGCGCAGAACGGTACAGGAAACGTATCTACCTTCGTCTGCAATTGCGGGGTGGAACAGGTTGTTCAAATCGAAATGCGGACTTTGGGCGCATGCAGGTATGGACCAGCTCTTTTTTTGTTTGTGAAATCTGCAAGTACCTTGGGGTTAGAGGTAGAATGAGTGGAAGTGATGTGGACGTATAAAAATACTCATTGAAATATACTTCCTGATGATG
>Regulatory_Region_JGI_AMD_UBA_IRNMTN_READ_1569315219 /accession=BGUC70235.y /library_id=LIB_Regulatory_Region_JGI_AMD_UBA_IRNMTN_20050601 /sample_id=Regulatory_Region_JGI_AMD_UBA_IRNMTN_TRACE_SMPL_20050601 /site_id=Regulatory_Region_JGI_AMD_UBA_IRNMTN /length=1115
ACTCTGTATGTCATTAGCTTTCATCAACCCGGAGTGGCGGAAAAGGCGGCCTAAGTATGTCCATCGGACTGGCTTTTCCGACAAGTTCAGATATTATGCCAACTATCTCTTCAGGAAGATCCCTCTCAGCATAAAGCGCTTTTTTGAATTCTTCAAATTCGGCAAGTTTGGGCAGCTTGCCGTTCAAAAGCAGATAACAGACTTCCTCAAATGATGAGTTTTTTGCTATATCTTCTATAGCGTAGCCCCTGTAATAAAGCTTACCATTAATTCCGTCCACTTTGCATATGCTGCTTTTTG
>Regulatory_Region_JGI_AMD_5WAY_IRNMTN_READ_1704680617 /accession=XYD27541.x /library_id=LIB_Regulatory_Region_JGI_AMD_5WAY_IRNMTN_20020301 /template_id=Regulatory_Region_JGI_AMD_5WAY_IRNMTN_ /sample_id=Regulatory_Region_JGI_AMD_5WAY_IRNMTN_TRACE_SMPL_20020301 /site_id=Regulatory_Region_JGI_AMD_5WAY_IRNMTN /length=1127
CGACTCTAGAGGATCCCCTCTATTTCGTTTCATTCTTTTCGCCACTGGTCCTGTTTCTTCAGCGAACTGGTGTCCTTGTATTGTCTGAGATCATCCTCGTCCACCTCGGCTTCGAGTGCATTGTTCACAAAAGTTCCCTGTTCTAATCGCACATCGCCATGACTCGAATGTCAAGGCGCGATGGTGCGTCCAGGCCTTTTGCTTGGACCACCGTATTGTATCTTCTCCTTGTCTTCATTGCCCCGATGGCGCTTATAGGAACCGACCGTGCAGAAGATGAACAGGCTCCGCTACAAGAGA
>Regulatory_Region_JGI_AMD_5WAY_IRNMTN_READ_1540946692 /accession=XYG42319.b /library_id=LIB_Regulatory_Region_JGI_AMD_5WAY_IRNMTN_20020301 /template_id=Regulatory_Region_JGI_AMD_5WAY_IRNMTN_ /sample_id=Regulatory_Region_JGI_AMD_5WAY_IRNMTN_TRACE_SMPL_20020301 /site_id=Regulatory_Region_JGI_AMD_5WAY_IRNMTN /length=1134
GTTTTTATAATTGTTATTATCTGGTTTTTCCTTTTCTCTTTTGTATTCTTTAAGGAAGATTTTATTTTGTTTTTCTTTTCTTCAGATATCATGGAATTAAGAGGATATGGTATATTCTTACGTAAGTATTACCATACTTTGAACCTGATAATTTATAATAAATGTTTCAAAATTACACCACGGGCAAGTTCTGAAAATATTTAATTAATTTATTATTTATTGAATAAATGTACATTTCTTCCAGAGAATTCATCCATATCGTAAACTCAGTGGCTTTCTTTCTGATTGAATTGTAAGACC
>Regulatory_Region_JGI_AMD_UBA_IRNMTN_READ_1569310225 /accession=BGUC67725.x /library_id=LIB_Regulatory_Region_JGI_AMD_UBA_IRNMTN_20050601 /sample_id=Regulatory_Region_JGI_AMD_UBA_IRNMTN_TRACE_SMPL_20050601 /site_id=Regulatory_Region_JGI_AMD_UBA_IRNMTN /length=1187
GCTGCATGCTTGCATGTCGACTCTAGAGGATCCCCTGCTGTAGACTGCTGCAATCTGGTTGCCGGATGTCACGATCGCAGGCATAACTCTGTTTATCGCATGATTTCCTAAGCCAATAATTCCAAAGCGCATGAACATAAAACCGCTCTCCGTTAAAAAAATTAATGCCGGATTGCTTTTGCCATGGCAGACTGCATTCATGTGAATTTCCATGATAAACTACCCAGTCTGCCACAATTGCGCAGTAGCCGCAATTTCCAGCGTAGTTCAATAACATTATATATGAACTACCAATTCAGC
>Regulatory_Region_JGI_AMD_5WAY_IRNMTN_READ_1704687966 /accession=XYD23892.y /library_id=LIB_Regulatory_Region_JGI_AMD_5WAY_IRNMTN_20020301 /template_id=Regulatory_Region_JGI_AMD_5WAY_IRNMTN_ /sample_id=Regulatory_Region_JGI_AMD_5WAY_IRNMTN_TRACE_SMPL_20020301 /site_id=Regulatory_Region_JGI_AMD_5WAY_IRNMTN /length=1049
AACCAGAATATGTTAAGATTGTCTTTGGAGATAAGGATATTCCATCTGTATTTGCAAGGTACAGGAAACCATTCAAGAAACCTGGAATGACAAAAGGGAAGATAATAAAACTGGTAAATGCAGGAACAGAGATGATGCTCAATGGTTCATTATCTGATACTCCATACAATGATAAAATGATGGATAAAGCGAATGAAGTACGAAATTCGACCACAGTGTGATGGCATATTTCAGTAAAATCTACCGGACAATTTCCGCCATAGAATTTACAACAAAGTTAAAATATTCTTAAAAGATAGG
>Regulatory_Region_JGI_AMD_UBA_IRNMTN_READ_1569870583 /accession=BGUC64547.y /library_id=LIB_Regulatory_Region_JGI_AMD_UBA_IRNMTN_20050601 /sample_id=Regulatory_Region_JGI_AMD_UBA_IRNMTN_TRACE_SMPL_20050601 /site_id=Regulatory_Region_JGI_AMD_UBA_IRNMTN /length=1091
CGATGGACAGGTGATGCGCTTGTTGCATGTGGAGCGGCGATGCATACGAAGGATTGGCCTTACTTGTTCCCAACGTTAGNTNAAGCCTTGACCACATTTTTGGCCGGGCCACTGGTGAGCTCAGCCCGTGGTGCGTTGTGGTCTTTGAGCATCCCGGTTTCGGCTTTCATCGCTGGTCTAAGTTCCGATGCCGACGGGTATCGGAGCGGCCCCCGGCACGTAAATCGCATTGCGTGAGGCCCCTCCAGTTTTGCGTTACGCACATTTCATTGCGAGGTAATTACATCCCGTTCACATCCA
>Regulatory_Region_JGI_AMD_UBA_IRNMTN_READ_1569818667 /accession=BGUC53171.g /library_id=LIB_Regulatory_Region_JGI_AMD_UBA_IRNMTN_20050601 /sample_id=Regulatory_Region_JGI_AMD_UBA_IRNMTN_TRACE_SMPL_20050601 /site_id=Regulatory_Region_JGI_AMD_UBA_IRNMTN /length=999
TTTTATTTTCGAGCCGCAATTCCTGCCACAAAAGCCCTGGCTTCTGAAGTGGAGCCTCTATTTTATTCCCATGCCCTATCTTGCCAGCGAACTCGGATGGTTTGTCGCCGAATACGGCCGACAGCCCTGGTCGATCTATGGACTTCTCCCTGTTTCCGACTCCGTCTCTTCGCTTCCGTTGTCGAGCCTGATTTTTTCGCTGGGAGGATTTGTCCTTTTTTATACGGTCCTTCTGGTGGTCGAACTCGTCCTGATGTTCAAATATGCCCGCCTGGGTCCGGCCTGCCTGCATACAGGCCG
>Regulatory_Region_JGI_AMD_5WAY_IRNMTN_READ_1540746062 /accession=XYG72684.g /library_id=LIB_Regulatory_Region_JGI_AMD_5WAY_IRNMTN_20020301 /template_id=Regulatory_Region_JGI_AMD_5WAY_IRNMTN_ /sample_id=Regulatory_Region_JGI_AMD_5WAY_IRNMTN_TRACE_SMPL_20020301 /site_id=Regulatory_Region_JGI_AMD_5WAY_IRNMTN /length=1139
TTTTTATTTTCCTGAAGAATGGAATTTTTCTATTTGTATAAACCTACATTTTAATAGTCATGTAATAGACCATCGGAAAATAACAATAAAACGTATCACCATTAAAGAATTTTTAAAAAATTTCCGGATTCAAATAAATTTGAACAGCATGGTTTTAGTATAATGAAATCTAATTCGCTTTTTAAATGCGAGAGCTTATATTTTTGTTTTGTAAATATACTTTTATTTGCCTGCAGTATTGATATGGTTTCGTTGGACACAAAAAATGTATAGCATTTATTGTTAAAAGATTTTGAAACG
>Regulatory_Region_JGI_AMD_5WAY_IRNMTN_READ_1704639335 /accession=XYD10756.x /library_id=LIB_Regulatory_Region_JGI_AMD_5WAY_IRNMTN_20020301 /template_id=Regulatory_Region_JGI_AMD_5WAY_IRNMTN_ /sample_id=Regulatory_Region_JGI_AMD_5WAY_IRNMTN_TRACE_SMPL_20020301 /site_id=Regulatory_Region_JGI_AMD_5WAY_IRNMTN /length=1127
CTACATACTAGTCCCACCTACCATTCTATCACCGCAATACATACATAATAGATCTGGAAGATACTCCTACGTAAAGAAGTGTCGTCCCTTATATTGTCCGCCGAGAGCGGACTAGACCTGGCGTGTTACCACGCCTGAGCGCTGGACACACGATCTGCTGCTACTATTAACAGCAGATATTCATCATTGACGTCTTGTTGCGGCGCCACCGTCGTGGTAGAAGCAGGGGTTGTATAGAGATCCCCTTCTGAGATATACTCTACGAACGGGAGTATTTACCGCTGGTCCTGCAAGGTGTAC
>Regulatory_Region_JGI_AMD_UBA_IRNMTN_READ_1569741267 /accession=BGUC38636.x /library_id=LIB_Regulatory_Region_JGI_AMD_UBA_IRNMTN_20050601 /sample_id=Regulatory_Region_JGI_AMD_UBA_IRNMTN_TRACE_SMPL_20050601 /site_id=Regulatory_Region_JGI_AMD_UBA_IRNMTN /length=1143
GAGCNNNNNNNNNNCCGAGCTCTTGCAGAGGCAGGCAGCTGATGCTGCATGTGATCTAGAGGTTCCAGAAGCTGGCTCGTCTTCTCTCGGGAAGAAACACCGGNCAGAACGTGTNTTCTGGAGGCGATCGGACACGCCTCTGAAGCGGGCGCCCCAGGCTGGCCCTGAAGGCCCTGCTTTCCTGGCTGAAAGCGTTTCCCGGAGAACCCTCCCCGGCACAGACCGTTCTGGACACCTTTCCCCGGCAGGAACCCTGCGCACAACTCAGCGAAGCCCTGTTTTTGTCGGGCCTCCAAAAAT
>Regulatory_Region_JGI_AMD_UBA_IRNMTN_READ_1569685347 /accession=BGUC10980.g /library_id=LIB_Regulatory_Region_JGI_AMD_UBA_IRNMTN_20050601 /sample_id=Regulatory_Region_JGI_AMD_UBA_IRNMTN_TRACE_SMPL_20050601 /site_id=Regulatory_Region_JGI_AMD_UBA_IRNMTN /length=1031
CCAATGACATCCTAAGAAAACAATATCAGACGTTTGTCACACTCGTCAAGCGTCTCCGGAATTAATGAGACGATTGACGCCTCAGGCATGAATGGCAATATCTTTTTTTCAAGATCAATTCGGATTCGTCGCGTGTCGTCGGCTTCCGGCACCAAACGCAGGCCATAGGCCGCCCGNGAATGGTTGTGAGGATCATATTTCTCGGGGACAGGTTGAACGGGTTTCCGTCCCGGAATGCCGCCCCCTCTGACCTCTTCATGGTCTTCCGAGATATTCTCTCAGGAGAAAGCGGGGAAGGGA
>Regulatory_Region_JGI_AMD_UBA_IRNMTN_READ_1569858375 /accession=BGUC58037.b /library_id=LIB_Regulatory_Region_JGI_AMD_UBA_IRNMTN_20050601 /sample_id=Regulatory_Region_JGI_AMD_UBA_IRNMTN_TRACE_SMPL_20050601 /site_id=Regulatory_Region_JGI_AMD_UBA_IRNMTN /length=1018
CTATAATAGCACCGGAAAGGGATGTCACCATGCTTTTCATTGTATTCATAGGCATGAGGAAAATTATCAAAATGTCTGTTATGGGAAGTTTAGGAAACAAATGATTGACAGTGAGCAGAGAAGGAACTGGGATAGTTGAAATTTACTTTCCTGAGTTAAGGGGAATTATGGGTAAGAGAATAATGGCAAAAAGCTCAGGAGAAAACTACCCAGGAAATGGCCATGGAGTGACTTATTGATTTTGGGGACACACTTTGCATCGCAAACTACTTTAAATATACTGTAAAATACTTATCCTGC
>Regulatory_Region_JGI_AMD_5WAY_IRNMTN_READ_1541002009 /accession=XYG57227.g /library_id=LIB_Regulatory_Region_JGI_AMD_5WAY_IRNMTN_20020301 /template_id=Regulatory_Region_JGI_AMD_5WAY_IRNMTN_ /sample_id=Regulatory_Region_JGI_AMD_5WAY_IRNMTN_TRACE_SMPL_20020301 /site_id=Regulatory_Region_JGI_AMD_5WAY_IRNMTN /length=1087
CTGAGTGCTGCCAGACAAGGATGGAACCTTTCAGTCCCTGCAGGCATCCGATTTCTGAAATGGTTTTTCCGTCTTGATGACGCACTCCGGGAAATCCTGACCCGATTCCAAAACGAAACCCGTTTGAGAAGAGCCTATCGGGAAGTGGGAGATTTCCTGTATTCTAAGAGAAATCAGAGTGAACTGGACGAAGCGGACCTGGTCGAACTGGACTTGCTTTTGGGAACGGTGTCGGAGTGTCAGAACAAGGCGGGGTCGGTAAATGAAAAATCCGCCTCCACGCATGGAAATCAGAGAGGT
>Regulatory_Region_JGI_AMD_UBA_IRNMTN_READ_1569677199 /accession=BGUC6118.b1 /library_id=LIB_Regulatory_Region_JGI_AMD_UBA_IRNMTN_20050601 /sample_id=Regulatory_Region_JGI_AMD_UBA_IRNMTN_TRACE_SMPL_20050601 /site_id=Regulatory_Region_JGI_AMD_UBA_IRNMTN /length=997
TCCGGCGCCCGACGGGCGGTCCTCCATGTGGAGGGGTTCGATATGGCGAGCCACAGGAAGGATCCCGTGGGAAAGCGGTTGTTTCTTGAGCGCTTCGATCGGGAGGTCCTGGAGCCCCTGCTGGGCAGCCTTCTGTCCGGAGCGCTGGGGACCCTCGGGATCACCTCGGACCATCGGAGCTCGCCCCGAAACGGAAACCACGAGGCCGGAACCGTTCCGGCCCTCCGGGTGAGCCGGGACTCTCTTGGCAGGCCGGGGAGTGCCGGGGCAAGGATGACGGAAGAGATCGCGGAGACGGCC
>Regulatory_Region_JGI_AMD_UBA_IRNMTN_READ_1569679330 /accession=BGUC7436.g1 /library_id=LIB_Regulatory_Region_JGI_AMD_UBA_IRNMTN_20050601 /sample_id=Regulatory_Region_JGI_AMD_UBA_IRNMTN_TRACE_SMPL_20050601 /site_id=Regulatory_Region_JGI_AMD_UBA_IRNMTN /length=1084
TTTAATATGGGAATCATCCAGTTCAACTAAAAGGGGAAACACCCTCTCCAAAGTTGTAATTCTAATCTATTAGAACGGTCAACAGCAAAGGCTTTCAATGCCCCANACACAATATAACAATTTTATTGAGTTGCTCAATTTCGAATATAATAATATACTATCAATGCGGAGAGCCGGAATCGAACCNGCGAACCCCTACNGNAATGGACCCTAAATCATCACCCTTGACCCTGCTCGCATCTCCGCTTGTAATAGGGTATAATCTTGATATTTAAAGTCTACATTTTCCTTACGAAGACT
>Regulatory_Region_JGI_AMD_UBA_IRNMTN_READ_1569748141 /accession=BGUC42480.x /library_id=LIB_Regulatory_Region_JGI_AMD_UBA_IRNMTN_20050601 /sample_id=Regulatory_Region_JGI_AMD_UBA_IRNMTN_TRACE_SMPL_20050601 /site_id=Regulatory_Region_JGI_AMD_UBA_IRNMTN /length=1203
TCGTCTGAATTTTTTGAGATTTTTGACGGGCATGCATATTGTCCATCAGCGTCGCTCCCCGGGAGGGGGGAACGAAGAAGACGTCCAAATTGTCCGACTTCAGAACCAGAATTTTTTTGACCAGATGCCCATGTCCAACAAAATGGATCTCGTTCTGGATATTTTCTGCCAACATTCTGTCGGCCTTGATCACCGTCGAAACCGGCTGGTCCCNCAATGCTTTCCGGACAGAAGAACGACAGATCCGGGCGGACCGGAATAAGAAAACCGCTTCCAGGCTCGGAGAGCTGTCGTTCCCCG
>Regulatory_Region_JGI_AMD_UBA_IRNMTN_READ_1569709462 /accession=BGUC22675.b /library_id=LIB_Regulatory_Region_JGI_AMD_UBA_IRNMTN_20050601 /sample_id=Regulatory_Region_JGI_AMD_UBA_IRNMTN_TRACE_SMPL_20050601 /site_id=Regulatory_Region_JGI_AMD_UBA_IRNMTN /length=1102
CAGGTCGACTCTAGAGGATCCCCCGAAGGAGGGCGCCGAGGGATGCCTCGGCGGCCGACTCCCGATCAAAAAGGCCCTCCTCGAGCGCGATGTGGAAAAACTCAGAAAAGCGGCGAAGGGAGTGGGAAACTGGAATGCTCTGGCATGGCTACTGGCGGGACGAGCGACAGGTCTTCGCCCGGTGGAATGGAAAAATGCCAAACTCGAGGAAGGTCCGGAGGGACCGGTGCTGGTGGTCGAAAATGCCAAGCATACCAACGGACGGGGAAATGGCCCTGTCAGTGGGAAGTGTAAAATCCC
>Regulatory_Region_JGI_AMD_UBA_IRNMTN_READ_1569318277 /accession=BGUC71774.x /library_id=LIB_Regulatory_Region_JGI_AMD_UBA_IRNMTN_20050601 /sample_id=Regulatory_Region_JGI_AMD_UBA_IRNMTN_TRACE_SMPL_20050601 /site_id=Regulatory_Region_JGI_AMD_UBA_IRNMTN /length=1168
GGGCNNTGACGACACGGCAGCTGATGCTGAGGTCGACTCTAGAGGATCCCAAAGATCATGAACCAGGTCGAACAGGAATCTCCGGGGACAAAACAGGCTTTCTACTTTGGTTTCTCGACCGGCGAAGCCGTTTCTATCCGGAGAAGGCAGAAGAAGCTCCCGCCTACCTCTGCCGGGAATGCCAGACCCCTTCCTACACGGAAGTCTGTACTTTTTGTCGCATCCGTCTCAAGGTCGCCCGTTCGGAACAGAACCAGGACACCACGGNCTGATTCCAGAGACAGCGATTGTCCCCTTCCC
>Regulatory_Region_JGI_AMD_5WAY_IRNMTN_READ_1704687791 /accession=XYD24090.x /library_id=LIB_Regulatory_Region_JGI_AMD_5WAY_IRNMTN_20020301 /template_id=Regulatory_Region_JGI_AMD_5WAY_IRNMTN_ /sample_id=Regulatory_Region_JGI_AMD_5WAY_IRNMTN_TRACE_SMPL_20020301 /site_id=Regulatory_Region_JGI_AMD_5WAY_IRNMTN /length=1072
TTATCCTATTAAATCATTTTCCAGAGGTTCATGGAACAAATGTATCTTGAAAATGCTGAAATTATACTATTTAAAAAAAACAGATTATTGACTAAATTATACACACAATTCGCATGTTATAAAATTAAAACTAACATGACTGCTATTCAGTAATTAGATAATATTGGAATTTTCAACACAATTTTTGTTTTATTATAAGTCTATGGAATAATGAAAATATCCCTGTCAACATATAACATGTATGTCCTTAACATTTATCGTAAACAAATTAATAATAAAAAAAGGAGAGAAGCCATTCAA
>Regulatory_Region_JGI_AMD_5WAY_IRNMTN_READ_1704651653 /accession=XYD15538.x /library_id=LIB_Regulatory_Region_JGI_AMD_5WAY_IRNMTN_20020301 /template_id=Regulatory_Region_JGI_AMD_5WAY_IRNMTN_ /sample_id=Regulatory_Region_JGI_AMD_5WAY_IRNMTN_TRACE_SMPL_20020301 /site_id=Regulatory_Region_JGI_AMD_5WAY_IRNMTN /length=1130
CACGTCCCTCCCTCTCCTTGAAATTATTGAACTCCCCGGTGCAACCCGCCGTCCTGGCCCCTTCCCGTTGCCTTTTTGCCCAACGGGACCTTGCCGTCTGAAGGGAGGGAAGGATATGATCAAGGGAAGAAAAAACGGCTCCCTCCCCGGACAGTCGATCAAGTGTGCGACGGATTCCTGCCCGATGGGAAGCCATCCGGATCTCTCCCCTGCCGATCTTGCCGGTCAAGGATCCGGGAGAGAGATTCCCTCGGGATCATTACTCTGTCGAGATTCGCAATCGACAATGGAAGGGGATCA
>Regulatory_Region_JGI_AMD_5WAY_IRNMTN_READ_1541032123 /accession=XYG62957.b /library_id=LIB_Regulatory_Region_JGI_AMD_5WAY_IRNMTN_20020301 /template_id=Regulatory_Region_JGI_AMD_5WAY_IRNMTN_ /sample_id=Regulatory_Region_JGI_AMD_5WAY_IRNMTN_TRACE_SMPL_20020301 /site_id=Regulatory_Region_JGI_AMD_5WAY_IRNMTN /length=1088
NNTTTGGAGCAGCACTGCTGCGCGGTCACTCTGAGGATCCCCCGTTCCCCCGCGATCCTCTCCGCCCTCAAGGGAAGGGATGTCCCCGTCTATGGCGACGGCATGAATGTCCGGGACTGGCTCTTTGTCGAAGATCACTGTCATGCCCTGTTTCGCGTCCGTGAACGGGGAGTGCCCGGAGAGACCTACAATGTCGGCGGCGGAAACGAAAAGACCAATCTTCAGATGGTGTCCGCCCTGCTGACACTTCTGGACAAAAAAAGACCCCGTCCGGACGGTTTGTCTCATCTGGAGAGAATC
>Regulatory_Region_JGI_AMD_5WAY_IRNMTN_READ_1540937044 /accession=XYG33343.b /library_id=LIB_Regulatory_Region_JGI_AMD_5WAY_IRNMTN_20020301 /template_id=Regulatory_Region_JGI_AMD_5WAY_IRNMTN_ /sample_id=Regulatory_Region_JGI_AMD_5WAY_IRNMTN_TRACE_SMPL_20020301 /site_id=Regulatory_Region_JGI_AMD_5WAY_IRNMTN /length=875
ATAGCATTTGGAGAGCTTAGGAAAAGGTTAAAGGTCTGGATATATTTGGCAAGGTGGGCTCTTCATTGGTGGTTAAATGACCAGAAAAAGTGGAAAAAAGGAGGAAAAGGACAAGTTAGCGCAATATATCTTTGAGGAAAAGAAGCAACTCAACATACCACAGAAAGAACTAGCCTCAGCAGAAATTGAGTTATTCGATGGAGAGAAGATGTATATGGCTGATCCATACATCGAGTCAAAATTACAATGGGTAGGTATGGCTGAAGAAACAAGTTATACAATAGCCAATAAGGAATGGTG
>Regulatory_Region_JGI_AMD_UBA_IRNMTN_READ_1569714940 /accession=BGUC25425.g /library_id=LIB_Regulatory_Region_JGI_AMD_UBA_IRNMTN_20050601 /sample_id=Regulatory_Region_JGI_AMD_UBA_IRNMTN_TRACE_SMPL_20050601 /site_id=Regulatory_Region_JGI_AMD_UBA_IRNMTN /length=903
TTCCTGCATGACATCTTATCACTGTGTGCATTGTCCCGCAAGACGAGGAAAATTCAAAAATGCCTAGCTCCGTTCGACAGTCTGAGGAAGTAGTCCTAATGAACTCTCCCGCCACTAAGCTGACGCTGTCGTGGGAGTTTCCGGTCTCACGACCGAAAGTTCCTCTTTCGCCGAGGATGCGCGAAGGCGTTTGGACCTTCGCGTCTTATCGGGATCGTAGGAGGCTTTGTCTTCGGACCGTTCCGGCCCTCGTTGTTTCCGTTTTCCGATCCCGCACCGCCGGACAGGCTTCCTCTGGAC
>Regulatory_Region_JGI_AMD_UBA_IRNMTN_READ_1569679300 /accession=BGUC7422.g1 /library_id=LIB_Regulatory_Region_JGI_AMD_UBA_IRNMTN_20050601 /sample_id=Regulatory_Region_JGI_AMD_UBA_IRNMTN_TRACE_SMPL_20050601 /site_id=Regulatory_Region_JGI_AMD_UBA_IRNMTN /length=1103
CAAGTTTACCAGGATGATTTTGTAATACCTGGAATTTCACCTTTAAGTGAGAGGTTACGAAAAACAATACGGCACATACCGAAATCTCTCATATACCCGCGGGGACGACCGCAGATACGGCAGCGGTTATAGGCACGTACCCTTAACTCTGTACTTTTTTAGCCTTGAGAACCATGATATTTGGCCATTTTNTTTCCNTATTTCTGAAGGCATTCTAATGTGTCAACATGCTTNAGCGGTGCATTGTCTTCGCGGTGTCACATAAGATTCAAACATGGGAATGNATTTCACTAATGACTC
>Regulatory_Region_JGI_AMD_UBA_IRNMTN_READ_1569745901 /accession=BGUC40970.y /library_id=LIB_Regulatory_Region_JGI_AMD_UBA_IRNMTN_20050601 /sample_id=Regulatory_Region_JGI_AMD_UBA_IRNMTN_TRACE_SMPL_20050601 /site_id=Regulatory_Region_JGI_AMD_UBA_IRNMTN /length=1098
CCCGTTAGAGTCAAATATTGCAACGTATATTGACATGTGATTACCGTCCTTGCTGCTATACGTATGTCCAGCTATAAAACCTTTACTGCATGATAGAAATATGCGGCATTGTCAAAAGTGTTAGGTAAAATCTAAATATTTCAAAAAGCGGATATATTAATCGGATATTCATGCAAACGACTGAAAATACTTATGGGCATGCAGCACAGGCGCGAAATGAAAAACTGTCAAGTGGCATCAGGAGGGCGCTTGGCAAAGCGGCGCTTCTGGCCGGCAGCGCGCTTGAGGGGGTTTCGGCAT
>Regulatory_Region_JGI_AMD_UBA_IRNMTN_READ_1569705232 /accession=BGUC20554.g /library_id=LIB_Regulatory_Region_JGI_AMD_UBA_IRNMTN_20050601 /sample_id=Regulatory_Region_JGI_AMD_UBA_IRNMTN_TRACE_SMPL_20050601 /site_id=Regulatory_Region_JGI_AMD_UBA_IRNMTN /length=1068
AAATTTTNNNCCATGCTCGTCCCGGATGCCCCGAAGGGAGGGGCGACATTCCCTGCTCCTACGCCGGGAAAGGTCGTCGGGGAGGTAGATCTTGATCCGAAAGTTCCACTCTGGATGACCCATGGCAGCCTTTCCGTTGTGGCGCTCATGAAGGGGCCGACCTCTCCGGACTGGCTTCCGGTCGCCAGGGTTCTCTTTGTTCATCCGACATTCCCGGTTCCTTTTGAAATTTCCCAAAAGGACGTCCGACTGACGGGAATTACCCTTCAGGGTCCCGTCAGACTGGTCGCCCGTCTCTCC
>Regulatory_Region_JGI_AMD_5WAY_IRNMTN_READ_1541002852 /accession=XYG54230.b /library_id=LIB_Regulatory_Region_JGI_AMD_5WAY_IRNMTN_20020301 /template_id=Regulatory_Region_JGI_AMD_5WAY_IRNMTN_ /sample_id=Regulatory_Region_JGI_AMD_5WAY_IRNMTN_TRACE_SMPL_20020301 /site_id=Regulatory_Region_JGI_AMD_5WAY_IRNMTN /length=1087
GCCTGCAGGTCGACTCTAGAGGATCCCCATACGCGTACCGGTAGACAAAGAAGAACTTGCCCTGCCAACACTCCCGCCGGGCGGCAAACTTAAGGAGGTGATAGTTAGTGACCCAAGAAAGGGTAATAAAAGTTCAGGCAGATTATAGGGATTCGGGATTGGTTGAAAGAATAGCAGCAAACTTCAGGAGATTCTGGGTTGACATAAAATGGATGAACATGGAATGCCAATCAGGAATATGTACGCTCTACATGTCAATATATGACGGACATAATCTAGGAAACCTTGATCTGTCCATTA
>Regulatory_Region_JGI_AMD_5WAY_IRNMTN_READ_1704637842 /accession=XYD9472.y1 /library_id=LIB_Regulatory_Region_JGI_AMD_5WAY_IRNMTN_20020301 /template_id=Regulatory_Region_JGI_AMD_5WAY_IRNMTN_ /sample_id=Regulatory_Region_JGI_AMD_5WAY_IRNMTN_TRACE_SMPL_20020301 /site_id=Regulatory_Region_JGI_AMD_5WAY_IRNMTN /length=1129
TCCAATGTACCTGATATGCTTCTGCCAGACCTTTCCATTTACCCTGAGATTCACAGCCTCATTATAATATACCTGATTTCCCTGCTTGATCTTTCTTATGAACGACATGTACTAGCGTATATGCACATTACTCTTATTCACTATTGATTCTAATTAAATGGTGCATGTGAAACAGCCTAAATAGCAATAAATTAATAGGTTATATCAAGAGAAGTAACATGAGAAGTCTAAGACTATTCTGATATCACATTTAGGTACTATCCAGCAAAACAAAAAATAGATATAGGTATGTGGCTTTGA
>Regulatory_Region_JGI_AMD_UBA_IRNMTN_READ_1569747833 /accession=BGUC42325.x /library_id=LIB_Regulatory_Region_JGI_AMD_UBA_IRNMTN_20050601 /sample_id=Regulatory_Region_JGI_AMD_UBA_IRNMTN_TRACE_SMPL_20050601 /site_id=Regulatory_Region_JGI_AMD_UBA_IRNMTN /length=1211
CGGAGCCAGCCAGTTCCCGTCCCGGCTCCCCTCGGGCCCGGACGCGCCCGACGGGGTGCCTCCGCTCGGCGGGGCCTGCAGCTCGGTCACGCCCCGGCCTTCCGCCGNCGACGAAGCTCTGCCACTGCCCGCTCCAGCCGTCGCCGCCGGAAGGCCGACGTCACGCCGTAGACGGCCAGCACGCCCAGGGCCACGATGTAGCCAGCGTCGATGTAGCTCATCTCTGGCTCCTGGCGCTCGACGGCGCTGCCAACCCGGGGTGTCCTGGGCCTGGAGCCCCCGGGCAGCACGGGCACGTCC
>Regulatory_Region_JGI_AMD_5WAY_IRNMTN_READ_1541031619 /accession=XYG62645.g /library_id=LIB_Regulatory_Region_JGI_AMD_5WAY_IRNMTN_20020301 /template_id=Regulatory_Region_JGI_AMD_5WAY_IRNMTN_ /sample_id=Regulatory_Region_JGI_AMD_5WAY_IRNMTN_TRACE_SMPL_20020301 /site_id=Regulatory_Region_JGI_AMD_5WAY_IRNMTN /length=1101
AGAAGTTTATCTGCGTCCGATAAATTCTTTTGGTTACCTTTTTCTCTATGGGCTTTTTTAATATTGTCCCGGGCTGATTGTATTGCCGAATCCGCTTGTCCATAGTTCTGGTCAAGAATGTCCCTCACGGCATCTTCGATGGAGGATTCTGCCATGTGGAGGTGCAGGGACCTTTTGACCCCCTGTAAGGATTTGATGGCATCACGTTTTTCTTTGTTCAGCTGAGACTGCAGTGTAGAAACCTGATTCTGAATTTTTCCAAGTTTCTGTGCATTCTGTCCAGATTGTACAACAAGATAT
>Regulatory_Region_JGI_AMD_5WAY_IRNMTN_READ_1540924607 /accession=XYG24170.b /library_id=LIB_Regulatory_Region_JGI_AMD_5WAY_IRNMTN_20020301 /template_id=Regulatory_Region_JGI_AMD_5WAY_IRNMTN_ /sample_id=Regulatory_Region_JGI_AMD_5WAY_IRNMTN_TRACE_SMPL_20020301 /site_id=Regulatory_Region_JGI_AMD_5WAY_IRNMTN /length=915
CGATTTTATGCCCGTAGAGGCTCAACCTCTGCAATGCAAGTTGAGTTGTTGAAGCGGGAAGCCCCATGCGTTAGCTTGGGGAGGATGTCACCAAATTTAGTATTCATCAAAACGTGTACATCAAATTTTATGTATCCTGTTACAAATTAATTTTTATTTGTATCCTGTTACAAATTTATCGAAAAATCAAGATAATTGAAAGTATGTTATATAAGTTGGCAATTAACTCTGTTTTAAATACCTGGATAAACCAAATTATCATATGCACCGGTACAAAAGAACGATATTTTCCCTTCATCA
>Regulatory_Region_JGI_AMD_5WAY_IRNMTN_READ_1704634677 /accession=XYD7003.b1 /library_id=LIB_Regulatory_Region_JGI_AMD_5WAY_IRNMTN_20020301 /template_id=Regulatory_Region_JGI_AMD_5WAY_IRNMTN_ /sample_id=Regulatory_Region_JGI_AMD_5WAY_IRNMTN_TRACE_SMPL_20020301 /site_id=Regulatory_Region_JGI_AMD_5WAY_IRNMTN /length=828
CAACCACAAGCACGGTAAACCCGGTGATGAATATATGCAGGTGGTGCGCTGCATAGCCGGTATTGAGTGTGAAATATGTAAATATGAAAAATGAAAGAATAAAAATAAGTGAGAGGGAAAAGGTGATAAGCCTAAGGCGGAAAAGCCTCACCGCTCCACTTCTGTCAAGTTGTGCCATAGCCAGTTAAAACAAATAGAAATATTAAATTTTTGCATCTCCATAAATTATTGATTAATTATGCATGGGCAAATTATGCCATTTTTGTCAATTTAAAAAATAGATAAATTTAATTTATTAAT
>Regulatory_Region_JGI_AMD_UBA_IRNMTN_READ_1569717848 /accession=BGUC26887.g /library_id=LIB_Regulatory_Region_JGI_AMD_UBA_IRNMTN_20050601 /sample_id=Regulatory_Region_JGI_AMD_UBA_IRNMTN_TRACE_SMPL_20050601 /site_id=Regulatory_Region_JGI_AMD_UBA_IRNMTN /length=969
AAACAGAAGAAGGTCTGCAATTTGGCGCATCACTTCAGGAGGTCCTCTAAGAGAAACCCAAGTGCGCCTGTAGCACATTGACCCTTTTCCTCATCTGGACCGGGACATACCGCCCAAAATGCAATTACAGCCTTCTGGTCTCCAAGGAACTCAAGGAGACCACTCCTGCTGTTTTCTACTTAAACACAATGAACCTGAAATACATGATCACACACCACTGATTGACACCCTCGTTCACTGATGTGGCACCTGACATGTACGGTGTCGATCACGTTTAAGCCGTGATTCGTGATAGTCATG
>Regulatory_Region_JGI_AMD_5WAY_IRNMTN_READ_1704653416 /accession=XYD16476.y /library_id=LIB_Regulatory_Region_JGI_AMD_5WAY_IRNMTN_20020301 /template_id=Regulatory_Region_JGI_AMD_5WAY_IRNMTN_ /sample_id=Regulatory_Region_JGI_AMD_5WAY_IRNMTN_TRACE_SMPL_20020301 /site_id=Regulatory_Region_JGI_AMD_5WAY_IRNMTN /length=1109
AGTGTATTTCATTATTAATCCGCTCTATATTGACAAGGTCTAACTGACAGTAATTTGCTATTTTCTCGAATATTTTATCAGTGTATGGAAATTTATCTTCCATAATCATAACTTTCACGTAATCAGATAGTTTAATGTCCAACTGGATGGATTTTATTGTGGACATAAGAAAGTTGAAAGGATCTCCACCACAGGAAACGTTTCTGTAATCTTCCTCCATCATATTTAATGATATTATTATATAAATTAAGAAATCAGTAACGTTGCACCTAACAAAAATATAATAAGAGGATAAATGCT
>Regulatory_Region_JGI_AMD_UBA_IRNMTN_READ_1569723734 /accession=BGUC29840.x /library_id=LIB_Regulatory_Region_JGI_AMD_UBA_IRNMTN_20050601 /sample_id=Regulatory_Region_JGI_AMD_UBA_IRNMTN_TRACE_SMPL_20050601 /site_id=Regulatory_Region_JGI_AMD_UBA_IRNMTN /length=1142
TTTGAGTGATCGAATAGGCTATCTCAAAGCCAAACTTCAAGCTGCAAAATCTCTCGATGTCTCTCCTGTGAGTGGTTCTGTCGTCGCAAAAGGTTCTACGCCAATTCCACTTGCGAAGAGAATAACCATTTTGGCTACTCCCTATGCAATCGGCCAGAGTGGAAAATCGATAACAGGAGATTCAATTCCTTTCTATGGCTGAGATTCTGCTTTCAACATTACAGGAAATGGCGAAATCCTAGGGGCAGTCATAAACAGACTTGAACCTCTGGGGCTGAGTGAATTTCCAATTTTCAAGCA
>Regulatory_Region_JGI_AMD_5WAY_IRNMTN_READ_1704641122 /accession=XYD12015.x /library_id=LIB_Regulatory_Region_JGI_AMD_5WAY_IRNMTN_20020301 /template_id=Regulatory_Region_JGI_AMD_5WAY_IRNMTN_ /sample_id=Regulatory_Region_JGI_AMD_5WAY_IRNMTN_TRACE_SMPL_20020301 /site_id=Regulatory_Region_JGI_AMD_5WAY_IRNMTN /length=1096
AAGGGGAGACGCAGGCAGCTTCTGCTGCAGTCATCTGAGGTCCCCATATATTGTAACTGCCTTTTGTAGGATATATGGTACTGGTATTTGCAATTGTACCTGCAATTATAATCGGCTATTCATGGTTAGGAAAATTCATATATAGTTTTAGCAGGCGTAGCCTCAATGCTTGGAATTTTTATAGCTTTAATACCATCCTATGCCACAAGGATCAGGGGTGCGGCATTAGCGTCCAGCATAGCGGGAATTCCATTTTACCTGGTAATACTGTTAACCTTCCTGATTATATTTGCCATAACA
>Regulatory_Region_JGI_AMD_UBA_IRNMTN_READ_1569684920 /accession=BGUC10766.b /library_id=LIB_Regulatory_Region_JGI_AMD_UBA_IRNMTN_20050601 /sample_id=Regulatory_Region_JGI_AMD_UBA_IRNMTN_TRACE_SMPL_20050601 /site_id=Regulatory_Region_JGI_AMD_UBA_IRNMTN /length=1058
CCATAAACAGCGAAATGAAGATTGCAAAGGCTTCGAAAATAACAAACGAAGCGGAGCTGCTCAAGACCATAGCCGTTGTATATCCTCTGCATTCGCTCGAGGAGGCCGGTATAAGGCTCGACATGAAGGCCGAACTCTCGAAGATACTGAAAATGGCGTCAAGGTAGGCGCAGCTTCGCATGGCTCGGACCGGCGTAGTAAAAATTTAAATATGTTTAGACCCATTAGTAAAACGAAAGTGAGCTGATCAGCGTATTTTGGCGGCGGTTCAAGTCTCAAAGGTTGGCACTGATACATCAA
>Regulatory_Region_JGI_AMD_5WAY_IRNMTN_READ_1704688779 /accession=XYD24369.y /library_id=LIB_Regulatory_Region_JGI_AMD_5WAY_IRNMTN_20020301 /template_id=Regulatory_Region_JGI_AMD_5WAY_IRNMTN_ /sample_id=Regulatory_Region_JGI_AMD_5WAY_IRNMTN_TRACE_SMPL_20020301 /site_id=Regulatory_Region_JGI_AMD_5WAY_IRNMTN /length=1001
TCTTAATTTGTAGATGTGCCTGTGCAAAATGTACAGTGGTATTAATATTATTATTGTAGGCAATACTGCATAGTATGTGAAATACTTGAATGAAAAATATATATTCGATATTGCAGTGTAAATTACCAGTATAATCGCTATGGCACCTATAAGGTAATCCATCATGGCAAGTCGATCCATGAAGTTTGCATTTTTATCTTATATATTAACTTTTATTAACTGTATTGAAATTTTTGTTTCTGTGAGACAGATACTAAGTTTTCAGAGAAAATAATTAATATATACCTGTAGAATGTTTCT
>Regulatory_Region_JGI_AMD_UBA_IRNMTN_READ_1569859135 /accession=BGUC58417.b /library_id=LIB_Regulatory_Region_JGI_AMD_UBA_IRNMTN_20050601 /sample_id=Regulatory_Region_JGI_AMD_UBA_IRNMTN_TRACE_SMPL_20050601 /site_id=Regulatory_Region_JGI_AMD_UBA_IRNMTN /length=1013
GGGCGCGGCGGTCGCCACGGAAGGGGCGGCGGCGGCCGGGACCTGGGGGCTGCTCATGGATTCTTCCGGGAGCGGGAACGGCGGGGCACCACGATCAAGAGCGATATAAAGATGGCCAGCACGGCGAGGACGATCCCCGCCTCCCAGTCCAGGGTGTAGTTGGCCGCGGGGGCCTGCACGTAGAAGGTGACGCTCAGCGTCCGGCCCCCCCCCGCGAAGACCAGCAGGCCCGGCACGGACTGGATGACCAGGGTGAAGGTGTGGTCCCCCGGAGAGAGGCCCACGGTGGTGTAGTTGAAG
>Regulatory_Region_JGI_AMD_UBA_IRNMTN_READ_1569714598 /accession=BGUC25254.b /library_id=LIB_Regulatory_Region_JGI_AMD_UBA_IRNMTN_20050601 /sample_id=Regulatory_Region_JGI_AMD_UBA_IRNMTN_TRACE_SMPL_20050601 /site_id=Regulatory_Region_JGI_AMD_UBA_IRNMTN /length=940
AAGAGAAAAGCCTGTCCGGTTTGCCGATCGGGCTCCTTCACCGCAAACTCCATGAACTGAGGACGAGAGGATCCTCCTCGGTAACGGCCCTGAGAGCGGTGGAATCGGAATTCTCTTCGGAGCTTGTCCGGCTCATTCTCCAGGAAAAACTCTAAAAGCTCCGACGGACAGGGAATGGGCCCTGATTCCGATATAGAAGTGTGAAAAAACAAAAAAAGCCCTCTTCCCGTTGGATTTTCGGTGAGATACACTCTCACCAAGCAGGTGAAAACCACAACGGAGAAGGAGGGCTGACGGATA
>Regulatory_Region_JGI_AMD_5WAY_IRNMTN_READ_1704684811 /accession=XYD21685.x /library_id=LIB_Regulatory_Region_JGI_AMD_5WAY_IRNMTN_20020301 /template_id=Regulatory_Region_JGI_AMD_5WAY_IRNMTN_ /sample_id=Regulatory_Region_JGI_AMD_5WAY_IRNMTN_TRACE_SMPL_20020301 /site_id=Regulatory_Region_JGI_AMD_5WAY_IRNMTN /length=1059
GCATGCAGCTTGATGCTGCAGGTCGACTCTAGACGCGATCCCCCGTTGTATAATACCTCCAATATAGGCAATTATACTGTGACGCCAGAAAAATACGTTGATGGGGAACCATATTATGCAAATTTAAATGGAACGTACAAGTATGTTGTTATTACAGGTCATAAACCAACCATGAACTATAATTTCATTAAAGAATCAGAATTTTTAAGGGTTACTGATGCAAGCTATATTGCTGCCTTAGGCGCACTTCTGACAGGTTCTGGAATAATACTGGCTATGGTTACCATACTTTTCAGGAAG
>Regulatory_Region_JGI_AMD_UBA_IRNMTN_READ_1569872769 /accession=BGUC65652.x /library_id=LIB_Regulatory_Region_JGI_AMD_UBA_IRNMTN_20050601 /sample_id=Regulatory_Region_JGI_AMD_UBA_IRNMTN_TRACE_SMPL_20050601 /site_id=Regulatory_Region_JGI_AMD_UBA_IRNMTN /length=1257
AGCCAAGGCACATGCCAATGGCAGGAGATACCAAGATCTCTGATCATGCTCAGTGGGGGGTTGGAGCTTTGCCTCAGGAGTTTGTGATCTATCAAATATAATTGGGACTAACTTGGTTTCTATCAGCAATGCTCGAGTATTTGGTTGGCCTAAGCGAGGGAATACTATGCTTCCATCGACCGCGGGTGTCGATCTGATCGTCCCCCAAGGAGTAATTAATTGTGAATTAGGAGGAACAGTAACTTGCGCTAGCCCCTTGATTTCATACCCTCTGATTGGTTCACCCCTTACGGCCTTTCT
>Regulatory_Region_JGI_AMD_UBA_IRNMTN_READ_1569685312 /accession=BGUC10963.b /library_id=LIB_Regulatory_Region_JGI_AMD_UBA_IRNMTN_20050601 /sample_id=Regulatory_Region_JGI_AMD_UBA_IRNMTN_TRACE_SMPL_20050601 /site_id=Regulatory_Region_JGI_AMD_UBA_IRNMTN /length=1077
CTGCCAGGCACGGGGCCCTCGGTCCCTCCGTGTCCCCGTTACGGTGGCGGTACGTCCCTCTCCCACGCTGCCAAGGACGATTCCCCTGGTCGATCCCCCCCTGCCCAGGCACCTCCTCGCCGGGACCGGCCCCTCGCGGAGGCTCACCTGGAGCCCCGGGCGAGGAAGAACGTAGCATTAAGTCGGATAGCTGACCAGGCCAAGGGCCGTGCAGAGGACCACCCACGCCTTCCTGGCGGTGTTGACCGGGTTCCGCGCTCTGGGGCCTCTTCGGGAACCGCGGCCCAGGCGCTCTTCGAG
>Regulatory_Region_JGI_AMD_UBA_IRNMTN_READ_1569755742 /accession=BGUC46300.x /library_id=LIB_Regulatory_Region_JGI_AMD_UBA_IRNMTN_20050601 /sample_id=Regulatory_Region_JGI_AMD_UBA_IRNMTN_TRACE_SMPL_20050601 /site_id=Regulatory_Region_JGI_AMD_UBA_IRNMTN /length=1180
CCTTTCTGAGGGCATAGGCGGGCGCCACCGGGTCGGGGGCCTAGGAAAGGGCTCCCATCACCACCATACCGGCGGNCCCGGTTGAGCGGAGCATCGACGCTTCTTCGGGGCCGATTCCTCCGATGGCCAAGACCGGCACACTCACCGACCGGATGATCTCCTTTAGCCGGGTGAGTCCCAGGGGGGGACCCATGGGCCGNTTGCAGCGAGTGTCCCGGACGGACCGGCATCACGTAATCGGCGCCTTCCCTGACCGGCTCTTCGGCGGCTCGGGCCATGGCCGGAACCCCCACAAAAATC
>Regulatory_Region_JGI_AMD_5WAY_IRNMTN_READ_1704689247 /accession=XYD25258.x /library_id=LIB_Regulatory_Region_JGI_AMD_5WAY_IRNMTN_20020301 /template_id=Regulatory_Region_JGI_AMD_5WAY_IRNMTN_ /sample_id=Regulatory_Region_JGI_AMD_5WAY_IRNMTN_TRACE_SMPL_20020301 /site_id=Regulatory_Region_JGI_AMD_5WAY_IRNMTN /length=1124
AAATTATTTTATAATGGTGAATCCAGTGGGAATTAACATCATCCATCTTTTTACAGATTACCATACAAGCGTTAAATTCTTTTACCCAATTATGCTCCTGCTTTTCCTTACATTCTTTGTAACCTTTCATTCAAGGAAATATAAAAAGGGAGAAGATGAAGAGGTAATACACATGGCAGACATCAAAATCGAAAACACAAATTTTCTGCGTGAACTTAATTTGATAAAATCTGGTGATTTCTCATCATATTTGGCAGAGATACAGCATGACATGGAAAATACAAATAAAATAATGAAAGA
>Regulatory_Region_JGI_AMD_UBA_IRNMTN_READ_1569812911 /accession=BGUC49896.b /library_id=LIB_Regulatory_Region_JGI_AMD_UBA_IRNMTN_20050601 /sample_id=Regulatory_Region_JGI_AMD_UBA_IRNMTN_TRACE_SMPL_20050601 /site_id=Regulatory_Region_JGI_AMD_UBA_IRNMTN /length=1004
GCATTGCAGNCTGCATGCCTGCAGGTCGACTCTAGAGGATCCCCCCAAGATGACGGACCAGCGTGTGCAAATGATTTCTGGAGGACTCGAGAACCTGCCGGAGACGACTCTCTTCCCTCTGGTCATCCAGGGTGACGACGACTTGTTGCTGGCCTTCGAAATCGGTCAGGACCAGACGAACATAAACGGGAATTTCCTGGCCCTGCCTGTTCGACAGGACAGTCGAGAATCCTAGGAGCCTGGGAAATAAGTCCATAAAAGCACAAAAAAGGAAGGGACATCTGTCAAAGATATGACCAT
>Regulatory_Region_JGI_AMD_5WAY_IRNMTN_READ_1541026515 /accession=XYG58597.g /library_id=LIB_Regulatory_Region_JGI_AMD_5WAY_IRNMTN_20020301 /template_id=Regulatory_Region_JGI_AMD_5WAY_IRNMTN_ /sample_id=Regulatory_Region_JGI_AMD_5WAY_IRNMTN_TRACE_SMPL_20020301 /site_id=Regulatory_Region_JGI_AMD_5WAY_IRNMTN /length=1241
CCTGGAAACTGAATGTGTTATTGTTTTTGGNNTAGACACTATAATTATAGGCAATATATTCTTATATATTTTAAATTTTTTGTTTCATTTCCCTACATTTTAATGTAATTTCCTCTGGAAGAATATACCCTATAGAATGCAATCTCTCATTATTGTAGAAATCTATATACTTTTTTATTATAATCTATCCACCAAAAATTGGGAAATTGGTGGATAAAATTACCAAATTTTGACATCCCGGGCAAGGATTTTAAAACCCTAAAATTTTTAGCATGCCTTTCAAAAAACTATAGTCCAGGG
>Regulatory_Region_JGI_AMD_5WAY_IRNMTN_READ_1704694310 /accession=XYD30665.y /library_id=LIB_Regulatory_Region_JGI_AMD_5WAY_IRNMTN_20020301 /template_id=Regulatory_Region_JGI_AMD_5WAY_IRNMTN_ /sample_id=Regulatory_Region_JGI_AMD_5WAY_IRNMTN_TRACE_SMPL_20020301 /site_id=Regulatory_Region_JGI_AMD_5WAY_IRNMTN /length=1106
CTGTTGATAGTGCGATATAAGATAAGGTCCGAGCTCGATTTTGACACATGGTCTACTTGTTCCCAGCAAGATGCNGGTGATCTGCCACCTGAATATACACTCATTACAATCTGATCCCTGAGAAACTCAAGTTTGCAAGATATAACTGAAGGTGAAACTTTCATATTTCATCCATATGAATCACAAATGATTTACTTTTCTAAATTTAGTGATTCTGCACGTATGTCTGGTATATAAACTATAAAATCTTCACTTCATAAATATAAGCAATATTGATCATGGGATATATTTAAATAGAGT
>Regulatory_Region_JGI_AMD_5WAY_IRNMTN_READ_1704677252 /accession=XYD23056.x /library_id=LIB_Regulatory_Region_JGI_AMD_5WAY_IRNMTN_20020301 /template_id=Regulatory_Region_JGI_AMD_5WAY_IRNMTN_ /sample_id=Regulatory_Region_JGI_AMD_5WAY_IRNMTN_TRACE_SMPL_20020301 /site_id=Regulatory_Region_JGI_AMD_5WAY_IRNMTN /length=1045
GGGGTCATGTAGGTTGTCAAACATTTGGCAATCCGCCGGTCTTGCGCTGTCGCAGGATCTCTAAAAATTAACGAAATGAGGGAATCCTCGTGAGTGTTAGTCCGATAGAACTTTGGAGTCAAGTTCCCGCCATCACCTTGGCCACAGACAATCATCCTCGGGGCACCGCTGTCGAAGACATTGACCTCTCCGCAGCATTCTTACTAAAACCAGATCAGGCCCGAGATGCCGGGATTCTGCCCTTTCGCCGAGAAGATGGCTGCTTGTGGGTCGCTGCGGCCGAACCCCTTTCCCCTGCAG
>Regulatory_Region_JGI_AMD_UBA_IRNMTN_READ_1569732820 /accession=BGUC34390.y /library_id=LIB_Regulatory_Region_JGI_AMD_UBA_IRNMTN_20050601 /sample_id=Regulatory_Region_JGI_AMD_UBA_IRNMTN_TRACE_SMPL_20050601 /site_id=Regulatory_Region_JGI_AMD_UBA_IRNMTN /length=951
TCGAATCCATTCCAGCATCATATACTCTCTTGGGCCCGAAGGACCCGGGTTTTCCATGCAGATACATATTTTTGATCCTTCCATTTTAGGTGTTCGTTTCAAACTCTGCAAATTTTCCCTCGGAAGAAGAGTGGACGGGGAGGGATTTCTGGACCCGTCCGGGTCCTGTGAGCATGCACCAGAACGGTGACTCTCCTTTGTCCGGGATACGGCGTGGCATCAAGGAGGATTTGTTGCTTTATGACGGGTCCCGCATTAGAATCGGATCGCATGTTCACCCCGTCTCCCGGTGTTCCTTCC
>Regulatory_Region_JGI_AMD_UBA_IRNMTN_READ_1569699302 /accession=BGUC17979.b /library_id=LIB_Regulatory_Region_JGI_AMD_UBA_IRNMTN_20050601 /sample_id=Regulatory_Region_JGI_AMD_UBA_IRNMTN_TRACE_SMPL_20050601 /site_id=Regulatory_Region_JGI_AMD_UBA_IRNMTN /length=1078
AGTANNNNNNAAGAGCAGGCAGCTTGAGCCTGCGGTCACTCTGAGGATCCCCCCTCTTAAAGGCCACTTAGGGGAGACGAATAAAGGTGTAGAGATCACNGTAGGGCTTTATTCACCCCCCGAACCATTCCGGTTAAACCCCAGTTGAACCCTATTGAACCCCAATTCAACCCAGGTTCAGCTACCATGCATTCCTAAGAACAAGACTCTTTGTCTAATGATTTCAATTCACACTGCACTTCACAATTTCTGCCTAATGTGTTATTCTTCAGTTGGATTTCTTGATTCTTGGATTTCTAC
>Regulatory_Region_JGI_AMD_5WAY_IRNMTN_READ_1540749090 /accession=XYG71392.b /library_id=LIB_Regulatory_Region_JGI_AMD_5WAY_IRNMTN_20020301 /template_id=Regulatory_Region_JGI_AMD_5WAY_IRNMTN_ /sample_id=Regulatory_Region_JGI_AMD_5WAY_IRNMTN_TRACE_SMPL_20020301 /site_id=Regulatory_Region_JGI_AMD_5WAY_IRNMTN /length=1117
GGAATCGGTGAGAGCGTAGCAGGCATCGGGAGACACACAAAGTAAAGAAGCCTCTAACCACTCAGAAGCAAAAGGCAAAATCGCAAGATCTCGCCGATCCGGTTTCTTGAAAAAAACCCGTCTTTCAGTATAATTCCTTTGACATGATCCGTAAAGCGACGACGGCTTCCCAAGAACCGCGATTGACTGAAGGAGGTTGGGGAAGAAAAACAAGAAACCCCTTGTCGTTTCAGGTAAAATGGATGTTGTCGAGACAAACCATTTACCCACCCGAAGGGTGAAACGAAAGGGGCAACTTCA
>Regulatory_Region_JGI_AMD_UBA_IRNMTN_READ_1569680223 /accession=BGUC7843.b1 /library_id=LIB_Regulatory_Region_JGI_AMD_UBA_IRNMTN_20050601 /sample_id=Regulatory_Region_JGI_AMD_UBA_IRNMTN_TRACE_SMPL_20050601 /site_id=Regulatory_Region_JGI_AMD_UBA_IRNMTN /length=1016
GAATATTGCGTCTAGGAATCCTGGTATGACTATCCCGGCGGCCAGCGGCAGCGTGGCCACTATCGATGGGGACAGTCCTCGCGCAACGTTGTATGATATGAGAGAACTCTGCTTGCCTCTGTAGTGCGGGTCCTTGTCCATATAGCCTTTTAGCATAGGCACGAACGCGCTCCTGACCAGTATTATTATCAATGCGAGCATTACCGTCAGCAGCACGGCGAGCAAAGTCGCGCTGCTCACGCTGAATAGCATGCCTATGTAGACGAAGAAGAACGTGCTGGTAAACAGAGCTACCTCGCG
>Regulatory_Region_JGI_AMD_UBA_IRNMTN_READ_1569313893 /accession=BGUC69567.x /library_id=LIB_Regulatory_Region_JGI_AMD_UBA_IRNMTN_20050601 /sample_id=Regulatory_Region_JGI_AMD_UBA_IRNMTN_TRACE_SMPL_20050601 /site_id=Regulatory_Region_JGI_AMD_UBA_IRNMTN /length=1219
CGTACTTTCCGAAAGTTACGACCTCAATGACGGGACGGCGGTTGTATTTTCCGGTAAAACGTCGATACCAGGTTCCTGAAAAAAATGATTGAGTGAAGCCACTCTCAGTTGCTGAAGAAGAGACTGAAGTCGGGGAATTCGAGGCGTTCTTGGTCCGGAGATCAGGAGCGGTAGAAGAATTGATCTGTTGAGTTGAACAACCCGAAAATATCAGACAGAGGATTGTAGTTAGGAAGGAGAATGATCTTGAGTATTTCATGCTGGTACCTCTTGTGAATTGGTCAGGAGTAAGGTAGTGTA
>Regulatory_Region_JGI_AMD_5WAY_IRNMTN_READ_1704688960 /accession=XYD24563.y /library_id=LIB_Regulatory_Region_JGI_AMD_5WAY_IRNMTN_20020301 /template_id=Regulatory_Region_JGI_AMD_5WAY_IRNMTN_ /sample_id=Regulatory_Region_JGI_AMD_5WAY_IRNMTN_TRACE_SMPL_20020301 /site_id=Regulatory_Region_JGI_AMD_5WAY_IRNMTN /length=972
AGGCGACACTACCGTCCTTCCGCGGGAGGATATAGCTCCTGAACCGATGGACCGAATCCTGAACCACGTTGAACTGGATGAAGTCCCTTTATGTCGATACTGCTGAAGGCATGTGGATGCCATGGCTTAAGGATGGCATCGAGTTCTTCGGCCTTGATCATGTCTTATTTGGAACAGATTCCCATGGGGAAACAGCTCGAATATAATTTCCAATATTCGTTCCCTTGACATTCCAGAGTCCAAAAGGGAAAAACTATTCTCAGGCAATATATCAAAACTGCTTGGGCTGTAATTTTTTTC
>Regulatory_Region_JGI_AMD_5WAY_IRNMTN_READ_1540955379 /accession=XYG43134.b /library_id=LIB_Regulatory_Region_JGI_AMD_5WAY_IRNMTN_20020301 /template_id=Regulatory_Region_JGI_AMD_5WAY_IRNMTN_ /sample_id=Regulatory_Region_JGI_AMD_5WAY_IRNMTN_TRACE_SMPL_20020301 /site_id=Regulatory_Region_JGI_AMD_5WAY_IRNMTN /length=1169
AGTCAAGCTGCATGCCTGCAGGTCGACTCTAGAGGATCCCCATAGGTTATGTACAATATATTGTGTAAATATAAACCCCCTGTTAATAATGATATGATCAGTGACATCCTCCCCAAGCTAACGCATGGGGCTTCCCGCTTATATGTTAAATAACAGGGAGAAATACCTCTTCTGAAATACAAGGAGGTAATAAATTTAATAACCATCTTAACAGAAATGGTGTTTTACTATTTTACATGTAATATTATAAGTTGTCTCATACTATACTAAAAGCAAGTCAAATGCGGGATATTATTAACA
>Regulatory_Region_JGI_AMD_UBA_IRNMTN_READ_1569812273 /accession=BGUC49576.b /library_id=LIB_Regulatory_Region_JGI_AMD_UBA_IRNMTN_20050601 /sample_id=Regulatory_Region_JGI_AMD_UBA_IRNMTN_TRACE_SMPL_20050601 /site_id=Regulatory_Region_JGI_AMD_UBA_IRNMTN /length=1028
AAATAGTTTAAGGTCAAGGAGCTAATCGTGGCTACAGCTATAGCTAAAAATAGGTATATTCGGATTGCCCCTCGTAAGGTGAGATATGTTGCTGATGCTATACGGGGAAAGTCTGTCAATGAGGCTTTTGCTTTATTGAATGTTACAACACGGGGTGCTGTCCGCATTGTGGAAAAGACTTTAAAGTCTGCAGTGAGTAATGCAGTAGAGAAAAAAATAGGCTCCCCCTCTGACTTAAAAGTGTCCGAAATTTTTGTAGACGTAGGTCCTATTGCCAAGCGGATGCAACCTCGAGCAATG
>Regulatory_Region_JGI_AMD_UBA_IRNMTN_READ_1569747218 /accession=BGUC42016.g /library_id=LIB_Regulatory_Region_JGI_AMD_UBA_IRNMTN_20050601 /sample_id=Regulatory_Region_JGI_AMD_UBA_IRNMTN_TRACE_SMPL_20050601 /site_id=Regulatory_Region_JGI_AMD_UBA_IRNMTN /length=1027
CGAACTCCTTCCAGGGGCGGGAAGCAAGGTCTTCGGAACCGCAGGCTTCTTCTTGAAGATGCGATGGACAAGTCGGGATCTCTTCTGGTGAAATGGAAAGGTTTTGACTCTCCGGAGTCTCTTCGCGAAATTGTTGGGTGGGAGATTTTCTGGGAAGGGGAGGACGATTGGGTTCCAGATGATCCAGAGATCGAAAGGCTCGACGATCTCGTCGGATTTGTTGTTCGGGATTGCGACGACGAACAGGCGGTCGGTTTCATCAGCGGCTACTATGACAGGCCAGGCCAGGATCTTCTCGCG
>Regulatory_Region_JGI_AMD_5WAY_IRNMTN_READ_1540883891 /accession=XYG5549.y1 /library_id=LIB_Regulatory_Region_JGI_AMD_5WAY_IRNMTN_20020301 /template_id=Regulatory_Region_JGI_AMD_5WAY_IRNMTN_ /sample_id=Regulatory_Region_JGI_AMD_5WAY_IRNMTN_TRACE_SMPL_20020301 /site_id=Regulatory_Region_JGI_AMD_5WAY_IRNMTN /length=975
ATCAATGCCAGTAGTCGTAAGGACATAGTAACATGCAATCCTCATGATACTTTTACACTGTACAATTTTCACAATTTCATTTAGATCTGTGTATGATTTCTACTAAGTGTTTCTACTATTTTCTCCTATGAAGTTATAGAATATCTGCAACAGCACTATCCGCTAGTAACTACTTCTTCCTGAAAGACAGCAGTTATGAAAGTCTCAGTATGCGATACCACTACATGTTATATGGTTAAGAATATGGATAAATTGAAAAAGCTAATCAAGTGTGAAATAGCCTGTATTAATATGAAATAT
>Regulatory_Region_JGI_AMD_UBA_IRNMTN_READ_1569871485 /accession=BGUC65002.y /library_id=LIB_Regulatory_Region_JGI_AMD_UBA_IRNMTN_20050601 /sample_id=Regulatory_Region_JGI_AMD_UBA_IRNMTN_TRACE_SMPL_20050601 /site_id=Regulatory_Region_JGI_AMD_UBA_IRNMTN /length=1158
ACCCCTGTCTTTTCCAGGGCAACGGCAATGTGAAAGAAAAGGTCCGNCCATTCCGAAAGCTGCCGATCGCGCGATTCGACAAGAGTCGCCAGGGAAACCTCAAAATTCTCTTCCGACAGTCTTTTCAGGACAACCGAAAACTCGGACTGCAGAAGGGAGGCGGTATAGGATATGTCCGGATCCCCCGTATTTCTCTCCCTGACCGTCGACTGAAGTTCGGGACAGACTTCGAAAGGAGGCTTTATACTTGGCAAGCGGATCCGTCATAACCGGAATCGAAGCCGTATGCCCGTGAGTCCC
>Regulatory_Region_JGI_AMD_5WAY_IRNMTN_READ_1540947158 /accession=XYG42017.b /library_id=LIB_Regulatory_Region_JGI_AMD_5WAY_IRNMTN_20020301 /template_id=Regulatory_Region_JGI_AMD_5WAY_IRNMTN_ /sample_id=Regulatory_Region_JGI_AMD_5WAY_IRNMTN_TRACE_SMPL_20020301 /site_id=Regulatory_Region_JGI_AMD_5WAY_IRNMTN /length=1144
GCTATGAACATTTGCTGCTCGACCGGTTCAAGACGACGGGGCTGCACGTTCCTTCCTTTGACTGGGCATTCCTCGGTGTCGGCGAAGATGGTCATACGGCCAGTCTTTTTCCGGGGTCGGACCCGTCCGATGAACATCGTCGTCTTGTGCTGCCTGTCTCCCGGAAGGGAGATCGTCTTCCCAGAATCTCCCTCGGCTACCGTCTGCTTGCGCATGCCCAACAGATTGTTTTTCTTGCCCCGGGCCGGAAAAAAAGGGACATTCTGCGGGAAATCCTGGTCGAGATGAAAGATTGTCCGG
>Regulatory_Region_JGI_AMD_UBA_IRNMTN_READ_1569312270 /accession=BGUC68753.x /library_id=LIB_Regulatory_Region_JGI_AMD_UBA_IRNMTN_20050601 /sample_id=Regulatory_Region_JGI_AMD_UBA_IRNMTN_TRACE_SMPL_20050601 /site_id=Regulatory_Region_JGI_AMD_UBA_IRNMTN /length=1160
TGTTATGGCCATATCCATGCTCTGTATCATTTGCCCGAATACGCCTCTCACGGGCATAATTATTCTTCAATCTTCTCGGAGAATACGGATCCCTGGGCGTGGCCGCATTTGCCCTCTGGCTTGCTGTCTGGTGCCGGGACGTTTTTGCCGGACTCCGGACAAAGCGCCTTGGGAACTCCCACGCGGCCCTGTGTGCAGGTATTCTGGTTCTTTTGTTCGTCGGCGGGATCGCGCACCCGATGTGGGGGGGGTCGACGTCGCTGATGCTGATGCTCTCCATGGTCCTTTCCTTGGGCCCGC
>Regulatory_Region_JGI_AMD_5WAY_IRNMTN_READ_1704651672 /accession=XYD15558.x /library_id=LIB_Regulatory_Region_JGI_AMD_5WAY_IRNMTN_20020301 /template_id=Regulatory_Region_JGI_AMD_5WAY_IRNMTN_ /sample_id=Regulatory_Region_JGI_AMD_5WAY_IRNMTN_TRACE_SMPL_20020301 /site_id=Regulatory_Region_JGI_AMD_5WAY_IRNMTN /length=1123
TCATAAAAACATTCACCTGCGGGATATCTAAGATAAGGATGTAACCAAGGGGAACGATAACGATTATCCAACGACCAGAGTTTCTCAAAAGTCATGTGACTTGCATCACCAGTATCAACCCTCGGAAATTTCAGCCACAATATTAAATTGTAATTTTTCTTTCATGTAGAGGGTCTTGCAAAACTCCAGGCCCCCTGAATTTATTGTGAATACTTTTAAATATATGTCATGTATAATAAATCCATCATTTCCTTCTTTTAATCCTAGGAGGTTCGATGGAATTTTCCCCAATCTGGAGAC
>Regulatory_Region_JGI_AMD_UBA_IRNMTN_READ_1569749542 /accession=BGUC43188.x /library_id=LIB_Regulatory_Region_JGI_AMD_UBA_IRNMTN_20050601 /sample_id=Regulatory_Region_JGI_AMD_UBA_IRNMTN_TRACE_SMPL_20050601 /site_id=Regulatory_Region_JGI_AMD_UBA_IRNMTN /length=1168
ATCATTGGCGAATGGACGCCGACCGTGGTAGACACCACAATTGCCCGAATTAGGCCGGTCAAAGACAAGATACCCCTCCTTTTGAGGTGACTTATTGCCAGTTACCCAAAGCATGCCCTGACGCGTCATTTCATAAGCGAAAAGTTTCAGTCTGTATCGGGGACGGTGGGGCAGAAAGTAAGACGAGACATAGACCGGGAAGGAATCGACATTTCGCCAGCAGTACCCCAGACTAAGGCTTTAGAAGGGGTGAAATTTGCTATAATACAGGCATATGATGACGCACCGCGTGAAAAGGAG
>Regulatory_Region_JGI_AMD_5WAY_IRNMTN_READ_1540958159 /accession=XYG39578.g /library_id=LIB_Regulatory_Region_JGI_AMD_5WAY_IRNMTN_20020301 /template_id=Regulatory_Region_JGI_AMD_5WAY_IRNMTN_ /sample_id=Regulatory_Region_JGI_AMD_5WAY_IRNMTN_TRACE_SMPL_20020301 /site_id=Regulatory_Region_JGI_AMD_5WAY_IRNMTN /length=1111
TTCTTCAATTTTCATGCTTTTCCGGACATCAGAAGGGATCTGGCCTCTTCCTGCTGTTCCAACTTTAATCACTACATTCATGTAAATCACACTTGGTAATTATACCAATAGTAAATTGATATATAAAACTATCTATTGGTAAAATTACCATCTACCTTGATAAATAATATAATATATATTTGGTAATATTACTAATTACATGGATTCGTTGGATTTAAAACATGCAAAATCGGTTCTTATTAAGTTGAGCAAAATGGGCGCAGCTAAAAAATCTGATTTATTTAATATTGTTAAAAGCCA
>Regulatory_Region_JGI_AMD_5WAY_IRNMTN_READ_1704629824 /accession=XYD3173.b1 /library_id=LIB_Regulatory_Region_JGI_AMD_5WAY_IRNMTN_20020301 /template_id=Regulatory_Region_JGI_AMD_5WAY_IRNMTN_ /sample_id=Regulatory_Region_JGI_AMD_5WAY_IRNMTN_TRACE_SMPL_20020301 /site_id=Regulatory_Region_JGI_AMD_5WAY_IRNMTN /length=819
ATATACTCATTAGGTAATATAATGGGAGCTAAAATAGCAATAGTCATAATTTCAGGATTGGACCAGAGAGATAAAGTAATGGCGGGTCTTCACGTGGCAAAAAGAATTGATGAAGCCAGGGAAGAAAATGGCGTAGAAAGAGTGGAGTTATTCCTTTTCACGGGTGGAGTAAGAGCTCTTGAAAAAGGGCAAGATAATAACGAAATGCTTGAATTAATTAAGGAATTAAGAGATTCTGGAATCTCCATAGAAGCGTGTTCAAATCAGGTCAAGAACTGGAAAATGGAAGACACATTCTCC
>Regulatory_Region_JGI_AMD_5WAY_IRNMTN_READ_1540954271 /accession=XYG44618.g /library_id=LIB_Regulatory_Region_JGI_AMD_5WAY_IRNMTN_20020301 /template_id=Regulatory_Region_JGI_AMD_5WAY_IRNMTN_ /sample_id=Regulatory_Region_JGI_AMD_5WAY_IRNMTN_TRACE_SMPL_20020301 /site_id=Regulatory_Region_JGI_AMD_5WAY_IRNMTN /length=1269
TTTTGTCTTTCATGCTGTCTTCCGCTTCCTCCGGACGCATCCGATTTTCGAGAGCCGTGGGCCGGGGAGGGATGGCCCGGACTCTCCTGATGATGATAAAAGAGAGTGCTTCCATGGGAATGTATTTGGATTGTCCATTCCCCGTTGAACCACTGGGATTCTTTTTTTCCGAATCACCCGGACGAATTCTTGTGGCGTATTCTGCAGAAGAAGAATCCTGGCTCGATGAATCTGCACGCGAGTGGGGCATCTCTTTTCTTCCTCTTGGACGCATTGTTCCTGGTCTCTGGACGATTCGCT
>Regulatory_Region_JGI_AMD_5WAY_IRNMTN_READ_1704682743 /accession=XYD28469.x /library_id=LIB_Regulatory_Region_JGI_AMD_5WAY_IRNMTN_20020301 /template_id=Regulatory_Region_JGI_AMD_5WAY_IRNMTN_ /sample_id=Regulatory_Region_JGI_AMD_5WAY_IRNMTN_TRACE_SMPL_20020301 /site_id=Regulatory_Region_JGI_AMD_5WAY_IRNMTN /length=1079
TATTGGGAAATCCTGTATTCAGTGGAATTTTTTTATTTCAATGGACCGGTCGGGATTTGATTAAAGTTTTAAGGGAATACTTATTCAAGAGATTGAAAATTCACTAAAAATTGGCATTTTTATGTGCATTGCTGCTAAAGCAAAAATTCCAGTTTAAATAAGATGGTTATAAGCAACGCAGGAATCCTCACCATGGCAATATTGTGTAACTGTCTCTAGTGTCATGACCTATTAATTATTCGTTATATTTATCTACTCCTCAAACGTTACTGTGTTAATGAAAAGAATTGAGCTTGAGAT
>Regulatory_Region_JGI_AMD_5WAY_IRNMTN_READ_1704686158 /accession=XYD22353.x /library_id=LIB_Regulatory_Region_JGI_AMD_5WAY_IRNMTN_20020301 /template_id=Regulatory_Region_JGI_AMD_5WAY_IRNMTN_ /sample_id=Regulatory_Region_JGI_AMD_5WAY_IRNMTN_TRACE_SMPL_20020301 /site_id=Regulatory_Region_JGI_AMD_5WAY_IRNMTN /length=1098
CGCATGATATTCTCCCAAGACCGTGTATTCAGATTTTCTTTATCAGATCTCAACTCAAATTTTAAAAACCCGATCAGAAGCTGCACAACAAATAGAGGGCCATGCAACTGATATTGAGGTGTTGAGAGGATATCTTCTGACTGGAGTTGGGATTTCCGGTGGAAAGTTTCCCTGGTCAGGGTATTGCAAGGGCAACTGCCCGTGTAGAGCTGTAAAAACATAAAAATCAAAAGTATCTCGTAAGGCTTTCAAGGAGAATGAAAATGGCAGATAGTGCTGGAGTCGAAGTTAAGCCAGGCT
>Regulatory_Region_JGI_AMD_5WAY_IRNMTN_READ_1540750823 /accession=XYG70149.g /library_id=LIB_Regulatory_Region_JGI_AMD_5WAY_IRNMTN_20020301 /template_id=Regulatory_Region_JGI_AMD_5WAY_IRNMTN_ /sample_id=Regulatory_Region_JGI_AMD_5WAY_IRNMTN_TRACE_SMPL_20020301 /site_id=Regulatory_Region_JGI_AMD_5WAY_IRNMTN /length=1099
ATCTATATTCTTCTCATCAACAAAGTTTGCTGCAAGTGCAAGTCCCAGTGCCTGAAGAAGTGCCTTAAATAGAATTCAGGCATTATTTCCGCACAGGAAGTCCGCCTTCAAGGCAGGGGCTTTTGCTTCAGGAATGCCCCGCCCTATCAGATACTATTTGTTCCCCTGTGAAAAAAAGTCATTCCTTGTGTACACCAACCCTTATCCGTGTCGGCTTCCTTCTCAGGGCTACTGGGACGGAGGATTCTCAGGTTTTCAAGAACCTGACCTTTGCCTTCAATTGCCCTGGCTTTTTTTCAG
>Regulatory_Region_JGI_AMD_UBA_IRNMTN_READ_1569822926 /accession=BGUC55307.g /library_id=LIB_Regulatory_Region_JGI_AMD_UBA_IRNMTN_20050601 /sample_id=Regulatory_Region_JGI_AMD_UBA_IRNMTN_TRACE_SMPL_20050601 /site_id=Regulatory_Region_JGI_AMD_UBA_IRNMTN /length=989
TGAATATATGGCTGAAACGGCAACTACAAGGATAAATCGGCTTTCTCCGGACAACCCCACTCACCTTGCCGGCAGTCTTCCCGTTGTTTTCCTGCTTCCTGATGCAGATTTCATTGACCTTCCTGAAAGAAGATCTGCATAGGTTGACAGGAGTATATCGCAGTGCTTCTCCATGCTGAAATTATCAAGGACAAACTTTCTGGCAGCTTCACCTACAGCCCTGAAGTTTCCGCTGTCTGCCGAATACCTCTTCACGGCTCGCGCAATCTCATCGGGCCTTGAGAAGTCCATCTCAATAAG
>Regulatory_Region_JGI_AMD_UBA_IRNMTN_READ_1569680523 /accession=BGUC7980.b1 /library_id=LIB_Regulatory_Region_JGI_AMD_UBA_IRNMTN_20050601 /sample_id=Regulatory_Region_JGI_AMD_UBA_IRNMTN_TRACE_SMPL_20050601 /site_id=Regulatory_Region_JGI_AMD_UBA_IRNMTN /length=1042
GCTGCATGCCTGCAGGTCGACTCTAGAGGATCCCCGATAACCAATCACTCCATAGAGTTTTTTCATTCTTTTCGGAAGACTCTTGGGAAGAGAAAAAGCATGGACTAGGCGATCTCCTTCAGAACGTACCGGAAAATGACCCAAAGAACAATGCCGACCAGAAGGGTGACTCCGGCGATGAGGGCTGCTTTCGGACCGGCGAAAATCATATAGAAAAAGACGAAAAGAAGAAAAAGACCGAGGACAAAATAGACGAAAGCTCTTATCCAGTCCTTTCCAGTCATTTTTTCCTCATCGGCG
>Regulatory_Region_JGI_AMD_UBA_IRNMTN_READ_1569680865 /accession=BGUC8137.g2 /library_id=LIB_Regulatory_Region_JGI_AMD_UBA_IRNMTN_20050601 /sample_id=Regulatory_Region_JGI_AMD_UBA_IRNMTN_TRACE_SMPL_20050601 /site_id=Regulatory_Region_JGI_AMD_UBA_IRNMTN /length=985
AAAGCCCTGCAAGACCTTCAGATCGAAGATCGTGAAGAGCTCTTCCAAGGGGTCCTCTCAGGCCAAACCCTTCGGCCAAGGCCCCTCTGCTCCTTATTAAACAAACAGGAGTGCTCGTTTGAAAAATTCTCCGCCAAGAGGTTCCTTCCCCGGCAGCAATCCCCCCCGAAGTCCATCGGACGGGAGGCTCGACCCCGAAACCTACCTGAAGGCTCTCCTCGACAATGTTCTCGCCGGTGTCTTCCTGGTCACTCCCAACCGGGGCATCCGGGACGTCAACCGACGGGGTCTTTTCCTGTT
>Regulatory_Region_JGI_AMD_5WAY_IRNMTN_READ_1541007851 /accession=XYG51357.b /library_id=LIB_Regulatory_Region_JGI_AMD_5WAY_IRNMTN_20020301 /template_id=Regulatory_Region_JGI_AMD_5WAY_IRNMTN_ /sample_id=Regulatory_Region_JGI_AMD_5WAY_IRNMTN_TRACE_SMPL_20020301 /site_id=Regulatory_Region_JGI_AMD_5WAY_IRNMTN /length=1209
GCATATAAATTATGGAATTTTAAAAACGAAGATGAATTTATCTCATTTCTCAAAGGTTATATATTCGGAAGTTTCACAATGGGGGTTATTGATAAAAACAAAACCATAAATAAAAATTTCATGCTGAAAGAGGAAGACATCAATGAAATTACAGCAATAATAGAAAGAAGATCTGCTGAATTCAGGGCAAACCTTGAAAAATAATTAATTTTTTATGAAATATATTTTCATATCTAACCATAAAAATGGCAGTAATTTCCCACAAATTAAAATAAAATACTATGAACATCCAATATTATA
>Regulatory_Region_JGI_AMD_UBA_IRNMTN_READ_1569728787 /accession=BGUC32370.b /library_id=LIB_Regulatory_Region_JGI_AMD_UBA_IRNMTN_20050601 /sample_id=Regulatory_Region_JGI_AMD_UBA_IRNMTN_TRACE_SMPL_20050601 /site_id=Regulatory_Region_JGI_AMD_UBA_IRNMTN /length=998
GCGGAGACAGCCTGCAGGGGACGTTTTCCCGACGGGGTGGAAGGGCTCTTTGTCAACTCGCCGATTCTGAATTCGGAAATCGGGGGTTTTCTGAAATCCCAGTGCCCGCTGGTCGTGATTTGGTCTCACCGGTCCGACGGGCGCGTTTCCTACAGTCTTCGAGCCTCCGCTTCCGGACCCCATGTTGCACGTATCGCGGAACAATTTGGAGGAGGGGGACACGCCAAAGCCGCCGGATTCATTTCCGACCGGATTGTGCATGAACCGTGCATCCTCAAGGCGCCTGAAAGATAAAAAAAG
>Regulatory_Region_JGI_AMD_5WAY_IRNMTN_READ_1704640482 /accession=XYD11526.x /library_id=LIB_Regulatory_Region_JGI_AMD_5WAY_IRNMTN_20020301 /template_id=Regulatory_Region_JGI_AMD_5WAY_IRNMTN_ /sample_id=Regulatory_Region_JGI_AMD_5WAY_IRNMTN_TRACE_SMPL_20020301 /site_id=Regulatory_Region_JGI_AMD_5WAY_IRNMTN /length=1165
CATTCCATTCTTTACCGCTTTTCAAAATCCTAATACGTGCAAAGCGAACTATCACATTATCAGGAAGGTACTTCCTGAGTAGTTCAAACTGATAAAGTACTGCAAGAAAAATATTAAAACATATTATGCATAATAACCCGAGTTAAGGATTAATCTCATAATTGAAACATATCAGCGCTCAATAAGAGAGTTGATGCAAGTTGTACCTTTGTCCAAAAATTTCATAGAAAATCCGTTTACATTAATTTTGAACAGATATTTTCATTAATTATCTCCCTTCACTATTCACAAGGACCATTT
>Regulatory_Region_JGI_AMD_5WAY_IRNMTN_READ_1541029021 /accession=XYG66383.b /library_id=LIB_Regulatory_Region_JGI_AMD_5WAY_IRNMTN_20020301 /template_id=Regulatory_Region_JGI_AMD_5WAY_IRNMTN_ /sample_id=Regulatory_Region_JGI_AMD_5WAY_IRNMTN_TRACE_SMPL_20020301 /site_id=Regulatory_Region_JGI_AMD_5WAY_IRNMTN /length=1251
CGTCCAAAAAATAGAATCTGGGATGATGAAACAGGTTGGCCCCCAATCTCCTAATCGGTATTCATTGATTTATAAACATAATAGTAGGGAAAGCGTCTATCCTAGGGGGAAATCCCCCCCGTTTGGACAACTGGGAATTGGGGTATCCGTTGTTAACGCTCCCCTGCCCAAAAAGAAGGGGCCCCCGGTTTGTCGTGGCCCTAGACGCAAGAGACCCAAGGTAATACGGTTTTTTCTGGACCGTAATTTTCAGTAGGGATTTTTTCTGCCCTAACGCCCGAGAAAAAACATTAACAGAGG
>Regulatory_Region_JGI_AMD_5WAY_IRNMTN_READ_1540958232 /accession=XYG39651.g /library_id=LIB_Regulatory_Region_JGI_AMD_5WAY_IRNMTN_20020301 /template_id=Regulatory_Region_JGI_AMD_5WAY_IRNMTN_ /sample_id=Regulatory_Region_JGI_AMD_5WAY_IRNMTN_TRACE_SMPL_20020301 /site_id=Regulatory_Region_JGI_AMD_5WAY_IRNMTN /length=1110
TGAACCTGGCACCAAATAGAAATCCAATAATTATACCGATTACTGTTTCAATACTGTTCTTTAGCCTGTTTAATTTTTTTATATCTATTTTTTTTATATCCATTTAATGATGTAAACAAATCTGAATATTAAATGCTTTCTTTTATTTGTTAATTTACCCATATCCTATATTTAAACATATATAATATACTATAATGTATACTTTCGCTTACCGTTATATAATAAAAAGCAATTAAGTGGTATGGAAAACCAGTTAAAATCCAATGCCATATCATTTCATGGAATTAATATTCCAGGGGA
>Regulatory_Region_JGI_AMD_UBA_IRNMTN_READ_1569684183 /accession=BGUC10397.g /library_id=LIB_Regulatory_Region_JGI_AMD_UBA_IRNMTN_20050601 /sample_id=Regulatory_Region_JGI_AMD_UBA_IRNMTN_TRACE_SMPL_20050601 /site_id=Regulatory_Region_JGI_AMD_UBA_IRNMTN /length=1028
TACAAATAGAAGGGGTCGCCTTATATCCCCGCTATGAATGGCGGAGAATTACGGCGCCATTCTGTTAAATTTGTTTTGCACATTGCGTATTGAAACAGCTACCCGCTGTAGCTTATTTTTGGAGAAATTCATGAACGTTGAAAATTTACATTCTCGCAAATCGAAACAGCCTGTCCTTATGGACAATGAGTCTGTCATAGAAAGATTATTATTGTGCTCTAGCATTTCAGCAGAGCAAATTGATCTCGCATTGACATTCAAGACAAAAATCAAGGACGTTCATGAAAGAACGTGAATCGC
>Regulatory_Region_JGI_AMD_UBA_IRNMTN_READ_1569873787 /accession=BGUC66165.x /library_id=LIB_Regulatory_Region_JGI_AMD_UBA_IRNMTN_20050601 /sample_id=Regulatory_Region_JGI_AMD_UBA_IRNMTN_TRACE_SMPL_20050601 /site_id=Regulatory_Region_JGI_AMD_UBA_IRNMTN /length=1149
TGATAGTCTGCATGGCGGGATGCAATCAGATAGGCAACAAGGATATATGTCATGGGGGGAATAGCTGCCAGAAATTTCCCCCAAGGACCAATCCAGTACCCAACAAGAAAGGAAACCAGAATAGGAACCAGAAGATAGGTCCAGAGGATGCCGCCTCCGAAGAGATGATGGAAAGCTCCCTCAGTCAAATGAAACATACGGTCCAGCAGGGCAAACAACAAAACGCCGGAAAGTATCGCCAGGGGAATTCTGATCACTGGTGGAAGATCGAGCAATGAACCCTCCGTCCGAAAACTACTT
>Regulatory_Region_JGI_AMD_UBA_IRNMTN_READ_1569691478 /accession=BGUC14056.g /library_id=LIB_Regulatory_Region_JGI_AMD_UBA_IRNMTN_20050601 /sample_id=Regulatory_Region_JGI_AMD_UBA_IRNMTN_TRACE_SMPL_20050601 /site_id=Regulatory_Region_JGI_AMD_UBA_IRNMTN /length=970
TTACAATTGTTTCCATATTATTACCTATATAAGTAATGTATGAAAAGGTATAAATACCTTTCTTTCAAAAGTACTTTGTAAATTTGATGCGGATTAGTCTGCGAAGGTACTAACCAATCACCATTTTTTGGGATTACTTTTTGTGTTTGAGCTATTGCATAACCCCTCTGTTTTCTTAGTCTAAGAAGGTCTTGGCAGATCATTTTATTCACCTTATTCATTATATTGAACAATAAGATATATAAAGCTTATTCTTTTAAATGAATAATATACTATACACCTTATTGAATAAGATTTGAC
>Regulatory_Region_JGI_AMD_5WAY_IRNMTN_READ_1704654832 /accession=XYD14596.y /library_id=LIB_Regulatory_Region_JGI_AMD_5WAY_IRNMTN_20020301 /template_id=Regulatory_Region_JGI_AMD_5WAY_IRNMTN_ /sample_id=Regulatory_Region_JGI_AMD_5WAY_IRNMTN_TRACE_SMPL_20020301 /site_id=Regulatory_Region_JGI_AMD_5WAY_IRNMTN /length=1099
GGCAAATTCAAATTATAGGGAAAAATCTTGTATTATGATGAACAGTATATCATATCCAGATTTAATGCCAGTAAAGTTAAATAGTTTTTCTCCAATATTTTGGGCAATATTTTTTTAGATAGAATACTTGTACTCGCGTTCTCCATTTATAATTTGACCAGCTAAAAATTATAATATAAAGGGGTTATATGACGAAGAAAAATACTATTGTTATCATATTTTTATAATGATCATTTCGTTCCATTATTTATCGGGTATTCATAAATAAAATATTAAGCAGGCATTAGAGAATATTCAAAT
>Regulatory_Region_JGI_AMD_5WAY_IRNMTN_READ_1541016534 /accession=XYG53896.b /library_id=LIB_Regulatory_Region_JGI_AMD_5WAY_IRNMTN_20020301 /template_id=Regulatory_Region_JGI_AMD_5WAY_IRNMTN_ /sample_id=Regulatory_Region_JGI_AMD_5WAY_IRNMTN_TRACE_SMPL_20020301 /site_id=Regulatory_Region_JGI_AMD_5WAY_IRNMTN /length=1426
ACGGGCTTGTCTGCTCCCGGCATCTGCATTACAGACTAGCTGTGACCGTCTCCGGGAGCTGGATGTGTCAAAGGTTTTCACCGCCATCACCGAAACCCGCGAGAGGAAAAGGCCTCGTGATACACCTATTTTTATAGGTTAATGTCATGACAATAATGGTTTCTTATACGTCAGGTGGAACTTTTCGGGGAAATGTGCGAAGAACCCCTATTTGTTTATTTTTCTAAGTACATTCAAACATGTATCCGCTCATGATACAATAAGCCTGATTAATGCTTCACTAATACTGAAAAAGGAAGA
>Regulatory_Region_JGI_AMD_5WAY_IRNMTN_READ_1704692623 /accession=XYD29407.y /library_id=LIB_Regulatory_Region_JGI_AMD_5WAY_IRNMTN_20020301 /template_id=Regulatory_Region_JGI_AMD_5WAY_IRNMTN_ /sample_id=Regulatory_Region_JGI_AMD_5WAY_IRNMTN_TRACE_SMPL_20020301 /site_id=Regulatory_Region_JGI_AMD_5WAY_IRNMTN /length=917
AATTGATATAGTCTCCAACTGTCGAGTTAGCATAAAAATCAGTTGAACTTTGACCTGAAACTCCAGAGAAATGCATATTTAGATTTTGAAGATATCCATTGGCACTAAACAAATTCTCAAAACTTGGAAATACCTGCATTATTATTGTTGAACTGCTATTATAATTTTTGACCCATACCTGCATTGATGTTGAATTTATACTTTGAATCCATGCATATAATAGAGTTCCGTTTGAGCTTGTAAACTGGATATTTGAACCTTTTGAGTTTATATTATAATCAGATGGATTGTTGATTGTTA
>Regulatory_Region_JGI_AMD_5WAY_IRNMTN_READ_1704638243 /accession=XYD9912.x1 /library_id=LIB_Regulatory_Region_JGI_AMD_5WAY_IRNMTN_20020301 /template_id=Regulatory_Region_JGI_AMD_5WAY_IRNMTN_ /sample_id=Regulatory_Region_JGI_AMD_5WAY_IRNMTN_TRACE_SMPL_20020301 /site_id=Regulatory_Region_JGI_AMD_5WAY_IRNMTN /length=1203
GGGACGATGCCGAGAGAAAAGGGGTACGCCTTTTCTATCCGGAGTTTTTCCGTCTGGAGGGAGAAGCCCGGCTTCGTCTCCGTTCGGAGGAGAAAGAAACGGCCAGGAATCGTTTTCTGGAGGCGATCGGGCATGCCTCGGAAGCGGGGGCTCCCATGCTGGCCCTGAAGGCCCTTCTCTCCTGTCTGAGAGCGTTTCCCGGAGAACCCTCCCCGGCACAGAACGTGTTGGACACCTTTCCCCGGAAAGAACCCTGCGCGAAACTCAGGGAAGCCCTGTTTTTGTCCGGCATCCAGACAA
>Regulatory_Region_JGI_AMD_5WAY_IRNMTN_READ_1540948333 /accession=XYG42232.b /library_id=LIB_Regulatory_Region_JGI_AMD_5WAY_IRNMTN_20020301 /template_id=Regulatory_Region_JGI_AMD_5WAY_IRNMTN_ /sample_id=Regulatory_Region_JGI_AMD_5WAY_IRNMTN_TRACE_SMPL_20020301 /site_id=Regulatory_Region_JGI_AMD_5WAY_IRNMTN /length=1331
GACGTGCACCCTTTTTGTATTTGCCNTGAGGTGAACACATCTATAAGAGATCTCCCTCCTTCTCCAAGGTGTAATCAGCGGTGATTATTTAGAATACCCGCGGCATAGGCAGTATGTATTTAACTCTGCATTGTAGCCAAAGACATTGTTCTGGTGTGACCTCGGAGAACACATTGCAAAGATATATGCGGAACATTTCAGAAATATTGTCTAGCGAACCTTAGTTAATAGTACAACTATTATTGTAACACAATCTTTTAATTGGTCTAAGCGCGGGATCTTTTCTGACATATATAAATC
>Regulatory_Region_JGI_AMD_5WAY_IRNMTN_READ_1704627494 /accession=XYD2284.b1 /library_id=LIB_Regulatory_Region_JGI_AMD_5WAY_IRNMTN_20020301 /template_id=Regulatory_Region_JGI_AMD_5WAY_IRNMTN_ /sample_id=Regulatory_Region_JGI_AMD_5WAY_IRNMTN_TRACE_SMPL_20020301 /site_id=Regulatory_Region_JGI_AMD_5WAY_IRNMTN /length=854
TTNNNNTTAGAGGAATGCAGCTTGCATGCCTGCAGGTCGACTCTAGAGGATCCCCCTTAATATTATATTATTTCCTGTGGAATCAAGCAATAATGGAATTTGAGTATTGTATATTTCCTTATTATATACGCTCAGAAGAATGCCAAAATTATTTTCATTGACAAAATCCACAATCTTTTTTATATCAGTTATCCTGAATTCGGCTGGCACGTACATTTATTTATATGGTTAAATCTTATAAAAATATTTCTTACTGGAACATCAGGCAAAAGTCATTCATCTCTGGATGCATGATCAGGA
>Regulatory_Region_JGI_AMD_5WAY_IRNMTN_READ_1540747036 /accession=XYG68666.g /library_id=LIB_Regulatory_Region_JGI_AMD_5WAY_IRNMTN_20020301 /template_id=Regulatory_Region_JGI_AMD_5WAY_IRNMTN_ /sample_id=Regulatory_Region_JGI_AMD_5WAY_IRNMTN_TRACE_SMPL_20020301 /site_id=Regulatory_Region_JGI_AMD_5WAY_IRNMTN /length=1190
AACTTCGAATGGATAGATCGAGATTTGATTAAAGTTTTGAGGGAATACTCAAAAAGGGTAATGTTATCTTCATTTAGTCAGAAATACTTATTTGTCCGCTTTGACCATTATAATGGAAGATGCCAGTAACTCATAGTCTCTCTACCTATGAAGCAATGGAATGACTAATTAGCGAGGTCAACCTCTGGTGCCCTTTACATATCAAAACTCTAAAGGTTAAATCCCGGGAACTCCGAAAACCAAAAAAACGGGCGACCCTTTCCCCCCTTGGCTGGTAAATTATTCGCCCCCCCCTTTTTC
>Regulatory_Region_JGI_AMD_UBA_IRNMTN_READ_1569741169 /accession=BGUC38586.x /library_id=LIB_Regulatory_Region_JGI_AMD_UBA_IRNMTN_20050601 /sample_id=Regulatory_Region_JGI_AMD_UBA_IRNMTN_TRACE_SMPL_20050601 /site_id=Regulatory_Region_JGI_AMD_UBA_IRNMTN /length=1161
GAGGGGCCCGAGGCCGAGCAGGTCTTCGTGGGCGGCTCGTCCCGGGTGGCCTCGGCCTTCGACGCCGTGGAGACGGTCCGCTCGGTGCTGGCCATCTTGGAGCAGCAGCTGGTGGTGGTCGAGCTCATCGAGGAGGTCCTGGACCGGGGGTTGTCGGTGGCCATCGGGGCGGAGCACGGCTTCGAACCGCTGGCCTCCTGCGCGCTGGTGGTGTCGCCGGTCGAGGTCCAAGGGGAGACGACGGGGGTCATCGGCGTGCTGGGGCCGACCCGCATGAACTACCCGCGGGCCTTGGCGGCG
>Regulatory_Region_JGI_AMD_5WAY_IRNMTN_READ_1704631016 /accession=XYD4016.b1 /library_id=LIB_Regulatory_Region_JGI_AMD_5WAY_IRNMTN_20020301 /template_id=Regulatory_Region_JGI_AMD_5WAY_IRNMTN_ /sample_id=Regulatory_Region_JGI_AMD_5WAY_IRNMTN_TRACE_SMPL_20020301 /site_id=Regulatory_Region_JGI_AMD_5WAY_IRNMTN /length=820
TAGTTCTCTGATTTCAGAGGGTTTCATTCTATTTACAACATCTGAAAAGTTATATTTCATAAACAGATATTATAAATTCATTTATAGATTTGTCTTACCTAGATATACCTCATCCAGTATTGAGCAATTATATTGAGAAAATTAATGTGAATAGAACATTTGAATCTCCACAAAAATAAGGTTGTAATTGAAATTGAAAGACAAAATTCATCGAATTAAAGAATCGAGATAAAATCAGCTTAAAATTAAGAAAAAGTGTGCTATTACAAAAAATATTATAACAAAGGAGAAAATGTTGAC
>Regulatory_Region_JGI_AMD_5WAY_IRNMTN_READ_1541026187 /accession=XYG65469.b /library_id=LIB_Regulatory_Region_JGI_AMD_5WAY_IRNMTN_20020301 /template_id=Regulatory_Region_JGI_AMD_5WAY_IRNMTN_ /sample_id=Regulatory_Region_JGI_AMD_5WAY_IRNMTN_TRACE_SMPL_20020301 /site_id=Regulatory_Region_JGI_AMD_5WAY_IRNMTN /length=1057
TCCGGCGCCTTCGTCTCTTCTGGATGACAAGGCGACAACCTCTCCGTCCCCCAAACCTCCAAGCCGCGACCATCAAGGAAGTCTCGGCGAGTATTTTCGCCTCGAGGCCCAGAAAAAACTCCTCAAGACGGAGGCGGCCAACGCCGCTCTCAAAAAAGAGATTTCGGCGAAGGATCCTCTTCGGCTCGAAGAGGGGGGAGCCGGTCCCTCGGTCGCGGTCGCCGTGGGGATGGGAAGGAAGAGGAGAGCCGTTCTTGTTTGGCCGAACGGTCGGAGGATGGAGGTCTCCCTGGGAGAGAA
>Regulatory_Region_JGI_AMD_UBA_IRNMTN_READ_1569752697 /accession=BGUC44774.g /library_id=LIB_Regulatory_Region_JGI_AMD_UBA_IRNMTN_20050601 /sample_id=Regulatory_Region_JGI_AMD_UBA_IRNMTN_TRACE_SMPL_20050601 /site_id=Regulatory_Region_JGI_AMD_UBA_IRNMTN /length=996
GAGTTTCTTGTCCATTGTCCACAACCGGAACCCGATCAATCTTGCGGAAGCAAGAAGACAAGCGTCCACATATCCGATACCCTTTCCCATCAGCCGGTGATGCTCCACCGGCCAGAGGATTTCTTCCGGGTTGGCGCAAGGACATCGGGGAAGGGATGCAAGAAGGGAAAGAACGTTTTCGCGATCCCGAAAGTGGCCTAAGGCCAGTTCCCCAAGGATAAAATCGTGTATCGAAACAGATTCTTGTTCCAGAATCTTCCGGAGGCGAAGGTTCCCTGTCCGGAAATGATTGAAGTTTCG
>Regulatory_Region_JGI_AMD_5WAY_IRNMTN_READ_1704675622 /accession=XYD20972.x /library_id=LIB_Regulatory_Region_JGI_AMD_5WAY_IRNMTN_20020301 /template_id=Regulatory_Region_JGI_AMD_5WAY_IRNMTN_ /sample_id=Regulatory_Region_JGI_AMD_5WAY_IRNMTN_TRACE_SMPL_20020301 /site_id=Regulatory_Region_JGI_AMD_5WAY_IRNMTN /length=985
ATGGAACCCTCACATGAAAACGGCCACTGTGATTCTTGCGGAAGGAGCAATGTCGTCCTCTACAAGCTCTCTCTGGGCCATGATTTCTTTGATCGTCCCTACGACAGGCTGACCTCGCCGGGAGATCTCTTCCCTCGCTGGTATTGCGAGGAGTGCTCCCGGGAGAAGGATTTCCAGCGGGATGTCCGGGCCATACGGGAGGAGTTCGTCAAGCTTCGGTGCGGTCAGTGTTCGCTGCTTGATTCCCGTCAGTGTTTCCCGGGCCCGGCAGCGGATTGCGAGATCGATCAAAGCGTCAAG
>Regulatory_Region_JGI_AMD_5WAY_IRNMTN_READ_1704690112 /accession=XYD25416.y /library_id=LIB_Regulatory_Region_JGI_AMD_5WAY_IRNMTN_20020301 /template_id=Regulatory_Region_JGI_AMD_5WAY_IRNMTN_ /sample_id=Regulatory_Region_JGI_AMD_5WAY_IRNMTN_TRACE_SMPL_20020301 /site_id=Regulatory_Region_JGI_AMD_5WAY_IRNMTN /length=1108
GGTTTGAGAAGATTTCATCCTAGCTATTTATTTTCGTATTTATGAAATACTCAGTTATTCTTGATAATGAAGGGTATGGCATATATGTGCCAGTGTTAACTGTTGGATATCTGACTATTCAGGGCTTCATTGATAAACATTTAAAAGGTACTATAGGAAGGAAACACAGAATAAATTAGATTTCCGGTTATTATATCCCTGTTGATGTTATAGCGCACTAAGTTCCCTGAAAGAATTAGGCCTGATTCCCCTGTAAAACAAAAAGATATATAATATCCTTAGAGTTCTGAACTGTTTTGG
>Regulatory_Region_JGI_AMD_5WAY_IRNMTN_READ_1541015075 /accession=XYG52341.g /library_id=LIB_Regulatory_Region_JGI_AMD_5WAY_IRNMTN_20020301 /template_id=Regulatory_Region_JGI_AMD_5WAY_IRNMTN_ /sample_id=Regulatory_Region_JGI_AMD_5WAY_IRNMTN_TRACE_SMPL_20020301 /site_id=Regulatory_Region_JGI_AMD_5WAY_IRNMTN /length=1248
TCTCCTATCAACGGTTTTCTCCGGGGTTTAGCCCGAGGTCTCCTCGCAAACTGACTTTGTCGATAATAAGGCATATTTTTCAAATGCGTCAACATACTACAAAAATTAATATGTCTCGCAAGAGCGGCAAATATCATCGGGTATCTGAATTCTGTGATTGATTTCCTGTTTTCTGATCATCCCTGTTTTTTTATGTAATTTCTATTTTCGTGATTGACTTCTTTATTTTGGCTCTATATTCTTAATCCATACTTTCTGATTGATATCCCTCCATCTTCGAGAAGGCTATGGCCGATCCCT
>Regulatory_Region_JGI_AMD_5WAY_IRNMTN_READ_1704694506 /accession=XYD31289.x /library_id=LIB_Regulatory_Region_JGI_AMD_5WAY_IRNMTN_20020301 /template_id=Regulatory_Region_JGI_AMD_5WAY_IRNMTN_ /sample_id=Regulatory_Region_JGI_AMD_5WAY_IRNMTN_TRACE_SMPL_20020301 /site_id=Regulatory_Region_JGI_AMD_5WAY_IRNMTN /length=1163
ACCTGCACGTGACTCTAGAGGATCCCACGTAGTCTATAGGCAATCCACTCTTCACAAGGGATACCGTGGAATCCAGAACAATGTCTGGCTTCTAGTCTCCAATGTCAGAGGATATTTTGAACTCTATATCTATATCATTTCTTTCCATCATTGCCGCTACCAGTGGGTAGCAAACTGGTCCAGGTGCTGCTATAACTTTCATAAACCATCATTGCAAACTCATTTATTAAAGTAATGTGAACATAAGCATTATGTATGAAATAAATATTATAGAAAATTGTTTTCATATTTTCTTTATCG
>Regulatory_Region_JGI_AMD_UBA_IRNMTN_READ_1569691091 /accession=BGUC13861.b /library_id=LIB_Regulatory_Region_JGI_AMD_UBA_IRNMTN_20050601 /sample_id=Regulatory_Region_JGI_AMD_UBA_IRNMTN_TRACE_SMPL_20050601 /site_id=Regulatory_Region_JGI_AMD_UBA_IRNMTN /length=1018
AAGATGAATATCAGTACGGAGAGTGCTGGTCCCATAGAATTGAATCCAAGATCGTCATGTCCAGCCATTCAGATGACAAGGTACTCTATTTTTGGCGCTCGCGAGGTTTTTCAGGCCAATCATAGGAAAAAATTGACCCTTAATTGCCGGAGATATAAATATGTGAGATATGTCTCTGCTCCCAAGTATTCGAACCAGCATGAAAACAATATTCACACTCCACTCCCTCATCTCTGACCGAATCCATCCCATTGTCGAATAATCCCATAGAGCGCAACGTTGTCTATCAATGTGGACAAC
>Regulatory_Region_JGI_AMD_5WAY_IRNMTN_READ_1541034576 /accession=XYG60109.b /library_id=LIB_Regulatory_Region_JGI_AMD_5WAY_IRNMTN_20020301 /template_id=Regulatory_Region_JGI_AMD_5WAY_IRNMTN_ /sample_id=Regulatory_Region_JGI_AMD_5WAY_IRNMTN_TRACE_SMPL_20020301 /site_id=Regulatory_Region_JGI_AMD_5WAY_IRNMTN /length=1189
CGGTGGTTTTTTTGTTTGCCAGCAGCAGATTACGCGCATCAAGACTACGATCTCTTGAAGATCCTTTGATCTTTTCAACGGAGTCTGACGCTCATTCGGACGAGAACTCACGTGAAAGGAGATTGGTCTTGAGATTATCGTAACGGACTTCGCCTAGACTCTTGTAAACTTAAAATGAGCTTCAAATCAATCTAGATATATATGAGTAAACTTAGTCTGACGGCTTCTACTGCTAATCAGGGAGGCACTCATGTAACGATTCGTCGATTTCGATCATCCAATTTGGCCGATGCCTCATCC
>Regulatory_Region_JGI_AMD_5WAY_IRNMTN_READ_1704623834 /accession=XYD1210.g1 /library_id=LIB_Regulatory_Region_JGI_AMD_5WAY_IRNMTN_20020301 /template_id=Regulatory_Region_JGI_AMD_5WAY_IRNMTN_ /sample_id=Regulatory_Region_JGI_AMD_5WAY_IRNMTN_TRACE_SMPL_20020301 /site_id=Regulatory_Region_JGI_AMD_5WAY_IRNMTN /length=862
GAAGAGGTTTCATGGCAGAAATTGCCCTGGCGTTGGTTATTTTCAACGAGGTTGTAATGTCAGACATGCTGGATTCTGGAAATGACTCGAGAAACAGAAGAATCTTTGACTGGTTTAAAGTGAACCCCTCATTCTTCAGTCTTCTAAGTGTCCCACATGACAAGTCTAGATTCACGATAAAATATATGCTTCAAAATATTTAAACATGTTGTAAGTCCCCCCATCAGACTGTCAACCCCAGTCTCTGATTAAATTTTCCTAAATTAAATGGGCTCCAGGCAATTATTGATAAAAGGAAAA
>Regulatory_Region_JGI_AMD_UBA_IRNMTN_READ_1569686058 /accession=BGUC11336.b /library_id=LIB_Regulatory_Region_JGI_AMD_UBA_IRNMTN_20050601 /sample_id=Regulatory_Region_JGI_AMD_UBA_IRNMTN_TRACE_SMPL_20050601 /site_id=Regulatory_Region_JGI_AMD_UBA_IRNMTN /length=944
TTTTTGGCATCTGGCTATCATCCCACCATGGCCCAGCCTCGGACCATGCTAGGACTTCGCGTATGGCAGTTTGCCAAAAGCGATACGGCTGCGATTGGTGTGGTGCCAATGCTAACGGTCCCGTCCTCGGCCACTGTCAACCATTTACAGAAAGAACCGGAGACGATTGTGGTGGTGACCCCTAGTGTCGCCAGTGCTTCGCTCCGAAACCTGTGCCGCCATGGTTCTGTCCAATTAATCGATGCCCAAGCGCTCGCCGCTCTGCTGGACAAATATCCTGTTAGTAGGACACTGATTACG
>Regulatory_Region_JGI_AMD_5WAY_IRNMTN_READ_1540907169 /accession=XYG22858.b /library_id=LIB_Regulatory_Region_JGI_AMD_5WAY_IRNMTN_20020301 /template_id=Regulatory_Region_JGI_AMD_5WAY_IRNMTN_ /sample_id=Regulatory_Region_JGI_AMD_5WAY_IRNMTN_TRACE_SMPL_20020301 /site_id=Regulatory_Region_JGI_AMD_5WAY_IRNMTN /length=1110
CTCGACAGCGTTGGGAAGAGAACATCACTTAAAGAATAAATTTCTTATGAGATCACCTTTTCCTGATCGATGGTGCGAGGGGATCGGAGAGAAGCGAGAAACCAGGGGGAGAAGGCCAGAACCAGAANGGAGGAGCCGATGACATCGCTCGCAAATGCCAGCCTAAAACGATCACCCCCACCATGATGCCGCCCGCCCATGCAAGGGAGAGCAAAGACCGCGGGGGAAAATTTCCCGACCAAGACCCGATCATCAGGGCGCGGAAGTATGCCCCCAGGGAAAGAGGCGTGGACCTGATGT
>Regulatory_Region_JGI_AMD_UBA_IRNMTN_READ_1569873230 /accession=BGUC65885.x /library_id=LIB_Regulatory_Region_JGI_AMD_UBA_IRNMTN_20050601 /sample_id=Regulatory_Region_JGI_AMD_UBA_IRNMTN_TRACE_SMPL_20050601 /site_id=Regulatory_Region_JGI_AMD_UBA_IRNMTN /length=1231
CGGTTCTCCGCGGGACGCCCACCTAGTACCAGCTAAGTTACACTGCAGCGCGTTGCTTGGTTTCCGCCAGCATTCCTCGAAGGGTTTCGGACGCCGAAAAGTTTTGAGCCCGAAATTGTTCCACAATATAGTTGCAGGCATCCCAGGGGTTGACCGAATCGCCACATGTAAACACATCAACTGCGGCATATCCGTGCTCCGGCCACGTATGGACCGGTAAATGCGACTCGGAAATGACCACCAAACCGGTCACTCTCTGTGGGCTGACTTGTTGAAGGCCACTTCCCGAACTTCTTGCCC
>Regulatory_Region_JGI_AMD_UBA_IRNMTN_READ_1569874232 /accession=BGUC66392.y /library_id=LIB_Regulatory_Region_JGI_AMD_UBA_IRNMTN_20050601 /sample_id=Regulatory_Region_JGI_AMD_UBA_IRNMTN_TRACE_SMPL_20050601 /site_id=Regulatory_Region_JGI_AMD_UBA_IRNMTN /length=1235
TCCACGAGGTGGACGATCCGGTCCAGCACCTGCCGGTAGACGGGCGGACCTCGACCCACGGGATCGGTGACGTCCCCGGCTCCGCCCGTACACTCGCCCAGGGACCTGATGCGACTGGCGGCGGCCGGTTGCGGGGCCGGGCCTCGCGCGCCTGGTCGGCGGTCATGGTCAGCACGAGGTCGGCCCAGGCCACCCCATCGGCGTCCAGGAGCCGGGAGGCGTTCTCCCGGGATCGATGCCGGGCTGAGGACGCCCGGTTAGCTTGGGCGGCTGGGCTTGCCCGCGTGGGTACAGGCCGCC
>Regulatory_Region_JGI_AMD_UBA_IRNMTN_READ_1569863930 /accession=BGUC60821.g /library_id=LIB_Regulatory_Region_JGI_AMD_UBA_IRNMTN_20050601 /sample_id=Regulatory_Region_JGI_AMD_UBA_IRNMTN_TRACE_SMPL_20050601 /site_id=Regulatory_Region_JGI_AMD_UBA_IRNMTN /length=1028
TTGACTCTCCCCCTATATAAGTGTTTCTCCATGCTCATGCTGTCTGAATCTGATTGGATCCAGTACAGAGACGCGAACACTACGTCCTTACTTTTCATTCTGGAACCTTGATGAATAAAACTTATTGGAGTTGTCTAATAACATCTAACATGTTGTAGTAGGCTCTTTCCTCTTTTATAAGACTGTTACTGTCCAGGATGAGGACATCTACTCCTTCATATTCAATTATCTTGGGCTCAGCAACTTTGTTGTGTCCGTATCTTTGGCCTTGAAATGTACCTTTCCCAATCCATTCTCCGA
>Regulatory_Region_JGI_AMD_UBA_IRNMTN_READ_1569309858 /accession=BGUC67540.y /library_id=LIB_Regulatory_Region_JGI_AMD_UBA_IRNMTN_20050601 /sample_id=Regulatory_Region_JGI_AMD_UBA_IRNMTN_TRACE_SMPL_20050601 /site_id=Regulatory_Region_JGI_AMD_UBA_IRNMTN /length=1032
GCCCCAAAATGCGCACGTGGATGGAACATTTTCCGTTTCCACGGCGCGGCAGGCGATTTTTATCGGGTCGCGCCATCTCTACCGTCTGACGTTGTATGACCGCTCCCCCGCACACCGGACCCCCGTCCCCAAAAAGGATGTGTTCGAACCCTGACCGCGCACTCCGTCCCGTCGAACTTCGGCGTGTCCCACGAAACAAGACGGGAGTCACTCCACATCCGAAGATCAACTGTGGCTCGAAGGTTATCACGGGCAGAAACAGGTGTCCAAGGCAGAGTTTTTTTCAATGGAAAAATTTCT
>Regulatory_Region_JGI_AMD_UBA_IRNMTN_READ_1569693262 /accession=BGUC14951.g /library_id=LIB_Regulatory_Region_JGI_AMD_UBA_IRNMTN_20050601 /sample_id=Regulatory_Region_JGI_AMD_UBA_IRNMTN_TRACE_SMPL_20050601 /site_id=Regulatory_Region_JGI_AMD_UBA_IRNMTN /length=1016
CATAATGCAAATTCAAAAGGAAGTCGTCCATTATCCTACGCTTAAGACCATACTGGCTATAGAGGAGGTAGTAAAGAAGGCCAATAACCCAGTCAGCAGGAACCAGATACTGGCCAGATTGCAGACTGGTGTAATGCGCTCGACCCTGAACCTTGCGCTTGACTACATGGAGAAGCGGGGGATGGTGCTTGAAACTAAGAAGGGTTTCATCTGGACATTCAACCCTAGCAAGAAGCTGGAGAAGGCCGAGCAGGAAGGTTTACCGATGTGATGTTTTGGTGGAGAAACGCGTTTCAATAA
>Regulatory_Region_JGI_AMD_5WAY_IRNMTN_READ_1541012760 /accession=XYG52426.b /library_id=LIB_Regulatory_Region_JGI_AMD_5WAY_IRNMTN_20020301 /template_id=Regulatory_Region_JGI_AMD_5WAY_IRNMTN_ /sample_id=Regulatory_Region_JGI_AMD_5WAY_IRNMTN_TRACE_SMPL_20020301 /site_id=Regulatory_Region_JGI_AMD_5WAY_IRNMTN /length=1135
TCGACGGGCGCACCCTTCGCAAGGTCCTCTTCGCCAACGGGTTCGAAAGGACGCATAAAGTAATCGCTGCTGGCGGATTCCCTCTTCCATTCGGACGGAAACATTGTCGGCTCTCCTCTTTGGTATGGTGGTTTCAGATGGCAAGCCTTCCGGAGCTTCAACGGGAATATGTTACACTGATTGACGTTTGCAAAAAAGGGATGGAAAGCGAGTCTCGACCTTTGGAAGGAGTCCCTTCGCTGGTCCTGTCTGAATCGTTCATTCGCGGAGAAGGAGAAAAAATGGGGCCGATTTCTGGTG
>Regulatory_Region_JGI_AMD_UBA_IRNMTN_READ_1569318402 /accession=BGUC71837.y /library_id=LIB_Regulatory_Region_JGI_AMD_UBA_IRNMTN_20050601 /sample_id=Regulatory_Region_JGI_AMD_UBA_IRNMTN_TRACE_SMPL_20050601 /site_id=Regulatory_Region_JGI_AMD_UBA_IRNMTN /length=1188
CGGCTGCGGCCCTTCTCGACCCGGTAGAAACGTTCGAAGATCCGTTCGAGCTCCCGGGCCGGGATCCCGATGCCCTGGTCGGCCACGGCGAAGACCACCTCGCCATCGTGGACCGTCCCGCTGAAGCGCACCAAAACGCCCTCGTAGGAGTACTTCACGGCGTTCTCCAGCAGGTTGTAGAGGGCCGAGACCAGCTGGCGACGCTCGGCCACCACGGCGACCGGCGGGTCGGGCTCCTCCAACTCGATCTTCACTGCCCGCTGCTCGGCCGCGGGCCGGACCCGTTCCAGGCCTCGGCCA
>Regulatory_Region_JGI_AMD_UBA_IRNMTN_READ_1569726136 /accession=BGUC31041.y /library_id=LIB_Regulatory_Region_JGI_AMD_UBA_IRNMTN_20050601 /sample_id=Regulatory_Region_JGI_AMD_UBA_IRNMTN_TRACE_SMPL_20050601 /site_id=Regulatory_Region_JGI_AMD_UBA_IRNMTN /length=1234
GATCTCCCGGACATGATGTTCAAGTACGCCTCCCAGCTTGACGCCTGCCGGAGTCTCACCGATGATCTCAACCGGAACCTTGTTCCGAACAAGGTCTTTTTCAGAAAGCTCAAAAAAATCGAGGTGCATAATCCTCCCGGTCAGAGGATCTCTCTGAACATCCCGGATAATGCCATGACCGATCCCTTGCCATCCGAGGCCCCGTGACTTCACGCGGAAAATGCGTGGCTTCCTGCCTGGGAATGAAAAGTTTCTTGGAATGAGCCAGATCCACGAAAAGCAAATCGCCTTTCCGGCGCT
>Regulatory_Region_JGI_AMD_UBA_IRNMTN_READ_1569708277 /accession=BGUC22080.g /library_id=LIB_Regulatory_Region_JGI_AMD_UBA_IRNMTN_20050601 /sample_id=Regulatory_Region_JGI_AMD_UBA_IRNMTN_TRACE_SMPL_20050601 /site_id=Regulatory_Region_JGI_AMD_UBA_IRNMTN /length=945
CCACATTCTCAAGAATGTTATGAATCTTAGATAGGCTTTCCAAGAGTTCCTCTTCATTCCTTCTTTCGATCTCATTTTTCAAGGATTTTCTCACGATCTCAGAAATGTTGATTTTCAATTTCTTTGCTTCAGCGAGAGTCTCCTCATCCAAACGAATACTTACTAACCTAGTCATATACAGTTGTAATGCGTTTTATGTATATCTAAAGTGTGTTTGGTGGTTATTGTATTTACAAAAGGAGATCATAAGACTTTCTCCTTATGCATCGCCTCATAATATTAGGTTCCATAGATAATATT
>Regulatory_Region_JGI_AMD_UBA_IRNMTN_READ_1569721766 /accession=BGUC28851.b /library_id=LIB_Regulatory_Region_JGI_AMD_UBA_IRNMTN_20050601 /sample_id=Regulatory_Region_JGI_AMD_UBA_IRNMTN_TRACE_SMPL_20050601 /site_id=Regulatory_Region_JGI_AMD_UBA_IRNMTN /length=1021
GCAGTGAACCGCCCGGGGCCTGGTGGAGGCTCCGACCTCACAGAAAAGTCGGGCAGACTTATCCCTACGACGCGAGGGCCGCCACCACCCCGGCGGGCACCGGGTCCATGACGCAGGTGGCCACGACCTGGCCGACTTGGACGCTAAGGCCCAGCTGGCAGGCCGAGAGGAACGGGTCGATCCCCAAGTCGACCCGGAGCAGGGGCAGGACCGGGGTCTGGAGCACCAGCTGGTCCCCGTCCTCGACCGCCACCTGGACGGCGACCGGCACCCCGAGCACGTCGGTCTCCACGACCCCCC
>Regulatory_Region_JGI_AMD_UBA_IRNMTN_READ_1569310443 /accession=BGUC67834.x /library_id=LIB_Regulatory_Region_JGI_AMD_UBA_IRNMTN_20050601 /sample_id=Regulatory_Region_JGI_AMD_UBA_IRNMTN_TRACE_SMPL_20050601 /site_id=Regulatory_Region_JGI_AMD_UBA_IRNMTN /length=1244
CTTGTTGCCTATTGCGAGAGAGAACGACGAAAACTTGCAAGCTTGACAGACGAGGAACTCCGCACTTTCTCTCCCGCCTTTCCCGAACAATATGCGCGCGTTCTTACTCCGGAAAATGCCGTCCGGAGGCGCAATCTCCCGGGGGGACCTGCTCCTGAGCAGGTGGAAGTGCGTATCCGGGAAATAGAGCGTGAACTGGATGGTCGATGAGACGAACTCCCGTTTTTTTAAGGTCGGGGGCCCTGGGAATCCTTTTTCTTTTTCTGTTTTCGCTTGCCGCCTGTGGTGTTCAGGGAACGC
>Regulatory_Region_JGI_AMD_UBA_IRNMTN_READ_1569689570 /accession=BGUC13097.g /library_id=LIB_Regulatory_Region_JGI_AMD_UBA_IRNMTN_20050601 /sample_id=Regulatory_Region_JGI_AMD_UBA_IRNMTN_TRACE_SMPL_20050601 /site_id=Regulatory_Region_JGI_AMD_UBA_IRNMTN /length=964
TAAGTTGTTGAAGGTGATTGAGAAGGCAACGTATTCTGGATCCAGTCGTTCAGCCGGACCGACAGATACTGCATGACCGGAATCACTTGATCGTATTGCATCCGGACAGGACCGACCAGTCCAACCGAACCGAGCCAGACTTCACCGTTCAGCAGAGGAACCGATACCAGCGTGCAGGGCTTCAACCCCGGAATCGGATTTTCGGACCCGATCTGTACGGAAACCCCCCCATGCCGGACAAGGTCTTCAAAAATCTCCAGNCAAGCCATTTTTTTCTCAAAAACCTCCATCAATGAATGA
>Regulatory_Region_JGI_AMD_5WAY_IRNMTN_READ_1540932326 /accession=XYG35249.b /library_id=LIB_Regulatory_Region_JGI_AMD_5WAY_IRNMTN_20020301 /template_id=Regulatory_Region_JGI_AMD_5WAY_IRNMTN_ /sample_id=Regulatory_Region_JGI_AMD_5WAY_IRNMTN_TRACE_SMPL_20020301 /site_id=Regulatory_Region_JGI_AMD_5WAY_IRNMTN /length=964
GCCTTAAAATTATATAACCCCTCGCGGAAAATATCAATGAGATGTCTTCCCTTCTCCATGACTTCGACATAGTCTTGCCAACCGGCATGGTTGAGTGAATCACGTCCGTCCTGAATACTTTCGTGGGTAGGAGTCGTGGGTGCAGGAAAACATTCTCCACGCTGGCGTCCTTTCCTCTTNTCGACGTCACGGTGATAGGGCCGTCAATGACCCAGACACANATAGATCTCTTGACTAAGACGCGCCATANAGAAATATTATGAGTATCACTAAGTATTTTGTTTTTGACCNATACAANNT
>Regulatory_Region_JGI_AMD_5WAY_IRNMTN_READ_1704647830 /accession=XYD18309.y /library_id=LIB_Regulatory_Region_JGI_AMD_5WAY_IRNMTN_20020301 /template_id=Regulatory_Region_JGI_AMD_5WAY_IRNMTN_ /sample_id=Regulatory_Region_JGI_AMD_5WAY_IRNMTN_TRACE_SMPL_20020301 /site_id=Regulatory_Region_JGI_AMD_5WAY_IRNMTN /length=985
GGACAGTTATTTTGGTTAGATGTATGAAAAAAGTCTTTTGGGCACCTTGTCATGGTGATGTTAGGTGGAGAGTCGGAGAGTCAGTATAAAAATAACTTGGACCCATGAAGTCGCAACTTAGATTTGCTCCCCTTCGCCTCCTCATATTACAATGAAACAAAGTGTGAATAGAAGACTGGTCGAGTTATCTCCCTTCTTAAACAGTCACCAATCACGGAAATGATCAGAATACTGATAGGAATGGATGTACATGAATGTAACATATACATAACTGAAATGGAACATAATGCAAATGTGAAT
>Regulatory_Region_JGI_AMD_5WAY_IRNMTN_READ_1540960868 /accession=XYG46799.g /library_id=LIB_Regulatory_Region_JGI_AMD_5WAY_IRNMTN_20020301 /template_id=Regulatory_Region_JGI_AMD_5WAY_IRNMTN_ /sample_id=Regulatory_Region_JGI_AMD_5WAY_IRNMTN_TRACE_SMPL_20020301 /site_id=Regulatory_Region_JGI_AMD_5WAY_IRNMTN /length=1216
ATAGCGTGTGCCGTCAAGATGGCAAATCCCGGACCATTCATTTTTTTGCTGATCGAACTTGGCCGAACAGGACACTATAATTGTCCTGTTCCCAAAAGATGCACGCAGAGCATCTCGAACGCATTTCGAGATCCGTTTCTCGCTGAGATAACAAAATTTCTGAATTTTGGCCAACCCATGTAAAACTTCATTGTGTCCGTTGCTTCACTTCCATTTTCGGCCCCATGATTCCCCTTTTCTTTAATCCTTTGCCACCAGGTTCCAAAAGGTCCGCTCCAACGGGAACCCCACCCATATCGT
>Regulatory_Region_JGI_AMD_UBA_IRNMTN_READ_1569748295 /accession=BGUC42559.x /library_id=LIB_Regulatory_Region_JGI_AMD_UBA_IRNMTN_20050601 /sample_id=Regulatory_Region_JGI_AMD_UBA_IRNMTN_TRACE_SMPL_20050601 /site_id=Regulatory_Region_JGI_AMD_UBA_IRNMTN /length=1169
GCAGGTCACCTAGAGGATCCCCGCGGATACAGGGGCTGGAAGGTGGAGGTGGTCACGACCTGAAGGACGGGGTGCGGGGGTGTGACGTGGTCATGGCTCTCCGGCTCCAGCTGGAGAGAGCCACGGCCAGCTATATTCCCTCCCTCGGGGAATACGCGCGCCTCTATGGGATTTCCCCCGCGGTCCTTCGTCTGGCAAAGCCCGATGTTCTGGTCCTCCATCCCGGTCCGATCAACCGGGGCATTGAAATTCAGGACGAGGAATCGTTTCTTGCCCGCTCGGGAATTCTGGATCAGGTTC
>Regulatory_Region_JGI_AMD_5WAY_IRNMTN_READ_1541004812 /accession=XYG49854.b /library_id=LIB_Regulatory_Region_JGI_AMD_5WAY_IRNMTN_20020301 /template_id=Regulatory_Region_JGI_AMD_5WAY_IRNMTN_ /sample_id=Regulatory_Region_JGI_AMD_5WAY_IRNMTN_TRACE_SMPL_20020301 /site_id=Regulatory_Region_JGI_AMD_5WAY_IRNMTN /length=1188
CTCCGGTCTTTTGAAGGGGCCCCGGGACAGAGCGGTTGTGCTAAGATGGCCGAAGGGCACGACCCGAAGCAATCCGGGCCGTGCCCGGACAGACGTTCGTTCATCCGGAAAAACGGCACTTCCGGCCTTCACCGTTCGCCAGGCCCTCCTCCGAAGGCGCTCCGCTTCGGTGTTCCGGGGTGGACTGACAGCCCCGGTCGAGGGTCCTGTCTCCGGACCGGACACAGAAGGCCGTGCCAACCCCACCGAAAAAGACAAGAAAGGAGTTTGCCTTGAACATGCATTCCTCCCTCCGAGACC
>Regulatory_Region_JGI_AMD_5WAY_IRNMTN_READ_1541034127 /accession=XYG57740.g /library_id=LIB_Regulatory_Region_JGI_AMD_5WAY_IRNMTN_20020301 /template_id=Regulatory_Region_JGI_AMD_5WAY_IRNMTN_ /sample_id=Regulatory_Region_JGI_AMD_5WAY_IRNMTN_TRACE_SMPL_20020301 /site_id=Regulatory_Region_JGI_AMD_5WAY_IRNMTN /length=1120
ACTGAAGTCAATTGAAGAGCCATACAGGTCAACAAGAAATATTTATGGAGGTGCAATTAATAGTTAAATCGCAAAACTCGAGTTATTATAAGCATCTTTTCTGCCATAGAGAGTGATTATTCACACCTATATAATTCTCTACTAAACGTTTAAGAAACAAAAAATACATATTCAAACGTATAAATCGCACAGGAAATTATGGAAGTGTATTTATGGCTTATCAGAAAAAAATTTACCTGAATAGTTATTTATCGTGGCTATAATAGTAATGCTGATGGCCGGTTGAATGGGCCCACTATG
>Regulatory_Region_JGI_AMD_5WAY_IRNMTN_READ_1704652458 /accession=XYD16067.x /library_id=LIB_Regulatory_Region_JGI_AMD_5WAY_IRNMTN_20020301 /template_id=Regulatory_Region_JGI_AMD_5WAY_IRNMTN_ /sample_id=Regulatory_Region_JGI_AMD_5WAY_IRNMTN_TRACE_SMPL_20020301 /site_id=Regulatory_Region_JGI_AMD_5WAY_IRNMTN /length=1201
AAAAATACCAGTAAAACAACAAATAAGGGTGAAATAATACAAAATATTTTTGAGAGTATAGAACCTAAATATAACGGTTCCAAGAAAATATTAGAGAGCCTACTTAAATTGTATAATAATGGCGTTTCAAAATCTTTTAACAATAAATGCTATACATTTTTTGTGTCCAACGAAACCATATCAATACTGCAGGCAAATAAAAGTATATTTACAAAACAAAAATATAAGCTCTCGCATTTAAAAAGCGAATTAGATTTCATTATACTAAAACCATGCTGTTCAAATTTATTTGAATCTGGA
>Regulatory_Region_JGI_AMD_5WAY_IRNMTN_READ_1540955548 /accession=XYG43207.b /library_id=LIB_Regulatory_Region_JGI_AMD_5WAY_IRNMTN_20020301 /template_id=Regulatory_Region_JGI_AMD_5WAY_IRNMTN_ /sample_id=Regulatory_Region_JGI_AMD_5WAY_IRNMTN_TRACE_SMPL_20020301 /site_id=Regulatory_Region_JGI_AMD_5WAY_IRNMTN /length=1170
CTAACCGTATATGCGGTAAGCCGTATTAAATAATTCCGTTGGCAGTCATTTTAGATATGATATGTCTTACGCCTTTTACGACTGGGAGAAGAAGTATTTCCCCTTCCACTAACTTGGCAGAGTCAAGCGTACGCAAGCTTTTCAATCCAACAGATTTTACCTTCTTTTTAGGGTCTAAAGCAAATAATTTGCAATTCCACTATATAGCTCTACATTATCTACGTTGCATGAATCTGAGGAAATATAAAAACTGCTTTCCAAGAGTAGCAATTTCATGAAAAGGGTTGGACCTCAGATCTT
>Regulatory_Region_JGI_AMD_5WAY_IRNMTN_READ_1541028857 /accession=XYG66123.g /library_id=LIB_Regulatory_Region_JGI_AMD_5WAY_IRNMTN_20020301 /template_id=Regulatory_Region_JGI_AMD_5WAY_IRNMTN_ /sample_id=Regulatory_Region_JGI_AMD_5WAY_IRNMTN_TRACE_SMPL_20020301 /site_id=Regulatory_Region_JGI_AMD_5WAY_IRNMTN /length=1284
AGCGCGAACCCCGCGTCTCGATCCGACTGCTGATCCCTATCCAATAACGAGCTTCTTGATCCCGAATCGGTAACACGATACTTATCGCCGCTAGCAGAATCAGCGCGTAACAGGATTACGTCAAAGAGGTATGTTCCGGCTCCTCCACAATACCCAAGGCAATGCCCTAACTACGCTTATGCTCGACGAAAAGGAATAAGGATCAAACTCTCTGCTCAAGCCATGAACTTTTCCCAAAAAGAGTGGGGAAACTATTTGATCCGCTCAAACAACAATCGGGCCGGAAAGCAGGTGGGTTTT
>Regulatory_Region_JGI_AMD_UBA_IRNMTN_READ_1569727257 /accession=BGUC31603.g /library_id=LIB_Regulatory_Region_JGI_AMD_UBA_IRNMTN_20050601 /sample_id=Regulatory_Region_JGI_AMD_UBA_IRNMTN_TRACE_SMPL_20050601 /site_id=Regulatory_Region_JGI_AMD_UBA_IRNMTN /length=1025
GGTGACGCCCCGCACTTCGACCTCAGGGGAACCGAGCGCGAGCACCAGGGCCAGGGCGTCGTCCACGTCGTCGCCGATGTCTGTGTCGATCAGCACGGGCACCGCCACGGCCACCCCTCCCACCTCCGCGGGCCAGGGCCTGTGCCCGCCGCCGCCCGCATCCTACCGCCTGCGGGTCATGGCGACCAGGTGGGGGGCTTCCCCCTCCGGGATGTGGGGCCGCAGGCCCCGGCGCGGCGTANGCGAAGGGGGATAGGGTGCGTGCCCCCGGCGGTTCGCGGCAGGGGGGCCGACGGCGGT
>Regulatory_Region_JGI_AMD_UBA_IRNMTN_READ_1569736473 /accession=BGUC36225.x /library_id=LIB_Regulatory_Region_JGI_AMD_UBA_IRNMTN_20050601 /sample_id=Regulatory_Region_JGI_AMD_UBA_IRNMTN_TRACE_SMPL_20050601 /site_id=Regulatory_Region_JGI_AMD_UBA_IRNMTN /length=1182
AGAATTGAATTTAACCTTTTTATAATTTTTAATGAGATATCGCTTGATGATTCATTGGCATGGTTCAAGATGCTTCCTATGAATAATAAAAGAATTACACACATGCAGAATTAGAAGTAAGATCTGACAGTCACTAAGTTACATTTAATTAGCAGTACGCTTAAAGAAAAGATTTTCATTACATAACTGATATCTTGATCGTGGAAAATAGAAAGAGGCAAATGATATATGTGATAATTGCCATAATATTGGACGCAATATTTACTTATTACATTGTATATCTGAACACCCTGTGAATCC
>Regulatory_Region_JGI_AMD_UBA_IRNMTN_READ_1569723921 /accession=BGUC29933.y /library_id=LIB_Regulatory_Region_JGI_AMD_UBA_IRNMTN_20050601 /sample_id=Regulatory_Region_JGI_AMD_UBA_IRNMTN_TRACE_SMPL_20050601 /site_id=Regulatory_Region_JGI_AMD_UBA_IRNMTN /length=1151
CGTGAAGTTCCAGACCAACGAGGGCTCCTACGAGTTCGGAGACGGGGGATCCTTCCTTTCCGAGACCCCCGAGCCTCCCACGGCGCTCCTCTTTGCCACGGCCCTTCTCGTGGCGGTGGGGCTCGTCAGACGGCGGCTCCTGTCGCCGGGCGGCGCTCACAAGGGCTGATTGTCCCATCCTTCGGAAATGTGCCGGGCTCCGGAACGAGGGTCGCCTCCTTCCGGAGCCTTTTTTGCGTTTGGAGGAGGGAGCGCCTCTCTCCTCCCGCTCTTTTCCGGGGGCGAGCTCTTCAGGAAAGG
>Regulatory_Region_JGI_AMD_UBA_IRNMTN_READ_1569809239 /accession=BGUC48056.b /library_id=LIB_Regulatory_Region_JGI_AMD_UBA_IRNMTN_20050601 /sample_id=Regulatory_Region_JGI_AMD_UBA_IRNMTN_TRACE_SMPL_20050601 /site_id=Regulatory_Region_JGI_AMD_UBA_IRNMTN /length=962
GAATGCTAATCATCACACCATATGAACATTTAACGGTAAACTGTCATGGATACAGTTCAAACACTCCCCTTCAAAAGCGCACTATATTTTTCGTCTGGAAATCATATTTCAGAATGTTCGCTTAGGACTTTAATCAACTCCCATCCGATCCGTTGTAAATTCCAATTCTCTCATATTCTGTGTATAACTTTTCCTCCTGCCTGGTATGCTATTACCTATTCAAAGAACGTATTGATAGCAATCAGATTCCATCCGATTTCCTAAAGGATGCTTTTCTCTTCATGTGAATGGTGCTTCCTC
>Regulatory_Region_JGI_AMD_UBA_IRNMTN_READ_1569714232 /accession=BGUC25070.g /library_id=LIB_Regulatory_Region_JGI_AMD_UBA_IRNMTN_20050601 /sample_id=Regulatory_Region_JGI_AMD_UBA_IRNMTN_TRACE_SMPL_20050601 /site_id=Regulatory_Region_JGI_AMD_UBA_IRNMTN /length=947
GGTCCGGCGCGGGGCCGATTGATTTCTCAGGGTGGCGGTAGGACGCCTTATGCGATCGCTGTTTTGCCGCGAGCATCGCCGAGCCCAGCCGATTGAGTTTGCACAGGTCGCACAAGGGCGCGCTCGGGCGTATGCGGCCATGAATGACTCGCTTTACGGCTTTGGTGGCGCCAACGATCTCTGGCTGGTCCTCGAAGCGGCGGCGTTTTCAAGGCTCGTGCCTGGCACTCAGGCTACGGTCTATGTGCTTGATACAGAGCCAATGATGGTCTTTGAAGAGCTGGCTAGGCTGGTGGCTAT
>Regulatory_Region_JGI_AMD_UBA_IRNMTN_READ_1569314041 /accession=BGUC69644.x /library_id=LIB_Regulatory_Region_JGI_AMD_UBA_IRNMTN_20050601 /sample_id=Regulatory_Region_JGI_AMD_UBA_IRNMTN_TRACE_SMPL_20050601 /site_id=Regulatory_Region_JGI_AMD_UBA_IRNMTN /length=1209
AGGGACAGAAGAGGAAGCAGATAAACTTCCGGACAATTGGATTTTATTAGAAAACCAAACGTCCTCTGATTTGTCACCAGGAATNTTCGACCATGCGTCGATTTGCGATTTGTAATCCACTAAAATTGTGTGCAGCTAAAACTTATCATTCTATAATTTCCAGCGAGAGAGAGTCGCTCACCTGACCAAATGCTTCTCGAGGGTATTCCAGGAGAACCAGATTCAACCAGACGATTAAAACGGTCCGGAAAGAGTACCGGAAAACTTTCTCCCATCGGAATTTCAAAGGGAATCCTCTTT
>Regulatory_Region_JGI_AMD_UBA_IRNMTN_READ_1569677902 /accession=BGUC6437.g1 /library_id=LIB_Regulatory_Region_JGI_AMD_UBA_IRNMTN_20050601 /sample_id=Regulatory_Region_JGI_AMD_UBA_IRNMTN_TRACE_SMPL_20050601 /site_id=Regulatory_Region_JGI_AMD_UBA_IRNMTN /length=1070
CCTCCCTCGTAAGGCCGGGGGGGATCCTTGTGAGCTGTTCCTGTTCTGCGCTCCTGGAGTGGGAAGACCTGTTCGGTATCCTCAGAAATGTGTTGCGTAAAAAAAAGAAGACGGCAAGGCTCATTTATCAGGGACGGGCGGCGGCGGATCATCCGCGTGTCCTGGCGATGCCCGAGACAGACTACCTGAAATGTGTTGCCCTGGTACTTTAGGGGTTTTCCATCCACGGAAGCCCGGATGGCTTGATCCTGCCGGGAGAACCGTCTTTCGTCGTCGTGTGTGTCCGTCAAAGCCGGTCAC
>Regulatory_Region_JGI_AMD_5WAY_IRNMTN_READ_1540910644 /accession=XYG22207.b /library_id=LIB_Regulatory_Region_JGI_AMD_5WAY_IRNMTN_20020301 /template_id=Regulatory_Region_JGI_AMD_5WAY_IRNMTN_ /sample_id=Regulatory_Region_JGI_AMD_5WAY_IRNMTN_TRACE_SMPL_20020301 /site_id=Regulatory_Region_JGI_AMD_5WAY_IRNMTN /length=810
TATTCCCATATCCACCAGAGGAACAATCTTATTATCTATAAACACTCGAATTGTTTCCTACAAGACGACTTACCCTTAAATATACCTCACAAGATCAAGTGACTCAAGAGAATTACTAAAAAGCATTGAAAGATGACCAAAACATGCTCTTATGACCTGTCGGTCTAAAGCAGCTCTGAAGCATTTGTCAAAATTAAATATTACTGTAGTATCCGGTACTCACAAACAGCATTTCAGCAAAAAATGTAAGTGGGAGACTACCGCCTCACTACTTTCTACCATGGGGTACATTCTTCTCTT
>Regulatory_Region_JGI_AMD_5WAY_IRNMTN_READ_1704634651 /accession=XYD6971.b1 /library_id=LIB_Regulatory_Region_JGI_AMD_5WAY_IRNMTN_20020301 /template_id=Regulatory_Region_JGI_AMD_5WAY_IRNMTN_ /sample_id=Regulatory_Region_JGI_AMD_5WAY_IRNMTN_TRACE_SMPL_20020301 /site_id=Regulatory_Region_JGI_AMD_5WAY_IRNMTN /length=873
CTTTTATTCTCTAACATAAGCGGGGATAATTATTTGACAATTGGCACTATTAGCTCTTAGAATTTGCGGCGAGAAATCCAGCACTATCGAGGGATGGGAGGATGACACTTAACTGCGTCTTACACTATGCAATGAATTGAATAATAAATATTGACGGCTTGAATCACCCATATCACTTAAAGTTAAGACAATTTAACAAACCCAGTAAGTATATAATTTCGTATAGTTAGGATAATCTGCAAACAAGTTTTTTTGAGTCTTACAGTGTTAAATCCTTTTGAGGATAATATCTATATTGCT
>Regulatory_Region_JGI_AMD_5WAY_IRNMTN_READ_1540947293 /accession=XYG42152.g /library_id=LIB_Regulatory_Region_JGI_AMD_5WAY_IRNMTN_20020301 /template_id=Regulatory_Region_JGI_AMD_5WAY_IRNMTN_ /sample_id=Regulatory_Region_JGI_AMD_5WAY_IRNMTN_TRACE_SMPL_20020301 /site_id=Regulatory_Region_JGI_AMD_5WAY_IRNMTN /length=1268
GTATTTTGGTTCACTCTACATGATGGTTCTTATCGACGGAGTGTGCGTTGGTGCCTGTTTCTCAGGTAGAAGAGACCATGATGTGCCCGCGTTGCTGTAATAGAATCATTCGACCGCGTATGAGAGGAGAGAGCCTTGCTGGAATGTTGACGACGTTCAGCTTGCTTTCACATGAATGCACTTAGTACGCTTCTTTGTTATGTTCTTCCTGGAGCAGCGAGATCTACTTTCTCCTATGCAGCAATAATACTCTGTTCTTTAAACGGGGAGTGATACCGAAATCAAGATCATGTTAACAAG
>Regulatory_Region_JGI_AMD_UBA_IRNMTN_READ_1569699249 /accession=BGUC17952.g /library_id=LIB_Regulatory_Region_JGI_AMD_UBA_IRNMTN_20050601 /sample_id=Regulatory_Region_JGI_AMD_UBA_IRNMTN_TRACE_SMPL_20050601 /site_id=Regulatory_Region_JGI_AMD_UBA_IRNMTN /length=1013
AGGGGNNAAAAGCATGCTGGTCCCCCGCCGCACACAAATGAAGCAGCTGGATCAGACTCTTATAAAGGAAAGAAGCTCCGAGATGTACAGCGCCGTGCGCGGCATACAGCACGGCATAAACGGGAAATTCGTAGGGCAGCGCATTACCGCGCTGATGACCGAATCAACCGGAGTTTCGATAAATGGAAGGACCGACTCGTACAAGCAAGTGGTGCTGCGCGGTGCAAGCAGCGATTTAATTGGCAAGCTTATAAATGTAAGCGTGCATTCTGCTACTGCAAATGCGCTTTACTGCTCCGT
>Regulatory_Region_JGI_AMD_UBA_IRNMTN_READ_1569317919 /accession=BGUC71594.y /library_id=LIB_Regulatory_Region_JGI_AMD_UBA_IRNMTN_20050601 /sample_id=Regulatory_Region_JGI_AMD_UBA_IRNMTN_TRACE_SMPL_20050601 /site_id=Regulatory_Region_JGI_AMD_UBA_IRNMTN /length=1246
CTCCTTCCCGGTCAGGCGGATCAGAAAGACATGGGGGGATCCATGAGACTGGGGGCTTTTGACGTCGACCTCAAGCCGGGGACCCGGATCCACGGTCTCTACAAGAGCGACCGGATCAGGGAACGTCACCGTCACCGCTACGAGGTCAACGGAGAATATCAGAAAGCCATGGAAGAGAAAGGGCTGCTCGTGTCAGGAACCTATTCGGAACGCCGGCTGGTAGAAACGGTGGAGCTTCCGGATCATCCCTTCTTTGTCGCGTCCCAGTTTCATCCCGAGTTTCGGTCGCGCCCGCTGGAG
>Regulatory_Region_JGI_AMD_5WAY_IRNMTN_READ_1704675217 /accession=XYD20134.y /library_id=LIB_Regulatory_Region_JGI_AMD_5WAY_IRNMTN_20020301 /template_id=Regulatory_Region_JGI_AMD_5WAY_IRNMTN_ /sample_id=Regulatory_Region_JGI_AMD_5WAY_IRNMTN_TRACE_SMPL_20020301 /site_id=Regulatory_Region_JGI_AMD_5WAY_IRNMTN /length=1035
AAAAAAAAAAAAAAGAGGGNNNNNGGAAAGGTCGATATAGCCGGNACCACATACATTGTCGGATCTTCAAGGGATGTGAGGATTTTGTCCATTTCTCTCCTTATTTCATCTATCTTTGTCATATTTCTAGATAGCATCAGTATTTGAGTTAAATTCTCAACACGATCCTTAAATAAATTATCCTTTCCTGTCAGAATTATGAGATTAAGAGTCTTATATTATAATTTTCTATTTGGAAAAATATTTGATCGCTTTAGCATTAAAAAAAGAAAAAGATATTGAGTTTAAAGGAATTCAAAT
>Regulatory_Region_JGI_AMD_UBA_IRNMTN_READ_1569813828 /accession=BGUC50355.x /library_id=LIB_Regulatory_Region_JGI_AMD_UBA_IRNMTN_20050601 /sample_id=Regulatory_Region_JGI_AMD_UBA_IRNMTN_TRACE_SMPL_20050601 /site_id=Regulatory_Region_JGI_AMD_UBA_IRNMTN /length=1208
CCACCCAGGCCCTGAAGGCACGCGCCCAAAGCCAGGGCCTTCCCTGGCGGGTGGACGACCCGACTCGTGCCAATATGTTTGCGTCCCGCGTCGCTCATGAAGCCCTCCAGCACGCGTTCCGCACGCACGGCGCTTCCACGAGCGCCGGAGGGATCGCTGGGCTGTTAAACGGCATTGTGCAGGGGCTTGCCCAACAGGATCGGTCCGTGGCCCAGCGCCCTCACATCGCCGATACCCGCGACTTGGAGCAGGCCGTGATGAACCCTCTGCTGGACGTGACGACTCGCGCTCAGCTGCAAG
>Regulatory_Region_JGI_AMD_UBA_IRNMTN_READ_1569685602 /accession=BGUC11108.b /library_id=LIB_Regulatory_Region_JGI_AMD_UBA_IRNMTN_20050601 /sample_id=Regulatory_Region_JGI_AMD_UBA_IRNMTN_TRACE_SMPL_20050601 /site_id=Regulatory_Region_JGI_AMD_UBA_IRNMTN /length=1059
GGAAGCTCCGCACCGGGAAGTTCACCAGGCCGCGATCGAATCCGTAAGGCTTTATCGTTCCGGAGGGACAGAAGACAGGGCACGACTTGAATCAGAGGTCGAGAGGATGGAGAAGGCCAGTCTGAAGGTCATCCAGGTTCTGGAAAATCTGTCCGGGAAATCCAAGATCTAGACCTTCAGGTTTTTGACGGAAAGAACATTCTCCTTTCCCGCCGAGCAGGGAACAGTGGACAATGAGAAAAGAGCGTCCGCGGTCTGGAAGGTGTTGACAGGTTTTGCCCTGAAGGGGATAATGGACCC
>Regulatory_Region_JGI_AMD_UBA_IRNMTN_READ_1569692266 /accession=BGUC14450.g /library_id=LIB_Regulatory_Region_JGI_AMD_UBA_IRNMTN_20050601 /sample_id=Regulatory_Region_JGI_AMD_UBA_IRNMTN_TRACE_SMPL_20050601 /site_id=Regulatory_Region_JGI_AMD_UBA_IRNMTN /length=984
GAGTCTCTTGCCTTCCGGACTGTCCGGGCCGGTAATGGCGAAACCTTCCGGAAGCCCGAAAATCGGCTTTCCGAAATGGTGGTCGAATTCGATCCGGGATCCGGCAAGTTCGTGACGGGAATCCATGCCATGGGTCCGAGGCTCACCCCATCGTATCTGGTCCCGGTCACCCCCGGGGAGAAATTGACCTGGTCTCCCGACAAAAAGGAATCCGCCGCGACCGCCAACGATTCGGCCTTCGAATCCCCAAAATTGCCCGAAGCGGAGACGGCCGAACCCGAGCCGGATCTCTCTCTCCCC
>Regulatory_Region_JGI_AMD_5WAY_IRNMTN_READ_1704646442 /accession=XYD17586.y /library_id=LIB_Regulatory_Region_JGI_AMD_5WAY_IRNMTN_20020301 /template_id=Regulatory_Region_JGI_AMD_5WAY_IRNMTN_ /sample_id=Regulatory_Region_JGI_AMD_5WAY_IRNMTN_TRACE_SMPL_20020301 /site_id=Regulatory_Region_JGI_AMD_5WAY_IRNMTN /length=993
AACTGAGCTGGTACNTGTTCTTTNCTATTTGCAGCTATGGGTCTAATATCACACTCATATATAGAATGCTAGTTACCTATGAAAGTTGCAACAGCTTACATGTCAACGTCCAGTATCGCCATGTACAAATTTATAGGCATCAGGGTTAATGAGAGAAACGTGAAAGCAGGATCCTGCATTGCATAGAACTCGTGTTTCCCGGCATAAATTCTGTGGTGTTCAATATAAAAACTGGTATTAATGAATTGCCCATTAAATGAAAGGGAATGATACCTCTTTTGAACAAGGAAGGAGGTAACA
>Regulatory_Region_JGI_AMD_UBA_IRNMTN_READ_1569820805 /accession=BGUC54242.g /library_id=LIB_Regulatory_Region_JGI_AMD_UBA_IRNMTN_20050601 /sample_id=Regulatory_Region_JGI_AMD_UBA_IRNMTN_TRACE_SMPL_20050601 /site_id=Regulatory_Region_JGI_AMD_UBA_IRNMTN /length=992
GGCGATTCCGTTTCTGGCGAGAACGGAGATGACAGCGCAGGAATCGCGTTCCTGGGCCGAAAAGGAGCCGGAGAGCCCTTCGTGAGGCTGAAGGACGGGAATGGACGGTTTGCTCTGCATTCTTATCCTGACTATATTTTGTCGTTAGTATTGTGTCTGTGACTGGAGGAGATTCTCCCGCATCCGGGGAAAACGCGCCGTCCGGGTCCGGGTCTCCTTTTGACCCGGGTCCGGTTGCGGTGTTAAATATCAATTATATCGAACGATGGAAAAGTCTTTCAAGGGAAGCTCCGGGAAGCG
>Regulatory_Region_JGI_AMD_UBA_IRNMTN_READ_1569741379 /accession=BGUC38692.x /library_id=LIB_Regulatory_Region_JGI_AMD_UBA_IRNMTN_20050601 /sample_id=Regulatory_Region_JGI_AMD_UBA_IRNMTN_TRACE_SMPL_20050601 /site_id=Regulatory_Region_JGI_AMD_UBA_IRNMTN /length=1111
GCGAGTTTCTTAATAAGGTTTGCCATTCAGAAATTCTCCTTTGTTTCCCTGTGGTTTATATTAAGTTACCTGTATTAATTTTTTTCCGTCGATACCGTACCTCAAAATCTTTGTCTTTGGTATTTCCCTTATCTATCTCAATTATCCTTCTCGTTTAACATTTAACTACCTTATGTGGCCTCATCTCAGTTAAATGTTGGAGAAAAGGGGTAATCTCGCAAAAGCATAGGTTCTTTATGCCAAATATGAAAGAGAACAGGCAACGGTAATATATTGGGTACATATCCTGACACACTGATG
>Regulatory_Region_JGI_AMD_UBA_IRNMTN_READ_1569683926 /accession=BGUC10268.b /library_id=LIB_Regulatory_Region_JGI_AMD_UBA_IRNMTN_20050601 /sample_id=Regulatory_Region_JGI_AMD_UBA_IRNMTN_TRACE_SMPL_20050601 /site_id=Regulatory_Region_JGI_AMD_UBA_IRNMTN /length=978
CTCGAGGTATTTTTAGGAGAACAAGATTCAACCAGACGATAAAAACGGTCCGGAAAGAGTACCCGAAAACATTCTCCCATCGAAATATCAAAAGGAGATTCTCTTTCAGAGACATGACGGGAAAAATCTTCAAATCCTGATTTCCCTGGATGCCGCTCCAAATCGTTATCGACTTCAATGGAATGGAAGTACACTGTTCCTTCATGTTCCACGTGGAACAGCTTCCAAAACAATCGATCAAATCCTTCACAGACACCGAAGGTGGATTCAAAATCGACTCAGCAGACCTGTTTTAAAAGT
>Regulatory_Region_JGI_AMD_UBA_IRNMTN_READ_1569872648 /accession=BGUC65590.x /library_id=LIB_Regulatory_Region_JGI_AMD_UBA_IRNMTN_20050601 /sample_id=Regulatory_Region_JGI_AMD_UBA_IRNMTN_TRACE_SMPL_20050601 /site_id=Regulatory_Region_JGI_AMD_UBA_IRNMTN /length=1218
TCTGTTTGGGATGTAAGTAGTGTAGCCTGACTTTCTCTCCTCTCCGTTGCTGATCCAGTCCAGGCCGAATGGGAGGGAGTCGGGATGAAGCTGGTCGTTCATTGCAAGCTCCTCTCCCCTGTTTATAGCATCAATGTGGGATTCGTCAATTTCACCTGTCTTTGTCTTTCTGAGAAGCTCTTCTATCTCCGGCGTTCTGAAGTAACTGCCGGTCATTGTTGTTTTGAACATGAATAATGATTGAGCAGTATGATAAAAATGGTTATAGAGAAACTATTACCAGGAGTAATAATACCTTCA
>Regulatory_Region_JGI_AMD_UBA_IRNMTN_READ_1569672049 /accession=BGUC3380.b1 /library_id=LIB_Regulatory_Region_JGI_AMD_UBA_IRNMTN_20050601 /sample_id=Regulatory_Region_JGI_AMD_UBA_IRNMTN_TRACE_SMPL_20050601 /site_id=Regulatory_Region_JGI_AMD_UBA_IRNMTN /length=1053
TTGAATGTCCAGAGCCGCGGGCGCTTTATTCAGAAGCAAACACCGGCGGTAGTCGGTCTTGGGATTCTTGGTATTGTCGAAGTTGTAGCCCTTATTTTTCATACTCGATTCTACCCCGAACTTCCTGCCATTCCGCATCCTGGGGTGCCCACCCTGGGCAATACGGAAACGATCGGGATGGTTCTTTACACACAATACCTCTTCCCGTTTGAAATCGCCTCGCTTGTACTTTTGATTGCCCTTGTAGGGGCGATCGTCCTTGCCAAAGGCAAGTTAAAGTTTCGCTAGTCTGTCTGGAAT
>Regulatory_Region_JGI_AMD_5WAY_IRNMTN_READ_1541003572 /accession=XYG54662.g /library_id=LIB_Regulatory_Region_JGI_AMD_5WAY_IRNMTN_20020301 /template_id=Regulatory_Region_JGI_AMD_5WAY_IRNMTN_ /sample_id=Regulatory_Region_JGI_AMD_5WAY_IRNMTN_TRACE_SMPL_20020301 /site_id=Regulatory_Region_JGI_AMD_5WAY_IRNMTN /length=1190
CTCCCCATTTTCTGAATGGAGGGCTTGTAGTACAGTTCCGTTCGCCTTCTTCCTCGCTTGCCCCACTTCAACCGTGTCTTCCCACTACATAAATGACCCCTTAATACAACCAAGCAATAAGTGACAAGAGGTAGGTGCTTTTTTTGAAACGCATTGTTTCCTTGTCTGATTTTTTTGTCAACAAAATATCCCTCTCACATCATCTTTCCCATTACCTTGGTGATGAGAGACAGGAGTGGCTGGTAAAGCGTAAGGCCCATGACGACGGCACCGATGCCTGANACAACCACCATGGCCGGG
>Regulatory_Region_JGI_AMD_UBA_IRNMTN_READ_1569313842 /accession=BGUC69541.y /library_id=LIB_Regulatory_Region_JGI_AMD_UBA_IRNMTN_20050601 /sample_id=Regulatory_Region_JGI_AMD_UBA_IRNMTN_TRACE_SMPL_20050601 /site_id=Regulatory_Region_JGI_AMD_UBA_IRNMTN /length=1315
TCCGGTCGACCAGGGTCCAGTCACCCCGGGCCTCCGAGGGCCCCACCATCTGCCCGACGGCTGCCAGGAAGAGCAGGATTCCGCCCCTTTTCATCCTCTTGCGCCGGAGACTCCGGCTTTCATGCCCGCGGAGGGGTAGCGCCTTCTCCGGTTCTCCTTTCTCATGGTCGGCATGCGTCGAATTCCGTACCCGTAGGGCCGGTTGAGAGCCGGAAGTCCTTGCAAGAATTCCCTTGACCACTCCGGAGCCGTGCTGCTTTTGCCTTGCCGGGGCTACAACGCGCCCCGTCCGGTAAGTGC
>Regulatory_Region_JGI_AMD_UBA_IRNMTN_READ_1569755630 /accession=BGUC46243.y /library_id=LIB_Regulatory_Region_JGI_AMD_UBA_IRNMTN_20050601 /sample_id=Regulatory_Region_JGI_AMD_UBA_IRNMTN_TRACE_SMPL_20050601 /site_id=Regulatory_Region_JGI_AMD_UBA_IRNMTN /length=1119
NNNTTGCATCTAGCCTGTCCTGNTGGGAGACTGGGTATCACGACGAATATATCCGTCCTTCCGGGATGGATGCGGGAAATCGCCGGAAATACAACTTCCCTACCATGCCGCCGGCGTTCATGTTGTTCTCAGGCCCCGGCCGGGCACTTCCGGAAAGGTTCTGGTCTTTCTCGACGGAAAACCGGTTTCCCGGAAGGTGGCCGGGGAGGATATCCGGTACGATTCCTCGGGAAAATCCTATATTCAGGCTGGTGAGGCCCGCATGTACAATCTGACCCGCGGTCAACCCTTTGGCGGGTA
>Regulatory_Region_JGI_AMD_5WAY_IRNMTN_READ_1540999681 /accession=XYG56147.b /library_id=LIB_Regulatory_Region_JGI_AMD_5WAY_IRNMTN_20020301 /template_id=Regulatory_Region_JGI_AMD_5WAY_IRNMTN_ /sample_id=Regulatory_Region_JGI_AMD_5WAY_IRNMTN_TRACE_SMPL_20020301 /site_id=Regulatory_Region_JGI_AMD_5WAY_IRNMTN /length=1070
GTGCCTACTCTCTTGTATAATAACTTAATAGACTATAAAATTTGCGCTTTCATCCCTCTCTAACGAAAGGGGACTTCCCGCTTATATGTTAAAATTAGTTTATCAGGAATCCGATTATTCGTCATCATCGTCGTCCTCTTCTTCATCATCATCATCCTCATCGTCGTAATGCATCGTGAAACTGACCATTGAAGCACCTCCAATAACTAAATTAATTTACAGGTTAATAAATTTTTTGGTAGATGTCCTTACAATTTTTAAAATGGGGTTATAAAAGGGTTCTAACTGTTAATGAATAAT
>Regulatory_Region_JGI_AMD_5WAY_IRNMTN_READ_1540744487 /accession=XYG70533.b /library_id=LIB_Regulatory_Region_JGI_AMD_5WAY_IRNMTN_20020301 /template_id=Regulatory_Region_JGI_AMD_5WAY_IRNMTN_ /sample_id=Regulatory_Region_JGI_AMD_5WAY_IRNMTN_TRACE_SMPL_20020301 /site_id=Regulatory_Region_JGI_AMD_5WAY_IRNMTN /length=1141
TTTCCTGATTCTCAAAATCGGAGATGATCTCCGCCACTAATTGTAATGATAAATCTTACCGCACCTCCGTCGATGGAAACAATGTCTAGAATCCCATGTTTTAAAGGAAAAGAGGCAGGACAACCCACAACATTGTCTGAAGGTTGTTCGGCTTGCTTTCTCTCACCTCCTATTGTAACTCCAAAAACAAACCGATAAAGACAGTGTTTCTTATTCAGTAAAAAAGAAAGGCAAATACAATGGACGAGAGTTCAATCAGTCGAGGTGGAAAATGAGTATCCCCGGTATGGTCAAAACATG
>Regulatory_Region_JGI_AMD_UBA_IRNMTN_READ_1569871309 /accession=BGUC64913.y /library_id=LIB_Regulatory_Region_JGI_AMD_UBA_IRNMTN_20050601 /sample_id=Regulatory_Region_JGI_AMD_UBA_IRNMTN_TRACE_SMPL_20050601 /site_id=Regulatory_Region_JGI_AMD_UBA_IRNMTN /length=1143
TCGCCACTCGCCCACACTCACACGACCCGGCCGGGACAAGAACGTGTCGGGCCTCCCATCCGGCAAACAGAGATCACCCGGACACAGAAATTCCGGACAGGATCGATGCGACGGAGATCGCACAGATGTGCCTGGAGCGTTGAGGAGCGGAAATATCTTTATGGAAGATCAAGGGATGCTTGAAGACAATTTATAGTTTTTTTTGGAATTTTTGTAAAGTCTCTTATTCTTATGACTCGTTCCCCCAAAAATCCGGAGGGGCCTCTTCGGCAATCCGGGCATGCGGATCTCTTACAGCCT
>Regulatory_Region_JGI_AMD_UBA_IRNMTN_READ_1569812917 /accession=BGUC49899.b /library_id=LIB_Regulatory_Region_JGI_AMD_UBA_IRNMTN_20050601 /sample_id=Regulatory_Region_JGI_AMD_UBA_IRNMTN_TRACE_SMPL_20050601 /site_id=Regulatory_Region_JGI_AMD_UBA_IRNMTN /length=1032
GGTCGACTCTAGAGGATCCCCTCATGCTTCAGCATGATCACTTTGACTGCCTTGCACTCACTGCTGGCTGTTCACGTCCAGCAAACCTGCCCCTGACACCTGCATATAGATGCATCTCAGGACAAGCGCGCGCGTCGAGGGGGTTTGCCTATAGCGCGTTCTGTCACCCTCTCCTCCGGTAACTGGACTACCGTGCGACTCGCGTCCTTCCGACTGCAGACAGAGGAATCCGCTCCGTCAAGGCCGCCATAAGGTCTCCCGCCAATCGTTGGCACCCCTCGGCAAGAACCTGTAACCACC
>Regulatory_Region_JGI_AMD_5WAY_IRNMTN_READ_1704647605 /accession=XYD18063.y /library_id=LIB_Regulatory_Region_JGI_AMD_5WAY_IRNMTN_20020301 /template_id=Regulatory_Region_JGI_AMD_5WAY_IRNMTN_ /sample_id=Regulatory_Region_JGI_AMD_5WAY_IRNMTN_TRACE_SMPL_20020301 /site_id=Regulatory_Region_JGI_AMD_5WAY_IRNMTN /length=1121
GTATATTAGTGAACTCATTTCAGGATATAATATTGTCAGCAGCCTTGTTATTTTATTTTGGAAGGCACTGCATAAACACCAGAAGCAGTATCAACCTTTTCTGCATTTATTATTCTTGCAATGCTTTTGTTATTGATCAGGATAGATTCTATGAGCCTTGATCTGCTTACACCTTCTCCATCTGCTAAAATATCTATTGCATTTTTAAGTTCTTCATTAATCGATATAGATATCTCTTTTGTTTCTACCATAGTAATACTATAACATCTTCGTATCTAGATATAATTATGCTTTCATTTT
>Regulatory_Region_JGI_AMD_5WAY_IRNMTN_READ_1541017970 /accession=XYG50244.g /library_id=LIB_Regulatory_Region_JGI_AMD_5WAY_IRNMTN_20020301 /template_id=Regulatory_Region_JGI_AMD_5WAY_IRNMTN_ /sample_id=Regulatory_Region_JGI_AMD_5WAY_IRNMTN_TRACE_SMPL_20020301 /site_id=Regulatory_Region_JGI_AMD_5WAY_IRNMTN /length=1163
TTTCTCTTTTGTCGGAGCAATTCCTATCATTACCATGTTTACAAAACCTCCGGTCAATATACCCTAAATACCCTGGTACCCCGAGATTCCCTTCGCAAATCTTTCGCATATCTGAAGAGTGACTTTTTGCCACACAACGTTGGAATACTGCGACAACTTCCTCCAATACAGTTCTCTGAAAGATTGCTCCATTCTTCATCTTCTCTATTTTTAAGAAATATTTAAAAAAACATTCAAGAACCTTTTTTACTTGGCATTAAAAATGCTTGCATGACATCCAGATGATGTTTAAATTCTTTG
>Regulatory_Region_JGI_AMD_UBA_IRNMTN_READ_1569719622 /accession=BGUC27776.y /library_id=LIB_Regulatory_Region_JGI_AMD_UBA_IRNMTN_20050601 /sample_id=Regulatory_Region_JGI_AMD_UBA_IRNMTN_TRACE_SMPL_20050601 /site_id=Regulatory_Region_JGI_AMD_UBA_IRNMTN /length=1066
GTATTTTAAATTTTTATGACTCAATCTTACTCACATTTGTCCATTGTTCCCCAGTAAATTCCTGAAAGCCGTTCCACCTGAGCCTCTGCGCTTTATGGCTGTATTTATCTCCTGTTCGTCGAACCCCTCTGGAAGCCCTTTGCCATTGGCATAATCGAAAAGCACGAGCTTCAGTATATTCATGTAAGTGAAATTCAGAATAAGAGCTACAATCAGTAGTATGACTCCAGCTGCAATTAGAACAAGTGGAGATATTATACCGATGGAAGAGCCCAGTAAAACTATGCCAAGTATGAAAAG
>Regulatory_Region_JGI_AMD_UBA_IRNMTN_READ_1569744941 /accession=BGUC40488.x /library_id=LIB_Regulatory_Region_JGI_AMD_UBA_IRNMTN_20050601 /sample_id=Regulatory_Region_JGI_AMD_UBA_IRNMTN_TRACE_SMPL_20050601 /site_id=Regulatory_Region_JGI_AMD_UBA_IRNMTN /length=1147
GCAGGCAGCTGCATGCTGCAGGTCGACTCTAGAGGATCCCCATTGACCAGGAAGCGGCACACCTGCAAATATGGCAAAGACTGTTCGGGAGATTCTTTCCGATTCGAACCGGCTTCAAGAGATGAAAAACACGTTATGGACCGTGCGGGAAAAAGTGGGGGAGGCGGGAGCCTCAAAGGTGTTGTCGGAAGGGGTGATGAAGTTTTTGTAAAAGAATTTAGAAACAGGAGAGTTTATTGAAATTTTTTTATCGTAAAATTGAAAGAAGTAATGTAAATTTATTTTTAAAAAAATTTATTG
>Regulatory_Region_JGI_AMD_5WAY_IRNMTN_READ_1541019366 /accession=XYG64984.b /library_id=LIB_Regulatory_Region_JGI_AMD_5WAY_IRNMTN_20020301 /template_id=Regulatory_Region_JGI_AMD_5WAY_IRNMTN_ /sample_id=Regulatory_Region_JGI_AMD_5WAY_IRNMTN_TRACE_SMPL_20020301 /site_id=Regulatory_Region_JGI_AMD_5WAY_IRNMTN /length=1103
CTGCGGTGACTCTGAGGACCCCGGGGAAAGTGAAGGTCACCCTGCCGTCGGGAACTTTTGTCGCCTGGGTCGTCCGCAAGCGGATCACCTATGATCTGATCCGCCGGAAGAGTCCCCAGATTCTTTACGACTATTATGTGCCGGACCTGGGCCTGATCGCTCAGGGAGGATGGGCGGATGATGGTTTGTGGCACTGGTCCCGGAAGCTGATTTCCTACACGGTCGGGAATCCATCCCTCTCCCGGAAGCCGGAGGACCGTCCTTGAAAGGATTCGCCCATGACGACCCGACGACTGCTTC
>Regulatory_Region_JGI_AMD_UBA_IRNMTN_READ_1569816017 /accession=BGUC51456.g /library_id=LIB_Regulatory_Region_JGI_AMD_UBA_IRNMTN_20050601 /sample_id=Regulatory_Region_JGI_AMD_UBA_IRNMTN_TRACE_SMPL_20050601 /site_id=Regulatory_Region_JGI_AMD_UBA_IRNMTN /length=1014
CAACCCGTTTCCCGCGACCTCCGCAAGAAAATACAGGCCACTTTCCTCATTCCAAAATGCAATGAAGCCTTTTCCTCGCAGGGTTACAACTGCCCTTCAACCCCCAATTCCATTAAAACCTAACTAACCTCCTTCGGTAATCTTGTAACTCTAAAAATCACCTGGACCCCCCCCATCGACATAAAACCTCAAATTCCGGAAAATATCGCGACCCACTTAATGTTATCGATTCCAATCGCCCTTCCCCGATCAAAAATAATTCCGACTTTATTTCCCACTAACCGACAAAAACCCCGCCCT
>Regulatory_Region_JGI_AMD_5WAY_IRNMTN_READ_1540744367 /accession=XYG70413.g /library_id=LIB_Regulatory_Region_JGI_AMD_5WAY_IRNMTN_20020301 /template_id=Regulatory_Region_JGI_AMD_5WAY_IRNMTN_ /sample_id=Regulatory_Region_JGI_AMD_5WAY_IRNMTN_TRACE_SMPL_20020301 /site_id=Regulatory_Region_JGI_AMD_5WAY_IRNMTN /length=1179
TGGTACCGTGCCATCACGGTCACCTACCCGGACGAGACATGGGACAGCCATTCGGGATTCGTGCAGGAGATCCTGCGCCAATGTCCCGATCCCCTTCACCAGACGGTCGTTTACTTGTGCGGGATGAAGGAGATGGTGGAGGACACGATCGGGGTCCTGAAAGGTCGCATGGTGCCGGAGTCCCTGATCCTCCAGAATATCTGACCCTCCTCCTCTATTTCCTCCAGTCTGTCCTCAGACGGGGAGTCGGGAGGCATTTGCCCCGGAGGATAGTCTTTCCGGAAAGGAGAGCCTTGACTG
>Regulatory_Region_JGI_AMD_UBA_IRNMTN_READ_1569699107 /accession=BGUC17881.g /library_id=LIB_Regulatory_Region_JGI_AMD_UBA_IRNMTN_20050601 /sample_id=Regulatory_Region_JGI_AMD_UBA_IRNMTN_TRACE_SMPL_20050601 /site_id=Regulatory_Region_JGI_AMD_UBA_IRNMTN /length=1081
CAAGGGACTTGGCGAGCCGCTCGACCTGCTTTTCCGGAAGCCGGATCCGAGCGGCGCAAAAAAGCAGGTCGCTCGCTCTCAAAAAGTCCGTCTCGGCGCCAAAGAGGCCGGCCAGATACTGAACCTCGGGAGAGACGCCTTGTCAGTGGGAAGTGTAAAATCCCCCCCAAGTGGGAAATGAAAAATCCCCCCTCCCCACGGAGGAGGAGAGATGACACACGAGGGTCACCAGGGAGAAAAAAGAGCTATGCTTCTTTCCGGAACACCTTTCGGAAAGGAGGAGCTCTTGGTTGGCAACAA
>Regulatory_Region_JGI_AMD_5WAY_IRNMTN_READ_1704643474 /accession=XYD14724.x /library_id=LIB_Regulatory_Region_JGI_AMD_5WAY_IRNMTN_20020301 /template_id=Regulatory_Region_JGI_AMD_5WAY_IRNMTN_ /sample_id=Regulatory_Region_JGI_AMD_5WAY_IRNMTN_TRACE_SMPL_20020301 /site_id=Regulatory_Region_JGI_AMD_5WAY_IRNMTN /length=1068
AAAAAAAAAAAAAAAAAAAAAAAAAAAAAAAAGAGNNNNNNNNAAAGNNNNCNAAAGACGGCAGNGCAGCTGCATGCTGCAGGTGACTCTAGAGGATCCCATCTTGCATTTGAAAACATAGAGAGAATTGTTGCAAGGCTCAATGAAATATCCTCAGGCGGGAGAAATGTTTCGAATCTTATGTCTTCTGTACTCCCGTTCCTGGGAGAAGGAAGGACTGATGAAACAAAGAAATTAATGGATAAAATCAGAAATGATAAGAACAAACTTGGAATTGCAAAGGGACTGGAGAAACTTGAA
>Regulatory_Region_JGI_AMD_UBA_IRNMTN_READ_1569720910 /accession=BGUC28423.b /library_id=LIB_Regulatory_Region_JGI_AMD_UBA_IRNMTN_20050601 /sample_id=Regulatory_Region_JGI_AMD_UBA_IRNMTN_TRACE_SMPL_20050601 /site_id=Regulatory_Region_JGI_AMD_UBA_IRNMTN /length=1032
ACTGGCCATCACGCTCATCCCCACATCCAAGTCCACCTTGATCCGAACCGAGCTCGACAGCGCATCCACGTGGAAGAACGCCACCTGCTCCTCCAGTCCGTTCTCGATCAGCGTCCGCCGCGCATACCGCGTCAAGAGCGCCCCGGGCTTCCTCTGCATGTCGATCGTCAGGAGCAGCATCGGGTTCTCCTTCCCAGGTCCATCACCGCGATCTGGCGGATCTTCCCCGGGTAGCCCCCCACCTCACCTGCTCGTTCACAACCTGGGGGTCCGGTACTTCCTCCCCTTTCGCTCAACTTC
>Regulatory_Region_JGI_AMD_5WAY_IRNMTN_READ_1540957711 /accession=XYG47770.g /library_id=LIB_Regulatory_Region_JGI_AMD_5WAY_IRNMTN_20020301 /template_id=Regulatory_Region_JGI_AMD_5WAY_IRNMTN_ /sample_id=Regulatory_Region_JGI_AMD_5WAY_IRNMTN_TRACE_SMPL_20020301 /site_id=Regulatory_Region_JGI_AMD_5WAY_IRNMTN /length=1261
CCGTCAAGAGCGGCTTTGCTCCTCTTCCTTTCCGTCCGCTCAAGCCACGTCTGGACAAAATCATCAACCGGCTTCTTCCCAGGAACGGGTTTAACGAACGATCTCCCGGATAACGTTTGCCGGACTCGAACAGCTGACTTTTCGCGTATGCAGGAAAGAAGAGATGAAACAGGCCGGACAACTCCTGTGCAGGGAGATGCCCGGCCCTGCGTTTGGGGACATCGTCGAAAAAGACTTTCTGAATGCCGGTCTCGAAAAAAGACACCTTGAAATGGTCATGGTTAATGGACAGGAAAACAG
>Regulatory_Region_JGI_AMD_5WAY_IRNMTN_READ_1541020546 /accession=XYG59252.g /library_id=LIB_Regulatory_Region_JGI_AMD_5WAY_IRNMTN_20020301 /template_id=Regulatory_Region_JGI_AMD_5WAY_IRNMTN_ /sample_id=Regulatory_Region_JGI_AMD_5WAY_IRNMTN_TRACE_SMPL_20020301 /site_id=Regulatory_Region_JGI_AMD_5WAY_IRNMTN /length=1189
GATTCCCGACAAAATCCTCAAAATAGCGACAAAAGCCATCGGGAAGATCGGATCACGAGAAGACGGATGACGAACATCACCACTTCCCGGAGAGAGCTTCCCCCCGAAGGACCAAAAGGACATTTCTCCCCTTCCCCCCGGGCGGGGCCTTTTTTTTCCCTGGGCCCTGGGAAAAACCAGCGGGGAAGGGCCCCGAAGACCCGGCCATTGAACCCTTTTTGCCCCCGGGTTTTTTTCCGGGCCCCCCCCCCCGGGGAAGAGCGGAGCCCTTTTCCCCACTTAATGGGCCCCGTGGCCCGG
>Regulatory_Region_JGI_AMD_5WAY_IRNMTN_READ_1541032178 /accession=XYG62916.g /library_id=LIB_Regulatory_Region_JGI_AMD_5WAY_IRNMTN_20020301 /template_id=Regulatory_Region_JGI_AMD_5WAY_IRNMTN_ /sample_id=Regulatory_Region_JGI_AMD_5WAY_IRNMTN_TRACE_SMPL_20020301 /site_id=Regulatory_Region_JGI_AMD_5WAY_IRNMTN /length=1108
TATTCAGTTTGGTGTGTCCCATCTAAATTTGGACACTTTTGATGATATGGTTGGATTAATAAAATCCTTTATTTTCTTATATCTCGACGGACAAACATTATTATCATACTTTTGCAGTATGCCCTCATGATTTTTACTGGATTGCCAGATATGTTAAGTTCCCTGGGTAGTTAACCTGCATATTCTTATATACAGCCATAATCACGAATATAGCGCTCTCTTGACATATAGTAATATTTTTATATATTCTCAAACATAACTGTCCTAAATTAAGTGGAACAGATCACAGTTTATCCCATA
>Regulatory_Region_JGI_AMD_5WAY_IRNMTN_READ_1540747976 /accession=XYG69702.b /library_id=LIB_Regulatory_Region_JGI_AMD_5WAY_IRNMTN_20020301 /template_id=Regulatory_Region_JGI_AMD_5WAY_IRNMTN_ /sample_id=Regulatory_Region_JGI_AMD_5WAY_IRNMTN_TRACE_SMPL_20020301 /site_id=Regulatory_Region_JGI_AMD_5WAY_IRNMTN /length=1114
TGGCAAAAAATCATCCGGAGTCGAGGCATGCCAGATTTCCTCAATTTTCTGCTGAAACTGGAAAATCTCCCTTAAATGGGGCCGGGCCCGGATATGGGCAGCCAGTTGCTGCTCTCTGGTGAGCGCCATCTACTCTTCCTTTCCGGATTCATGTTTAGAGAATGTTGTGGCCTTCTTGATCCTCTGAACCCGAATCACTCCCTTGAATTGCTGTATCTCGTCCATGATGCTCTGCAAATGCGTCATGTCCCGCAACATCAGGGAGAAATTGAGAACAGCCATCTTGCGCCTGTCCTGACA
>Regulatory_Region_JGI_AMD_5WAY_IRNMTN_READ_1704639904 /accession=XYD11084.y /library_id=LIB_Regulatory_Region_JGI_AMD_5WAY_IRNMTN_20020301 /template_id=Regulatory_Region_JGI_AMD_5WAY_IRNMTN_ /sample_id=Regulatory_Region_JGI_AMD_5WAY_IRNMTN_TRACE_SMPL_20020301 /site_id=Regulatory_Region_JGI_AMD_5WAY_IRNMTN /length=1123
TCTTCCTTAGATTCCTTCTGAGTTTCCTGAAGAACTGCTCCATTCCATTGTTAGTACGTGGTATTGTATTGTCTGCATTGTTTGCAAATAGCATTTCCTCCCTTTCATGGTATTTTTCAATGATGTATTTTGCTGCTTTGAATATATGTTCAGGTATGTTTGCATGGATGAATATATCCATTTCACACTACAAAAAGAGGTAATCCATTAATAAGGTATGCTCTGTATCTATCAACTATACCTGCAACCTAAACTCCGAGCTTATTTAGGGAACATTTGAATTATTATCCAGTATTTGGC
>Regulatory_Region_JGI_AMD_5WAY_IRNMTN_READ_1540928895 /accession=XYG29226.g /library_id=LIB_Regulatory_Region_JGI_AMD_5WAY_IRNMTN_20020301 /template_id=Regulatory_Region_JGI_AMD_5WAY_IRNMTN_ /sample_id=Regulatory_Region_JGI_AMD_5WAY_IRNMTN_TRACE_SMPL_20020301 /site_id=Regulatory_Region_JGI_AMD_5WAY_IRNMTN /length=873
TAAGCATAAACATATAAAGTTCTGTGTCAGCCTAGGGAGCGAGCTAATTCACATTAATTCCGCTTGCGCTCACATGCCCGCTTATCCAGTCGGGAAACCTGTCATGCCAGCATGCTTTAATGAATCGGCCAACGCGCGGGGAGATGCGGTTTGATTATTGGGCGCTCTTCCGCTTCCTCGCTCACTGACTCACTGCACTCTATCGTTCGGCTGCCGCGAACGGTATCAGCTCCCTCACAGGCGCTCCTCCTGCTATCCACAGAATCAAGGGATAACGCAGGAAAGAACATGTCGAGAAAA
>Regulatory_Region_JGI_AMD_UBA_IRNMTN_READ_1569758206 /accession=BGUC47536.y /library_id=LIB_Regulatory_Region_JGI_AMD_UBA_IRNMTN_20050601 /sample_id=Regulatory_Region_JGI_AMD_UBA_IRNMTN_TRACE_SMPL_20050601 /site_id=Regulatory_Region_JGI_AMD_UBA_IRNMTN /length=1113
CTCTCCCTTCCCGAGTCCCCGGCATCACGAGAATCCCGAATCATATCGTTAAGGAGTGTAGGGGATGCCTTTTTAAGAGCCAGAGCCCGCTCGCCAACCTCACGGGCCATCTTCAGTTTGCCAGCATTCATTTCAAGACGGTACAATGAAGCGTAGAATGGGGGAGGTTGAGGAGCTCCAGACAAAAAGGTCTCCTCACCCTTCCTCATGGCAAGGTCGGTCTTCCCCTTGGCCAAAAGGGCGGCCATCTCCTCAGTGGCGTCAGAGGAATTCGCATGGTGTTGATGAGGCTTCACCGAA
>Regulatory_Region_JGI_AMD_UBA_IRNMTN_READ_1569753971 /accession=BGUC45413.y /library_id=LIB_Regulatory_Region_JGI_AMD_UBA_IRNMTN_20050601 /sample_id=Regulatory_Region_JGI_AMD_UBA_IRNMTN_TRACE_SMPL_20050601 /site_id=Regulatory_Region_JGI_AMD_UBA_IRNMTN /length=1181
GAGGAGGACGTACTTCAGCGCCATGGCCCTGGACCGGAACCGTCCGTACGCTTAAGACGGTGGGCCCGGGTGGCGTACCTGCGAAATCCATGAGGGCGAACGTCGTCATACCGACCCTTGACTACTGCCGAGGGCTCCCGAGGACCCTGGAGAGCTTCTCCGAGGGGCCGCTCGGCGAACCGACCCATAACCATAGGGAACCGGGGCCTGGGACGGCAGGTGACAACCGCGCCCACAAGAAGGCCCACAAAATGACCAACGCTGTGACCACGGTGAAACCACGTACAAAGAACCGCCACA
>Regulatory_Region_JGI_AMD_5WAY_IRNMTN_READ_1704625403 /accession=XYD8149.g1 /library_id=LIB_Regulatory_Region_JGI_AMD_5WAY_IRNMTN_20020301 /template_id=Regulatory_Region_JGI_AMD_5WAY_IRNMTN_ /sample_id=Regulatory_Region_JGI_AMD_5WAY_IRNMTN_TRACE_SMPL_20020301 /site_id=Regulatory_Region_JGI_AMD_5WAY_IRNMTN /length=846
TGTGCTGGTTCAGGAAAGCAATGATGTCCTGGAAAAATACCTGAAGGTGCAGCATGTCAATAAACTGGAAGGAAACTTCCTGATGGAGGTGTGATAATGTCAATCAATAAAAACACACTTGGAATAATCGATATGAAAATAGTGAAAACTCGTGAGTTTTTCAGTGATTTTCATGAACAAACACTTACAATATGGACAATGGATGGAGGATTATATGCCATTGAAGGCTTTGTTGGAGAGGTATTTGTAAAGAAAAAGANCATCTTCACTGAACCCTGCAATGTTTTGAAAGTGTACATG
>Regulatory_Region_JGI_AMD_5WAY_IRNMTN_READ_1704628780 /accession=XYD1609.g1 /library_id=LIB_Regulatory_Region_JGI_AMD_5WAY_IRNMTN_20020301 /template_id=Regulatory_Region_JGI_AMD_5WAY_IRNMTN_ /sample_id=Regulatory_Region_JGI_AMD_5WAY_IRNMTN_TRACE_SMPL_20020301 /site_id=Regulatory_Region_JGI_AMD_5WAY_IRNMTN /length=835
GTTGGAATAACAGATCTGGCAGTAATTAAAAGGTGAATATGGTAGATAATCCATAGAATAAAATCAGGTACCGATTTTAAGTAACAGGAATAGTTTACCATGGATTTATGCCAATTTTTACTGAAATTAAAAATAGCTTTTCATCTTAATAATTCATGTTTTCAAAGATACGTTATGCATATAAATTAAAAATATTTTTTCATTATTATACTTAAAATTCTATTCTATTATGTCTATTAATACCATATATTTCTTTTTGTATATTTAAACATTATTTTTATTTTAAGATATAAATTTTTA
>Regulatory_Region_JGI_AMD_5WAY_IRNMTN_READ_1541026871 /accession=XYG65577.b /library_id=LIB_Regulatory_Region_JGI_AMD_5WAY_IRNMTN_20020301 /template_id=Regulatory_Region_JGI_AMD_5WAY_IRNMTN_ /sample_id=Regulatory_Region_JGI_AMD_5WAY_IRNMTN_TRACE_SMPL_20020301 /site_id=Regulatory_Region_JGI_AMD_5WAY_IRNMTN /length=1282
CACAAATAATGGAGATGATTATGCACATCGTATAGTTACACAACAAGATGCTGAAGCTGCCTTATATTTCACTAAAATTTTAGTAAAGTATACAGCTGACCTGCTAAATAGGAATATGGTGAGATAAACATGGAAAAAGAGAATACAAAAATTCATACTTTTTATCCGTTGCAGATTTTAAGTCGTGGTTTTAAATGGGATCTGGATAAATTTTTGCGAGCTACATCGATATATACTATAAAATCGAACTTATTTCTAAGGTATGCTATGGTTATCTTACAAGTGAGGTGGGAGAATGAC
>Regulatory_Region_JGI_AMD_UBA_IRNMTN_READ_1569813063 /accession=BGUC49972.y /library_id=LIB_Regulatory_Region_JGI_AMD_UBA_IRNMTN_20050601 /sample_id=Regulatory_Region_JGI_AMD_UBA_IRNMTN_TRACE_SMPL_20050601 /site_id=Regulatory_Region_JGI_AMD_UBA_IRNMTN /length=1166
AAAAGGAACACTTGCCCAGATTTTTGGGGCACTGCACCGCAAGGTCGCGGCTATGTCGATCGACACTTTGTCAGGATTCGCCGTCGAAGGCTTAATTGACGCCACATTAGTCCATGTGGACGAAGTTCCTCGGAGAATAGACGAGCAACGTCTCAAAATCGCCATTTCAGGCGATCCTCTCTTGGTCGATCGGAAATACCAATCTCCTCTAACAATTCGCCCAACAGCCAAATGGATTGTCTTAACAAACGAGATCCCCAGCCTGTCCGATCAAAGTGTCAGTGGGAAGTGTAAAATCCC
>Regulatory_Region_JGI_AMD_5WAY_IRNMTN_READ_1704642333 /accession=XYD12728.x /library_id=LIB_Regulatory_Region_JGI_AMD_5WAY_IRNMTN_20020301 /template_id=Regulatory_Region_JGI_AMD_5WAY_IRNMTN_ /sample_id=Regulatory_Region_JGI_AMD_5WAY_IRNMTN_TRACE_SMPL_20020301 /site_id=Regulatory_Region_JGI_AMD_5WAY_IRNMTN /length=1015
CAATGGTCAAAGCCATGTATCTTTCTTGCAAACTATCCAGATAATTTTGTTGAGTTGATGCAAAAAAATCTGAGTGTGAGAGTTAGAGTGACGTATTAAAGTCAACTACCCCCGTGCTCACACAGGGAGCCTGTTCCGTGAGTGAACAACGTAGGAGTTAATTAGTTGGACTTTAAAGACACGGTGAAAAACATGAAAGAAAGTGCAGAAGTTAGATTGGAGAGATACATATACATCAGGGAATGCTTCACATGGAAAATCAATCATTATAAAAGGAGGGGAAAAGAAGATGGATATAAG
>Regulatory_Region_JGI_AMD_UBA_IRNMTN_READ_1569726377 /accession=BGUC31163.b /library_id=LIB_Regulatory_Region_JGI_AMD_UBA_IRNMTN_20050601 /sample_id=Regulatory_Region_JGI_AMD_UBA_IRNMTN_TRACE_SMPL_20050601 /site_id=Regulatory_Region_JGI_AMD_UBA_IRNMTN /length=992
CTCCTGCCGGTCCGGCAGCGCAATGTCCATCTGAAGGGGAGGATCCTGACGGTCGAGTCTTCCGGAAAATCGGGAAATCATCCGATTGTCATTGTCTATAAAAATGTACCGATGGCCGGGGCCAATGAGCGATTCCAGGGGTATCAGTACGGTCAGGTCTTTTTCTACCGATGGACGGGGGTGAACTGGGTCACGGCCGGAAAACTTGCCCGGGTCAAGGGCTTTATTTCGGATATTGCCCTGACCCGGAATCCCCGGACATTAAAGCCGGAACTTCTTGTTTCGACCGAACCGCTGTTC
>Regulatory_Region_JGI_AMD_5WAY_IRNMTN_READ_1540747285 /accession=XYG68863.b /library_id=LIB_Regulatory_Region_JGI_AMD_5WAY_IRNMTN_20020301 /template_id=Regulatory_Region_JGI_AMD_5WAY_IRNMTN_ /sample_id=Regulatory_Region_JGI_AMD_5WAY_IRNMTN_TRACE_SMPL_20020301 /site_id=Regulatory_Region_JGI_AMD_5WAY_IRNMTN /length=1179
CATTTATAATGGGTGGTACCAGTGGTGCAGCCCTTCAGAATCCATACATGCAGGTGCGTACATCAATTCCAATATACATACGATTCATGGGTCTAATAATTCTGATGCTTGGATATGCAGTATTGTACATTCTTGGGTATTTTGGTTATATAACCAATGATATTTTGTTCAATATTCTTGTTTTTGTGGTATTTATTGTAAGTCTGATTGCAGGCAGCGTAATCCAGAGAATGTACGTAAGGAAGGCTAGGTCAAGATAAATTTTATCATCTCCTGTAGTTTGGTTTGACGAGTATCCAC
>Regulatory_Region_JGI_AMD_5WAY_IRNMTN_READ_1541032542 /accession=XYG63280.b /library_id=LIB_Regulatory_Region_JGI_AMD_5WAY_IRNMTN_20020301 /template_id=Regulatory_Region_JGI_AMD_5WAY_IRNMTN_ /sample_id=Regulatory_Region_JGI_AMD_5WAY_IRNMTN_TRACE_SMPL_20020301 /site_id=Regulatory_Region_JGI_AMD_5WAY_IRNMTN /length=1082
GATAATGGATTTAGTGTAACCTGTAGCAATCAAACAAATTCGTATAATCATGTTTCAAAAACTAAAATGGTATCTGGATTACTATATGCAAAACGTAATAATAACTAATCTTATCTGCTTTTAGATCCGTTTCTGTTGATCATAGTCTTGCATTTTTCAACATTTTTAAAAATGTAATGTTACTGCACTAATATTTTATCATACTTTCTAAATTCATTGTTTTTATGTATGAGATCTGAGATATCTGATTTTTATCCAAGCCTCACTGTTACACTCTTTCCTCTTGTTAAGGATACATAG
>Regulatory_Region_JGI_AMD_5WAY_IRNMTN_READ_1540742666 /accession=XYG67464.b /library_id=LIB_Regulatory_Region_JGI_AMD_5WAY_IRNMTN_20020301 /template_id=Regulatory_Region_JGI_AMD_5WAY_IRNMTN_ /sample_id=Regulatory_Region_JGI_AMD_5WAY_IRNMTN_TRACE_SMPL_20020301 /site_id=Regulatory_Region_JGI_AMD_5WAY_IRNMTN /length=1114
TTATAAAACATTTTTTAATTTTCAGGTAACACTCTGCTTTCGTGTATCCCTATTATTTTATTCCACTGAATAATTTTAAATATCCAGGTTATATTATATATTATGGAGTTTCAATTTTCTAATAAGATGAAAAATATAAAGTCCTCTGAAATCAGGGAGCTTTTAAATATATCCATATGCCCCGCATGATATCCTTCGGCCGGTGGGCTCCCTAACCCAGAAAGCTCCCAGGCGAAGAAGTTAAGGATATACTTGATGAATAATGGAAAACTATGTTTCTTCTGCATTGCATATGGGCCA
>Regulatory_Region_JGI_AMD_UBA_IRNMTN_READ_1569741500 /accession=BGUC38752.y /library_id=LIB_Regulatory_Region_JGI_AMD_UBA_IRNMTN_20050601 /sample_id=Regulatory_Region_JGI_AMD_UBA_IRNMTN_TRACE_SMPL_20050601 /site_id=Regulatory_Region_JGI_AMD_UBA_IRNMTN /length=1169
TATGCAGTAAAATTCATAAGAAATAATGCACCATTTACAGCATCAGAAACAAAGAGAGGAATTGCTGACAGGGGAAACCCTTTTTTGGTCATACTGCTAATATTTATTGGCAAATGTAACAATTTAGAGAGGTTTCACCTGGATTAAGAGTAATTGTCTGGTTCATTATGGAAATAGACGATGGTATGACACCTTTTGCGCTACCCATGAGACAGAAACCTACGTAAGGTTGTGGTGCACCGATATTAACATATTTAATCTCTCCAGTAACGGAGCTTGCGGTTTCAGTAGCACTCAGAT
>Regulatory_Region_JGI_AMD_5WAY_IRNMTN_READ_1704649992 /accession=XYD13746.y /library_id=LIB_Regulatory_Region_JGI_AMD_5WAY_IRNMTN_20020301 /template_id=Regulatory_Region_JGI_AMD_5WAY_IRNMTN_ /sample_id=Regulatory_Region_JGI_AMD_5WAY_IRNMTN_TRACE_SMPL_20020301 /site_id=Regulatory_Region_JGI_AMD_5WAY_IRNMTN /length=1071
GAGAAGTGGCAATTCCTGAAATTCCAAGGTCTCCTCCTGCATAGAAAAGAGCCACTCCTACGATAAGTAGAATGAGCCCAATAATAACTATATTTTTACGCATTGAAATCCTACATACCATAGAAAAAGAGTTAATTAAAATTTCGGAACATTGATGTATAATTTTCATTCTCTTAGATAAATAATTGAACTTTAATCCACATATATGAAACAATTCTAACTCAAATAGATAGATCTATACCCATTCACTTGTGCATTAATTGGATTATTTTAGTATGTTGGATCTTATACCATTACAAA
>Regulatory_Region_JGI_AMD_UBA_IRNMTN_READ_1569701737 /accession=BGUC19198.g /library_id=LIB_Regulatory_Region_JGI_AMD_UBA_IRNMTN_20050601 /sample_id=Regulatory_Region_JGI_AMD_UBA_IRNMTN_TRACE_SMPL_20050601 /site_id=Regulatory_Region_JGI_AMD_UBA_IRNMTN /length=944
TTTTCCGTCAACCTTAAAAATCGCGACCGCCCTGGACCCCACTTCAACGGAGACTCCACCCCTTTTCCGGAATGGGAACAGAAAGTTCAAGGGGCATTCTTTTCATAATCAGGAAACTCCTTTTATTTTAAATATTGATCTCAGCATTCGACCGGGAGCATTAGACACCTTTAAGCCTTCGTGATACATTACCTTGATAAGGATGACAAATAAAGCCTGCTGGTGCAAGACAAGACCCCGGCGGAGGACCTCAGGCAGGGGGTTCCTGTATGTCATCAGGAGGCCGGACTGTAATGAAAC
>Regulatory_Region_JGI_AMD_UBA_IRNMTN_READ_1569714993 /accession=BGUC25452.b /library_id=LIB_Regulatory_Region_JGI_AMD_UBA_IRNMTN_20050601 /sample_id=Regulatory_Region_JGI_AMD_UBA_IRNMTN_TRACE_SMPL_20050601 /site_id=Regulatory_Region_JGI_AMD_UBA_IRNMTN /length=985
CAGGTCCTCGTCGAGAGCGGCATCTTCCCCAGCCCCGAGGGCACCCTCGCCTACCGGGAACGCTGGGAACGGCTGCTCGGCCCGGACGAGCTCAGCATCCGGCTCGACGACCAGGGCGTCCTGGTCCGTGCGGCCCGCCCGCTCCCCCTCGAGCTCCGGGTCTTCGTCCCTGCGGCGGCCCGGCCCCGCGCCCGGGACCCTGCGGGGCACCACCCGCAGCCGACCAGCCCCGTCGAGCTCAGCGCACGCCCAGCGAAGGCCGGACCACCCCACCCGCCCGCGACAAGGAGCAACCCATGA
>Regulatory_Region_JGI_AMD_UBA_IRNMTN_READ_1569313285 /accession=BGUC69262.y /library_id=LIB_Regulatory_Region_JGI_AMD_UBA_IRNMTN_20050601 /sample_id=Regulatory_Region_JGI_AMD_UBA_IRNMTN_TRACE_SMPL_20050601 /site_id=Regulatory_Region_JGI_AMD_UBA_IRNMTN /length=1175
TGGCACGGAATCTGCTCAACAACAAGCAGCACATCAGGCACCAGAGGGACGGCGCACCACAATACGGCAAAACGATTATCCAAAACCCCAAAAAGGGGAGTACGCACCAAGAAAATGCATCTCGGATTTCCAGTATCCATGGGATATTGTTTCGCGCCCAAAAACTATTTTCCATGGTGTTTCCCTTGGGATATTCAAACGCCTTTTCACGCGCGCGTGAATCTGCGTGGATATACGGGGCGCACAGGCCATTGGAAAATACAGCGCCTGCCATTCAAAGGCCGNCGCCCTGGCGCTGGC
>Regulatory_Region_JGI_AMD_UBA_IRNMTN_READ_1569675744 /accession=BGUC5454.g1 /library_id=LIB_Regulatory_Region_JGI_AMD_UBA_IRNMTN_20050601 /sample_id=Regulatory_Region_JGI_AMD_UBA_IRNMTN_TRACE_SMPL_20050601 /site_id=Regulatory_Region_JGI_AMD_UBA_IRNMTN /length=800
CGGCCAGGATCGGCGTGGGATCCGGGAGGGCCGGCCCTTCCGCCAGGAGCCGGAGGGACTCCAGACGCTCCCGGAGGGTCCCCGTGGCCAGGCGGGCCAGGGCCCGGTCGAGGGAGGGAGGGGTACCACCGGCGGGAACGGGAGGGGAAGGGGGGGCAGGATGGCCCATGGCGTCGTCCCCCCACGCGCGGGGGGATTAACTAGCCCCCCGGAGGGGCCCCTTTCCCTCGAGAAGAGGGCCCGGCCCCCGCCATGCCTATATACTCCGCCCGCCCGGGGAAGCCGCCATGCCCACGGGCG
>Regulatory_Region_JGI_AMD_UBA_IRNMTN_READ_1569670049 /accession=BGUC2377.b1 /library_id=LIB_Regulatory_Region_JGI_AMD_UBA_IRNMTN_20050601 /sample_id=Regulatory_Region_JGI_AMD_UBA_IRNMTN_TRACE_SMPL_20050601 /site_id=Regulatory_Region_JGI_AMD_UBA_IRNMTN /length=1013
NNAAACGCAATGCAGCTTGCATGCCTGCAGGTCGACTCTAGAGGATCCCCCTTCGGCTGAGTCGGAAGCCCCAAGTGTTAGGTTGCACTGTGGACGGCAATGGTTCTGTGGCGATTGCTGTAGGATACTTTTCGCGGTTGACGTCGGTAGAACTCAAGGACTTAATTAAACAGTCTTGGAAATCGACAGCACAACCACATGCGCGAAGGGAACTGGCTGACATCGTGGCTATTCCTTTAGGGCAATCGGGAATCAACTGGATGCGCAATCGCCGTGAGCGTCACGTGCGCTATTTGGAAC
>Regulatory_Region_JGI_AMD_5WAY_IRNMTN_READ_1540958267 /accession=XYG39686.g /library_id=LIB_Regulatory_Region_JGI_AMD_5WAY_IRNMTN_20020301 /template_id=Regulatory_Region_JGI_AMD_5WAY_IRNMTN_ /sample_id=Regulatory_Region_JGI_AMD_5WAY_IRNMTN_TRACE_SMPL_20020301 /site_id=Regulatory_Region_JGI_AMD_5WAY_IRNMTN /length=1162
AAGATGCCAGTCGGAAGCGCTCGATCTCTGGAACGCCTCAAGAAGAAGATTGTAAAATTCGTCTTCGGTCCAATATTCTGAATGGAGAAGATAAATCCGGACAGGATGCGTCCTGTCCCGCGAGACCAGCTCATAGATATGCATATCGTCCCCCCTCATCGTTCTCCGTTCCCGGACGCGTATCGTCAAATTATAACACGGCAGGCCGACACTCGTCCTGCCCGATTCCCCAGGGAGGCCCGATGGATCCCTCTTCGTCCCACTCTGACAGCAAATCCCCTGCCCCCCAACGGGTCCCTT
>Regulatory_Region_JGI_AMD_UBA_IRNMTN_READ_1569753289 /accession=BGUC45072.g /library_id=LIB_Regulatory_Region_JGI_AMD_UBA_IRNMTN_20050601 /sample_id=Regulatory_Region_JGI_AMD_UBA_IRNMTN_TRACE_SMPL_20050601 /site_id=Regulatory_Region_JGI_AMD_UBA_IRNMTN /length=966
CATGCCCGCCCCGAAACCTTCTTGGAACGCCGGCGTTTTCTGGAACAGGTTCTGGCGGAAGTCCATCCTTCGGGAAAAAATGCCGGATGAAATACATAAAAATTGGAATTCTGACCGTTTTGAGGAAAATCCCCCCTTGGCAACGTTTCCAAGGGGGACAGACCTCCCGTTGTTGGATAGCCTTGTAAACAATGGAGGAGGGATCCTTCTCCGAAGATTTTCCAAGGTTGAGTCCGTATAGTGCTGTAAATTCTGTGGCCGAAAATTGAAAAGGCCATCGATCTTCCCGAGAATGGTTTG
>Regulatory_Region_JGI_AMD_UBA_IRNMTN_READ_1569722906 /accession=BGUC29423.x /library_id=LIB_Regulatory_Region_JGI_AMD_UBA_IRNMTN_20050601 /sample_id=Regulatory_Region_JGI_AMD_UBA_IRNMTN_TRACE_SMPL_20050601 /site_id=Regulatory_Region_JGI_AMD_UBA_IRNMTN /length=1174
CAAAAGGACGAGCTTGACACCTCCCAGATACCAGGAAGGAAATTTTTGCTCTATTTCTTCCAGCTGGGGAGGAATCGCAGGATTGGGGGAGGGCTCTTCTGGCACGGACCACCTCATTTATCGAGAAGGATGATTGCGACACAAAGGACCCAGACAAGATATGCCATGAAACCTATTCCAAGAATGACTCATGTGTGTAACGGCCATATCCCGAGCCACCCAAAATCGGAGGGGACGAACGTCCCCTTCTGGGTAGAAAGACTAACGGGTTCCCGGGAACCAGGGCCAACAGGGGTCCCA
>Regulatory_Region_JGI_AMD_UBA_IRNMTN_READ_1569747044 /accession=BGUC41927.g /library_id=LIB_Regulatory_Region_JGI_AMD_UBA_IRNMTN_20050601 /sample_id=Regulatory_Region_JGI_AMD_UBA_IRNMTN_TRACE_SMPL_20050601 /site_id=Regulatory_Region_JGI_AMD_UBA_IRNMTN /length=994
ATCCGGGACCGGAAACGACGCGGGAAGATGATGATAGGACAATGTGCCCTCCGGAACTCCCAACAACCGGGAAACCTGCCTATCAAGGACGGCTTTGTCCACCCGGACAGAGGAGTCTCCCTTGGCCACCAGAATCTCTTTTCCCGCTTCCGCCCGGGATGCGGACAAAGCATTCCCGGACAAGAGCCAAAAGAGTCCGATCACCCACAAAAACCGGGACAGGAGCATTCCAGGTCCCATAGGTCGCCCTCCTAAAGGTCGCCGTATATCCAAGCATCCGGTTGACAGTGCGGATGCCCG
>Regulatory_Region_JGI_AMD_UBA_IRNMTN_READ_1569673870 /accession=BGUC452.g1  /library_id=LIB_Regulatory_Region_JGI_AMD_UBA_IRNMTN_20050601 /sample_id=Regulatory_Region_JGI_AMD_UBA_IRNMTN_TRACE_SMPL_20050601 /site_id=Regulatory_Region_JGI_AMD_UBA_IRNMTN /length=1012
AAACTCGTAACAGTTCTGATATGGACTGGAAGCTGACGGAGTATAGGGAATCCAACCAAGTCGCCTGGTCGGAGAACCAATTCCAGTTTGAAGCCGTAGACATTTTTCCTTGGACAGCGAAAGCGTTTGAGCCTTTGCGTCTTTGTTGTGGCAACCCCTACACTCAGATATCCGTCAATATCCCATGTCACCACTACGCCTTTCAACATATATTTCCGAATCCGCTACCAAACGAAAAAGGTTGGAAGTTTTCGTTTCTCGTTGTAGGAAGGAATATCCACCCAACTTCATTTGATTTTA
>Regulatory_Region_JGI_AMD_5WAY_IRNMTN_READ_1540946658 /accession=XYG42285.b /library_id=LIB_Regulatory_Region_JGI_AMD_5WAY_IRNMTN_20020301 /template_id=Regulatory_Region_JGI_AMD_5WAY_IRNMTN_ /sample_id=Regulatory_Region_JGI_AMD_5WAY_IRNMTN_TRACE_SMPL_20020301 /site_id=Regulatory_Region_JGI_AMD_5WAY_IRNMTN /length=1157
ATCAGACAGTAAATCATGCATTTTTTATAGTTTTAATTGCTTGTTGGTTCATCCATGTTTTAACGGAAGGCTTTAACCTTTTCATTTTATAATTTAATCGATCCAATTTACTCTCAGTTTTAGGATTTTAGACTCTTGCCAGTATATGCTTTATTTATTGTTATCAAGGCCAGGTATTATATTTACAGGTAAATTTGATAATGTTACTATTTTCTCGAAAATTCATTGTTTCACATTGAGTGAAACTGGATAAAACTATATTTTATAAAATCGCATAAGAAGTTTTATAAAATAAGTTAT
>Regulatory_Region_JGI_AMD_5WAY_IRNMTN_READ_1540941734 /accession=XYG36209.g /library_id=LIB_Regulatory_Region_JGI_AMD_5WAY_IRNMTN_20020301 /template_id=Regulatory_Region_JGI_AMD_5WAY_IRNMTN_ /sample_id=Regulatory_Region_JGI_AMD_5WAY_IRNMTN_TRACE_SMPL_20020301 /site_id=Regulatory_Region_JGI_AMD_5WAY_IRNMTN /length=819
TCAATCATATCCTTCCGGGCAACACCGTCGACATCGAAAGCGGGGGATAGCTTCAGGCTCCACGAGGTCACACGAACGCCATTTTCGATTGTTGAACAACGATCAAGGATGAATAGGCACCACGGGGAGGGCTCATGTCCTCCCCCTTTCTTTCAGAAGAGAACCCCTTCCGGAATTGAACGGATGGGACCGAAACACCGAGAAAGCACAAGGACGTGACAATGGCCGCTCCCGAACATGAACAGGGCGATTCTCTCCTCTCCCAAGGAGACCATCGCCCTCCCGTTGTGGCGCCCCTGT
>Regulatory_Region_JGI_AMD_UBA_IRNMTN_READ_1569314028 /accession=BGUC69637.y /library_id=LIB_Regulatory_Region_JGI_AMD_UBA_IRNMTN_20050601 /sample_id=Regulatory_Region_JGI_AMD_UBA_IRNMTN_TRACE_SMPL_20050601 /site_id=Regulatory_Region_JGI_AMD_UBA_IRNMTN /length=1180
TCCATGGGCGGACCGCTTGGAGTCTCTTCGCGTTTCCAGTCCACAAGAAAGAGGCTTCCGCCGGGGGGACAGGAGTCGTCGAAGTTCTTCCAGCGTCTTTTTTCTGTCGTCAATTTCATGATAGACATTGACCATCCACATGAGCCCGGATGCTTTCCGATTCCAGGGGCAAGGGAAAAGAGGATGCCGAAATGGTTTTCAGGACTTCCCGTTTATAACGTCCAAGGCTTCGCTCCTTTAAAAGCGCGAGCATTTCCGGCTGGATATCACCGCCAATGAAAGGGCCCTTGTCTCCATAAC
>Regulatory_Region_JGI_AMD_UBA_IRNMTN_READ_1569757466 /accession=BGUC47166.x /library_id=LIB_Regulatory_Region_JGI_AMD_UBA_IRNMTN_20050601 /sample_id=Regulatory_Region_JGI_AMD_UBA_IRNMTN_TRACE_SMPL_20050601 /site_id=Regulatory_Region_JGI_AMD_UBA_IRNMTN /length=1161
GGTCATCCGGATATATTTGTCGCGTAATTTGCTTGGCCCATTTCACATATCGACAATAGCGGGCTGCAATTATAAATTCGTTATCTCCGTTATGAAGATATATAGAAACCCGATCAGTTTCCTGAAACTTTAGTTCGACAGTGACCATCATTCTTAAATATCTTCTAGCAGACTGGTAACTGTTAGTTGACAATCTTCGTTAGCATTTTTCAGATTGATCCGAGGCTCCTGGAGTCTTTGACCTCGATTGGAGCCTTCCTATTCGAATGCCAGCGATATCGGCCGTTCATCCCAGGGTAT
>Regulatory_Region_JGI_AMD_UBA_IRNMTN_READ_1569859736 /accession=BGUC58718.g /library_id=LIB_Regulatory_Region_JGI_AMD_UBA_IRNMTN_20050601 /sample_id=Regulatory_Region_JGI_AMD_UBA_IRNMTN_TRACE_SMPL_20050601 /site_id=Regulatory_Region_JGI_AMD_UBA_IRNMTN /length=1036
GCGACCCCTTCCTTCAATGCTTTCAGGAAACACGCATTCTCTTCGCTTGTTCCCACCGTTACCCGGAGGGTTCCCTCAAGGAGGGGATGATGTCCGCTGACATCCCTGACCAGTATTCCTTTCTCCAGCAATACCTTGAAAAGTCTGGAGGGGCATACCCCCTTCACCCTGAAAAGATGAAGTTTGCGCGGGAAGGAACTGGAACACACCGGAATGTCCTGCATTTTCTGAAACAGATCTTCTCTCAGCCGACAGATCTCTTTCACCTGTTGCTCAGGCAGAGGATAAACTTCTTTCATC
>Regulatory_Region_JGI_AMD_UBA_IRNMTN_READ_1569712816 /accession=BGUC24358.b /library_id=LIB_Regulatory_Region_JGI_AMD_UBA_IRNMTN_20050601 /sample_id=Regulatory_Region_JGI_AMD_UBA_IRNMTN_TRACE_SMPL_20050601 /site_id=Regulatory_Region_JGI_AMD_UBA_IRNMTN /length=946
GGGCAAGACGCTTATCCTGGCGTTAATCGTGCTGGGAGGGACGTTGCTGTTCGTAATGTATCTGGGGCGTGAAGCGGAGATTAATTCAAACGCTGCGCATCACCTGACTTGGCCTTGGCCTTGAACCAGATTTTTTGTCCTTATCATTGTTTCTAATTTTTTTGCAGTCTTATGGAATGGCCCGGCGAGAATTCCTCGTCGGGTCACTTCATTTTCGTCGGAAGATGGAAAGAATTTAATATGGTCGCCTTCGGGCAACGATTCAGGTTGTCCATGTTCAAGGGGACGTGAACCGGAGCA
>Regulatory_Region_JGI_AMD_UBA_IRNMTN_READ_1569870127 /accession=BGUC64316.y /library_id=LIB_Regulatory_Region_JGI_AMD_UBA_IRNMTN_20050601 /sample_id=Regulatory_Region_JGI_AMD_UBA_IRNMTN_TRACE_SMPL_20050601 /site_id=Regulatory_Region_JGI_AMD_UBA_IRNMTN /length=1152
ATTCCGGTTGTTCGAGGCGCACCCTCCCAGAAGGAGAACGGAGGCGGCAGCGCCGGAAATGAGAAGCATTCTGTCAAGCTTCATGGAAGCCAATCCTTTCTGCATGAGTCGTTGTAAGGTGCGGGGAGCGGCCAGGAGTGTCCGCGTAAGTCCCCGTCATTTCGGATCGGGCCCGGTCGGCGGGGGCGGGTTGACCGTCCGCACCAGGAGGTATTGCCCGGCGGCGACGGTCACGCGCTCCGTCAGGAGACCTCCACTCCCCAGTCCGGTCCTCGACCGGATGGTGAGGTCGTAGGTGCC
>Regulatory_Region_JGI_AMD_UBA_IRNMTN_READ_1569682911 /accession=BGUC9418.g1 /library_id=LIB_Regulatory_Region_JGI_AMD_UBA_IRNMTN_20050601 /sample_id=Regulatory_Region_JGI_AMD_UBA_IRNMTN_TRACE_SMPL_20050601 /site_id=Regulatory_Region_JGI_AMD_UBA_IRNMTN /length=1026
ACGAAATCCATAGTCGACCACCAAACTGTGCGTACCCCTGACTTTGCTCGCTAAAAGCACTCCACCAAGCAGTCCTATCCATAGACCCACCAAGCTAGAGACCACAACAGCCTCTGGGGGAGGGAACTCACTGACCATGTGCTGAAGCTGCCCCAAACTCCCAGTGGATGCTGCCCATACAGCCACGGCTAAGGCTCCGAATACTTGACCAGCTATGAATCCCACCGCCGCTAGAGCCCACCAGGTCCAAGCATCTGAAGCACTGGCCGGACCGATAGCGCTAGGCATTGGTTGTGAACG
>Regulatory_Region_JGI_AMD_UBA_IRNMTN_READ_1569872368 /accession=BGUC65447.y /library_id=LIB_Regulatory_Region_JGI_AMD_UBA_IRNMTN_20050601 /sample_id=Regulatory_Region_JGI_AMD_UBA_IRNMTN_TRACE_SMPL_20050601 /site_id=Regulatory_Region_JGI_AMD_UBA_IRNMTN /length=1180
CTGAGAGAGCCCTTTCTAAGTTTTTCTTGAGCAACTGGGAGTTATTAATGCGGAAAAAAATGTTCCGCGTCTTTGGAAAGGCTGTTGCCTTAAGGCAACATAAATTACCCTTTCGTCTTGGAATATTCGTTCAGCCCATATACCAATTTCTGAACGACCTGATTGAGCCCTTGGGTCGTTTTTGCCAATGGAGAGGAGAGCATGCCAAGGAGTTGTGCATAAAGGGTGGCCCTGTCCGGAATACGGGAAAGTTCTGAAAGCGCAGGAGCCTCCAGCCTTTGGCCCTCAAAAACCCCGGCT
>Regulatory_Region_JGI_AMD_5WAY_IRNMTN_READ_1541022883 /accession=XYG61781.b /library_id=LIB_Regulatory_Region_JGI_AMD_5WAY_IRNMTN_20020301 /template_id=Regulatory_Region_JGI_AMD_5WAY_IRNMTN_ /sample_id=Regulatory_Region_JGI_AMD_5WAY_IRNMTN_TRACE_SMPL_20020301 /site_id=Regulatory_Region_JGI_AMD_5WAY_IRNMTN /length=1147
TTTAAATATTTGCCACATATGCACATAAAAATACTTTATATGTTAAGTGGTGCAATTAAATATTAATGTTAAATATTTTTATGATAATAATGGGAATATCATATCCAGTTTGGGATAGTGCAATGTTTGCTTATACAGTCTCGGCACATATTTTTGATAGTTGCCATCACACCTGGCAATGGCACTTTTGATAACTATATCAGAGTATATAGCACCTGAAAAAGAAAAATTAAATTTTATGGAACCCCTAGCCCATAAACCTGAACCAAACCCATTCGGGAACCAATTTTGCCTATGGGA
>Regulatory_Region_JGI_AMD_5WAY_IRNMTN_READ_1541015010 /accession=XYG52276.g /library_id=LIB_Regulatory_Region_JGI_AMD_5WAY_IRNMTN_20020301 /template_id=Regulatory_Region_JGI_AMD_5WAY_IRNMTN_ /sample_id=Regulatory_Region_JGI_AMD_5WAY_IRNMTN_TRACE_SMPL_20020301 /site_id=Regulatory_Region_JGI_AMD_5WAY_IRNMTN /length=1174
CATTCTCATCAATAAATTTCTTAATCTGTTCAATGGTTCCATTCAGTAAACAGCCCACCTTAATTGTATACATTTCAAGAACCTTTTTAGGGACATTAATGTAAACTTTCGAAGCAAGTTCATTTTCCATTTCATGATCCGATAACCGGATTAATGTCCGCACGATAAGGCTCATAATTCTCCTTAAATATAATAATATCACATTATTTAACTTTATTTGTGTATTGTTTTATATTATCAGGTAGTTATCAATAGGTGAAGTACAATCTGAGTAATAACCGATAAGCTTTAATTCCCCAA
>Regulatory_Region_JGI_AMD_5WAY_IRNMTN_READ_1540948503 /accession=XYG42498.g /library_id=LIB_Regulatory_Region_JGI_AMD_5WAY_IRNMTN_20020301 /template_id=Regulatory_Region_JGI_AMD_5WAY_IRNMTN_ /sample_id=Regulatory_Region_JGI_AMD_5WAY_IRNMTN_TRACE_SMPL_20020301 /site_id=Regulatory_Region_JGI_AMD_5WAY_IRNMTN /length=1162
GGAAGACACAAGAGCGATTCCCAATCCCGCGACTCCCGAAAACGTCCCGATCGCTCCGGAAAACACGGCATCCCCCAAACCCGAACGTTTTCTGCCGTTTTCAGGCCACCATTCCGAGAGGAAGATTCCCGGCGGTGAAGCCAGAAAAGATTCCCAGGGCGATAGCCCCATTGCCTGGGATAAACGAAACCAGGAATCCGACTCCCGGCATCTGGAGAATCAGTCCAAGGGGGAAGAACGAAGGTCCCGGAATCCATGAAGGGAAAATTTTTCCGAAAAAAAACCGGGTCCAGAAAACTT
>Regulatory_Region_JGI_AMD_UBA_IRNMTN_READ_1569819638 /accession=BGUC53657.b /library_id=LIB_Regulatory_Region_JGI_AMD_UBA_IRNMTN_20050601 /sample_id=Regulatory_Region_JGI_AMD_UBA_IRNMTN_TRACE_SMPL_20050601 /site_id=Regulatory_Region_JGI_AMD_UBA_IRNMTN /length=999
GCATACTGAGGAATCTAGGCTGAGCTACACAGTTCTTGAAGTGGAGGTCTACCTACGGCTACACTATAAGAACAACATTTGAAATCTGCGCTCTGCTGAAGTTAGTAACCTTCGAAAAAACATTGTTACCTCTTGATCCTTTCAACAAATCACCGCTAAAAGCTGTGATTTTTTTGTTTGCGAGCATCAAATTATTCGCAGAAAAAAAGGATATCAAGAGCATCCCTTGATCTTTTTCTATGGGGTCTGAACCTTTAGTGAAACGAAAACTTCCTCTAACCGAAATTGGGTCATTAAGAT
>Regulatory_Region_JGI_AMD_UBA_IRNMTN_READ_1569681914 /accession=BGUC8964.b1 /library_id=LIB_Regulatory_Region_JGI_AMD_UBA_IRNMTN_20050601 /sample_id=Regulatory_Region_JGI_AMD_UBA_IRNMTN_TRACE_SMPL_20050601 /site_id=Regulatory_Region_JGI_AMD_UBA_IRNMTN /length=999
CTTTTGAGATGCCGGAATATCCGGGCATAAAAATGATGCCGACCTATCATCCGGCCTACCTTCTTCGGAACCCGTCCGCGAAGAAAGATGTCTGGTCGGATTTGCAGACCGTCATGGGATGGATGGGACTCTCCCGCCCAGGGCAGAAGGAGGGGAAATGAGGGCTGTATTCTGGGTCGCTGTTGTCGCGGCTGGTCTTCTCTTCCTTTTGGAGAATGACCAGCAGACCGTTATCCTGCGTATCCCTTTCTGGATCGGAACTCCACCTTTGCCTGTCGGGATTGTCGTTATTCTCTCCAT
>Regulatory_Region_JGI_AMD_5WAY_IRNMTN_READ_1541021954 /accession=XYG61332.b /library_id=LIB_Regulatory_Region_JGI_AMD_5WAY_IRNMTN_20020301 /template_id=Regulatory_Region_JGI_AMD_5WAY_IRNMTN_ /sample_id=Regulatory_Region_JGI_AMD_5WAY_IRNMTN_TRACE_SMPL_20020301 /site_id=Regulatory_Region_JGI_AMD_5WAY_IRNMTN /length=1109
TATCTGGAAAACCTGGATGAAATTCGTCGTCATTATCCGGGCTTTCGCTCCATTGCGGAAGTGAACATGGCCGTGTGGGTCCTTCATGAACGGGTTTATGGGGTTCATTTTTCAGAAGAGATCCGCAAATCGTTCGACGAGGACCGGTTCATGGAAGGACTCCGTCTCCGGAACATGGCTCATCTGCTCGATCTTTCAGACATGCGTCTGGCCCGTTCACTCTTTCCGGTGAATCTCCGTCTTTCCGCCCAGCTGGCGGGTTTCTGTTTCGAGCAGAAAGTCCGGAATCTCTATGAAAAG
>Regulatory_Region_JGI_AMD_UBA_IRNMTN_READ_1569698495 /accession=BGUC17575.g /library_id=LIB_Regulatory_Region_JGI_AMD_UBA_IRNMTN_20050601 /sample_id=Regulatory_Region_JGI_AMD_UBA_IRNMTN_TRACE_SMPL_20050601 /site_id=Regulatory_Region_JGI_AMD_UBA_IRNMTN /length=990
GACAGGGGGGATCCCCCCTCTTTTCTGACTCGGACCACCGATTTCCTCCCATCTCACCCTGCCGAAGGCACGGCCCCAAAACTCTCGTTCGATATTGTAACAGCTCCCGTCTCCATGAAAAAGCCCAACCCCCCCCCAAAGGATCCGGCCCTTCGAAAAGAAGGACAAAAGTGACGCCCAAGGAATTTCCGCGGGGGCCGAGCCTCCCGTCAAAGCCCCGAAAAGGGCCAAGAGGGCAAAACACCTCCTTCCCGACCGTCTCTCCTTGACTCCCCTCCTCCTTCCTCTCCAGCGTGAAGC
>Regulatory_Region_JGI_AMD_5WAY_IRNMTN_READ_1704688969 /accession=XYD24572.y /library_id=LIB_Regulatory_Region_JGI_AMD_5WAY_IRNMTN_20020301 /template_id=Regulatory_Region_JGI_AMD_5WAY_IRNMTN_ /sample_id=Regulatory_Region_JGI_AMD_5WAY_IRNMTN_TRACE_SMPL_20020301 /site_id=Regulatory_Region_JGI_AMD_5WAY_IRNMTN /length=1105
GGTCAAGGAGGAGAAATCCATCCATGAGGACCTCCTGAAGGGAATGGAGTCCACCTACAAAAGGGGGATCGGGATGCTGGACCACCTGGCTGGTGTCCATGAATACTACCGGCCCCTCCGGGCGATCGATCCTGCCGAATGGAGGGATATGGCGGAGAACCTGAAGATGAACTCCTCCGTGGAATTTGTTGCAAAAAGTGATATGGGAGAGTAGATACGAAATGAGGCACACTTCATGCCGTGATCGGGTGGAGGTACGGAACTAAGGAGTTGTAAAAAAATAATTGTAACTAATAATGG
>Regulatory_Region_JGI_AMD_5WAY_IRNMTN_READ_1540960548 /accession=XYG46479.g /library_id=LIB_Regulatory_Region_JGI_AMD_5WAY_IRNMTN_20020301 /template_id=Regulatory_Region_JGI_AMD_5WAY_IRNMTN_ /sample_id=Regulatory_Region_JGI_AMD_5WAY_IRNMTN_TRACE_SMPL_20020301 /site_id=Regulatory_Region_JGI_AMD_5WAY_IRNMTN /length=1093
CCCTGCCTAAGATGGTAAGATTCCCACGCCGGAGCTTTGCCTTCATAATAAGCAGTCGGATCTTCTCCCATCGCCTTAAAGTAGTCCGGATAAGACATTCCTGCTTCAAATACATCCGCAAGAAGACAGTCTGTCGTAAATCCTTTACCGTCAAAACAATGGGCTTTAACATGTTTTGAATTTGCACAGGGTCATTAATTTCTATCGGTTCCATGATCTCTCGGAATTCCAGGGATTTTTGATGATCTGGGCAGTGGTTTTTTCCCTGCCCAGAAACCGGTTGGCCCAGGTTGTTTAAAG
>Regulatory_Region_JGI_AMD_UBA_IRNMTN_READ_1569736166 /accession=BGUC36071.y /library_id=LIB_Regulatory_Region_JGI_AMD_UBA_IRNMTN_20050601 /sample_id=Regulatory_Region_JGI_AMD_UBA_IRNMTN_TRACE_SMPL_20050601 /site_id=Regulatory_Region_JGI_AMD_UBA_IRNMTN /length=1152
TCATTCAGATCATTTCGAAGGTCTAAGTAGAAATTTAAACCGATTCGATTGAAATAGCCCACATTAGTAACCAATTCCCTTTCTGTTTCTAACCTTCAGAAAAAACGTGAAACAAGTTTCTCCAAGAAATGAGCGCTTCACACCGGCCCGAGGGGGCGGATTGGAGTAAGACAGAAACATGGGGGGGAAAGGGCGAGAGCAAGAGACGTTGCCGAGAGTTTTCCGCCTGGGTAGAGTGAGAAGAGGAGGCATCGACAAGACCGATATGTCATTGGTGCGCTCAGCGCCCGCAAATGAGCA
>Regulatory_Region_JGI_AMD_UBA_IRNMTN_READ_1569753881 /accession=BGUC45368.y /library_id=LIB_Regulatory_Region_JGI_AMD_UBA_IRNMTN_20050601 /sample_id=Regulatory_Region_JGI_AMD_UBA_IRNMTN_TRACE_SMPL_20050601 /site_id=Regulatory_Region_JGI_AMD_UBA_IRNMTN /length=1117
ATCATCCAGATTAATCGTGGTTTTGACCATGAAATTTAATTATAATACCATATAAACATTTAACGGTAAACTGTTATGGTAAGATTTCAAACTCTCCATTTCACAAACATATTATTTTTTCGTCTGGAAATCATATTTCAGAATGTTCGCTTAGGACTTTAACTTGCGACTTACTCATGTGAAGCATATTGTAGGCCTGCGTATTTATTCATTCCAACTTGAGTTAGGTCGTGCACCACACAGTATACGATCACGTGGCGTTATACCCATCTCTTTGAGTAATTTGACCGTCTCATCCGA
>Regulatory_Region_JGI_AMD_UBA_IRNMTN_READ_1569317806 /accession=BGUC71538.x /library_id=LIB_Regulatory_Region_JGI_AMD_UBA_IRNMTN_20050601 /sample_id=Regulatory_Region_JGI_AMD_UBA_IRNMTN_TRACE_SMPL_20050601 /site_id=Regulatory_Region_JGI_AMD_UBA_IRNMTN /length=1162
TGCTGCATGTGACTCTAGAGGATCCCTCACCTCGGCTACGTGTNCCCCTCGGGGCGCTCCCGCTACATATGCTACGTACAGATGGACAAGGTGATCGAAGGAGATCCGAAGAATGCTGCGATGGCCGTGTACGCCGCCGCGCCGTTCGTTGTACTACGTCGTGCTGGTAGAACACGAACATCGACNTCACCAACGACTCGGATAGTCTGGCACGCCAGTTGCACCCCGGGTGCGCTTCGACCACACCGCCTTCGTCGTCTACTACTCGCGCGTATCACCCCTCGACCCGGTCTACTACGA
>Regulatory_Region_JGI_AMD_UBA_IRNMTN_READ_1569824261 /accession=BGUC55975.x /library_id=LIB_Regulatory_Region_JGI_AMD_UBA_IRNMTN_20050601 /sample_id=Regulatory_Region_JGI_AMD_UBA_IRNMTN_TRACE_SMPL_20050601 /site_id=Regulatory_Region_JGI_AMD_UBA_IRNMTN /length=1151
ACTCTAGAGGATCCCCAGCTCATTATAATACACATGAAACACGCATGAATAAAGGTTTCGCTATCAATAATTATCATTGGATCCAGGAAAATACTGGTCTTAATGTAAATTCAGTTTAGAAAATCATCTGTGACTGACTTAGGTTTTTAGAAAAAGTCCTTTGACAATATAGTGTTCTGCTCAAAATGATACGCACATGTTCAGTTCTGTACCTAGAGATCATTCAAAGTTGTCTTTAAATCAACCAGGAAGTCTTATCCCAGATCCGTAGTTTATATTATCCCCGAAGATTTGGGTTAT
>Regulatory_Region_JGI_AMD_5WAY_IRNMTN_READ_1540748387 /accession=XYG70785.g /library_id=LIB_Regulatory_Region_JGI_AMD_5WAY_IRNMTN_20020301 /template_id=Regulatory_Region_JGI_AMD_5WAY_IRNMTN_ /sample_id=Regulatory_Region_JGI_AMD_5WAY_IRNMTN_TRACE_SMPL_20020301 /site_id=Regulatory_Region_JGI_AMD_5WAY_IRNMTN /length=1190
AAGGAGCGCGTTCCGTTCCAGCCATCCTGGATTGACACGGAAGGGCGCTATTATCAACTGCTGTGGGAAAAAGGAAACTCGTTACGGCTTCTTCGGGATGACGGAATCCTTGGGGAGTGTTCCCGCACGGATTTTCAGACGCTTTTCCGTCCTCTGCCCCCGGAGACGGGCTCTTTCCCCGACGAAGCCGGGGGAAGCGAACAGGACCTCCTGAAAAAATGAGAAAAGTGCATCGGATAGAACGGTTTCAAGAACAATCCATTACCGGACCCGTCCATCGACCGGCGGGACAACCCTCGA
>Regulatory_Region_JGI_AMD_5WAY_IRNMTN_READ_1704687512 /accession=XYD23804.y /library_id=LIB_Regulatory_Region_JGI_AMD_5WAY_IRNMTN_20020301 /template_id=Regulatory_Region_JGI_AMD_5WAY_IRNMTN_ /sample_id=Regulatory_Region_JGI_AMD_5WAY_IRNMTN_TRACE_SMPL_20020301 /site_id=Regulatory_Region_JGI_AMD_5WAY_IRNMTN /length=1115
CAGTACTTTTTCGACAATAGTTACAAAGGCTTCGGGATCAAACTTCACAATATAATCATCCGCCCCGGCCTCTTTTCCTTTTCTCACATTCTCTTTTCCGGACATGGTGTCAGCCGACCGAAGCCTTAAGACTATTTTTTTGCAGTACTTTTTCGACAATAGTTACAAAGGCTTCGGGATCAAACTTCACAATATAATCATCCGCCCCGGCCTCTTTTCCTTTCTCACATTCTCTTTCCCGGACATGGAAGAATGCATAAGAACAGGCAAGGCTTTCAGGGTCGGGTCAGCCTGACCTCC
>Regulatory_Region_JGI_AMD_5WAY_IRNMTN_READ_1704649044 /accession=XYD13101.y /library_id=LIB_Regulatory_Region_JGI_AMD_5WAY_IRNMTN_20020301 /template_id=Regulatory_Region_JGI_AMD_5WAY_IRNMTN_ /sample_id=Regulatory_Region_JGI_AMD_5WAY_IRNMTN_TRACE_SMPL_20020301 /site_id=Regulatory_Region_JGI_AMD_5WAY_IRNMTN /length=1149
CCTTATAATTGTATGATTTAAATTATTATCTGAACAAAATTATGTGGAATATGATATATAAAAATATGTTACAATTTAATCAGAAAGAAAACCAGTGAGTTTACGATGTGGATAAATTCTCTGGAAGAAATGTACATTTATTCAATAAATAATAAAGTAATTAAATATCTTCAAAACTTGCCCGTCGTCTAATTTTTAAACCTTAACATCGCAAATTTTAGGGAACAGAATTCTATAATGACATGGCTCTTCCACATTTTCAGGCATTCTGTAACACAAATGTTTATTAATTTCTAATCC
>Regulatory_Region_JGI_AMD_5WAY_IRNMTN_READ_1704642015 /accession=XYD12375.y /library_id=LIB_Regulatory_Region_JGI_AMD_5WAY_IRNMTN_20020301 /template_id=Regulatory_Region_JGI_AMD_5WAY_IRNMTN_ /sample_id=Regulatory_Region_JGI_AMD_5WAY_IRNMTN_TRACE_SMPL_20020301 /site_id=Regulatory_Region_JGI_AMD_5WAY_IRNMTN /length=1056
TGTCCACAAATGCCATGGAAGCGGAGCTCCCTCAGGCCAACTGTTCGTGTCTCGAAAACCGCACGAGATCCGGTATTTTCCAGATCGATCTTCCGTTTATCTGATTTTGCCGGAAGAAGGCTCCTGCCAACCTTTCCGGCTCTATTCGAGGCTGGTCAGCCGGCCGTCGGCCCTTCCGGCAGGAGTTATTCCGATTGGCTACGAGCTCCGTTTCAGCGGGATGATCCTCGTTCGTCCGGCTTCCGTCGCGAACCCCGGCAAACAATCAAAAACAGGATCGTCCGGTCGATGATATCCGGA
>Regulatory_Region_JGI_AMD_UBA_IRNMTN_READ_1569700644 /accession=BGUC18652.b /library_id=LIB_Regulatory_Region_JGI_AMD_UBA_IRNMTN_20050601 /sample_id=Regulatory_Region_JGI_AMD_UBA_IRNMTN_TRACE_SMPL_20050601 /site_id=Regulatory_Region_JGI_AMD_UBA_IRNMTN /length=1044
AAAAATCCTCTCTCTTTCAGGGTTTGTATGATTTCACTCATATTCAGAAGATTCCTTGTTCCTTTATCCTGACGAAGGCAGAGTGAGACGTCTCCCTTCAAGCAGTGTTTCATGGAGGCAATCGTGTTGGATTTGATCGGACGCTCCCGCATACGGATGGCCTTCCTCGGGATTCCCCTCTCTCTTTTTGGAATCGGGCTGATTTTCTGGCTCAAGCCCCATTCGGGCTCGACAATCCGCGGACTGTCCCTTCTGACCGCCGCCATACAGGCCCCTTGGGGCGATTGNCGTCGTCCTTTT
>Regulatory_Region_JGI_AMD_UBA_IRNMTN_READ_1569311239 /accession=BGUC68234.x /library_id=LIB_Regulatory_Region_JGI_AMD_UBA_IRNMTN_20050601 /sample_id=Regulatory_Region_JGI_AMD_UBA_IRNMTN_TRACE_SMPL_20050601 /site_id=Regulatory_Region_JGI_AMD_UBA_IRNMTN /length=1215
GTGCTTGCGTAGCCGTTCGAGAATGTCCCGCTCTTCTTTGAACCAGAACCGTTTGATGATCTGGTCGGGCGATTCGTCAGGGTGCCGTTCTTGCTTACGGCAAGCTTCGGTCCATACATTGTTGACGCGCCCCTTGGTGGCTCCAATCTCGGTCGCGACCTTCTGGTCGAGTGGATGGACCCCCTTCTCGTGGGAGGACCGGCTGTCGTCGCTCTCGAACCAAGCCCCGCAGTCGTCACCTTGGGCGAGTCCGATTGACTTCGGCCCCGTCGAGTCGATCTCCGCTTGCGACGGCCGACC
>Regulatory_Region_JGI_AMD_5WAY_IRNMTN_READ_1704630160 /accession=XYD3534.b1 /library_id=LIB_Regulatory_Region_JGI_AMD_5WAY_IRNMTN_20020301 /template_id=Regulatory_Region_JGI_AMD_5WAY_IRNMTN_ /sample_id=Regulatory_Region_JGI_AMD_5WAY_IRNMTN_TRACE_SMPL_20020301 /site_id=Regulatory_Region_JGI_AMD_5WAY_IRNMTN /length=915
TTTCAATTCATTGACTCTTTATTGAAAAAGGCGTATCCGTCTGTGTTGGTGGAAACGTCCCACGTTATAGTTCTCTAATAAACCTAGGTTTTTAGAAATCGCCTGGAGTAAATGAATTGCAGAAGATATATCATTTCATAACTTAAGACTTAGCAATAAGTTCTTGCAAAACCCCATGAACCGTTAGGAATTTAAACGAATGCTATGCAAAAGTGAGAACCTCCTTTAGTTGAGTAAGGTATTTCAGAAATAGGAATAATAGAAAATATTTATATTATCTCACACTACGAACTATGATGC
>Regulatory_Region_JGI_AMD_5WAY_IRNMTN_READ_1704654563 /accession=XYD16982.y /library_id=LIB_Regulatory_Region_JGI_AMD_5WAY_IRNMTN_20020301 /template_id=Regulatory_Region_JGI_AMD_5WAY_IRNMTN_ /sample_id=Regulatory_Region_JGI_AMD_5WAY_IRNMTN_TRACE_SMPL_20020301 /site_id=Regulatory_Region_JGI_AMD_5WAY_IRNMTN /length=1106
GGTGAGGATTTACCTGCCGAATTGTTGCGATGGCACATCTGGCTTCTTCCTGAGGATCATACTCTCATACCTTTCGGGAATAACACTATGAAAGAGTTTCCAGATAGTAATCCAGAAAATGATATTTGAATTTAGCAAAAAATCCATAGAGAGCAGACAGATATTATCTAGAAACTCAGACAGGGAAGTCATTAAAGAATGAAGCTGCCATTTCTTATTCTGCGTGATATTGTTTATCCAGGCTTCATTCATAACGCGGACGGTCATTTCGAGGATTTCCCAATGTGATTCGTCCTATGC
>Regulatory_Region_JGI_AMD_UBA_IRNMTN_READ_1569700929 /accession=BGUC18794.g /library_id=LIB_Regulatory_Region_JGI_AMD_UBA_IRNMTN_20050601 /sample_id=Regulatory_Region_JGI_AMD_UBA_IRNMTN_TRACE_SMPL_20050601 /site_id=Regulatory_Region_JGI_AMD_UBA_IRNMTN /length=1016
AAAAGCGGTGCTAACAGCCGCGAGCGCGTGTTACTACGCGCATCGGTGGCTCAGCCGACCACGTCGAGCTCGGGTGCGGGGGTGAACCTCCCCCCGTAGGCCGGACACCTCGGGCCAGTATTAGTGGAGGAGGTTTTCGTCATGGGCAAGGGTGCGACTTCTCGCCGGTATTCGGAGGAGTTCAAGCGGGACGCGGTGGCGTTGTACCGGTCGTCGGGCAAGCCGATCACGGTGGTGGCTCGGCAGTTGGGGGTCTCGGACACGTCGTTGGGTACGTGGGTCCGCGAATCCGACAATGCC
>Regulatory_Region_JGI_AMD_UBA_IRNMTN_READ_1569313777 /accession=BGUC69508.y /library_id=LIB_Regulatory_Region_JGI_AMD_UBA_IRNMTN_20050601 /sample_id=Regulatory_Region_JGI_AMD_UBA_IRNMTN_TRACE_SMPL_20050601 /site_id=Regulatory_Region_JGI_AMD_UBA_IRNMTN /length=1203
TTTTTTTGCACTACCTGGTACGACATTCTGCTCGGATGAATTGCGCTATAATAGATGTCCGTCGGAAATCCGGTTTTCCGGACCAATGACAGATACCCCCGGAGGGGGAGGCTTTCGTCCGGCCTCTTCCATGCGAAAGGATCAATGTCGTGCATCTGACCCGTGAACAGGTCTCCATGTGGCCCGTCTGGCAAGTCTTTCCCTGACTCCGGAAGAGGAGTCGCATTTTGCAGGAGAACTCTCCCATATTCTCGACTATGTCGAAAAACTCAACCGGTTGAAGCTCCCGCCTCCCGGTTT
>Regulatory_Region_JGI_AMD_5WAY_IRNMTN_READ_1704638986 /accession=XYD10367.x /library_id=LIB_Regulatory_Region_JGI_AMD_5WAY_IRNMTN_20020301 /template_id=Regulatory_Region_JGI_AMD_5WAY_IRNMTN_ /sample_id=Regulatory_Region_JGI_AMD_5WAY_IRNMTN_TRACE_SMPL_20020301 /site_id=Regulatory_Region_JGI_AMD_5WAY_IRNMTN /length=1274
GAATTATTGATTTGATTTGAAGCTATTTTTTTAAGTAAATTTAATAATACTATACACTTTTTTAAATCTTCTTTATATTTTGGTTGATTTTTATTTTTTATTAATTGTTCAATTGCATAGGCACTATCAAGAACGATCATAGATAAATTGAAACTATCTGAATTTATTTTTGTTAAGTACCACTTATTTTTCAGCATTATAATTACAAATTTATGTAAAATATATAAATACCTAGGCAAAAATTTTACCACTATTACTACAATAAATTTGAAGATACTATTTACTCGTGTTGATTGTATC
>Regulatory_Region_JGI_AMD_UBA_IRNMTN_READ_1569719942 /accession=BGUC27938.x /library_id=LIB_Regulatory_Region_JGI_AMD_UBA_IRNMTN_20050601 /sample_id=Regulatory_Region_JGI_AMD_UBA_IRNMTN_TRACE_SMPL_20050601 /site_id=Regulatory_Region_JGI_AMD_UBA_IRNMTN /length=1247
AATGGTGATGCCTGGAGATAACATACGGATCAATGTAACGTTGATCACGCCGATAGCCATGGAAGACGGATTGCGATTTGCGATTCGGGAAGGTGGTCGGACCGTGGGTGCCGGTGTTATTACCAATGTGATTCAGTAAACGATAGGAACGAGAAGAGGCTGATCAATGCGGGAAATCATCACGCTTGCTTGCACCCAATGCAAGGACAGAAATTATTCTTCAATGAAAAATAAAAGAAATACGCCTGATAAGGTAGAGTTAAAAAAATATTGTCGGCGCTGTAATAGTCATACTGTCCA
>Regulatory_Region_JGI_AMD_UBA_IRNMTN_READ_1569818349 /accession=BGUC53012.g /library_id=LIB_Regulatory_Region_JGI_AMD_UBA_IRNMTN_20050601 /sample_id=Regulatory_Region_JGI_AMD_UBA_IRNMTN_TRACE_SMPL_20050601 /site_id=Regulatory_Region_JGI_AMD_UBA_IRNMTN /length=1059
CGGGCCAGAAGAATTTCTCCGGAATGCGGTAAACGGGCTGGAGAAACCAGCGTCCGATCACGCGCATGAAAAAGAATCGCAAAACCTTTTTCAAGAGCCGAAAAAGGGGTCGCCGCCTGGAGACGTTCGGTAAGCGTCCGGTGCATCGACCGGAATTCCTCCAGCCGGTTTCTCATGGACTTGACCAACCTATCCTGACCCCCTCCCTGGCGGAGGGAGGAAAAAGAGAAAACTCTCGCCATGCTTGTCTGCAAGCGTCCCTTCAGTGATTCCTGTTTTTCTCTCTTGAGAACGTATAGA
>Regulatory_Region_JGI_AMD_5WAY_IRNMTN_READ_1541009169 /accession=XYG53731.g /library_id=LIB_Regulatory_Region_JGI_AMD_5WAY_IRNMTN_20020301 /template_id=Regulatory_Region_JGI_AMD_5WAY_IRNMTN_ /sample_id=Regulatory_Region_JGI_AMD_5WAY_IRNMTN_TRACE_SMPL_20020301 /site_id=Regulatory_Region_JGI_AMD_5WAY_IRNMTN /length=1139
TGCAACTATTATTATTGCAACTATTATAGCCATTAACTTACTGGATTTCATAAACGCTAAGCTAAATTTGAATATATAAATGTTTATACATAATTACATTGATAAAACAATCCAGTTTCTAATATTTAACTTTTGGTATATGAATTTTCACCGAGATTCTCCAAATTTTTGAGTTCATGCATGATAATAGTACTCATGATTGCACATTTAAGTCCCGTTTATGTCACATGCTGGTGGAAAAATACATGGAAAAGCTTATTTTCAGGAAAATGGACCATAGTATGCTCTAGAAGTGTGAGT
>Regulatory_Region_JGI_AMD_UBA_IRNMTN_READ_1569865733 /accession=BGUC61725.b /library_id=LIB_Regulatory_Region_JGI_AMD_UBA_IRNMTN_20050601 /sample_id=Regulatory_Region_JGI_AMD_UBA_IRNMTN_TRACE_SMPL_20050601 /site_id=Regulatory_Region_JGI_AMD_UBA_IRNMTN /length=965
GCTTCCGGCCAGGACGACACCAGCCAGCGCGGCTGCGCCAAGGAGGTAGTTGGCCAGGAGGACACCGTGATGGCCGAGCCGGTCCGAGAGGTGCCCCATGGCGACCGGTCCGACGACTGCCCCCACGTAGACCACCGTCATCACCGCACCGAGGTCGAACGGGCTGAGGCGGAGACTGCTCTTCAGATAGCTCGGGAGATAGACGCTGAGGATGCCGATCCCCTGGCCGCCTGCCGCGAGCGCGCCTGCCGCGAGCAAGGTCGCAAGTGGTCGCTCACGGATCATCGCGACCAGCTCGTG
>Regulatory_Region_JGI_AMD_UBA_IRNMTN_READ_1569316993 /accession=BGUC71128.x /library_id=LIB_Regulatory_Region_JGI_AMD_UBA_IRNMTN_20050601 /sample_id=Regulatory_Region_JGI_AMD_UBA_IRNMTN_TRACE_SMPL_20050601 /site_id=Regulatory_Region_JGI_AMD_UBA_IRNMTN /length=1426
CGCTCTTTTCGATCCGTTTTGATTGGGGTGCAGTACATTCATCTGGAAGCCAAGATGGTACGGCCTTTTCTTTTTGCCCATCCTTCCGGGAGGGAATGAGGGCTATCCTCTTTCGTTGAAGCTTTCCTGCCCGCTGTCTGAGAGCGCACTTGAGGCTCCTGATGCTCTCCTCATCCGTATGATCAGGTCCTCGACGGATTTCGACGGGGAGGTGATGGCGCAGCCGTCCCTTCACCGTTGGAAGATTTTAGCTCCATCCGGACGTCCTTCGTTGAAGACGTCGCGATCCTCGATCATGAA
>Regulatory_Region_JGI_AMD_UBA_IRNMTN_READ_1569689969 /accession=BGUC13297.b /library_id=LIB_Regulatory_Region_JGI_AMD_UBA_IRNMTN_20050601 /sample_id=Regulatory_Region_JGI_AMD_UBA_IRNMTN_TRACE_SMPL_20050601 /site_id=Regulatory_Region_JGI_AMD_UBA_IRNMTN /length=968
AAGAAGTCTCGTCCCGGCCTTTCGCCGAGGGGACCCAGGAACGTATCGACGCGGAGGTCGAGCGGCTGCTCCGGGAAGCCGAAGAACGGGCACGCCAGATGCTTCGAGAGCACCGGGACCTGCTCGAGCGCCTCGCCCGGGACCTGCTCGAGCACGAGACACTCGACGGCGACCATGTCTACCGTCTCGCTGGGCGCCGCCCCCCTTCGCTGGACGAGCGGCGCGACGCGAATGCTCGGCGAGGACGAGCGCTCCCCCGGGTCGCCGCCAGTGGGCTCGAGGACAGCACCGAACGGACCG
>Regulatory_Region_JGI_AMD_5WAY_IRNMTN_READ_1704695658 /accession=XYD31945.x /library_id=LIB_Regulatory_Region_JGI_AMD_5WAY_IRNMTN_20020301 /template_id=Regulatory_Region_JGI_AMD_5WAY_IRNMTN_ /sample_id=Regulatory_Region_JGI_AMD_5WAY_IRNMTN_TRACE_SMPL_20020301 /site_id=Regulatory_Region_JGI_AMD_5WAY_IRNMTN /length=876
TATTAACAAACATCCTGTGTGATTCGCCAACAAGCTGTTTTATAAGTATTAATTTCACCCTCGTGGGCAAGTAATAATGAAGTGTGGATGCCCTGGCCTTTTAGCAATATGCATAATGGATACGGCTTTTTCAATAAGGGGATCAAGTTCCTTCATTGCAGTTTTAATTCTCCGTGAAAACTCGGATTCGTATGTTCTCCAGTTTCTCCCCTTTTCCGGATGTTCCTGTACATACTTCTTCCCCAGTATATTGTTTATCTCCTCAAGTTTATACTGTATGTCCTCACTCCTGACAAGACC
>Regulatory_Region_JGI_AMD_5WAY_IRNMTN_READ_1540944409 /accession=XYG38596.b /library_id=LIB_Regulatory_Region_JGI_AMD_5WAY_IRNMTN_20020301 /template_id=Regulatory_Region_JGI_AMD_5WAY_IRNMTN_ /sample_id=Regulatory_Region_JGI_AMD_5WAY_IRNMTN_TRACE_SMPL_20020301 /site_id=Regulatory_Region_JGI_AMD_5WAY_IRNMTN /length=848
AGGTCGACTCTAGAGGATCCCCACCCGTGCGGCGGCGCTCCTTGGCATTACCCCCCGACAGCTGGGCTATCGCATGATGAAATATGGAATTGATCCTTCCCCGCCCTATATGAAAGACGTTCGTCCGGAAAACCCTCCAAATCCTTCAAACCTTTGACCTCGGAGCCATCTTCCCGCAATAATAGAAAAAATTTCCATCGACCCGGAATTGTGTATTTTCGCTCATCGATTTGACCTTCGTGAGCATTCCGTACCCATCGGACCCCGGGAAGAAGATCCTCCGGATCATCCAGTGATGTT
>Regulatory_Region_JGI_AMD_UBA_IRNMTN_READ_1569824635 /accession=BGUC56163.x /library_id=LIB_Regulatory_Region_JGI_AMD_UBA_IRNMTN_20050601 /sample_id=Regulatory_Region_JGI_AMD_UBA_IRNMTN_TRACE_SMPL_20050601 /site_id=Regulatory_Region_JGI_AMD_UBA_IRNMTN /length=1152
GGAATCCAAAAGGCGTCCATAATGCCCCGAGGAGGGTGGAAGTAGTTCCTGATGATCCATAAGATATACTCTTTGTCTCCGGGATCACTGAATCTTTACGGTCAAGGCGTTGTAATACTTTATATTCGTTCAAAAATCATACTATCCACCTTTTCAATTATTATGGGTAAGGTGGAGCTTCATTTCTCCGCATCGATTTCAAAATAACAAATATTGGACTCGCGACATTTTACAATATATGAGACCTTTTGTAACTCAGATAAATTTAATAGTGCCTAAACCTTTTTATTACTGTGGCGA
>Regulatory_Region_JGI_AMD_5WAY_IRNMTN_READ_1540942323 /accession=XYG37182.b /library_id=LIB_Regulatory_Region_JGI_AMD_5WAY_IRNMTN_20020301 /template_id=Regulatory_Region_JGI_AMD_5WAY_IRNMTN_ /sample_id=Regulatory_Region_JGI_AMD_5WAY_IRNMTN_TRACE_SMPL_20020301 /site_id=Regulatory_Region_JGI_AMD_5WAY_IRNMTN /length=843
ATGTCGCGGCCCTGGCGCCGGCGACTGTCGTATAGTAGGGAACATTCCGGACCAGAGCTTCCCTCCGGATGGACAGAGAGTCCCGTTGAGCCGTCCTCCCTGAAACGGTATTGATCACGATCTGGATTTCCCCGTTTTTCAGGTGATCCACAATATGGGGCCGACCTTCCTTGACCTTCAGAACAACGTCGGCCGGAACGCCGGCATTCGAGAGAAAAGGGTACCGAGCTCGAATTCGTAATCATGGTCATAGCTGTTTCCTGTGTGAAATTGTTATCCGCTCNACATTCCACACACATA
>Regulatory_Region_JGI_AMD_UBA_IRNMTN_READ_1569678636 /accession=BGUC712.g1  /library_id=LIB_Regulatory_Region_JGI_AMD_UBA_IRNMTN_20050601 /sample_id=Regulatory_Region_JGI_AMD_UBA_IRNMTN_TRACE_SMPL_20050601 /site_id=Regulatory_Region_JGI_AMD_UBA_IRNMTN /length=985
CACAACAATTCTTACCGGGAATGCTGAAAAACAGTTAAATCATGAAAAATTCACAATGATATCAGGGTATGTTGGCGATAATAATTCAAGGAGTATCATCAGAAAGGAAGAAATGGGGTTAAGAGAAATATCTACTGAAATAATCAGCGAACTCATGAACTCGAGGAAAATGGAGAACCTGAAATACTGATACATAATTAGGGATAAAAACAAAGGGTACACTTGAGCTATCGTGGTGTATGAAAAACGATTGAAATATCGAATTGCCCGCGATACGATATATATAAATATATTCAAGGC
>Regulatory_Region_JGI_AMD_UBA_IRNMTN_READ_1569698700 /accession=BGUC17678.b /library_id=LIB_Regulatory_Region_JGI_AMD_UBA_IRNMTN_20050601 /sample_id=Regulatory_Region_JGI_AMD_UBA_IRNMTN_TRACE_SMPL_20050601 /site_id=Regulatory_Region_JGI_AMD_UBA_IRNMTN /length=1068
CGAGCCAACTCCCTGGCTGTCTCCAGGACATCCTCATCCATAGCCAACGTCGTTCTCATGGGTTTGATGCGACCGCAACAACAACAAACATCACTTGACCCGGATGGGAACCTTGCGCTTTCCCCATGCCCCGGCACCGACGGAACCGGGAAAACAGGGATCCTGATCCGGGGACGCCTTCCTGTCTCTCGTTCGTTTTGCGTGTTTTCAGGGTTTCACCCGCGAAAACACGCCGGGAGCCCCGAAGATCCAGACTTCTGTATGAGGCCCCTCTCCGGCGACACCGACATATCGGGCGCC
>Regulatory_Region_JGI_AMD_5WAY_IRNMTN_READ_1540934181 /accession=XYG29808.b /library_id=LIB_Regulatory_Region_JGI_AMD_5WAY_IRNMTN_20020301 /template_id=Regulatory_Region_JGI_AMD_5WAY_IRNMTN_ /sample_id=Regulatory_Region_JGI_AMD_5WAY_IRNMTN_TRACE_SMPL_20020301 /site_id=Regulatory_Region_JGI_AMD_5WAY_IRNMTN /length=853
CACCCACCTTCTTCTCGTGGGCCGCTATCCCACCTTCGAGGAGGCCCTGGGGGCTCTCGAGCGGCGGGTTCCCGGAACGCTCAAGACATTCCCCTATTCTGCCGATACGACAGTATGGTTCGGGAGGCTCGCCCTCTTCGGGGCGGCCTTTCCCGATGCCAGAGGAATCATCAGAAAAGAGCCTGCGGGATATACCCTTTACGAAGAGGACTGATCGTCATGGATCGACGGCCGCCCGTCTTGAGAACCCCCTCTCCGGAGATCCGGAGACCCGACCCCGCGGGATCGCCTTGCCAGCCC
>Regulatory_Region_JGI_AMD_UBA_IRNMTN_READ_1569826190 /accession=BGUC56941.x /library_id=LIB_Regulatory_Region_JGI_AMD_UBA_IRNMTN_20050601 /sample_id=Regulatory_Region_JGI_AMD_UBA_IRNMTN_TRACE_SMPL_20050601 /site_id=Regulatory_Region_JGI_AMD_UBA_IRNMTN /length=1146
AAAAAAAAAAAAAAAAAAAAAGAAGANNNTNCACGAGGGCCCNCGGAGACGGCAGGCCGCTGCATGCTGCAGGTAGACTCTAGAGGATCCCCTCGACAGGCAAAATATCTCGCCGGATATCGACGAGCAAGAGAATCCGCTGGAGAGAGGGTATTTTTTCTACCAGAAGAGTCGACAGGGAACGCGCTTTTTGAGCCGTTTCCTTATCTCTTCTCATATAACCGTAGCCTGGAAAATCGATAAAATATCCCCCCTTGTCGAGAGAATACAAATTTGCCAGAGTGGTTTTTCCAGGCGTCC
>Regulatory_Region_JGI_AMD_UBA_IRNMTN_READ_1569689746 /accession=BGUC13185.g /library_id=LIB_Regulatory_Region_JGI_AMD_UBA_IRNMTN_20050601 /sample_id=Regulatory_Region_JGI_AMD_UBA_IRNMTN_TRACE_SMPL_20050601 /site_id=Regulatory_Region_JGI_AMD_UBA_IRNMTN /length=974
CCAAACACGCCAACAATGCTGAGCGGCTTCTTTCCAACGGCCTTTTTGAACGTTATCTGCGATACTGAAACTATTGCTGCAGCAACAAGTGTTAAAAATATTATTATATATATAGACATCAATTCACTAGGGTATTGGAATGGCACCAATAAAGGCAAGCATACTGCTTTCTCTGGCAACTATAATACTAGCTATTTTATCTATATCCGTATATATATTTTATGGAGGCAGCGCAGTATTCTATGCGGCTGCAGTCCTTACCATAATATTCGGCCTTGCCAACGCGTGGTCGATATCAAG
>Regulatory_Region_JGI_AMD_5WAY_IRNMTN_READ_1704652007 /accession=XYD15550.y /library_id=LIB_Regulatory_Region_JGI_AMD_5WAY_IRNMTN_20020301 /template_id=Regulatory_Region_JGI_AMD_5WAY_IRNMTN_ /sample_id=Regulatory_Region_JGI_AMD_5WAY_IRNMTN_TRACE_SMPL_20020301 /site_id=Regulatory_Region_JGI_AMD_5WAY_IRNMTN /length=1138
TCCATACAGGTCAACAAGAGTCTTTATGGGTAAATTTAAAGAATTAAATTCTGAATGATGAATATAATTAACACAAAACTTTAGGTATTATGATTATTTAAATTCCATATCCTTGGAACAACCCGCACAAAAATCGGACGACCCCTAATTAATAGATAGATATAGATATACTATAAATATTAAAAGTGTTAAGTTTAGAAGAGTTAATATACTTAACGCAAAAATTTAGGTTTAATAATAAAATTTATATACATCCTATTAAATACGGTAGTATGAAAAACCCAGAAGAAGGATTGAAAA
>Regulatory_Region_JGI_AMD_5WAY_IRNMTN_READ_1704685298 /accession=XYD21817.y /library_id=LIB_Regulatory_Region_JGI_AMD_5WAY_IRNMTN_20020301 /template_id=Regulatory_Region_JGI_AMD_5WAY_IRNMTN_ /sample_id=Regulatory_Region_JGI_AMD_5WAY_IRNMTN_TRACE_SMPL_20020301 /site_id=Regulatory_Region_JGI_AMD_5WAY_IRNMTN /length=1072
TGTTACATCATATTTCAGCAGATTGTGTACATAATTGTCACATTGAAAACCTTTTATAACCTTTAATAATCTACTATTTATATGGATTGTGAAAACGTCCTTGAAATACTTGGAAATACAGAAATGACACAGGATCAAATTGCCGATAAGATGATAGGAAAATACAGCACATCGGATAATTCTAAGGCAGGTTATTTAAAAATAGGAGCCCAGATACTTGTTGAAAATGAACTGGAATTTCTTCTTAACGAAATGGTGGATAGCAATAAACTGGGCATAAAAAAAGTACAGAATGGCCTT
>Regulatory_Region_JGI_AMD_5WAY_IRNMTN_READ_1541018027 /accession=XYG50301.g /library_id=LIB_Regulatory_Region_JGI_AMD_5WAY_IRNMTN_20020301 /template_id=Regulatory_Region_JGI_AMD_5WAY_IRNMTN_ /sample_id=Regulatory_Region_JGI_AMD_5WAY_IRNMTN_TRACE_SMPL_20020301 /site_id=Regulatory_Region_JGI_AMD_5WAY_IRNMTN /length=1053
CTTCCTGACTGATCGAACCCGACGGATACCACGGATCCCGGCGATGGATGGATTGACCGGATGAGACCCCGCCTTTCCAGGTCTGACAGGTTTCTGTCAATCGTTTCCCGCGAGAGTTCCATATATTCCGGAATTACGGATGGGGACGGCCAGCAGGTCCCATCGGGTCCGGCATGAGTGCCCAGACAGAACAAGATCAGTTTTTGTGTTGGAGAAAGCCCCCCCGGACGCTCCGGAGGGCCCCGTCCATTGTCTGAAAGCTCATCTGCTCCTCCAGGGATGGGAAAGATCGTCTGCTCT
>Regulatory_Region_JGI_AMD_5WAY_IRNMTN_READ_1541000566 /accession=XYG56168.g /library_id=LIB_Regulatory_Region_JGI_AMD_5WAY_IRNMTN_20020301 /template_id=Regulatory_Region_JGI_AMD_5WAY_IRNMTN_ /sample_id=Regulatory_Region_JGI_AMD_5WAY_IRNMTN_TRACE_SMPL_20020301 /site_id=Regulatory_Region_JGI_AMD_5WAY_IRNMTN /length=1143
TTGGTAGTTAATAGAAGAAGTTTTACGTTCTTGCTGCAAATTATTTTAAGTTATGACAAATAGTTACATTGTATTGTCCTCGAACGATGTGAAAGGTAAAGCTGAGTAAGGTACTTTAGAAAGATGTGGCGGTTGTTACGATAACCACTTTCTGACGCTGCCCCATATCTGAAAGAAAACTACGACGTGACCCGTTCCCCTGGGTGGGATAGGGCTCCAATTCCGGTGGCAAGGAAATCTAGAAATGGGAATTCTAAGTGATTCACCGCCCCATGCTTCTACCTAGAACAAAACGAATGT
>Regulatory_Region_JGI_AMD_5WAY_IRNMTN_READ_1704655242 /accession=XYD18909.x /library_id=LIB_Regulatory_Region_JGI_AMD_5WAY_IRNMTN_20020301 /template_id=Regulatory_Region_JGI_AMD_5WAY_IRNMTN_ /sample_id=Regulatory_Region_JGI_AMD_5WAY_IRNMTN_TRACE_SMPL_20020301 /site_id=Regulatory_Region_JGI_AMD_5WAY_IRNMTN /length=1101
CTCCGGTCGACGGGGGGGCCTGGGGAAATGCCGATTTTTGTGCTCCTTCCCCGGCAAACCGTTGGATCTCGTCGGCTTTCCCGTCCGGTGAAGCTTCTCGGATATCCGGACGGTGCGGGGAACGGGAGTCGCCTCCGGATCCGCTTTGTCCGCGCCATCTTCGAAAACGGTCTCGAAGCCCCGATGTCGGGGTATGCGGTCTGGGGGGATCGGGAGGGTATCCCTGTCCGGTCGGACCGCCATATGGCCGGGAATGTCGGACGCTCTCTGGGACGGGATTCCCTGATGCTGGGCGGGGAG
>Regulatory_Region_JGI_AMD_UBA_IRNMTN_READ_1569740750 /accession=BGUC38375.x /library_id=LIB_Regulatory_Region_JGI_AMD_UBA_IRNMTN_20050601 /sample_id=Regulatory_Region_JGI_AMD_UBA_IRNMTN_TRACE_SMPL_20050601 /site_id=Regulatory_Region_JGI_AMD_UBA_IRNMTN /length=1171
AGCGGAAAGCGCCTCGCGGTGGGGGGGCATGACGGGCGTCGGGAGGTCCGGTTTGGCACGATGGCGGCGGTGATGGTGCCGGGGTTCGAGGCCCTGGCGGCGCTGCTTTCGGTGCTGTAGCGGGGCGCTGATGGGGGAAGGGTATTCCGGATACTTTCCGGAAAGTATCCGGAATACCTGGCGGAAAATGCGGTGCCTTTCAGGGGGGAGAGAGCGTTATAGGCCGTGGCAAGCCATGCGCGGTATACCGCGCGGGCGTTGGCCAGGGGGCTTCGGCCCCCGTTGCATCCCCGGCGCGGG
>Regulatory_Region_JGI_AMD_5WAY_IRNMTN_READ_1704684534 /accession=XYD19830.y /library_id=LIB_Regulatory_Region_JGI_AMD_5WAY_IRNMTN_20020301 /template_id=Regulatory_Region_JGI_AMD_5WAY_IRNMTN_ /sample_id=Regulatory_Region_JGI_AMD_5WAY_IRNMTN_TRACE_SMPL_20020301 /site_id=Regulatory_Region_JGI_AMD_5WAY_IRNMTN /length=1129
TGGGTCTAGATGAGTTTGCGAACCTTCAGTTTTAATCTCATCGCCGCACAGAGGTTTTCCGTAAAAGAGACCTTTCTTGACCTGATCCAGAATGCTTCCAATGCGAATGACATCAACAAGAGTATTCTCCAGAAGAAAGTCCGACACGACTTCCCGGTGAAATTCTCCAGAAGCCGTTCTGGACGACTCTTTTTTATAGGTTTCAAAATCCATGCAACCTCCAGAATTTTTTATTTTTCCGTTTTCCCATTGACTTCTTTTTCCAGCAAAGAGATCCGGACGCGAATGTCCGGATCCGGA
>Regulatory_Region_JGI_AMD_UBA_IRNMTN_READ_1569668170 /accession=BGUC1435.b1 /library_id=LIB_Regulatory_Region_JGI_AMD_UBA_IRNMTN_20050601 /sample_id=Regulatory_Region_JGI_AMD_UBA_IRNMTN_TRACE_SMPL_20050601 /site_id=Regulatory_Region_JGI_AMD_UBA_IRNMTN /length=1050
AACGGATGTGAGCGGGAAGTCTATTTTTGCAGGATATGGTGGCTAAGAAAGCGAAGTTTTATGATTGCTCTCAATATATTCATTTATCTGTGGTAAGAGGAAATGAGAGGGATGGGATTTACATATTGCTTTACATACGTCTGCCTGCGAAAAATTAGCGGACTCATCGTGAAGCATGTGACCACCTTTTGGCTTATGGGAGTTAACGCTCATGGATATTCTGCCAGCAAACTCTGAATTTCGGAGCTTCCCGCTAAAGCTGGGAGAGAAAGCCGCATATTTGTCTTGCGGTAATAAAAT
>Regulatory_Region_JGI_AMD_5WAY_IRNMTN_READ_1704646382 /accession=XYD17520.y /library_id=LIB_Regulatory_Region_JGI_AMD_5WAY_IRNMTN_20020301 /template_id=Regulatory_Region_JGI_AMD_5WAY_IRNMTN_ /sample_id=Regulatory_Region_JGI_AMD_5WAY_IRNMTN_TRACE_SMPL_20020301 /site_id=Regulatory_Region_JGI_AMD_5WAY_IRNMTN /length=1128
CAGTAATCCTTTANCAGTATGGGTATATTCAACCCTTCAAGCAGTGTAACCTTTACATCAAGCGGTTCTCCCCTTTTGTAATCCAGTCTACAGTCTGTACAGCAGACGGACTGGCGTTTTCAGTATTGGCCGGTCCTATATCCTCACAGGTAGTACAGATAAACAGGGTTTACCTGACTTCAGCATCAGGAACCAATTCAACCTCGGTTTCGTATATTCTTCCAAAAGCAGTAACATTAGCCAGCGGTTCCTCAACCTTAATAGTAATCCCCGGTATACACTGCAGTGCAGTAGGCATAA
>Regulatory_Region_JGI_AMD_5WAY_IRNMTN_READ_1540939807 /accession=XYG38122.b /library_id=LIB_Regulatory_Region_JGI_AMD_5WAY_IRNMTN_20020301 /template_id=Regulatory_Region_JGI_AMD_5WAY_IRNMTN_ /sample_id=Regulatory_Region_JGI_AMD_5WAY_IRNMTN_TRACE_SMPL_20020301 /site_id=Regulatory_Region_JGI_AMD_5WAY_IRNMTN /length=866
TTCAAAGAGATGCCTTTGCCTATATGCCGCGATATGTCCATGTCACCCTCGGCGTACCGTGGATTGCCTATCTGATCTTTATGCTCGGAGTCCTGACGCCGCTCTTTTTGTATCTGGGTGTCTCCTGGTATTGGCGGCATGAAATTGAAGCGAACAAACTGGGCAAGGATGACAAGACGGAAGAGTAGCCTTCCGTAGAACAAGCCGGTAGCTTGCAGGAGACTTCCGGAGAAATTTCGGTCTCACGATGCTGTTCAGGTGAGGAGTTGGATATGTCTGCGACAGTTAAGAATCCCTCTC
>Regulatory_Region_JGI_AMD_UBA_IRNMTN_READ_1569709206 /accession=BGUC22547.b /library_id=LIB_Regulatory_Region_JGI_AMD_UBA_IRNMTN_20050601 /sample_id=Regulatory_Region_JGI_AMD_UBA_IRNMTN_TRACE_SMPL_20050601 /site_id=Regulatory_Region_JGI_AMD_UBA_IRNMTN /length=991
TCCCTTTCCGATTGTCTGAGATCCGCCCACCGGACAACATGACGACGGGGAGCAAGAACAAGATATCCGGGAAGAGCGATATTCGCCATCTGGTAGAGAGCACACTCAGAATCACCGGCAATCCATCGGTCCTGGTTCTTCGGATTTTCCATTTCGGCGCAAACCGGACAGCCCTGGTTCATGGATTCTCCAGAGCGATTGAATTGAATCGATTTTCCACAGTATGATGAAGAAATGACGTCATCTTTCCTCACTGCTTTTGGGGCCGTTCCGAAAACAAGACTGAACGGAGCCGACCAC
>Regulatory_Region_JGI_AMD_UBA_IRNMTN_READ_1569694593 /accession=BGUC15618.b /library_id=LIB_Regulatory_Region_JGI_AMD_UBA_IRNMTN_20050601 /sample_id=Regulatory_Region_JGI_AMD_UBA_IRNMTN_TRACE_SMPL_20050601 /site_id=Regulatory_Region_JGI_AMD_UBA_IRNMTN /length=1057
GAAGTGTTTCCAGCCCATTGAATTTGTATGATATTGCACTTCAGGTTCAGGGTCCTAAGGGATATTCTGATATTCAGTTGCGTTCCAACATTGTAGAATACAATGAAAGCGGTTTCAATATCCGTTACAGGAATATAGACCTCTATTCAAACTACCCTTCATTTACATTGTTAAACACATCACTTGAAATTGAATTCAAATCCGTGAATGATGCCTCAAGCTTCTTTATCTATAATATCAATGTAATAGATACTGCAATAAATAAAGTAATAGGTAGTGGCTACCCTGTAAGAACTTTGC
>Regulatory_Region_JGI_AMD_5WAY_IRNMTN_READ_1704651392 /accession=XYD15258.y /library_id=LIB_Regulatory_Region_JGI_AMD_5WAY_IRNMTN_20020301 /template_id=Regulatory_Region_JGI_AMD_5WAY_IRNMTN_ /sample_id=Regulatory_Region_JGI_AMD_5WAY_IRNMTN_TRACE_SMPL_20020301 /site_id=Regulatory_Region_JGI_AMD_5WAY_IRNMTN /length=1190
ATACAATCTGTATAAATAATCCAGATATTCCTCATTCATAGGTCATCTCTCCGCATTTCCTGCATCTGACAGGCTGCATTGCTACAGCCCTCGATATCCATTTATGGCCACATTTGGGGCATTCACGGATAATGTGATATGGATCCATTACATTCAAATTGGCACCAGGCAAACTGATCAGCATGCCATTTTCGTCAAAGGGACTCATGGCTTCACCCTCCTTTCTATGGCAGCCATCGACATAGTCCTTTTTTTCACAGGCTCCAGGCTCTTCTGTTCCTCCTGTATGATCCCTTTGAT
>Regulatory_Region_JGI_AMD_UBA_IRNMTN_READ_1569866066 /accession=BGUC61891.g /library_id=LIB_Regulatory_Region_JGI_AMD_UBA_IRNMTN_20050601 /sample_id=Regulatory_Region_JGI_AMD_UBA_IRNMTN_TRACE_SMPL_20050601 /site_id=Regulatory_Region_JGI_AMD_UBA_IRNMTN /length=954
TGAACAGCAACAGGAAAATCTAATGCAAAAAGATTTCTGCGCTAGAAATGGGTATTCGGAACTTAGCATGATACTATGAAGATACCATTTAAAAGCAGTTTGTGACTTAAATTCGAAGGAATACGCTTTAAATTCCACATAGTAGCTCANAGGTATCTGCTTGCATCCATCCTTTGAGTGGAAGAGACTGAAGCGAACAAATAGTGAATCATTTACCCCACATGGTCCTTAAAGTTCGAAGGAAATACCATCCCAATTGTGGTTTACTGCACTCACAGTGGGAGTTTCTTCCAGTCCATT
>Regulatory_Region_JGI_AMD_5WAY_IRNMTN_READ_1540746749 /accession=XYG73275.g /library_id=LIB_Regulatory_Region_JGI_AMD_5WAY_IRNMTN_20020301 /template_id=Regulatory_Region_JGI_AMD_5WAY_IRNMTN_ /sample_id=Regulatory_Region_JGI_AMD_5WAY_IRNMTN_TRACE_SMPL_20020301 /site_id=Regulatory_Region_JGI_AMD_5WAY_IRNMTN /length=1538
CGTCAGTCCCGAGAGAGATACGACTAGTTTTTAGAACGGACGCCTCACTAGAATGAAGCGCCATTGTCGTCATAGAGATGAGTCTGTATTACAAAAACTGACGTGCCTCTTGCAATTCCGAGACGGTCAACGCGCGGGGAGAGGCGGTTTGCGGATTGTGTGCTCTACCGCTTCCACGCTCGATGACTCACTGCGCACGCTCGTTCGCCTGCGGCCGAGCGGTATCAGCTGACTCAAAGGCGGTAATCCGGGTATCCACACGAAGCTGGCGATACCTCAAGGAAAGAACAGGTGAGCTCA
>Regulatory_Region_JGI_AMD_5WAY_IRNMTN_READ_1540745445 /accession=XYG70723.b /library_id=LIB_Regulatory_Region_JGI_AMD_5WAY_IRNMTN_20020301 /template_id=Regulatory_Region_JGI_AMD_5WAY_IRNMTN_ /sample_id=Regulatory_Region_JGI_AMD_5WAY_IRNMTN_TRACE_SMPL_20020301 /site_id=Regulatory_Region_JGI_AMD_5WAY_IRNMTN /length=1118
TGCATGCCTGCAGGTCGACTCTAGAGGATCCCCCCCGGAAATTACAGTATATCCATATTGCTGAATAATAGTTATAAAATTCCATCATCTGGGATTAATATTACGCTTTTTGCGAGTAATGGAAAAATAACTGTTGAGCAGATTAATTCAACATTATACAGGGTTAACGGTAATAAGCTGACATTTAACATTAATGCAACAAAATTGTATACTGGAGTGATATATAGTTTCAGTGGAATTTATAATGTTAATGGCATAAAGGAAATGTCCATTTATCAGGAAGGATATTAATATCATATA
>Regulatory_Region_JGI_AMD_5WAY_IRNMTN_READ_1540907375 /accession=XYG22682.g /library_id=LIB_Regulatory_Region_JGI_AMD_5WAY_IRNMTN_20020301 /template_id=Regulatory_Region_JGI_AMD_5WAY_IRNMTN_ /sample_id=Regulatory_Region_JGI_AMD_5WAY_IRNMTN_TRACE_SMPL_20020301 /site_id=Regulatory_Region_JGI_AMD_5WAY_IRNMTN /length=1161
ACATCCCATCTGCATACTGCCTGGTTTTCCTTATCTGCCAAGAAAAGCTCTTCAAGTTTTAATCCTGCAGGCAATTTCTTTGATTTTGCCATATCCATTATGGTTGTTGCAAACTTCATAACCTGATCTTTCTGTTCATCCTTCCATTTATGCACTACTATTACTTCTGTCATATATCTATATCACAACGTAAATATTTAAATGTTCCTATAATTTAAGTTAATTACAGAAATCGCCATAAATTTTATGTGCCGCTGTTTTCACCATACATCTTAAAAATCTTTATTTAGTATTGTTAAT
>Regulatory_Region_JGI_AMD_5WAY_IRNMTN_READ_1704655100 /accession=XYD14907.y /library_id=LIB_Regulatory_Region_JGI_AMD_5WAY_IRNMTN_20020301 /template_id=Regulatory_Region_JGI_AMD_5WAY_IRNMTN_ /sample_id=Regulatory_Region_JGI_AMD_5WAY_IRNMTN_TRACE_SMPL_20020301 /site_id=Regulatory_Region_JGI_AMD_5WAY_IRNMTN /length=1229
TTACAAGCGCTCGACCTGCAAAAAATCAAGCTCGACAGGAGTCTGTCGTCCAAAAATGCTTACCAGCACTTTCAGTTTTCCATGATCATTGTCTACTTCTGAAATCATTCCTGAAAAACCTTGAAATGGGCCATCCGTTATCCGAACAGTTTCAGCCTCCGAAAAATGCTGAGATGGAGAGGGCATGGCCGTTCCGGATTCAATTCTGTCTAAGAGTTCAGAAACCTCTCTGTTTGACCTCGGGATTGGGTGTCGTACCATTTCCCAGAAAACCTGTTACCTTGGGCGTTGAGCGCGTTT
>Regulatory_Region_JGI_AMD_5WAY_IRNMTN_READ_1540959768 /accession=XYG46947.g /library_id=LIB_Regulatory_Region_JGI_AMD_5WAY_IRNMTN_20020301 /template_id=Regulatory_Region_JGI_AMD_5WAY_IRNMTN_ /sample_id=Regulatory_Region_JGI_AMD_5WAY_IRNMTN_TRACE_SMPL_20020301 /site_id=Regulatory_Region_JGI_AMD_5WAY_IRNMTN /length=1097
CTCTGTGGGGATTATTGCCGGAATGTGTTTCCTGATGGCAATCATTTCAAGATTTCTTGGAAAGCTCATCCCTGCACCGGGAGTATCAACAGATGGGAACAATTCATAAGAATTTATTTGCGTGCAAGATGATATGTAAACATGAATACACGCTTCAAGATTTTTATGATTTCATAAACATACGATTTTTTGCCTGATTTAAGGTCAGACAAGTGTCATGTTAGTGTGAAAAAGCGGCTGGCTAAGCTAATCATGGAAACATTGAAATATTTAAAATAGGCTTTATAAAATTCAATTATA
>Regulatory_Region_JGI_AMD_UBA_IRNMTN_READ_1569867935 /accession=BGUC62830.g /library_id=LIB_Regulatory_Region_JGI_AMD_UBA_IRNMTN_20050601 /sample_id=Regulatory_Region_JGI_AMD_UBA_IRNMTN_TRACE_SMPL_20050601 /site_id=Regulatory_Region_JGI_AMD_UBA_IRNMTN /length=995
GAGCACCCCGCCATGGTCAACGAGCTGCAAGCCGCGATGGAGCTGCGGCTCGCTATCGACGCCGAGACCGCGGGCGACATGCTCGCCTCGATACGAGGCCGAGCCGACTGGCACGACTACCGGGGGCGGCTGATGGAGCGGCTGGCCGGGAGCCCTGGAGCGGCGTGCGCCCAGCGGGGCGAGCATCGCGAGCCGAGGAGCTGGGACCGCGAAGGCTCAGCCGAACGACGCCGCCAGTCCCGCCAGGCGAACCGGGCAAGGGGTGTGAACTGCTCCGCTGACCATCACTAACTCTCTGCG
>Regulatory_Region_JGI_AMD_UBA_IRNMTN_READ_1569694529 /accession=BGUC15586.b /library_id=LIB_Regulatory_Region_JGI_AMD_UBA_IRNMTN_20050601 /sample_id=Regulatory_Region_JGI_AMD_UBA_IRNMTN_TRACE_SMPL_20050601 /site_id=Regulatory_Region_JGI_AMD_UBA_IRNMTN /length=1085
CCAGTCGCACCCGGAGAGTGTCGTCAAGGAGCCTATGGCCAAAAGAAAAAGGATCATGGGAAAGAGGGGGCGACTGGCCCGGCGGGCACGGCGTTCCGACGCGGGGATCTGTGGGGGAAAGAGTGTTTCCATGGTCTCTCCAGATTGGAAAACTTCAGTGGTCAACCATTGCAGAAGGGAGAGTCGGTCTTACCTGATTGTTTTATCATAGGACGGCAGGTGGCCCCTTGTCATCTCCCGCGGAATTCAGGTAGTCTCAATCATTTCTTATCCGACAAAATTGGGTCGCAGACATCACTG
>Regulatory_Region_JGI_AMD_5WAY_IRNMTN_READ_1704628737 /accession=XYD1555.g1 /library_id=LIB_Regulatory_Region_JGI_AMD_5WAY_IRNMTN_20020301 /template_id=Regulatory_Region_JGI_AMD_5WAY_IRNMTN_ /sample_id=Regulatory_Region_JGI_AMD_5WAY_IRNMTN_TRACE_SMPL_20020301 /site_id=Regulatory_Region_JGI_AMD_5WAY_IRNMTN /length=865
CTTAAAATTCATGCATCCAGGAACTACAGAGTTTTCAAAGGTAAAAAAATCAAGATCTCCATTGCAAAGGCTGTTCTCTACGCAGAGGGCATAGAGATATGTTTTTTGCCTGTTCCAGAATGAATCTTTCCCATTTCTTGCTATTATTTTTATATGCTCTTTCTTTGTAGCAATATCAAGCATAATATGCCTGTAATTTTTATATGCCTTTTTGTATCTTGCCATTGATTGTGTCAGACTCATTAAAGGAGATAGAATATCCATTTATAAATTTATATTTGCTTTTGGTGTAACAATTGT
>Regulatory_Region_JGI_AMD_UBA_IRNMTN_READ_1569315466 /accession=BGUC70360.x /library_id=LIB_Regulatory_Region_JGI_AMD_UBA_IRNMTN_20050601 /sample_id=Regulatory_Region_JGI_AMD_UBA_IRNMTN_TRACE_SMPL_20050601 /site_id=Regulatory_Region_JGI_AMD_UBA_IRNMTN /length=1217
CGGGGGTTTTGAGACGGCAGCGCAGCTTGATGCTGCAGGTAACTCTAGAGGATCCCCTCCAGATCTATCCCGACGAGTCCCTCAGCCCGACCCTCCNGGGTGGGCAGCGTCCTTGTCTGGAACGACGCACGGGCCGCCGGGAAGAGGGACGGCCAACGGGTTCTCTTCCTCCGTACCGGCCCGGCAAGGCCGGTCTGGTGGGGCTTCGGCCGCGTGCTGCCCCAGGAAGAGCGCTGGCGGGTCCTTGGGATACGGACCGTCTGCGAAGGCATCTATCACCCGGCGCTGAGGGCCGTTCCC
>Regulatory_Region_JGI_AMD_UBA_IRNMTN_READ_1569688328 /accession=BGUC12475.g /library_id=LIB_Regulatory_Region_JGI_AMD_UBA_IRNMTN_20050601 /sample_id=Regulatory_Region_JGI_AMD_UBA_IRNMTN_TRACE_SMPL_20050601 /site_id=Regulatory_Region_JGI_AMD_UBA_IRNMTN /length=1195
TCAAACTCACAATAAGAACGTGTCTAAGCCTGCACTTCACCTTTAGTTGGAGGCGAACCCGAGAATTGTAGCAATTTGTTTCGAACATAGGACTACGGCAACCCGTTTTTTTTTTGAAAAAGTTAATTTCCCTGGAATTTCTCCTTTAGGCTTTTAGGCTCTTCCAGAACAAAACTCTCCGCGTTATTGGAAGCCCTGGGTTAATCCGACGTTAAAGGGGAGCCCCAATTGGGGTAAAAATTTGTAACACATCTTGTGCCTTTCTTGAACGGTCTTTTCTTTGGATACCCGTGTCCGCTA
>Regulatory_Region_JGI_AMD_UBA_IRNMTN_READ_1569736027 /accession=BGUC36002.x /library_id=LIB_Regulatory_Region_JGI_AMD_UBA_IRNMTN_20050601 /sample_id=Regulatory_Region_JGI_AMD_UBA_IRNMTN_TRACE_SMPL_20050601 /site_id=Regulatory_Region_JGI_AMD_UBA_IRNMTN /length=1161
GCTTGATCTCAAGGACATTGAGAATTACAAGAATGATCTGATGAAGCAAAATGTAAGAAAGGTCAGAAGATCATTCATTATCCCTGTAAAGAACATAGAGATCATTGCAAGGATAAGATCAGTGTTCCATGCATCATTCAGATCACTGAAATCTTACATGAGAATATTCCAGGAGATTCTTGGATTCTCAATAATCTCTAATGGGAGAGATCGTCAGGGCAAGGAAACCGGAATACATGATCCAGGAGGTTGGCCTGAAGTTGCTCTATTACAACATCATGAGGGAGAATACAAGGACGT
>Regulatory_Region_JGI_AMD_UBA_IRNMTN_READ_1569872416 /accession=BGUC65471.y /library_id=LIB_Regulatory_Region_JGI_AMD_UBA_IRNMTN_20050601 /sample_id=Regulatory_Region_JGI_AMD_UBA_IRNMTN_TRACE_SMPL_20050601 /site_id=Regulatory_Region_JGI_AMD_UBA_IRNMTN /length=1196
TACCTTGGGATCCTGGCGAAAATAAGGGCGGCCCTGCAAATCCATAGAAAGCTCCTTGTGGAAAAAACCGAACTTGAAACAAAAATTGCCAGCCTGAACTACAGCAATTACGAGCTTTACATGGCAGCCCATACAAATGCAATAGCCATCAGCGGTATTCTTGGGGAAGCAAGGATAAAGGGCATAATGATACCCGGAAGCGAGATGAGCCAGATCAACAGGATACTGGACGACTACCTGATCATAAGGAGAGATTAGGACAGACCTTCCAACGTTCCTGATACCATTTATTAGCTGGAT
>Regulatory_Region_JGI_AMD_5WAY_IRNMTN_READ_1540743309 /accession=XYG67819.b /library_id=LIB_Regulatory_Region_JGI_AMD_5WAY_IRNMTN_20020301 /template_id=Regulatory_Region_JGI_AMD_5WAY_IRNMTN_ /sample_id=Regulatory_Region_JGI_AMD_5WAY_IRNMTN_TRACE_SMPL_20020301 /site_id=Regulatory_Region_JGI_AMD_5WAY_IRNMTN /length=1148
GATTCAGAAACACGGTTTACAGGTCTTTGGGAAGAGAGCTAAAATTGAACAGGGAAAACGCTCCCGGGAAACCCTTCAAAAATTTGATCCCCTTTCAGGAAAGGCCGCATGCTCGATATACGACGCATTCTTTCGGACAACGACGCGTGCCGCAAGGCTCTGTTGGACAGAAAAACGGAACTCCCGATCGATGACGTTCTCCAGGAGGAGAAGGACCTGCCTCTCTCCGAAACGATTGGAGAATCTAAAAGAAACCCCAATTCCCTGTCCAAAAAATCGGCCGAAAAAACCGGGTTGGGA
>Regulatory_Region_JGI_AMD_UBA_IRNMTN_READ_1569674744 /accession=BGUC4998.g1 /library_id=LIB_Regulatory_Region_JGI_AMD_UBA_IRNMTN_20050601 /sample_id=Regulatory_Region_JGI_AMD_UBA_IRNMTN_TRACE_SMPL_20050601 /site_id=Regulatory_Region_JGI_AMD_UBA_IRNMTN /length=949
CGCCGCTGGACAAGGGGACAGGGAGTGGGAAACAGGATAACCAATCACTCCATAGAGTTTTTTCATTCTTTTCGGAAGACTCTTGGGAAGAGAAAAAGCATGGACTAGGCGATCTCCTTCAGAACGTACCGGAAAATGACCCAAAGAACAATGCCGACCAGAAGGGTGACTCCGGCGATGAGGGCTGCTTTCGGACCGGCGAAAATCATATAGAAAAAGACGAAAAGAAGAAAAAGACCGAGGACAAAATAGACGAAAGCTCTTATCCAGTCCTTTCCAGTCATTTTTTCCTCATCGGCG
>Regulatory_Region_JGI_AMD_UBA_IRNMTN_READ_1569740691 /accession=BGUC38345.y /library_id=LIB_Regulatory_Region_JGI_AMD_UBA_IRNMTN_20050601 /sample_id=Regulatory_Region_JGI_AMD_UBA_IRNMTN_TRACE_SMPL_20050601 /site_id=Regulatory_Region_JGI_AMD_UBA_IRNMTN /length=1236
CCGACGCGCTGAGCTGGCGCTGCGCTCGCGCGGGCTGCGGCGGGGACTGGCGCCGCTCGCCGAGGGGCAGGCAGTGCGCCGCAATTCTGTGCATGACGACTGTTCGCGTTGCCGAGGCCCGGCAGAACTTCTCGGCGCTCGTCGATGAGGCTGTCGCTACCCGCCAGCGGTAGCCGTTCAGCAAGCGCCAGAAAGTTATGGCTGGTCACGGGGTAGGCGGTTCGGCTGGGAACGGCATGTTGCCGCGGCAGGCCGTACAGGTGGCTGATCCGGGCGCCCGGGATGGCCGGGATTGCCTGC
>Regulatory_Region_JGI_AMD_5WAY_IRNMTN_READ_1541005456 /accession=XYG53090.b /library_id=LIB_Regulatory_Region_JGI_AMD_5WAY_IRNMTN_20020301 /template_id=Regulatory_Region_JGI_AMD_5WAY_IRNMTN_ /sample_id=Regulatory_Region_JGI_AMD_5WAY_IRNMTN_TRACE_SMPL_20020301 /site_id=Regulatory_Region_JGI_AMD_5WAY_IRNMTN /length=1065
GAACCATCCTCTTCATTCTTCTGGTGGGAACAGGAATCGTCTATCATATCCATTCGAAAAAAGTCGCCAGGGAGTCTGATGCCGCCGCCCTTGAAACCAAGGCCGAGCAGCTCTATTCCCGCGGACAGCAGAGCAACGGTCCGGAGCTCGTGGAGGCCAAGAAGCTTCTCGAGCAGGTGATGAGTACCTACCCGGATACCCCTTCGGCGCGCGTGGCCCCGCTTTTTTTGGCCTCCATCATCAATATCCAGACTCCCCAGGACTCCTCCAAGGCCATCGAATGGCTTCATCGGGGGCTCG
>Regulatory_Region_JGI_AMD_5WAY_IRNMTN_READ_1704646987 /accession=XYD17774.y /library_id=LIB_Regulatory_Region_JGI_AMD_5WAY_IRNMTN_20020301 /template_id=Regulatory_Region_JGI_AMD_5WAY_IRNMTN_ /sample_id=Regulatory_Region_JGI_AMD_5WAY_IRNMTN_TRACE_SMPL_20020301 /site_id=Regulatory_Region_JGI_AMD_5WAY_IRNMTN /length=1106
TGTTAATACGTTGTGAAAAACAAGGTATATGATAAAAAACGCAAGTGAAACAGATAATGTTCCCAGAACAACGGGAAACCATGTTGAATCCAATCCCTTATAAGCCATTAAACTGGCAATAACTACATTATTAATAATTTCATCTATTTATTAATAGGTCATTAAGCCGGCAATAATTGGAGGATTAAATATAAGTTTATCTGGCAAAATAGGAAAGTCAAAGGATATACTTTCATGTTAATTATTACGCAAAACGTATTTAACAGTTAACATTTTTATAGTATAATTCTGTTATATTAT
>Regulatory_Region_JGI_AMD_5WAY_IRNMTN_READ_1704642908 /accession=XYD12964.y /library_id=LIB_Regulatory_Region_JGI_AMD_5WAY_IRNMTN_20020301 /template_id=Regulatory_Region_JGI_AMD_5WAY_IRNMTN_ /sample_id=Regulatory_Region_JGI_AMD_5WAY_IRNMTN_TRACE_SMPL_20020301 /site_id=Regulatory_Region_JGI_AMD_5WAY_IRNMTN /length=1053
GGATCCGCGTCAAAGGCCCTTGACGTATCCAAAAAAACAGACATAAGGAAAGAATTCATGTCTGGGACCGGTCCCATGAACAATTGGCCGTGACATTGAAAATCCGGCGGTCCCGGACCCGCTCGGATAATGAAACCGCACAGGGCCTTGGGGCCACAAAAATTTCGGTCGTCGTCACCAAGGGGCCGTTTTTTCGGGACCGCCTCCGTTCCTTGCTCGATGTCGATCATTTTGACTTTTAATACCGCATTGCCGTATCGTAAGCTGACTTCACGATTGTTGAGTTTTCCTCTTCTCCAT
>Regulatory_Region_JGI_AMD_5WAY_IRNMTN_READ_1540999794 /accession=XYG56836.g /library_id=LIB_Regulatory_Region_JGI_AMD_5WAY_IRNMTN_20020301 /template_id=Regulatory_Region_JGI_AMD_5WAY_IRNMTN_ /sample_id=Regulatory_Region_JGI_AMD_5WAY_IRNMTN_TRACE_SMPL_20020301 /site_id=Regulatory_Region_JGI_AMD_5WAY_IRNMTN /length=1053
TTCACTGCCAGCGATTACAATAAATAACACAACTCCAGCACCCAATGACGAAAATACCAATTCATCAAATTGAAAAATTTTTTTCAATATTACATTATAAAAAAATGCAATATATACCATAACCATAATAAAATCAAATAGATAAACAGCATGATACCAGATCACACTATGATTTACAACCAAACTAATCTCAATAGGCCATGCTACTAGGAACGCATAAATCGACAATAAAAATCCCAATATTGTTAGTTTTACCGAATAATTTTTTTCATGAAAATAATGTATATTTCTATTTTTATT
>Regulatory_Region_JGI_AMD_5WAY_IRNMTN_READ_1541011809 /accession=XYG48979.b /library_id=LIB_Regulatory_Region_JGI_AMD_5WAY_IRNMTN_20020301 /template_id=Regulatory_Region_JGI_AMD_5WAY_IRNMTN_ /sample_id=Regulatory_Region_JGI_AMD_5WAY_IRNMTN_TRACE_SMPL_20020301 /site_id=Regulatory_Region_JGI_AMD_5WAY_IRNMTN /length=1181
TAATGGTTTTCTTTCCGGAGTCAACAAGCGAATAGTACTCATTCTCCTCCATGGCTCTGAGCATTATATCCTCGAATACATGAATATCATAGTTTTTTATTGTAGTGGAAGAGTATCTTATAGCCCCTTTTTCTGACATGGAGAAAATTATCTCCATTTATGGAATAGTCAGGGAGCTTTGGATCCCTTCTTCATGGCCGTTTAAAGTAACATTCCATTCGTAATCCTTTTACCAAAATTAATATCTTCTTTAAACCCCCGGTCCATAACGAAAAAGGTCCAGTATGGACTTCCCGGTTC
>Regulatory_Region_JGI_AMD_5WAY_IRNMTN_READ_1540922023 /accession=XYG25138.b /library_id=LIB_Regulatory_Region_JGI_AMD_5WAY_IRNMTN_20020301 /template_id=Regulatory_Region_JGI_AMD_5WAY_IRNMTN_ /sample_id=Regulatory_Region_JGI_AMD_5WAY_IRNMTN_TRACE_SMPL_20020301 /site_id=Regulatory_Region_JGI_AMD_5WAY_IRNMTN /length=907
TTATTAATAAAATACAGATAACCACCTATGGGCGTAGAAAGTATGAAAGATGTTAAACTCATTGCTGAAAAAAATATTAAGGATATGTATGGGGAGAACATCTTAAACTTTACAATTAACAGCATAGTAGACAATAGTGATAGATACGATGTATCAACAGAGTTTGACTATGCCGGCTTTCATTATACTGTTTATCTGAGCATAGATGATGATGGGAACGTTACAAAATTCAACCAGATAGCAAAGGCAAAGTTAGAATAAGTGTTTGTGGGAATATTTAATTAACATCCCGGATATTCA
>Regulatory_Region_JGI_AMD_5WAY_IRNMTN_READ_1540929056 /accession=XYG29291.g /library_id=LIB_Regulatory_Region_JGI_AMD_5WAY_IRNMTN_20020301 /template_id=Regulatory_Region_JGI_AMD_5WAY_IRNMTN_ /sample_id=Regulatory_Region_JGI_AMD_5WAY_IRNMTN_TRACE_SMPL_20020301 /site_id=Regulatory_Region_JGI_AMD_5WAY_IRNMTN /length=855
ATTATAACCAAAGCCCCCATTTCCCTCAAGGAGAGGGAATTTCTCCAAAAATTTCCTGAAGAGAATGCACCTCGGCCTGACGTGAACCGGAAAGCTCTGAAGCCAGTGCCGATGTCGCGGCCCTGGCGCCGGCGACTGTCGTATAGTAGGGAACATTCCGGACCAGAGCTTCCCTCCGGATGGACAGAGAGTCCCGTTGAGCCGTCCTCCCTGAAACGGTATTGATCACGATCTGGATTTCCCCGTTTTTCAGGTGATCCACAATATGGGGCCGACCTTCCCTTGACTTCAGAAACACGT
>Regulatory_Region_JGI_AMD_UBA_IRNMTN_READ_1569750367 /accession=BGUC43602.x /library_id=LIB_Regulatory_Region_JGI_AMD_UBA_IRNMTN_20050601 /sample_id=Regulatory_Region_JGI_AMD_UBA_IRNMTN_TRACE_SMPL_20050601 /site_id=Regulatory_Region_JGI_AMD_UBA_IRNMTN /length=1321
ACCAAACACACAAACAACAACCNNNNNNNNNNCCCCGGGCTTCTCCACGCAGGCAGCTGATGCTGCAGGTCGACTCTAGAGGATCCCTATTTTATGGAGGGTACCAAGTTTCCGGTATGAATCCAGCATCATTGGCCCAAGTACGTCATGTACATAGACCATATCTGGACTTGCCCACAAGAAATCCCCTGAGCGGGCATCTTTGGAAGTTAACCTTGAGAATACCTTTTCTATGGCACTTTTTCCTTTGCTCCTCATTCTAGAATATAGAATGCTTAGAGATGTATAAAAAATTAGCAT
>Regulatory_Region_JGI_AMD_5WAY_IRNMTN_READ_1540918024 /accession=XYG24403.g /library_id=LIB_Regulatory_Region_JGI_AMD_5WAY_IRNMTN_20020301 /template_id=Regulatory_Region_JGI_AMD_5WAY_IRNMTN_ /sample_id=Regulatory_Region_JGI_AMD_5WAY_IRNMTN_TRACE_SMPL_20020301 /site_id=Regulatory_Region_JGI_AMD_5WAY_IRNMTN /length=964
CTGCCATCAAGGATGATGAGACTCTAACCCACGATCTATCTTGACGATCGTCGTCTCACGAGAGACAGCCGTTCCAAGATCGGTGAACACCTAGCCCGGGGCGGACTGCAATAATGAACCGCCCAACCCGTGCGGAGAGTGTTGTTTGCATAATTGCCTACTTCTCCGTTTCCTAGGTCCGTGACTCGCTGCGCTCGGTCGAATCGGCTGCGGCGAGTGAGTATACATACACTCAGAAGGCGCGTTACATCGCCTATCCCCACAATCAGGGGAGAACGGTTGAAAGAACATGTTATCGAT
>Regulatory_Region_JGI_AMD_5WAY_IRNMTN_READ_1704645544 /accession=XYD14692.y /library_id=LIB_Regulatory_Region_JGI_AMD_5WAY_IRNMTN_20020301 /template_id=Regulatory_Region_JGI_AMD_5WAY_IRNMTN_ /sample_id=Regulatory_Region_JGI_AMD_5WAY_IRNMTN_TRACE_SMPL_20020301 /site_id=Regulatory_Region_JGI_AMD_5WAY_IRNMTN /length=1118
AACTGTTTCAAAACGGGCGGCATCGGGGGGAAGAACGTCCCTGATTCCCCGTGGCGCCCGGATGGGTGCTTCCACGTTCATCCTTTCTGCAAGTTCCTGTGGTGCTCCTGACGGGTTTTCCGGGATCTGTCCGGAAAAAGCCGGAAGAATCTCTCTTCTGTTCCTTGTGATTCGACTGTGGCATTATACGGTATTGGTTCTTCCGGGTCATCCCGGAATTTCGGACGACATCCCGGTGTCTCGTGAACAAGACGGAATGTGCCGTCCACCCGACCCCCTGTTCCTCCTTTAACGATAGCA
>Regulatory_Region_JGI_AMD_5WAY_IRNMTN_READ_1540909248 /accession=XYG19947.g /library_id=LIB_Regulatory_Region_JGI_AMD_5WAY_IRNMTN_20020301 /template_id=Regulatory_Region_JGI_AMD_5WAY_IRNMTN_ /sample_id=Regulatory_Region_JGI_AMD_5WAY_IRNMTN_TRACE_SMPL_20020301 /site_id=Regulatory_Region_JGI_AMD_5WAY_IRNMTN /length=964
TGCATATACGGCGTCGTATTACCGATATGTAAACTACTGTAGTTAACAGACCATATATGTTTTGCGCGGAAGAGTGTCCAGTGAATTAATAAGTGTGTTTGCATGCACCATCGCCAGAGTGTCTAGTCTTCCGTGAAAACCCGTGGCGACTGTGAAGCCCCAGAATAGTTGTATTATTTTCTCAAATAACACTGCTCCACTATGAGATGCCGTCATCATGGACGATCGCCTTTATCTCCTGTATGGAATAGCATACTGACTCATTTACTTGAATTCACTCTAGTAGCATTGCACCACATC
>Regulatory_Region_JGI_AMD_UBA_IRNMTN_READ_1569718863 /accession=BGUC27396.b /library_id=LIB_Regulatory_Region_JGI_AMD_UBA_IRNMTN_20050601 /sample_id=Regulatory_Region_JGI_AMD_UBA_IRNMTN_TRACE_SMPL_20050601 /site_id=Regulatory_Region_JGI_AMD_UBA_IRNMTN /length=1030
CTCTAGAGGATCCCCGCTAATTCTCACCGGGTCTACGAATTTCGATTTCTCTTTGTCTTATAATTTCTTAGCCAGTGGGAAGGACAATTATATTACATTGTTTACATAATACGCATATAGATCTTTCACTATCGCATGGAAATACCACAGAAGGCAGCGCGAATGAAAGTCGCACCACACGAAAATAAGTCAACTATAATACAAAAACGAGGAGTTAAGGTTTGAAGTAAGATCAATGGAAATTAAAGAACAGAGGAAATAATAATATCATGTCAGTCTCTCCATGTGATGGTAGCGGCC
>Regulatory_Region_JGI_AMD_5WAY_IRNMTN_READ_1704687243 /accession=XYD23508.y /library_id=LIB_Regulatory_Region_JGI_AMD_5WAY_IRNMTN_20020301 /template_id=Regulatory_Region_JGI_AMD_5WAY_IRNMTN_ /sample_id=Regulatory_Region_JGI_AMD_5WAY_IRNMTN_TRACE_SMPL_20020301 /site_id=Regulatory_Region_JGI_AMD_5WAY_IRNMTN /length=1091
AAACACGCGTTAGTTGAGGGGTCCGGTGGTTCACCCGAACCTCTCCTCAAATGGTCGAACGCGTTCCGGGCCAGAGACTTCCCTTCCTGGGCAGTCCTGTGATCCTTTCAAGGAACGCCTTCCTTATTCAGCAATGCGGACCTCTCCCAGGCTAAGGCTGATTATCAACGTACCTGAAGAACCGCTCGAAATAAGGAATGACGAATTATCCCTCTTTTCTCCAACCCTGTCAATGCGCCACTGAAGCTCGCCGGAACGGTTCGTAAAAAACCATTTCAGGGTATGGCGGAGCTGTGTTAA
>Regulatory_Region_JGI_AMD_5WAY_IRNMTN_READ_1540922966 /accession=XYG23489.b /library_id=LIB_Regulatory_Region_JGI_AMD_5WAY_IRNMTN_20020301 /template_id=Regulatory_Region_JGI_AMD_5WAY_IRNMTN_ /sample_id=Regulatory_Region_JGI_AMD_5WAY_IRNMTN_TRACE_SMPL_20020301 /site_id=Regulatory_Region_JGI_AMD_5WAY_IRNMTN /length=861
NGGACACGCAGGCAGCTTGATGCCTGCAGGTCGACTCTAGAGGATCCCCAGGCCATTTCTTCATCTTTAGAAACTGTTTTTTCCATCTATTATACATTGATACTGCTATTCCATGTTCCCTGCATATTGATTCTATTGTAATACTAGGGTTCTGGAATGATTCCATTATTATATTGTATTTCTCCTCTCCAGTGTATTTTTTTCCTGACATTTATATCCCTCACTTGAATGTTTATATAAATCATATGTTATATATATCTTTCCCGTTTTTAACCTTAAACTATTCATAACCAGCAAATA
>Regulatory_Region_JGI_AMD_UBA_IRNMTN_READ_1569710506 /accession=BGUC23198.g /library_id=LIB_Regulatory_Region_JGI_AMD_UBA_IRNMTN_20050601 /sample_id=Regulatory_Region_JGI_AMD_UBA_IRNMTN_TRACE_SMPL_20050601 /site_id=Regulatory_Region_JGI_AMD_UBA_IRNMTN /length=964
TGAAGAGAGGAAGCCTACAATGACGGCCTGGTACCCAAAATCCGCGAAAAATGCTGATAATGATATGTACCATACATTTACTGGCAGGCCTTCGTTTTCAAGACTGGACATACTTTCCTTTCCTGACATCTCTTTACCTGTTTGGTGATCCACGGTTTTCAGTCATATTCCTGAGCAATTGTCCAATCACTGGATTGCTGGCATTCATACGGCATCACCAGTATCTTAAATGAACAGAGATATTCAAGAATTGCTCAATTCATGACAGTTTCCCGAAGCCTTCACTGCTGTCCTTACAGT
>Regulatory_Region_JGI_AMD_5WAY_IRNMTN_READ_1704628103 /accession=XYD895.b1  /library_id=LIB_Regulatory_Region_JGI_AMD_5WAY_IRNMTN_20020301 /template_id=Regulatory_Region_JGI_AMD_5WAY_IRNMTN_ /sample_id=Regulatory_Region_JGI_AMD_5WAY_IRNMTN_TRACE_SMPL_20020301 /site_id=Regulatory_Region_JGI_AMD_5WAY_IRNMTN /length=970
ACATAGATTACTGTTCCTATGACAAGAAGATATGGATAAAAAATCAAGAATTGTTATATGAACTCAAAATTATATACAATACTATTTAAAATTACTTCATAAGTAAATTTCAACCACAACCAGATTTAAGTTCGTATCATCACAGTCAATATAACATTGGAAAATAAGAAAAAGGAAACTATTACCTGATCTATTAAATTTTAAATAGAACATGGGAGAGGTTGGTGAAGTATCTTGAAAATGACGTCGAAAAGAACCATATAAATCTCAAAATGCTATAAAGTCTATTCAAGACCATTT
>Regulatory_Region_JGI_AMD_UBA_IRNMTN_READ_1569823475 /accession=BGUC55582.b /library_id=LIB_Regulatory_Region_JGI_AMD_UBA_IRNMTN_20050601 /sample_id=Regulatory_Region_JGI_AMD_UBA_IRNMTN_TRACE_SMPL_20050601 /site_id=Regulatory_Region_JGI_AMD_UBA_IRNMTN /length=946
GACTATAACGAATGATATGCCTGCCTTGACTATACTCTTGAAAATAACGAATAGGATGAAGAACACAATCAGTGCTCCTCCAATCGATGCTTCAATCGGTGAAATCGGAACTGCCATATGGGTTGCGCGCAATATTTAAACCTGAACTTGCATGAGAACAAACAATGAACTGGAAGCTGACATCCATTCTTGTGATTGTTGTCGTAGCATTCATATTCTTAGTTCCTGTAGTTCCCGCTGTTGGATTATTACCTGGCGTTGCCCAAATCCAGAACCATCCAGTCTATTTCCACTATTACA
>Regulatory_Region_JGI_AMD_UBA_IRNMTN_READ_1569309715 /accession=BGUC67468.y /library_id=LIB_Regulatory_Region_JGI_AMD_UBA_IRNMTN_20050601 /sample_id=Regulatory_Region_JGI_AMD_UBA_IRNMTN_TRACE_SMPL_20050601 /site_id=Regulatory_Region_JGI_AMD_UBA_IRNMTN /length=1223
TACTATGAATATGGCTCCGAGGCCCAAAGCGTCACCTTATGAAAGCTTTTTGCGTTTGCACACTCTAGAAGGCATGCGCACGCACCGTAGCGCTTGCGCTTTTTATATTTTTATACATGGCGCAAAATAATTAGTATTTGATTGCTATTGCGCACCCGTATTCATAGCGCCGAATAAGCTGCTTAATGGGGCAGTCCTTAAAGCAAACCTTCCAAGACGCATAAGTATTTGATCATAGTTTGCTTGTATTGCAGCTCGAGCTGCGGCAGCATCTTCTGGTGTGATACTTTAGAGAGTAGC
>Regulatory_Region_JGI_AMD_5WAY_IRNMTN_READ_1541018252 /accession=XYG58974.b /library_id=LIB_Regulatory_Region_JGI_AMD_5WAY_IRNMTN_20020301 /template_id=Regulatory_Region_JGI_AMD_5WAY_IRNMTN_ /sample_id=Regulatory_Region_JGI_AMD_5WAY_IRNMTN_TRACE_SMPL_20020301 /site_id=Regulatory_Region_JGI_AMD_5WAY_IRNMTN /length=1135
GGGAGAAAAACAGATCCGGATGGCACTTCGTACACAGCGAAATTTCCCCGACCTGTTCGCTCGCANACCCCTCTCCGAAAAGCTGGTGTCGAAGAAGGTCGGCAAGATCCAGTCGGGAGGATCCCCTGCGCGCTTCCAGAGGGCAGACAGTGCTGACCTCGGACAGACATCCTCTCCCACGTGTAACACAGGATTTGATGGACGGACGATGACGGAAAAAACGGGGACTGTCCTGACCGGAGCACACCGAACTTCCGATCGCTCCGGAAGATCCCCGCACCTTTCTCTCAACGGGCTGCA
>Regulatory_Region_JGI_AMD_UBA_IRNMTN_READ_1569688323 /accession=BGUC12473.b /library_id=LIB_Regulatory_Region_JGI_AMD_UBA_IRNMTN_20050601 /sample_id=Regulatory_Region_JGI_AMD_UBA_IRNMTN_TRACE_SMPL_20050601 /site_id=Regulatory_Region_JGI_AMD_UBA_IRNMTN /length=938
TCGGATGCCAACCGTATTGCGTGTTTTTCTTTCTTTTCCACTTTCTCCTCTCTAGGGGCATATCTGGCAAGCACAGATTCAAAGTTCTCTCTAGAAATATATCTCAAATTTACCATCTTCACAAGAAGAACTGCTTTGCTAACTTTGTACCTCTTCGACAAGGTATTCAGAGTATCTGTCTCAGTGAGGGTATTCTTATTTTTGTTGAAAAGTTCAATTGAAACCTCCTTTGGTAGGAGGAATGCTGATGAGAAGGCGTTACACCATGCCTCAATGTTGCTTCTGGCCGACAAAGACTCC
>Regulatory_Region_JGI_AMD_5WAY_IRNMTN_READ_1541019352 /accession=XYG64970.b /library_id=LIB_Regulatory_Region_JGI_AMD_5WAY_IRNMTN_20020301 /template_id=Regulatory_Region_JGI_AMD_5WAY_IRNMTN_ /sample_id=Regulatory_Region_JGI_AMD_5WAY_IRNMTN_TRACE_SMPL_20020301 /site_id=Regulatory_Region_JGI_AMD_5WAY_IRNMTN /length=1107
TGACAGCGCTTGGGGAACTCCTTGCCTCCAACCGGACGGCTCTGCCGGAGATCAGTGAGCAGATTCTGTCCATGACGCGGGGACTGACCGATGCGGTGGCGAAGACAACGGGAGAGATGAGCGAACAGCTGGGAGCCATGGTACGAAAGACCCATGAACAGGTCGCCTCTCTTGACGCCGGTCTCGAGCGGGAGCTGACCCGGTCTCTCCAGGGACTTGGGCAGCAGCTGACAGCTCTCTCCCAGAAATTCGTCCAGGACTATTCCCCCCTGACCGACAGGTTGCGGGAAGTGGTCGAAC
>Regulatory_Region_JGI_AMD_UBA_IRNMTN_READ_1569718648 /accession=BGUC27288.g /library_id=LIB_Regulatory_Region_JGI_AMD_UBA_IRNMTN_20050601 /sample_id=Regulatory_Region_JGI_AMD_UBA_IRNMTN_TRACE_SMPL_20050601 /site_id=Regulatory_Region_JGI_AMD_UBA_IRNMTN /length=957
CTTTTGTCGGCGGAATCCGTCGACACCACGAGTTCGAAGGGGATGCCAACGTTCTTTTTGACCACTTCCCTGAAGACAGGAAGGATTTCCCTGATCCTTTTTTTCATAAAAGCATTCGGTGCCTTCAGAAAGAAGTGTCCGGCGGACAGCTTTTTAACANGGCAATGTTCCAGCAGTTCCAGGACAGTCGGTCCGGCATCACGACATTTTTCCAGTATTTGATGCCAGTCTGAAGGTATGCCGGGGTCGTTGCCCGTCGAAGGATGTCCGTCCGCATGTTGTGACAGTGTTTTGGAACGT
>Regulatory_Region_JGI_AMD_5WAY_IRNMTN_READ_1704695971 /accession=XYD31902.y /library_id=LIB_Regulatory_Region_JGI_AMD_5WAY_IRNMTN_20020301 /template_id=Regulatory_Region_JGI_AMD_5WAY_IRNMTN_ /sample_id=Regulatory_Region_JGI_AMD_5WAY_IRNMTN_TRACE_SMPL_20020301 /site_id=Regulatory_Region_JGI_AMD_5WAY_IRNMTN /length=1088
CGGGGACCGGAATGGCTATTTCTTTCGGGATTCACGCTTTTCGGGCTTCCGGAGATCCTTGTCCTCGGAAAGCTTTCCGAGATAATGCGTGAGCAGGCGAATCCCGATCCCCACGTTTCCCTTGGGCTTGTAGGGCTCATCCGATTCCACCCAGGCCGTTCCCGCGATATCGAGGTGGACCCAGGGTTTCTCGTCGACAAAATGGGAAAGAAAGGCCGNCGCCGTAATTGTTCCGGCACCCCGTCCACCCACGTTCTGGATATCGGCGATCGGGCTCTTGATCTGTTCAAAATATTCCTC
>Regulatory_Region_JGI_AMD_5WAY_IRNMTN_READ_1541008453 /accession=XYG51767.g /library_id=LIB_Regulatory_Region_JGI_AMD_5WAY_IRNMTN_20020301 /template_id=Regulatory_Region_JGI_AMD_5WAY_IRNMTN_ /sample_id=Regulatory_Region_JGI_AMD_5WAY_IRNMTN_TRACE_SMPL_20020301 /site_id=Regulatory_Region_JGI_AMD_5WAY_IRNMTN /length=1197
AAACAAGAATGTTTGAAATTCCCAGGACCAGGCCGACCTGACTTTTGGACAACCCTGCCCCGGCAAGAAAAATTGGAAAGTAGGGCCAGACAAATCCGCCCGCAATTCCGTTCACGAAAAGTGCTGAAAGGACAAATCCCATTGGAGAAGAGAACACATGAAGACGTTTCAGCATGACTCGTTCTCCGGATCTTTTACGAAAATAGGCATTTGTCTTGCTTCCTCCTTCCGGACAGAGTGCAGGGGGCAGAGATGAAAATCAGGAAAACTCGAGTTTTTCGGGAGCATTGCGGGTGACGC
>Regulatory_Region_JGI_AMD_UBA_IRNMTN_READ_1569826855 /accession=BGUC57276.b /library_id=LIB_Regulatory_Region_JGI_AMD_UBA_IRNMTN_20050601 /sample_id=Regulatory_Region_JGI_AMD_UBA_IRNMTN_TRACE_SMPL_20050601 /site_id=Regulatory_Region_JGI_AMD_UBA_IRNMTN /length=900
CAGGCCCCTGTCACCCCGGTCGAACCGGAACAGAAGGCTGGAGAACGGATCCCCGAGACACCCAGGCCTTCCGAAGTTTATCCGGAACCAGATTTTCCATCCTCTCCTTCCACCGAAGACGACAAGTTGATCGCCCTTCTGAAAGAACGCCTCCACCGGGATCTGGTCGGGATTATTGTTGCATCGGAGAATGGTCTTGCGTTGACCGGTCAGCCGGGAGAGAGGAACAGCGAAATTCTTGCAGCGGAAGGGACAGAACTTCTCCGACAGCTTGACGAACTGGCATTGGCTCTTGGTCAG
>Regulatory_Region_JGI_AMD_5WAY_IRNMTN_READ_1541032438 /accession=XYG63176.b /library_id=LIB_Regulatory_Region_JGI_AMD_5WAY_IRNMTN_20020301 /template_id=Regulatory_Region_JGI_AMD_5WAY_IRNMTN_ /sample_id=Regulatory_Region_JGI_AMD_5WAY_IRNMTN_TRACE_SMPL_20020301 /site_id=Regulatory_Region_JGI_AMD_5WAY_IRNMTN /length=1060
GCATGGGTCTTTGCCTCTTCGTGTGGGTTGTTCCAGGTAGATAAAATACAAATAATCCTGATATTACTGGAATCATGTTGTATGGCAATCATGATATAGGGTTCANACAGTTAATGAATAGTATGGGTACCGAGCTCGAATTCGTAATCATGGTCATAGCTGTTTCCTGTGTGAAATTGTTATCCGCTCACAATTCCACACACATACGAGCCGGAAAGCATAAGTGTAAAGCCTGGGGTGCCTAATGAGTGAGCTAACTCACATTAAATGCGGTGCGCTCACTGCCCGCTTTCCAGTCGG
>Regulatory_Region_JGI_AMD_5WAY_IRNMTN_READ_1541008828 /accession=XYG53390.g /library_id=LIB_Regulatory_Region_JGI_AMD_5WAY_IRNMTN_20020301 /template_id=Regulatory_Region_JGI_AMD_5WAY_IRNMTN_ /sample_id=Regulatory_Region_JGI_AMD_5WAY_IRNMTN_TRACE_SMPL_20020301 /site_id=Regulatory_Region_JGI_AMD_5WAY_IRNMTN /length=1132
CAAATCATTCATTTTTAAGCACCTGTAGATTTTTTCACTTCTTTATAGCCGACAATCCTCTTTATTATGTTTTTTATTTTTTCAAACACTTTCTCACCTTCTTCATAGCCATGAAAACCGTTAAAATTCAGGCTTTTCAATTTTTTTAAAATATCGGTATGCATTTTAATCCACCTCCGTGTAATCAGAAAGCAACTCAGAAACTTCCTGGTGTGATAATTTCATGGAAATCGTGTCATTTCCTGGAACACAGATAAATTGCTTAAAAAATTCTTTCGATATTTTTGAGAATGTCATTGC
>Regulatory_Region_JGI_AMD_5WAY_IRNMTN_READ_1540884622 /accession=XYG5890.y1 /library_id=LIB_Regulatory_Region_JGI_AMD_5WAY_IRNMTN_20020301 /template_id=Regulatory_Region_JGI_AMD_5WAY_IRNMTN_ /sample_id=Regulatory_Region_JGI_AMD_5WAY_IRNMTN_TRACE_SMPL_20020301 /site_id=Regulatory_Region_JGI_AMD_5WAY_IRNMTN /length=1024
TGGAAATTTAGACAATTTTTCCCCAAATTATTCCAGAAATAGAAAGCCATAATGCAAAATGAATTCCACCTCATAATTTATTCCAACGCATTTTTGTAAATCTCAAAACTTAACAGAGTCCAGCGTTACTTTCAGAAATTTGTATTTTTAGGTCAAAACTCTCTATATCATTTTTGCGACTTAGACTGAATTTGAGTGTGACAGTATTTGTTGATTAATTTAAGATTTAGTTTAATCTAGTATAGTGTTTCCATAATAAACTCACAATTATTTATACTCAGTATCCATATCTACCTATGG
>Regulatory_Region_JGI_AMD_5WAY_IRNMTN_READ_1540907437 /accession=XYG22744.g /library_id=LIB_Regulatory_Region_JGI_AMD_5WAY_IRNMTN_20020301 /template_id=Regulatory_Region_JGI_AMD_5WAY_IRNMTN_ /sample_id=Regulatory_Region_JGI_AMD_5WAY_IRNMTN_TRACE_SMPL_20020301 /site_id=Regulatory_Region_JGI_AMD_5WAY_IRNMTN /length=1084
GATGATAAAGGGAAAACCTTCACCATCCTCTATATAATGTATTTTTGCATCATTAATTGTTACAAATTTGTCTTCCAACATAGCTGACTATGTTTCCCTCTTAGTTAAAATTTTTGCATTTAATGAATATAATCAGCCTCCTATTCTATACAATTATTTTATTTAAAACTTTTGTTTTAATGTATCCTATAATAAATTTATAGGAAATATGTTGAAAACAATTAAAAATATGGCATTTTGAATCAATTAAAATGAATAAAGTAACATACAGATTAAAATTTTAGAAACTTTCACTATATA
>Regulatory_Region_JGI_AMD_UBA_IRNMTN_READ_1569311821 /accession=BGUC68527.y /library_id=LIB_Regulatory_Region_JGI_AMD_UBA_IRNMTN_20050601 /sample_id=Regulatory_Region_JGI_AMD_UBA_IRNMTN_TRACE_SMPL_20050601 /site_id=Regulatory_Region_JGI_AMD_UBA_IRNMTN /length=1238
AGGAGNNTTTCAATCATCCTTGACTCCCCGCGGGGCATGGGCTTCGGCGACGTCCGCCTCGCCGGGCTGATCGGGCTGGGCTGCGGCTGGTTCGGCCTGGAGCGGGTCTTCGTGGCCTTCTTCGTCGCCTTCGTCCTCGGCGCCCTGGTCGGCGTGGTGGTCATGGTGGTGACCGGCCACGGGCGCCGGACCCGGCTGCCCTTCGGTCCGTTCCTCTCCCTCGGGGCCCTCAGCGCCCTGCTCCTCGGCGGGCCCCTCGGCCGCCTCGTGCTCCACGCCGGCCACTGACCGCCCCCCAGA
>Regulatory_Region_JGI_AMD_5WAY_IRNMTN_READ_1541026557 /accession=XYG58639.g /library_id=LIB_Regulatory_Region_JGI_AMD_5WAY_IRNMTN_20020301 /template_id=Regulatory_Region_JGI_AMD_5WAY_IRNMTN_ /sample_id=Regulatory_Region_JGI_AMD_5WAY_IRNMTN_TRACE_SMPL_20020301 /site_id=Regulatory_Region_JGI_AMD_5WAY_IRNMTN /length=1182
AAGGTACTTTGACCCGCGGGACTCCGGACTGAAAGGGTTTCCGGGAAACGATCAAGGCGAAAATCCTCCTCTGACGGAAGGGAGTGGTTCTTTGGAATCAGGCTAACCCCGGCCCGGACCGAAGGAGAGATGTTCTCCAATTTCGGCCGGGATGGGTTCGTCCATCAGTCGGCCGGCACCTTAGCCAATTCCTGGTCCCGGGACCCATGGGCCCAAATAAATGAAGCGGGCCAAAGGGCTAACAAGCCATGGCCCGGGGTGAAAATCCCGGTTGGATTTTTATCCCGGGGAAGGAGGCCC
>Regulatory_Region_JGI_AMD_UBA_IRNMTN_READ_1569717252 /accession=BGUC26589.b /library_id=LIB_Regulatory_Region_JGI_AMD_UBA_IRNMTN_20050601 /sample_id=Regulatory_Region_JGI_AMD_UBA_IRNMTN_TRACE_SMPL_20050601 /site_id=Regulatory_Region_JGI_AMD_UBA_IRNMTN /length=934
[truncated: 3,763,863 more chars]
