# Supplementary material for: Adaptation to environmental factors shapes the organization of regulatory regions in microbial communities
Source: BMC Genomics. 2014 Oct 8;15(1):877. doi: 10.1186/1471-2164-15-877 (PMC4287501; doi:10.1186/1471-2164-15-877)
Supplement: Supplementary file 4 — Additional file 4: List of the promoters selected after applying the methodology described in Figure 1 on Whale Fall Samples data. (ZIP 264 KB) [file 12864_2014_6783_MOESM4_ESM.zip]

Archive with 1 entries (1 files):
- Additional file 4/1687259346120531_MOESM4_ESM.fasta
