# Supplementary material for: Adaptation to environmental factors shapes the organization of regulatory regions in microbial communities
Source: BMC Genomics. 2014 Oct 8;15(1):877. doi: 10.1186/1471-2164-15-877 (PMC4287501; doi:10.1186/1471-2164-15-877)
Supplement: Supplementary file 4 — Additional file 4: List of the promoters selected after applying the methodology described in Figure 1 on Whale Fall Samples data. (ZIP 264 KB) [file 12864_2014_6783_MOESM4_ESM.zip › Additional file 4/1687259346120531_MOESM4_ESM.fasta]

>Regulatory_Region_NCBI_READ_1593680361 /ti=1593680361 /jgi_project_id=3634298 /library_id=CAM_LIB_WHALEFALLRIB /mate=Regulatory_Region_NCBI_READ_1593680362 /sample_id=CAM_SMPL_WHALEFALLRIB /sample_name=WHALEFALLRIB /sample_depth="1674 m" /number_of_sites=1 /site_id_1=CAM_SITE_WHALEFALLRIB /location_1="Santa Cruz Basin" /region_1="Pacific Ocean" /country_1=USA /water_depth_1="1674 m"
TTAATATTTAAGTTTATAATTAAATCTACCATCCCACTTTCTTTTGTCCATGGAATCTCATTTGCAGGATATGAGGAACTACCTTGATAAATTAAAAAAGAACTCCCATTATACCGGAGACCCATGCCGTGGTCTGTGGTCTGACTTAAAAAATAAGAGGAGGATGTCACCCCAGAAAGATCGATAGTAATAAAAATAGCCGAAACATCTATTTCAGTCTGCATGCTTAGAATATCGTTAACCCCATCAAATATTATACCGTTAGCAGACATAATGGGACGTGCAGAGGAGTAAGGAGCA
>Regulatory_Region_NCBI_READ_1593680421 /ti=1593680421 /jgi_project_id=3634298 /library_id=CAM_LIB_WHALEFALLRIB /mate=Regulatory_Region_NCBI_READ_1593680422 /sample_id=CAM_SMPL_WHALEFALLRIB /sample_name=WHALEFALLRIB /sample_depth="1674 m" /number_of_sites=1 /site_id_1=CAM_SITE_WHALEFALLRIB /location_1="Santa Cruz Basin" /region_1="Pacific Ocean" /country_1=USA /water_depth_1="1674 m"
AGCTGGGTATTTCCACTTCTCAATAATCACCAACAAAGTTGAGTAAAGAAAGAATAGTAAATATTCACTCTTTACTCAACTCAATTGTCTTGAGTTTTAATGTTAAAGTCTTTTCCACACTTACACTCATTAAGTATGTACTTAATAAGATAGTAAACCAAGAAATATATAAAATAAGCCAAACGATCTATTAGTACTAGTCAGCTAAACGTCTTACAACGCTTACACATCTAGCCTATCAACCAGCTAGTCTTGCTGGGATCTTCAGGGAAAGTTCATCTTAGAGTTGGCTTCGAGCTT
>Regulatory_Region_NCBI_READ_1593700271 /ti=1593700271 /jgi_project_id=3634298 /library_id=CAM_LIB_WHALEFALLRIB /mate=Regulatory_Region_NCBI_READ_1593700272 /sample_id=CAM_SMPL_WHALEFALLRIB /sample_name=WHALEFALLRIB /sample_depth="1674 m" /number_of_sites=1 /site_id_1=CAM_SITE_WHALEFALLRIB /location_1="Santa Cruz Basin" /region_1="Pacific Ocean" /country_1=USA /water_depth_1="1674 m"
CAGGTCATTTGGGCGTTATATACCCAAAGATGCAAAAAATGGATATTGCAAACAGAAACAGACAAAAACGGCATAATGTTATAAATTTAGGAAACCCCAGTGGTGGAATATGACTCTGGAGCCAGTATTCCATCAAAATTATAACAATTACAAATAATACAAATCTAACAACTGCTAAAGAAATCTCCGATGGGAGCAAAGAAATATGGTATGTGTTCCAATGGGAACAGGAATATAAGGTAAGAATTTCTTATATATACAATAATTTTTAAATAAGCGAAATAATTAAGTATAGACAAA
>Regulatory_Region_NCBI_READ_1593700283 /ti=1593700283 /jgi_project_id=3634298 /library_id=CAM_LIB_WHALEFALLRIB /mate=Regulatory_Region_NCBI_READ_1593700284 /sample_id=CAM_SMPL_WHALEFALLRIB /sample_name=WHALEFALLRIB /sample_depth="1674 m" /number_of_sites=1 /site_id_1=CAM_SITE_WHALEFALLRIB /location_1="Santa Cruz Basin" /region_1="Pacific Ocean" /country_1=USA /water_depth_1="1674 m"
GTATGGACCCGTATTGAAGGCGGTCGTTTTCGGCTATGGTGTGATCCGAACACCTTTTGTAACGCANACGGAGACCCCTCATGAAAATCAAAGATATCAGCGTTTGCATGGCCTCGCCGGATGGCGACAAAGCTGCCTTCGACTTTGCCAAGGCACTTGCGGCCACCCACGATGCGCATCTCAGCTGCGCCCCGTTCACCATCCTGCCGCCGAATGGTGATTGGCTATGGCGACCGATCCGCAGGGGAAAGTTTACCCCTTCAAACCTTGCAACCAAACGCGGGAACTTCCATGGACCCC
>Regulatory_Region_NCBI_READ_1593700284 /ti=1593700284 /jgi_project_id=3634298 /library_id=CAM_LIB_WHALEFALLRIB /mate=Regulatory_Region_NCBI_READ_1593700283 /sample_id=CAM_SMPL_WHALEFALLRIB /sample_name=WHALEFALLRIB /sample_depth="1674 m" /number_of_sites=1 /site_id_1=CAM_SITE_WHALEFALLRIB /location_1="Santa Cruz Basin" /region_1="Pacific Ocean" /country_1=USA /water_depth_1="1674 m"
GGCCGCAGGCTCTGCCTCAGGGGCTGGATTTGTGCTGCAGGCGCCAAGCGCCATCAGGCCAAGGGCGAGAAATCCGGTACGGCGCAGAAACATGTGAGTCCCTTTCAGTCAGTGATGCCAGTCTAGTCCCGCCCGCGCCCCGCGCATAGGCACGCAGGCATTACCGGACTTTCAGGAAAGGCCCTCAGGCGGTGGATAGCCCATCGCGTCGAGCGCATTCTCGATATAGTCGCTGCCCATTTGCAGCTCTTCCAGATAGTCGGTGACATCAAACGGCTCTGCCTCGCGCGGCGCCCTTGC
>Regulatory_Region_NCBI_READ_1593700342 /ti=1593700342 /jgi_project_id=3634298 /library_id=CAM_LIB_WHALEFALLRIB /mate=Regulatory_Region_NCBI_READ_1593700341 /sample_id=CAM_SMPL_WHALEFALLRIB /sample_name=WHALEFALLRIB /sample_depth="1674 m" /number_of_sites=1 /site_id_1=CAM_SITE_WHALEFALLRIB /location_1="Santa Cruz Basin" /region_1="Pacific Ocean" /country_1=USA /water_depth_1="1674 m"
AGAAAAAACGAGTTAAAATTAAAATCCCGCACTAAAAACCATTTTTAACCAAGGTAGCCGAACCAAAAGTTTCGGGACCGGCCAGCAGATGCCGGAGTTACGCGAAAGATATAGCATAAAAATAATTGTTTCCCGTCAAAGAAAATAATGTGACGAATGTGATACGTTCCTGGAAGACGACACAAAATATCACGAAGTAGATGTCGCGAAAAGAACCATGAAGTAATCCCCCGCAGGAAAGGAACAAGACATCTGCTGTGGCAGGAGAGAACGCCCACAGAGGAAAACACCTTGCACTGG
>Regulatory_Region_NCBI_READ_1593700357 /ti=1593700357 /jgi_project_id=3634298 /library_id=CAM_LIB_WHALEFALLRIB /mate=Regulatory_Region_NCBI_READ_1593700358 /sample_id=CAM_SMPL_WHALEFALLRIB /sample_name=WHALEFALLRIB /sample_depth="1674 m" /number_of_sites=1 /site_id_1=CAM_SITE_WHALEFALLRIB /location_1="Santa Cruz Basin" /region_1="Pacific Ocean" /country_1=USA /water_depth_1="1674 m"
ATAATATTAAGTTTAAGTGTTGCAACACTTTTATTAACAACTAACTTACAAGCAAAAGAGTGCCCAACTACTTGTGATAGAATACTGTTTGGAACTGTTGGTGTACTACAAGGTATTTTTATTGGTGGTCCAGTTGGAGCATTTTTGGGATTAGGTACAGCTATTTTTGCTGATAACTATGAAGGGGATAATTGTGAAAAGAAACCTGCTGAAACTACCCAAGCTCATTCCGTTGAAAACAATGGCAAAAGATTGAAAAAAATAGTTCAAAGATGAACGAAACAAGTTGCAAAAAAAAAT
>Regulatory_Region_NCBI_READ_1593700377 /ti=1593700377 /jgi_project_id=3634298 /library_id=CAM_LIB_WHALEFALLRIB /mate=Regulatory_Region_NCBI_READ_1593700378 /sample_id=CAM_SMPL_WHALEFALLRIB /sample_name=WHALEFALLRIB /sample_depth="1674 m" /number_of_sites=1 /site_id_1=CAM_SITE_WHALEFALLRIB /location_1="Santa Cruz Basin" /region_1="Pacific Ocean" /country_1=USA /water_depth_1="1674 m"
TTAATCAAACGAGAAGCCGTAGCGAAAGCGAGTCTTAATAGGGCGAATTAGTCAGATGCTGCAGACCCGAAACTGAGTGATCTATCCATGAGCAGGTTGAAGCTGGTGTAAGAGCTAGTGGAGGACCGAACGGGTAAAGGTTGAAAACTTTTCCGATGACTTGTGGATAGGGGTGAAAGGCCAATCAAACTCAGTGATAGCTGGTTCTCTCCGAAATATATTTAGGTATAGCGTCAAGTAGTAGCATGAAGGGGTAGAGCACTGACGAGGCTAGGGCTGCTTACCGCGGTACCAAACCTT
>Regulatory_Region_NCBI_READ_1593700441 /ti=1593700441 /jgi_project_id=3634298 /library_id=CAM_LIB_WHALEFALLRIB /mate=Regulatory_Region_NCBI_READ_1593700442 /sample_id=CAM_SMPL_WHALEFALLRIB /sample_name=WHALEFALLRIB /sample_depth="1674 m" /number_of_sites=1 /site_id_1=CAM_SITE_WHALEFALLRIB /location_1="Santa Cruz Basin" /region_1="Pacific Ocean" /country_1=USA /water_depth_1="1674 m"
TTTAAATTTTTCTTTATAATTACGAATTAAACTATTAATATGTCCAAATAATTGTACCTGAATATAATGATAAACTGTTTCACATTCATATTTCTTTACAAAAAATAACCACGGGATTTGGATAAATGTATGACCCATTTCATATTCAGTCCTTAATGCATTTGGCTCGGTCATGAACATTTTAACCTATCTCCAATTTTAATACTATTTTTTTATATCCGGAAAAATCCCCGGACCTTTACCCGAAACCCATATTTTTTGCCCCATTTTGAAATAAAAATTCGGGGGTGGGTAATTCCA
>Regulatory_Region_NCBI_READ_1593700576 /ti=1593700576 /jgi_project_id=3634298 /library_id=CAM_LIB_WHALEFALLRIB /sample_id=CAM_SMPL_WHALEFALLRIB /sample_name=WHALEFALLRIB /sample_depth="1674 m" /number_of_sites=1 /site_id_1=CAM_SITE_WHALEFALLRIB /location_1="Santa Cruz Basin" /region_1="Pacific Ocean" /country_1=USA /water_depth_1="1674 m"
TCTGTCGAATTGCGAGTTTTTTGATGAAATTGAAGATAACTTTTATGATCGCTTAATCGAATACCCCAAGTTAGTTGAAGTATTTGAAGAATATAAAAAACTAGCGATTATTTATATTCGTTCTCTAGAACATAATTCTATCCTCGATGTATTGCAACGATGGAAAGAGCATCCATATCATAGTGATTTAGCTTATATAGTAAATAATATCAAAAGCATATAACAAGTTGTTTAAACGGACAAAAAACAGTTGGCTTCTGCTCGTTCCTCGCTAATTTTAGCCAACATTTTTTTGCCGCT
>Regulatory_Region_NCBI_READ_1593700614 /ti=1593700614 /jgi_project_id=3634298 /library_id=CAM_LIB_WHALEFALLRIB /sample_id=CAM_SMPL_WHALEFALLRIB /sample_name=WHALEFALLRIB /sample_depth="1674 m" /number_of_sites=1 /site_id_1=CAM_SITE_WHALEFALLRIB /location_1="Santa Cruz Basin" /region_1="Pacific Ocean" /country_1=USA /water_depth_1="1674 m"
TCTACTATAATAATATCTGATTTATCTATAAAATTTTTGAGGAGTTTTATACAGTCAAATGGAGTAAATTTTTATCCGAATATTCGATTTTTAATGCACCAGTATATGCTATTTGAGTGGGTGTAATTAAACTATTTCACAACTCAATTTAAAGTAAAATTTTACATATATAAATCAGTTATATAATTTAAGCTAAAAATGTTATATTAATGTATTCTATTTTAAATACATGATAAGTAATTTTTTTGTATGTTTTAATATATTTTTACGTTACCCCTATTAAGTGAGTATAAGGAATAA
>Regulatory_Region_NCBI_READ_1593700652 /ti=1593700652 /jgi_project_id=3634298 /library_id=CAM_LIB_WHALEFALLRIB /sample_id=CAM_SMPL_WHALEFALLRIB /sample_name=WHALEFALLRIB /sample_depth="1674 m" /number_of_sites=1 /site_id_1=CAM_SITE_WHALEFALLRIB /location_1="Santa Cruz Basin" /region_1="Pacific Ocean" /country_1=USA /water_depth_1="1674 m"
AAATAGTCACGCAATGGATAAGAATTAGATGCCGTTATGATTAGGTTGGACGTTTAAATATTTTTTCACAATGCCGTCCCCCTTAAGTGCCCCTTAATAAATACTAAATATGCTCCGCTTCTTCCGTGGCACGATTTCCAAATTCCATATTGGTTTCTATGCGCGTAATTTTAAAGCTATAAAAAATCAGGATGCAAGTATGCGAATTTCTATCTTTGTCTGATAAAAATGTATTCATACATTACCGCCATCGAGTCATGAGGCTACATCCCTGATTACATTAAAGGAAACCCAAGGAAA
>Regulatory_Region_NCBI_READ_1593700666 /ti=1593700666 /jgi_project_id=3634298 /library_id=CAM_LIB_WHALEFALLRIB /mate=Regulatory_Region_NCBI_READ_1593700664 /sample_id=CAM_SMPL_WHALEFALLRIB /sample_name=WHALEFALLRIB /sample_depth="1674 m" /number_of_sites=1 /site_id_1=CAM_SITE_WHALEFALLRIB /location_1="Santa Cruz Basin" /region_1="Pacific Ocean" /country_1=USA /water_depth_1="1674 m"
TAGAAAAGACGGAAATATTGACCTAAATCTTAGAAAAGCCGGTAGTAAAAAAAGTGGTGGTTCAGCAGATAAAGTTCTTGAACTTTTAAAAGCGAACAATGGCATCATGCCTTACAACCTACCAAAGTGATGCAGAGCTAATTAAAGATATTTTTGGTCTAAGTAAAAAAGATTTTAAACGTTCACTTACTACACTAGTGGATGCTAAAAAAATAGAAGTAAAAGATACAGGTATTTATATAAAGGACTAATGATGGGAAAAAAGAAGAAAAAAAGCATAGAACTATCAGATAAAAAAAT
>Regulatory_Region_NCBI_READ_1593700938 /ti=1593700938 /jgi_project_id=3634298 /library_id=CAM_LIB_WHALEFALLRIB /mate=Regulatory_Region_NCBI_READ_1593700937 /sample_id=CAM_SMPL_WHALEFALLRIB /sample_name=WHALEFALLRIB /sample_depth="1674 m" /number_of_sites=1 /site_id_1=CAM_SITE_WHALEFALLRIB /location_1="Santa Cruz Basin" /region_1="Pacific Ocean" /country_1=USA /water_depth_1="1674 m"
GTCATAAAAACTCAGCCGATTGCCATTAATGCAACCACTCATAATAATGATAATATTCATGTTCATTAATGGCATACAAGCGACTTAAAAACTCACACACTCAAAGCTGAAACACTCCAGAAACAAATAATTAACCAAATGATTATATTAGTTATTTATCATGTATAACATTATTCCCGCAAAGTAAATATCTACTCATATTTAACTAATATCTATTCGATTAAGTTATCATTTTACATACAGCAAAGAAGGGGGTAACCTTGCCTACCCAAAAAACACAACTGAATGGACATTCAATCT
>Regulatory_Region_NCBI_READ_1593701011 /ti=1593701011 /jgi_project_id=3634298 /library_id=CAM_LIB_WHALEFALLRIB /mate=Regulatory_Region_NCBI_READ_1593701012 /sample_id=CAM_SMPL_WHALEFALLRIB /sample_name=WHALEFALLRIB /sample_depth="1674 m" /number_of_sites=1 /site_id_1=CAM_SITE_WHALEFALLRIB /location_1="Santa Cruz Basin" /region_1="Pacific Ocean" /country_1=USA /water_depth_1="1674 m"
AAAGCGTTCTCACAGGCTCACCTGATGCGTCGTTTCTGATTAATTAAAGGAAAAGCGGTAACTTGGCCGCTTTGATCAATTTATAAGCTTTTGCCGGGTTCCACAAGTGGGCGTGCAGAAAACGTGAGAAATAAAGCGCATAACGCCAGATTTGTTAGACTGATACCCTAGACGATTCATCCACAGACTGCATCAGGCAAGGAATTATCGACCATGTCCAAACTGTATCCTTCCGTCCACCCCGATGGGTTGCTGGAAATATTCCGGGGTATTCAAAGATCGCTCCCTCAACCACATGTC
>Regulatory_Region_NCBI_READ_1593701139 /ti=1593701139 /jgi_project_id=3634298 /library_id=CAM_LIB_WHALEFALLRIB /mate=Regulatory_Region_NCBI_READ_1593701140 /sample_id=CAM_SMPL_WHALEFALLRIB /sample_name=WHALEFALLRIB /sample_depth="1674 m" /number_of_sites=1 /site_id_1=CAM_SITE_WHALEFALLRIB /location_1="Santa Cruz Basin" /region_1="Pacific Ocean" /country_1=USA /water_depth_1="1674 m"
GAGGATGATATCGAAGAACTTGAAGCTCAAATTAGCGCACTCCGAAAAGAAATAGCGACCTTGGCGACAAAAGCAAGAAACGACGAAACAGCAAAAACCGAGCATTCTGCCAAACAAGCAGAGATGTCAGGATTACAAGCTGAATTGATGCAGTTGCTCAACCAATAATTTTTTTTCAAGCAACAAAGAAGCTGATTTGATTCTCATTTTATTGAGAGGGCGATGCTAACCTTAGCCCTCTCAATAAAAAATATTCCCTCCAGCTGTTTTTTATCAGCTTTTCCTTTTCACATACACTTG
>Regulatory_Region_NCBI_READ_1593701165 /ti=1593701165 /jgi_project_id=3634298 /library_id=CAM_LIB_WHALEFALLRIB /mate=Regulatory_Region_NCBI_READ_1593701166 /sample_id=CAM_SMPL_WHALEFALLRIB /sample_name=WHALEFALLRIB /sample_depth="1674 m" /number_of_sites=1 /site_id_1=CAM_SITE_WHALEFALLRIB /location_1="Santa Cruz Basin" /region_1="Pacific Ocean" /country_1=USA /water_depth_1="1674 m"
GAAGCGCTCCATTTTTGGGGACTTTTAGACTCCTACATAGACGGTACCATATTCAGAGTTTTTTTTGGTATTTTAGTAAAACAATAAAAAAAAGTATTTTTTTCTCTTCTTTTTGGAATAGCTGTAGTACTTTAAATGATAAGACGCAAATTATTAATCAATATGAAACTATGTTTACTTCCTTGGTGAAAGATAAAGGCTTTAGCGTAGGTTCATTTGTAGAAACCAAAAAAGTTAGAAACTCTTTACTATTTGATGGAATTTACGTACCTGAAGATGAAATTCTTTTTTACTCATTGT
>Regulatory_Region_NCBI_READ_1593701191 /ti=1593701191 /jgi_project_id=3634298 /library_id=CAM_LIB_WHALEFALLRIB /mate=Regulatory_Region_NCBI_READ_1593701192 /sample_id=CAM_SMPL_WHALEFALLRIB /sample_name=WHALEFALLRIB /sample_depth="1674 m" /number_of_sites=1 /site_id_1=CAM_SITE_WHALEFALLRIB /location_1="Santa Cruz Basin" /region_1="Pacific Ocean" /country_1=USA /water_depth_1="1674 m"
CCTTCAGTTTATTTAACTGCTGTAATAGCAGTTTGAATTTTAGCTATATCTTTTTTCACAGCTCTTAATTCACTTGTATTTGTTAATTGCATAGTTTTTAACTTAAGTTTAAGTTCAAAAAGCAGCACCTTTTTCTCTTTTAATAAATCATTTAACTCTTGGAAAGTTTTTCCGTTAAAATCAAAATAAATTCTTTTCCCCCCTCTCTTGTTACTATCTTAGTTTTTAAAAGGAAAGTTTACCTTTGAGGCTAATGCCAGAGGCTTCTTCTTGGAAACACCTCCAGGAAAACCCCGGCAA
>Regulatory_Region_NCBI_READ_1593701243 /ti=1593701243 /jgi_project_id=3634298 /library_id=CAM_LIB_WHALEFALLRIB /mate=Regulatory_Region_NCBI_READ_1593701244 /sample_id=CAM_SMPL_WHALEFALLRIB /sample_name=WHALEFALLRIB /sample_depth="1674 m" /number_of_sites=1 /site_id_1=CAM_SITE_WHALEFALLRIB /location_1="Santa Cruz Basin" /region_1="Pacific Ocean" /country_1=USA /water_depth_1="1674 m"
AGCTTCATCATGTACACGGATCTTTGTTGAACGTTTGATAAACTTTCCATAGATAGGATGCTTAATACGACGTTCGATCATGATGGTTGCAGATTTATCACCTGCATTACTTGTAACAACACCTTGCAATGTTGGCTTGTTAGTTTCGTTTACTTCAGTAGACATTATGAATTACCTTTTTCAGTAGCACGACTCATCTCGGTCAGCACTGTTTTTATACGCGCAATGTCATGACGAACGATGCTAAAGCGATGAATTTTAGGCGTATTACCTGAGCCCATCTGCATACGTAAGTTAAAT
>Regulatory_Region_NCBI_READ_1593701398 /ti=1593701398 /jgi_project_id=3634298 /library_id=CAM_LIB_WHALEFALLRIB /mate=Regulatory_Region_NCBI_READ_1593701397 /sample_id=CAM_SMPL_WHALEFALLRIB /sample_name=WHALEFALLRIB /sample_depth="1674 m" /number_of_sites=1 /site_id_1=CAM_SITE_WHALEFALLRIB /location_1="Santa Cruz Basin" /region_1="Pacific Ocean" /country_1=USA /water_depth_1="1674 m"
CCGCCATTAAAAAGTTATTCATGATGATGAATCATCACTATATCAGAAAACAGCTTATAAATATCTGTAAAATTTTAAACGCGCCATACCACTCCGGTTAATTTCGTTGATCTTCAAAGGGGGCATCCGGAAATACTTCGAGCAATGTCTTAATCCGGTGGGTGGGAAAATGGCTCTGGGCTAAAATCTGGGTTTTACCGGTATAATAAATATGACGCTGAAAAATGGATTTTAAAACAACGCAGAACTGAATCTTTTTTTTCTTGGCTGAAGATCATGAAAACGGGATTTCCCGATAAT
>Regulatory_Region_NCBI_READ_1593701401 /ti=1593701401 /jgi_project_id=3634298 /library_id=CAM_LIB_WHALEFALLRIB /mate=Regulatory_Region_NCBI_READ_1593701402 /sample_id=CAM_SMPL_WHALEFALLRIB /sample_name=WHALEFALLRIB /sample_depth="1674 m" /number_of_sites=1 /site_id_1=CAM_SITE_WHALEFALLRIB /location_1="Santa Cruz Basin" /region_1="Pacific Ocean" /country_1=USA /water_depth_1="1674 m"
AAGATAAAAAAACAATAGAATATTATTTTGTAGGGGTAATTTCTCACTTTAGGGGAAATAAGTATAATAAGATATATTTTGCACCACATCATATTTTTTATCAATCATTAAAAAAAGCAATAGAAACATATAATTAATAAAATAAGCTACAGTTTATTAATTTTTAAGCTAAAGTTAAATATAATTCGCTTCCATTTCTATAACCAGTGAGAAGTTTTTATAAAACTTTACAAATAGGTTTTATAAAGAGTTGGTATAAAACATGATTTTTATACCTGTGATAGAATTTGGAAATACACT
>Regulatory_Region_NCBI_READ_1593701452 /ti=1593701452 /jgi_project_id=3634298 /library_id=CAM_LIB_WHALEFALLRIB /mate=Regulatory_Region_NCBI_READ_1593701451 /sample_id=CAM_SMPL_WHALEFALLRIB /sample_name=WHALEFALLRIB /sample_depth="1674 m" /number_of_sites=1 /site_id_1=CAM_SITE_WHALEFALLRIB /location_1="Santa Cruz Basin" /region_1="Pacific Ocean" /country_1=USA /water_depth_1="1674 m"
ATATTTTTTCATTATTTACAGCTTCTACTGAAAAAAATTGAACCGTCACTTTTTTTTAGAAACAAAAAAAGACACCCCTCCCCCGGTCGAGCCATAAATTGTTTTTTGAAACTCCTAATTCCATGGTTTAACCAAAATCACGGGGGGAAAATTACCTTTACCAAGGTCAGGGGGTTATTGAGGGAAAAAAAAAGATAGGTTTTCCAACCGACCACCCAAAAGAATCCGGAAACCCCCTTTAGTTTTCCCCGCCAATAAAAAAACTCTTAAAAGAAGCTCGAGAGTGTTAAACCACCAAAA
>Regulatory_Region_NCBI_READ_1593701510 /ti=1593701510 /jgi_project_id=3634298 /library_id=CAM_LIB_WHALEFALLRIB /mate=Regulatory_Region_NCBI_READ_1593701509 /sample_id=CAM_SMPL_WHALEFALLRIB /sample_name=WHALEFALLRIB /sample_depth="1674 m" /number_of_sites=1 /site_id_1=CAM_SITE_WHALEFALLRIB /location_1="Santa Cruz Basin" /region_1="Pacific Ocean" /country_1=USA /water_depth_1="1674 m"
ATTTGGGCTCTATTTGTTCCCCAATAATTAAATAGTCATCACTTAAACCATCATATATTCCTGGACAAACCCCTATTCCACATCTATATTTTTCTGGTGTTATTTCATAAATTGCGGGACAAGCCCCAACAAGACATTTATATTTTTCTAGTGTCAGATTTTTTAATTTCATAAATTAAATGCGTAAATAAGATAATTAAATATTACCTCCAGTATTTACCCAAAAAAGAAAGAACTAAACACCAATTACTTATTAATTATTATTTAAACTTAATTTGTCACACAATAACATGGAACTCT
>Regulatory_Region_NCBI_READ_1593701607 /ti=1593701607 /jgi_project_id=3634298 /library_id=CAM_LIB_WHALEFALLRIB /mate=Regulatory_Region_NCBI_READ_1593701608 /sample_id=CAM_SMPL_WHALEFALLRIB /sample_name=WHALEFALLRIB /sample_depth="1674 m" /number_of_sites=1 /site_id_1=CAM_SITE_WHALEFALLRIB /location_1="Santa Cruz Basin" /region_1="Pacific Ocean" /country_1=USA /water_depth_1="1674 m"
CGAAGAAAGCAGCCGTCGCCGTCGATGCCGATTTGCTTCCTCCGCCCCTGTCTGATCAGGACAAAAAGCATAACAACATGTCTTTCGGGGATCTGTTGAAATCTGGACAAATTGAAGCTGTCAAAACAGCCCTAGCGAATGCCGGCATCAGTGGCGAAGAACGAAAGCGGAAACAAGGACCGCCCCCGCAAGCACCGCGACAAGTCTCTGTGAGGAGGACCGGAGTAAATAGAAAGACCGCCAGATGCGATAATCCCAAAGCATTAATTCGTTATATGTTTTAGAACTTGTGCGAGAGAA
>Regulatory_Region_NCBI_READ_1593701612 /ti=1593701612 /jgi_project_id=3634298 /library_id=CAM_LIB_WHALEFALLRIB /mate=Regulatory_Region_NCBI_READ_1593701611 /sample_id=CAM_SMPL_WHALEFALLRIB /sample_name=WHALEFALLRIB /sample_depth="1674 m" /number_of_sites=1 /site_id_1=CAM_SITE_WHALEFALLRIB /location_1="Santa Cruz Basin" /region_1="Pacific Ocean" /country_1=USA /water_depth_1="1674 m"
CTTCGCTTGCTGGAAGCGTCACTAAAAAAAGAGATACAAACAGCCTACAGTCGTTTTCTCGACAGTCGTGGGTTAAAAGCCCGTCCGGCACAGAAGCAGATGATTGCCGCTGTGACTCGAGTGCTGGGGGCTATCCGTGCGGATGAAAAAGGCAAGCGGTTAGGTGAGTCCCATTTGATCGCTGTCAAGGCGGGTACAGGGACTGGCAAAACCATTGCCTACTTGCCTGGCGGTGTTACCCATTGCCAAGCAGCCGGGCCCTGAAACTGATTGTATCCCACCGCCACCTGGGCCCCCTCC
>Regulatory_Region_NCBI_READ_1593701660 /ti=1593701660 /jgi_project_id=3634298 /library_id=CAM_LIB_WHALEFALLRIB /mate=Regulatory_Region_NCBI_READ_1593701659 /sample_id=CAM_SMPL_WHALEFALLRIB /sample_name=WHALEFALLRIB /sample_depth="1674 m" /number_of_sites=1 /site_id_1=CAM_SITE_WHALEFALLRIB /location_1="Santa Cruz Basin" /region_1="Pacific Ocean" /country_1=USA /water_depth_1="1674 m"
AAAAGAAGGCCAAAGGAGCAGATACGTAGGTGTGCAACAAAAAAAGGGCAAAGCGACAGGACCAGATATAAAGGATGTCATCTCCCGTTTGAAAGCATTTTCTCCGGATATGAATGAATATATCAATCAACTCAAAAAGCATAAAAAGACATCATGGGGGCATCATCTGCGGAAGCTGCTGGCTTTGAAAGTGAAGTACCGCGTAGAGGATATCGTATTAGCCGTACGCAGGGCTCATGAGCACAGAGTGTATGATGCTGCTACCATTGAAGGATTTTTGAATAATAACTCTGAATCACG
>Regulatory_Region_NCBI_READ_1593701719 /ti=1593701719 /jgi_project_id=3634298 /library_id=CAM_LIB_WHALEFALLRIB /mate=Regulatory_Region_NCBI_READ_1593701720 /sample_id=CAM_SMPL_WHALEFALLRIB /sample_name=WHALEFALLRIB /sample_depth="1674 m" /number_of_sites=1 /site_id_1=CAM_SITE_WHALEFALLRIB /location_1="Santa Cruz Basin" /region_1="Pacific Ocean" /country_1=USA /water_depth_1="1674 m"
ACATTACTATCTAACATAAAATAGGTAAATCAATACAATATCAATTTAAAAACGATAAAGTATCGATTGTTATTAGTTATGATGCGAATGACGTGCCACAATGATTATATCACCCATAAAACTCATAGATGAGTGATATAAATCGCTTTTTATTACCACCACTTTAACTCCTAATCCCTAAATATATTTAACTGTGTATTTTTTACGGGTTATTATATTAAATCGTGTAAAATTTACTCAAAAAAAGGCGTGTGGGGAAAAACCTTTTCTTATTATAAAAACCTTTCTTCCCCGAGGGTG
>Regulatory_Region_NCBI_READ_1593701734 /ti=1593701734 /jgi_project_id=3634298 /library_id=CAM_LIB_WHALEFALLRIB /mate=Regulatory_Region_NCBI_READ_1593701733 /sample_id=CAM_SMPL_WHALEFALLRIB /sample_name=WHALEFALLRIB /sample_depth="1674 m" /number_of_sites=1 /site_id_1=CAM_SITE_WHALEFALLRIB /location_1="Santa Cruz Basin" /region_1="Pacific Ocean" /country_1=USA /water_depth_1="1674 m"
AACCAATCGTGTAGGCCAGGACACCCGATCATGGAGGTTGAGATCAGATAGGGGTGGTGAAAGATCCAGTTATAGCTCTGTATCCACGGGTATCCGGAATGTTCGTTCCCCGCAAATCGGCAATAGAAGAAAGCGCAGGGGCCCACCCCTGCAAGGTTTTACCGCTTAAACCACGAAAACCGTGCCCGACCAAGAAACCAATCCTTCCCCGAGGCGGAAGAAAACATTCACCCGCATTTAGCAAAACCTAGGCCCGCGCCCACCGCCGCCGAACGTCTCCTAACGCCAATCTATCAGGGG
>Regulatory_Region_NCBI_READ_1593701768 /ti=1593701768 /jgi_project_id=3634298 /library_id=CAM_LIB_WHALEFALLRIB /mate=Regulatory_Region_NCBI_READ_1593701767 /sample_id=CAM_SMPL_WHALEFALLRIB /sample_name=WHALEFALLRIB /sample_depth="1674 m" /number_of_sites=1 /site_id_1=CAM_SITE_WHALEFALLRIB /location_1="Santa Cruz Basin" /region_1="Pacific Ocean" /country_1=USA /water_depth_1="1674 m"
TCGTTATATTTTATATGTTCACTGATTACATGATCTAAAATTTTATTACCATCATTAAAATAGATCTCAGCTTCAGCAGAGCCGTCATCAAAGCCTTCATGGGCTTGAGTGGCTGATATATCAGTTAGCCATTGTTGAACCTGAATAACATCCAGCTTAAGATTTAAGAAATTAAAGGCATGTGGTAAAATCTCAACTTTGTTTTCATAAGTTAAGTCACGGACTTCAGAGACATTTTTATAAGTGATCACTGAGATGATCAATACAACAACAGATATGAAAACTGCTGTGACAAATAAC
>Regulatory_Region_NCBI_READ_1593701777 /ti=1593701777 /jgi_project_id=3634298 /library_id=CAM_LIB_WHALEFALLRIB /mate=Regulatory_Region_NCBI_READ_1593701778 /sample_id=CAM_SMPL_WHALEFALLRIB /sample_name=WHALEFALLRIB /sample_depth="1674 m" /number_of_sites=1 /site_id_1=CAM_SITE_WHALEFALLRIB /location_1="Santa Cruz Basin" /region_1="Pacific Ocean" /country_1=USA /water_depth_1="1674 m"
TAACCTTATCTTCCACGGAAGAACAAAATGACTACTCCAAACTTGATATTCCAAAATAATATTTTATTTTAAAAAAAATATTGCATATATTTGTAACCGCAATTCGGAATAGCCTTATTTTGAATTAGAGAAGTAACATGCCTAGTCCGCCAAGATTTGCATGTTTCTTCTCGCCTACCCATCTAAAACACATCATATGGTATGTTTTCACTATGGATAGACACAAGATAGTGAGGTTTCTTTTATATTACAACCCCCTAAACTTTCAATTTTTCCCTGTAAGCATAACCCAGTATGTTT
>Regulatory_Region_NCBI_READ_1593701920 /ti=1593701920 /jgi_project_id=3634298 /library_id=CAM_LIB_WHALEFALLRIB /mate=Regulatory_Region_NCBI_READ_1593701919 /sample_id=CAM_SMPL_WHALEFALLRIB /sample_name=WHALEFALLRIB /sample_depth="1674 m" /number_of_sites=1 /site_id_1=CAM_SITE_WHALEFALLRIB /location_1="Santa Cruz Basin" /region_1="Pacific Ocean" /country_1=USA /water_depth_1="1674 m"
TAAATCCCCTTTCCGCTCGAAGAGCGAATTGAGAGGGGTGGCATCGCAGATGACGGGGAGAGTAAAGTTTTGGAGAGATTTTCAAACACGAATTAAGAGAAGATCCTTAACACAGAGTTAAGAGGAGGTTTAAGAGGAGTTTCACAGAGTTCTAAGAGAAGAAGAATGGAAGCTTCTTAAAATCCCCTCTTCATTGCTTTTAGCAATGTTTCCAAGAGGGGTGGCTTGGTATTTCCAAGACGGGGTGTTTCTTCACTTGGGTCTGCGGGCATCCTGCCCGTATTAAATCCCCTCTTCATT
>Regulatory_Region_NCBI_READ_1593701943 /ti=1593701943 /jgi_project_id=3634298 /library_id=CAM_LIB_WHALEFALLRIB /mate=Regulatory_Region_NCBI_READ_1593701944 /sample_id=CAM_SMPL_WHALEFALLRIB /sample_name=WHALEFALLRIB /sample_depth="1674 m" /number_of_sites=1 /site_id_1=CAM_SITE_WHALEFALLRIB /location_1="Santa Cruz Basin" /region_1="Pacific Ocean" /country_1=USA /water_depth_1="1674 m"
TTCGAGGTTACAAAAAGAACGGTCCCCCAAAACCAAACACGAGGTGGTCGAGTGAGGAAAAACCCCAAGGGCCCTTTGAAAAAAACTCCGGGAGAGGGAAACCGAGCAAAAAATGGTCCGCCGACATCCTTCGGAGAAGAAGCGCCGCCCCCAAATAAAAGGTGAAAACATCTTTTCTCCCCGAGAATCTTTTTTGTCGCGGAACAAAAAAACCTCAGGGGGGGCCGGCCCACTGTTTATATATAAAAAAACAACAACATATTTGTTTACAAAACAACAAAAAGGTGGGCCCTTCTTGTG
>Regulatory_Region_NCBI_READ_1593701987 /ti=1593701987 /jgi_project_id=3634298 /library_id=CAM_LIB_WHALEFALLRIB /mate=Regulatory_Region_NCBI_READ_1593701988 /sample_id=CAM_SMPL_WHALEFALLRIB /sample_name=WHALEFALLRIB /sample_depth="1674 m" /number_of_sites=1 /site_id_1=CAM_SITE_WHALEFALLRIB /location_1="Santa Cruz Basin" /region_1="Pacific Ocean" /country_1=USA /water_depth_1="1674 m"
CGAGTTCGAGTTTGCATTTGCTTACTTTGATGATGACCATTGCACTACTTCTGAGTATATAGCTGAGCTTGAAGGGCCTACAGAGCATGGTGATATATGTGATGTTCATTATGAATATCATATCACTTATATATTGACTTCAATTGACATTAAATTTGATTCAATACATAAGAGCATTAATAAGCACTCAGAAAATACTTCTTACCTTTTCAAAACCTATTCAAAAACTATTAAACCTCCTATCGTTTAACACTTAATTTCCAACCTACACCTATATAATTTTTTACAACACAAAGGATA
>Regulatory_Region_NCBI_READ_1593702003 /ti=1593702003 /jgi_project_id=3634298 /library_id=CAM_LIB_WHALEFALLRIB /mate=Regulatory_Region_NCBI_READ_1593702004 /sample_id=CAM_SMPL_WHALEFALLRIB /sample_name=WHALEFALLRIB /sample_depth="1674 m" /number_of_sites=1 /site_id_1=CAM_SITE_WHALEFALLRIB /location_1="Santa Cruz Basin" /region_1="Pacific Ocean" /country_1=USA /water_depth_1="1674 m"
ACGAAAAAAATGTAGAAATGAATTGTAACCGGCTGCATTCAGGCCCAAAATCTGCAAAAAGAGGTGACTCCACCCATTTCATGGGGTCCTATAAATCCCCAGGATCACCATACAAAACATTAACCAGGGTAAATTTCCTGAAAAAGCCCTTGCGAAAAAACATTAGGGGTCCGATAAAAATACAATTGCATTTTTGAGCCCTTTCTTTGGTGGAGTTTGGGCACCCTCCAAAATATTGGAAAAGGTCCAAAATGGCATTCCCCTCCTTTCCCAGAAGGGCCCCCAAATTTTTTTAAATTT
>Regulatory_Region_NCBI_READ_1593702017 /ti=1593702017 /jgi_project_id=3634298 /library_id=CAM_LIB_WHALEFALLRIB /mate=Regulatory_Region_NCBI_READ_1593702018 /sample_id=CAM_SMPL_WHALEFALLRIB /sample_name=WHALEFALLRIB /sample_depth="1674 m" /number_of_sites=1 /site_id_1=CAM_SITE_WHALEFALLRIB /location_1="Santa Cruz Basin" /region_1="Pacific Ocean" /country_1=USA /water_depth_1="1674 m"
GCGATAAGCAGCAAGATTACAACATCAGAGGTGTGTTTTCTCTTCTCTTTTGATTGATTCTTCTAATCCTCCTATATCAATTAGTACTGTCATATCGCTTTAGTATTGATAATTAGCTAAAAAAGATTATTAATTAAATAGATTTACTACATTTGGGCTATAGATTCTGTGCGGATAAAGAACACTAGTGTTCTTTNATTCAATGCTAGCAAACATCCCACTACTTTGAAAAAAGATGAGTTTTAAAGCTAACTAAAATTGAAAATTAAATAAACTATTATGGATATAAGAAAAGTTACC
>Regulatory_Region_NCBI_READ_1593702094 /ti=1593702094 /jgi_project_id=3634298 /library_id=CAM_LIB_WHALEFALLRIB /mate=Regulatory_Region_NCBI_READ_1593702093 /sample_id=CAM_SMPL_WHALEFALLRIB /sample_name=WHALEFALLRIB /sample_depth="1674 m" /number_of_sites=1 /site_id_1=CAM_SITE_WHALEFALLRIB /location_1="Santa Cruz Basin" /region_1="Pacific Ocean" /country_1=USA /water_depth_1="1674 m"
TCGTTCAATCATATCGATAATTAATTTCTTACCTTCCAATTATAACCTCCACTCATTATTTCTTTTTATACTTCTGCTAATGTGTGTATCCCCAAACTTTACAACGTGGATTTTCGTTTTAGATTTTTCAATTTCATACATTATCAAGTTTTCAATGTTCTTTTCGATTTCCTCAGAAAATTAAGGTTCAAATCCGAAAGTGTAAAATGGATTACTAACTGTCAATTACAAAATAATTTAATGGTAGCAAACAATCCAACATTAAAATAGATAAGAAGAGTTACAGAAAAAATTATTCTT
>Regulatory_Region_NCBI_READ_1593702141 /ti=1593702141 /jgi_project_id=3634298 /library_id=CAM_LIB_WHALEFALLRIB /mate=Regulatory_Region_NCBI_READ_1593702142 /sample_id=CAM_SMPL_WHALEFALLRIB /sample_name=WHALEFALLRIB /sample_depth="1674 m" /number_of_sites=1 /site_id_1=CAM_SITE_WHALEFALLRIB /location_1="Santa Cruz Basin" /region_1="Pacific Ocean" /country_1=USA /water_depth_1="1674 m"
GTGGATTTCAGGCATGGCTCACCTCGAAAGGACAAAGAATCTCCCTCTTGACAGTGCAGCATATAAGCTGTATTATTGATACATGAAAGCGATTGAATTGATAAACCGCCTGAATGAACTGGGATGGGTTGAAAAGCGCACGCGTGGATCGCACCACCAAATTCAACATTCCCGATGGCAAAAAGACCTTGAACGGTGGCCCATTCCTGGGAAAAGAGAATCACGAGAATTATGGCCCAAAGTGATTTTTAAAACAAGGCTGAAAAAATGCCCCTTAAAGGAAAAAAATGAAACCAAAGA
>Regulatory_Region_NCBI_READ_1593702225 /ti=1593702225 /jgi_project_id=3634298 /library_id=CAM_LIB_WHALEFALLRIB /mate=Regulatory_Region_NCBI_READ_1593702226 /sample_id=CAM_SMPL_WHALEFALLRIB /sample_name=WHALEFALLRIB /sample_depth="1674 m" /number_of_sites=1 /site_id_1=CAM_SITE_WHALEFALLRIB /location_1="Santa Cruz Basin" /region_1="Pacific Ocean" /country_1=USA /water_depth_1="1674 m"
GTACGTCAGGTGTTGCAAAGTTAACAGTTGAGTTTGGAGACGATGCTGCCTATTTAGAACTTGGTGGTGTTGCTTACGATGACTTTGCCGGAGTAGGTACTAATGAAATCAGTGATGGAAACCAGAATGGTGGAGCTGGAGTAGCTGATGGTAGTTTTTATGGAGAAACAGGAAATATCGTAAAAGGTAATTACACTCATGGTCCTGGACCAGGAGGAATTACAGGTAGTGGAACATATGATGTAGAATCTATTGACATGGCTGGCGACCCTGGTGGGGTATAAAAACTAAAATGAAGAT
>Regulatory_Region_NCBI_READ_1593702278 /ti=1593702278 /jgi_project_id=3634298 /library_id=CAM_LIB_WHALEFALLRIB /mate=Regulatory_Region_NCBI_READ_1593702277 /sample_id=CAM_SMPL_WHALEFALLRIB /sample_name=WHALEFALLRIB /sample_depth="1674 m" /number_of_sites=1 /site_id_1=CAM_SITE_WHALEFALLRIB /location_1="Santa Cruz Basin" /region_1="Pacific Ocean" /country_1=USA /water_depth_1="1674 m"
TCTACAACACGATGTAGATTGGCTCGGATGCCATTCACCACATTTGACTGTTAGATTTTTGCTGCCATTGTTGTGTGCCTTCTAAGGTAAAAGCACGAGTAGAGTCGTTTTTTAATGGGGTTGAACATTCAGACATGAAAGGATATTTAAACCGACAAAAGATATTTTATAGTGGATAAGATAACAACATAATTATCTGATGTGAATGTGTTTATTGAGTTTTATAGTCAGTGTAGGGAGGTCAACCAGCACAAAGTCGTTCTTAAATCATGAAGAAGCGTTATGTTTTACTGATAGTGC
>Regulatory_Region_NCBI_READ_1593702299 /ti=1593702299 /jgi_project_id=3634298 /library_id=CAM_LIB_WHALEFALLRIB /mate=Regulatory_Region_NCBI_READ_1593702300 /sample_id=CAM_SMPL_WHALEFALLRIB /sample_name=WHALEFALLRIB /sample_depth="1674 m" /number_of_sites=1 /site_id_1=CAM_SITE_WHALEFALLRIB /location_1="Santa Cruz Basin" /region_1="Pacific Ocean" /country_1=USA /water_depth_1="1674 m"
CGGCTTCTGCGTCCAATCGGATTTCTTGGATCAGGCAACATTGTGACTGTTGTTTTTTGTCGCCCGGTTCGTTAACCCCAGAGAGCTATACTTTAGAGGTACTTTTTCTTATTAAGTGACATTATTGAAATATTATTTGCAGAACTGCAACATGTAAGCAGTTTTGTGAATGAAATTCCGTCTTAAATCCTTGGGTTGCATAAGCTGCGGTGGAAACCATTGTGAGTTCGGCGCGTTCTGGTTTGCTGCGGAGGGCAAATTGATGGATGGCTGGACCTTGAGCCGCAAACAGGATATAGC
>Regulatory_Region_NCBI_READ_1593702313 /ti=1593702313 /jgi_project_id=3634298 /library_id=CAM_LIB_WHALEFALLRIB /mate=Regulatory_Region_NCBI_READ_1593702314 /sample_id=CAM_SMPL_WHALEFALLRIB /sample_name=WHALEFALLRIB /sample_depth="1674 m" /number_of_sites=1 /site_id_1=CAM_SITE_WHALEFALLRIB /location_1="Santa Cruz Basin" /region_1="Pacific Ocean" /country_1=USA /water_depth_1="1674 m"
ATTGGGGGCTTGTGTGATTGAGGAGAAGCAGGCGTTGATGAGTGAGTTTTTTCGATGGTCAATATAAAACGTGACATAGACGCAGATCTTGAGTTTTTCAGATGGTAGGCATTATTTGATTTATTAGGTGAGTCGATGGTAGATTGCTGATCAAATAAAAATTTAAACAAGTGTTTGTTAGTCTGGTTTCTGTTGTTTTGAGTTGATGTTCATCGTGTTACGGCAGTCCGGGCCGAATCGTTTCTTTTGTTCACCGTCTTGCTGGCATGTTTTTACGTCCACGCTTATAGATCATAGATT
>Regulatory_Region_NCBI_READ_1593682323 /ti=1593682323 /jgi_project_id=3634298 /library_id=CAM_LIB_WHALEFALLRIB /mate=Regulatory_Region_NCBI_READ_1593682324 /sample_id=CAM_SMPL_WHALEFALLRIB /sample_name=WHALEFALLRIB /sample_depth="1674 m" /number_of_sites=1 /site_id_1=CAM_SITE_WHALEFALLRIB /location_1="Santa Cruz Basin" /region_1="Pacific Ocean" /country_1=USA /water_depth_1="1674 m"
TCTACTACTATCCGCAATACTGGTTTGTTTTACCATGTTTGCTTTTGCTCAAAGTCTCGAAATCTGGCACGATGGAGAATTGGTTGAAAATGAGCATACACTTTTTATTGAAGGCGTCCCATCTGTAAGTGAAATTGTCCTTGAAGTGGACGTGAAAAATTTATCCGCTGATACATTAGATGTCATTTGCAGGAAATATGAGGTAGAGGTTGTTGACAGCACTGCCAACCTTTTTTGTTGGGGACTTTGTTTTCCACCTTTTGTTTTCGAATCACCAAGTCCTATTCGAATTCCCGGCGG
>Regulatory_Region_NCBI_READ_1593682336 /ti=1593682336 /jgi_project_id=3634298 /library_id=CAM_LIB_WHALEFALLRIB /mate=Regulatory_Region_NCBI_READ_1593682335 /sample_id=CAM_SMPL_WHALEFALLRIB /sample_name=WHALEFALLRIB /sample_depth="1674 m" /number_of_sites=1 /site_id_1=CAM_SITE_WHALEFALLRIB /location_1="Santa Cruz Basin" /region_1="Pacific Ocean" /country_1=USA /water_depth_1="1674 m"
CAAGAGGCAAATCCTGAGATTGATTTAACTGTGCAATCTCAGTTGGCTCTTTGGATTTCGCAAGGTATTTCTGCATCCGAAATTGGAGAAAAGTTTCCGTTCTCAACTTCCGATGAGAACATCGCCAGAGACATCATGGCTCAACCTGTCGGAAGGTTTCGAATTATTGAGCCTTAGAATATGCCTAATAATCTGTTTCTGAGCGACCAAGTTAAATTTTCAAGGCGCTTGCGTGAGCAACCACCGTGCCAATTCACATTGGCGCCAGAATATAGACGTTACATTTCAAGAGAAGGAAAA
>Regulatory_Region_NCBI_READ_1593682345 /ti=1593682345 /jgi_project_id=3634298 /library_id=CAM_LIB_WHALEFALLRIB /mate=Regulatory_Region_NCBI_READ_1593682346 /sample_id=CAM_SMPL_WHALEFALLRIB /sample_name=WHALEFALLRIB /sample_depth="1674 m" /number_of_sites=1 /site_id_1=CAM_SITE_WHALEFALLRIB /location_1="Santa Cruz Basin" /region_1="Pacific Ocean" /country_1=USA /water_depth_1="1674 m"
AAGAGACTGTAATGAAGGTATCTGACAGCCTGTCGGACTCGAAGCCGTTGAGAGAGTTTTCTTGCATACTTCTTTTGCGGTCAAAAGAAAGTATGGGACAGGCTAGACTAAAGTCATTAGATAAAAATATATCTACAGAAAGACAATAAGCTTTATATGGTAGAACAGTTATATACTCCAGTCAAAAGTAAAACAGCCCGATGGCAAAGAGAATCCCGTCGAGAATGATCGTCAGAAAAGTTTACTCTTTTAAAGACAGATACTTTCGTAACAACCTTGTAGTATTTGATCTCTATAATT
>Regulatory_Region_NCBI_READ_1593682362 /ti=1593682362 /jgi_project_id=3634298 /library_id=CAM_LIB_WHALEFALLRIB /mate=Regulatory_Region_NCBI_READ_1593682361 /sample_id=CAM_SMPL_WHALEFALLRIB /sample_name=WHALEFALLRIB /sample_depth="1674 m" /number_of_sites=1 /site_id_1=CAM_SITE_WHALEFALLRIB /location_1="Santa Cruz Basin" /region_1="Pacific Ocean" /country_1=USA /water_depth_1="1674 m"
GAGTATTGATGCGTAATAATGTGAGTGAACAGCCGCGATTGGCTGTTATAGGAGCCCGGGTTATCCGGGTTGCGTTGTGCGGCGTTGCTGGCCGAAGCTGGCTATGCTGTGACAGTATTTGAAAAAAGCCCGGGGAACGGGTGGGTCGAATGGCCTCGTCCCGGCCTGGATGAACTGACAACTGAACCTGGGTATTTCCTTAAATTGAAACCCCGGCAACCAGAAATTCTGTCAGTGGGTGGGAAACCCAAAAAAATCTAGTGCCGGCCTTGGAAACCCCCCGAAAAATGAATTTTTTCT
>Regulatory_Region_NCBI_READ_1593682405 /ti=1593682405 /jgi_project_id=3634298 /library_id=CAM_LIB_WHALEFALLRIB /mate=Regulatory_Region_NCBI_READ_1593682406 /sample_id=CAM_SMPL_WHALEFALLRIB /sample_name=WHALEFALLRIB /sample_depth="1674 m" /number_of_sites=1 /site_id_1=CAM_SITE_WHALEFALLRIB /location_1="Santa Cruz Basin" /region_1="Pacific Ocean" /country_1=USA /water_depth_1="1674 m"
AAGCACCTGGCTAAAAAAACTACTACAAAGAAAACTACAACTAAAAAGAAAACAGAAACAAAATAGTGTTAAAAAATATAGTTTTTGAAGAGAATGGCTTTATCTATAAAGCTATCTCTTTTGATAAAAAAAATAACTCTCTAGAGGTTAGTCAGTTTGATAAACAAGATAACTTTATCAAAAAAACAACTTTAAAAATGGCTCAAATACCAAAGAAAGTAAAAAAACAACTCAACCCATTAAAATAACCTTAAGGATAAAAGGAATAAAATTCCAAAAATGGAAAGGGAGGGAATATAG
>Regulatory_Region_NCBI_READ_1593702361 /ti=1593702361 /jgi_project_id=3634298 /library_id=CAM_LIB_WHALEFALLRIB /mate=Regulatory_Region_NCBI_READ_1593702362 /sample_id=CAM_SMPL_WHALEFALLRIB /sample_name=WHALEFALLRIB /sample_depth="1674 m" /number_of_sites=1 /site_id_1=CAM_SITE_WHALEFALLRIB /location_1="Santa Cruz Basin" /region_1="Pacific Ocean" /country_1=USA /water_depth_1="1674 m"
GGGTCTCCAAACTCGTAGCCCACCCAAGAGCCACGTCTGGGGATGAAAACGCAAGGACCCAAAGAGGGAGTGTGGCGGACATTTAAGAAGGAGGCAAGAGCTCCTCTACCGCGCTTGAGAAGGAAAAGAATTTCTCGGCGCGGAGAGATGGCGCCCGGAGGAGCGCAGACCGCCGGCGAGGAACGAAGGGACCGCGCCGAAAGGGCGGAACAGCATCGAGGGGGGCGGACCGCTGCGTGCGCGGCAGGCGAAAAGAAGCAACGGCTCGACCGAGGACGAGACAGTGGCAGACAACGGCTC
>Regulatory_Region_NCBI_READ_1593702423 /ti=1593702423 /jgi_project_id=3634298 /library_id=CAM_LIB_WHALEFALLRIB /mate=Regulatory_Region_NCBI_READ_1593702424 /sample_id=CAM_SMPL_WHALEFALLRIB /sample_name=WHALEFALLRIB /sample_depth="1674 m" /number_of_sites=1 /site_id_1=CAM_SITE_WHALEFALLRIB /location_1="Santa Cruz Basin" /region_1="Pacific Ocean" /country_1=USA /water_depth_1="1674 m"
CAGTTTGAACCAATGCCAGAATGCAGGAGAGGATACCTGCCAGCTGGGTCACGAGCGGAGAGAAATCGCCTTGGATCACATAAATAGTCGGCAGCCCAGCGAAGGTGAAGCCGCCAATATAGCAAAGCGGCATCAACGCAAGGATGAAGACACTCCTCCAGCCACTGAGCCATTCGCGAAAGCGATAAGTGATCGCTATACTCAGATATATAGCTGAGACGTTCACGAAGAGCCACCACCAGGGAAAGTATCCGAGGATGACCAGTGGCTGGTGGCCGAAATAGGTGTAGATACCCCCAT
>Regulatory_Region_NCBI_READ_1593702478 /ti=1593702478 /jgi_project_id=3634298 /library_id=CAM_LIB_WHALEFALLRIB /mate=Regulatory_Region_NCBI_READ_1593702477 /sample_id=CAM_SMPL_WHALEFALLRIB /sample_name=WHALEFALLRIB /sample_depth="1674 m" /number_of_sites=1 /site_id_1=CAM_SITE_WHALEFALLRIB /location_1="Santa Cruz Basin" /region_1="Pacific Ocean" /country_1=USA /water_depth_1="1674 m"
AATATATTTCGGAGAGAACCAGCTATCACGAAGTTTGATTGGCCTTTCACCCCTATCCACAAGTCATCCCAAGACTTTTCAACGCCTACGGGTTCGGTCCTCCACTGGCTCTTACACCAGCTTCAACCTGCTCATGGATAGATCACTTCGTTTCGGGTCTGCAGCATCTGACTATGTCGCCCTATTAAGACTCGCTTTCGCTACGGCTTCTCGTTTGATTAACCTTGCCAGATACCACAACTCGCAGGCTCATTATGCAAAAGGCAGTCCGTCACCGTTCATAAAGAATACGGCTCCGAA
>Regulatory_Region_NCBI_READ_1593702507 /ti=1593702507 /jgi_project_id=3634298 /library_id=CAM_LIB_WHALEFALLRIB /mate=Regulatory_Region_NCBI_READ_1593702508 /sample_id=CAM_SMPL_WHALEFALLRIB /sample_name=WHALEFALLRIB /sample_depth="1674 m" /number_of_sites=1 /site_id_1=CAM_SITE_WHALEFALLRIB /location_1="Santa Cruz Basin" /region_1="Pacific Ocean" /country_1=USA /water_depth_1="1674 m"
GCGTAGCATTTGAACTCCAAAAATTGAGATGATAGAATAAAATTTGCTTCCTGAAAAAATACCACTAGGCTTGGTAGTGTTTCCATATACACCGCCTTATATGCTTAGTGAAATCAAAAAATATTGTCTCGAACAAAACCAGTTATAGGTTGATATTTTTGATTTAAGGAATTTAGATAAACATAAGGATGGGTAGCCAAAACAGCTAAACACCTACCCATTGCCCTAAATTCTACATTCGCGGCAGCAATAATATAAATCATGACAAAAAATAATATTTATTATTTTAAAAAGGAACTT
>Regulatory_Region_NCBI_READ_1593702565 /ti=1593702565 /jgi_project_id=3634298 /library_id=CAM_LIB_WHALEFALLRIB /mate=Regulatory_Region_NCBI_READ_1593702566 /sample_id=CAM_SMPL_WHALEFALLRIB /sample_name=WHALEFALLRIB /sample_depth="1674 m" /number_of_sites=1 /site_id_1=CAM_SITE_WHALEFALLRIB /location_1="Santa Cruz Basin" /region_1="Pacific Ocean" /country_1=USA /water_depth_1="1674 m"
TTAATAATGTATCGAATGATCATCTGCATTGTGGGGCATTTACCAGTCGATACATCGTCTTCATTTCGTGAAGGCAAACTACGCCCGGTTGATTGTGTAATCCAATGCATTTTTTGCATGGCTGTGACTAGGAAAGCGCACAAAGTCATGTTTTTGCAATGAAAACGCTCAAATAACGTCATAATACGGGAATGTGGTGTTGTTTATTGCTATGTGCTTAGCGCATGGCTAATTAAATTACCATTCGCTTTCCAATTGAATGCTGAACCATTACAAGATCGATCATAACATCCATGCAAA
>Regulatory_Region_NCBI_READ_1593702599 /ti=1593702599 /jgi_project_id=3634298 /library_id=CAM_LIB_WHALEFALLRIB /mate=Regulatory_Region_NCBI_READ_1593702600 /sample_id=CAM_SMPL_WHALEFALLRIB /sample_name=WHALEFALLRIB /sample_depth="1674 m" /number_of_sites=1 /site_id_1=CAM_SITE_WHALEFALLRIB /location_1="Santa Cruz Basin" /region_1="Pacific Ocean" /country_1=USA /water_depth_1="1674 m"
AAAGTGACAGATTTTCGAGGTGTAGAGAGTGAACTGAAGATATTTACTCTGAATTCAGAGGATGAAGAAGAAGTTGATATGTTTAAGGCTGTTGTGGTATTTAATGGCAGTGAAAATGCTCTAACAGTTGATTACTATTATCTGGATCTTTTGATGAGGGGATTAGAGAGGTATAAATGAGGGTAAAAGCTGATGAAAATTGGTTTTCGCTCACTCAAGTCACTTTTTTTTCGTATTATTGATAGTTTAAATTATATTGTAAAATATCGATTGATTTTTATATCGTAAAAACCTGAAATA
>Regulatory_Region_NCBI_READ_1593702639 /ti=1593702639 /jgi_project_id=3634298 /library_id=CAM_LIB_WHALEFALLRIB /mate=Regulatory_Region_NCBI_READ_1593702640 /sample_id=CAM_SMPL_WHALEFALLRIB /sample_name=WHALEFALLRIB /sample_depth="1674 m" /number_of_sites=1 /site_id_1=CAM_SITE_WHALEFALLRIB /location_1="Santa Cruz Basin" /region_1="Pacific Ocean" /country_1=USA /water_depth_1="1674 m"
TTATCGGTGGTCCTGAAAAAAGGATTATTGTCATTTTGGTAAGCCCGGCAAGGTCTTGGACCGTAACTGGTTTTGACAATGCGTTATTTTCTGTTCGAAGATCAATGATGGTTTTTTGAAAGCATCAACCAATCAGAAAACCGTTTTTACACGATCACGCGCCATCACTTGCGGTGGGGAATGGAGAAATATTGGCAAAAAACAATGGATTTTCCGACCTTTACGTTTTATTCGCAGGATATTGTGATCATATAACAACTTCCTGTTTCACCCGTTCCCGCCGGTAAACCATTATGGCTG
>Regulatory_Region_NCBI_READ_1593702712 /ti=1593702712 /jgi_project_id=3634298 /library_id=CAM_LIB_WHALEFALLRIB /mate=Regulatory_Region_NCBI_READ_1593702711 /sample_id=CAM_SMPL_WHALEFALLRIB /sample_name=WHALEFALLRIB /sample_depth="1674 m" /number_of_sites=1 /site_id_1=CAM_SITE_WHALEFALLRIB /location_1="Santa Cruz Basin" /region_1="Pacific Ocean" /country_1=USA /water_depth_1="1674 m"
TAACTTAAGCTTTTCTTAGTTTAAGTTCCATGAAATAAAAAGTTATATTTTTAAGATTTACCAAATTCCCTTATTATTTAGGAAAAATGGGGAAAACAAAAATTTCTTTTTATCTCAAAAAAGACTTTCTTGCCTATCCTAGTTTAATAAAAGATTTATTTTAAGATTGGTTCTTTATAAAGAAACCATTTTTTTTTATTTAACCACACCTGGTTAAAAACCCAATAAAATTTTTAATAATGGGGGCCCTTTAAAACCTCAAACCGTGGCCTATAAAGACCGCCTCCACACTGGATAAAA
>Regulatory_Region_NCBI_READ_1593702733 /ti=1593702733 /jgi_project_id=3634298 /library_id=CAM_LIB_WHALEFALLRIB /mate=Regulatory_Region_NCBI_READ_1593702734 /sample_id=CAM_SMPL_WHALEFALLRIB /sample_name=WHALEFALLRIB /sample_depth="1674 m" /number_of_sites=1 /site_id_1=CAM_SITE_WHALEFALLRIB /location_1="Santa Cruz Basin" /region_1="Pacific Ocean" /country_1=USA /water_depth_1="1674 m"
GATCTTCATCTCGTCCATTCGCAAAATCCTTCCGGGCATCGGCCCGTTGCACCATACCGGTATGTATCAGTCGCAGCCGCTGCCGCACAACCATATGCGACCGGCGCGACACGCGGAATCCATCGGTCCTGAAACAAAAACATGTTTTGCCATTAAGGCCTTAACTGGGTTAGCGTGGCATAACATCGCCGCCGAGTTCGTGCCGCCGGATGAGATGTTCTTCACATCCGGACGTGCTGGCTGCGACTGTTTCACCTTCTGAAGGAGTTGTACCAATGCCCACCCGATCTTTCCTGGGAT
>Regulatory_Region_NCBI_READ_1593702865 /ti=1593702865 /jgi_project_id=3634298 /library_id=CAM_LIB_WHALEFALLRIB /mate=Regulatory_Region_NCBI_READ_1593702866 /sample_id=CAM_SMPL_WHALEFALLRIB /sample_name=WHALEFALLRIB /sample_depth="1674 m" /number_of_sites=1 /site_id_1=CAM_SITE_WHALEFALLRIB /location_1="Santa Cruz Basin" /region_1="Pacific Ocean" /country_1=USA /water_depth_1="1674 m"
TGGGAGTGGGGGCTGAGGTGTTTTTAGGCGACCAGCACACAGTGGGCGTTTTTGGTGAATACGCCGGTACCATGTACTTTGCGCCGACGATCATGTTCAGCTTTATGAGTGGCTTCCGCATCGGGCTTCGCTACTATTTTGATGTGGCAGACAGCCCGGTGGACACCGCAGCCACAAGCGAAAATGCCAACCCCAAACCGGCAGAAAACCAAAAAGCCACGCTAAACAGCCCCGCCCTGGAGCTACAACCTGCATCGCCGCCACCACCAGCAGAGCAAGCGCCCGAGACCAAGCAAAATG
>Regulatory_Region_NCBI_READ_1593702886 /ti=1593702886 /jgi_project_id=3634298 /library_id=CAM_LIB_WHALEFALLRIB /mate=Regulatory_Region_NCBI_READ_1593702885 /sample_id=CAM_SMPL_WHALEFALLRIB /sample_name=WHALEFALLRIB /sample_depth="1674 m" /number_of_sites=1 /site_id_1=CAM_SITE_WHALEFALLRIB /location_1="Santa Cruz Basin" /region_1="Pacific Ocean" /country_1=USA /water_depth_1="1674 m"
CATGGTCAGATTGGCTGAGCGGCTCATCGGACTGGTGCGCTTCCCCGATACCTATACCCGCATTCACGCACTGACCAAAGCCGATAATCTTGGGCTGGGGTTAATCATACTGGGACTGATCCCGAGCAATTTTTCAGTGTCCCTGACCCTCAAACTGCTGTTGATCTGGCTGCTGGTTATGCTGGCCAGCGCCCTTAGCGGTCACCTGGTCGCTTGGGAGGCACATGCTCAGGGCATGCCCACACGACAGCCGGGGCCGGATGACAAGCACACCAGACAGGAACAAACCAGCCAGGACAG
>Regulatory_Region_NCBI_READ_1593702911 /ti=1593702911 /jgi_project_id=3634298 /library_id=CAM_LIB_WHALEFALLRIB /mate=Regulatory_Region_NCBI_READ_1593702912 /sample_id=CAM_SMPL_WHALEFALLRIB /sample_name=WHALEFALLRIB /sample_depth="1674 m" /number_of_sites=1 /site_id_1=CAM_SITE_WHALEFALLRIB /location_1="Santa Cruz Basin" /region_1="Pacific Ocean" /country_1=USA /water_depth_1="1674 m"
TGTATAAAAAGGAGGAAGATTAGTGCGTAAACATTAATGAATTACATGAAAATATAAGAAGCTACATGAACAACATCGAAGGTGATGCTGATGCAATAGAAGAAGTAGAAGTAGAATATGTAGCGTATGACAAGAATATGAATGCTCTTTTAGAGTCTGAGAATGTAGAAGATTATTTAAACAAGTATGATGAGATATGCAAAGAAGATAAGGCGGTTTTAGTATGCTTTAATGCAGAAAATGTAGATGATTTAAAAACATACATAGAAGAAAAAGAAATTAGCTTTGATGACTTAAAAA
>Regulatory_Region_NCBI_READ_1593702976 /ti=1593702976 /jgi_project_id=3634298 /library_id=CAM_LIB_WHALEFALLRIB /mate=Regulatory_Region_NCBI_READ_1593702975 /sample_id=CAM_SMPL_WHALEFALLRIB /sample_name=WHALEFALLRIB /sample_depth="1674 m" /number_of_sites=1 /site_id_1=CAM_SITE_WHALEFALLRIB /location_1="Santa Cruz Basin" /region_1="Pacific Ocean" /country_1=USA /water_depth_1="1674 m"
TTCAACTGTTTTTTTTGCGTCAATTCCTGATTTATTAATGTCTTTCTGAATTTTCTCTATTAATTTATTTGCTTCTATATTTTCCATTGTAAATTTATTTTTTTACGAAATTAGAAATCTTTATTTATTTCTGAGCTATCAATTTTAAATTTTTATTAACGCATTACAATTTAGTATAAATTTCTAAGAGTTTAACTAAATAGTTACTTAGTTGTAAATTTATGTTTCTATGAGGTTTATTGTCTGCTATAAAAACTCTTTTGATGTGTTGTTTTATTATGACAAAAGTTTAATTAATTT
>Regulatory_Region_NCBI_READ_1593703014 /ti=1593703014 /jgi_project_id=3634298 /library_id=CAM_LIB_WHALEFALLRIB /mate=Regulatory_Region_NCBI_READ_1593703013 /sample_id=CAM_SMPL_WHALEFALLRIB /sample_name=WHALEFALLRIB /sample_depth="1674 m" /number_of_sites=1 /site_id_1=CAM_SITE_WHALEFALLRIB /location_1="Santa Cruz Basin" /region_1="Pacific Ocean" /country_1=USA /water_depth_1="1674 m"
TCAAGCATCCCATCCGGCAAGGCACCCAAAATTTCAACATCATAGGTCCATGTCGCACGATCTTGAGTAACAGCATTGCTTTCCGCCGCCGCAAGCTGCGAGAAATTCGAGATTAGAATTTGCGCCAACACACTTAAAACGCATGCAACTGGGAAACAACGTACAAGCAATTTAGGGGTTCTCAATCTCATTCAAAAAAGATATCTGGGTGCAGTACTGCACATAACAGAAACAGTGAAAATAGCTGTGCAGCCTAGTATTTTACACCCCAAAAGTCCAGCTTAGCTGCATCACTCTTTT
>Regulatory_Region_NCBI_READ_1593703027 /ti=1593703027 /jgi_project_id=3634298 /library_id=CAM_LIB_WHALEFALLRIB /mate=Regulatory_Region_NCBI_READ_1593703028 /sample_id=CAM_SMPL_WHALEFALLRIB /sample_name=WHALEFALLRIB /sample_depth="1674 m" /number_of_sites=1 /site_id_1=CAM_SITE_WHALEFALLRIB /location_1="Santa Cruz Basin" /region_1="Pacific Ocean" /country_1=USA /water_depth_1="1674 m"
TTAAATTTGCGCGAGTCTGATATGCATTATTATTAATATTCAAATAACAGCTCGACCTTCCTAACATTTAGTCGGTTTTACACAATTGGATTTATGACTTTTATCAGTAAAACTTTCAATCCCCGTTAGAATAAAAACATCCAGGGAAATAAAAAACCCCCTATTAACAAAATCATGGAAAAACCTCCACCCTCTTGCCATTTTGTCAAAAACTGTCAAAACGCTTTTTATATTTAAAAAATTGGAAAAGAAAAACCCTTGGAAAAAAATTAATTGCCTTCCAAGAGAAAAATCACCCCT
>Regulatory_Region_NCBI_READ_1593703031 /ti=1593703031 /jgi_project_id=3634298 /library_id=CAM_LIB_WHALEFALLRIB /mate=Regulatory_Region_NCBI_READ_1593703032 /sample_id=CAM_SMPL_WHALEFALLRIB /sample_name=WHALEFALLRIB /sample_depth="1674 m" /number_of_sites=1 /site_id_1=CAM_SITE_WHALEFALLRIB /location_1="Santa Cruz Basin" /region_1="Pacific Ocean" /country_1=USA /water_depth_1="1674 m"
GGTGGTCATAAAGCCGTCGGTACCTGCCAGGTTCCCTACGATAAAGCAGAGTCAGATTTTGAAAGAAATAGTCGAGGCAATCAAAGCACAAAGCTGACATACAAAGAACTTTAGGGACTAAACCACTTCAATCGGCATCCTCGCGAAAGGATCTATAACTGGAGCAACCACTGGATTCCCGTTCGCGGGAATGACGAAGATGAGTAGCCACTGAAAGTCTTGGACTAAAGTTCATAGTTTTGATCAGCGTGATGGAACAATAAATAGGGGGTCAGATCTTGGGTTACCATAAGTCTATTA
>Regulatory_Region_NCBI_READ_1593703065 /ti=1593703065 /jgi_project_id=3634298 /library_id=CAM_LIB_WHALEFALLRIB /mate=Regulatory_Region_NCBI_READ_1593703066 /sample_id=CAM_SMPL_WHALEFALLRIB /sample_name=WHALEFALLRIB /sample_depth="1674 m" /number_of_sites=1 /site_id_1=CAM_SITE_WHALEFALLRIB /location_1="Santa Cruz Basin" /region_1="Pacific Ocean" /country_1=USA /water_depth_1="1674 m"
GAGACATTTTCTCCCGTATACATAGTCGAGAGATTAAACTTGATGGAAATAACAAAAACAAAAAAAACAACATATTTATAACGAATTATATAACTGATAACTTGATTCTTTGCATCAATAATAATACAATTAACAAAAAAAAGTTTACTCTAAAAGAACAAAAAATTGAAGATATTACAATTTGGTTGACCTACAACATAAAATTCAAAGATAAAATCAACAAAATTGAAATAACAAACACCTTAATGACAGATTTATACAGAGATCAGAAAAACATGTTAATTTTCACATATAACCACA
>Regulatory_Region_NCBI_READ_1593703122 /ti=1593703122 /jgi_project_id=3634298 /library_id=CAM_LIB_WHALEFALLRIB /mate=Regulatory_Region_NCBI_READ_1593703121 /sample_id=CAM_SMPL_WHALEFALLRIB /sample_name=WHALEFALLRIB /sample_depth="1674 m" /number_of_sites=1 /site_id_1=CAM_SITE_WHALEFALLRIB /location_1="Santa Cruz Basin" /region_1="Pacific Ocean" /country_1=USA /water_depth_1="1674 m"
AGTAGTTTCTAATGGATTTCATTTCTTCAGGAAATTCTTTTAATTCCTTCGTTAATCCCCAATAAAATGAATATTGAGGAACTAACACAAGTCCTTTAGAAATTGGAATTCTATAGTTAATTAGGAGCTGAAGCCCAAAGGTAAAAGTTGAACCATATGAATTATATTTGTCTTCTAATCGTCCTGATGTTGAACTCTGTCCCAAGCTCCAACTACTGTAATCTCCTGAAAATGATTCATGAATTAGTATAGATCCAGTTAAGCCAATGCTGAATTGCATTCTATGGACTAGTCTTCTAA
>Regulatory_Region_NCBI_READ_1593703135 /ti=1593703135 /jgi_project_id=3634298 /library_id=CAM_LIB_WHALEFALLRIB /mate=Regulatory_Region_NCBI_READ_1593703136 /sample_id=CAM_SMPL_WHALEFALLRIB /sample_name=WHALEFALLRIB /sample_depth="1674 m" /number_of_sites=1 /site_id_1=CAM_SITE_WHALEFALLRIB /location_1="Santa Cruz Basin" /region_1="Pacific Ocean" /country_1=USA /water_depth_1="1674 m"
GGGCTCTGTCCTTGCAAAAAATCGACATCCTACGTGTTTTGTGACCGCTTACGCGCACCCAACAGCTACAAAGAGCTTGCTCTGCAATGGAATAAACACCACCAGCAGCTCGCCCAATTCGATCACCTAGATGCACAAACAAAGCTAGACACCTTGCTGCAATTAGATCTTATTCGACGTCCACAGCGTCTGCCGCAGTTACGTCTATGCTTAGATACACTCCACGATACCGTACAGCTCGACAGCTTACCCCCTATTTTAGAGCAGATAGCCCTGATTCAACCTAAGCAACTGATGGCT
>Regulatory_Region_NCBI_READ_1593703137 /ti=1593703137 /jgi_project_id=3634298 /library_id=CAM_LIB_WHALEFALLRIB /mate=Regulatory_Region_NCBI_READ_1593703138 /sample_id=CAM_SMPL_WHALEFALLRIB /sample_name=WHALEFALLRIB /sample_depth="1674 m" /number_of_sites=1 /site_id_1=CAM_SITE_WHALEFALLRIB /location_1="Santa Cruz Basin" /region_1="Pacific Ocean" /country_1=USA /water_depth_1="1674 m"
GAAACGTTGTTATTTTGCTTGCAAATTACCATGGGGTCCCAAAAATTTTAGATGCCCAAACCCTCGAAAATATAATACCGTAAAACCGCTTTTGTTTCACCAAAAAACGATTTGTTGCCGCACACGCCCCCTCCAATTAGGCTCCAAAAAAAAAAAGCGAATTTTTATTGGGTTAAAAAATGGGGTTCCCCCCGTATTTTTCAAAAACAAAACCCCCCCGCCCGGGGGGGGTCCCCTCCAAAAATTACCCCTGAGAAGGAACACCCCCGAAAAAGAGACCCCCCCGCGCCGCATTTTTTT
>Regulatory_Region_NCBI_READ_1593703149 /ti=1593703149 /jgi_project_id=3634298 /library_id=CAM_LIB_WHALEFALLRIB /mate=Regulatory_Region_NCBI_READ_1593703150 /sample_id=CAM_SMPL_WHALEFALLRIB /sample_name=WHALEFALLRIB /sample_depth="1674 m" /number_of_sites=1 /site_id_1=CAM_SITE_WHALEFALLRIB /location_1="Santa Cruz Basin" /region_1="Pacific Ocean" /country_1=USA /water_depth_1="1674 m"
CCTTTTTTTAAACCATTTAAAAATACTGGCATTCTCAATGAGGGTACAGGTGATAGCAGTGCAATATTCTTCCATCCTCATGTTTTAGCATATGAAATACCTGCTTTGTCGTTTGCGACAGGTGGAACAGAGTTAATCAATCTTAATGCAACAATTCTTACAAAAACAAACATGAATGATTTTGCTTTGCAGAAGTGGCCGCAAGAACGTGGAACAGGTGGCATTAATCAATTATTTTGGCGTCACAGTGATTTTAAAGATGTAGCCTATCGTTACACTTATTTCGTATTTGATCAAATA
>Regulatory_Region_NCBI_READ_1593703158 /ti=1593703158 /jgi_project_id=3634298 /library_id=CAM_LIB_WHALEFALLRIB /mate=Regulatory_Region_NCBI_READ_1593703157 /sample_id=CAM_SMPL_WHALEFALLRIB /sample_name=WHALEFALLRIB /sample_depth="1674 m" /number_of_sites=1 /site_id_1=CAM_SITE_WHALEFALLRIB /location_1="Santa Cruz Basin" /region_1="Pacific Ocean" /country_1=USA /water_depth_1="1674 m"
CAGGGTCAGGATCGGCTCGAGAATGCGAATATTTAACGACAGCTCATTATTCTAAAACGGAAAATCTTATAAAAACCAAACTCTCTCAAACCCATAAAGAAAATATTGTAGCCGCATGTTTTGATTGGATGATTAATGACGAAAAAATTGCGCCCAAAGCGTATAGCATGAATAGCTTATATCTTTTGGGTACAGAGTATGACTGGATTCATCCGGAACTCGCCATTATTCTAGAACGCGATTATGAGATGCAAAGTTCAGGTTTTAAAGCTAGAGCTAAGCATATTTTAAAGAAGATAA
>Regulatory_Region_NCBI_READ_1593703169 /ti=1593703169 /jgi_project_id=3634298 /library_id=CAM_LIB_WHALEFALLRIB /mate=Regulatory_Region_NCBI_READ_1593703170 /sample_id=CAM_SMPL_WHALEFALLRIB /sample_name=WHALEFALLRIB /sample_depth="1674 m" /number_of_sites=1 /site_id_1=CAM_SITE_WHALEFALLRIB /location_1="Santa Cruz Basin" /region_1="Pacific Ocean" /country_1=USA /water_depth_1="1674 m"
TATCTTGACCTTAGTGAAGTGTAGTAATTATTAAACTTTATACTAGATTCACTTATGTATAACTTTAAAAGAGATTTTAAAAATATTATGTACTAAAAGGAAGAACAAGCGTAAATAAAGCACATTTAGAACTATTTTCCACAAAAATATTTCCTTTTAGTTTAATAGTCACAATTGAGTAACAAATATTTAATTCTAACCTTATATTTATACTTTATGTTTTATTAACTATTTTTCATACTAATAAGTAATTATATGCAATTGATATAAGTCGTGTTTTTTTATTCTAAATAACTATAC
>Regulatory_Region_NCBI_READ_1593703222 /ti=1593703222 /jgi_project_id=3634298 /library_id=CAM_LIB_WHALEFALLRIB /mate=Regulatory_Region_NCBI_READ_1593703221 /sample_id=CAM_SMPL_WHALEFALLRIB /sample_name=WHALEFALLRIB /sample_depth="1674 m" /number_of_sites=1 /site_id_1=CAM_SITE_WHALEFALLRIB /location_1="Santa Cruz Basin" /region_1="Pacific Ocean" /country_1=USA /water_depth_1="1674 m"
CGGGGCATGGTTATTAAGAGTATATCCCCCTCCACTTGTTCCATATCCGTGAATAGCTATCAATATTATCTGAAATATTAAAATCAAATCCGTATTTTTGCTGTATGATTCGGCTGCTTAAATACTCATCTTCAATAATTATAGTATTGTTTGTAGTGTTATTATATTCCTGTGGCCAGGATAAAAACTCTATCGATAATAATAGTAATACAAAGCTATATTCATCGGAGAATATCCAAAACGATATTTTTCAAACCTCAATCAACAGTCGAACAGATTCAATTATTTATGTTACAGAAT
>Regulatory_Region_NCBI_READ_1593703232 /ti=1593703232 /jgi_project_id=3634298 /library_id=CAM_LIB_WHALEFALLRIB /mate=Regulatory_Region_NCBI_READ_1593703231 /sample_id=CAM_SMPL_WHALEFALLRIB /sample_name=WHALEFALLRIB /sample_depth="1674 m" /number_of_sites=1 /site_id_1=CAM_SITE_WHALEFALLRIB /location_1="Santa Cruz Basin" /region_1="Pacific Ocean" /country_1=USA /water_depth_1="1674 m"
AACCTCACCATCCCGAGCAAAGGAATTCGTGGGCCGGATAAACGCCAACATATCCGCCCGACAATGACCTTCTCCGCACACCCCGTAGGCTGGATAAGCGTTAGCGCACCCGGCAAATAGGTATGGCCCCGGAATTCCTGTGGTATAGCCTTGATTTTATGGCCTGATTTTTGGATCACTGCCTTTTGAAAAGACTGCCATAGGCGGAGATCTAAAAGCCAAAGGAATTAAAGAAAATTTCATGTGATTCTATTACGCAGGGCAGTGTTAAAATTCAAATTTACAATTGCATTTTAAAAC
>Regulatory_Region_NCBI_READ_1593703270 /ti=1593703270 /jgi_project_id=3634298 /library_id=CAM_LIB_WHALEFALLRIB /mate=Regulatory_Region_NCBI_READ_1593703269 /sample_id=CAM_SMPL_WHALEFALLRIB /sample_name=WHALEFALLRIB /sample_depth="1674 m" /number_of_sites=1 /site_id_1=CAM_SITE_WHALEFALLRIB /location_1="Santa Cruz Basin" /region_1="Pacific Ocean" /country_1=USA /water_depth_1="1674 m"
CGTCAGCGGCTTCAATGGCCGTGATCAATTCATCTTTTTTCATCTTGTTCGCGCCTTCAATGCCATAGTCTTCAGCAACCCGGCGAAGTTCCTGAACATTCATTGAAGCAAGGTCTTCTTCCCCGCCTCCAATCAGTTCCACTTTGCCGCGTTGCTCAAGGTTCACGGCTTCCTTGCGGGTCACTTCAAATTCTTCGTCTGGCTTGCGGATTTTGCCACCATAAAGGAATGCAGATGTTACCTTGATTGCGATTTTAGCCATTGGCTTTTCCTCGTTTCTCTATCTCTGGGGGGGAAAGG
>Regulatory_Region_NCBI_READ_1593703290 /ti=1593703290 /jgi_project_id=3634298 /library_id=CAM_LIB_WHALEFALLRIB /mate=Regulatory_Region_NCBI_READ_1593703289 /sample_id=CAM_SMPL_WHALEFALLRIB /sample_name=WHALEFALLRIB /sample_depth="1674 m" /number_of_sites=1 /site_id_1=CAM_SITE_WHALEFALLRIB /location_1="Santa Cruz Basin" /region_1="Pacific Ocean" /country_1=USA /water_depth_1="1674 m"
TATCATCGGATTATTCGAACAGCCGTAAAATGTCATTATGATAAATTACACAAACGTCATATAGTCGATTTAGAGCAGGGTTATTTGTTTTACTTTCCTGAGACTGGTAAATTATCAACTACACGAAAGGGTGTTGTGTATCGGTCTAAAAAAGAGTGTTGGTATAATAGATCAGAGTTAAAACAACTTTTAAAGGAGATAGAATGTCTTTAGTTAAAAATATCCATAAACGCTCAGTAGATTTAATCCTTAAAGAGATTAGAGAAAAAGGATTTAGTAATGTTGCTGATCCTGAAGCTT
>Regulatory_Region_NCBI_READ_1593703308 /ti=1593703308 /jgi_project_id=3634298 /library_id=CAM_LIB_WHALEFALLRIB /mate=Regulatory_Region_NCBI_READ_1593703307 /sample_id=CAM_SMPL_WHALEFALLRIB /sample_name=WHALEFALLRIB /sample_depth="1674 m" /number_of_sites=1 /site_id_1=CAM_SITE_WHALEFALLRIB /location_1="Santa Cruz Basin" /region_1="Pacific Ocean" /country_1=USA /water_depth_1="1674 m"
GATCGGCTGAGGGTAGGGTGTGCCGCTGTTTTAATTGGTAAAGCTATTCTAGATAATGTTACGGATCTCAGTTTGATAATAATTGGTTTAAGTGCAATTTCAGGTCACATTTTTACTGTGTTCTTGAATTTCAAGGGTGGTAAGGGAGTTGCTACCTCAACCGGAGTTTTTATAGCACTGATACCTAAACCTGTATTTCTTTGCTTAATAATTTTTGTGATAATTGTATGGTTGACAAGGTATGTTTCTCTTGGCTCAATCTTAGCATCATTAACTCTTTGGATATACAATCTTGTAATT
>Regulatory_Region_NCBI_READ_1593703338 /ti=1593703338 /jgi_project_id=3634298 /library_id=CAM_LIB_WHALEFALLRIB /mate=Regulatory_Region_NCBI_READ_1593703337 /sample_id=CAM_SMPL_WHALEFALLRIB /sample_name=WHALEFALLRIB /sample_depth="1674 m" /number_of_sites=1 /site_id_1=CAM_SITE_WHALEFALLRIB /location_1="Santa Cruz Basin" /region_1="Pacific Ocean" /country_1=USA /water_depth_1="1674 m"
TTTCTTACCAAAAGAAAAGTCTATTATTTCAACATTTTCAATTTTGTTATTCAAAATGAACTCTTCTTCCCTTGCTTCTGCCCTTTTTGTACCGATTCGATCCTTTTCCCCCCATGACTATAGTAGCGGAAGACCATTGCGTATCAGCATCTGAAGGTTGTATCACACCCTGCTGGGCCATTTCACTAATTGCGGGAATCCCTCTCCAAAATTGGATCAATGGAAACATTCGGCTGGCAGTGAAAAGGAAAAATTCCCAAATTTGGAAGGGGTTTTTTTAAATTCTTTGGGAACTATAGA
>Regulatory_Region_NCBI_READ_1593703360 /ti=1593703360 /jgi_project_id=3634298 /library_id=CAM_LIB_WHALEFALLRIB /mate=Regulatory_Region_NCBI_READ_1593703359 /sample_id=CAM_SMPL_WHALEFALLRIB /sample_name=WHALEFALLRIB /sample_depth="1674 m" /number_of_sites=1 /site_id_1=CAM_SITE_WHALEFALLRIB /location_1="Santa Cruz Basin" /region_1="Pacific Ocean" /country_1=USA /water_depth_1="1674 m"
AGATTCGGTAATCCCCTGCACATCGACAACGTCAACACCCTTCACCCATATTCTGGCATCATATTTGGGGTTCCATGAGTCCGAATACATATTCATGTTCGACAACAGAAGCACCTAAACCCGGTATATCCGATCTGTTTTGAATTTGAATCCGTTTCAATACAGCCACAGCTCGGTGAGACAATAATTCCCCAAAAAAAAGCAAGACCAAAGCAAGCCAGCGAAATTTTTATTTTTTACCCCATTGAAAAAAAGAACTTCCTATTTCCTCACCCTAAATATTATCCTTGGGCCAAATGG
>Regulatory_Region_NCBI_READ_1593703391 /ti=1593703391 /jgi_project_id=3634298 /library_id=CAM_LIB_WHALEFALLRIB /mate=Regulatory_Region_NCBI_READ_1593703392 /sample_id=CAM_SMPL_WHALEFALLRIB /sample_name=WHALEFALLRIB /sample_depth="1674 m" /number_of_sites=1 /site_id_1=CAM_SITE_WHALEFALLRIB /location_1="Santa Cruz Basin" /region_1="Pacific Ocean" /country_1=USA /water_depth_1="1674 m"
CCCTCTTGGAATAAAAACTGAAACCTGGTTTTTTCACGGGGGGCCCCTTAAGTTTTTATCCAAGGCCCCCGTTTGGAATTTAAGGCCGGGGGAAATTTTTTTTGGCGCCAAAAAAAAAAAAGAGGGCCCTTGGCCCCGTGTTTAACAATTTTTACGGGGGGGGGGGGCCCCCCAAAACCCAAAGGGGGTCTCTTTGGGAAAATACAAAAGGAAAAAACAACGTCTGTCCCGCGGAAAAACCCCCCACAAAAAAAAAACCCTCCCTTCTCTTTTTTTTTTCTCCCCCCCCCCCTCACAAAA
>Regulatory_Region_NCBI_READ_1593703408 /ti=1593703408 /jgi_project_id=3634298 /library_id=CAM_LIB_WHALEFALLRIB /mate=Regulatory_Region_NCBI_READ_1593703407 /sample_id=CAM_SMPL_WHALEFALLRIB /sample_name=WHALEFALLRIB /sample_depth="1674 m" /number_of_sites=1 /site_id_1=CAM_SITE_WHALEFALLRIB /location_1="Santa Cruz Basin" /region_1="Pacific Ocean" /country_1=USA /water_depth_1="1674 m"
TTATCAATGGTGTGTCCTGCATTACAAAAGACGTTTCCAATAAAAGTCCCGCCACATCAAGTCAAACAACCATAACCAAATTACCAAACTGGGTTTCAGGTTGGCCAGTCGTGGCTCATTTGGTTTTTTGGTTGTTTGAGCAGCTCGCTTCGGCGGGCTGTTTTTTTATTATAATAATATTATATTTGAATGCAGTTATTGAAGTTGACAATTTCTTTAAAATTAGTTGTGAAATCTTCTTTAGTATATCTTACGATCTGATATCATAGTTTATGAATAAAATAGTTCAAATAAAACTTA
>Regulatory_Region_NCBI_READ_1593703431 /ti=1593703431 /jgi_project_id=3634298 /library_id=CAM_LIB_WHALEFALLRIB /mate=Regulatory_Region_NCBI_READ_1593703432 /sample_id=CAM_SMPL_WHALEFALLRIB /sample_name=WHALEFALLRIB /sample_depth="1674 m" /number_of_sites=1 /site_id_1=CAM_SITE_WHALEFALLRIB /location_1="Santa Cruz Basin" /region_1="Pacific Ocean" /country_1=USA /water_depth_1="1674 m"
ATTTGTATTAGAAGGCAAAGCTGTAGTAGTTTCTATTTGCTTTACATCAGTTGTAACTACAGGTTCCTCAGATAAATTATTTTGCCAAACAAAATAACCTCCTACAGCAAAAACAATTGCAATAATAGCTAAAATTAATCCTTTTTCAGTTTGTGACATATTAATTTAATTAATAATTATTTTAATAAAATATAATACAATGTATAACAAAAAAAAGCAATAGCTTAAATTATAGGTAGTTTTTTTAAAGAAACATTTCTAAAATATTTTTTTTAACTTCACTTGGAAAAAAATTAAAAG
>Regulatory_Region_NCBI_READ_1593703462 /ti=1593703462 /jgi_project_id=3634298 /library_id=CAM_LIB_WHALEFALLRIB /mate=Regulatory_Region_NCBI_READ_1593703461 /sample_id=CAM_SMPL_WHALEFALLRIB /sample_name=WHALEFALLRIB /sample_depth="1674 m" /number_of_sites=1 /site_id_1=CAM_SITE_WHALEFALLRIB /location_1="Santa Cruz Basin" /region_1="Pacific Ocean" /country_1=USA /water_depth_1="1674 m"
AAAATGCAATGGGGTGGAACTTTGTGTCGCTGTGCCGGTTTTGTGTGCAGGCGGTGCTGTTTTTTGCGTGCAGGCCGTGCCGTTGGCTCAGGCCATTTCAACCCTTTGCAGATGACCATCCCCCCGTGACGCTCATCGCATACTGTTGAAACTGGCGGCTGCGGGCCGTACAAACAGAATATTAAAAGCAAACGGCTAATGCCCCCCGGGAAAGTTTAAAAACATGGATTGGAAAAGGCCCTCCCCCAAAACCACCAATATTCAAGGAATCCGTCCGGGGCAAACTTTTTCGGGGGGGGG
>Regulatory_Region_NCBI_READ_1593703515 /ti=1593703515 /jgi_project_id=3634298 /library_id=CAM_LIB_WHALEFALLRIB /mate=Regulatory_Region_NCBI_READ_1593703516 /sample_id=CAM_SMPL_WHALEFALLRIB /sample_name=WHALEFALLRIB /sample_depth="1674 m" /number_of_sites=1 /site_id_1=CAM_SITE_WHALEFALLRIB /location_1="Santa Cruz Basin" /region_1="Pacific Ocean" /country_1=USA /water_depth_1="1674 m"
GCCTGGGCAGTAATACCACTAGTACCCATTCGCAGAAAGGCAAATCCCCAATAAAGAAAATTGAAAATAATACCACCCAAAGCAATTCCTCCAATAAAATCTACTTCACCTAAATGTCCCATAAGTGCCAAGTCTACTATCCCTAAAAGGGGAATTGTAATGTTGCTCACAATATTGGGTAGGGCGATATTTAATATTTTTTTATTCACGTCTCTCTTTCTTGATGTTTAATTCGCAGCGAAATTACAGAATAGACTTAAGTAAACTATTAATTGTAAGAGAAAAAATCATCTGAGATTC
>Regulatory_Region_NCBI_READ_1593703526 /ti=1593703526 /jgi_project_id=3634298 /library_id=CAM_LIB_WHALEFALLRIB /mate=Regulatory_Region_NCBI_READ_1593703525 /sample_id=CAM_SMPL_WHALEFALLRIB /sample_name=WHALEFALLRIB /sample_depth="1674 m" /number_of_sites=1 /site_id_1=CAM_SITE_WHALEFALLRIB /location_1="Santa Cruz Basin" /region_1="Pacific Ocean" /country_1=USA /water_depth_1="1674 m"
AATCACGCTGCCACGCCCGGAATTCAGGCAATTTGCGATGTCGCGCCCGGCATCGTCATCGGCCGCGATCANGTTGCAATCGCGCCAAAGGGTGTTGATGGGCGGCAATGTTCCCGGAATGTTGGATTTTGCAGGCGGTCCAGAAAAACGCCCCGGGCTTTTTATCCCCCGCTGCCATTCCACCGCATCAAGTTTCTGGGACGGGGATGGTTTTCTGGGCAATGGGAAAGAAGCCGGGCCTTTTTCATATTCTAAAGAAGCCGGCCTTGTTATGCCCCGGGCCCCTAATCCAATGGGGGC
>Regulatory_Region_NCBI_READ_1593703586 /ti=1593703586 /jgi_project_id=3634298 /library_id=CAM_LIB_WHALEFALLRIB /mate=Regulatory_Region_NCBI_READ_1593703585 /sample_id=CAM_SMPL_WHALEFALLRIB /sample_name=WHALEFALLRIB /sample_depth="1674 m" /number_of_sites=1 /site_id_1=CAM_SITE_WHALEFALLRIB /location_1="Santa Cruz Basin" /region_1="Pacific Ocean" /country_1=USA /water_depth_1="1674 m"
AATTTCGCGCCTGTGTCACGGCGCTGCGGCAAACGGGAGAAAGGTCCGCTGAATGGATCATGGGAGCCGATCATGCTGGGCAACGCATCAATGTCTGCTTTAGGTAAGCTGCCAAACCCCCATGTAGGTGTAACCCGGACGGCAGGTTTTGGGCCATTTTTCCGAATCAACTTTGTGCTTCAAACTGCCAATGGGCCCTCCGAACCCATGGCGCCGGGTCAGTTTGGGGGCTTCATTTCCGGGAAAGTTTGGCCCCCCCCCCACGCCCCCCCAAGGTTCCCCCACTTGCGGGAAAAAAAA
>Regulatory_Region_NCBI_READ_1593703597 /ti=1593703597 /jgi_project_id=3634298 /library_id=CAM_LIB_WHALEFALLRIB /mate=Regulatory_Region_NCBI_READ_1593703598 /sample_id=CAM_SMPL_WHALEFALLRIB /sample_name=WHALEFALLRIB /sample_depth="1674 m" /number_of_sites=1 /site_id_1=CAM_SITE_WHALEFALLRIB /location_1="Santa Cruz Basin" /region_1="Pacific Ocean" /country_1=USA /water_depth_1="1674 m"
AATCATTTTTACCCTTACGATTTTTTGAAGATTATTTCATAATATTATAAAAGTATTTTAATTTTTTTGAGTAGTTTAGAAGTTTTTGAGAGAAATCAACTGTTAGTTTGATACTACAAGTTTAATTTCTTCCCCTATATTTTTGGCCTTTATTAAAGAACTTCCATCTGGCCCTTTGAGAAGGGTAAGCCTCTATAATGGTTGGTTATCAACCCTCCCCTAAATTGGAGGCAACTTCCTAATACTAACCGTAAAATTTTTCCCTCCTGGTATCAAGGGTGAACACCTTAAAAGAAAGGT
>Regulatory_Region_NCBI_READ_1593703686 /ti=1593703686 /jgi_project_id=3634298 /library_id=CAM_LIB_WHALEFALLRIB /mate=Regulatory_Region_NCBI_READ_1593703685 /sample_id=CAM_SMPL_WHALEFALLRIB /sample_name=WHALEFALLRIB /sample_depth="1674 m" /number_of_sites=1 /site_id_1=CAM_SITE_WHALEFALLRIB /location_1="Santa Cruz Basin" /region_1="Pacific Ocean" /country_1=USA /water_depth_1="1674 m"
AAAAACAGAAGGTCAACCCAACGAGACACTCCCAAATTCACCGCCTATTTTTTTGTACACCCGTCCAAAGGTAATTAGTGCCTGACCGGGAACATCTGAAACCCTATTGTGGCAAGGGTTTTAGATGATTTTTAAATGTTCAAGAAATGAAGCTTTACTGATTTTCAGCTTCTATTTTGCGATCAAAAAGATTACTATGATTCATCGCAAAGCCTTTATTGGTAATTGTTTTGCTTATATTGACTACATCTTAACATTTAGAGCAAAGGACAAACGAAGTAAAAATCTTCGTTGTAAAAA
>Regulatory_Region_NCBI_READ_1593703725 /ti=1593703725 /jgi_project_id=3634298 /library_id=CAM_LIB_WHALEFALLRIB /mate=Regulatory_Region_NCBI_READ_1593703726 /sample_id=CAM_SMPL_WHALEFALLRIB /sample_name=WHALEFALLRIB /sample_depth="1674 m" /number_of_sites=1 /site_id_1=CAM_SITE_WHALEFALLRIB /location_1="Santa Cruz Basin" /region_1="Pacific Ocean" /country_1=USA /water_depth_1="1674 m"
CGGTACGCATTCCGGTCAATCCCAACGCCGAAATGGTCGCCCCTATGGAGATGCTGTCCAAAGCAGCACCTGCGTCGCAAAATATCTATCTGATCCTGAAAGATGTTTACACGGCAGACAGCCCCGGGGTTGCCTATGGCGTGTATCTTAACCTGCCCGAAGGCGCCGCCCCCGATCCTTCCGGGGAATACTATATCGGCAGCATCAACTTCTTTAACGCAACCTCCATGCCCGGCATGAAAGCAATGTTCATGACGGACTCATTCACCTTCAACATCACAGACAAGGTGAAAGACCTCG
>Regulatory_Region_NCBI_READ_1593703726 /ti=1593703726 /jgi_project_id=3634298 /library_id=CAM_LIB_WHALEFALLRIB /mate=Regulatory_Region_NCBI_READ_1593703725 /sample_id=CAM_SMPL_WHALEFALLRIB /sample_name=WHALEFALLRIB /sample_depth="1674 m" /number_of_sites=1 /site_id_1=CAM_SITE_WHALEFALLRIB /location_1="Santa Cruz Basin" /region_1="Pacific Ocean" /country_1=USA /water_depth_1="1674 m"
GTTTACGCAGCACAATCATGGGCGGGATTTCCTGATTGTGCCAGTCTTCTCGAAGAAAAAGTTGCAGTGCTACAACTTTAACCCCTTTTGACGGTGCATCCTGATGGCCTTGTCATGGGGGTGATCCTTGGGTTAAATGGCTAAAACTGGTTCGGCCTGATGGCATTGCACGCGAAACGTTTGGGACTTTTAACCTTGGGGAGGCTGCCGATTTACATCCAACATGCGTTGCCCCCGCGAGGGGCCTTTGCCTTCCCAACGGGAATTACCGGAATTCTGAGGCCGTTACCCCCCCCCCAC
>Regulatory_Region_NCBI_READ_1593703752 /ti=1593703752 /jgi_project_id=3634298 /library_id=CAM_LIB_WHALEFALLRIB /mate=Regulatory_Region_NCBI_READ_1593703751 /sample_id=CAM_SMPL_WHALEFALLRIB /sample_name=WHALEFALLRIB /sample_depth="1674 m" /number_of_sites=1 /site_id_1=CAM_SITE_WHALEFALLRIB /location_1="Santa Cruz Basin" /region_1="Pacific Ocean" /country_1=USA /water_depth_1="1674 m"
TTTAAAGATGAGATATTCTTGTTGCTGTTTATGAGTTACTATTGTGTCTTTTATCAAAAATAAAAATGATTTTAAGAGAAGTTCATTTATATCTATATTTTCTATACTTTTGGAATCAATAGCACCAATAGATTGAGCAAATTTTATAAAAGTAATTTGTTTTAAAAATCTTCTGTAGGCTCTTTTTTTGTAAAATAACTTTTTTAACACTTTGATAACCTCCAAACTTTAATAAGGGTAGTATACTATCCATTCATTTAAAGGGGAAATAAATAAAGGGAGATTAGTTTTGAATTGTTT
>Regulatory_Region_NCBI_READ_1593703760 /ti=1593703760 /jgi_project_id=3634298 /library_id=CAM_LIB_WHALEFALLRIB /mate=Regulatory_Region_NCBI_READ_1593703759 /sample_id=CAM_SMPL_WHALEFALLRIB /sample_name=WHALEFALLRIB /sample_depth="1674 m" /number_of_sites=1 /site_id_1=CAM_SITE_WHALEFALLRIB /location_1="Santa Cruz Basin" /region_1="Pacific Ocean" /country_1=USA /water_depth_1="1674 m"
CTATTATAACCCGTACCGTANACCGACACAGGTAGGTGGGATGAGTATTCTAAGGCGCGGGGAAGAACCCTGGTTAAGAACTCTGCAACTAGCACCGTATCTTCGGTAGAAAGTGTGCCTACTTTGGAATTAGGAATTTACTTCCCAAAGCTAGAAAGTTGCAACAAAGAATCCCCTCCGACTGTTTACCAAAAACACACCTTTTTGCTACTCCCAAAAGGATGTATAAGGGGTGACCCCCGCCCCGGGCCTCCAAGTTAATTTATGAATCCACCGTAAGCCAAACTTTTAATCCAACCC
>Regulatory_Region_NCBI_READ_1593703770 /ti=1593703770 /jgi_project_id=3634298 /library_id=CAM_LIB_WHALEFALLRIB /mate=Regulatory_Region_NCBI_READ_1593703769 /sample_id=CAM_SMPL_WHALEFALLRIB /sample_name=WHALEFALLRIB /sample_depth="1674 m" /number_of_sites=1 /site_id_1=CAM_SITE_WHALEFALLRIB /location_1="Santa Cruz Basin" /region_1="Pacific Ocean" /country_1=USA /water_depth_1="1674 m"
TTCCGTTTCTTCCTTTCAAATTGGGGCGACAAAAATGGTTTTTCCATAGCAACGGCAAATTCGGCATAAATGTCCGAAGCACCTGTCCAGCTGGATATCCCAATCCCCCAAATCGAATTCTTTTCCAACCGAAAGTATGTTATATCCTTTGAAGCCCTACTTTTGGCCCAGCTTCCAACCTTTGCCAAAAAATTCCCCGCCCCATTCAAACGTTGGGGATTCCATAGGCCAAAAAGGGTTCCCTTCTGGAAATTTCCGCGCAAACATGCGGGGGTTTTAAATTCGGGCCCATTTCCCGGT
>Regulatory_Region_NCBI_READ_1593703780 /ti=1593703780 /jgi_project_id=3634298 /library_id=CAM_LIB_WHALEFALLRIB /mate=Regulatory_Region_NCBI_READ_1593703779 /sample_id=CAM_SMPL_WHALEFALLRIB /sample_name=WHALEFALLRIB /sample_depth="1674 m" /number_of_sites=1 /site_id_1=CAM_SITE_WHALEFALLRIB /location_1="Santa Cruz Basin" /region_1="Pacific Ocean" /country_1=USA /water_depth_1="1674 m"
GTTTACTAAAATCATATAAAGTTGAAACGATTGAAAATCAAGATGGTGAACTTTATGCAAATGTTCGACAAATAACAGGTATTGCAGATGGTTTAGCAAACTCAGAGACGGAAGAATTGGCTTTATATGATGCAGATGGCTATATTTATGATGGAGATACTAAAACAGATTATAGAGTAGCTTTGGATTATGATGGAAGATTTACCTATAATGATAATGGTAGTATAAAAATTGTTGATACAAACAACGAAGTGGTAACAGATGAAGCTATAACATCTAAATATGTGTACGCTGGTTCAT
>Regulatory_Region_NCBI_READ_1593703799 /ti=1593703799 /jgi_project_id=3634298 /library_id=CAM_LIB_WHALEFALLRIB /mate=Regulatory_Region_NCBI_READ_1593703800 /sample_id=CAM_SMPL_WHALEFALLRIB /sample_name=WHALEFALLRIB /sample_depth="1674 m" /number_of_sites=1 /site_id_1=CAM_SITE_WHALEFALLRIB /location_1="Santa Cruz Basin" /region_1="Pacific Ocean" /country_1=USA /water_depth_1="1674 m"
TTGCGAAATGGTTTGACCCGTGTTCGCGCGAAAGATTTGGGTTTAGAGGTTGAACAATATTTGGTAGCTGATGAATTGGGTGATACTGACATTGATTTGTCAGGGATAATAAATGAATGGTCTGCTGCAGCGACGCCTTTGGCTGGTTTACAGTCATTGGAGCGTAATAGTTGGGCATGGCTTGTTGAGAATGAAAGCTGGTTTTCGTTTAGTAATGACGAGTTAGCGGTTTATGCTGCGAAGTTGTTGGCATTGTGTCGCTGGCAGCGAGTAGCTGAAGGAAAATCGGAAGAAGTAAAA
>Regulatory_Region_NCBI_READ_1593703801 /ti=1593703801 /jgi_project_id=3634298 /library_id=CAM_LIB_WHALEFALLRIB /mate=Regulatory_Region_NCBI_READ_1593703802 /sample_id=CAM_SMPL_WHALEFALLRIB /sample_name=WHALEFALLRIB /sample_depth="1674 m" /number_of_sites=1 /site_id_1=CAM_SITE_WHALEFALLRIB /location_1="Santa Cruz Basin" /region_1="Pacific Ocean" /country_1=USA /water_depth_1="1674 m"
TAGTGTCCATATTATATAGTGTCGATTCTATATATACTCTGGTTTATTTCAATAGTTGACACAAAATGATTTTCAAGAATATCCAGAAAAAGCAAAAAACTACCAACACTTTTCTGTTCTCATCCGCCTACGTATATGAAAGGAGTTAAAAAAGATGCAAACCGTTTAAATGATAATCGAGAAATATGATGAACTTATCCGAGACTTCCCCACTTCCTATTGGCAAAAATAGGGATCTACCCAAAGAATTGTTTTAGGACCCTTTTCTAAGGATTTTCAAAATCCACCCCTTTTACCCGA
>Regulatory_Region_NCBI_READ_1593703803 /ti=1593703803 /jgi_project_id=3634298 /library_id=CAM_LIB_WHALEFALLRIB /mate=Regulatory_Region_NCBI_READ_1593703804 /sample_id=CAM_SMPL_WHALEFALLRIB /sample_name=WHALEFALLRIB /sample_depth="1674 m" /number_of_sites=1 /site_id_1=CAM_SITE_WHALEFALLRIB /location_1="Santa Cruz Basin" /region_1="Pacific Ocean" /country_1=USA /water_depth_1="1674 m"
ATTAGCAGATAGCTTAAAAGCTGATGATTACGGCATGAGAATGTATTATTTTGTAATACTGAAAACTGGGTCAAACACCTCTGATAACAAAGAAGAAACAAGTGCTGCCTTTAGAGGACATCTTGACAATATTAATAAATTGGTAAAAGAAGGTAAGTTAATTGTAGCAGGGCCTTTTGGTAAAAATGAGAAGCAATACAGGGGGCTGTTTATTTTTATTGCAGAAAATAAAGAAGAAGTTGAAAAGTTGTTAAGCACCGATCCTGCTGTGGCTCAATCATTTTTAGAAGCAGAAATTTA
>Regulatory_Region_NCBI_READ_1593703813 /ti=1593703813 /jgi_project_id=3634298 /library_id=CAM_LIB_WHALEFALLRIB /mate=Regulatory_Region_NCBI_READ_1593703814 /sample_id=CAM_SMPL_WHALEFALLRIB /sample_name=WHALEFALLRIB /sample_depth="1674 m" /number_of_sites=1 /site_id_1=CAM_SITE_WHALEFALLRIB /location_1="Santa Cruz Basin" /region_1="Pacific Ocean" /country_1=USA /water_depth_1="1674 m"
CATTTAGAACTATTTTCAACAAAAATATTTCCTTTTAGTTTAATAGTTACAATTGAGTAACAAATATTTAATTCTAACCTTATATTTATACTTTATGTTTTATTAACTATTTTTCATACTAATAAGTAATTATATGCAATTGATATAAGTCATGTTTTTTTATTCTAAATAACTATACAATTCTACAAATTAAAAACCAAACACTTTTAAATAGGTCTCCTAAGCATATAATAAAACACATTTTGGTTTTTAATTTGATATATAAATATTGACTTTAAAGGCTAATCATGACTTTTCATA
>Regulatory_Region_NCBI_READ_1593703857 /ti=1593703857 /jgi_project_id=3634298 /library_id=CAM_LIB_WHALEFALLRIB /mate=Regulatory_Region_NCBI_READ_1593703858 /sample_id=CAM_SMPL_WHALEFALLRIB /sample_name=WHALEFALLRIB /sample_depth="1674 m" /number_of_sites=1 /site_id_1=CAM_SITE_WHALEFALLRIB /location_1="Santa Cruz Basin" /region_1="Pacific Ocean" /country_1=USA /water_depth_1="1674 m"
GTACTATGTGTCAATGGGATAAGTTATTAAAATAAAATATGTGATTTTGGTTAAGATTGTTTGTAAATTGTAATGATTGTATGTTTTGCCGTTGAGCTGTTAATAAATATAAAAAAAAGGCGCGGATTGGGATTCGCGCCTTCGATATATAACGAGATAGTTTTGCTTATTTTAGCAGCATCAATTTCTTTGACTGAGTTACATCAGCAGTTTTAAGTCTGCTGAAATAGATTCCACTGGAAACTGGGTTGTTTAGAATAAAAGTTGTATCTGAGAATATTGAGGGTATGCTCTTTTTTT
>Regulatory_Region_NCBI_READ_1593703861 /ti=1593703861 /jgi_project_id=3634298 /library_id=CAM_LIB_WHALEFALLRIB /mate=Regulatory_Region_NCBI_READ_1593703862 /sample_id=CAM_SMPL_WHALEFALLRIB /sample_name=WHALEFALLRIB /sample_depth="1674 m" /number_of_sites=1 /site_id_1=CAM_SITE_WHALEFALLRIB /location_1="Santa Cruz Basin" /region_1="Pacific Ocean" /country_1=USA /water_depth_1="1674 m"
TAACTATTACCCCATCTGCTGCAAAGGCAAATTTCATTCCAAAAAGATAATACGAAGCATTCCGATTGCTAACATATTGTATCTTATGACTATCCCCTGCGGATCACAGCAGCCATGCACGACCGTGCAGCCTGTCCCCCTGCGCTCCGACCCGCAAAGGATGCCGCATAGTTCACTACGCAATCATTAAAATCCTGAAGATTTAATCGGTTAACTGTTGCCGAGGACGGAATACCGTCCTAGGGTCTTATTCCATCAGAGTTGTCACAAGCCCCCATCCGAGACGTCGACGTTTGGCAA
>Regulatory_Region_NCBI_READ_1593703886 /ti=1593703886 /jgi_project_id=3634298 /library_id=CAM_LIB_WHALEFALLRIB /mate=Regulatory_Region_NCBI_READ_1593703885 /sample_id=CAM_SMPL_WHALEFALLRIB /sample_name=WHALEFALLRIB /sample_depth="1674 m" /number_of_sites=1 /site_id_1=CAM_SITE_WHALEFALLRIB /location_1="Santa Cruz Basin" /region_1="Pacific Ocean" /country_1=USA /water_depth_1="1674 m"
ATTCGGCTCGAGACATCGGCGGTTCTCANACATGCGGATCAACAGGGGCTGGTCAACTTTGTGAAAGGGATGAAGCACAAGCCCAGAGAAATCCGACTGGTGCATGGTGATGAGGGTGCTAAGCAAGCACTTAAGGACAAAATCAAGGCCTTTTATCACCAGATAAACAGCCCTGTTAGTATCTATAGCGCAACCTAGAAATAGCACTGTCGTCCGTAGGCGCTCATACCGTTAGTGAAAATAAACATAGGTATCAACCGCAAGATGTCTAGTCCAGGTAAACAAATCCAGACAACGCCT
>Regulatory_Region_NCBI_READ_1593703892 /ti=1593703892 /jgi_project_id=3634298 /library_id=CAM_LIB_WHALEFALLRIB /mate=Regulatory_Region_NCBI_READ_1593703891 /sample_id=CAM_SMPL_WHALEFALLRIB /sample_name=WHALEFALLRIB /sample_depth="1674 m" /number_of_sites=1 /site_id_1=CAM_SITE_WHALEFALLRIB /location_1="Santa Cruz Basin" /region_1="Pacific Ocean" /country_1=USA /water_depth_1="1674 m"
TGCGTCCTTGTAAAGCGATGGCCAGAATCCGTCCTGCCGCTGGTCGGGCGCATCGGGACAATCGTCCAGGACGATTGCTGCCATGACAATAATCCCGTCTACCTCGCANGTGATCGTGTCACCGGGGCAGACGAATGAATCGAAACGTTCGGTGAAAGACATGTTCGCCCCTCACCGTGTCCAGAAGACATGGACTTCGTCGAAGCGGTCTGGAAGACGAGGATTTCGCCATTGAGGGCCTGTCGCGGGCAGCGGCTGCCAGTCGATGTAGTAGTCGAGGGAGGACGGGATTTCGGTGCC
>Regulatory_Region_NCBI_READ_1593703937 /ti=1593703937 /jgi_project_id=3634298 /library_id=CAM_LIB_WHALEFALLRIB /mate=Regulatory_Region_NCBI_READ_1593703938 /sample_id=CAM_SMPL_WHALEFALLRIB /sample_name=WHALEFALLRIB /sample_depth="1674 m" /number_of_sites=1 /site_id_1=CAM_SITE_WHALEFALLRIB /location_1="Santa Cruz Basin" /region_1="Pacific Ocean" /country_1=USA /water_depth_1="1674 m"
GTGTGGAGGGCTCCGCTGTCGCACGATTTCATCGTGTGATAGCATCCAACGCAACAACAACTCCATTTTACCAATTAGTTTGCTTCAAAAAAACAAGCAAATCTCACAACAAAATCTTGCGAAAACGGAACACAATATCCCACTTAATTGTATCAATTTCACAAATTCCGCATTCCAAACTTCGCATTCCGAATTAAAATAAAAAAATTTTGTATTTTTGAGCAAAATCTACAAGAATGTCAAGACACAAAAACAAACCACAAAATAAAGTTGAACCAAAAGAGCCCGTAAAAGTGAAAA
>Regulatory_Region_NCBI_READ_1593703991 /ti=1593703991 /jgi_project_id=3634298 /library_id=CAM_LIB_WHALEFALLRIB /mate=Regulatory_Region_NCBI_READ_1593703992 /sample_id=CAM_SMPL_WHALEFALLRIB /sample_name=WHALEFALLRIB /sample_depth="1674 m" /number_of_sites=1 /site_id_1=CAM_SITE_WHALEFALLRIB /location_1="Santa Cruz Basin" /region_1="Pacific Ocean" /country_1=USA /water_depth_1="1674 m"
CTCTGGGACAGTCTATTTTTACAACATCTCACCTTTTTTTGGACGAAGAAACATTACCAAAAAAAGTAAATTGGCTTCGCTATCCCGTGGCAGCTGTCAGGGAGAGAGCCACACACCGCAGAATCTCCAGAAAAAGCAGCCATTTTCAATTTGAACTGATTGATCCTTTTAATAACATAGCGGAACTGGACTCTTTATATAAAAAATATCTGATGTCTTTGGATTTTGATGGATATCCTTTGTAATTTCGCAAATTAAAAAAGTAAATTTATCTTAAAAATTCTCACATTGAGTTAGAAA
>Regulatory_Region_NCBI_READ_1593704025 /ti=1593704025 /jgi_project_id=3634298 /library_id=CAM_LIB_WHALEFALLRIB /mate=Regulatory_Region_NCBI_READ_1593704026 /sample_id=CAM_SMPL_WHALEFALLRIB /sample_name=WHALEFALLRIB /sample_depth="1674 m" /number_of_sites=1 /site_id_1=CAM_SITE_WHALEFALLRIB /location_1="Santa Cruz Basin" /region_1="Pacific Ocean" /country_1=USA /water_depth_1="1674 m"
TTCAGGGATTCCGTTTGTCTCAGAGAAATAAGAATGTGTTCTTTCCTTCATTTCTTCATTGATCGAATGTTCGGATTCGTCTAAGTTCTTAATAAAGAGTATTTCCTTCATTTCATCAAACTTAGGCAATAATTTTCATCAGATAATTCAGGATAGCATGAATGCATGTCTTCTTGTTGATCGAACCAATTATTTCCGCTTGAAAAACGGAAAAATTCTTTGGGGGGTCTCCCCCCCCCCCATCCAATTTTGAAATGAATACCCGGTAAGCAATCCAGCTACCTTTACGGGGGGTTGCCC
>Regulatory_Region_NCBI_READ_1593704048 /ti=1593704048 /jgi_project_id=3634298 /library_id=CAM_LIB_WHALEFALLRIB /mate=Regulatory_Region_NCBI_READ_1593704047 /sample_id=CAM_SMPL_WHALEFALLRIB /sample_name=WHALEFALLRIB /sample_depth="1674 m" /number_of_sites=1 /site_id_1=CAM_SITE_WHALEFALLRIB /location_1="Santa Cruz Basin" /region_1="Pacific Ocean" /country_1=USA /water_depth_1="1674 m"
GCGGCATATAACCCGGGGCACGGCCATAACCTGTGTGACTTCCGACGTTTCCCCGAATGCCCCGGTATAGGCGGAACCTACACTATATGTAAATAGCGGCGATTTAACAGACTGTTAAGTACAGATAACTGAAGCTGCCCTGATTTGGGTGTCACAGCATTACATATATGGTGTGACAATAGCATCCGAAGAACTGTTTAAGTCGTCATATTTTCGGCCAATCTGCGATGATATGCATCACAGCGACCGTCAGAAACGGACTTTCGCAATTGTTCACCGCCCCCGTCATTATCATGTTAT
>Regulatory_Region_NCBI_READ_1593704052 /ti=1593704052 /jgi_project_id=3634298 /library_id=CAM_LIB_WHALEFALLRIB /mate=Regulatory_Region_NCBI_READ_1593704051 /sample_id=CAM_SMPL_WHALEFALLRIB /sample_name=WHALEFALLRIB /sample_depth="1674 m" /number_of_sites=1 /site_id_1=CAM_SITE_WHALEFALLRIB /location_1="Santa Cruz Basin" /region_1="Pacific Ocean" /country_1=USA /water_depth_1="1674 m"
TCGGCTCGAGGCCGATTCTCCCGGTGATGCGATTTCATTTGTTACACCCGACGATAAACATCATTTTCGGGTCATCCAAAAAAAGATGGGTAAATGGGTAACAATGATCGATAGTGATGCCATTTTAAGTGACAATGGCATTTAATTTTTCGCCATCTTTCGCAAATAGATTAAACCATGTTCAAACCGGACATAAAAAAAGAGCTCACAAAAAAATCTAAGCTATTGATTATCAATAGTCGGATGGTGGAATTGACTATCCGACCTCATGATGACGAAAATTGGGGTGTTTCTCATTAA
>Regulatory_Region_NCBI_READ_1593704069 /ti=1593704069 /jgi_project_id=3634298 /library_id=CAM_LIB_WHALEFALLRIB /mate=Regulatory_Region_NCBI_READ_1593704070 /sample_id=CAM_SMPL_WHALEFALLRIB /sample_name=WHALEFALLRIB /sample_depth="1674 m" /number_of_sites=1 /site_id_1=CAM_SITE_WHALEFALLRIB /location_1="Santa Cruz Basin" /region_1="Pacific Ocean" /country_1=USA /water_depth_1="1674 m"
CATACACATAACCAAGGAGCTTGTTACGATTGCTTCGTCACCAAAACACACCCCCATGAAACCTATTGGTATTAAACAGGCAACTAAACATATCAACAATGCCGCATAGGCAATATTGATATGTGACCCAAGACATTACAAAATTTAGTTTTTTTGTGCCTATATTACATTTTCACAAAAGCTGATTATTCAAAATAACTTTACAGGCATTGGAAATATTGATAGGCACTTCTTGACTCAAATTTTTAATTTATCCGGTTGGACATTATTCCAATTTATAAATCAAACAGACCTGTACAA
>Regulatory_Region_NCBI_READ_1593704082 /ti=1593704082 /jgi_project_id=3634298 /library_id=CAM_LIB_WHALEFALLRIB /mate=Regulatory_Region_NCBI_READ_1593704081 /sample_id=CAM_SMPL_WHALEFALLRIB /sample_name=WHALEFALLRIB /sample_depth="1674 m" /number_of_sites=1 /site_id_1=CAM_SITE_WHALEFALLRIB /location_1="Santa Cruz Basin" /region_1="Pacific Ocean" /country_1=USA /water_depth_1="1674 m"
TGAACTGCTCTATCCCGTGTGACGAAGCCGGAATGAAACAGTTGATTTGAGAAAAAGAGCGGCAAATGTTTGAAGGCGCAGCCTGAGTTTTTGCCGATCCTCAAAGCAATTGTTTTATGGAGGGAACCCGCTGAACAGCGGGCAAGGAGGTCGGGCACCTTTCTCTGCATACTCTATAATGTGGGGACATGTACTCGTTACGCGTACCCAGATTATAGAGTATGGCGACGAGCGGGGGCGCAACCCCGCGGTCTTGTAGTTTTTTGATCTTTTATTCTCGCTTACTGGAATATTACTAAA
>Regulatory_Region_NCBI_READ_1593704102 /ti=1593704102 /jgi_project_id=3634298 /library_id=CAM_LIB_WHALEFALLRIB /mate=Regulatory_Region_NCBI_READ_1593704101 /sample_id=CAM_SMPL_WHALEFALLRIB /sample_name=WHALEFALLRIB /sample_depth="1674 m" /number_of_sites=1 /site_id_1=CAM_SITE_WHALEFALLRIB /location_1="Santa Cruz Basin" /region_1="Pacific Ocean" /country_1=USA /water_depth_1="1674 m"
GGACTCTGATAAAATCTGCAAAGTCGGAAAGAGCATGATTTTATAAAAAGTCCCCAGATCTTAGACTACCCCAAAAGCCTCTGTTTTTGCTCTGGCCTATCAGATGGCATCGATTCTTCCGCCCCTTCTGCGTCCAACGGTTTTCTAGGGTTTTAACCAGACTTTCCAACCCTCTGAACCTGATCAGTCTGAAAGACAGGATCAACCCCCAAGGCTTTGACCTGGTTTAACCAAACAAGGATTTTGACCTGCTTACCGCCCCTATAAATTTTACAAGGCCAACTTGTTTTGAACCTGGCC
>Regulatory_Region_NCBI_READ_1593704123 /ti=1593704123 /jgi_project_id=3634298 /library_id=CAM_LIB_WHALEFALLRIB /mate=Regulatory_Region_NCBI_READ_1593704124 /sample_id=CAM_SMPL_WHALEFALLRIB /sample_name=WHALEFALLRIB /sample_depth="1674 m" /number_of_sites=1 /site_id_1=CAM_SITE_WHALEFALLRIB /location_1="Santa Cruz Basin" /region_1="Pacific Ocean" /country_1=USA /water_depth_1="1674 m"
AGCAAAAGTTCGACCTTCAGCAAAATTTCCGTCGGGCACTGAAGTGTCAGGAACAACTCAGTACCGCTAAAGACGCTGTTAAAGAGGCGCGCAGCAGCCGGGTATGGATCGTGGCTCTGATTGTGCTGATCTTTGCTATAGGGTCTGATTTCTTCCTGGGGGCTTCCGCGGCACTATTTGCACATTATTTCTATCGTATTATCCGAGCCTGGTATGCCGTCAGTCGTGCTGAAGAATCACTTGAAGAGAATGAGCGCTGGTTTAGTTCCAAAGGCTTGAAGCTGGAAGGGCGCGTATTGT
>Regulatory_Region_NCBI_READ_1593704148 /ti=1593704148 /jgi_project_id=3634298 /library_id=CAM_LIB_WHALEFALLRIB /mate=Regulatory_Region_NCBI_READ_1593704147 /sample_id=CAM_SMPL_WHALEFALLRIB /sample_name=WHALEFALLRIB /sample_depth="1674 m" /number_of_sites=1 /site_id_1=CAM_SITE_WHALEFALLRIB /location_1="Santa Cruz Basin" /region_1="Pacific Ocean" /country_1=USA /water_depth_1="1674 m"
ATTGAAGCGGCCGAAGATGGACGGGTGCGTGAAGCGCGCCGTGTCGTAGACCTTGATGGACTTGTGGGCGTACCAGCGCAGGTAGTGGAACGGAATGTTTGCCAGATGCCGTCCAGCGAGCTTTCAACGGGGCGCGGTGTGTCAGCGTGGAGCTCAACCCCCTTACCCGCGTGTGCTCCAACAGCGGCAACAGCCGCGCGAGCGCCCCGGTTCGCCGGGAATGGGGTCCGGGGGGGCCTTGTTCCGGCGTTCCACTTGTTTGAAAAAAGACCCCCGTTCCGTCCCCCCTGGGACCCTCCG
>Regulatory_Region_NCBI_READ_1593704169 /ti=1593704169 /jgi_project_id=3634298 /library_id=CAM_LIB_WHALEFALLRIB /mate=Regulatory_Region_NCBI_READ_1593704170 /sample_id=CAM_SMPL_WHALEFALLRIB /sample_name=WHALEFALLRIB /sample_depth="1674 m" /number_of_sites=1 /site_id_1=CAM_SITE_WHALEFALLRIB /location_1="Santa Cruz Basin" /region_1="Pacific Ocean" /country_1=USA /water_depth_1="1674 m"
CCAGGCCCATGTCTGTTCGGGGGAATCTCGAATATTTTCAGTTTGCCCCCCCTCCATCCGGGTTCCCAAATGGGAGGGCTACCGTATCAAAAAATCCATTTGTGGAGGGAAAGGAACTTTAAGGTAAAGGGCTTCCCCTTCCTCAAAAACCAAATTTAGTTTGCAAATTGAAAAGGGGTTGGTCCCCCCCGGGGAATTTAACCCCAAAACAATTTGTGCCCCCCGGGGGACCCAAAACAGTGAAACCCCGGGGATGGGTTAAAACCCGTGAAACAAAAATTTTTTTGTACAAAAAAAAAA
>Regulatory_Region_NCBI_READ_1593704198 /ti=1593704198 /jgi_project_id=3634298 /library_id=CAM_LIB_WHALEFALLRIB /mate=Regulatory_Region_NCBI_READ_1593704197 /sample_id=CAM_SMPL_WHALEFALLRIB /sample_name=WHALEFALLRIB /sample_depth="1674 m" /number_of_sites=1 /site_id_1=CAM_SITE_WHALEFALLRIB /location_1="Santa Cruz Basin" /region_1="Pacific Ocean" /country_1=USA /water_depth_1="1674 m"
ACTATTTAATGTTTTACAAGTATATGTTTTCGTTTTAGTACTATCACTAACTGTAGATTTAGATACGGTTTGTGAACCTATATTTTGTTCCTTTGGTATCAACTCAATACTTGTATCCATTCTTGTATGTGTTGCTTTTTCTGCTGCTATAATTTTTTCTACAACTTGTGGTTCTTTTTTAACTATAGCCTCTTCTAATTTTTTCAAAATTGTAAGGTTTTTTGTTTCTAATTCATTTACTTTATAGTCATAAAGAGACTTTAATACATATTTATCTTGTGTATACAAAGGTAAAGTATC
>Regulatory_Region_NCBI_READ_1593704254 /ti=1593704254 /jgi_project_id=3634298 /library_id=CAM_LIB_WHALEFALLRIB /mate=Regulatory_Region_NCBI_READ_1593704253 /sample_id=CAM_SMPL_WHALEFALLRIB /sample_name=WHALEFALLRIB /sample_depth="1674 m" /number_of_sites=1 /site_id_1=CAM_SITE_WHALEFALLRIB /location_1="Santa Cruz Basin" /region_1="Pacific Ocean" /country_1=USA /water_depth_1="1674 m"
CTTATTGAAATAGTGAGTAATGGTAACTCAAAAGAAACAGCTGTAAGTGTTTTAGATAAACTTGTAAGTGCTCTTCAATTAAAACATAAAAGCTTAGTTGATAGTTACAAGTCTTTGGTTATTGCTAATATTAATAATCTTAAATCACAAAAAGATTTATTAGAGAAGAAAGAAAACCAGTTTGATGGAAGTTTAGCTGTGAAATTTGACTTGATTTCAAACATCAATGCACTTGAACTAAGTATATCAAAATATAATATTATAGAGACAAAACAAGTGGGTAAATATATAGTATCTAAC
>Regulatory_Region_NCBI_READ_1593704259 /ti=1593704259 /jgi_project_id=3634298 /library_id=CAM_LIB_WHALEFALLRIB /mate=Regulatory_Region_NCBI_READ_1593704260 /sample_id=CAM_SMPL_WHALEFALLRIB /sample_name=WHALEFALLRIB /sample_depth="1674 m" /number_of_sites=1 /site_id_1=CAM_SITE_WHALEFALLRIB /location_1="Santa Cruz Basin" /region_1="Pacific Ocean" /country_1=USA /water_depth_1="1674 m"
AGGTTTAATGTAATAAATGAAGAGAGTTGCGAAGAAAGAGTTATTAATATATCTGACTCTTTTAGCGCTTCTTCCTTTTTTAATGCATCCCGATCTACTTGATTCTCCCTCAAGTAGAATCTCTTCCATGATAGAGAGAGAAAATTATTATCATCCACTTTTTTATACATTTTTACTATATGCTTTTCTTTATATCTTGCGGTTTATTATAAAAAAAGTGATATATTTGTTAAGTAAATTAAAAAAATCATAAGCATTAAACAAAACTTAAAGCTTAAGTCAGTATAATTCCGGACTTTT
>Regulatory_Region_NCBI_READ_1593704284 /ti=1593704284 /jgi_project_id=3634298 /library_id=CAM_LIB_WHALEFALLRIB /mate=Regulatory_Region_NCBI_READ_1593704283 /sample_id=CAM_SMPL_WHALEFALLRIB /sample_name=WHALEFALLRIB /sample_depth="1674 m" /number_of_sites=1 /site_id_1=CAM_SITE_WHALEFALLRIB /location_1="Santa Cruz Basin" /region_1="Pacific Ocean" /country_1=USA /water_depth_1="1674 m"
GAATGCCCAGTTTCTGGTGACCAGTTCTCTTACAACATAAAGGAGTGCTACTGATCTGAACCGCANTGTTTTCTATGAAATGGTCATGTGGTCCGCTGTTAAAGCAGAAAAAATTGCCAGAACACCCAGAGTCCACCATCCTGAGCAGGAAGAATGCCGGTGAAGTTACCCTGCGAATCTTTCTGAAGAAAAATTAATTTTTTTCCCCTGAAAGGTTTGCCATATTAATTCCCCAAATTACAATTTTAGGGAGCTATTCCACCTATTTCCCGGTTAAATAACCATATTCCTGCTGGACGA
>Regulatory_Region_NCBI_READ_1593704328 /ti=1593704328 /jgi_project_id=3634298 /library_id=CAM_LIB_WHALEFALLRIB /mate=Regulatory_Region_NCBI_READ_1593704327 /sample_id=CAM_SMPL_WHALEFALLRIB /sample_name=WHALEFALLRIB /sample_depth="1674 m" /number_of_sites=1 /site_id_1=CAM_SITE_WHALEFALLRIB /location_1="Santa Cruz Basin" /region_1="Pacific Ocean" /country_1=USA /water_depth_1="1674 m"
GCTCTTCTAATAACATTTCAAGTTCTAATTCATCTTCAAAATTATTTTCAATAATCTTATTAGGTGCAATAATATAATCTGGCTCATCTTTAATTTTGGAATTTAGTTCACTTATTATAGTGGCATCAGTTATTATATTTCCATCTTGATCTTTCCAACAGAATCATTTTTTTACTCTTCTTTAAAAATAAATAACACATATTACCTCTATGTTTTTAGTAAAAGTTTTAATCCTACAAATCAAATAATCAACGCCGATTTCCATCTTGCCAAATTCATTTGGTCTTAACTTCCTCTTTC
>Regulatory_Region_NCBI_READ_1593704347 /ti=1593704347 /jgi_project_id=3634298 /library_id=CAM_LIB_WHALEFALLRIB /mate=Regulatory_Region_NCBI_READ_1593704348 /sample_id=CAM_SMPL_WHALEFALLRIB /sample_name=WHALEFALLRIB /sample_depth="1674 m" /number_of_sites=1 /site_id_1=CAM_SITE_WHALEFALLRIB /location_1="Santa Cruz Basin" /region_1="Pacific Ocean" /country_1=USA /water_depth_1="1674 m"
CCATAAGTAAACACCACCTTTATAAAGTGTTGAAACCAAATTAATCATAAAATATAGGTTAATAGGAAATTTTTTTCTTTAATTTAAACCTCCCAAAATTATTAGAGCCATGATTTTTAAACCCGTTAAGATTATAAAATGGCCGAACTTGAAAAAAATGAAACTGGAAAAGGACCGTTTCCCCATTGCCCAACCCATTTTGGGTGAACCCTTATTTTAAACGGTCCGGAAGGACTTTTAACCGGCCTTTTCCGGAAAAGGAAGGGGGGGGGTTTTATTCTTTAAAAAACCCTTTAAAAA
>Regulatory_Region_NCBI_READ_1593682448 /ti=1593682448 /jgi_project_id=3634298 /library_id=CAM_LIB_WHALEFALLRIB /mate=Regulatory_Region_NCBI_READ_1593682447 /sample_id=CAM_SMPL_WHALEFALLRIB /sample_name=WHALEFALLRIB /sample_depth="1674 m" /number_of_sites=1 /site_id_1=CAM_SITE_WHALEFALLRIB /location_1="Santa Cruz Basin" /region_1="Pacific Ocean" /country_1=USA /water_depth_1="1674 m"
CTTTATTAGAGGAGATCATTGAATCTGTAATTGCCCTGGATCTGATTTCAGAATGGCTTCTAACCCTATTTTTACTGTTTAGCACATATTGGTTAACGGTCTTCCCTTTTTGAACATTACTCTCCTGCCCCATCCTGAAAGAAAGTAATCTCATTCCTTACGGGGTAGCTGGGAACAAGGAATTTTACAGAATTTCCCGAATATAATCGGGCACATTCCAACTACCTTTCAAAAAACGGCTTTTTTTCCCCAAATTCAAAGAAATTTCCCGAAACCCCTTTCCAGCTTTTTGAACCAGAA
>Regulatory_Region_NCBI_READ_1593682461 /ti=1593682461 /jgi_project_id=3634298 /library_id=CAM_LIB_WHALEFALLRIB /mate=Regulatory_Region_NCBI_READ_1593682462 /sample_id=CAM_SMPL_WHALEFALLRIB /sample_name=WHALEFALLRIB /sample_depth="1674 m" /number_of_sites=1 /site_id_1=CAM_SITE_WHALEFALLRIB /location_1="Santa Cruz Basin" /region_1="Pacific Ocean" /country_1=USA /water_depth_1="1674 m"
TATTTCTAAACGAATCTATTTCTTGCTCATATAGCCATTCTGAATGGCTATATTTTGCGTGTTTACACTGGAATAAAATAAAAAACCGCCTTAAGATCAATGACTAATGATTCACAGTGCTGAGATAAGAGGCTGGGGATAAAAGTGTAAGCGCGCATGCTCGTTGAGCCAGTTTTTAATTTTGTGGCTAGCTTTATAAAATACTGAAAAATCAGTTGGTTATAGGGATATTTAGAAAATTTTTAAAAAGTGTTAATGAGCATGCGTACTAATAAGATGTTAGCAATATTATCGATACGG
>Regulatory_Region_NCBI_READ_1593682506 /ti=1593682506 /jgi_project_id=3634298 /library_id=CAM_LIB_WHALEFALLRIB /mate=Regulatory_Region_NCBI_READ_1593682505 /sample_id=CAM_SMPL_WHALEFALLRIB /sample_name=WHALEFALLRIB /sample_depth="1674 m" /number_of_sites=1 /site_id_1=CAM_SITE_WHALEFALLRIB /location_1="Santa Cruz Basin" /region_1="Pacific Ocean" /country_1=USA /water_depth_1="1674 m"
TCTTGTACTTGAAGATGATTCACTAAATTCCTTTTTTATGATTATTGTATAAGTGATATGTGTATAAACGATATTATATGTTAGTCTTAATTAATAAAAGCTTGGAATGACCACAAAAGAGAGACACTTTTTTATTAGATATTAAATTTTCTTTCCTCTTCTCACATGATAGTTAGTCTGATAAATTGTAGTTGAGATAGACTTTTATCTTACAGAAGTTTTTACCTATAAAATAGATAATTTGCTATAAGAAATTTAAAGGTATAATACACTATTAAACTTATATATNTCAAGTGTTTT
>Regulatory_Region_NCBI_READ_1593682510 /ti=1593682510 /jgi_project_id=3634298 /library_id=CAM_LIB_WHALEFALLRIB /mate=Regulatory_Region_NCBI_READ_1593682509 /sample_id=CAM_SMPL_WHALEFALLRIB /sample_name=WHALEFALLRIB /sample_depth="1674 m" /number_of_sites=1 /site_id_1=CAM_SITE_WHALEFALLRIB /location_1="Santa Cruz Basin" /region_1="Pacific Ocean" /country_1=USA /water_depth_1="1674 m"
TAGGCTGAAATCAGCGTCGATATTGATAGTGCTTGCATAGAACATTCCTTTTTCAATAGTCACTACACGCGCTTTCATGACTCTGCGGTCTGTAAAACGCGAAGCTTATAGTTTCAGTAAACTGATTCTAGACTACAAAAATGAACGTCCCATGTCTCTAACGAGCGTTAGAAAAATTACTTTATTTTGCACTGCACACAGCAGGTGTTTGAGATTTAAGCATTATCAGGAAAACCGGGGCTTCTGTATGGCAGATATACATCATATACTGCTATCTGTGTTAAAAATGAGTTTGCTCTA
>Regulatory_Region_NCBI_READ_1593682559 /ti=1593682559 /jgi_project_id=3634298 /library_id=CAM_LIB_WHALEFALLRIB /mate=Regulatory_Region_NCBI_READ_1593682560 /sample_id=CAM_SMPL_WHALEFALLRIB /sample_name=WHALEFALLRIB /sample_depth="1674 m" /number_of_sites=1 /site_id_1=CAM_SITE_WHALEFALLRIB /location_1="Santa Cruz Basin" /region_1="Pacific Ocean" /country_1=USA /water_depth_1="1674 m"
TCCATATTAAAGAGTTCCCATCTGGTATAACCAAAAATATCGCAGACACTCTCGTTCACTTTTAACCAATTTCCATCTAAATTTACAATTGCAATACCATTATAAGTATTGTTAAATGTGCGTTCTAAAACGTCGTAAGCGTTAGAGAAATTCCGTAAATGATTTGAAACTTTCATACATATCGTTTAATAAGGATTAATCTATTGAACGCTATTTTATTACTAGGGAAAATCGTAATTAGGGCATAAATCTATTCTTTAGGATATCAAAAAGTTACGAAAAAAATTTCAAATCACAAAA
>Regulatory_Region_NCBI_READ_1593704362 /ti=1593704362 /jgi_project_id=3634298 /library_id=CAM_LIB_WHALEFALLRIB /mate=Regulatory_Region_NCBI_READ_1593704361 /sample_id=CAM_SMPL_WHALEFALLRIB /sample_name=WHALEFALLRIB /sample_depth="1674 m" /number_of_sites=1 /site_id_1=CAM_SITE_WHALEFALLRIB /location_1="Santa Cruz Basin" /region_1="Pacific Ocean" /country_1=USA /water_depth_1="1674 m"
GGACGATCGACAAGGTTATCGATGTGATCATTCCATTGCTGGGTGGTTTGGCAGTAATACTTGCTGTTGTTTCTTTTACACAGAAAGAGCCTTCTCGAATTACAGGCGGTGCCGCTGCACTAGGGCTTAGCGCAATAGCATTCCAGTTTATCGCAATGTACGTAATGGCGATTCTGTTTGTGTTTTTAGTAATTTCAGTAATAGGCACCCTTGGTGGTGGTTAAAATTAACAAGGCGTTGAAGGCTTTCTCACTACAGGCAGCATTTTCGTAGCCCTTGGCTGACGGCATATTTATACGC
>Regulatory_Region_NCBI_READ_1593704363 /ti=1593704363 /jgi_project_id=3634298 /library_id=CAM_LIB_WHALEFALLRIB /mate=Regulatory_Region_NCBI_READ_1593704364 /sample_id=CAM_SMPL_WHALEFALLRIB /sample_name=WHALEFALLRIB /sample_depth="1674 m" /number_of_sites=1 /site_id_1=CAM_SITE_WHALEFALLRIB /location_1="Santa Cruz Basin" /region_1="Pacific Ocean" /country_1=USA /water_depth_1="1674 m"
GGGAGCAGAATGGCAATTCGTACAATGCGGGCCTCTGGTTCAATTTCTGGGGGACGAAGGGAAAGAGAAGGGCCTTTGGGGGCCGCCTGACGTGCAGCCTCTGCTTCGGCAGCAGCGCGACGTTGCTCTTCCAGAAGGCGTTCTGCATCTGCTTTTTCCCGGGCGACGGCTTCTGTTTCCTGCTTGGCGGCTTCGTCCTCTTTCAGGGTTTCCTGTTTCGGCGTCGTGTTCTCTGCTGGTTTTTCCCCTAAATTAAGGGTTTGGCATCCTGTTAGTCCAACAAGAGAGGCCGCAATAAGC
>Regulatory_Region_NCBI_READ_1593704379 /ti=1593704379 /jgi_project_id=3634298 /library_id=CAM_LIB_WHALEFALLRIB /mate=Regulatory_Region_NCBI_READ_1593704380 /sample_id=CAM_SMPL_WHALEFALLRIB /sample_name=WHALEFALLRIB /sample_depth="1674 m" /number_of_sites=1 /site_id_1=CAM_SITE_WHALEFALLRIB /location_1="Santa Cruz Basin" /region_1="Pacific Ocean" /country_1=USA /water_depth_1="1674 m"
AACTATTGTTTTCTCAATTATTTTTTCTACAGCTTTTGCTTTTATAACCCTTTTATCACTTTTTTAATCTCTGGTTTATGCTCTTGTTTTATTATCGAAGCAGGTTTTATGACTACCGAGATTACATTTTCTCCTATCTTATGNGAAAGATTCGAAGAGATATTTATATGGCTAGAGTTTTGCCCGACTTTTTAAATAGTAATGGGATAACTATTACCCCTAGGAACCGAAAAGATTGGCCTTTAAACCAGTTTTGAAACTTTGGGTAAAAAAAACCGGCCGAAAGGAAAAATTTATTAA
>Regulatory_Region_NCBI_READ_1593704438 /ti=1593704438 /jgi_project_id=3634298 /library_id=CAM_LIB_WHALEFALLRIB /mate=Regulatory_Region_NCBI_READ_1593704437 /sample_id=CAM_SMPL_WHALEFALLRIB /sample_name=WHALEFALLRIB /sample_depth="1674 m" /number_of_sites=1 /site_id_1=CAM_SITE_WHALEFALLRIB /location_1="Santa Cruz Basin" /region_1="Pacific Ocean" /country_1=USA /water_depth_1="1674 m"
GAAACGATCTAGCGCTGGCTGTGCCTCGACCATGAAGGCATACATCTCCCGCTGATCGGCATCAGACAGGCTCATGGCATAGCTATCGAGACTCATGACTTTTCTCCAAGACTTGGGTTTTTGCAGCCGCTCTAAAACGAGGCGGTATTCTTCAAAGGCGTTTCGTATGCCGCCGGCTGGCGCTTTTTCAGCGCAGCATTCAGCCCACTGAGTTAGCGAAGGGAAATAAGGGTAGTGATGAAACGGGATCTCCGAACCCACTGCAGCTCCGGAAGATCGGGATGAGGGTTTAGCTGACCA
>Regulatory_Region_NCBI_READ_1593704513 /ti=1593704513 /jgi_project_id=3634298 /library_id=CAM_LIB_WHALEFALLRIB /mate=Regulatory_Region_NCBI_READ_1593704514 /sample_id=CAM_SMPL_WHALEFALLRIB /sample_name=WHALEFALLRIB /sample_depth="1674 m" /number_of_sites=1 /site_id_1=CAM_SITE_WHALEFALLRIB /location_1="Santa Cruz Basin" /region_1="Pacific Ocean" /country_1=USA /water_depth_1="1674 m"
ATGGCTGAGATATTCCTTATTCTCTAGTTAAGAGATTTACTAATAGCCTCTAGAGTATCATCCTCTAACATATCCTCTATAGAAGTGATTTCATGTGCTTTAGGTTTTGAGTTTTCTATAAATTCTAACCTTTTTTCTATATGAATCATAAGGTCTTTATAGGTTCGAATGCTAACATCCCCCATACCATAATGGTCTAAATATTTTTGTGTTATCCCATCTTTTGGTATTAAGAATTTAAAGAGTTTAGTCGTTACACTATCTTCTATAATTTTATTTTGATCGATTATAAATATTTGA
>Regulatory_Region_NCBI_READ_1593704517 /ti=1593704517 /jgi_project_id=3634298 /library_id=CAM_LIB_WHALEFALLRIB /mate=Regulatory_Region_NCBI_READ_1593704518 /sample_id=CAM_SMPL_WHALEFALLRIB /sample_name=WHALEFALLRIB /sample_depth="1674 m" /number_of_sites=1 /site_id_1=CAM_SITE_WHALEFALLRIB /location_1="Santa Cruz Basin" /region_1="Pacific Ocean" /country_1=USA /water_depth_1="1674 m"
AGGAAACCCTTATTTGCTACAACCATACTTGTAAAAATATTAACAGCATCTGTAAAATTTAGACCCAAACTTTTTAATATCACTTTTGCTTCTGATAACTTATCAGAATCAAGACGTAAACTTGTCTGTACTTTACTCATAAAATCTCTTTTTTGAGTATTATACACCATTTGGGGTACAATGCAAGTTAATTGATTTTTTTTGATATTAAGTCTATATTTGCTAAATAAAATCTTTCAATCACTTCATAATTAATAATTATTGAGCACAATAAAACTTATATTACTTATCCTATTTTAT
>Regulatory_Region_NCBI_READ_1593704524 /ti=1593704524 /jgi_project_id=3634298 /library_id=CAM_LIB_WHALEFALLRIB /mate=Regulatory_Region_NCBI_READ_1593704523 /sample_id=CAM_SMPL_WHALEFALLRIB /sample_name=WHALEFALLRIB /sample_depth="1674 m" /number_of_sites=1 /site_id_1=CAM_SITE_WHALEFALLRIB /location_1="Santa Cruz Basin" /region_1="Pacific Ocean" /country_1=USA /water_depth_1="1674 m"
ATTCCTGGAAGTTCAATCTCAGTTCGTTTGTAATTCTAAACGATTGGATTGTTATTCAATATTGGTTTATAGGAACCAAAACTCACAACCGATTGTTTATTAGTTAAATTATCTATTGTTTACCCATTTTTATTCTTCTCATCTTAAGAGCTAACAGTCTAGCTATCTATCTTGTTATGGGATTAATAAAGTTCTTTCTGAATTCTAATTAGCTTCCAAAGAATTTCATGATCCCTTGAATATTTTTGTATCTTTGCGGGCATTAAATAAAATCTGAAGCAGATTTTTTAATCATCTTAT
>Regulatory_Region_NCBI_READ_1593704575 /ti=1593704575 /jgi_project_id=3634298 /library_id=CAM_LIB_WHALEFALLRIB /mate=Regulatory_Region_NCBI_READ_1593704576 /sample_id=CAM_SMPL_WHALEFALLRIB /sample_name=WHALEFALLRIB /sample_depth="1674 m" /number_of_sites=1 /site_id_1=CAM_SITE_WHALEFALLRIB /location_1="Santa Cruz Basin" /region_1="Pacific Ocean" /country_1=USA /water_depth_1="1674 m"
CTTCTACATCTCTTACTAATTGTAAAAGTATATTTTCATGAAAATCGATGCTTTTTTTCAGCTTTAGTATATAAATTTCGTTATTTTTTGTGGCATTTGCTTCGGAATAATTTGATTTTATTTCAGCTATCTCTTTGGAGAGCAGTTGTTGTTCTTCATGTAGTTTATCTATAAGAAGAGTGTTATATGAGGAGTTGTTTTTTGCACAACCTTGCAAAAGCAAGATTATTAAAAATGAGATAAATATAGTGCGCATGGATTTCACTTTGTAAAAATAAGATTCGCAAATAGTATTATAAA
>Regulatory_Region_NCBI_READ_1593704641 /ti=1593704641 /jgi_project_id=3634298 /library_id=CAM_LIB_WHALEFALLRIB /mate=Regulatory_Region_NCBI_READ_1593704642 /sample_id=CAM_SMPL_WHALEFALLRIB /sample_name=WHALEFALLRIB /sample_depth="1674 m" /number_of_sites=1 /site_id_1=CAM_SITE_WHALEFALLRIB /location_1="Santa Cruz Basin" /region_1="Pacific Ocean" /country_1=USA /water_depth_1="1674 m"
GCGGGTCGTGTCGGATCAGCGCCTGGGCGAATCCTCGGCTGACTTTCTCTTACGGCTCAGCAGCGTATTCAGTGCCTCCTATCGCAACTGGGCCATCCCACTGTTGCTGGGCTTTGCCTGCTTCGTTGTGCTTGATTTCCGCACATTCACTTACGCTAGAGCCGACGAAATAGTCGACCAACCATGGGTGCCATGGAAGGGGGGGCGGGACGTATGATCTGGCAGACGCCCAGTATGTTGAAGTGGGCTGCAATTATACGAAGGATGGTGGATGGGGCTGAATACAATGGCCCATTTCCT
>Regulatory_Region_NCBI_READ_1593704663 /ti=1593704663 /jgi_project_id=3634298 /library_id=CAM_LIB_WHALEFALLRIB /mate=Regulatory_Region_NCBI_READ_1593704664 /sample_id=CAM_SMPL_WHALEFALLRIB /sample_name=WHALEFALLRIB /sample_depth="1674 m" /number_of_sites=1 /site_id_1=CAM_SITE_WHALEFALLRIB /location_1="Santa Cruz Basin" /region_1="Pacific Ocean" /country_1=USA /water_depth_1="1674 m"
TTTTAGATAGATCGGTACGGCACAAATATATATTGAGAATAGATATACACCTTTTATTAGGTGTTTAAATCCTTGCTTTTGGCAGGGCGTTGCAGTCCTTCTGAAAATTGTTTGTTTTAAAGGTGGAGATAGTTCCGGTTCGTTTGTGGGAGAAGTATCTACCAATTTTCAGATATAGATGGTTTCAGTTCAGTTATACCAAATATTTGGATTTGCACTCGTAGTCTATTCCTCCCTTCTTTTGTGCCCTCCCTCGACTGTTTAAATCTAAAAACCTGTCGTTATCTGCTGGTTGCCACA
>Regulatory_Region_NCBI_READ_1593704760 /ti=1593704760 /jgi_project_id=3634298 /library_id=CAM_LIB_WHALEFALLRIB /mate=Regulatory_Region_NCBI_READ_1593704759 /sample_id=CAM_SMPL_WHALEFALLRIB /sample_name=WHALEFALLRIB /sample_depth="1674 m" /number_of_sites=1 /site_id_1=CAM_SITE_WHALEFALLRIB /location_1="Santa Cruz Basin" /region_1="Pacific Ocean" /country_1=USA /water_depth_1="1674 m"
CATCTGGATCGTGAACTGGTGTTACAGGATAAAAAACTGCTGTTGCAGAACCTGCAGTACAGGGTGGCCAGTTTACAGGCCGAGACTGAATCGGCTGAGGCTGCGGTGCAGGCATTCGCCAGCAGTGTGCGCGCCGAGTCGGCCAAGCTTCGCGAAGCCACACAACGTTACAAAGACGGGCGCATTGAAACCGATCGCATCATTGATTTTGAAGCCCAGCTATCCAGTGCCGAGCTGGCTTACGAGCTGCAAAAAATCGAACTGGCGCGCCGTTACTATCAACTGGATTTACTCATCGGT
>Regulatory_Region_NCBI_READ_1593704771 /ti=1593704771 /jgi_project_id=3634298 /library_id=CAM_LIB_WHALEFALLRIB /mate=Regulatory_Region_NCBI_READ_1593704772 /sample_id=CAM_SMPL_WHALEFALLRIB /sample_name=WHALEFALLRIB /sample_depth="1674 m" /number_of_sites=1 /site_id_1=CAM_SITE_WHALEFALLRIB /location_1="Santa Cruz Basin" /region_1="Pacific Ocean" /country_1=USA /water_depth_1="1674 m"
TGTTTCTGACGATAACGATGATGTTGCGTTTCGTGAAACTGTGAGAGAAATCAAGAATACACTTGATAATAAATTTGAATGTAAAAGACCAACTACTCCTAAAGGTGAAAATGTTTTTGAAAGCTATTCTGAAAACAGAAAAAACAATTTTCTAAATACTCTTAAAAGCTTAATCAATGATTGTGATAGAGCTAAGAATGAGAAAAATTTCAAAAAAGCATCAGTATATCTTAGAGATAATCAATTTGGAGATAGATTTCCTCTCGGTAAAGATGAATCAGAAGAAGATAAGTCGAATCG
>Regulatory_Region_NCBI_READ_1593705271 /ti=1593705271 /jgi_project_id=3634298 /library_id=CAM_LIB_WHALEFALLRIB /mate=Regulatory_Region_NCBI_READ_1593705272 /sample_id=CAM_SMPL_WHALEFALLRIB /sample_name=WHALEFALLRIB /sample_depth="1674 m" /number_of_sites=1 /site_id_1=CAM_SITE_WHALEFALLRIB /location_1="Santa Cruz Basin" /region_1="Pacific Ocean" /country_1=USA /water_depth_1="1674 m"
GGTACTTGAACTTCAGGACAAAGCGACGGCTTACGCTGTTTCTGCATCTATTACTGCAACCGGAAGCAACATCTCAAACATTGAAGATAGCCACAAGGATGCCCTTTCCGCATTAGTCAACCTGGGCTACAAAGAGACGCTGGCAAAACGTGCACTGATCAATATACAATTACCTCCGGAAGCCTCCCTTGAAGATATCCTGAAAGCTGCACTGCAAGTTTTACTGAAATAATTGGAGCAACAATGATGGCGTCACAAAAAGTCCGCTCTACGGTGTTGCAGCGTTTTTTCAAGACCTCG
>Regulatory_Region_NCBI_READ_1593705292 /ti=1593705292 /jgi_project_id=3634298 /library_id=CAM_LIB_WHALEFALLRIB /mate=Regulatory_Region_NCBI_READ_1593705291 /sample_id=CAM_SMPL_WHALEFALLRIB /sample_name=WHALEFALLRIB /sample_depth="1674 m" /number_of_sites=1 /site_id_1=CAM_SITE_WHALEFALLRIB /location_1="Santa Cruz Basin" /region_1="Pacific Ocean" /country_1=USA /water_depth_1="1674 m"
TCCGCCGCAACAAGCTCTTCTGCTGGCCATGAAGGTCGACTGCAATCTTCGGGGATACGCCCTGATCGCGCATCGTGACACTCAAAGACTTCCATCCGGCTTTTGTGACGGCGTGTGCTGATTACTTCAAACGGGATCGGTGCGCTGCACTTCTCCTTCTCATGTTGAGACCGGTCGAAATGGCTCCGCCGGGGTTTATCACCTCCTCAAGGAAAATCGGGGCCGGCCCAAAAACCCGGGAAAACTCCCCTCCGCGCCGGGCTGTAGCGACGAACCAGGCAGGGTTCAGTTCTTGCGGGG
>Regulatory_Region_NCBI_READ_1593705431 /ti=1593705431 /jgi_project_id=3634298 /library_id=CAM_LIB_WHALEFALLRIB /mate=Regulatory_Region_NCBI_READ_1593705432 /sample_id=CAM_SMPL_WHALEFALLRIB /sample_name=WHALEFALLRIB /sample_depth="1674 m" /number_of_sites=1 /site_id_1=CAM_SITE_WHALEFALLRIB /location_1="Santa Cruz Basin" /region_1="Pacific Ocean" /country_1=USA /water_depth_1="1674 m"
TCATCGCTCGGCCAGACCGGACCGGCACAAGCCACCAATCTCGTTCCGGCGAATGAAATCACCACCGCGAACAAAATCGGCAATATTCCCTTGCGCAGCACCACCATACTCCTATGTTTGTTATTTTTTCAGATTTCGATCCAGTTACAGAACAGCCAGTTTAGCCCGCCTGTATGAAGATGGCGACCCTGCAACCATGCCTTTATTCAAATTAATATCGGAACAATTTCGCGTTTTTGCCAGTGATACATGGCAACACCCACTGTCCTCGACCAATGTCTGACAAGAATTTGCCCGTAT
>Regulatory_Region_NCBI_READ_1593705443 /ti=1593705443 /jgi_project_id=3634298 /library_id=CAM_LIB_WHALEFALLRIB /mate=Regulatory_Region_NCBI_READ_1593705444 /sample_id=CAM_SMPL_WHALEFALLRIB /sample_name=WHALEFALLRIB /sample_depth="1674 m" /number_of_sites=1 /site_id_1=CAM_SITE_WHALEFALLRIB /location_1="Santa Cruz Basin" /region_1="Pacific Ocean" /country_1=USA /water_depth_1="1674 m"
GGCCCGATGTTTTGGGCCTTTACCCCCGGTGGCTTCGATGGCGGGATCAGGCCTTTGTGCTGAGCCGCGCGGGCTGGGGACATTTACAGCCGGACCTGTCGCTGGAGTTTCACGACTTTCCGATCCCGACTGAGGACAGCAACTGGGTCGTTGAGATTTCGGCCAGCGAGGTGTTCGGCGGGCTTGTTATAGTCGATGCTCGTCCTACCGGGACGGGTGCGGTGTGGCAGAGCAGTGACGGGCGCGAATTCAACCGTGTGACGCACCCAAGCGAGACACGCGCCCGCAAATATCTGGCGG
>Regulatory_Region_NCBI_READ_1593705485 /ti=1593705485 /jgi_project_id=3634298 /library_id=CAM_LIB_WHALEFALLRIB /mate=Regulatory_Region_NCBI_READ_1593705486 /sample_id=CAM_SMPL_WHALEFALLRIB /sample_name=WHALEFALLRIB /sample_depth="1674 m" /number_of_sites=1 /site_id_1=CAM_SITE_WHALEFALLRIB /location_1="Santa Cruz Basin" /region_1="Pacific Ocean" /country_1=USA /water_depth_1="1674 m"
TAATGATAAACAAACTCATTTAGTATCAGCTTACAAATAGGGGCAGAGATGTTTTCTAAACGGCGATCGCGTTTGACAATGAAGTGTTGCTTTGAAACTCATTCACGATACTTTTAGCGTGCTTGCAGCATTTTCCGCATTCAGTAGCCAGACCAAGCTTTCACGCAAATCTGCAATACGGCTTTGTGCCTGCATACACTCTTGGCGATTTGCTTGTCGGTATTTGTCTCAATGCATACGACATGATTCACCTCCAGGGTAAAATCTAACCGAATGAGAAGGATGCAAATGTTTCCCTTG
>Regulatory_Region_NCBI_READ_1593705547 /ti=1593705547 /jgi_project_id=3634298 /library_id=CAM_LIB_WHALEFALLRIB /mate=Regulatory_Region_NCBI_READ_1593705548 /sample_id=CAM_SMPL_WHALEFALLRIB /sample_name=WHALEFALLRIB /sample_depth="1674 m" /number_of_sites=1 /site_id_1=CAM_SITE_WHALEFALLRIB /location_1="Santa Cruz Basin" /region_1="Pacific Ocean" /country_1=USA /water_depth_1="1674 m"
GTCGTATTGTTGATTTGGTCAGGATTTGCGTTGACTGTGCGAGCGGTTAGTGCCTCGTCGCTAAGTATTGCGGATGTTATGCTTATTCGCTTTAGTGTACCGCTGGTCTTGTTGACTCCTTGGGTACTCTCTAGTTGGCATGAAGTCAAAAACATAAGACTGCCAGATATCATGTTTATTTTATGTGGTGGCGTGCCTTTTCTTTTATTAGCTGCTTTTGGTGCAAGTACGGTACCAGCAGCTTACGTTGGTACTATTTTGACAGGTACGCCAGTTTTCTTTGCCCGCATATTGTCTTTT
>Regulatory_Region_NCBI_READ_1593705563 /ti=1593705563 /jgi_project_id=3634298 /library_id=CAM_LIB_WHALEFALLRIB /mate=Regulatory_Region_NCBI_READ_1593705564 /sample_id=CAM_SMPL_WHALEFALLRIB /sample_name=WHALEFALLRIB /sample_depth="1674 m" /number_of_sites=1 /site_id_1=CAM_SITE_WHALEFALLRIB /location_1="Santa Cruz Basin" /region_1="Pacific Ocean" /country_1=USA /water_depth_1="1674 m"
TATTCACAAAATCAGGCCCACAAAATTTATCAGTATTCAGTAAATACTCTTCCTCACAGACATATTCAGCCAGCATTTCAGATGGGAGCAGATTAATGAAATCCCATTTTGCTAAATCCTCCCGCTCGCCTTGCATTATATGTAATTCGCGATGGTTAATCACCACTATGTCACCCGTTTGAAAAGGCAGTACTTTATTTTCAATTATAAATATTCCACTACCCTCGTAGCAGTAACCCAATTCAAAGCAATCATGTACGTGTGGACCAATTGGCGAAACTTCACCGCGAAGGTTGCGAT
>Regulatory_Region_NCBI_READ_1593705580 /ti=1593705580 /jgi_project_id=3634298 /library_id=CAM_LIB_WHALEFALLRIB /mate=Regulatory_Region_NCBI_READ_1593705579 /sample_id=CAM_SMPL_WHALEFALLRIB /sample_name=WHALEFALLRIB /sample_depth="1674 m" /number_of_sites=1 /site_id_1=CAM_SITE_WHALEFALLRIB /location_1="Santa Cruz Basin" /region_1="Pacific Ocean" /country_1=USA /water_depth_1="1674 m"
AGTAAACCTCGGATATGATATTGATTTAATACGTTGATCTTACGTTGTTAGGAGATGCGTTAGGCGACCAGCCTTTTATCCGCGCATACCGGAATATCTACAGTTGGTCACGTCTGACATCGTCGTCAATAAGCTTGATAATTGGTTGTTACCAGCACAGACCCTAAAATAGTAACTTAAATACAGTGGCTCAATGACAGTCGCTTTGTATTTTTGTCTGCGTTATGCCTATCGCTAGATGGCCTTAAAGTAGGTCAATATTTGCGCTGGGCTTAACACTCGATTGGGTGAGGAGCACGT
>Regulatory_Region_NCBI_READ_1593705664 /ti=1593705664 /jgi_project_id=3634298 /library_id=CAM_LIB_WHALEFALLRIB /mate=Regulatory_Region_NCBI_READ_1593705663 /sample_id=CAM_SMPL_WHALEFALLRIB /sample_name=WHALEFALLRIB /sample_depth="1674 m" /number_of_sites=1 /site_id_1=CAM_SITE_WHALEFALLRIB /location_1="Santa Cruz Basin" /region_1="Pacific Ocean" /country_1=USA /water_depth_1="1674 m"
TAAGCCAATCCCGGTGCCGCTGACACCCTCGGTTAGCTTATCGCTGCCTCGATAGAAGGGCTCANACAGTTTTTCGGCATCATTCGGCGCAATACCCGGGCCAAAATCGCTCACGCGAATATAACTGTATAAGCCATCTGCCCGTTCTTTCTTGCAGCTGTGAATGTCANACAAACGCCCCGCCGATGCATATTTTTCACAGGTGCTCAGTAAGTAATTCAGNTCTGTTCCAGTGCTTCGCTATCAAAATAACACGGCTGCGATGCGGCACCCTAAAACGATACTCAATTGCCGCACACT
>Regulatory_Region_NCBI_READ_1593705694 /ti=1593705694 /jgi_project_id=3634298 /library_id=CAM_LIB_WHALEFALLRIB /mate=Regulatory_Region_NCBI_READ_1593705693 /sample_id=CAM_SMPL_WHALEFALLRIB /sample_name=WHALEFALLRIB /sample_depth="1674 m" /number_of_sites=1 /site_id_1=CAM_SITE_WHALEFALLRIB /location_1="Santa Cruz Basin" /region_1="Pacific Ocean" /country_1=USA /water_depth_1="1674 m"
TTCCTTTGTATTTGTTTGTAGTTTCTTCTGTTCTATTCCTCAAGTTAAGTTGAGGTCAAGGGGAATCGCGATGTACATGCCAATGCGCAAAATGCGGTATGCGGGGGATCACGCGGGTTCCCGAAACAGTGTCGCAACGTCATTTTACGTTTGGTGTCGTTTCTTTCCAGCCTTGGCACATCCAAAAATATTAACCGGGAGTGTAAAAGGCGATGGTTAAACCGAATTTTACTGGGCTTCTTCCCTGAGGATATGGCATGGCCGGGGGCGGCCATTGTGCCGGCGAACAATAATGTGGAA
>Regulatory_Region_NCBI_READ_1593705699 /ti=1593705699 /jgi_project_id=3634298 /library_id=CAM_LIB_WHALEFALLRIB /mate=Regulatory_Region_NCBI_READ_1593705700 /sample_id=CAM_SMPL_WHALEFALLRIB /sample_name=WHALEFALLRIB /sample_depth="1674 m" /number_of_sites=1 /site_id_1=CAM_SITE_WHALEFALLRIB /location_1="Santa Cruz Basin" /region_1="Pacific Ocean" /country_1=USA /water_depth_1="1674 m"
ACAANATTGGCGTCCAAAGGGTTGTAACCACGCCCAGCATTAAGGCTCAGCTCCTTCAACTCAACACGGCCTATCTTACAGAAGCTATTATTTTCACCAACATGAAATCTGCATTGCATTAAATGGCATTCGGATCAGTACCCTTTTTCGTGGTGCTACGCTGGGGTAGTGGGGGCTGATGGGATCGGATTTGGCTGACCCTGCGCGCCAGGACGGCGCACTGGAGCCCCATGGATGGGTTCACGGCGTGTCAGCCAGATCCGAGCCTATCAGCCCAAGTCTACGACCATTTTTTTGCCC
>Regulatory_Region_NCBI_READ_1593705718 /ti=1593705718 /jgi_project_id=3634298 /library_id=CAM_LIB_WHALEFALLRIB /mate=Regulatory_Region_NCBI_READ_1593705717 /sample_id=CAM_SMPL_WHALEFALLRIB /sample_name=WHALEFALLRIB /sample_depth="1674 m" /number_of_sites=1 /site_id_1=CAM_SITE_WHALEFALLRIB /location_1="Santa Cruz Basin" /region_1="Pacific Ocean" /country_1=USA /water_depth_1="1674 m"
AAGGCTGGTTTTGACCGCGACACCTGGGAGCACCAGATTCTGCTCGATGAGGAGTGGAAAGGCTTTGCCTTTTGCGGCCTGGCAATTCCATCGGTTGCCGATTTGACTGCTTATGGACGCGGCGAATTGGAAACCGTCCGGCCCGATTATGTTTCCCGCAACCGCTGGGATCCTCAATGGATTATGGATGGTGAGACCGTGGTCGCGACGAACGTTGGGTATCCTAATCCTACACACGACCAGATGATTGAAGGAAGTACCGGACCAATCATCAACCGGGATGGCCGGGTCATTTCAACT
>Regulatory_Region_NCBI_READ_1593705825 /ti=1593705825 /jgi_project_id=3634298 /library_id=CAM_LIB_WHALEFALLRIB /mate=Regulatory_Region_NCBI_READ_1593705826 /sample_id=CAM_SMPL_WHALEFALLRIB /sample_name=WHALEFALLRIB /sample_depth="1674 m" /number_of_sites=1 /site_id_1=CAM_SITE_WHALEFALLRIB /location_1="Santa Cruz Basin" /region_1="Pacific Ocean" /country_1=USA /water_depth_1="1674 m"
CATATAGAAATTTCTTTAGAACACCGCTGTGAAGAGACCATACATAATATTTATAATGATGTGTGGCACACTGAGATTGGAACACCTTTGCATCCTAAGGGCATTATCAATGCAAATGAAGACGATGTTATTCTATATCTCAAAAATATAAACATGCTTTGGAAATTAGGATCAACGCTCATAACTGACGACCACACACAAGCTGCGTAAGGAAACACGTAAACAAAGGTTTCGGGAGAAGACACGAACAAGAAAAATAATAGTCTCCCCCATCCTTTTGTTTTCCAGCAGATCAAGATA
>Regulatory_Region_NCBI_READ_1593705882 /ti=1593705882 /jgi_project_id=3634298 /library_id=CAM_LIB_WHALEFALLRIB /mate=Regulatory_Region_NCBI_READ_1593705881 /sample_id=CAM_SMPL_WHALEFALLRIB /sample_name=WHALEFALLRIB /sample_depth="1674 m" /number_of_sites=1 /site_id_1=CAM_SITE_WHALEFALLRIB /location_1="Santa Cruz Basin" /region_1="Pacific Ocean" /country_1=USA /water_depth_1="1674 m"
ATATATAATTATTTCAATTTAGCTGTTTATAGAATGATAATTTTAGTGAATATAAAAAAGCCTAATCAGCTAATGCATGAAAGATTTATGAGAAAGTTAAAATTTTAATAAAAATAGAGAGCAAAAATAGCTAGTTATTTTAACAGGGACATCTAACAGTGATGTCCCCAAACTAGCTGTTTAAAGGCTTTCATGAGCGGTTTTTCAAAATCTTTCATCATGGCCACTCTTACATTGGTAATCACTTCTTTGTATTCAGCTGTAGGTTTTAGCGGATCATCACTCTGGCTTCTCTATGAG
>Regulatory_Region_NCBI_READ_1593705920 /ti=1593705920 /jgi_project_id=3634298 /library_id=CAM_LIB_WHALEFALLRIB /mate=Regulatory_Region_NCBI_READ_1593705919 /sample_id=CAM_SMPL_WHALEFALLRIB /sample_name=WHALEFALLRIB /sample_depth="1674 m" /number_of_sites=1 /site_id_1=CAM_SITE_WHALEFALLRIB /location_1="Santa Cruz Basin" /region_1="Pacific Ocean" /country_1=USA /water_depth_1="1674 m"
ATAGCCGTCAGGATAATAAGTTTCTTGTGCGTATGCCCCAGTCGGATACGCAGGACAATAGCCATCGTCGTAAACAGAGCCAGAATTGACAAGAACAGAGAGATATGGATGTGTTCAAGCAGGCTTAGCAGGCTAAGGGGCTCTACGAACTCATCCGGATTGCCCTTGAGTGTCGCAAGAACTTCGGCAGGAGATGAACCCAAAAAAGTCACAAGAATAAAAGCATCCCCGACGAAGTACAAAAACATCATCAGGCTGTAAAAACCAAAAAACAGGGTGAAGTTGGGGTTGGAATGTATG
>Regulatory_Region_NCBI_READ_1593705938 /ti=1593705938 /jgi_project_id=3634298 /library_id=CAM_LIB_WHALEFALLRIB /mate=Regulatory_Region_NCBI_READ_1593705937 /sample_id=CAM_SMPL_WHALEFALLRIB /sample_name=WHALEFALLRIB /sample_depth="1674 m" /number_of_sites=1 /site_id_1=CAM_SITE_WHALEFALLRIB /location_1="Santa Cruz Basin" /region_1="Pacific Ocean" /country_1=USA /water_depth_1="1674 m"
CTCTGACACAATCTTCCCTCCCTACTTTTTCTACAATTCTCAACTCTTTCCTTTCTTACTGATCACTGGAACTGAATACGGCTAACTTTCATTATTTTAAAAAGTCCGAATTACTTTCTTCCCTTTAGTGGGAAATGTCAGCAGGGTAAGGCAAAAGCGTGGTTGATGACAAAGGGGGTTGCCGGCTGCCGGGCTTTACGTTATACCTCTTTTGTCCGCTTGTGGTTTTCTATATGGTACGTGGGCTTCCTGCGTCAGCCTCCGCCCATTTACAAAACCATGTCGCAGCCAGCAACAGGG
>Regulatory_Region_NCBI_READ_1593705959 /ti=1593705959 /jgi_project_id=3634298 /library_id=CAM_LIB_WHALEFALLRIB /mate=Regulatory_Region_NCBI_READ_1593705960 /sample_id=CAM_SMPL_WHALEFALLRIB /sample_name=WHALEFALLRIB /sample_depth="1674 m" /number_of_sites=1 /site_id_1=CAM_SITE_WHALEFALLRIB /location_1="Santa Cruz Basin" /region_1="Pacific Ocean" /country_1=USA /water_depth_1="1674 m"
CAATAAGAGCGGACTTAAAAAGCCCCCCTACGAACACCACCCCACCAAAAACAAACCGCGTCTTTGTTACCGGCTGATTCATGGGCTCATTCTGTGAATGATTGCATCAAGTCAATTTCTCCTATGAAGAAAGCTGCAGGTCTTTAAAATCCCAGAAAAAATGCAATGTCCCGCTACACATCCGGGGTGTTCATTGCCAGAATAGCATAATTTCTTATCGTCTCAGGATAGCGGCTTCCGCTTCCGTCAACGGTAGTTAAGGTTTCAAATTGAGATAAAAAGCAATTTGTGTGTAAGCTG
>Regulatory_Region_NCBI_READ_1593706002 /ti=1593706002 /jgi_project_id=3634298 /library_id=CAM_LIB_WHALEFALLRIB /mate=Regulatory_Region_NCBI_READ_1593706001 /sample_id=CAM_SMPL_WHALEFALLRIB /sample_name=WHALEFALLRIB /sample_depth="1674 m" /number_of_sites=1 /site_id_1=CAM_SITE_WHALEFALLRIB /location_1="Santa Cruz Basin" /region_1="Pacific Ocean" /country_1=USA /water_depth_1="1674 m"
CTGTTCAAGTGTCCACACGCATTACCTGATTGAAAGTTAAGCGGCTGAGAATACAGCAGTGAATGAAGATAGCTGGAAAGCACTCTTTATTGACTTTTGTGTTCTTGGATAAATGTTTAAATAAGCCTTGTGCTAATTTTAGACAGTCGCATCGGCATCCATGCCTCCTTGCGACATTCAGTCCATCCATGGACATCGCTCTTTAACAATTCGAACTGAAAGAAATAGATTGTCTTGTAGAAATACAAGCGCCAACCGGCGAAATCGATCGTTACTAGCAAACATCAATTGAACAGACCC
>Regulatory_Region_NCBI_READ_1593706009 /ti=1593706009 /jgi_project_id=3634298 /library_id=CAM_LIB_WHALEFALLRIB /mate=Regulatory_Region_NCBI_READ_1593706010 /sample_id=CAM_SMPL_WHALEFALLRIB /sample_name=WHALEFALLRIB /sample_depth="1674 m" /number_of_sites=1 /site_id_1=CAM_SITE_WHALEFALLRIB /location_1="Santa Cruz Basin" /region_1="Pacific Ocean" /country_1=USA /water_depth_1="1674 m"
TTCCAGGATGCACGCAGTGCATCCTGGAACGTTTGAACTCAGTTGCCAGCGGATATTTGCAGCAATCAATTTTGATTAACCTGGAACTTGGCCAACAAGATTGAACTCCGAGAAACCGCACTGCCCGCTGGTCCACTGCAGTGTTTTGTTGTGTGCCGGGCACGGCACACGTCTTAAGGGTGAGTTCATCATAGCAACTCGGGCTATAATGAGCAAGTCCCAGACCCCGCCTGATGGAGGCCAAGGGTGTAGCGTTATTGCCAACGGTTATCTGGTAACCGGTGGCTTAAAGGAAGCAGT
>Regulatory_Region_NCBI_READ_1593706030 /ti=1593706030 /jgi_project_id=3634298 /library_id=CAM_LIB_WHALEFALLRIB /mate=Regulatory_Region_NCBI_READ_1593706029 /sample_id=CAM_SMPL_WHALEFALLRIB /sample_name=WHALEFALLRIB /sample_depth="1674 m" /number_of_sites=1 /site_id_1=CAM_SITE_WHALEFALLRIB /location_1="Santa Cruz Basin" /region_1="Pacific Ocean" /country_1=USA /water_depth_1="1674 m"
GGCGTCCGGTGTAGGGCCGGAGGCCCGGAACAGACTACAACGACTTGTTAACCATACTTGATGGCCAGCAAAATTGCTGACGCAACCGCTGCGGCTAGAAACGGGGCCAGGAGTATGAGCAAAGAGACTCGATATTCCTTTACCGACTGATAAATCCAATAGGCAGCAATAAAGAAGGAAGACACCCCTACCCCATGGGCCCACTTACCCGAAAACTCGGCGAGCCCCGTGCGCCCAGGTAGCGTCACATTGTCGAAAAAGAATGCCACCGTTCCGGCAACCAGGAATACGAAACTGAGC
>Regulatory_Region_NCBI_READ_1593706046 /ti=1593706046 /jgi_project_id=3634298 /library_id=CAM_LIB_WHALEFALLRIB /mate=Regulatory_Region_NCBI_READ_1593706045 /sample_id=CAM_SMPL_WHALEFALLRIB /sample_name=WHALEFALLRIB /sample_depth="1674 m" /number_of_sites=1 /site_id_1=CAM_SITE_WHALEFALLRIB /location_1="Santa Cruz Basin" /region_1="Pacific Ocean" /country_1=USA /water_depth_1="1674 m"
TGAAAACATTATATTAACACTTCTACTTCATGAACGATAAACTATGGTTCTATAATAAATGTTGTGATGTGTAAAAATACTTCCACCTTTTTTTATGGAAAAAGGCATANAAAAAGGAGAACACAAAACACACTATCCACTACAATTAAATCACCATAACATAATAGAAGGGGGTGTTGGTTTTAGTTCTCCTTAANTAATNGGACCGGAAAAAAATTGGAAATTAGATGGGTTTAATTTTAAGAAAAGGGTGGAAAACCTTTTATGAAAAGAAAAATATTTCCATTTTCCCTTTAAAAG
>Regulatory_Region_NCBI_READ_1593706070 /ti=1593706070 /jgi_project_id=3634298 /library_id=CAM_LIB_WHALEFALLRIB /mate=Regulatory_Region_NCBI_READ_1593706069 /sample_id=CAM_SMPL_WHALEFALLRIB /sample_name=WHALEFALLRIB /sample_depth="1674 m" /number_of_sites=1 /site_id_1=CAM_SITE_WHALEFALLRIB /location_1="Santa Cruz Basin" /region_1="Pacific Ocean" /country_1=USA /water_depth_1="1674 m"
AAGCCGTCCTCCGCCGCTGACCAAAGTTCAATATATACACCAGCCGGAGTGACAATCAGGCCAGGATTCCAGACCAAACCAAATTCCATCAATTCAGAATCCGGTGGAATGCCCATGGTTTCACAGTTCGCGATGACCATTTTTCTGCGGTCGTCAGATACACGATAATGCCCCCCCGGATGGTTGGCCATTTGCTGCTCCATGCCCTTGGTAATTCGTTCCGGTATCATTGCTTTCTTGTCCTGCTGATGCTCCAGAATTCTCTCAGTCGGGCTTGCCTGGCTGCGCTCGCTCTCTCTA
>Regulatory_Region_NCBI_READ_1593706082 /ti=1593706082 /jgi_project_id=3634298 /library_id=CAM_LIB_WHALEFALLRIB /mate=Regulatory_Region_NCBI_READ_1593706081 /sample_id=CAM_SMPL_WHALEFALLRIB /sample_name=WHALEFALLRIB /sample_depth="1674 m" /number_of_sites=1 /site_id_1=CAM_SITE_WHALEFALLRIB /location_1="Santa Cruz Basin" /region_1="Pacific Ocean" /country_1=USA /water_depth_1="1674 m"
TAAAATCGTCATTCAGAAGTATCTTGCAGAGGAATACCCCTGCGGAATCTAGCGGAGAATATTAAAAATCTAACGGGAAGATTACATTGCTCTTACAGAGCGCTAATTCAATACTCATCTCGTTAACTTTGGGCGATGCCCAAGTTAAGCAGTATAAAAGAATTTATTAGCTGTAGGAGAACTAGAAGTATAATTGTAAGTCAGGTGACGTTTGGGAGCGTCACCTTCGAGAATAGAGTTATTCATCCCGAAACCCCGATAAATCGGAATGTTTCCACAGAAGCTTCGGGATAAGAATAA
>Regulatory_Region_NCBI_READ_1593706096 /ti=1593706096 /jgi_project_id=3634298 /library_id=CAM_LIB_WHALEFALLRIB /mate=Regulatory_Region_NCBI_READ_1593706095 /sample_id=CAM_SMPL_WHALEFALLRIB /sample_name=WHALEFALLRIB /sample_depth="1674 m" /number_of_sites=1 /site_id_1=CAM_SITE_WHALEFALLRIB /location_1="Santa Cruz Basin" /region_1="Pacific Ocean" /country_1=USA /water_depth_1="1674 m"
CCAAAAGTACAGTGAGCGCAAAGAAAACGTATCCGAATAACCTATTGAAAATAAAAGATAAATAAAAGTTTAGATCGGTTCTTGACAGCGACACCCCCTTCCCGTAGACATCCGTCAATTTGCCCCGACGGGATATGTGCAAATCCTGCTTTCAGTATAAAATGCCCATACCAATCTGGTTTCGGGACCTTTTGTGCTGGGTCTTTGCACGTGTCTGCATGGCTGCCATGAAGGCCGGTTTTGGGCTGTTTTTGTCGGCCTTGCCCAATAAATTTATATATTTATAAAGACCTCCGGGGC
>Regulatory_Region_NCBI_READ_1593706108 /ti=1593706108 /jgi_project_id=3634298 /library_id=CAM_LIB_WHALEFALLRIB /mate=Regulatory_Region_NCBI_READ_1593706107 /sample_id=CAM_SMPL_WHALEFALLRIB /sample_name=WHALEFALLRIB /sample_depth="1674 m" /number_of_sites=1 /site_id_1=CAM_SITE_WHALEFALLRIB /location_1="Santa Cruz Basin" /region_1="Pacific Ocean" /country_1=USA /water_depth_1="1674 m"
AACGCAATATTCGTAATACACTCAGGCTGAGATAGCCAATGGCAGCAAGGATAATACCACCGCCGAGTAACACTAAACCAAATAATGCCACTAATTCAGCCATTAACGAGCCGGGTAACAGAAACTGGGCTATACCTATAGTCAGCAGCCCCAGCATGAATATACCAAATCCGCTTAATAGCAGCATAAAGTTTTCACGTGGCTGATCAGCGCGTTTGCGCAGGTACTGGCGCAATGGGTGCATAGATGGCTTCATGGTTTGAACCGGGTCACCGTTTTTTATACAGGCTTCAGACCTAT
>Regulatory_Region_NCBI_READ_1593706116 /ti=1593706116 /jgi_project_id=3634298 /library_id=CAM_LIB_WHALEFALLRIB /mate=Regulatory_Region_NCBI_READ_1593706115 /sample_id=CAM_SMPL_WHALEFALLRIB /sample_name=WHALEFALLRIB /sample_depth="1674 m" /number_of_sites=1 /site_id_1=CAM_SITE_WHALEFALLRIB /location_1="Santa Cruz Basin" /region_1="Pacific Ocean" /country_1=USA /water_depth_1="1674 m"
TGTTTATTGATGATGAACGTCTCACCCGAGTCGAGCTCTATTGTCAGAATTCCCGACTCTAAATCGACATCAAGATCATCCCCCATCTCATCATCAATACGATCCGAAAGGATTCCGATGGTGCCATCAGCAAGTTGATGGAAGCGGGTTTCATCAAGGGCCACGATCAACACTCCGTCTGTCAAAAGGGGCACACACCCCTTGGAAAGGCGACAATTTCATATGTGGCGCACCATACTATATAAAGGGTCTGGTGCAAGCCTGCATCATAGCGTGTTAACCGATTAGTCCAGGTCAATG
>Regulatory_Region_NCBI_READ_1593706138 /ti=1593706138 /jgi_project_id=3634298 /library_id=CAM_LIB_WHALEFALLRIB /mate=Regulatory_Region_NCBI_READ_1593706137 /sample_id=CAM_SMPL_WHALEFALLRIB /sample_name=WHALEFALLRIB /sample_depth="1674 m" /number_of_sites=1 /site_id_1=CAM_SITE_WHALEFALLRIB /location_1="Santa Cruz Basin" /region_1="Pacific Ocean" /country_1=USA /water_depth_1="1674 m"
TGTACAGTCTCCGGCTGTTGGGGGTCACGGTTCCAAGTGTCGATGGCGAGGCCAGGGCGACGAGTCAATAGTTGGGCGCGTAGCTCTTCCGCTCGGGATATCGCGCGCTGTTGGCTCTTGCGGTCCTGCCCAGTGTAGCGGCCAACAATTTGATTCAGCCGACGTGGATCCAGGTGGGCTTGCAGCTCTGACACCATCAATTTTCGACAGTCGTCTATAAACGCACCGCTGTTTTCACCCGTCCGTCCCGCCCTTCCCGGGTTCAATGGCGTGAAATTTTCTTTCCGTAAGGTTCCAGAA
>Regulatory_Region_NCBI_READ_1593706184 /ti=1593706184 /jgi_project_id=3634298 /library_id=CAM_LIB_WHALEFALLRIB /mate=Regulatory_Region_NCBI_READ_1593706183 /sample_id=CAM_SMPL_WHALEFALLRIB /sample_name=WHALEFALLRIB /sample_depth="1674 m" /number_of_sites=1 /site_id_1=CAM_SITE_WHALEFALLRIB /location_1="Santa Cruz Basin" /region_1="Pacific Ocean" /country_1=USA /water_depth_1="1674 m"
CGGTACAGTAAGTCAGAAAAAACGAACTCGGCATTTAAGCGAGTATTCGCGCTTGGTTCGAGGCTGATGATAAACCAATTATAATGTGGATCACTTAAGACAAAAGCGAAATGGTGCCATTGTAGAAGTGATATAAACACCTCAGAGCAAGATTGATGGCGTCTCTTGAGCAATGCAAGCTTTGTAAAATCGACATGAAAATCTAGAATTTTAGTGTGTTTCTCAAAAGAGGTGCACCCGTCAAATGTTTGACATTAAACGACATTATCGGCGTCGCAAAAAATTGTAATTTAATGTGTC
>Regulatory_Region_NCBI_READ_1593706200 /ti=1593706200 /jgi_project_id=3634298 /library_id=CAM_LIB_WHALEFALLRIB /mate=Regulatory_Region_NCBI_READ_1593706199 /sample_id=CAM_SMPL_WHALEFALLRIB /sample_name=WHALEFALLRIB /sample_depth="1674 m" /number_of_sites=1 /site_id_1=CAM_SITE_WHALEFALLRIB /location_1="Santa Cruz Basin" /region_1="Pacific Ocean" /country_1=USA /water_depth_1="1674 m"
TCCACGCCTAGTTTTTGTTCACATTTGAGTTGATGCTCACGTTCGATGCGCTCAACTTCTGCTGCGGGAACGTAGTAATCGATATCGTCGTTAAATACCCGTGCCATAAAGCTCACAAATACACCTACTGCACCTACACCCGCTAACCACCAGATATGCCATACCAGCGACGAAACAATCACTAGTGCGAACAGGCTAATCACCGGACCTGCCATCGTGTTACGCGGCATGTGAATATCGATATAAAGGGCTTCTGCAAGATGCTCCTTGCCGGCCTTGTTTCCGCGACCCAAAACCTGG
>Regulatory_Region_NCBI_READ_1593706271 /ti=1593706271 /jgi_project_id=3634298 /library_id=CAM_LIB_WHALEFALLRIB /mate=Regulatory_Region_NCBI_READ_1593706272 /sample_id=CAM_SMPL_WHALEFALLRIB /sample_name=WHALEFALLRIB /sample_depth="1674 m" /number_of_sites=1 /site_id_1=CAM_SITE_WHALEFALLRIB /location_1="Santa Cruz Basin" /region_1="Pacific Ocean" /country_1=USA /water_depth_1="1674 m"
AACTACTTTTACTTAGATAGTGGTAAGTATTCTGATGATTGGGGAATCATGCAGGTTTGGCTTAACACAAAGGATAAAATAATAACTATTGAAGCATTCTCTAGAAATACAGAAGGAAAAGGTCTTGCCAAATATCACTTAAAAAAAACAGACTGACACACAACATTACCTTAACTGCATTATAACGCAGTTAAGCCTTTAACGTTATCTATAAAAACACTAAAAGCACCCTCTGATGTTTTATTCTTACTACTCTCAGTAGCTTCGAACAACATTCTCTCTTCTCAAGAGGAGAAGACA
>Regulatory_Region_NCBI_READ_1593706276 /ti=1593706276 /jgi_project_id=3634298 /library_id=CAM_LIB_WHALEFALLRIB /mate=Regulatory_Region_NCBI_READ_1593706275 /sample_id=CAM_SMPL_WHALEFALLRIB /sample_name=WHALEFALLRIB /sample_depth="1674 m" /number_of_sites=1 /site_id_1=CAM_SITE_WHALEFALLRIB /location_1="Santa Cruz Basin" /region_1="Pacific Ocean" /country_1=USA /water_depth_1="1674 m"
TCCAGCCCTCCAGAAAGCCAACCACTGCTTAGGCATCGAAAGAGCCACAACATGCTCGGTAAGTCCATCATTACCAAGGTACTTTTTGCTCTTGCTCTCGCCATATTGATAGCGTGGGCCGGGCATACATCTGCGCTTTTTATGGGTTCGAGCCAGCAGCCTTGGATTGATGACAGCACCATTCATTCTCATACCTATGGTGATGAAAAATTGACCTGTGCTACGTACGGGGATCATTGCCACTCGCCGCTGACCGCAGATCATTTACATGAAACACCGCATCTAACTTCACTGCTAAGC
>Regulatory_Region_NCBI_READ_1593706285 /ti=1593706285 /jgi_project_id=3634298 /library_id=CAM_LIB_WHALEFALLRIB /mate=Regulatory_Region_NCBI_READ_1593706286 /sample_id=CAM_SMPL_WHALEFALLRIB /sample_name=WHALEFALLRIB /sample_depth="1674 m" /number_of_sites=1 /site_id_1=CAM_SITE_WHALEFALLRIB /location_1="Santa Cruz Basin" /region_1="Pacific Ocean" /country_1=USA /water_depth_1="1674 m"
ACAGGAACGACAATTAAATATGACTCAAGCCATTTCAAAATCCAAAGATACGCTATTTTTACTTTTCAAAAGACCTGCTGAAAAAATAGCGCAGTTAATTCAACAAATTTATGCGGTTTTCATATATGCGACTGAACCCATCCGGCCAGGACGGAAATTCAAACGAAATCACAAGGTGAACAAGCGCGAGCATTACATGAATTATAAACCTTGCCGTTAAGTTTATGACATTGATGGTGTAGTCAATGTCATAAAGTTAAGATCTTTCAATAAGACTATGATTTTATTGGTTTTTATGGT
>Regulatory_Region_NCBI_READ_1593706310 /ti=1593706310 /jgi_project_id=3634298 /library_id=CAM_LIB_WHALEFALLRIB /mate=Regulatory_Region_NCBI_READ_1593706309 /sample_id=CAM_SMPL_WHALEFALLRIB /sample_name=WHALEFALLRIB /sample_depth="1674 m" /number_of_sites=1 /site_id_1=CAM_SITE_WHALEFALLRIB /location_1="Santa Cruz Basin" /region_1="Pacific Ocean" /country_1=USA /water_depth_1="1674 m"
ATTCGGCTGAGATGATTCTGTTTGGAAAGATCAAGATGGAAATATAATAACTGATGCCACTATAATAAGTGAACTAAATTCCAAAATTAAAGATGAGCCAGATTATATTATTGCACCTAATAAGATTATTGAAAATAATTTTGAAGATGAATTAGAACTTGAAATGTTATTAGAAGAGCAGATACAGCAAGAACGAGAAAACGAGCAAAATCTCATAGATGATTATTTGGAATATGAATTAAATTCGAAATATTAATAATCAATAAGTTAAAATGTAAAAAAACTTAAGGACACACATGA
>Regulatory_Region_NCBI_READ_1593706343 /ti=1593706343 /jgi_project_id=3634298 /library_id=CAM_LIB_WHALEFALLRIB /mate=Regulatory_Region_NCBI_READ_1593706344 /sample_id=CAM_SMPL_WHALEFALLRIB /sample_name=WHALEFALLRIB /sample_depth="1674 m" /number_of_sites=1 /site_id_1=CAM_SITE_WHALEFALLRIB /location_1="Santa Cruz Basin" /region_1="Pacific Ocean" /country_1=USA /water_depth_1="1674 m"
AACAACCTTGTTGCAAGCTTCTAAATAAATTGTACTTTTACTCATATTACTTAATTATTTGTTTGTTATTCATTAAGTAATACGAGCATTACTGCTTTTTTGTGGCACTGTTCAAAAAGCTACCCCGCTTCGGCGGGGTTTAGTTCAACAGCTGTTCAAATTCAATGCGGGGTTTTGTAGTTTGCTGACTAAGTTTTATCTTAGTAAAGTTGTTCAACGGTGGACAATGAAACGCGGCGGAAACCCGCACAAAATTTAACAGCGGACCGTTACCACCCATTTTTCCAAAAATAAATAAGT
>Regulatory_Region_NCBI_READ_1593682655 /ti=1593682655 /jgi_project_id=3634298 /library_id=CAM_LIB_WHALEFALLRIB /mate=Regulatory_Region_NCBI_READ_1593682656 /sample_id=CAM_SMPL_WHALEFALLRIB /sample_name=WHALEFALLRIB /sample_depth="1674 m" /number_of_sites=1 /site_id_1=CAM_SITE_WHALEFALLRIB /location_1="Santa Cruz Basin" /region_1="Pacific Ocean" /country_1=USA /water_depth_1="1674 m"
ATTTGAATTAGCGGCAATAAATATCAAAGTTGGATTAAGCAAACACGAAAGAGATGGGCAAGAGACAAGAATATATCAAATTTACCTGAAAATGCAGAATTAAAATACTAGAATAAAAAAAAACGAACGCCCAATAATTTAGCTTTCGATCAATGGTAGCGCTTGCGTCTACTTTTATTGATCCCGGTCTTGGGATCGTTGGACAACTTATCTGGCTCAAACGGCAACCTGGTGTTTAAGCCCAGTCAGAAGGTTTATCGCCTAACAAAACTCCTTTGCTCCACACCTTACAAGCTGTAA
>Regulatory_Region_NCBI_READ_1593682661 /ti=1593682661 /jgi_project_id=3634298 /library_id=CAM_LIB_WHALEFALLRIB /mate=Regulatory_Region_NCBI_READ_1593682662 /sample_id=CAM_SMPL_WHALEFALLRIB /sample_name=WHALEFALLRIB /sample_depth="1674 m" /number_of_sites=1 /site_id_1=CAM_SITE_WHALEFALLRIB /location_1="Santa Cruz Basin" /region_1="Pacific Ocean" /country_1=USA /water_depth_1="1674 m"
TTTCGCGAGGACACCTTCCCTGCACGCCCGCGATTGCGAGCCTGAGGGCTTTGAGTGGCTGATTGCCGACGACGATGCCAATTCGGTGTTTGCCTGGGTGCGCCATGCACCTGGTGAAGATCCGATAGTTGTTGTCGCCAACTTCACGCCGAATGTTCTGACCGCCTATCAGGTTCCGATGCCGCAGGACGGCGTGTGGCTGGAAATATTCAATTCGGATTCCACCGTTTACGGAGGGTCCGGCAAAGGCAACCTTGGCAAGGTGACGACACGGCCGGAGGATGGCCGTGCAATCGCCGA
>Regulatory_Region_NCBI_READ_1593682704 /ti=1593682704 /jgi_project_id=3634298 /library_id=CAM_LIB_WHALEFALLRIB /mate=Regulatory_Region_NCBI_READ_1593682703 /sample_id=CAM_SMPL_WHALEFALLRIB /sample_name=WHALEFALLRIB /sample_depth="1674 m" /number_of_sites=1 /site_id_1=CAM_SITE_WHALEFALLRIB /location_1="Santa Cruz Basin" /region_1="Pacific Ocean" /country_1=USA /water_depth_1="1674 m"
TCACGTAAATGGCGCTTACGCTTGGTAGACTTTTTGGTCAGAATATGACGACGGAATGACTGGCCGCGCTTAAAGCCGCCCGATCCGTTTTTGCGGAAACGCTTTGCAGCACCGCGGTTAGTTTTCATCTTTGGCATTGCTTACTCCAAAATAATGCTTTAAAAGACCCAGTCCCAACTGNTAAGGAGTTAACAGCGGATGCAAGGTGATTATTTCCGGGGTTTAATGTGGTGCCACATTACATGGAAACCCTGGTAACCCTGGCAGCTATTGCAAACTGGCAGATCTTTTAGCGACTAG
>Regulatory_Region_NCBI_READ_1593682730 /ti=1593682730 /jgi_project_id=3634298 /library_id=CAM_LIB_WHALEFALLRIB /mate=Regulatory_Region_NCBI_READ_1593682729 /sample_id=CAM_SMPL_WHALEFALLRIB /sample_name=WHALEFALLRIB /sample_depth="1674 m" /number_of_sites=1 /site_id_1=CAM_SITE_WHALEFALLRIB /location_1="Santa Cruz Basin" /region_1="Pacific Ocean" /country_1=USA /water_depth_1="1674 m"
ACAGTAAATTCTTTATATTTTTCTTCTATCAACTCTTTAATAACCTGAGTCTGAGTCATATTTGTTTTTTTAGCAATATCTTTAAGATGCTTTACAACATCTTCTTCAAATAAAAAGTTTTTTCTTATTGTCACTATTGACTCCTATATATTAACTCCTCTTAAAATCATCTTCTCCTACTTATCCTGGAAATTTCACAAAATTTTTTGCACCCTTTTCACTTTTTAAGTGATTTGTGAAAAGATTTTTACATTGTAAAAGACCCCTTGTAAATCAAACCTAAAGAATCACCTCCGAAAC
>Regulatory_Region_NCBI_READ_1593682745 /ti=1593682745 /jgi_project_id=3634298 /library_id=CAM_LIB_WHALEFALLRIB /mate=Regulatory_Region_NCBI_READ_1593682746 /sample_id=CAM_SMPL_WHALEFALLRIB /sample_name=WHALEFALLRIB /sample_depth="1674 m" /number_of_sites=1 /site_id_1=CAM_SITE_WHALEFALLRIB /location_1="Santa Cruz Basin" /region_1="Pacific Ocean" /country_1=USA /water_depth_1="1674 m"
TCCGTGTGCGCGAAGGAAAAATCCAAACCGTCGAAACTTTTTACAATGCGGCGGTGGTTGAAAACATGTTGGGAGGTACCCTTCCGTCAGCGGGGTGAAGGCCAATGCGCCACTCTCTGAATATCCTCCGCGCGCCCAGGCGGAAGCTTCGCTGGTTCTAACGACGTTTCCTGTCTGGCCTTCTTGCTTCACGTCGTCAATATCGATGATGCTGTGTCTGCCCACAACCCTTCTGTCAAAGCTCCCGTGGTCAATGGTGGTGGGTGGCTTCGTTTAAAATCTCCAGATTGATAGGGTAGG
>Regulatory_Region_NCBI_READ_1593682770 /ti=1593682770 /jgi_project_id=3634298 /library_id=CAM_LIB_WHALEFALLRIB /mate=Regulatory_Region_NCBI_READ_1593682769 /sample_id=CAM_SMPL_WHALEFALLRIB /sample_name=WHALEFALLRIB /sample_depth="1674 m" /number_of_sites=1 /site_id_1=CAM_SITE_WHALEFALLRIB /location_1="Santa Cruz Basin" /region_1="Pacific Ocean" /country_1=USA /water_depth_1="1674 m"
TATATTCATATCCATTTTACCTCCGTCTTAATCATCTATTTTATTCTGCCGCCTCAATTTCATTCACAATATCACCGCTTTTATCAAATTGCATTATCCAGCAGGGAATATTGTCTGCAATATGTTCAATAAGATCAAACATATAATTCCACCAGTCTTTTGTAACAAAAGGGGTGATAATATACGAGAGTAATTTCTCAACAATTTGCGTTTTGTTTTTCAACGGTTCAAGGCAATTCTTAGATGATTTGTTTAAAAAAAAGATTCCCTTCAAAGGCGCAGATCCATTATTTACAAAAT
>Regulatory_Region_NCBI_READ_1593706373 /ti=1593706373 /jgi_project_id=3634298 /library_id=CAM_LIB_WHALEFALLRIB /mate=Regulatory_Region_NCBI_READ_1593706374 /sample_id=CAM_SMPL_WHALEFALLRIB /sample_name=WHALEFALLRIB /sample_depth="1674 m" /number_of_sites=1 /site_id_1=CAM_SITE_WHALEFALLRIB /location_1="Santa Cruz Basin" /region_1="Pacific Ocean" /country_1=USA /water_depth_1="1674 m"
AAGCATAGCCTTGACCAAGCCATCGGTTCATCGCCTCATCCCTTGCAAACGCCAACGCAAACGACAACGCCAAGTCGGTGAATAACCGCATCAAGTCATCGGGAACATGATCATTCCCGATGCCGGGCACAGCATCGCACACGGCCTCCCGGCTCTACCCCCCTGCAAAGGCAAGACAATTCTCTTTTTCGCGCTATGATGGCGGAAATTATCGCGGGCAAAAAATCCGCACACCGCACGAGCAATGCGAAAAAGAGGATTAAATGGAGCTGATTTTCACAGGTGCCATCAGCCTGACCA
>Regulatory_Region_NCBI_READ_1593706419 /ti=1593706419 /jgi_project_id=3634298 /library_id=CAM_LIB_WHALEFALLRIB /mate=Regulatory_Region_NCBI_READ_1593706420 /sample_id=CAM_SMPL_WHALEFALLRIB /sample_name=WHALEFALLRIB /sample_depth="1674 m" /number_of_sites=1 /site_id_1=CAM_SITE_WHALEFALLRIB /location_1="Santa Cruz Basin" /region_1="Pacific Ocean" /country_1=USA /water_depth_1="1674 m"
TACTAACCACCAATGACTCAAAAGAAGTTGATGCCTGCTTTACAGCCTCTTGACCGTTTTTTTGCATGGCCAGCCAGCCCGTCAGAATCACAGCAGCCAATGTCAGGGTAAGTCCCAGCACGGCCCCCAGAATCAATTTCAACCTAAGCGACCAACTCTTCATTATACTACCCTTCACGTTTTTTATTGATGTGGTAAAAATACCACATTTAGTGCTTAACGAAAGGATATTAGACGATTTTACATTAAACTTATCTAACTTTATCCATTGCATTCTCTCCTCTTATCAGCCAGTACGAA
>Regulatory_Region_NCBI_READ_1593706424 /ti=1593706424 /jgi_project_id=3634298 /library_id=CAM_LIB_WHALEFALLRIB /mate=Regulatory_Region_NCBI_READ_1593706423 /sample_id=CAM_SMPL_WHALEFALLRIB /sample_name=WHALEFALLRIB /sample_depth="1674 m" /number_of_sites=1 /site_id_1=CAM_SITE_WHALEFALLRIB /location_1="Santa Cruz Basin" /region_1="Pacific Ocean" /country_1=USA /water_depth_1="1674 m"
ATAAAACAGCAACCTTATACTTTACGCATCTATAATATCCACGCAACTGAAGTTACTTCCAGCAGCATCGAGGTAAAATTTGATGTTTCTAACCCTAATGATATCGAGATTAATAAGAATATTTTGATAAGAGCCTACACTGCCAAAGGTGAAATCATTTCGGATCGTATCACAAAAATTGTAGCTTTACCTAAATCTAAGCAAACTCACCTGAAAATGTTGAACATCCTCAATGTTCCGATCAAAGATATTTCTGATGTTGCAAATATTACTGTAGAAATCTACATACCATCAGTATTC
>Regulatory_Region_NCBI_READ_1593706426 /ti=1593706426 /jgi_project_id=3634298 /library_id=CAM_LIB_WHALEFALLRIB /mate=Regulatory_Region_NCBI_READ_1593706425 /sample_id=CAM_SMPL_WHALEFALLRIB /sample_name=WHALEFALLRIB /sample_depth="1674 m" /number_of_sites=1 /site_id_1=CAM_SITE_WHALEFALLRIB /location_1="Santa Cruz Basin" /region_1="Pacific Ocean" /country_1=USA /water_depth_1="1674 m"
CAGCACCCCGATAAACCCCATGAGTTTCAATATCCAACGCAACCGCCGGCGAAACATCATCAGCGCGCACGACAACCGGCATCGCAACCAGCTCATCGCTATAGCCTACCAATTGAATACCTTCTTGCTTGCAGTGCATTAACACCTTTTTCAGCGCTCCTATGACGGCGGTTTGCCGGGTACTGAGATGTCGATCGCTGGGTTTATCATCCAGCGGGCCGCTTGCTGGTTACCTGACGTATCGCATACCCCTGCTCATCGACTAATTGCAGGGTAATACCCGGCAGCTTTTCTTTAACC
>Regulatory_Region_NCBI_READ_1593706430 /ti=1593706430 /jgi_project_id=3634298 /library_id=CAM_LIB_WHALEFALLRIB /mate=Regulatory_Region_NCBI_READ_1593706429 /sample_id=CAM_SMPL_WHALEFALLRIB /sample_name=WHALEFALLRIB /sample_depth="1674 m" /number_of_sites=1 /site_id_1=CAM_SITE_WHALEFALLRIB /location_1="Santa Cruz Basin" /region_1="Pacific Ocean" /country_1=USA /water_depth_1="1674 m"
AAACCAAAAGATATAAGCCTCGTTGCTTGCCGTTTGATAAATAAATTCGTTTCCGCCACTTATTCAAGACAAGCGTGCCAATGGGCAAATAAGCTAACATAAAGATTTCAAAAATACCCATATCTCCAAGACACATAACGAGGCTGTAGAATAACTCTAACAGCTATATTTAATTAAAAAACGAGCTCCTCAAATCAATCCTAAGCGCTTTTAAGACACTAGGTAATGCATTTGGAACCCTAAAAAATGGCTATTTTTCAATAAAAAGAGAAATTCTACAGCCTCAACGCCTTACTAAGC
>Regulatory_Region_NCBI_READ_1593706463 /ti=1593706463 /jgi_project_id=3634298 /library_id=CAM_LIB_WHALEFALLRIB /mate=Regulatory_Region_NCBI_READ_1593706464 /sample_id=CAM_SMPL_WHALEFALLRIB /sample_name=WHALEFALLRIB /sample_depth="1674 m" /number_of_sites=1 /site_id_1=CAM_SITE_WHALEFALLRIB /location_1="Santa Cruz Basin" /region_1="Pacific Ocean" /country_1=USA /water_depth_1="1674 m"
ACGTTAAACTTACTGATATATACATTTTTGTTTATTGGTTTGGTGTAGTTCCACACAGCTTTTTGCGGCTTTGCGGCTACTATATGCCCTTTATAGACTAAAGACTTGTTTTTATCATCCGTTACGCTTTGTGTAAAATCAGCTTGAAATGAATTTAGAGTATCAAGCGATGCAAAAACGAATGTAAAAGATAAAAGCAATGTAAATATATGTTTCATAGTGTTCCTTATATGAGAAATTATATCAAAGGGACTGTTTACATATAGGTTAGTATAAATTTTAAACAGTTTCATTTTAAAA
>Regulatory_Region_NCBI_READ_1593706511 /ti=1593706511 /jgi_project_id=3634298 /library_id=CAM_LIB_WHALEFALLRIB /mate=Regulatory_Region_NCBI_READ_1593706512 /sample_id=CAM_SMPL_WHALEFALLRIB /sample_name=WHALEFALLRIB /sample_depth="1674 m" /number_of_sites=1 /site_id_1=CAM_SITE_WHALEFALLRIB /location_1="Santa Cruz Basin" /region_1="Pacific Ocean" /country_1=USA /water_depth_1="1674 m"
AAGTGCCACGACCTGACAGTTTGATTTCCGTTTAGGCTACTAAAAATTCATCAAGCACCTGTATATCTTCTTCTTATGAGTATTTAGTATTCTAAGGGCGAATACGGGGGCGAAATTACATCATAAACTATGTTATTGTACAGCTATATTATTTACAAATAATTATCAGGCTTCTTTGTACTGTTGCAAAATCCAGCCACACTGAGCACCCCAATCACCACTTTCATCGGCACCAGTATAAAGTGCATCAAGCCCAAATAAAAATACCCTTCGGATGAATCCGTCAGAAAGTTCCAAACT
>Regulatory_Region_NCBI_READ_1593706551 /ti=1593706551 /jgi_project_id=3634298 /library_id=CAM_LIB_WHALEFALLRIB /mate=Regulatory_Region_NCBI_READ_1593706552 /sample_id=CAM_SMPL_WHALEFALLRIB /sample_name=WHALEFALLRIB /sample_depth="1674 m" /number_of_sites=1 /site_id_1=CAM_SITE_WHALEFALLRIB /location_1="Santa Cruz Basin" /region_1="Pacific Ocean" /country_1=USA /water_depth_1="1674 m"
TTCGTGAAATTCTTTTGACATGAACTTCGAGTAAACGACATACTCCGCCTCTTTTAAAAGAGGAAATTTTTTTGAAACGTCCTGAAATTTTTGGCTCTGTTTATCGAGCTGTTTTATATCCAAAACCTCTTTTTGCAAACTATTTTTAAGAACACTTTGCAAATCCACCAACTCTTCTTCAAGGTTTTCAAACTTTTCATGACACTTAAGCATAACTCACTCCTTAGCATTTATAACAATTTTTATTTATTATACTACAACTATTGAAGAACAATTGTTTTTCTTGTTCATTTATAGTAC
>Regulatory_Region_NCBI_READ_1593706572 /ti=1593706572 /jgi_project_id=3634298 /library_id=CAM_LIB_WHALEFALLRIB /mate=Regulatory_Region_NCBI_READ_1593706571 /sample_id=CAM_SMPL_WHALEFALLRIB /sample_name=WHALEFALLRIB /sample_depth="1674 m" /number_of_sites=1 /site_id_1=CAM_SITE_WHALEFALLRIB /location_1="Santa Cruz Basin" /region_1="Pacific Ocean" /country_1=USA /water_depth_1="1674 m"
ATAGTTAGTTTCGAAGGAAATATAATGCAATTAAACGGAAATGAAAAACTACTCCCATCACCTTATCTGAGCCCTATGAAAAGTTTTATCGCTAAAGCTGCTTATACTTTGTTTGTAATATTATTCTTTTTAGGTGTAGCTATGCTGCTAACAGCAGGAACTGTTCCTTTTGGTGCTGTGTCTTTTATTATATATTGTGGTATTCTTTATGCTATAGGACATTATGCAGGGAAAGTATCTCCAGAAGATGTTGAAGAGTTTGAAAGAACAAATCAAATATATACTCAATTTAGAAAAGAT
>Regulatory_Region_NCBI_READ_1593706710 /ti=1593706710 /jgi_project_id=3634298 /library_id=CAM_LIB_WHALEFALLRIB /mate=Regulatory_Region_NCBI_READ_1593706709 /sample_id=CAM_SMPL_WHALEFALLRIB /sample_name=WHALEFALLRIB /sample_depth="1674 m" /number_of_sites=1 /site_id_1=CAM_SITE_WHALEFALLRIB /location_1="Santa Cruz Basin" /region_1="Pacific Ocean" /country_1=USA /water_depth_1="1674 m"
ACATTGGTCTTGGCATTATCTGGATTGGATTGTTTGTCTTCTTTAGACAAAACATCATAAATTCAATGGAAAAATATTCTACTAAATATAAGAATACGTTTGACATAATGAACCAATCGTTCAATTATCTTTTAGTCATATATCTCCTTATATTATTATTACAAGAATTTAATATCTTAAAATTATTGCCAATCAACTATCTATTAATACCAATCATTATAACCGGCATTTTTTCGGTATTCACAAAAACCGTTAAGACGGTTGAAAAAAAGAATTCATATCTAATATTAGCTATGGGAA
>Regulatory_Region_NCBI_READ_1593706752 /ti=1593706752 /jgi_project_id=3634298 /library_id=CAM_LIB_WHALEFALLRIB /mate=Regulatory_Region_NCBI_READ_1593706751 /sample_id=CAM_SMPL_WHALEFALLRIB /sample_name=WHALEFALLRIB /sample_depth="1674 m" /number_of_sites=1 /site_id_1=CAM_SITE_WHALEFALLRIB /location_1="Santa Cruz Basin" /region_1="Pacific Ocean" /country_1=USA /water_depth_1="1674 m"
AGCTGATAGTTACATTAATATTTTTTTTAGGCACAACTTATCTAAGAACCATTTTAAATAGCTGCCAGATCATAAATTAATTGATTTAGGAAATTGGAAATGGGAATATATTTTTAAATTTGTTATCGTTAAAAGATTAACACCAATCAACCAAACAATCAACTACAGACATTTTGTATGATGGACAATTTATTTAGAAAAGACGCATTGGTTTATCACTCCCAAGAAAGACGGGGGAAAATTGGAACCGTTGCCAACAAAACTTTATTTCCACACAAAGGGATTTATCCCCTTGCTTAA
>Regulatory_Region_NCBI_READ_1593706759 /ti=1593706759 /jgi_project_id=3634298 /library_id=CAM_LIB_WHALEFALLRIB /mate=Regulatory_Region_NCBI_READ_1593706760 /sample_id=CAM_SMPL_WHALEFALLRIB /sample_name=WHALEFALLRIB /sample_depth="1674 m" /number_of_sites=1 /site_id_1=CAM_SITE_WHALEFALLRIB /location_1="Santa Cruz Basin" /region_1="Pacific Ocean" /country_1=USA /water_depth_1="1674 m"
ATTTATATTTGTAACGGGTACAAATTTATGTTTANTAGCTGATTATAAAAAATGGAAAAACAATATTTTGTTAAGATTTGTAAAGAATATTAAGATAGACATTGTAAAGGGTATCAAAGATTTAAATCACAGTTAAAAAACATAATTGAACATGATTTTAATCATCTATTCACAAATTAAATTAAAAAGACTTTTTGAAGCCTTAAACTTTTTTTTATTCAAAAAGTTAGGTAAAAGAAATATAAATATTTTAAAAATTTATATTTTGAAAACAAATTCCAACTGGCTTTTAAGGAAATA
>Regulatory_Region_NCBI_READ_1593706786 /ti=1593706786 /jgi_project_id=3634298 /library_id=CAM_LIB_WHALEFALLRIB /mate=Regulatory_Region_NCBI_READ_1593706785 /sample_id=CAM_SMPL_WHALEFALLRIB /sample_name=WHALEFALLRIB /sample_depth="1674 m" /number_of_sites=1 /site_id_1=CAM_SITE_WHALEFALLRIB /location_1="Santa Cruz Basin" /region_1="Pacific Ocean" /country_1=USA /water_depth_1="1674 m"
AAGCACTGGCGACCATTTTAAAGTTATAGGAGACAGTCATTAGAAATTAGTTTAAAGTAGTAAGTAATAAGTCGTAAGTAGTAAGTTGAGGCGACTGCGGTTTTTCACGAATAGCAAACAAGTCTCATTTACATCCAAATCCCAAAGAAACTCAGGATGAATAACACTGGGTTTCAATTCGGTGGCAGCAAAAATACGTGACACGGCACAACCCGAAACCAGATTGAAAAAATTAAGTTTCCGGTGCCATTACGAATTAATAATTATTGAAAATATTACCAGATAAATACTTGTATATTT
>Regulatory_Region_NCBI_READ_1593706807 /ti=1593706807 /jgi_project_id=3634298 /library_id=CAM_LIB_WHALEFALLRIB /mate=Regulatory_Region_NCBI_READ_1593706808 /sample_id=CAM_SMPL_WHALEFALLRIB /sample_name=WHALEFALLRIB /sample_depth="1674 m" /number_of_sites=1 /site_id_1=CAM_SITE_WHALEFALLRIB /location_1="Santa Cruz Basin" /region_1="Pacific Ocean" /country_1=USA /water_depth_1="1674 m"
GCGAACGAGAGAGTCTTAAACTTTTAAATATTTTTGCAGTCTGTCTGAGAGATCTGATAGTTTTTTCCGTGCAATCCGTTGAATAAAGACCTTTTGGCTTTTCTGCTCCTCTAACTCTTTTTCCCCGGCTTTCCGTCCTCGCCCTTTTGGCAAATTACATCCACTAAAAATTTCGCCAATTTACTATCCAAAACCCCTTCAATCCTTTTTTGAAATTCCCCCCTTTAAGAACCTATCAAAAGTCCTTTAAAAGGTTTTTATTTTGTTTCCAAAAAAGCCGAAAAATTATTTTTCCCCAGG
>Regulatory_Region_NCBI_READ_1593706808 /ti=1593706808 /jgi_project_id=3634298 /library_id=CAM_LIB_WHALEFALLRIB /mate=Regulatory_Region_NCBI_READ_1593706807 /sample_id=CAM_SMPL_WHALEFALLRIB /sample_name=WHALEFALLRIB /sample_depth="1674 m" /number_of_sites=1 /site_id_1=CAM_SITE_WHALEFALLRIB /location_1="Santa Cruz Basin" /region_1="Pacific Ocean" /country_1=USA /water_depth_1="1674 m"
GTGCTGAAAAAATACAACGTATACTAATGGCGATCATGTTGTCACTCTCAATGTATCTCTTTACTGCAGGAATGGTTCAATATGGTGTAATGCTGCAAACTTTCATTATATTTGTAATTATTATCTGGGCTATTACAGACTTTTGTCCATCGCTTTGGGTTTTACAAAAACTTGTCGGCAAGTGTGATAAGAAAGATTAATTAACACTCAGTAGGTATTGGATACAAAATACCTACGAAAAGCTCATTCCAATTTTAAATACCCTTAAACGATCTCTTACTACAAAAAAGATAAAATCTT
>Regulatory_Region_NCBI_READ_1593706819 /ti=1593706819 /jgi_project_id=3634298 /library_id=CAM_LIB_WHALEFALLRIB /mate=Regulatory_Region_NCBI_READ_1593706820 /sample_id=CAM_SMPL_WHALEFALLRIB /sample_name=WHALEFALLRIB /sample_depth="1674 m" /number_of_sites=1 /site_id_1=CAM_SITE_WHALEFALLRIB /location_1="Santa Cruz Basin" /region_1="Pacific Ocean" /country_1=USA /water_depth_1="1674 m"
GAACCATTGATAAGGATGTTGCCATCAATCGACAGATATTTGTCGTCCAGTGAGACAGGCCTCAGCGTTGATAATCCAACTTCAGCATTTTTTGCAGCCATTTAGTCTCCGTTTGAAAAAAAGCACATTCCAGACCGGTGACAGCATAGGGCAAAATTTCGAGGGTTTAGAAATAAAATTTGCAATTTGCCGTTCTCAAATGACCGAAAAGACCAATTGCGGGAAATGTCATGGCTTTGGAGGGCAAATGATTCGCACCCATGATCTAATAAAATTTCTGTTGTGCAGGCACCGGCGATT
>Regulatory_Region_NCBI_READ_1593706822 /ti=1593706822 /jgi_project_id=3634298 /library_id=CAM_LIB_WHALEFALLRIB /mate=Regulatory_Region_NCBI_READ_1593706821 /sample_id=CAM_SMPL_WHALEFALLRIB /sample_name=WHALEFALLRIB /sample_depth="1674 m" /number_of_sites=1 /site_id_1=CAM_SITE_WHALEFALLRIB /location_1="Santa Cruz Basin" /region_1="Pacific Ocean" /country_1=USA /water_depth_1="1674 m"
GTAGAAAATAAGTAAGAGAAATCGATACTAAAAACGCTTAGTTTAAGTCCAGCTCCTGCTGTAAAGAATTTTCTATTTCCTTTAGTGGAGTGTTCGTGAAAATAAACCAAAACGAGCAGCAAATTGTTTGTTGTACCAATATTCTAAACCTGCAGAAATATTAACCTCTCTCATTTCTTCACCAAAAACCTCCTGGAGCATCATTAAACGATTGAAAAAATCCTGTAACAACGGGGAACATTAAGGGTTTTTACCTGACTCAATTTTCTTGGTCCTCCAGTTGCAAGGGTCTATAATTGG
>Regulatory_Region_NCBI_READ_1593706852 /ti=1593706852 /jgi_project_id=3634298 /library_id=CAM_LIB_WHALEFALLRIB /mate=Regulatory_Region_NCBI_READ_1593706851 /sample_id=CAM_SMPL_WHALEFALLRIB /sample_name=WHALEFALLRIB /sample_depth="1674 m" /number_of_sites=1 /site_id_1=CAM_SITE_WHALEFALLRIB /location_1="Santa Cruz Basin" /region_1="Pacific Ocean" /country_1=USA /water_depth_1="1674 m"
CTCGGCAATCAAGGCTGTCCCGGCACCATCGTCTCANAACGAGGAGGTTACGACCAACGGTGTTGGTAGTGCTTACACCGGTACAGAACCGCTGGAGAATGTTGAGGCGACTGAAAGTGCAGGGCCGGTGCAGGCAGAATCCCGTCAGCGCACGCTGAGGCTGATGCTACGCCCGGTGTGATCCTGTTCCTGTTAATGGACTTTGACCTGCTGGCAATAAACAACTGGCCTGATAACTTCAGTGTTGCGTCCACACTTCCCACCGTGGATCTTTGGGTGTTTCAGGGCCCTGGGGGCGGC
>Regulatory_Region_NCBI_READ_1593706898 /ti=1593706898 /jgi_project_id=3634298 /library_id=CAM_LIB_WHALEFALLRIB /mate=Regulatory_Region_NCBI_READ_1593706897 /sample_id=CAM_SMPL_WHALEFALLRIB /sample_name=WHALEFALLRIB /sample_depth="1674 m" /number_of_sites=1 /site_id_1=CAM_SITE_WHALEFALLRIB /location_1="Santa Cruz Basin" /region_1="Pacific Ocean" /country_1=USA /water_depth_1="1674 m"
TATCCATGAGCAGGTTGAAGCTGGTGTAAGAGCCAGTGGAGGACCGAACCCGCAGGCGTTGAAAAGTCTTGGGATGACTTGTGGATAGGGGTGAAAGGCCAATCAAACTTCGTGATAGCTGGTTCTCTCCGAAATATATTTAGGTATAGCGTCATGTTATTAGCATATAGGGGTAGAGCACTGACTGGGCTAGGGCTACTTACCGTGGTACCAAACCCTATCAAACTTCGAATACTATATGTGGAATCATGGCAGTCAGGCGGTGGGTGATAAAATCCATCGTCGAGAGGGGGACAACCC
>Regulatory_Region_NCBI_READ_1593706942 /ti=1593706942 /jgi_project_id=3634298 /library_id=CAM_LIB_WHALEFALLRIB /mate=Regulatory_Region_NCBI_READ_1593706941 /sample_id=CAM_SMPL_WHALEFALLRIB /sample_name=WHALEFALLRIB /sample_depth="1674 m" /number_of_sites=1 /site_id_1=CAM_SITE_WHALEFALLRIB /location_1="Santa Cruz Basin" /region_1="Pacific Ocean" /country_1=USA /water_depth_1="1674 m"
TGCGCGACTTCATATCGCTGATACCATCCTTATTGGGCTATCCGGAACCCGGGACCAGTACCACAAAAAAAGCAAAGTTTTCCCCCCATGACAAACGCGCCCCGTTTCCCCAAAAAATGGGGTCCTTCACAAAACAGCAGCCCTTAAACCCAAGGCGGGCACAACTGGAATATCTGCGCTGGGTCAACTGGAACAAAACCCCCAAGAAGGTCCCCCTCCATTCCTATTTGGGGCAAAAAGGAGGCCCCTAAAAGAAAACAATTTTCGGTAATTTTAATCCCGGGGGCCACCTTCCCAATG
>Regulatory_Region_NCBI_READ_1593706964 /ti=1593706964 /jgi_project_id=3634298 /library_id=CAM_LIB_WHALEFALLRIB /mate=Regulatory_Region_NCBI_READ_1593706963 /sample_id=CAM_SMPL_WHALEFALLRIB /sample_name=WHALEFALLRIB /sample_depth="1674 m" /number_of_sites=1 /site_id_1=CAM_SITE_WHALEFALLRIB /location_1="Santa Cruz Basin" /region_1="Pacific Ocean" /country_1=USA /water_depth_1="1674 m"
AATAATCGGTGTTTTTTGCTTTTGATCCAGGAAGGAAAGCACATTCATCGCATCGTCAGAATCCTTGGCAATCCCAATGGCGGCCAGTTGTTTTTTCGTGGATTTTGCCAGCGATGCCTGGCGTTTGTTTTGTTCCATCACCATATCCAGTGATGCCTGGTCGGCAAATAATTTCCCCATGGGAAGACACCCCCGTACCGGGTACGCTTCCCCCCAATAAAGCCCGTCTGCGTGTAACACCCCACGGTTCCCCTAATAGCGGTGTCCGATCATCACAAAAACTTTTTCCTTTCTCGCTCA
>Regulatory_Region_NCBI_READ_1593707014 /ti=1593707014 /jgi_project_id=3634298 /library_id=CAM_LIB_WHALEFALLRIB /mate=Regulatory_Region_NCBI_READ_1593707013 /sample_id=CAM_SMPL_WHALEFALLRIB /sample_name=WHALEFALLRIB /sample_depth="1674 m" /number_of_sites=1 /site_id_1=CAM_SITE_WHALEFALLRIB /location_1="Santa Cruz Basin" /region_1="Pacific Ocean" /country_1=USA /water_depth_1="1674 m"
CTGCGCCATTTTTAAGGCCCTCCTTTAGGGAACAATCGGGCGCGAATTCAGGAAGTCCCCCCGCGCCCGATGGTCCGGTTTACAAACCCAATCGAAAATTTCGAACAAATTCCCTTCGCGTGGAAATACAATTACACACCCCCCCCACATTACCTGGCCCCTTGGGGTGGGGGTTTTCCCGGCCTGAAAAAGAAACAAAACTCCCTGGCCCCTTTCTCGTTTTAAACCAAATAAGGGGTTGTGTATTTAAACATTGGCGCCAAAACAAAAAAAAAAACGCCCCCAAACCTCTCCTCTTTT
>Regulatory_Region_NCBI_READ_1593707036 /ti=1593707036 /jgi_project_id=3634298 /library_id=CAM_LIB_WHALEFALLRIB /mate=Regulatory_Region_NCBI_READ_1593707035 /sample_id=CAM_SMPL_WHALEFALLRIB /sample_name=WHALEFALLRIB /sample_depth="1674 m" /number_of_sites=1 /site_id_1=CAM_SITE_WHALEFALLRIB /location_1="Santa Cruz Basin" /region_1="Pacific Ocean" /country_1=USA /water_depth_1="1674 m"
CGATCCATCCATGCTGACCTCCATACAGCCTGAATCTTGAATCATATTCTCAGCAAAATGGGAATCCTGAATGTAAACACCGCCTAGGCTTCGAGACTCGAAAATATTCACATGTAATTTTCGTTAAATTATCCTGTGACGTTAGTTTCCGACAAAACTGGAAACCTTTTCTACGCAATTTGGAAATTCCAGAGAAAAAATATCGCACCAGCATTCATCAGACGAATGTGATCGGCCAGCCTGCCTAGAACAAGGTTTTCATAATAAAAAACACTTTTGGACCCCCTTATGGCCAAAGGG
>Regulatory_Region_NCBI_READ_1593707048 /ti=1593707048 /jgi_project_id=3634298 /library_id=CAM_LIB_WHALEFALLRIB /mate=Regulatory_Region_NCBI_READ_1593707047 /sample_id=CAM_SMPL_WHALEFALLRIB /sample_name=WHALEFALLRIB /sample_depth="1674 m" /number_of_sites=1 /site_id_1=CAM_SITE_WHALEFALLRIB /location_1="Santa Cruz Basin" /region_1="Pacific Ocean" /country_1=USA /water_depth_1="1674 m"
ATCGTCATCAGACAGACTGTGGTAGTTTTCGGCTAATAACTCTTGTGTTCTCGGTTTATGATTGGCGCAGCCTGACAGTACTCCTACCGATAGCAGGATAAGAATTGTGATGCCAATGAAAATCAATTTTTTCGGCCCGCTCATAAATGGATATGAGTCGTGATTCATTGCCAGATTGTTGAACATAAAAGCTTCCTTTCTGTATGGTCTCTATAAGTCTTTGAAAATTATAGCATGTTTTTATTCCTGGATACAGCTCCTGCATCCTGTTTTCATGTCCCCTGATCTCTCGTTACCTTG
>Regulatory_Region_NCBI_READ_1593707050 /ti=1593707050 /jgi_project_id=3634298 /library_id=CAM_LIB_WHALEFALLRIB /mate=Regulatory_Region_NCBI_READ_1593707049 /sample_id=CAM_SMPL_WHALEFALLRIB /sample_name=WHALEFALLRIB /sample_depth="1674 m" /number_of_sites=1 /site_id_1=CAM_SITE_WHALEFALLRIB /location_1="Santa Cruz Basin" /region_1="Pacific Ocean" /country_1=USA /water_depth_1="1674 m"
CTCAATAAATTCACCAAAAAAACGTATTATTGTAAAAATTGAATCAATATAAAGCATATTTTTATATATCCTATCTATTTAAAATAAAATTATAATCAAAATTATTCTTCCTCAGACTGAGGAGTATCTACTGCTTGAGCAGGAGCTTCTGGAGTTACCTCTACTACTTCTTCAGGCTCTGGAGCTTGAGCAGGCTCGTCAACAGATTCTGGCTCAGTAGAGGGCTCTTCATCAACAGGAACTGCAGGAGTATCCTCTTCTACTACAGGTTCCTCTGGTGTTACGATATCTTCAGCAGGG
>Regulatory_Region_NCBI_READ_1593707066 /ti=1593707066 /jgi_project_id=3634298 /library_id=CAM_LIB_WHALEFALLRIB /mate=Regulatory_Region_NCBI_READ_1593707065 /sample_id=CAM_SMPL_WHALEFALLRIB /sample_name=WHALEFALLRIB /sample_depth="1674 m" /number_of_sites=1 /site_id_1=CAM_SITE_WHALEFALLRIB /location_1="Santa Cruz Basin" /region_1="Pacific Ocean" /country_1=USA /water_depth_1="1674 m"
GATCAATCCTATATCCTACCTTTCTCTGCGCTTCGGGAAAGGGGGTATATTCATCTTCGACAAAGAAATCACAGCTTTTAGTGAAACCGGATAAATATGAAATGATTATTGGAATGCCTTCTTTTGATGATCCAACTGTCGAATCTCACTTGGCTTGAAATAGAAAAGCCCAAAAGTATCGGCTATTTCACTCTATGTGAGAACGAGGAGAAGGGTCTAAATCTCATATAACATGAAATATTTGGTAGGAATTCTCATATAGAATGAAACGACCTCGAAGGTCAGCTTTCGACACAGGCT
>Regulatory_Region_NCBI_READ_1593707083 /ti=1593707083 /jgi_project_id=3634298 /library_id=CAM_LIB_WHALEFALLRIB /mate=Regulatory_Region_NCBI_READ_1593707084 /sample_id=CAM_SMPL_WHALEFALLRIB /sample_name=WHALEFALLRIB /sample_depth="1674 m" /number_of_sites=1 /site_id_1=CAM_SITE_WHALEFALLRIB /location_1="Santa Cruz Basin" /region_1="Pacific Ocean" /country_1=USA /water_depth_1="1674 m"
TCCTCTGTATTAGGTTGTATCGGTCCTTATTCTCTTTTTATATACTCAATACCCTTTGCTACCCTTTAAAGGTTTTATTGTTTAATAACAGTATGTTAAGCAGGGTAGCAAACAGGGTATCAAGAGGGTGTCAAAGGGTAGTAAGCTCTGTAACCCGCAGAAAACAAGGCTCACCGCGCCACCTGCGGGTCAAATGCGCGAGGNGGCAAGGCCGCGCTGGGGCGATTGAAACATGGTCAGTGTGGGATAGAGACTTGTTTGATCGTATGTACAAAAAGATATTGACAGGCTATCTTATTG
>Regulatory_Region_NCBI_READ_1593707098 /ti=1593707098 /jgi_project_id=3634298 /library_id=CAM_LIB_WHALEFALLRIB /mate=Regulatory_Region_NCBI_READ_1593707097 /sample_id=CAM_SMPL_WHALEFALLRIB /sample_name=WHALEFALLRIB /sample_depth="1674 m" /number_of_sites=1 /site_id_1=CAM_SITE_WHALEFALLRIB /location_1="Santa Cruz Basin" /region_1="Pacific Ocean" /country_1=USA /water_depth_1="1674 m"
GATTGTGTCAGAAAGATCTCTGTTTTTATGGCTCGCGGGTGTTGGTTGTGTCTCTGGTGACTCCGCTGAGCTGATGATCAAGCTATCGGCTTGATATGTCACGGTAGCTGTCTGCTTGGATCGTAGGCCTGGTTTTAGTGGCGGAAGATCGAACAGTTTAACATCCGTGGGGGTCAGTCGGTAAGCTGGCGCTAGGTCGCTTTTTAACATGAACATTTCAGTGGCAGGAGATAGTGTGCCGGGGACGTGATATTACCGTGCAGCGATGGCACAGTTTTTATGTAAAAGGGCTAAGTGTGA
>Regulatory_Region_NCBI_READ_1593707344 /ti=1593707344 /jgi_project_id=3634298 /library_id=CAM_LIB_WHALEFALLRIB /mate=Regulatory_Region_NCBI_READ_1593707343 /sample_id=CAM_SMPL_WHALEFALLRIB /sample_name=WHALEFALLRIB /sample_depth="1674 m" /number_of_sites=1 /site_id_1=CAM_SITE_WHALEFALLRIB /location_1="Santa Cruz Basin" /region_1="Pacific Ocean" /country_1=USA /water_depth_1="1674 m"
CAGTGATCAGATCGGCTGAGAGATGACGACACAATACTGCTCCATAGAATAAGCCTGAGCAGTTTATGCTTAGGTTGCAATGGGGATGCTGACTTTGAGCGAAAAATAGCGATTGTGAACTCCCTCTAATGATTTGAAATAATGTCTAAAACTCGACAAAAGCTTGAATGACATTAACCTGCTTAACAGCAACTTAAATAACCAGAGCTTTAACAATGCTCATTTTATTGCTACTGATTTAATCAAGGCTAATATCATTAACACTGGCCCCACTATGATAAAACAAACGGTTTAATATAC
>Regulatory_Region_NCBI_READ_1593707381 /ti=1593707381 /jgi_project_id=3634298 /library_id=CAM_LIB_WHALEFALLRIB /mate=Regulatory_Region_NCBI_READ_1593707382 /sample_id=CAM_SMPL_WHALEFALLRIB /sample_name=WHALEFALLRIB /sample_depth="1674 m" /number_of_sites=1 /site_id_1=CAM_SITE_WHALEFALLRIB /location_1="Santa Cruz Basin" /region_1="Pacific Ocean" /country_1=USA /water_depth_1="1674 m"
ACCATTTTCTGTTGATTTAAATCTTGCGCATCGCTTCACTCTTCGTGATTTGAATATGGTTTGGCTCAAGGCTTCTCCTCTCACCTGCACCATATTCTGCTAAAGCAATGTTGCACGAGTGATCTTTTCAATTCGCGCAGCCTTACAGGTGCTCCACTTTAATATATTCTCGAAAGTACGTGAGCGTTAGCCGAGTCCCACCTAACGCGTGTTGATAGCATGAGCTAGTGTCCATCATGAATAGGTGGACACTTACGGGGTGCAGAAATTGGCTAAGAAACGGGTGCGGCAGACTTGGAG
>Regulatory_Region_NCBI_READ_1593707399 /ti=1593707399 /jgi_project_id=3634298 /library_id=CAM_LIB_WHALEFALLRIB /mate=Regulatory_Region_NCBI_READ_1593707400 /sample_id=CAM_SMPL_WHALEFALLRIB /sample_name=WHALEFALLRIB /sample_depth="1674 m" /number_of_sites=1 /site_id_1=CAM_SITE_WHALEFALLRIB /location_1="Santa Cruz Basin" /region_1="Pacific Ocean" /country_1=USA /water_depth_1="1674 m"
TTCTGTTATTTCTTTCAACTTATTTACAAAATATCTTTTAGAATAATTTGCTTTAAAAACATATATAGGAAGATCAGCCATTGCCAAAACATTGACGCCGTCAGATACAATACCTATGGGTGGATTATCAATTAATACGATATCGTATTTTTCCTTTAGTTCAGTCAATACTTCTTTAAACTTATTGCTTAAAATAAGCTCGGAAGGATTGGGAGGAATAGGGACAGCAGTTATAAAATCTAACTCTTCTATACATGATTTTTTCAAACATCATCTACCTTTTTTTGACCACAAGTAGAT
>Regulatory_Region_NCBI_READ_1593707425 /ti=1593707425 /jgi_project_id=3634298 /library_id=CAM_LIB_WHALEFALLRIB /mate=Regulatory_Region_NCBI_READ_1593707426 /sample_id=CAM_SMPL_WHALEFALLRIB /sample_name=WHALEFALLRIB /sample_depth="1674 m" /number_of_sites=1 /site_id_1=CAM_SITE_WHALEFALLRIB /location_1="Santa Cruz Basin" /region_1="Pacific Ocean" /country_1=USA /water_depth_1="1674 m"
AAGATGTGTACTATTGCCAATTTCAAAGATTGGAGAATATACTGCAGAGAATACGTTATTAAGATAATTTTCTCCTTCTATTTCAGCTCCACATTTTAAAGAGAATTTGACCATTCTCAGTAAAGTTTCTTTGATCACTTAGATGCCACTGGTCCAGATAGTCGATAGCAAGAGTGGTCTGTTCCCCGAAAGGTATTTCCGATATTCAAATTTGTTTTCAGGGATACCAATGGGAATGGCAAAGGGGTGATCTAAAAAGTGATCCACATTCTCCAAAGCCCTTTGTTTCCTAACTCCGAA
>Regulatory_Region_NCBI_READ_1593707477 /ti=1593707477 /jgi_project_id=3634298 /library_id=CAM_LIB_WHALEFALLRIB /mate=Regulatory_Region_NCBI_READ_1593707478 /sample_id=CAM_SMPL_WHALEFALLRIB /sample_name=WHALEFALLRIB /sample_depth="1674 m" /number_of_sites=1 /site_id_1=CAM_SITE_WHALEFALLRIB /location_1="Santa Cruz Basin" /region_1="Pacific Ocean" /country_1=USA /water_depth_1="1674 m"
ATGGCTGAGACGTTGCTTCGGTGGTGGATTTCCTATAGATGAAATCTTTTTTATTGATGATACTTTAGAAAATGTTGTTGATATTTATGAAACTTTTAAAGATAATAGTAGATATAAAGTACATGCTCTACATTACACAGCTCTGCAAAAGCACAAAGCAGAATTAACAAAAGGTGCAAAAAAAGATATATACCAAAAACAGGCGTACACACGCTGGTTAGCCATTAAAAATGTTATGCAGTCTACACTTTTACAACCGAATATAGGTAAAAAATAATTTACTATATCTAAATTATACGA
>Regulatory_Region_NCBI_READ_1593707558 /ti=1593707558 /jgi_project_id=3634298 /library_id=CAM_LIB_WHALEFALLRIB /mate=Regulatory_Region_NCBI_READ_1593707557 /sample_id=CAM_SMPL_WHALEFALLRIB /sample_name=WHALEFALLRIB /sample_depth="1674 m" /number_of_sites=1 /site_id_1=CAM_SITE_WHALEFALLRIB /location_1="Santa Cruz Basin" /region_1="Pacific Ocean" /country_1=USA /water_depth_1="1674 m"
CAGCGCGTTCATATCAACCAGCTGCTGATCTGCGTCGTTGTAGAAGGGCAGATGGTATTCAACGGTGTCTGCCAGCCGGGTGTGCATTTTCTGTATATTGCCGGAAATGTTCATCGGGGAGGGTTTGCCAGAGTGGTTAGTTAAGGGTGGTAGTAACAGTGGTTAATATATAAATTGCTAAAGCGCGTGATTTTAACACAGTCATGGCATATGGCAGAAATTAACAGCGGATTGGGTTAGGCTAGGGAGAACAAGCCGGGAAGAATAAGACCGGTACAATAAAGACGGAAGATCAAACAC
>Regulatory_Region_NCBI_READ_1593707578 /ti=1593707578 /jgi_project_id=3634298 /library_id=CAM_LIB_WHALEFALLRIB /mate=Regulatory_Region_NCBI_READ_1593707577 /sample_id=CAM_SMPL_WHALEFALLRIB /sample_name=WHALEFALLRIB /sample_depth="1674 m" /number_of_sites=1 /site_id_1=CAM_SITE_WHALEFALLRIB /location_1="Santa Cruz Basin" /region_1="Pacific Ocean" /country_1=USA /water_depth_1="1674 m"
GTTTCAATAAAGTAACTTGAGATCTGATATTTCATTTTCTAATTCGAGTAAAAGTACCCGTGTCGACTAGATATCGTATAATTCTTTCTTAGTTTAATTGTCGAGTAACGTAACCCCATAGATCCCTTGTCTTGAATGCTCAAATGTCAAAGCATGCCTTGTGTTTCAGGGACTAGGTTTGTCGGTTTGTTAATACTATTGTCTTATCTAGTTAGATAGTGTTCTAGACCGTACGTTCTGAAAAATATGTAAAGAGGCCGAGCAAGTTGAAAAATACTCGAACCATATAAGTTATGAATC
>Regulatory_Region_NCBI_READ_1593707713 /ti=1593707713 /jgi_project_id=3634298 /library_id=CAM_LIB_WHALEFALLRIB /mate=Regulatory_Region_NCBI_READ_1593707714 /sample_id=CAM_SMPL_WHALEFALLRIB /sample_name=WHALEFALLRIB /sample_depth="1674 m" /number_of_sites=1 /site_id_1=CAM_SITE_WHALEFALLRIB /location_1="Santa Cruz Basin" /region_1="Pacific Ocean" /country_1=USA /water_depth_1="1674 m"
ATGAAGTGGTCAATAGTATCATTGCTGCAAGCAGGATAAATATAAAAGGCTTTTCTGTTTTCATTTATGTAAGTGTTTTTTATTTGCAAATAATAATGACTCGCATATGATTCGATTGGCATTAAGAAATACGAGACGATATAGAGAATATATTGCTACTTGAATGTTGTAATGCTCAAATATAACAAATCCACTAAATTTATTATGATGCAATCTTGTATGCTTGCGTTTAATCATTGCCTTTTTTAGGTTTTTGCTAGTATGGGTACGATTGAGGTAGTATTGTTTTCAGATGTGCTA
>Regulatory_Region_NCBI_READ_1593707749 /ti=1593707749 /jgi_project_id=3634298 /library_id=CAM_LIB_WHALEFALLRIB /mate=Regulatory_Region_NCBI_READ_1593707750 /sample_id=CAM_SMPL_WHALEFALLRIB /sample_name=WHALEFALLRIB /sample_depth="1674 m" /number_of_sites=1 /site_id_1=CAM_SITE_WHALEFALLRIB /location_1="Santa Cruz Basin" /region_1="Pacific Ocean" /country_1=USA /water_depth_1="1674 m"
GACTGGCCTTACTAAGCCAGGGCACAGTCTTTTTTGTTTCATTTATTAAAAATTCTGCTCTCTTAACTTCTGCTTGTATTGGCGTCCCGATTTCTTCGCCTTCCAGTTTTGAATTGGACTCTCTTATTTTTTCTTCTGTTAATATAATATTTTCCTTATCAACAGATAAAATTGAATTCACAAGTAATATTTTTGATGCATCATTTATATGAATATTTATTTTCATGTCATTCCCGTTATAAATTAACCTAATTATAAATTTTAGTCAATTTACATTGTTTTATAAACATGATTCACTTC
>Regulatory_Region_NCBI_READ_1593707790 /ti=1593707790 /jgi_project_id=3634298 /library_id=CAM_LIB_WHALEFALLRIB /mate=Regulatory_Region_NCBI_READ_1593707789 /sample_id=CAM_SMPL_WHALEFALLRIB /sample_name=WHALEFALLRIB /sample_depth="1674 m" /number_of_sites=1 /site_id_1=CAM_SITE_WHALEFALLRIB /location_1="Santa Cruz Basin" /region_1="Pacific Ocean" /country_1=USA /water_depth_1="1674 m"
ATCATCATCATTACCTCTATTGCAAACAAGATGTAATGTAAGATTTATCATTGTGTTTTCTGAGCTTATCTGAAGCTGCAAGTCATCATTTTTCAGATCACTCCGGCTAGCATTTAGATGTAGTACATTATCTTTGATAGAGGCATTTGTAGTTTTGGCTGCTGATTTGATTCGACTAGTTGCAATTTTATTATCTGAGTCTGAGAGATACTTTTTCAAATCTAAGACTAACTCTTCATTTTGTTGTAGAATAAAGGTTTCTTCCAGGCTGAGAATTGATGGATCTGAAAGAGTTAGGGT
>Regulatory_Region_NCBI_READ_1593707801 /ti=1593707801 /jgi_project_id=3634298 /library_id=CAM_LIB_WHALEFALLRIB /mate=Regulatory_Region_NCBI_READ_1593707802 /sample_id=CAM_SMPL_WHALEFALLRIB /sample_name=WHALEFALLRIB /sample_depth="1674 m" /number_of_sites=1 /site_id_1=CAM_SITE_WHALEFALLRIB /location_1="Santa Cruz Basin" /region_1="Pacific Ocean" /country_1=USA /water_depth_1="1674 m"
CTTCGTTAGAGGGCAATGTTTTACATCTGCGGAAAACATGGTCTAATTTTGTGACTTGTTTCTAGTTTTGCGAAGTACTAAGTGCGAGAAAGCTTGGTGCACTATTCTCAGATTGGCTCGTCACCCTGAGGTTTATAGCATAGGAATTTTTTAAATGAAGGGTCACATAATTTATTTCAGTCTCCGGGCTTTCCAGTCCGGAGACTGTGTTTTATCTACAGCCTGAAGCCTGTATTATCAGGACTTGAGTCGCAGCGATCGTAGAGAGTGTGACTTGAGAACTGAAGCTAACCAACTGAA
>Regulatory_Region_NCBI_READ_1593707894 /ti=1593707894 /jgi_project_id=3634298 /library_id=CAM_LIB_WHALEFALLRIB /mate=Regulatory_Region_NCBI_READ_1593707893 /sample_id=CAM_SMPL_WHALEFALLRIB /sample_name=WHALEFALLRIB /sample_depth="1674 m" /number_of_sites=1 /site_id_1=CAM_SITE_WHALEFALLRIB /location_1="Santa Cruz Basin" /region_1="Pacific Ocean" /country_1=USA /water_depth_1="1674 m"
ATGCACACGCGGGATTTAGCTGCATTATCCAAATGCAACATAGGCATCGCACTTAAGACGACCTGCTACGCGATCGTTCAGACCCTCACTTATCGCTAGGCGATCGACATCTTCGCAGAGGCAAGCGTGTTTCCATGGATCGCTCGACCGTGGGTGAGCCGCTCATGTTGACCATTGCCATGGAGAAGTACCTGGACACCGAAGGCTACATTTCGACAACGTCACCTAGAGCATTGGCTCTGTTGTTCTGAATTCATTCACAGCGTCAGAATCCGCAATGCCTCAACCTGGCAAGGAAGA
>Regulatory_Region_NCBI_READ_1593708049 /ti=1593708049 /jgi_project_id=3634298 /library_id=CAM_LIB_WHALEFALLRIB /mate=Regulatory_Region_NCBI_READ_1593708050 /sample_id=CAM_SMPL_WHALEFALLRIB /sample_name=WHALEFALLRIB /sample_depth="1674 m" /number_of_sites=1 /site_id_1=CAM_SITE_WHALEFALLRIB /location_1="Santa Cruz Basin" /region_1="Pacific Ocean" /country_1=USA /water_depth_1="1674 m"
AAGTCGCCCTTTCGCACTCGACCTTCGACAGCCTATTAGTGCCTCGGCCGCCCTGCGTACGTGCCTCTTCGTCACACCATCGCAAGCTCGGCGCTGACTACGTAGCACTCCCTCAAATGGCTGGACGACACGGTCGGATGCGATCTTTGCTTCCCCTCTGGCGCTAGCGCACGACGGCGAAGCAGTATCGCCTCGTGTCTACCGAGGTTTACGCGCCTTCGTTTCACTCTCCCTGGCGCGCAGCGTTAGATTGAAATCGCCGCCGCTCAACCACCCCCGGAACAACCAGCTCTCTGGTGT
>Regulatory_Region_NCBI_READ_1593708099 /ti=1593708099 /jgi_project_id=3634298 /library_id=CAM_LIB_WHALEFALLRIB /mate=Regulatory_Region_NCBI_READ_1593708100 /sample_id=CAM_SMPL_WHALEFALLRIB /sample_name=WHALEFALLRIB /sample_depth="1674 m" /number_of_sites=1 /site_id_1=CAM_SITE_WHALEFALLRIB /location_1="Santa Cruz Basin" /region_1="Pacific Ocean" /country_1=USA /water_depth_1="1674 m"
TGTCGGCGCCCCACTTATCCCACCGGATAAACCCCTGATCCACGACCACACCGCCCGCGTGAAATCCTTCGACATGGTCGCCGGGATCCTGAAAGAACTGACCGTCCAGCCGGAAGTGGCTTAGGGGCTTGTTACTACGCTTGGCCACTGTGCGAAAATGGACGGCCGGAAATTGTCCGCTTCGAGCACAAAAAAAGAGACATAACATCTGGGTCCACTGATGCTTCCAAATATGCTTATGTGGCAAAAGGTGGCCAAAGGAGCTGCAACCTGTGAGTGACAAATTGCATTGGGATGATG
>Regulatory_Region_NCBI_READ_1593708195 /ti=1593708195 /jgi_project_id=3634298 /library_id=CAM_LIB_WHALEFALLRIB /mate=Regulatory_Region_NCBI_READ_1593708196 /sample_id=CAM_SMPL_WHALEFALLRIB /sample_name=WHALEFALLRIB /sample_depth="1674 m" /number_of_sites=1 /site_id_1=CAM_SITE_WHALEFALLRIB /location_1="Santa Cruz Basin" /region_1="Pacific Ocean" /country_1=USA /water_depth_1="1674 m"
AAAAAAAAGAACAGCTTGAAAAAGAGAAAAAAGCAGCAGCTATTCTTTATAAAGATGAGTTGTTAGGTGAAAAGCAAAACTTGTTGTCAAGAGTTGATGAGATCAATAAAGACCTTGAAATAGAAGATATGATTATCACTAAAGCTGAGTATGAAAATTTAGTTGGTTTTAGTGAGATGGTTGCTGTTCCAAAAGATAAGTTTATATCACTTATTGAAAATACAGAGATGATAAATATTCAAAAAACAGAGTATGAAAAATTAACTGTAGTTGAAGAGGAAGAGTCTAAAGGTGGAGATA
>Regulatory_Region_NCBI_READ_1593708273 /ti=1593708273 /jgi_project_id=3634298 /library_id=CAM_LIB_WHALEFALLRIB /mate=Regulatory_Region_NCBI_READ_1593708274 /sample_id=CAM_SMPL_WHALEFALLRIB /sample_name=WHALEFALLRIB /sample_depth="1674 m" /number_of_sites=1 /site_id_1=CAM_SITE_WHALEFALLRIB /location_1="Santa Cruz Basin" /region_1="Pacific Ocean" /country_1=USA /water_depth_1="1674 m"
TTTGCAAATTCTTAAACTTTTATTCTTTTCATATTTAAAATCCATTTTTGGTCGATTTTCGCGTTTATTTTGCAGCTAAAATTCTAATTCCTTGTTTTTAAAGTGTCTTTCTTGATGCTTTTCTTGAGCCGTATTTCTCATTATCAATTTATCTAATAAACCGAACGATTAAACCGTTGTTTGGTGCTCATTCTGTCTTGCTTTAGTTGGGGTTCCTTTCTATAGTGTGCTTTAGTGGGATAAAGTGGGTAAAAGTGGGTAATTCTGTAATTCAAGTGGGTTTTGAGAGCGAGAAATGTT
>Regulatory_Region_NCBI_READ_1593708346 /ti=1593708346 /jgi_project_id=3634298 /library_id=CAM_LIB_WHALEFALLRIB /mate=Regulatory_Region_NCBI_READ_1593708345 /sample_id=CAM_SMPL_WHALEFALLRIB /sample_name=WHALEFALLRIB /sample_depth="1674 m" /number_of_sites=1 /site_id_1=CAM_SITE_WHALEFALLRIB /location_1="Santa Cruz Basin" /region_1="Pacific Ocean" /country_1=USA /water_depth_1="1674 m"
TATTTATAGTGATTTTCAAATCTTTTGCAGATAAATATCTCTAAAATAAAAATTTAAACAAACTATTAAATTATTGTAGTATGATAAAAGTATGAATTAAGTATGACAAATATTTAGGAGTTTAATTATGGTAAGAAAAACAGTAGCTATAAGAGATGAGTTATTTAATAATTTAGAGCAAAATCATATTACAGAGCAGTATCAGTCATTTTCAGAGTTGGTATCGAGTGCACTACAACTTTTAATAGAAAAACAGAAAAGAGAGCACTATAAATCAGCAATGATAGAGGCTTCAAAAGA
>Regulatory_Region_NCBI_READ_1593682843 /ti=1593682843 /jgi_project_id=3634298 /library_id=CAM_LIB_WHALEFALLRIB /mate=Regulatory_Region_NCBI_READ_1593682844 /sample_id=CAM_SMPL_WHALEFALLRIB /sample_name=WHALEFALLRIB /sample_depth="1674 m" /number_of_sites=1 /site_id_1=CAM_SITE_WHALEFALLRIB /location_1="Santa Cruz Basin" /region_1="Pacific Ocean" /country_1=USA /water_depth_1="1674 m"
ACTAGGTGACCATGTAAGCATGATAAACTACCATAATATAATACTACAAATAAAGGGTGATCAGCAGATTTACCCTGAGATCTTTATCTAGAGAGTGTCTTGAGTGTAGCTAACACATTAAGTTGGAAGGGCATTGTGAGAGGTCAAGGATAGCTGGTATCGTCTTTATTTAGAGGGGCTCCTAGGTGTTACAAAGCAACGGGAATGTGATTTTTCATTTGGCAATAGGCTACACCTTCTGATGGTTTTATTGCTACTATCCTTCTTTTAATGTGTAACGGGCTGCGAGGATCTTCTTTA
>Regulatory_Region_NCBI_READ_1593682865 /ti=1593682865 /jgi_project_id=3634298 /library_id=CAM_LIB_WHALEFALLRIB /mate=Regulatory_Region_NCBI_READ_1593682866 /sample_id=CAM_SMPL_WHALEFALLRIB /sample_name=WHALEFALLRIB /sample_depth="1674 m" /number_of_sites=1 /site_id_1=CAM_SITE_WHALEFALLRIB /location_1="Santa Cruz Basin" /region_1="Pacific Ocean" /country_1=USA /water_depth_1="1674 m"
AGTTATTAGTGTTTCTATTATAAATTGATGATTTCAATATTATTAATCTTTTATAAAATATGTAAACAAAGAACCTATGATTGCACCAATAATTAGCTTTAAGACATCATAATACAAAGATGATTTCTTTTCACTATCAATATGATACATATATCCCAATCTTTTATGAAGAGGCACATCTTTTAAATCACTCCATTTATACCCAATAAATGAAAAATATGAATTTGGTGTCTGTGTTTTAAGTAGTAATTCATAGTGAAATTTCCAATGTCCTAGTATGGGACTTTCTACCCCACTTAC
>Regulatory_Region_NCBI_READ_1593682999 /ti=1593682999 /jgi_project_id=3634298 /library_id=CAM_LIB_WHALEFALLRIB /mate=Regulatory_Region_NCBI_READ_1593683000 /sample_id=CAM_SMPL_WHALEFALLRIB /sample_name=WHALEFALLRIB /sample_depth="1674 m" /number_of_sites=1 /site_id_1=CAM_SITE_WHALEFALLRIB /location_1="Santa Cruz Basin" /region_1="Pacific Ocean" /country_1=USA /water_depth_1="1674 m"
ATAGGTGTTGCGGTCAACTTCTGGCGTCGGCAAGCCCGGCAAAAAATCCTTGCGACCCTCGGCGTGCGTAACGTCCACCATCAAACCCGTCATCACCGAATTCATACCAGAGGCGCAAGCGGTACATTCATCTTGTAGTAGCCGCTCTACCGCATAGGCATAGGCATAGTCAAACTAACCGATCCAAAAGCCTGCGCTATAGCGCTGCCGTCCAACGCTTGCGCGCATGCAAGTAAGCCGCTGGTTCGCAAACCTAACCGCAGCAAAAAGCCGGCAGCCCAGCCAAGCAAGGCTTCTTCA
>Regulatory_Region_NCBI_READ_1593708426 /ti=1593708426 /jgi_project_id=3634298 /library_id=CAM_LIB_WHALEFALLRIB /mate=Regulatory_Region_NCBI_READ_1593708425 /sample_id=CAM_SMPL_WHALEFALLRIB /sample_name=WHALEFALLRIB /sample_depth="1674 m" /number_of_sites=1 /site_id_1=CAM_SITE_WHALEFALLRIB /location_1="Santa Cruz Basin" /region_1="Pacific Ocean" /country_1=USA /water_depth_1="1674 m"
TTAAAAAAGATAAATTGAAAAACCTTGTTGATAAAAAAGACGGTCACTTTCAATTAAAAATAGTGGGAGTCTATGAAGATTTAAAAGAATTAAGCATACAGACGAAAATACCCATTGAAGCGTTATTAGAAAAGTTTATTAACTTTGGTTATATTGAATATAACTCTAATAAAGATAACCGCCCTGGGGGATCTGCTCATAATCCTGGGTTTCAGAAGACTGTAGATAGATATCCCCCCCGGTGAATATGCTATCATTTTAATGCTTTTGAAACAGAATAAGGGAGTCTCTATTGAAACT
>Regulatory_Region_NCBI_READ_1593708458 /ti=1593708458 /jgi_project_id=3634298 /library_id=CAM_LIB_WHALEFALLRIB /mate=Regulatory_Region_NCBI_READ_1593708457 /sample_id=CAM_SMPL_WHALEFALLRIB /sample_name=WHALEFALLRIB /sample_depth="1674 m" /number_of_sites=1 /site_id_1=CAM_SITE_WHALEFALLRIB /location_1="Santa Cruz Basin" /region_1="Pacific Ocean" /country_1=USA /water_depth_1="1674 m"
GATAAGTTAATCCAAGAGATACAAAAAATCAATAAACTAAAAATAAAGAATTATGACCAATTTAATGATATAAGAAACACTACACTACAAATAATCAACACTGATTTAAAATTTCATGCTAAATTTTATATTGATAGAATTTATCTAAATCATTTTTTAATGATGGAACCATATTTAGGGTTTCAATTTAATGAGAAACTTGAAAATGAAGCGAATTATGTGAAAAAGGTTAAAAAAGTATGGTGTACACAGATGTTAAAAATAGCTAATGAATATAAAGATTTAATTTACTCTGTCACT
>Regulatory_Region_NCBI_READ_1593708512 /ti=1593708512 /jgi_project_id=3634298 /library_id=CAM_LIB_WHALEFALLRIB /mate=Regulatory_Region_NCBI_READ_1593708511 /sample_id=CAM_SMPL_WHALEFALLRIB /sample_name=WHALEFALLRIB /sample_depth="1674 m" /number_of_sites=1 /site_id_1=CAM_SITE_WHALEFALLRIB /location_1="Santa Cruz Basin" /region_1="Pacific Ocean" /country_1=USA /water_depth_1="1674 m"
AAGGAAATTTTAGTTGTCAGCAATAACTTAAGTAAAAAGAATTTAAATGAAGACTTAGAATTTTTCATCAGAGATAAAGCTATTCTATTGGATAGTTCTACTAATTTAATGTATCAAGATTTAGACAACTTACTTTTATGTTCATACGCACAAATCAGTGCAATGAGTTCTAAATATGTAATACTCTTGGATGTTGGCGATGCTTCATTGAATGAAGTAGAATATGCACTAAACTTGGCACAAGACACTGCTTGTGTCATTTACGAGAAAAACAGTGAAAATATAAAAATATTAAAGGAA
>Regulatory_Region_NCBI_READ_1593708524 /ti=1593708524 /jgi_project_id=3634298 /library_id=CAM_LIB_WHALEFALLRIB /mate=Regulatory_Region_NCBI_READ_1593708523 /sample_id=CAM_SMPL_WHALEFALLRIB /sample_name=WHALEFALLRIB /sample_depth="1674 m" /number_of_sites=1 /site_id_1=CAM_SITE_WHALEFALLRIB /location_1="Santa Cruz Basin" /region_1="Pacific Ocean" /country_1=USA /water_depth_1="1674 m"
GCCGCTTTCCAAGCGGGCGCCCGAATGGGGCAGCCTCTGAAGGAAATCCCTCCGGGCCTGACGAAATACATGGCTGGCCGTCAGTCTTGTTCATGTCCAAAGTTTCCCTTCCCTCCAGCTTTGCAGCTGTGGGCCCCACCTCGAATCTTCGATAAGACAGAAACTTGGTGGGTTCCAGACCCTTGGAACGATTACCTTCTGATCGGCCTTCCGTTAGGTCACGTCTTCCACCGACTTGCCCGACTCTGTCCCTTGTGGCGTTCTGGCGTCAGAGGCCGCCCGAAGAGACGCCCCGGAGGA
>Regulatory_Region_NCBI_READ_1593708563 /ti=1593708563 /jgi_project_id=3634298 /library_id=CAM_LIB_WHALEFALLRIB /mate=Regulatory_Region_NCBI_READ_1593708564 /sample_id=CAM_SMPL_WHALEFALLRIB /sample_name=WHALEFALLRIB /sample_depth="1674 m" /number_of_sites=1 /site_id_1=CAM_SITE_WHALEFALLRIB /location_1="Santa Cruz Basin" /region_1="Pacific Ocean" /country_1=USA /water_depth_1="1674 m"
GTAAAGGTCTTAATTGAGTAAATTTCATTAACACAGACAAACCACTTAATTAGCATCATCAAAAGCACTCATTCACGATAACAGTATTGCCCCAGCAAACCTGATATTCAGCATTAACCTTAGGCTAGTCTTAATCGCTAACAAAAAACCACATAAAATCACTTCTACTATTTTAATAAGAACTTAATACAATCCGATCGTGTTAATGGTTCCACTATCCGACTTGTAGTGATCGTTGTCGTTGTCGATCATGTTGATAGTCACACTTGGGCACTACCGTGCAAACCTGTACTTTAAACA
>Regulatory_Region_NCBI_READ_1593708592 /ti=1593708592 /jgi_project_id=3634298 /library_id=CAM_LIB_WHALEFALLRIB /mate=Regulatory_Region_NCBI_READ_1593708591 /sample_id=CAM_SMPL_WHALEFALLRIB /sample_name=WHALEFALLRIB /sample_depth="1674 m" /number_of_sites=1 /site_id_1=CAM_SITE_WHALEFALLRIB /location_1="Santa Cruz Basin" /region_1="Pacific Ocean" /country_1=USA /water_depth_1="1674 m"
TTTTACATCGAATAAAGCCCGCACTTTTTCTAGTTATTTTCTGAAATCTTTTCAATAATTTTTTGTCCTTTCATTGATTCATTACTAAAGTTTCACATCAGATCTTACATCATCAACACTTTCTCATCCTTCTGGGTATACATCGTCCAATAGAACTAAACATACTTTCGCTATAGAAATTCTTCTTATTAAAGAAAGAAAATACTGGTGGGGCCAAATCTCCTTCATAAGTTCCTCTTTAAAAACCCCTCTGATTTATTCTTTGGAGTTTGACCTCCCCCTAAACCCAAAAAGGTAAAC
>Regulatory_Region_NCBI_READ_1593708648 /ti=1593708648 /jgi_project_id=3634298 /library_id=CAM_LIB_WHALEFALLRIB /mate=Regulatory_Region_NCBI_READ_1593708647 /sample_id=CAM_SMPL_WHALEFALLRIB /sample_name=WHALEFALLRIB /sample_depth="1674 m" /number_of_sites=1 /site_id_1=CAM_SITE_WHALEFALLRIB /location_1="Santa Cruz Basin" /region_1="Pacific Ocean" /country_1=USA /water_depth_1="1674 m"
ATGAAATAGGCTGAACCCAGCAGCCCGAGGGTTTGATCGGTAAAGCCTTCTGCACTGCCTCGAAGTGCGAGCAGGGTATTCAGTAGCCCGATGCCCAGCAGCAGCAGTGCAATGCCGCTTAACAGTGCGCCAATGGGCAATATAATCGCTATCATTTGTGCGGATCTCTCCTTCTGAACTGTCTGGAGGACGGATCAGTCAGGTGGCAAATGGGGCTCCTATCTATTTTTGTCTTTCTATAGACCCTACCTGATTCTGAAATTTGTTTCCACTTGGGAAGGTTAAATTCACTTTGGGAAT
>Regulatory_Region_NCBI_READ_1593708650 /ti=1593708650 /jgi_project_id=3634298 /library_id=CAM_LIB_WHALEFALLRIB /mate=Regulatory_Region_NCBI_READ_1593708649 /sample_id=CAM_SMPL_WHALEFALLRIB /sample_name=WHALEFALLRIB /sample_depth="1674 m" /number_of_sites=1 /site_id_1=CAM_SITE_WHALEFALLRIB /location_1="Santa Cruz Basin" /region_1="Pacific Ocean" /country_1=USA /water_depth_1="1674 m"
TCGGGGCCGGGGCAGCGGGCTATACCCTGCTGCCCTATACCCCGATACCGGGCTATTTCGATGCTTTTGCCAATCGGGTTTCGGCCCTTGCCGGGTTCGGGGCGGAAAACATCCGCAACCGTGTTTTGCCCGAACTTTGAAGCCAGCTTTCAAGCGCAGATCTGGCAATAGGCACCCCGGTTTTCATCCCCGTGTTCAATGGCGAACGTGACCTTGAAATCTGGCTGGCGCGGTGACAAAACGTACCCGCCTGTTCCAACGGGGTTGGGTTTCTGCCCCGCCCAAATGGTGGACACCAAC
>Regulatory_Region_NCBI_READ_1593708734 /ti=1593708734 /jgi_project_id=3634298 /library_id=CAM_LIB_WHALEFALLRIB /mate=Regulatory_Region_NCBI_READ_1593708733 /sample_id=CAM_SMPL_WHALEFALLRIB /sample_name=WHALEFALLRIB /sample_depth="1674 m" /number_of_sites=1 /site_id_1=CAM_SITE_WHALEFALLRIB /location_1="Santa Cruz Basin" /region_1="Pacific Ocean" /country_1=USA /water_depth_1="1674 m"
TAAGCAAATGACAATAAGAATGTCTTATTTGTCCTTGCTGAAGATATTTCTGATATAGGTACCTTTGCTACAAATTTCCTGTTTTATTAATCTAATTATTCCCTATTTCTATAGTCTAGAGGACTATTTCTGCCAATTTTCGGGGAGGATTCAAGAACAATTTCTAATAAATCTGGGGAATTAATCCTTTCTAAATGATCTCTTAATTAGATCATTAAAATCAATTGAATTACCTCTATTCTGCTTAATGTAATTTAGATAACTTTTAAGACGGTTTAAATCAACCTCCTGATTGGATAT
>Regulatory_Region_NCBI_READ_1593708769 /ti=1593708769 /jgi_project_id=3634298 /library_id=CAM_LIB_WHALEFALLRIB /mate=Regulatory_Region_NCBI_READ_1593708770 /sample_id=CAM_SMPL_WHALEFALLRIB /sample_name=WHALEFALLRIB /sample_depth="1674 m" /number_of_sites=1 /site_id_1=CAM_SITE_WHALEFALLRIB /location_1="Santa Cruz Basin" /region_1="Pacific Ocean" /country_1=USA /water_depth_1="1674 m"
ACTCAGAGTTCCCGTCGTCTCCGCCCCCTGGCCGTCCGGATCGGGCTCAAAAGAACACACCGCATAACGACGCCGCTTTCTGCACACTCGTTGCCCGCAAGCCCTTGCCCCCACGCCAGCACGTCGCTAATGTCACTGCGTTAAGCCGAAATGCGCCTGCCGGACCGCGACGTCGTTCCCCCTTCTTTGCGAAGGACAGGCAGGCACCAGGAACGTTCGCTCAGAATTCGTTATCTGAGCGTCGAGGTGAGGAAAAGCTGTCGTTCGGACGGTCTGCAGATTCGGACGACACCACATGTC
>Regulatory_Region_NCBI_READ_1593708782 /ti=1593708782 /jgi_project_id=3634298 /library_id=CAM_LIB_WHALEFALLRIB /mate=Regulatory_Region_NCBI_READ_1593708781 /sample_id=CAM_SMPL_WHALEFALLRIB /sample_name=WHALEFALLRIB /sample_depth="1674 m" /number_of_sites=1 /site_id_1=CAM_SITE_WHALEFALLRIB /location_1="Santa Cruz Basin" /region_1="Pacific Ocean" /country_1=USA /water_depth_1="1674 m"
CATTGCCATTACAGATGTAGATAGTGCAAGTAAGCTAGTTAACATTAGCGATTTTTTCATTTTTTCCCTTTTATTAAATATATTGATAAAATCACATTTTATCAGTTGTATATCTTATCAAAACATTGTCACATCTAGTGTCACATTTTTGATAAATTTTGAAAGTATTAGTCTACAGGAATAAAAGATTTTTTACTTTAGATTATTTATTATGTAATTAAACATAAAATTTATGAAGCAATATGTTTTTTTAATAGTAAATTTTTTGATATATATGGCGTTCGAGATTGGATTTGAACC
>Regulatory_Region_NCBI_READ_1593708855 /ti=1593708855 /jgi_project_id=3634298 /library_id=CAM_LIB_WHALEFALLRIB /mate=Regulatory_Region_NCBI_READ_1593708856 /sample_id=CAM_SMPL_WHALEFALLRIB /sample_name=WHALEFALLRIB /sample_depth="1674 m" /number_of_sites=1 /site_id_1=CAM_SITE_WHALEFALLRIB /location_1="Santa Cruz Basin" /region_1="Pacific Ocean" /country_1=USA /water_depth_1="1674 m"
GTACCACTTTCAAGGCTAAATTATGCATCAAAAAGGTTCTGTCACCTCGACATCATCGAAACCCTATACCTTCGTAGTAATAATCGCGCCGCGTCCTCTGGAAGAACAATACAATGACTTTATTAGAAACTGTATCTTTCAACAAAATTGTACACGAAACGTGACGGTAAACCTTGACGTTCTGATAACAACCCAAAAAAACTTAGGCAATGAAATAACCCCCACGGTGCCCTTGATAATATTTTTACATTCTAGAGTTGAAGACTGCGAAGCTCCTCACAATGCTGTTAGAAATCATGG
>Regulatory_Region_NCBI_READ_1593708930 /ti=1593708930 /jgi_project_id=3634298 /library_id=CAM_LIB_WHALEFALLRIB /mate=Regulatory_Region_NCBI_READ_1593708929 /sample_id=CAM_SMPL_WHALEFALLRIB /sample_name=WHALEFALLRIB /sample_depth="1674 m" /number_of_sites=1 /site_id_1=CAM_SITE_WHALEFALLRIB /location_1="Santa Cruz Basin" /region_1="Pacific Ocean" /country_1=USA /water_depth_1="1674 m"
CAATTAAATTCTGCATCATTTGATGCAAGCTTTAGTGCCTCAGCGGCTAGCGTAATAAAATGGGATTTTGCTCATTTTATGTTCTAACTAAAAAAAAGGAGATCATCATGGATGAGAAAGAGATAAAAAAAGAGTATGCTAAATATAAGCGTAAAGTTGTTGAAATAGCAGGTGAGATACATGATATAGTTGAAGATACTATCTGGACTGATTATCTTAAATTAGCGGAGCTTAGCGCAAAAGTTGAAGTTGCTATGAAAGATGTAGTTGCTTTTAGAGAGAAACATGAGTTTTTAAAGT
>Regulatory_Region_NCBI_READ_1593708955 /ti=1593708955 /jgi_project_id=3634298 /library_id=CAM_LIB_WHALEFALLRIB /mate=Regulatory_Region_NCBI_READ_1593708956 /sample_id=CAM_SMPL_WHALEFALLRIB /sample_name=WHALEFALLRIB /sample_depth="1674 m" /number_of_sites=1 /site_id_1=CAM_SITE_WHALEFALLRIB /location_1="Santa Cruz Basin" /region_1="Pacific Ocean" /country_1=USA /water_depth_1="1674 m"
TCATGGCGAAGGGGGGTATTCCACTGTGCACTTAAGAAAACCTAAGTCACTTTCAAACCCTTCACCGTACATTACGTGGCTATTTTTAATAACGATCATCTATTTTATAAAAAGTTTTGATATTTATTTACGCTAAGCACAAACATTGGCTGCATCATCATATTTATAAATGAGAGTAATCGTTTTAAAGCATTACTTTGCCCTAGCGTATCAAAGCAGCTACACGTATATTGAATAAGCAGAGACCGTACACGTCATTAGGGTCTGTTGACCTTTTAAGGTTAAATTTGCAGTAGTCTG
>Regulatory_Region_NCBI_READ_1593709041 /ti=1593709041 /jgi_project_id=3634298 /library_id=CAM_LIB_WHALEFALLRIB /mate=Regulatory_Region_NCBI_READ_1593709042 /sample_id=CAM_SMPL_WHALEFALLRIB /sample_name=WHALEFALLRIB /sample_depth="1674 m" /number_of_sites=1 /site_id_1=CAM_SITE_WHALEFALLRIB /location_1="Santa Cruz Basin" /region_1="Pacific Ocean" /country_1=USA /water_depth_1="1674 m"
CTCGACATATGTGGAATAAATAATCTGCATCAGATTCGACATGTTCCCAGCATTTTTTCTGATTATCTTTCTTCAAGAAACAGGAAGGGTGTCTACCACACTGTATGATCTCCCAACATTTTGTTTTTGTTTGCTTAATCATTGTTTCCTCCTGGATTGGATCTTGTGATAACTTAGGTACAAATTGATTCGAACATCGCTGCTCTGAAGCATCAAAATATACCTGTTTTTAGTATCTTCCTCATCTTTGGATTAGTAAAAAGCTACTCCCTCCACCTTAATTAGTAAAATTTATAATAA
>Regulatory_Region_NCBI_READ_1593709168 /ti=1593709168 /jgi_project_id=3634298 /library_id=CAM_LIB_WHALEFALLRIB /mate=Regulatory_Region_NCBI_READ_1593709167 /sample_id=CAM_SMPL_WHALEFALLRIB /sample_name=WHALEFALLRIB /sample_depth="1674 m" /number_of_sites=1 /site_id_1=CAM_SITE_WHALEFALLRIB /location_1="Santa Cruz Basin" /region_1="Pacific Ocean" /country_1=USA /water_depth_1="1674 m"
GAGCTTTATGAAAGCGACAGTGATGCTGGTGTATATCAGAATATTGTCGATACTGCTGATGCGTTAATAACGTTCCACCAAGCGCAAATAGCCAGTATGTCAAAAGCTGATGTGATTTCCATTGTTAAAGATGTTGTTCAACAAAACGATGGCCTTGCACTAGATGATAAAGAAGACCGAGAGGTATTGATTAATCATCTAATAACTAACTTGAATAATTATCAGTAATCAATTCGACTCTCCAACAGGTGAGTCACCATTCAACCATCAATACCCGGTTAATCACCGGGTAAGGAATCT
>Regulatory_Region_NCBI_READ_1593709246 /ti=1593709246 /jgi_project_id=3634298 /library_id=CAM_LIB_WHALEFALLRIB /mate=Regulatory_Region_NCBI_READ_1593709245 /sample_id=CAM_SMPL_WHALEFALLRIB /sample_name=WHALEFALLRIB /sample_depth="1674 m" /number_of_sites=1 /site_id_1=CAM_SITE_WHALEFALLRIB /location_1="Santa Cruz Basin" /region_1="Pacific Ocean" /country_1=USA /water_depth_1="1674 m"
GGACAACCATGACAGATTGGCTCGGGTTCGGTGCATCACATNCATCGGCCTTCATATTGACGACATCGAGCCCCGGATTGCCGAAATGGTAGGCGCCCAGCACCATGACTCTGATAGTATCGCTCTGAGGCTCAGGACTAGGCGCAACGGAAGCGCACGCTGAAAGGATGACAGCGGAGAGAAGGACAAAAATATATCGGAACATGCGAATCTCCCAAAAAAATGTAGATGCACAAGATTGGGCCCTTGGATGCAAGGGCGGGAAAATATTTCCGTTTAATTGCGGAAAATTACATCCGC
>Regulatory_Region_NCBI_READ_1593709272 /ti=1593709272 /jgi_project_id=3634298 /library_id=CAM_LIB_WHALEFALLRIB /mate=Regulatory_Region_NCBI_READ_1593709271 /sample_id=CAM_SMPL_WHALEFALLRIB /sample_name=WHALEFALLRIB /sample_depth="1674 m" /number_of_sites=1 /site_id_1=CAM_SITE_WHALEFALLRIB /location_1="Santa Cruz Basin" /region_1="Pacific Ocean" /country_1=USA /water_depth_1="1674 m"
ATGGTTAATTTTCTGTTGGAAATCCAAGTTTTCTTCGTTCGGTTTCTGCTTCAATATGCCGTGAAAGTGTGCGGTGGTATTTGGCTTTTTTCTCTCGTACTGATTCCGCAAATGCAGCTTTGCTTTCATCACTCTTGTTGATTTCTTTCAGGATGGTTTCTAGACCATCCTCTATTTCGGCGGGGACATATTCATCAAGTTCGTGCGCTGCAATACGCGCAGCAGTGAGCGATAGAAGATGTCCAATGGCTTGTGCTGTGCTTTGCTTGATGTCGTAACGCAGAGCTTTACTACGGATAA
>Regulatory_Region_NCBI_READ_1593709284 /ti=1593709284 /jgi_project_id=3634298 /library_id=CAM_LIB_WHALEFALLRIB /mate=Regulatory_Region_NCBI_READ_1593709283 /sample_id=CAM_SMPL_WHALEFALLRIB /sample_name=WHALEFALLRIB /sample_depth="1674 m" /number_of_sites=1 /site_id_1=CAM_SITE_WHALEFALLRIB /location_1="Santa Cruz Basin" /region_1="Pacific Ocean" /country_1=USA /water_depth_1="1674 m"
TAGCCGAAGGTCAGATTCGGCTCGAGGCGGTCTGCAGCTGTGCCACGTGGCCAGTTTGAAGCCGGTGACAGCCTTGGCCTGTCCTATTGGCAGTCCATGCGTCTGATCATCCTGCCCCAGGCATTGCGTCTGGTTATTCCGCCAACCGTCAACAGCTTCATCTCGATGCTCAAGGATACAACGCTCGTGGTCATCATTGGCCTGTTCGATTTCCTTGGCACGGTAAAGCTGGCACTTCGCAGTGATCCCGCCTGGACGAAATACTATGTCGAAGGCTATGCCTTTGCCTCGGCAATTTTC
>Regulatory_Region_NCBI_READ_1593709330 /ti=1593709330 /jgi_project_id=3634298 /library_id=CAM_LIB_WHALEFALLRIB /mate=Regulatory_Region_NCBI_READ_1593709329 /sample_id=CAM_SMPL_WHALEFALLRIB /sample_name=WHALEFALLRIB /sample_depth="1674 m" /number_of_sites=1 /site_id_1=CAM_SITE_WHALEFALLRIB /location_1="Santa Cruz Basin" /region_1="Pacific Ocean" /country_1=USA /water_depth_1="1674 m"
CATTGAATGATAGTTCTACCGCTGATTTTACAGCATAGGTGTTCTATAACTTTGATCTAGGGCGTGCAATTTAAATTTTATCATCAGGCTAGTTAACGGGAATGTAGAGATGAAACGCGCATGGCAGAAAATCAGCAGACCTTGTCACAAATGAAGCGGACACTCTCTCTAACTTAGTCAAACAGATTTTTTACTTGCTTGGCTTGGCCATCATGCACTTGAAATAACTCCCTTGGTAAGTTGAGTGACGTGCATAAGTTATATTTCTTCAATTTGAATGGTTGAGTGTCGATTTAATTA
>Regulatory_Region_NCBI_READ_1593709344 /ti=1593709344 /jgi_project_id=3634298 /library_id=CAM_LIB_WHALEFALLRIB /mate=Regulatory_Region_NCBI_READ_1593709343 /sample_id=CAM_SMPL_WHALEFALLRIB /sample_name=WHALEFALLRIB /sample_depth="1674 m" /number_of_sites=1 /site_id_1=CAM_SITE_WHALEFALLRIB /location_1="Santa Cruz Basin" /region_1="Pacific Ocean" /country_1=USA /water_depth_1="1674 m"
AGAAATTGTTCGTTACCTGTTAGCTTCGTTACCCAACCGCTGTCTAATGTAACTTGTAATCTGAGACATGGTGAAAAGTAAGCAGTGCTAATTGTGAGATGTGCGATTATAAAATTAGCGCATAAAAAAGCGTCTATCACCGAGTGGCTGATAGACGCTTTTGTTTTACTTAACACGCGTTAGATTGAGCGTGTACTTTTTATACTATGAACATTACTTGCTATGAATACTACTTGGTTTTACGCGGTGGCCAGACCGTAATGCTGCGTTTTGGAATTGGCCTTTGCCTAACTTTTCTTC
>Regulatory_Region_NCBI_READ_1593709515 /ti=1593709515 /jgi_project_id=3634298 /library_id=CAM_LIB_WHALEFALLRIB /mate=Regulatory_Region_NCBI_READ_1593709516 /sample_id=CAM_SMPL_WHALEFALLRIB /sample_name=WHALEFALLRIB /sample_depth="1674 m" /number_of_sites=1 /site_id_1=CAM_SITE_WHALEFALLRIB /location_1="Santa Cruz Basin" /region_1="Pacific Ocean" /country_1=USA /water_depth_1="1674 m"
GCTTCCACCACCAATCAACATCTAGTTTTTGCTGATGGAGTTTGTTGTGCCAAAGCCCTACATTTCCCATTGCATTTAATTCGTACTTTTTCTGAAACCATTTGTAATGTAAAGTTCATTGGGAGCGGTTATTATTCTTGTTCAATTTCTAAAGTCAGGTGGGTGGCTCTTCCTCCTGCTCCAAATAAAGGAATTTCAGGGAACAGGGGAAGCTAATAAAAACCCCATATTTGGGTTTGCCAGCCCCCGAATCCATTTCTAGCAAACCCAATTACCTCTAAATTTTTGTTCGGGGGGAAA
>Regulatory_Region_NCBI_READ_1593709524 /ti=1593709524 /jgi_project_id=3634298 /library_id=CAM_LIB_WHALEFALLRIB /mate=Regulatory_Region_NCBI_READ_1593709523 /sample_id=CAM_SMPL_WHALEFALLRIB /sample_name=WHALEFALLRIB /sample_depth="1674 m" /number_of_sites=1 /site_id_1=CAM_SITE_WHALEFALLRIB /location_1="Santa Cruz Basin" /region_1="Pacific Ocean" /country_1=USA /water_depth_1="1674 m"
CTGCCAAAATACAATACAAGCAAAAATCTCAATAGTAAAAATATCGGTATAAATGAGTTTGGTTTCTGCCACTTATAATAAATAAGCTAAGGTAATTTAATCGATACTAAGTTGCTCTGCAAGGGAAAGTTCATTTAAAATATTCTCACCGTTTTTTTACTTATTTCCTCAATATTTTGTATCAAATTACTCGAACTATTAAAAAAAGCATTCAATAGCCTGACATATAACTACATACATCTATGAGCTTTGTCTTGCATTTTTTTTTTAATATGAACTTTCTGTCGTACATTTGCAGAC
>Regulatory_Region_NCBI_READ_1593709600 /ti=1593709600 /jgi_project_id=3634298 /library_id=CAM_LIB_WHALEFALLRIB /mate=Regulatory_Region_NCBI_READ_1593709599 /sample_id=CAM_SMPL_WHALEFALLRIB /sample_name=WHALEFALLRIB /sample_depth="1674 m" /number_of_sites=1 /site_id_1=CAM_SITE_WHALEFALLRIB /location_1="Santa Cruz Basin" /region_1="Pacific Ocean" /country_1=USA /water_depth_1="1674 m"
CGCATTGATCAGATCGGCTCGAGATTGAAATGATTCTATCGTTGTTCAATTCAAATCTGGTCGCAATCGCGTTTTATAAATATACCAACTTCTCTTGTGGTCCGCATAACATTGCGGAAGTGAAAAGACTCGCTCAAGCAGGTGAGGGGCTTAATGAATTTATTATAAGAAAAAAAGTTAAATATGAGTCTAAATGGTAGGTAAAATGTATAAAAAAAGGGCTCCTTAGGCACTAACACCGTTCGGATCCCTTTCGTCTTGATATATAAACTATATATCTTAAATTGATTGATGTCAAGT
>Regulatory_Region_NCBI_READ_1593709654 /ti=1593709654 /jgi_project_id=3634298 /library_id=CAM_LIB_WHALEFALLRIB /mate=Regulatory_Region_NCBI_READ_1593709653 /sample_id=CAM_SMPL_WHALEFALLRIB /sample_name=WHALEFALLRIB /sample_depth="1674 m" /number_of_sites=1 /site_id_1=CAM_SITE_WHALEFALLRIB /location_1="Santa Cruz Basin" /region_1="Pacific Ocean" /country_1=USA /water_depth_1="1674 m"
AGCTTCAAAACGAAGGAAAAATCCTTTTGTGAAAAAAAGGTTGGAAGCTTAAAAAAAACTTTTACCTGAACCGGAGAGAATCAACCTCTTTTTTCCATTTCCAGGTAAGCCTCCTTACCCCCATTTTAATTTTTTCCCTCCACAAACCCCAGGGAAGGAAGATTTTTTCTATCCCCCCCACTATAGGTGGGGTTCCGGTAAAAAACCCGCCCTCCAGGGGTCTTTTTTGGGGCACAAAAAGGGAGTGGGGCTGTTTTAAAAAAATCCTCTCAGCGAATAATAATAAATAATAAAATTTTT
>Regulatory_Region_NCBI_READ_1593709691 /ti=1593709691 /jgi_project_id=3634298 /library_id=CAM_LIB_WHALEFALLRIB /mate=Regulatory_Region_NCBI_READ_1593709692 /sample_id=CAM_SMPL_WHALEFALLRIB /sample_name=WHALEFALLRIB /sample_depth="1674 m" /number_of_sites=1 /site_id_1=CAM_SITE_WHALEFALLRIB /location_1="Santa Cruz Basin" /region_1="Pacific Ocean" /country_1=USA /water_depth_1="1674 m"
TTGTGTTCCCGCAGCCATTCCCAGAAAAAGCCGATGACCAGCCCGGCGGCGATCCCCGCCAGCACCACCACAAAAAGCGGCAATGTAATGCCAAGGTTGAACCCGAGCAAATTCGCCCGGGCACCCGGCATCAGTTTCAGATCAACCCATTCCGCGATTGGGCAAGGGAAACCGAAATCAGGGATAACACCCAATTGCCCCCCAAAAAGCCATAACCGAATATAACCGCATTGGGTCTACTTTTCCGGTTCAAACGGTTCCCGCCACCAATTTGCCGGGTCTTTGAAAAACGGCACAATG
>Regulatory_Region_NCBI_READ_1593709755 /ti=1593709755 /jgi_project_id=3634298 /library_id=CAM_LIB_WHALEFALLRIB /mate=Regulatory_Region_NCBI_READ_1593709756 /sample_id=CAM_SMPL_WHALEFALLRIB /sample_name=WHALEFALLRIB /sample_depth="1674 m" /number_of_sites=1 /site_id_1=CAM_SITE_WHALEFALLRIB /location_1="Santa Cruz Basin" /region_1="Pacific Ocean" /country_1=USA /water_depth_1="1674 m"
TGCCGCCGTCATCCTGAGGGAGTGCAGCGACTGTTTTAGAGGTTTGGCTACACATGAGTTGCCGCTTTCCTGTTTCCGTATAATTCCCGCTTTTTCAGCAAGAGCCGTGCCATTATAAATAGTAGCCGCTTGCCTGTCCCTGTGGGACTTCGAGGTCCGATCCTTGTTAAAGCTGTCCTGTATTGCAGGGGCGTTGCCAAACGCAATATGATCAAATCGAAGGCGCGTCCAACATAACTCCCCGAAAATAGGGGAGGGGCGCGAAATGACCTATGAAAATCACATAAGCTGGCAAAGATT
>Regulatory_Region_NCBI_READ_1593710009 /ti=1593710009 /jgi_project_id=3634298 /library_id=CAM_LIB_WHALEFALLRIB /mate=Regulatory_Region_NCBI_READ_1593710010 /sample_id=CAM_SMPL_WHALEFALLRIB /sample_name=WHALEFALLRIB /sample_depth="1674 m" /number_of_sites=1 /site_id_1=CAM_SITE_WHALEFALLRIB /location_1="Santa Cruz Basin" /region_1="Pacific Ocean" /country_1=USA /water_depth_1="1674 m"
GGGATAAAAACCCACTAAATACAACAACTAATGATTACACATCAGGATCACTCCTTGCAGGTGCAACACTAGGAGTTACATATCCACTAAATAACAAAACATCACTAAACATTAACTATAACCTTCAATATACAGACCACACAACATATCTTGAATCAGCTCCAGCAAAATCTGAACTGACTCATGACTTCTCTCACAATATTAACATTGGGGTTAGATACTCTTTTTAGGGGTGTCTGACAACAAATATTTAAAAAAACTCAAAACAACTTCATCAAATCTTCATAAATAGAAGATAAA
>Regulatory_Region_NCBI_READ_1593710135 /ti=1593710135 /jgi_project_id=3634298 /library_id=CAM_LIB_WHALEFALLRIB /mate=Regulatory_Region_NCBI_READ_1593710136 /sample_id=CAM_SMPL_WHALEFALLRIB /sample_name=WHALEFALLRIB /sample_depth="1674 m" /number_of_sites=1 /site_id_1=CAM_SITE_WHALEFALLRIB /location_1="Santa Cruz Basin" /region_1="Pacific Ocean" /country_1=USA /water_depth_1="1674 m"
CTCCTGGATCTAAAAAAATATTATTATCAATATTTATTTTTTTATTGGTAAGTATTGTTTTTTCATTTTTAATATCATATATTGTAATAAAGATATGGTGTATGTTATGATTTTCAGACATAAACTTTATAGTTCTATTATTGCCAAGTAAAAAATGTATTTGTTGAGGAGACATTTTAAATGTTTTTAATGTTTCTAAAAGTTCCTCTTTATTCATTTTACCAACATGTTTCATCTGAACTGTAGTTAAATGTATAATGGCCTGAATATTTAAGACAGGAATTCAGCGAAGTTAATTTC
>Regulatory_Region_NCBI_READ_1593710161 /ti=1593710161 /jgi_project_id=3634298 /library_id=CAM_LIB_WHALEFALLRIB /mate=Regulatory_Region_NCBI_READ_1593710162 /sample_id=CAM_SMPL_WHALEFALLRIB /sample_name=WHALEFALLRIB /sample_depth="1674 m" /number_of_sites=1 /site_id_1=CAM_SITE_WHALEFALLRIB /location_1="Santa Cruz Basin" /region_1="Pacific Ocean" /country_1=USA /water_depth_1="1674 m"
TAACAAAACACAACTTATTAAAGACATACAAAACCTTCTAAATACATACCAAGGAATAAGCGCTACTTCCATAAATCCTGACATTTTGGAGTTCATGGACGAAGAAACTTTAAAAAGCATTATAGGTACTCTTCTAGATCAAAAAGAAGCTTCGAAAGAATCAGATATAGAATGGTTAGAACAGTTTAAGAGCAACAAAGAATAATATGCATATTAATTAACAAAATTCAAATTGTTTGTAATTGTTAACTAAGTACGTAGTATAATTTTAAACAAATAAATATAAAACCAAGGATATTA
>Regulatory_Region_NCBI_READ_1593710201 /ti=1593710201 /jgi_project_id=3634298 /library_id=CAM_LIB_WHALEFALLRIB /mate=Regulatory_Region_NCBI_READ_1593710202 /sample_id=CAM_SMPL_WHALEFALLRIB /sample_name=WHALEFALLRIB /sample_depth="1674 m" /number_of_sites=1 /site_id_1=CAM_SITE_WHALEFALLRIB /location_1="Santa Cruz Basin" /region_1="Pacific Ocean" /country_1=USA /water_depth_1="1674 m"
TTTTCAAAACTAACCGGGATGAGCCCGTATTAGCACTCACCCCAGGCGAGTGCTAACAGCATGTATTGAATCCATCTGTTTTTGTCAACAGAAGACAACGCAAAAATGCAAAAATGTCATGATTTCAGCGATGTTCTCGCGTTTACGAGAAAAACAAGGCACCAACTATCGGTATCGGCCAGATCGCCGCAAAAAAGATCCATATGCCTATCACGGCGCAGCCCCCGCAACAAAGGACATTATTGTGGCAATGTCGTGCCCCTTGTCAGGCAATATGATCACATTTCCCGACCTGACTTA
>Regulatory_Region_NCBI_READ_1593710248 /ti=1593710248 /jgi_project_id=3634298 /library_id=CAM_LIB_WHALEFALLRIB /mate=Regulatory_Region_NCBI_READ_1593710247 /sample_id=CAM_SMPL_WHALEFALLRIB /sample_name=WHALEFALLRIB /sample_depth="1674 m" /number_of_sites=1 /site_id_1=CAM_SITE_WHALEFALLRIB /location_1="Santa Cruz Basin" /region_1="Pacific Ocean" /country_1=USA /water_depth_1="1674 m"
AAAACACAACAAAATACTTATCTTAGCGTAGTAGTTTTATGCATATGAACAAACAAACATTTCTCTCACTTCTTCTTGGAGTATTTATCCATGTTGGGCTGCTAGCTCAACCTACTTTTTTAGATTATCAAATTGTTGAAGCTGTTGGCTTTAAGAATTTGGATAACACTTCCTTTAATAATTATCGTTTTATACAAAATAAATCCTTGTATGACGAGAAGTGGGACACTTTGGCTCAACCTACTTTTTGGAGAACATTAATGAGAATGGATGAAGATTCTGCTTTGTTGAACATTGGTG
>Regulatory_Region_NCBI_READ_1593710295 /ti=1593710295 /jgi_project_id=3634298 /library_id=CAM_LIB_WHALEFALLRIB /mate=Regulatory_Region_NCBI_READ_1593710296 /sample_id=CAM_SMPL_WHALEFALLRIB /sample_name=WHALEFALLRIB /sample_depth="1674 m" /number_of_sites=1 /site_id_1=CAM_SITE_WHALEFALLRIB /location_1="Santa Cruz Basin" /region_1="Pacific Ocean" /country_1=USA /water_depth_1="1674 m"
GCAGTGACTCCAAATCCTTTTCTAATTGCACCTCAGGCATACAGCGAAGGCTTCCTTGATGACGACGCTTGGTGGATCGAAGTACATCTAAACCGCGAACGCTAACCAATAGCATATAAAGTGCGCAAGCCCCTTTCTTGGGCGGTAAATGGTCTATGCAGAGCAAACCCATATAGAATGCGGCTTTACGCCAAATAATGGGCGTCAAAATAAAGTTAAATGGTTTGCTAGCAACCCGTTTGCTAGCAAACCATTCGTTAGCAGTGGCTGGTTAGCAGATTTGCTTTTACCGGTTGCGGA
>Regulatory_Region_NCBI_READ_1593710303 /ti=1593710303 /jgi_project_id=3634298 /library_id=CAM_LIB_WHALEFALLRIB /mate=Regulatory_Region_NCBI_READ_1593710304 /sample_id=CAM_SMPL_WHALEFALLRIB /sample_name=WHALEFALLRIB /sample_depth="1674 m" /number_of_sites=1 /site_id_1=CAM_SITE_WHALEFALLRIB /location_1="Santa Cruz Basin" /region_1="Pacific Ocean" /country_1=USA /water_depth_1="1674 m"
AATACGAAAAATGGACACATCCAGAAACCAACAACATTGTTGAAATTGCTTTAGTTAAATCTTCCAATTATATTTCTTTTCGTTGGACAGCCAATGAAAATGTAGATATTAATTTTGTAGGCTATTACCAAACAGGCTACGATAGCGATATTTCGGCTTTTAGAAATAGAACAAATGCCTCCTTAATTTTAAATACAAAGATTGCCAAAAGAATATCCTTTGCTAATTCCTTCGATATTTCTTACGAACACAAACCCATAGTACCAATAATTAAAACCATTTATACCTTTAAAACAGGAT
>Regulatory_Region_NCBI_READ_1593710314 /ti=1593710314 /jgi_project_id=3634298 /library_id=CAM_LIB_WHALEFALLRIB /mate=Regulatory_Region_NCBI_READ_1593710313 /sample_id=CAM_SMPL_WHALEFALLRIB /sample_name=WHALEFALLRIB /sample_depth="1674 m" /number_of_sites=1 /site_id_1=CAM_SITE_WHALEFALLRIB /location_1="Santa Cruz Basin" /region_1="Pacific Ocean" /country_1=USA /water_depth_1="1674 m"
ATGAGTTTTTTACAAACATTAATCTCTATCTTAAAAGCTGCTGTAGTTGGAAGTAGTAAAGTGCAGTCATCAAGTTTGCTCTATTGTTCTCTGAGCGATTACCAAGAATCTAATTTGGCAAACTACTTATCGGGTTGTTGCCTTAGCAATATTTATTAAGTCTTAACCTGTAGCCATGAAGCAGCTGACCGATTAGTTCATTAGCTAAGCAACAGCCCTTGCCAATGATATTTGTACTTTAAAAGCGCACAAATGCTATCGGGCACAAGGTATTAATTCTGCTGAAATATTATGGTTAGT
>Regulatory_Region_NCBI_READ_1593710316 /ti=1593710316 /jgi_project_id=3634298 /library_id=CAM_LIB_WHALEFALLRIB /mate=Regulatory_Region_NCBI_READ_1593710315 /sample_id=CAM_SMPL_WHALEFALLRIB /sample_name=WHALEFALLRIB /sample_depth="1674 m" /number_of_sites=1 /site_id_1=CAM_SITE_WHALEFALLRIB /location_1="Santa Cruz Basin" /region_1="Pacific Ocean" /country_1=USA /water_depth_1="1674 m"
GTTTATATTAACAAGTTTGACATGATTATATTTAAGTGAATTTGATACTAAACTGTCTATAGCTGAGTTTATATTGAAACTCAGCTATAGACAGCATCTGGAAACTAAATGTGGATTGTTGTTTTATATTGGAGTAGACGGGGTTAAGTAACACAGCAGTTGCAGACATGATTTTAGAATTATATCGCCTGTTTTGAGAAATTGTCAAAAATCGTTTTTAAAGCGTATTTGTGCTACAAAGAATAGAAAAATTAATGGTCTAATATATCATATTATTTCAATTTTAAGGATACTGTAAAA
>Regulatory_Region_NCBI_READ_1593710339 /ti=1593710339 /jgi_project_id=3634298 /library_id=CAM_LIB_WHALEFALLRIB /mate=Regulatory_Region_NCBI_READ_1593710340 /sample_id=CAM_SMPL_WHALEFALLRIB /sample_name=WHALEFALLRIB /sample_depth="1674 m" /number_of_sites=1 /site_id_1=CAM_SITE_WHALEFALLRIB /location_1="Santa Cruz Basin" /region_1="Pacific Ocean" /country_1=USA /water_depth_1="1674 m"
CCGGGCGGCGATGTGATCCTGATCTGTACTGGCGACGGCATTCGTGCGGTGGCAACTGGCGATGGTTCGCCGTTACCTTCTTCTTCACCGTCGCAAGGTCATTCAACCGGGCATGGGTTTTGTTCGCTATGTGCATCCCATCACGGGGCGGTGGCAAGTTTCATCGCACCGCTTGGCGTGCCGGTTTCGGTTGTTCAGGACGCGGAATATGCACAGGCGCGCCTGATTGCCACGCGCATGACCCGGGCGCGCACCCGTCATTCGCGGGCGCCACCGGTTTCCATCTGATTTCCCGATAAA
>Regulatory_Region_NCBI_READ_1593683121 /ti=1593683121 /jgi_project_id=3634298 /library_id=CAM_LIB_WHALEFALLRIB /mate=Regulatory_Region_NCBI_READ_1593683122 /sample_id=CAM_SMPL_WHALEFALLRIB /sample_name=WHALEFALLRIB /sample_depth="1674 m" /number_of_sites=1 /site_id_1=CAM_SITE_WHALEFALLRIB /location_1="Santa Cruz Basin" /region_1="Pacific Ocean" /country_1=USA /water_depth_1="1674 m"
TGTTTAATTTAATTAAAAAGCTCTTTTAAATTCTGGGTAAGCTTCAACACCACACTCATTTACATCTAACCCCTCAAGTTCCTCATCATGAGCAACTTTTAGAGGGATGATTTTGTTTATAATGAATAATACAATATAACTACTTACAAAAGCAAAAATTGCAATAGTTATAACTCCTTTTTATTTGTCCAAAAATGTAAATATCCTTCACCTGGGTTACTAGCCAAATATACCAAACAGCTTAAAGGTTCCCCCAATATACCCATTTTCCCAGGATGAACCGGAATTAAAGGCCCCCCA
>Regulatory_Region_NCBI_READ_1593683192 /ti=1593683192 /jgi_project_id=3634298 /library_id=CAM_LIB_WHALEFALLRIB /mate=Regulatory_Region_NCBI_READ_1593683191 /sample_id=CAM_SMPL_WHALEFALLRIB /sample_name=WHALEFALLRIB /sample_depth="1674 m" /number_of_sites=1 /site_id_1=CAM_SITE_WHALEFALLRIB /location_1="Santa Cruz Basin" /region_1="Pacific Ocean" /country_1=USA /water_depth_1="1674 m"
GCCGGCTTCGCCTAACGCAAAGGTGGTGAATAGAGAAAAGCCTGCTGTTCCAGATGTGCCCATTACAGAAGTTTCAGGGCTGCGGTATCCTTGTTTACGAAGGTCTCGGAAATTTACTGAGTGCGAGCCTTCGGGGTTGGCATGACTTCGTATGTATTTTGCGACGTATTGTTCAATTTCAAACACCAGGTTGCCTAAGCTTAAATTCTGGTCAACATTAAAAACGGCTTTGATGCTCGTAGACATGGAGAATGACCCCTAAATGTACTTGTAAATGGTATAATCATATATACATAAAAT
>Regulatory_Region_NCBI_READ_1593683217 /ti=1593683217 /jgi_project_id=3634298 /library_id=CAM_LIB_WHALEFALLRIB /mate=Regulatory_Region_NCBI_READ_1593683218 /sample_id=CAM_SMPL_WHALEFALLRIB /sample_name=WHALEFALLRIB /sample_depth="1674 m" /number_of_sites=1 /site_id_1=CAM_SITE_WHALEFALLRIB /location_1="Santa Cruz Basin" /region_1="Pacific Ocean" /country_1=USA /water_depth_1="1674 m"
CAAGACGATGTCTTTGTTACAATGATGCGAAGCGCATTTGAGCAGAGTAGCAGCGCACAATTTGATGCTTGGGGCGGGACGCATAGCGCCAAACTCGATTTGCAATGGCCGGGCGAGCCCAGTCTGCGCACTTTAGATGACCTGTATATTGGCCTTTATTTGCAGAAAATGAACGCGCAATTGGCTCTCAACGCAGATGCCGAGGCCTTGGCGACAAGCCCCTTCGCCGCGATGGTGCGCAATTACTCCGCACAAGGAATATTGCCCCAGAACAACGGCTTAATCGAAATTACAGCAAGC
>Regulatory_Region_NCBI_READ_1593683233 /ti=1593683233 /jgi_project_id=3634298 /library_id=CAM_LIB_WHALEFALLRIB /mate=Regulatory_Region_NCBI_READ_1593683234 /sample_id=CAM_SMPL_WHALEFALLRIB /sample_name=WHALEFALLRIB /sample_depth="1674 m" /number_of_sites=1 /site_id_1=CAM_SITE_WHALEFALLRIB /location_1="Santa Cruz Basin" /region_1="Pacific Ocean" /country_1=USA /water_depth_1="1674 m"
TTGTTTGGATACAGTTGATTGAATACTTAATGCATTTGAAATCTGTTTAACATTATTTATCAAACCATTGGCAAAAGAAGAACCCTGACTCTGATTTTGAAGTTCAACTCTATCTACTTTTAAAGGCTTACTATTAGAATCTAATTCAACTTGATTCACACCTTTTGCTTGATTTAAGTTCGACTGAGTAACATTTGAAAAACCCAAAGTATTTACTGAATTTAGTTCCATAATAAGTACCTCCTTTCTAATTTATAACTAATTATACACTAATTTTTATTATTCTTTTCTTAAAATTAA
>Regulatory_Region_NCBI_READ_1593710360 /ti=1593710360 /jgi_project_id=3634298 /library_id=CAM_LIB_WHALEFALLRIB /mate=Regulatory_Region_NCBI_READ_1593710359 /sample_id=CAM_SMPL_WHALEFALLRIB /sample_name=WHALEFALLRIB /sample_depth="1674 m" /number_of_sites=1 /site_id_1=CAM_SITE_WHALEFALLRIB /location_1="Santa Cruz Basin" /region_1="Pacific Ocean" /country_1=USA /water_depth_1="1674 m"
TACATGATTACTTGCTTCATCTGAAATATAATCCCGATTTGTTGAATTAGCTCGAATATTTGAGGGCGCATTGCTACAACCAACAAGTACGCTCGACAAGATGAGCGAAATAAGGATTAATTTCTTCATAAGTTAATTATTGTCCTTGATTAAATTCATTCTTTCCTAAAATGCTCTTGTTCTAGTGTATATCCACGCACGAAATTACACATTTCTTCTGCATCACAAAATTTTTAATTTCATCACCCTTCAAAAATCAGGATTTCTATATTCAACCATATCGCATTCATTTGTTAGCGA
>Regulatory_Region_NCBI_READ_1593710383 /ti=1593710383 /jgi_project_id=3634298 /library_id=CAM_LIB_WHALEFALLRIB /mate=Regulatory_Region_NCBI_READ_1593710384 /sample_id=CAM_SMPL_WHALEFALLRIB /sample_name=WHALEFALLRIB /sample_depth="1674 m" /number_of_sites=1 /site_id_1=CAM_SITE_WHALEFALLRIB /location_1="Santa Cruz Basin" /region_1="Pacific Ocean" /country_1=USA /water_depth_1="1674 m"
TACAAATATTTCATTAGTTTAAATCTAAATGTAAGCAATATCTTAAATACTCGAAGCATTGTAACAGGTGGATACGAACAACTTCGCTATGACCTTGAAGACAGAAATCCTGACAAATTCAACCCAAAACTTTATTATTTATACGGTCGTCAGTTCTTCTTAAATGTTAGTCTAAGATTCTAAATTAGTAAAAAAGTTTTCGAGTAATTAGTTGTCGAGTTTTTTACCATCCGAAAACTTACTACTCGAAAACTTACTACTCGAAAACTCAACAACTTTTTAAACTTTATAACTCAAAAA
>Regulatory_Region_NCBI_READ_1593710394 /ti=1593710394 /jgi_project_id=3634298 /library_id=CAM_LIB_WHALEFALLRIB /mate=Regulatory_Region_NCBI_READ_1593710393 /sample_id=CAM_SMPL_WHALEFALLRIB /sample_name=WHALEFALLRIB /sample_depth="1674 m" /number_of_sites=1 /site_id_1=CAM_SITE_WHALEFALLRIB /location_1="Santa Cruz Basin" /region_1="Pacific Ocean" /country_1=USA /water_depth_1="1674 m"
AATCATTAATTTTGATGTTGCACAACTAAGACAGCTCCAGAGATCCTCCCCCAAAAAAAACTGTAATCGAGTTTAAGCATCATGTTTGAAAAAATGTTTAGCCATAAAAATGAACCGGATTTTACCGGTTATTTTCAAAGGTATCCGAATCGGTCTTTTCCTGGTTGCCGGGAACTTGATTAATTCAAAGTATAAGGATTATTTAGCACTATGCACATTTACCATGGAAAAAATACTCTCTTTTGGATAAAGACCAAAAATGTTTAATACTTTATCCTTGTTGAAAGAATAAAGGGACGT
>Regulatory_Region_NCBI_READ_1593710452 /ti=1593710452 /jgi_project_id=3634298 /library_id=CAM_LIB_WHALEFALLRIB /mate=Regulatory_Region_NCBI_READ_1593710451 /sample_id=CAM_SMPL_WHALEFALLRIB /sample_name=WHALEFALLRIB /sample_depth="1674 m" /number_of_sites=1 /site_id_1=CAM_SITE_WHALEFALLRIB /location_1="Santa Cruz Basin" /region_1="Pacific Ocean" /country_1=USA /water_depth_1="1674 m"
CGGGTAGATGGTTGGGCTGGCGCCGATCGGCGCACAAGGTGGTTTTCCCGCTGCCGCTAGGGCCCATAATGGCCGTAATTTTGCCACGGGGAATCTCTACGGAAACACCATTAAAAATACGGCGACCAGAGCGGGAAAATACAACATCCTTCAATGAAATGTACGAGCTCAAACCCATACTCCTTACCTTTCAGCCCATAGCCTTTAGCTTTCGGCCCGTTGCGTTCAGCTCTTCAACGCACAGCACTTAGCTTTCAAAGAGCGGCTACATTATGCCAAGGAGCCCTCAAGCTCAATCAG
>Regulatory_Region_NCBI_READ_1593710472 /ti=1593710472 /jgi_project_id=3634298 /library_id=CAM_LIB_WHALEFALLRIB /mate=Regulatory_Region_NCBI_READ_1593710471 /sample_id=CAM_SMPL_WHALEFALLRIB /sample_name=WHALEFALLRIB /sample_depth="1674 m" /number_of_sites=1 /site_id_1=CAM_SITE_WHALEFALLRIB /location_1="Santa Cruz Basin" /region_1="Pacific Ocean" /country_1=USA /water_depth_1="1674 m"
TATTCAAATAAAGGATAATCGATATTTTAGGAATTGATCTTACTTATCTCTAAAATCGTTCATTCTTTCAATTTCTAGCCCCTTGTGTTTACCTATTACTTTTATGAAATCAAGTACTTCTCTATTAAACTTGAATGCTAGATTCCTTAATTTAAGAGGAAATAGACTGTCATCCTTTTTAGTGAAAAGGAAATAATTGGGGTTGTACTCTATTGCTTTTATTTCACCCCAAGAATTGTTTGTTCTTTGCAAAAAAGCTTTTTTTCCATGCTAATTTGTTCTTCATCAATAAAGAAAAAG
>Regulatory_Region_NCBI_READ_1593710502 /ti=1593710502 /jgi_project_id=3634298 /library_id=CAM_LIB_WHALEFALLRIB /mate=Regulatory_Region_NCBI_READ_1593710501 /sample_id=CAM_SMPL_WHALEFALLRIB /sample_name=WHALEFALLRIB /sample_depth="1674 m" /number_of_sites=1 /site_id_1=CAM_SITE_WHALEFALLRIB /location_1="Santa Cruz Basin" /region_1="Pacific Ocean" /country_1=USA /water_depth_1="1674 m"
AATAGACATATAAAAGATAACTACAAGAAGGCGTATAGGTTTCAACATGTACGAAAATAAGAAATCTAACTGATATTCTTATACTACACATTCTCGGGGAAATTGATATTGTACTTTTGGAGTCTTCTGTGCAATGCATTCTGGTTTAAATTGAGAAGTTTAGCAGCCTGTACCTTGTTATAAATACACTCTTTTAAGGCATAAATTCACATGTTTATAGAGGTAAGATATCTTAAACAAAAAATAGGACTCCTAGGGATCCAATAAAAAACAATGGTTATGCACATACTAAATATTGTT
>Regulatory_Region_NCBI_READ_1593710572 /ti=1593710572 /jgi_project_id=3634298 /library_id=CAM_LIB_WHALEFALLRIB /mate=Regulatory_Region_NCBI_READ_1593710571 /sample_id=CAM_SMPL_WHALEFALLRIB /sample_name=WHALEFALLRIB /sample_depth="1674 m" /number_of_sites=1 /site_id_1=CAM_SITE_WHALEFALLRIB /location_1="Santa Cruz Basin" /region_1="Pacific Ocean" /country_1=USA /water_depth_1="1674 m"
TCCTTTATTGGAAAAGAAGAGATCATCCACTTTTTTAATATTAATAAGGTGGATCGCCTTTATGATTTGCATACTTCTTTTTGAGACTTTTTGACGTTCTATTCTCTCGTGAAGAGATATTTGATAACTCAAAAACTCATGAACAAGATTTAAAGTGTAAGCATCGACACCCGCATCTCATAGTCTTGAATTAATACTCCGTTAAGGATTGACGTAACTATTACTTGCCTGATGCTTCCCAAGAGTAACCGCTCCAAGATTTTACTCTATTTTAAAGGATCCTTTCGGTTTTGAGGTTCT
>Regulatory_Region_NCBI_READ_1593710612 /ti=1593710612 /jgi_project_id=3634298 /library_id=CAM_LIB_WHALEFALLRIB /mate=Regulatory_Region_NCBI_READ_1593710611 /sample_id=CAM_SMPL_WHALEFALLRIB /sample_name=WHALEFALLRIB /sample_depth="1674 m" /number_of_sites=1 /site_id_1=CAM_SITE_WHALEFALLRIB /location_1="Santa Cruz Basin" /region_1="Pacific Ocean" /country_1=USA /water_depth_1="1674 m"
TGCTTTGGCCACCATCCTGGATAGCCGGGCCAAGCACTATTACGAGATACTCCGCGAGAGCATTACACCCGGTAACGCTGCTTTTACCGACCGTATGGAGCTGCTCACAGCGCAACTGGGCAATGAACAAAGCGCCTTCCAGTTGCTGAGTAATCAAGTGCACCAACAGGCTAGCATCATGGCTTTTAATGATGCCTTTCACTTGATCGCTATCATGCTGGGCTTCTCCATGGTTTTCGTACTGCTGACCAAAGCCATTCCCAAACCTGTCGCTGCCAAGCCAGCCACTGCGAACGAAAA
>Regulatory_Region_NCBI_READ_1593710614 /ti=1593710614 /jgi_project_id=3634298 /library_id=CAM_LIB_WHALEFALLRIB /mate=Regulatory_Region_NCBI_READ_1593710613 /sample_id=CAM_SMPL_WHALEFALLRIB /sample_name=WHALEFALLRIB /sample_depth="1674 m" /number_of_sites=1 /site_id_1=CAM_SITE_WHALEFALLRIB /location_1="Santa Cruz Basin" /region_1="Pacific Ocean" /country_1=USA /water_depth_1="1674 m"
ATATGAAGCGATGCCCCCTTCATCGCCGCGTGATATCCGGTAAAAACCAACCCCAAAACAACCCACAACCCCTTGTGGGCATCCGACTCATTGAAACACAATCGTCACACCATCCTGTCCACCTGTTTATCCACAGTTACACAGGCGACGCCAGCGATTCCAAGTCCGTCCGGCCTTGAAAATTCATGCCATGGAAAAACATCAATTTTCATATAAATATCAAAATGTTACGTATATTTTCCATGATAGAAAACTCATCGAAATGCAGATGTCGGTGCTTGGTACTGGATTTGAAAGCAA
>Regulatory_Region_NCBI_READ_1593710616 /ti=1593710616 /jgi_project_id=3634298 /library_id=CAM_LIB_WHALEFALLRIB /mate=Regulatory_Region_NCBI_READ_1593710615 /sample_id=CAM_SMPL_WHALEFALLRIB /sample_name=WHALEFALLRIB /sample_depth="1674 m" /number_of_sites=1 /site_id_1=CAM_SITE_WHALEFALLRIB /location_1="Santa Cruz Basin" /region_1="Pacific Ocean" /country_1=USA /water_depth_1="1674 m"
TATCCATTAGATCTAACTGCTTTTTTAAATCCACTATTTCTACTTTGTAAAAATCTATGTGCTGAAAGTTGGGTTTTTGGTGTTCTCTTCTAAAACTTCAACCCTGAATTGCTTGGTTGTTTAAAGGCGATTGGAAAGCTAAAGTAACTTTTCAGGTATCACCCTTCATAATAAAGCATTCAAACCCCATCCACTTTTTTAAGATAATTGTAGTTTAGTCTTCCAGCCCACTTTTTTTTAACACTTTTTTCCACAAAGGCGCCGGAGAATCCCGTAGGTTTTAACTAACACCCCCTTTCT
>Regulatory_Region_NCBI_READ_1593710769 /ti=1593710769 /jgi_project_id=3634298 /library_id=CAM_LIB_WHALEFALLRIB /mate=Regulatory_Region_NCBI_READ_1593710770 /sample_id=CAM_SMPL_WHALEFALLRIB /sample_name=WHALEFALLRIB /sample_depth="1674 m" /number_of_sites=1 /site_id_1=CAM_SITE_WHALEFALLRIB /location_1="Santa Cruz Basin" /region_1="Pacific Ocean" /country_1=USA /water_depth_1="1674 m"
ACCACTGGGCAAGGTTTCTGCAAACCCCATGAACTCAGCTGAACTGAGGTGCATGACACCGAGTTGATAGGCTTGTTTCGTCCCTGTGTCATTATAAAAGAGGGTTTTGTCTTGCTGCTTGGCGGACAGGATTCTTTCTCTTATGTCTGTCATTGGACACTCTCTTTTTAAATTGAAGTATAGCATCTATAAAGGTGATGGTTATTAGATAGTTCTTAACTTTTATAATTAATTCATTTGCTGGTACATTAATAAAAAAATTAGATATAATAATTTCAGTTAAACTGTACTTTAGGAATG
>Regulatory_Region_NCBI_READ_1593710835 /ti=1593710835 /jgi_project_id=3634298 /library_id=CAM_LIB_WHALEFALLRIB /mate=Regulatory_Region_NCBI_READ_1593710836 /sample_id=CAM_SMPL_WHALEFALLRIB /sample_name=WHALEFALLRIB /sample_depth="1674 m" /number_of_sites=1 /site_id_1=CAM_SITE_WHALEFALLRIB /location_1="Santa Cruz Basin" /region_1="Pacific Ocean" /country_1=USA /water_depth_1="1674 m"
GCGGTAGAAGGAAGCTTGCTTCCTTTGAGAGCGGCGGACGGGTGAGTAATGCCTAGGAATCTGCCTGGTAGTGGGGGATAACGTTCGGAAACGGACGCTAATACCGCATACGTCCTACGGGAGAAAGCAGGGGACCTTCGGGCCTTGCGCTATCAGATGAGCCTAGGTCGGATTAGCTTGTTGGTGAGGTAATGGCTCACCAAGGCAACGATCCGTAACTGGTCTGAGAGGATGATCAGTCACACTGGAACTGAGACACGGTCCAGACTCCTACGGGAGGCAGCAGTGGGGAATATTGGA
>Regulatory_Region_NCBI_READ_1593710836 /ti=1593710836 /jgi_project_id=3634298 /library_id=CAM_LIB_WHALEFALLRIB /mate=Regulatory_Region_NCBI_READ_1593710835 /sample_id=CAM_SMPL_WHALEFALLRIB /sample_name=WHALEFALLRIB /sample_depth="1674 m" /number_of_sites=1 /site_id_1=CAM_SITE_WHALEFALLRIB /location_1="Santa Cruz Basin" /region_1="Pacific Ocean" /country_1=USA /water_depth_1="1674 m"
CCTAAATAGCTTTCGAGGAGAACCAGCTATCTCCGAGCTTGATTAGCCTTTCACTCCTATCCACAAGTCATCCGCTAACTTTTCAACGGTAGTCGGTTCGGTCCTCCAGTGCCTGTTACGGCACCTTCAACCTGCCCATGGATAGATCGCCCGGTTTCGGGTCTATACCCAGCGACTAAACGCCCTATTAAGACTCGGTTTCCCTACGCCTCCCCTAGACGGTTAAGCTCGCCACTGAATATAAGTCGCTGACCCATTATACAAAAGGTACGCAGTCACAGAACAAGTCTGCTCCCACTG
>Regulatory_Region_NCBI_READ_1593710893 /ti=1593710893 /jgi_project_id=3634298 /library_id=CAM_LIB_WHALEFALLRIB /mate=Regulatory_Region_NCBI_READ_1593710894 /sample_id=CAM_SMPL_WHALEFALLRIB /sample_name=WHALEFALLRIB /sample_depth="1674 m" /number_of_sites=1 /site_id_1=CAM_SITE_WHALEFALLRIB /location_1="Santa Cruz Basin" /region_1="Pacific Ocean" /country_1=USA /water_depth_1="1674 m"
AAATTCCAGTAGAGGAAATCGGAAAGCTCTGGAATGAAATCTGTGTTCCTGCAGGATGCAAACCAGTCAAACTACTCTTTTCAAAAAACCAGCCCCATCCCCAAGACGATCAAGGCGCGGTGGAAAGAGCGAGTTGCCTACCATGACCTGGAATGGTGGCGGCAATATTTCACCCTCATCACTGAGTCGAAATGGATGACTGAAAAATCCCACCAGAATCTTGGGTGGGTCTGCCTGCCAACGAATCTTGGAAAAGTTCTTGACCTGACATACCACGATGACGGCGTGAAAGGTTCCTAC
>Regulatory_Region_NCBI_READ_1593710906 /ti=1593710906 /jgi_project_id=3634298 /library_id=CAM_LIB_WHALEFALLRIB /mate=Regulatory_Region_NCBI_READ_1593710905 /sample_id=CAM_SMPL_WHALEFALLRIB /sample_name=WHALEFALLRIB /sample_depth="1674 m" /number_of_sites=1 /site_id_1=CAM_SITE_WHALEFALLRIB /location_1="Santa Cruz Basin" /region_1="Pacific Ocean" /country_1=USA /water_depth_1="1674 m"
GGCGTTGTTTGTATCCGCGCCGGTCAATGACGCCGAGAATCCTGAGGAGGGTGGCCCGCCATGACGCCATTCTTACTGTATGCCATGGCAGGGGCTGCGCTCTGTGGCATTGGCCTGTTCGGGTTGCTCCGCCTGTCACACCTGCTGCGCAAGCTTCTGGCTTTCAATATCATGGGATCTGGCGTGTTTCTGATTATGGTGGGGTTGCCCCAGCACCGGAGTGGACCGGACCCAGTGCCCCAGGCTCTGGTGCTTACCGGTATTGTGGTGGCTATTGCCGCTACCGCACTGGCTGTGGTG
>Regulatory_Region_NCBI_READ_1593710947 /ti=1593710947 /jgi_project_id=3634298 /library_id=CAM_LIB_WHALEFALLRIB /mate=Regulatory_Region_NCBI_READ_1593710948 /sample_id=CAM_SMPL_WHALEFALLRIB /sample_name=WHALEFALLRIB /sample_depth="1674 m" /number_of_sites=1 /site_id_1=CAM_SITE_WHALEFALLRIB /location_1="Santa Cruz Basin" /region_1="Pacific Ocean" /country_1=USA /water_depth_1="1674 m"
GAAAAGCACGTAGTGCTACAAGCTCCACTTCTGCAACCCTACAAGGTGCATACGAATCAGCAGTGCAATCTGCAAGAAAGCAAATATTGGGATATTATTTTACTTCAGTGAGCTCATATATTGAAAATGTCGATGATTCCCTTTTGAATGAATTGGCAGTTGAATCCTCTTTCAAATTAGTATCAACTCCCATTACACGTTGTTATGTGGAACCCTTATTCAATGATGGGATGTACTCTTACCTGGTGTATATAGAGATGGAAACTGAGCAGTATAAATAACGGCTAANATTGGAGATTT
>Regulatory_Region_NCBI_READ_1593710959 /ti=1593710959 /jgi_project_id=3634298 /library_id=CAM_LIB_WHALEFALLRIB /mate=Regulatory_Region_NCBI_READ_1593710960 /sample_id=CAM_SMPL_WHALEFALLRIB /sample_name=WHALEFALLRIB /sample_depth="1674 m" /number_of_sites=1 /site_id_1=CAM_SITE_WHALEFALLRIB /location_1="Santa Cruz Basin" /region_1="Pacific Ocean" /country_1=USA /water_depth_1="1674 m"
CAAACATAGCAGCAATATCATTAATGATTTAGAAAGGTTAAAAATCACGAGTAGCCAAAGTAAGATTAATTACCGTTAATGATACAAGAGTTATTGAATTATTCAATCACTATTCTCACAACTACACTCTATAAAATAATAACTTGTCACTATCCCCAGTATCTAACCGCATGCCAGCTGTAGCTGAGCTTTATAGGTTATACGCCATGTAATAAGTGCCATTACCTAGCCTATGTAATGTCGTGTAATGGTTATCTTGAGTGCTCAACTACTATGATATCAAACCTGAAGTGAAAGTTT
>Regulatory_Region_NCBI_READ_1593710978 /ti=1593710978 /jgi_project_id=3634298 /library_id=CAM_LIB_WHALEFALLRIB /mate=Regulatory_Region_NCBI_READ_1593710977 /sample_id=CAM_SMPL_WHALEFALLRIB /sample_name=WHALEFALLRIB /sample_depth="1674 m" /number_of_sites=1 /site_id_1=CAM_SITE_WHALEFALLRIB /location_1="Santa Cruz Basin" /region_1="Pacific Ocean" /country_1=USA /water_depth_1="1674 m"
TTCGTCATTAAGAGAGGAGAGCAGAATAATAAACCCATGAGGGTTTTTACTGATTATTTCTTTGAGTAATGAAGGTAATACCTTCTCCCATGATTGCATCTGGATACCGGGAACAGTCCGTTCGGGTGCATTGCTCAAAGCTGTTATAACAATACTTTGTCCCCTGAATCTCTTTTGTCATGACGCTCTCAAAAAGCAGCTGCCCGTTTTCATCAACAATATTTGCAGAAAGCCCAGGGAAATCCACCTTGCTTTGGAATTCTTGCAATAAACCTAAATCCTCCGGGCAGAATCATGGAG
>Regulatory_Region_NCBI_READ_1593711064 /ti=1593711064 /jgi_project_id=3634298 /library_id=CAM_LIB_WHALEFALLRIB /mate=Regulatory_Region_NCBI_READ_1593711063 /sample_id=CAM_SMPL_WHALEFALLRIB /sample_name=WHALEFALLRIB /sample_depth="1674 m" /number_of_sites=1 /site_id_1=CAM_SITE_WHALEFALLRIB /location_1="Santa Cruz Basin" /region_1="Pacific Ocean" /country_1=USA /water_depth_1="1674 m"
CTTCCTTAATCTGGATTTGGCCGAAGCGATTCGAATTTCAATTTGACACATAACATTTATATCGTAGCCTTAAAGGCCACTTTGCCAAGACTTCTATCTCAGCACATTGATTTAACTCAAACTAATCCAAAACCTAGGACTGGTCAATCTCCTACGACATGTGCGGTCTTCATGTCTGGCGAGAAAAACGATCATTGAGGCCACTATCACGATTTTCCAACTTAGTAACAAGTGTATGATTTTAAATATATTAGTATGGCTGTAATACTTTGTTTCCAGATTTTAGCCTCTACGATCATT
>Regulatory_Region_NCBI_READ_1593711069 /ti=1593711069 /jgi_project_id=3634298 /library_id=CAM_LIB_WHALEFALLRIB /mate=Regulatory_Region_NCBI_READ_1593711070 /sample_id=CAM_SMPL_WHALEFALLRIB /sample_name=WHALEFALLRIB /sample_depth="1674 m" /number_of_sites=1 /site_id_1=CAM_SITE_WHALEFALLRIB /location_1="Santa Cruz Basin" /region_1="Pacific Ocean" /country_1=USA /water_depth_1="1674 m"
GAGAGAACACGCAAACAATAAAAAGAATAATGTACAGAAAAAATAATTACCCTTCAGGTTCATGATTTTTATTTTTATCTATCCGTTCTTGCATCAACTCTTCCAAACGGAGAACTGCATTGCACCCTTCTAGTTCTTCGGTTTGTTTTGCTCGCTGATCTTTAATGCTTAAATCCTTGTGCTCTTCCCTAAAAGCTTCACTTAACTTGTCACAAGCATCTAATTCCGCTGTGTATTGATCTTTGATTTTTTTAAACCTTCTTTATCATCCATTGGAAGTTCATCGATTTTTCAAAGATT
>Regulatory_Region_NCBI_READ_1593711136 /ti=1593711136 /jgi_project_id=3634298 /library_id=CAM_LIB_WHALEFALLRIB /mate=Regulatory_Region_NCBI_READ_1593711135 /sample_id=CAM_SMPL_WHALEFALLRIB /sample_name=WHALEFALLRIB /sample_depth="1674 m" /number_of_sites=1 /site_id_1=CAM_SITE_WHALEFALLRIB /location_1="Santa Cruz Basin" /region_1="Pacific Ocean" /country_1=USA /water_depth_1="1674 m"
GCATATATATTGCGCGGCGACAAACAGGCAAGACTACACGCAAAACGCACGGCCTGCGAAGGGATTGATTTTGGAGCGTAATCGGAAATTGCTTTGGTTTTATGTGCGCCACTCAGAGCCCAAAGGCCATAGAGTGGCAGAGAGGAGGTCTGGCGAACTGCTGTCTTAAGTTGTCTCATTCAGTATTATAAGTATCTGTAAAACAACAATAATAATAAATGCATTGTCTTATGCTGTTGTATCATGTTGCACGCAATGGTACTCCTTATGTTGGGTAATATAGCAGTTATCAAGGTGTGG
>Regulatory_Region_NCBI_READ_1593711149 /ti=1593711149 /jgi_project_id=3634298 /library_id=CAM_LIB_WHALEFALLRIB /mate=Regulatory_Region_NCBI_READ_1593711150 /sample_id=CAM_SMPL_WHALEFALLRIB /sample_name=WHALEFALLRIB /sample_depth="1674 m" /number_of_sites=1 /site_id_1=CAM_SITE_WHALEFALLRIB /location_1="Santa Cruz Basin" /region_1="Pacific Ocean" /country_1=USA /water_depth_1="1674 m"
AATAAAATCAATCAAAAAAAATCAGGCTGCATTGGCGATTCCTTTAATTCCGGTAAAATTTTTAACCCCATTGTCCAAACTTATCTTGCCTGTTAACGTCATGGATTTTTTAAATCGATTATTAGGACTGTGGCGTATTAATGATTCGTGGAAGGGCAGATAGATTTAGAAAAAAAATCAGTAAAGGAGATCTTATGGGCTTGCTAAAAAAAATATTTTTTGGAATAGGAATTTTGCTCTTTATCAATATAATCTTAATGGGGGTTAGTATCCTTCAAAACGGTATGGGGGGATGGAATG
>Regulatory_Region_NCBI_READ_1593711160 /ti=1593711160 /jgi_project_id=3634298 /library_id=CAM_LIB_WHALEFALLRIB /mate=Regulatory_Region_NCBI_READ_1593711159 /sample_id=CAM_SMPL_WHALEFALLRIB /sample_name=WHALEFALLRIB /sample_depth="1674 m" /number_of_sites=1 /site_id_1=CAM_SITE_WHALEFALLRIB /location_1="Santa Cruz Basin" /region_1="Pacific Ocean" /country_1=USA /water_depth_1="1674 m"
CGCTGAAAAAAGCAACATTCCCAAAGCCTAAAACCATTCATTTTCCTTCCCCCTAGGTATACTCATAAAATTGAACAAACTACCACGCTACCGTGTCAGAATCGACATTGCCTGTTTCAATTAGTAACAAGGGCGTTTGAGTTATTTCTACTAATAACTATTTATAAATGAATATTGCAGTATACTAACAATCGTTCTATTTTCAATGCACCTAGACAGTGTGTTCTAAAATATTGGGTATGAGACACTACGTTAACTACTCAAGGTTACGACTTGATAAATGCACAACTACGCTACAAT
>Regulatory_Region_NCBI_READ_1593711244 /ti=1593711244 /jgi_project_id=3634298 /library_id=CAM_LIB_WHALEFALLRIB /mate=Regulatory_Region_NCBI_READ_1593711243 /sample_id=CAM_SMPL_WHALEFALLRIB /sample_name=WHALEFALLRIB /sample_depth="1674 m" /number_of_sites=1 /site_id_1=CAM_SITE_WHALEFALLRIB /location_1="Santa Cruz Basin" /region_1="Pacific Ocean" /country_1=USA /water_depth_1="1674 m"
GTTAAAAAACCGTTTCATGTTTGGCCAAATGCTATAACTTTGCGATGATATATGAATGCTGATCAGTTAAAAAATAAAATCTTTACAATTCAATCGGACGCTAATTTCAACGATGTGGCCTTGGAAATATTTCGTTATCAGTATAAAAACAATCCCGGTTTACCACGAAATTCNGTTTCAGCTTTAAAAATCCCATCCCCGCCAAGGTCAACCCACTACCTGAAACATCCCTTTTTCTTACCCATCGAAATTTTTTTAAGACCAAAAAAAGGTGATTTTCCGGCAAAAGAAAAAATATTT
>Regulatory_Region_NCBI_READ_1593711260 /ti=1593711260 /jgi_project_id=3634298 /library_id=CAM_LIB_WHALEFALLRIB /mate=Regulatory_Region_NCBI_READ_1593711259 /sample_id=CAM_SMPL_WHALEFALLRIB /sample_name=WHALEFALLRIB /sample_depth="1674 m" /number_of_sites=1 /site_id_1=CAM_SITE_WHALEFALLRIB /location_1="Santa Cruz Basin" /region_1="Pacific Ocean" /country_1=USA /water_depth_1="1674 m"
AGCGGTAGGGGTAGCCGCATATGATGAGAGCCTAGAGAACAAATTCCGCTTTATGATCGCCTTCATCCGGGTTTGTGGTAAAAAAGATAGTTTACACCCAGCAAGGACTCCGAAGCCGTATGATGGTAGGTGAGAATCAAAGTTATGTGTAGGGAGATATGCCCGCACTCTTTCCCCACGTACCAGTGTAGCTCGCCTGAATGTGCGCGAGAGGACCAAATAGCGACTGTGGGCGCGACGCAAAATTGGACCTTTGCAGAGAACAGAGAAGTGACGCTTTTAGATTGTTTCCGAGCGGAA
>Regulatory_Region_NCBI_READ_1593711277 /ti=1593711277 /jgi_project_id=3634298 /library_id=CAM_LIB_WHALEFALLRIB /mate=Regulatory_Region_NCBI_READ_1593711278 /sample_id=CAM_SMPL_WHALEFALLRIB /sample_name=WHALEFALLRIB /sample_depth="1674 m" /number_of_sites=1 /site_id_1=CAM_SITE_WHALEFALLRIB /location_1="Santa Cruz Basin" /region_1="Pacific Ocean" /country_1=USA /water_depth_1="1674 m"
NNCGATGATCGCTCGGACAGGGGCATCATGGTTTCGTAATATTATTTTCACAGTGTCGAACGAGCTATCGCGAATCAACACATGAGTAAAAATGATTACTGATACTTTTACTCAATCCCGCTCAAGCGGGCTATTAGCAAGTATTTACCTTAAATAGTTGAGCGCCAAAGCGTAAACATTAACCGAATTTAACGTGACATATTATGTCTCAGCAATGCAGACTGTACTTTAAATCATCGTTACTGATTTATAGGTAACCTTTTTAGACCCCATTTTCAGGCTAAGTGTACCCAGGAGCTA
>Regulatory_Region_NCBI_READ_1593711366 /ti=1593711366 /jgi_project_id=3634298 /library_id=CAM_LIB_WHALEFALLRIB /mate=Regulatory_Region_NCBI_READ_1593711365 /sample_id=CAM_SMPL_WHALEFALLRIB /sample_name=WHALEFALLRIB /sample_depth="1674 m" /number_of_sites=1 /site_id_1=CAM_SITE_WHALEFALLRIB /location_1="Santa Cruz Basin" /region_1="Pacific Ocean" /country_1=USA /water_depth_1="1674 m"
ATGCCTCGAAGCACATGGATGTGCGAAAAAGGCCTGTAAGGCTCAAGCTATTTTCTTCAACGGCCTCAAGGTAAATGGAACTTGCAATGAGGGCCGAAATATTCATTTTTAATAAAATAGACTTAATATTTTTTAGAATTCTGTCCTCATATTTTTACTACTTGATATTTAATTCTATGATCATCGATATACTTTTTATTCATTGAAACAAACGGTGATAAATAAGAATCAACATCAGCAGCAGCATCAGGAGTTAAATTGTAATTTTTGAGGCTCTACTTCCCCAACCATTTATTGACG
>Regulatory_Region_NCBI_READ_1593711383 /ti=1593711383 /jgi_project_id=3634298 /library_id=CAM_LIB_WHALEFALLRIB /mate=Regulatory_Region_NCBI_READ_1593711384 /sample_id=CAM_SMPL_WHALEFALLRIB /sample_name=WHALEFALLRIB /sample_depth="1674 m" /number_of_sites=1 /site_id_1=CAM_SITE_WHALEFALLRIB /location_1="Santa Cruz Basin" /region_1="Pacific Ocean" /country_1=USA /water_depth_1="1674 m"
ATAGTCAGTTTTTATGACGTTACGGTCGGATCGAATCTTTAGCGTCTCGCTATTGCTCGGCGCTGAACCAGCGTTTGAAAAATGCCAGACTCCCTGTGCATCCTGCCACTTTTGTACTTCGGTGATCGTAACGGCTTCCGGCTTGATCGGCGATGAGTCCTTCGTAAAATACTGTACAGCTATAACTAATGCAGCAATCACTACCGCAAGCTTAATCAGTAATCTCAAACTAGCCTCCTGTTTAATACGAACTATTTATTACCTACGACCTAATACGAATCGTTTTATCGCTCGGTCGAT
>Regulatory_Region_NCBI_READ_1593711408 /ti=1593711408 /jgi_project_id=3634298 /library_id=CAM_LIB_WHALEFALLRIB /mate=Regulatory_Region_NCBI_READ_1593711407 /sample_id=CAM_SMPL_WHALEFALLRIB /sample_name=WHALEFALLRIB /sample_depth="1674 m" /number_of_sites=1 /site_id_1=CAM_SITE_WHALEFALLRIB /location_1="Santa Cruz Basin" /region_1="Pacific Ocean" /country_1=USA /water_depth_1="1674 m"
TTTATGTTAATGCAAGAGAACTTACAGGTTTTGTTGACGCATTAGTAAATACAGAAACTGAAAAATTAACATTGTATGATGCAGAAGGATACATTTATGAAGATGGTGAAAAATTAGAATCAGAATATAGAATATCTTTAGATCCTGATGGAAGATTTAGATTCAATGAAGATGGATCTTTAAAAATAGTAGATAAAGATAATAATGTGATTACACTTCCAGAGGAAACACCTGAAGAGGAAACAGATAAACAGAAAGCAGATAGAGAGATAATAGAAAGATATAAGTATTATAATTCGT
>Regulatory_Region_NCBI_READ_1593711458 /ti=1593711458 /jgi_project_id=3634298 /library_id=CAM_LIB_WHALEFALLRIB /mate=Regulatory_Region_NCBI_READ_1593711457 /sample_id=CAM_SMPL_WHALEFALLRIB /sample_name=WHALEFALLRIB /sample_depth="1674 m" /number_of_sites=1 /site_id_1=CAM_SITE_WHALEFALLRIB /location_1="Santa Cruz Basin" /region_1="Pacific Ocean" /country_1=USA /water_depth_1="1674 m"
TGGATGCAATAAATGAATTATTAGAGAATATAACACACCAATGGATAAAGCCATTATTGATAATAAATGATATAGTTCGTATGCCAGACTTAAAAAATATTGTAAACCAAAAAGAGATTGATAATATAAAAAGTCGCTGTGAAATATTGAATACTAATATAAAATATCTTTCAAGTATTTCAGGTAACTTTCATTTTGAAAAAAAACATACTTTTATAAAATGGTGTTATATCTAGATGATGTTTTAGATACAAGTATTAAACTTGTAAATCCACTTATTAAAAATAATAATATTTTAAT
>Regulatory_Region_NCBI_READ_1593711496 /ti=1593711496 /jgi_project_id=3634298 /library_id=CAM_LIB_WHALEFALLRIB /mate=Regulatory_Region_NCBI_READ_1593711495 /sample_id=CAM_SMPL_WHALEFALLRIB /sample_name=WHALEFALLRIB /sample_depth="1674 m" /number_of_sites=1 /site_id_1=CAM_SITE_WHALEFALLRIB /location_1="Santa Cruz Basin" /region_1="Pacific Ocean" /country_1=USA /water_depth_1="1674 m"
GTTACCACGGCTGACCGCTGCGGCCCGGTAGCAAACGGTGTTGTGTTAGCGAGAGAGTTAGTGAGAAAGCTCAAATTTGAAGATCCTGATCTTCTTCAAAAGCTGATTTCCTTACCTATACCCATGCTCTCATATGGAATAAATCACGAGTCTGCTTCGAAGCGTGAGATTATAATTGATACCCCTATTATATATAAGGATGTAGGCGGAGAGTATTGTTTAAGATTTGATTCAGAACGAAATGCGCACTATTACCGAGAGAAGAAAAAGTCCCAGCCTCTGGAAGAAGGTATGATGATT
>Regulatory_Region_NCBI_READ_1593711514 /ti=1593711514 /jgi_project_id=3634298 /library_id=CAM_LIB_WHALEFALLRIB /mate=Regulatory_Region_NCBI_READ_1593711513 /sample_id=CAM_SMPL_WHALEFALLRIB /sample_name=WHALEFALLRIB /sample_depth="1674 m" /number_of_sites=1 /site_id_1=CAM_SITE_WHALEFALLRIB /location_1="Santa Cruz Basin" /region_1="Pacific Ocean" /country_1=USA /water_depth_1="1674 m"
TATTTACAATTATAATGTTTAACTGGAAAGTTTATATTTGTGCTTGGTTGGAACGATGAGTTTTTAATATTTATTCCCAACTACCAGTTAGGAACGAGGGAAAAGTAGTATTTACTTTATAATAGTTTCAATATATAATAAATCTTGCTCTACTAAATTAACTTTTTCATATTTATTTTGGACTTGTCCAGAAGCATCAACAGCATCAATTAATACTTTATATAACTTGTTTTGAATTTCAAAATTATCTATTTCTAATTGTTGAATTAAAAACTTTGCTTGGTCTCTCTAACATATTTA
>Regulatory_Region_NCBI_READ_1593711552 /ti=1593711552 /jgi_project_id=3634298 /library_id=CAM_LIB_WHALEFALLRIB /mate=Regulatory_Region_NCBI_READ_1593711551 /sample_id=CAM_SMPL_WHALEFALLRIB /sample_name=WHALEFALLRIB /sample_depth="1674 m" /number_of_sites=1 /site_id_1=CAM_SITE_WHALEFALLRIB /location_1="Santa Cruz Basin" /region_1="Pacific Ocean" /country_1=USA /water_depth_1="1674 m"
GCACCCTGCCTGATTCAACAGGCTACTTATATGACAAGTTGCAAAAGAAAAGAGAAAAAGATAAATAGTAACTGTAATAATTGTAAGGCTTAACAAACTTTATGTTCTGTAGGTGTTATTAACAAAGGATTTATATAATCTTAGACAAAGACATAAAACGGTGTCAAAACAGTGTATAATTAATTTTACTTTCTTACACCCTCACTCGTCCTCATTTGAGCGCAGCGGTAACGAGGATGCAAGAAAGCAAATCTCCATATCCTATTGTTTATCAATAAATAATATACTATATTTGTTCGA
>Regulatory_Region_NCBI_READ_1593711629 /ti=1593711629 /jgi_project_id=3634298 /library_id=CAM_LIB_WHALEFALLRIB /mate=Regulatory_Region_NCBI_READ_1593711630 /sample_id=CAM_SMPL_WHALEFALLRIB /sample_name=WHALEFALLRIB /sample_depth="1674 m" /number_of_sites=1 /site_id_1=CAM_SITE_WHALEFALLRIB /location_1="Santa Cruz Basin" /region_1="Pacific Ocean" /country_1=USA /water_depth_1="1674 m"
CAGTCGCGCTTGGAACAAGGCGATCTGCATTTGACCGCCCCTCTTTGGGGGCGTGGGGGATTGATGTCACAAAATAGCATGGCTGAGTTTGAACAGTCGGTGCTGTCTCCCTGGCAGGCTTGGTGTACCGGGCTGGAAGGCCTGGGACTAAATCAGGAACGCCGTGCGGTCAGAGTATTATTGCAAACGCCGGGTCTGGAGCAGGAGTCTGGCTCGACCTGGCGGATGAGTTTTGGTTTGCCCGCAGGGGCTTTCGCTACCAGCCTGGTACGTGAGCTCTGTCAGTTGGAAAATGAAAAA
>Regulatory_Region_NCBI_READ_1593711751 /ti=1593711751 /jgi_project_id=3634298 /library_id=CAM_LIB_WHALEFALLRIB /mate=Regulatory_Region_NCBI_READ_1593711752 /sample_id=CAM_SMPL_WHALEFALLRIB /sample_name=WHALEFALLRIB /sample_depth="1674 m" /number_of_sites=1 /site_id_1=CAM_SITE_WHALEFALLRIB /location_1="Santa Cruz Basin" /region_1="Pacific Ocean" /country_1=USA /water_depth_1="1674 m"
ACAAACAGATCGCCCTAGCGGTCTAAGTGGTGAGCCAGAATTGGAGAATCTATATTTTCGCTCTTACCGAATCACGCTAGCCCCTGGCGAGACCTCTGCTCCACAAACCCATCACAACCCCAGTGTCGTGGTGCAAGTAAGCGAAGGCCTAAGCCATGTTACGCGTGTCGACGGCATTACCACCGAGCTGACGGCGAATGGTGGCTGGGCATGGCGAGAGCCTCACAACCCTTACCAGATCAAAAACATGGGCACAGTCCCTGTAGAGTTGGTAATTAACGAGGCGCGCCGCGCAATGTA
>Regulatory_Region_NCBI_READ_1593711825 /ti=1593711825 /jgi_project_id=3634298 /library_id=CAM_LIB_WHALEFALLRIB /mate=Regulatory_Region_NCBI_READ_1593711826 /sample_id=CAM_SMPL_WHALEFALLRIB /sample_name=WHALEFALLRIB /sample_depth="1674 m" /number_of_sites=1 /site_id_1=CAM_SITE_WHALEFALLRIB /location_1="Santa Cruz Basin" /region_1="Pacific Ocean" /country_1=USA /water_depth_1="1674 m"
AGTTTAAGAGTGTTATTGTCTTTTGTCTTTCGTAAGGTATTTAATCCTTCATGTTGTATAGCATCTCTTATCCCTTTTGTGTATAGTCTTGAGTTTCCGTCGCTAAGTATGTAGAAGCTGATTGTAGATTTTAAATTATTGTACTCATCATCAAGTTCTCTTAAAAGTCTAAATTCATCACTTGAATTATATGTAGAAATGCTGATTTGTTTAAATCCTATTTGAGAAGCAAGAGTAGGGTACTGACTCATAAGGNGTTTTATATGAGCATATCGCTCTATGGCTATGCGGTCTTTAGCG
>Regulatory_Region_NCBI_READ_1593711917 /ti=1593711917 /jgi_project_id=3634298 /library_id=CAM_LIB_WHALEFALLRIB /mate=Regulatory_Region_NCBI_READ_1593711918 /sample_id=CAM_SMPL_WHALEFALLRIB /sample_name=WHALEFALLRIB /sample_depth="1674 m" /number_of_sites=1 /site_id_1=CAM_SITE_WHALEFALLRIB /location_1="Santa Cruz Basin" /region_1="Pacific Ocean" /country_1=USA /water_depth_1="1674 m"
TGATAAAATTTCACTCTTTGCTAATACTGACATTTTAGTAACCTCTTTTAATTGGGATAATTATAACAAATATTTTAACAAAGTGTTATAAAGTGTTATCAGTTGGTAGAATGAGAAAAGTTAGTTATGAAATCTTGATAACTGGGTATTATAAATTTAATTGATATACTGTTCCTAGATTTTTCCAACACCATCTTTATTTTTACATATAGGACATTGTATCATTGATATTCTCTTTACAATTCAATAACTTTAATATTTGTACCACTTTTAGCAATATTAATACCATCTATCAGCTCT
>Regulatory_Region_NCBI_READ_1593711920 /ti=1593711920 /jgi_project_id=3634298 /library_id=CAM_LIB_WHALEFALLRIB /mate=Regulatory_Region_NCBI_READ_1593711919 /sample_id=CAM_SMPL_WHALEFALLRIB /sample_name=WHALEFALLRIB /sample_depth="1674 m" /number_of_sites=1 /site_id_1=CAM_SITE_WHALEFALLRIB /location_1="Santa Cruz Basin" /region_1="Pacific Ocean" /country_1=USA /water_depth_1="1674 m"
GAACAGATCCATTCTGAATTCACCATGTGCATCGAACCAGCCTGTCTTGTTTGAACCATCTACCACGATGTAGTAAGATCCGGCGGCAAGTTTCATGTTACCGATTATAGAGTTATAACCTCTTGTTTGATCACGATCTCCGCTTTTGCGAATTCTCATCTCTTCGGCATCATCGTTATAGTATAAGAAGTTATTCGGCCCCGGAGTAACATCCGCGCTGTACACGGCAAGCTGGGGATCCCAAACCATTTCGGAAAGCCCAACCATTGCTGTAACATCATTAGCNGAAGTAACCTTGTA
>Regulatory_Region_NCBI_READ_1593711926 /ti=1593711926 /jgi_project_id=3634298 /library_id=CAM_LIB_WHALEFALLRIB /mate=Regulatory_Region_NCBI_READ_1593711925 /sample_id=CAM_SMPL_WHALEFALLRIB /sample_name=WHALEFALLRIB /sample_depth="1674 m" /number_of_sites=1 /site_id_1=CAM_SITE_WHALEFALLRIB /location_1="Santa Cruz Basin" /region_1="Pacific Ocean" /country_1=USA /water_depth_1="1674 m"
GATTGAGTCACCGCCGATGCGCCTGGCCGCGGCGATGGGCATACTGTTTGTGCTGACCTTAATGGTGGGTGCGGTGGTCAGCTTCCTGGTGCGTCAGTTTGTCAGCAAAACCGGGCTGAGCGGGCTTGATCGAGTGCTCGGCATGGTCATCGGCTTTTCCCTGGGACTGGTGGTTGTGGTTGCGCTGGTATTTGTTGCCGGGTTAACCCAGGCGCCCAGTTATGACTGGTGGCAGTCTTCCATTTTGATAGAACGTTTTGAATCACTGGCAACCTGGTTGCAGGGTTATTTGCCAGATGA
>Regulatory_Region_NCBI_READ_1593711930 /ti=1593711930 /jgi_project_id=3634298 /library_id=CAM_LIB_WHALEFALLRIB /mate=Regulatory_Region_NCBI_READ_1593711929 /sample_id=CAM_SMPL_WHALEFALLRIB /sample_name=WHALEFALLRIB /sample_depth="1674 m" /number_of_sites=1 /site_id_1=CAM_SITE_WHALEFALLRIB /location_1="Santa Cruz Basin" /region_1="Pacific Ocean" /country_1=USA /water_depth_1="1674 m"
GGCTTTAATTCTGATCATATCTATATAAACATAATCCTTGTCCCCGCTGGCATCGCACATAAAGCGAATTTTCATATCTGTTGGGAAGGTGTATTGGGATTCTAAAATGGAAACCTTTGTACTGTAGTCGTATCCCTTTTCAAAATCTGTTCCTCTGGCATAGGTAGCCACCGTATGCCATGCAGAGCCATCCAAATACTGTACCCAGAAATCTTCGGCCCGCATTGTCATACTTTTCCGGATGGTATTCAAACTCCACGTCCAGCTTGCCATATCCCGGGGTGTGGGTGGTCCCCCCCT
>Regulatory_Region_NCBI_READ_1593711950 /ti=1593711950 /jgi_project_id=3634298 /library_id=CAM_LIB_WHALEFALLRIB /mate=Regulatory_Region_NCBI_READ_1593711949 /sample_id=CAM_SMPL_WHALEFALLRIB /sample_name=WHALEFALLRIB /sample_depth="1674 m" /number_of_sites=1 /site_id_1=CAM_SITE_WHALEFALLRIB /location_1="Santa Cruz Basin" /region_1="Pacific Ocean" /country_1=USA /water_depth_1="1674 m"
CTATGATTACTTTTTGAAGAATATAGTTCCTGACAGAAGACTCAGGCACCATAGATTGATTCAACTAAATTTACCCAGCTTTGCGGATAATGCAAAGCCATAATCATTGTTAGAATAGAATTTTCCATTATATAGTAGTTCGCCAAATGTTATGAGAACTCAGGCCAGATATATTCACTCTCAAAAGGACAATCAAAACTATGATCTCCTGATGATTTTCACAGTCTGATAATAATACCAACTGGCTCTGGAAATAATAAAGGAAGTGTTATACCCATATGAGAGACAGTGATTATAGAT
>Regulatory_Region_NCBI_READ_1593711977 /ti=1593711977 /jgi_project_id=3634298 /library_id=CAM_LIB_WHALEFALLRIB /mate=Regulatory_Region_NCBI_READ_1593711978 /sample_id=CAM_SMPL_WHALEFALLRIB /sample_name=WHALEFALLRIB /sample_depth="1674 m" /number_of_sites=1 /site_id_1=CAM_SITE_WHALEFALLRIB /location_1="Santa Cruz Basin" /region_1="Pacific Ocean" /country_1=USA /water_depth_1="1674 m"
CTAGTTTTAAAACCCGCCCTATTATCTTCTAATTTTATGCCGTCGTTATACATTTTATTTGCAGTTAACATCTCCCTAAAGTGAATTGGCTGTTTTGAAAATGAAAAAATATAGGGGATTACACGTGTGTCTATAAAGTTGATAAAATTTAACATATATTTTGCCTTCTAATAATTTTTAAAACTTTATATTAAGCTACGTATATTGTAGCTTAATTTTTTTTGTTATTAAATTTTTAGTGATCTAATTATTGTTTGAATCATCTTATATATCAACTTTGAGTCGTTCAAGTTGTGCATA
>Regulatory_Region_NCBI_READ_1593712024 /ti=1593712024 /jgi_project_id=3634298 /library_id=CAM_LIB_WHALEFALLRIB /mate=Regulatory_Region_NCBI_READ_1593712023 /sample_id=CAM_SMPL_WHALEFALLRIB /sample_name=WHALEFALLRIB /sample_depth="1674 m" /number_of_sites=1 /site_id_1=CAM_SITE_WHALEFALLRIB /location_1="Santa Cruz Basin" /region_1="Pacific Ocean" /country_1=USA /water_depth_1="1674 m"
GTTCAGTAAGGGTCAAATCATTTTTGCAGTTATTTTTATAATTGTATTTTCTATAATTCTTGCCTATACTTACAGAAAAGATTTAAAACTTCACAAACGTTTTTATGCTGGCAGTATATGGGTGCTTGTTGCCTTCATTTGTTTTATCTTATTTATTTCTGCAATTAAATATTTTTTTGAATAAGATTTAACTTAATTCTTCTTTTTTAATTTCCTAAAAATCCAACTAATCCTTCTAAGTGGTAGGAAAAATTATAATCTAACTGTTATATAAATAGTAAAACTTTATACGCAACCTTT
>Regulatory_Region_NCBI_READ_1593712181 /ti=1593712181 /jgi_project_id=3634298 /library_id=CAM_LIB_WHALEFALLRIB /mate=Regulatory_Region_NCBI_READ_1593712182 /sample_id=CAM_SMPL_WHALEFALLRIB /sample_name=WHALEFALLRIB /sample_depth="1674 m" /number_of_sites=1 /site_id_1=CAM_SITE_WHALEFALLRIB /location_1="Santa Cruz Basin" /region_1="Pacific Ocean" /country_1=USA /water_depth_1="1674 m"
TCGTCAGCGCATCTTGGATGTCGGTTGTAATGGGGTTCTTGAGAAGCCACTAAGTAGTGATGGGTTATATGATGCGCTGATACAATTTTTTCCATTATTGTCAGATGATGCGTTGTTGGAAGGGGCAGTTAGTTATTCTCATGCGGAAACAGATACGCTAAACGTTCATTTCAATACCTTGTTTGGATTGGTGCGTAGAAATAGTTTTCAGGCACAGCACGCGATAAGCGAATTTATCAGTATATTGTCTGATGGGGATGCTAAAGAAATCCTCATAATTCAGGGTCAGATTGTGATGCT
>Regulatory_Region_NCBI_READ_1593712235 /ti=1593712235 /jgi_project_id=3634298 /library_id=CAM_LIB_WHALEFALLRIB /mate=Regulatory_Region_NCBI_READ_1593712236 /sample_id=CAM_SMPL_WHALEFALLRIB /sample_name=WHALEFALLRIB /sample_depth="1674 m" /number_of_sites=1 /site_id_1=CAM_SITE_WHALEFALLRIB /location_1="Santa Cruz Basin" /region_1="Pacific Ocean" /country_1=USA /water_depth_1="1674 m"
AAAGAGCGAGTTGCCTACCATGACCTGGAATGGTGGCGGCAATATTTCACCCTCATCACTGAGTCGAAATGGATGACTGAAAAATCCCACCAGAATCTTGGGTGGGTCTGCCTGCCAACGAATCTTGGAAAAGTTCTTGACCTGACATACCACGATGACGGCGTGAAAGGTTCCTACCCGCTTCTCGGGATCGAGTCTTCAAAACCGGGCGACCTCTTTGACAACGACCATGTGAGCCTTGCCACCTGGTACGCCGCCATAGACGGCAGCCACCGCGTGTTTGTCAAGTTCAGGCAGAGA
>Regulatory_Region_NCBI_READ_1593712301 /ti=1593712301 /jgi_project_id=3634298 /library_id=CAM_LIB_WHALEFALLRIB /mate=Regulatory_Region_NCBI_READ_1593712302 /sample_id=CAM_SMPL_WHALEFALLRIB /sample_name=WHALEFALLRIB /sample_depth="1674 m" /number_of_sites=1 /site_id_1=CAM_SITE_WHALEFALLRIB /location_1="Santa Cruz Basin" /region_1="Pacific Ocean" /country_1=USA /water_depth_1="1674 m"
ATTAATTAATGGATTGTTACCACAGTAACCCTCGCAGATATCTGAACATTTATTGTCACACGTTATGGCGTGTATCACGGCGAATAAGTATCGGTGGTCATTTTTACTAACTATCTGGTGAATTTTACTACCTGTTGGTTTTTTGCTCACGGATTTAGTTCAGTTGATTAAATAATAATTAATTTATTTGTTTTTAAAATTATATGCTTATGACTATTTTAAAAAGTTGGCACGGCGTTTGTAATACCTATTGTGTAATCAACTAAGCGGGTGTTTAGTTGCAACAAACCAACACAAGAA
>Regulatory_Region_NCBI_READ_1593712356 /ti=1593712356 /jgi_project_id=3634298 /library_id=CAM_LIB_WHALEFALLRIB /mate=Regulatory_Region_NCBI_READ_1593712355 /sample_id=CAM_SMPL_WHALEFALLRIB /sample_name=WHALEFALLRIB /sample_depth="1674 m" /number_of_sites=1 /site_id_1=CAM_SITE_WHALEFALLRIB /location_1="Santa Cruz Basin" /region_1="Pacific Ocean" /country_1=USA /water_depth_1="1674 m"
TCCTTTTATATGAGAAGAAAATGACGGTATCATATGAATAAGCACCGGCTAACTCCGTGCCAGCAGCCGCGGTAATACGGAGGGTGCAAGCGTTACTCGGAATCACTGGGCGTAAAGGACGCGTAGGCGGTTAAGTAAGTCAGATGTGAAATCCTATGGCTCACCATAGAACTGCATTTGAACTGCTTGACTAGAGTACTGAAGGGGATGATGGAATTAGTGGTGTAGGGGTAAAATCCGTAGAAATCACTAGGAATACCGAAAGCGAAAGCGATCATCTGGGGAGTTACTGACGCTAAG
>Regulatory_Region_NCBI_READ_1593683319 /ti=1593683319 /jgi_project_id=3634298 /library_id=CAM_LIB_WHALEFALLRIB /mate=Regulatory_Region_NCBI_READ_1593683320 /sample_id=CAM_SMPL_WHALEFALLRIB /sample_name=WHALEFALLRIB /sample_depth="1674 m" /number_of_sites=1 /site_id_1=CAM_SITE_WHALEFALLRIB /location_1="Santa Cruz Basin" /region_1="Pacific Ocean" /country_1=USA /water_depth_1="1674 m"
ATGCAGAAAAACTCTGAGACTATTGTAATAACAGAAGTTTATGAAAGCTTGTAGTGCGTGATATGAACGGTGAATCTGCAATCGAGGGGTGTATTGATCGTTTCTGAAGCTGGTGCGGGAAAATTTACGAATGTCGTAAAAAATCGAAGAATCTTCGGATTTTTGGAGCGTCTAGTGTTAATCGCCAGCCTGTTTGGGGACGGAGATTAACAATATATCTTGCGCCGTGTAAGAGAAATTAAAGCTAGGTTGGATCGTTGCAACAACACGGGCAATAAATAATTTATCTGTAAGCTGTGC
>Regulatory_Region_NCBI_READ_1593683338 /ti=1593683338 /jgi_project_id=3634298 /library_id=CAM_LIB_WHALEFALLRIB /mate=Regulatory_Region_NCBI_READ_1593683337 /sample_id=CAM_SMPL_WHALEFALLRIB /sample_name=WHALEFALLRIB /sample_depth="1674 m" /number_of_sites=1 /site_id_1=CAM_SITE_WHALEFALLRIB /location_1="Santa Cruz Basin" /region_1="Pacific Ocean" /country_1=USA /water_depth_1="1674 m"
GGTGCCTTCGCCCTCTAGCTCGATATCGTCATTGTCGAGGTCCGAGAGCTCAAGGTCTTCATCATCTGCCATATTCGTCTCCTGATCCTTCAGCGTTCCGCGTTACATATCGGTCGTATCGGGCTTTTGATTTGCCTGCCGAGGATCCCCATCCTGTTGCGGCGGGTCGTTTTTGCCTTTTGTGCCGATTTCACTGTGCAACGCATCATCTTGGGGGGATGTTTGCATATTAACCTGTTCTGTACCATGGCCTTCTTCTTTGGCCAAAGGCGGTATTTCGGGGGCCGGTTGTGAAGTGTT
>Regulatory_Region_NCBI_READ_1593683361 /ti=1593683361 /jgi_project_id=3634298 /library_id=CAM_LIB_WHALEFALLRIB /mate=Regulatory_Region_NCBI_READ_1593683362 /sample_id=CAM_SMPL_WHALEFALLRIB /sample_name=WHALEFALLRIB /sample_depth="1674 m" /number_of_sites=1 /site_id_1=CAM_SITE_WHALEFALLRIB /location_1="Santa Cruz Basin" /region_1="Pacific Ocean" /country_1=USA /water_depth_1="1674 m"
CTGTCGAAGGGTGTTGAAGTTGCTATATTTGTATAGACAGTTCATTCATAAATTTAAAAATAGTTATAGCACAAAATTTGCAACTTTTAAGAATAATCATTACGTTTGGATCGGTATAATATTTTTTTTGAATTCCTTGTAGGGAGTAAGGATGAAGAATTTATAGTAAATAACTATAGGGTAGTATTACTGAAATTTAAAAACTTAATCTAATAGGGTAGATGTTTTAATTAAAAATTTAAGAATTAATATATAAGGTGACTTGCAGCTTTTGGCATGAAACTGCACAATGACTAAATA
>Regulatory_Region_NCBI_READ_1593712486 /ti=1593712486 /jgi_project_id=3634298 /library_id=CAM_LIB_WHALEFALLRIB /mate=Regulatory_Region_NCBI_READ_1593712485 /sample_id=CAM_SMPL_WHALEFALLRIB /sample_name=WHALEFALLRIB /sample_depth="1674 m" /number_of_sites=1 /site_id_1=CAM_SITE_WHALEFALLRIB /location_1="Santa Cruz Basin" /region_1="Pacific Ocean" /country_1=USA /water_depth_1="1674 m"
CGCATAGAGTTTGCCAAGGTCTGTGTCTGCATTGTCACGTAGCTCAAGCAGGGTGAGGCGCGTAGGGCTGGGTTCGGCAATCCCGCCGGGCAGATCCACAAAGTTGATACCATGAAGTCGGTATCTCTGGACGCGCTGCCATTACTTTCTACACCTGAAATGTGCCCTGACGGAAATGCTCCGGCAAAATGGTACTTTACATCGGACGGATCAAGCCGGATTACCACTTTCTGTAGCATGAAAAATACGTCGGTTTCTGTGCTGAAATTACACCCCTGCCACTACAAAGCGATTTGCATA
>Regulatory_Region_NCBI_READ_1593712507 /ti=1593712507 /jgi_project_id=3634298 /library_id=CAM_LIB_WHALEFALLRIB /mate=Regulatory_Region_NCBI_READ_1593712508 /sample_id=CAM_SMPL_WHALEFALLRIB /sample_name=WHALEFALLRIB /sample_depth="1674 m" /number_of_sites=1 /site_id_1=CAM_SITE_WHALEFALLRIB /location_1="Santa Cruz Basin" /region_1="Pacific Ocean" /country_1=USA /water_depth_1="1674 m"
CGTTATTGGCTGTCATCCTGGCTTAATACCAGTGATTCACGCCTGCCATTGGGCACACTGAGTGTTAACCTGTTGGGTTCATTGCTAATGGGCGTGGTGTTTGTGCTGATTATGGAAAAAGCCCGCCTGTCTCCCGAGATGCGCCCTTTGTTGATGACCGGCTTGCTGGGCGGTTTCACTACCTTCTCTACCTTCTCGCTGGAAGCCGTTACGTTACTGAATGAAGGGCACTTTAGCGCAGCGCTGATTTATATCTTATTGAGTGTTATCCTGTGCATAACGGCCCTTTATCTTGGCTTG
>Regulatory_Region_NCBI_READ_1593712574 /ti=1593712574 /jgi_project_id=3634298 /library_id=CAM_LIB_WHALEFALLRIB /mate=Regulatory_Region_NCBI_READ_1593712573 /sample_id=CAM_SMPL_WHALEFALLRIB /sample_name=WHALEFALLRIB /sample_depth="1674 m" /number_of_sites=1 /site_id_1=CAM_SITE_WHALEFALLRIB /location_1="Santa Cruz Basin" /region_1="Pacific Ocean" /country_1=USA /water_depth_1="1674 m"
GTTCACAGGAGCCTCCGCATGAAACGCATGATGCTATTTATACCCCCCTTCTGAATGGCGGCTGGGCTCAATCCCTCTGATTGCGTACGGAACTGAACAAACTTACTGCTTTTTCATCGACGGTCACACTGAACCCTCAAGTCAAACCCACGTTGGGGCGGGGAAAATGCCTAGGTAAATAACCTGCAACAGGGTAAGCTGTTAAAAAATAATTAAATTTCACTAAAGCCCATGGGAACCCCCAGGAAAGGCGGAACCCAGTGGGGGGGGGGTTTAAAATTCGGGAATCCGGTTTTTTTG
>Regulatory_Region_NCBI_READ_1593712624 /ti=1593712624 /jgi_project_id=3634298 /library_id=CAM_LIB_WHALEFALLRIB /mate=Regulatory_Region_NCBI_READ_1593712623 /sample_id=CAM_SMPL_WHALEFALLRIB /sample_name=WHALEFALLRIB /sample_depth="1674 m" /number_of_sites=1 /site_id_1=CAM_SITE_WHALEFALLRIB /location_1="Santa Cruz Basin" /region_1="Pacific Ocean" /country_1=USA /water_depth_1="1674 m"
TTTTTATAGTTACAGACCAGCACAAGAGCAATTTAAAAGAATAGTGTTTAATCAAGTAAATTCATTTCAAAGAGATATAGAAAGAAATCCAGATATTTTTTCAAACTTTAGTTTTCAATATGAAAAAAGTATCAAACATATGAAGCTAGGTATTTTGTATGCCTTAGATAAGGGATTAATAATAATGGATGAGAATATGGATATTAAAATAGATACTAAATTTAAAAGTGATAATAAAATTATTTTTAATATGGGAAAGGTTTTTTCAACAAAATCAACAGCAAGTTTATATAATTTTTT
>Regulatory_Region_NCBI_READ_1593712633 /ti=1593712633 /jgi_project_id=3634298 /library_id=CAM_LIB_WHALEFALLRIB /mate=Regulatory_Region_NCBI_READ_1593712634 /sample_id=CAM_SMPL_WHALEFALLRIB /sample_name=WHALEFALLRIB /sample_depth="1674 m" /number_of_sites=1 /site_id_1=CAM_SITE_WHALEFALLRIB /location_1="Santa Cruz Basin" /region_1="Pacific Ocean" /country_1=USA /water_depth_1="1674 m"
TATTGGTAATGAGATGTGGGAAGATACAAAAACTGCTACAAATACACCAATTGAGTGGGAAAAAGCAAAAAAGTATTGTAAAAATTTACGAATAGGTGAATTTGAAGATTGGCAGCTCCCAACTATCGCTCAGCTAGATAATCTTCATAAAAATCATAAAGATGAGATATATAATGGTTACGGTGGAGTGTTTTACTGGTCAAATGATACAGAGTCTGGAAAAAACAATATTTGGCAGTATGCAAAAGGTTTAAATATAGAAGATGGTGAGATAATAAAATCAGTTCAAGAGTTTAAAGA
>Regulatory_Region_NCBI_READ_1593712687 /ti=1593712687 /jgi_project_id=3634298 /library_id=CAM_LIB_WHALEFALLRIB /mate=Regulatory_Region_NCBI_READ_1593712688 /sample_id=CAM_SMPL_WHALEFALLRIB /sample_name=WHALEFALLRIB /sample_depth="1674 m" /number_of_sites=1 /site_id_1=CAM_SITE_WHALEFALLRIB /location_1="Santa Cruz Basin" /region_1="Pacific Ocean" /country_1=USA /water_depth_1="1674 m"
TATTTTTTAAAGCAGTATATGGTCAGACAAAGGTCTCCGGCATTGAAGATGATATTGTAAGATTTCAAAAATCAGTGATTCTTCCAGAAAATTATCATCATTCACAACATGTGAAGCAACTTGTTCTTAAGTACAAGAATGAATCAGAGCTTTGTGAATTGTTGTTAAAACTAATTAATAATGAAATTGGAATTTTATATCCGGAAGAAATTCTGAAATTGTTTTTTGATAATGAACACTATTCTTTGGAATGGGCAATAAATAATTTTAAAAAAATAGTCCCTCAATATAATTATGTTA
>Regulatory_Region_NCBI_READ_1593712749 /ti=1593712749 /jgi_project_id=3634298 /library_id=CAM_LIB_WHALEFALLRIB /mate=Regulatory_Region_NCBI_READ_1593712750 /sample_id=CAM_SMPL_WHALEFALLRIB /sample_name=WHALEFALLRIB /sample_depth="1674 m" /number_of_sites=1 /site_id_1=CAM_SITE_WHALEFALLRIB /location_1="Santa Cruz Basin" /region_1="Pacific Ocean" /country_1=USA /water_depth_1="1674 m"
TTGCCGTTCCCAGTGACGTCATCCCATTCTCCTTAACCGCAGCCTCCTCAAAGTTCAGATCAAAACCATCACCATCAGCAAACGCACCGTCAATAAACCAGTCTACCGTATGAGCCACATGCCCTACCTGCTGTGCAACAGTCATCATCTCATCAGTAGGCTTAAACATTGAATCTTCCTCCACCAAACACACCGTCGAACGATTAAAATATTCCTTCATCGACTCGACCCATTTTGCATGTCCTTGGTTAATCATGGCAAGCTCCTTGTTCGGGTTATGTTTGCGTGATACTATATGAC
>Regulatory_Region_NCBI_READ_1593712781 /ti=1593712781 /jgi_project_id=3634298 /library_id=CAM_LIB_WHALEFALLRIB /mate=Regulatory_Region_NCBI_READ_1593712782 /sample_id=CAM_SMPL_WHALEFALLRIB /sample_name=WHALEFALLRIB /sample_depth="1674 m" /number_of_sites=1 /site_id_1=CAM_SITE_WHALEFALLRIB /location_1="Santa Cruz Basin" /region_1="Pacific Ocean" /country_1=USA /water_depth_1="1674 m"
CTAAATCCTTAATTTAATGCCTCAGCATTAGCCGGCGGTATAAATAACAGAAACTTATACCCTAGGCAAATTTATTTTTAAATAATCGAATTAGCTTCAACCCTGTTTACCCATATAAAAGTAGCAAAAGCAGTGTTTATACTTTTTTATTACAGTATCGGTTTATAAACTGGCGTTGTTATGTGGGCAAAAATAATAAAAACAACTCATCTTTTACTTTTCGGTTAAGTATTTTTTAGGCGTAATACAATACCAGCGTTTAAAAGCACGCTGAAAAGCGCTTTGTTCAGAAAAGCCCAG
>Regulatory_Region_NCBI_READ_1593712796 /ti=1593712796 /jgi_project_id=3634298 /library_id=CAM_LIB_WHALEFALLRIB /mate=Regulatory_Region_NCBI_READ_1593712795 /sample_id=CAM_SMPL_WHALEFALLRIB /sample_name=WHALEFALLRIB /sample_depth="1674 m" /number_of_sites=1 /site_id_1=CAM_SITE_WHALEFALLRIB /location_1="Santa Cruz Basin" /region_1="Pacific Ocean" /country_1=USA /water_depth_1="1674 m"
GTTTACTACATTTGATTTTTATCCAGAAAATCCACTCGCGTTAACACACTATTATTCTTATACGAGACCGCTGAAAAAAAATTTATACAATAAGAAAGTGAAAAAAATCATCTAACAGTCTTATCAATTCTTTACTTACCTTCTATCCATACGCCATATAATGATTAGCTAAATAAAATATTGATATGACGATTCCCTTTCTAAAAAATCTGATTCCATTAACCACTAAACAAAGTACTTTTGTTAAAAATTTGTTAATGAAATAAATTGATGATTTATCGTCAAAAAAATTAACTTTGA
>Regulatory_Region_NCBI_READ_1593712840 /ti=1593712840 /jgi_project_id=3634298 /library_id=CAM_LIB_WHALEFALLRIB /mate=Regulatory_Region_NCBI_READ_1593712839 /sample_id=CAM_SMPL_WHALEFALLRIB /sample_name=WHALEFALLRIB /sample_depth="1674 m" /number_of_sites=1 /site_id_1=CAM_SITE_WHALEFALLRIB /location_1="Santa Cruz Basin" /region_1="Pacific Ocean" /country_1=USA /water_depth_1="1674 m"
CATTGCCATTACAGATGTAGATAGTGCAAGTAAGCTAGTTAACATTAGCGATTTTTTCATTTTTTCCCTTTTATTAAATATATTGATAAAATCACATTTTATCAGTTGTATATCTTATCAAAACATTGTCACATCTAGTGTCACATTTTTGATAAATTTTGAAAGTATTAGTCTACAGGAATAAAAGATTTTTTACTTTAGATTATTTATTATGTAAATAAACATAAAATTTATGAAAGCATATGTTTTTTTTATAGTAAATTTTTTGATATATATGGCGTTCGAGATTGGATTTGACCA
>Regulatory_Region_NCBI_READ_1593712854 /ti=1593712854 /jgi_project_id=3634298 /library_id=CAM_LIB_WHALEFALLRIB /mate=Regulatory_Region_NCBI_READ_1593712853 /sample_id=CAM_SMPL_WHALEFALLRIB /sample_name=WHALEFALLRIB /sample_depth="1674 m" /number_of_sites=1 /site_id_1=CAM_SITE_WHALEFALLRIB /location_1="Santa Cruz Basin" /region_1="Pacific Ocean" /country_1=USA /water_depth_1="1674 m"
CACGGAAATCGCGCAAATTGGTTTATTGAATGATCGCATTGCACACAAATAATCATTCTAAGCTGTTCTGCGACCAAACGAATCTTGGGATTTCAACAAGATAGAATAGATGGAAAAACACGTTCAAATTATGTGTTTTTCCATCTTTACGGACCAAGCCCCGAAAAAAATGCACGGCTCCCATACGCAATTGTGGGGGTCAATTTCATAAAAATAACAAACACTTGACATAAATTCATCATTCCGCGCATCAGGTCGCCCTACGTAAAACCCCGCAGGAAGCGTTGACGATACGCAGAA
>Regulatory_Region_NCBI_READ_1593712889 /ti=1593712889 /jgi_project_id=3634298 /library_id=CAM_LIB_WHALEFALLRIB /mate=Regulatory_Region_NCBI_READ_1593712890 /sample_id=CAM_SMPL_WHALEFALLRIB /sample_name=WHALEFALLRIB /sample_depth="1674 m" /number_of_sites=1 /site_id_1=CAM_SITE_WHALEFALLRIB /location_1="Santa Cruz Basin" /region_1="Pacific Ocean" /country_1=USA /water_depth_1="1674 m"
CTTTTGAATTTTTACTATCTTCGCTTCTAGTAAACACTCTACCTATATCATGTAGCAAAAGTGCCCATTTTACATATTTAGATACACCAAATCTCATAGCATTTGAATAAGAGATCATAGTATGACTCCATACGTCACCCTCTAAGTGATGGAGGTTTAAATTATCTCCATCATAGTGATAAGAACACTCTCTCATTCTTTTTACATAATCTGGATAGTTTTGAATGAATGATTTTAAAATTTGCATCAATAAGCCTTTTTGCATATTAAATTTTGTATCATACATTATACATAAACAAT
>Regulatory_Region_NCBI_READ_1593712908 /ti=1593712908 /jgi_project_id=3634298 /library_id=CAM_LIB_WHALEFALLRIB /mate=Regulatory_Region_NCBI_READ_1593712907 /sample_id=CAM_SMPL_WHALEFALLRIB /sample_name=WHALEFALLRIB /sample_depth="1674 m" /number_of_sites=1 /site_id_1=CAM_SITE_WHALEFALLRIB /location_1="Santa Cruz Basin" /region_1="Pacific Ocean" /country_1=USA /water_depth_1="1674 m"
AAGAGCGCCATTTTAATTAAATGTTACTTAAAATGTGATTAACTTTTAACTAAAGATTTATATTAAAGAGTTCTATTTTCAGATTATGTTTAATTTTATACTCAAAATCATAATTTTCCTGCAAGTTCAATCTAAAAGTTATGACANATAGAATATAGTCAATTAAAGTAAAAATATTATTTATATTTAAGACAGATTGTAATCTTAATCAGATAAAATAATTAATAAAATTCTTTTCAAGCTACCTGAGGATATTTTTTGAGACACAGTCTTGTATTCAAAACTCTTACAGAATAATTT
>Regulatory_Region_NCBI_READ_1593712947 /ti=1593712947 /jgi_project_id=3634298 /library_id=CAM_LIB_WHALEFALLRIB /mate=Regulatory_Region_NCBI_READ_1593712948 /sample_id=CAM_SMPL_WHALEFALLRIB /sample_name=WHALEFALLRIB /sample_depth="1674 m" /number_of_sites=1 /site_id_1=CAM_SITE_WHALEFALLRIB /location_1="Santa Cruz Basin" /region_1="Pacific Ocean" /country_1=USA /water_depth_1="1674 m"
TATTTCCTTTTGACCCGGTTGAAAAGCATTCAACCGGAAATATCATCAACCATATGGGATAAAAAACGGCACGATGACAGAGGCTTGTGGCGGTTTTAGCCCGACGGGATGTGGTATGTCCTGTCTATCATGCAAATCCGGTGCAGGGTGTGGGCAAGTTCACCGGACGGAAATCAAACACAGCACTTCTAATTGGTATGAAAACCCCCTATAAACCCGCTGTCGGCGATTGCGATCTAATCGCCTTGAATACCAAGACGATCCGAAATTGCCGGTATCGCCCGATTGCGCCACAGCAGA
>Regulatory_Region_NCBI_READ_1593713007 /ti=1593713007 /jgi_project_id=3634298 /library_id=CAM_LIB_WHALEFALLRIB /mate=Regulatory_Region_NCBI_READ_1593713008 /sample_id=CAM_SMPL_WHALEFALLRIB /sample_name=WHALEFALLRIB /sample_depth="1674 m" /number_of_sites=1 /site_id_1=CAM_SITE_WHALEFALLRIB /location_1="Santa Cruz Basin" /region_1="Pacific Ocean" /country_1=USA /water_depth_1="1674 m"
GTATTTGCTGGAATAAGGTTGACGGGTCTTATTTATTTGACCTTGTATTATTGTCTTTGCATATCTTTAAAAAGTAAAATAATTAGTTGTTAATTAAATACTTAAGAAATGAAAGGGATTTTAAATTATTTTGTTTAGCTTTCGTATATTAAAAATCACTTTAGCAGAATAGAAATAAATAAAGGTGCTCTTACACCCATTTTAGTATGTATAGTGTACTTTTAGTGAACATATAAACAGTTAGCGTTCATGCTAAAAATCGAAACGACATTGATACGAACAGAATAAAAAAAACTAAAT
>Regulatory_Region_NCBI_READ_1593713009 /ti=1593713009 /jgi_project_id=3634298 /library_id=CAM_LIB_WHALEFALLRIB /mate=Regulatory_Region_NCBI_READ_1593713010 /sample_id=CAM_SMPL_WHALEFALLRIB /sample_name=WHALEFALLRIB /sample_depth="1674 m" /number_of_sites=1 /site_id_1=CAM_SITE_WHALEFALLRIB /location_1="Santa Cruz Basin" /region_1="Pacific Ocean" /country_1=USA /water_depth_1="1674 m"
AACCTTGAAGAGTTAAATAACTTCTTAGATACTCTGCAATATGACTATCTTAGTCTAAATCTTTTTGCAAAAGATAAACTCAATACTTTAAAAATAGATACAGCTAAAATTATTAGTCAAAGTGAGCAATTCTTTGGAACATATAGTGCTATGTATATTAACAATCTTCTAAACTATAAGGGAAAACTTCTCCACATAAGTTTAGATGAAAATAACAGAGCTTATCTTTTCTACTTTACTAAATAATCAACTCTAAATCAATAATTTTGTATAATAACCTAATTTTATAAAAAGGTTTTT
>Regulatory_Region_NCBI_READ_1593713023 /ti=1593713023 /jgi_project_id=3634298 /library_id=CAM_LIB_WHALEFALLRIB /mate=Regulatory_Region_NCBI_READ_1593713024 /sample_id=CAM_SMPL_WHALEFALLRIB /sample_name=WHALEFALLRIB /sample_depth="1674 m" /number_of_sites=1 /site_id_1=CAM_SITE_WHALEFALLRIB /location_1="Santa Cruz Basin" /region_1="Pacific Ocean" /country_1=USA /water_depth_1="1674 m"
TTATAGTTACCAAGAGGCATCGGTAGAAGCATTTTTTCATGTGCATCTACTAATTTACTTGCTTGTTGTTTTACACTTGCTTCATAACTTTTTTGATGTTCTTTATTTTGTGGAAAAAGTTTAATAAGCTGTTTGTTTATAGTAAACTTATCTTTGCTTTTATTTGTATTTTTAGCCATTTCCACGAGTGTGGCTTCATCTGTTTGGTTATTGAATTCTACATCATCTTTTAACATTATCGTATATAAAGTGTAAAGCATACCTGCTAAAATTATCCATCTTAAACTCTTAACTATCTTA
>Regulatory_Region_NCBI_READ_1593713033 /ti=1593713033 /jgi_project_id=3634298 /library_id=CAM_LIB_WHALEFALLRIB /mate=Regulatory_Region_NCBI_READ_1593713034 /sample_id=CAM_SMPL_WHALEFALLRIB /sample_name=WHALEFALLRIB /sample_depth="1674 m" /number_of_sites=1 /site_id_1=CAM_SITE_WHALEFALLRIB /location_1="Santa Cruz Basin" /region_1="Pacific Ocean" /country_1=USA /water_depth_1="1674 m"
TAGTAAATTTTTAAAAAGAATCTATAAAAGTGAAGAAAATATAAATGATGAATTTCTAGAGGCTCTTCATAGAAAACTAGCAGACTTTAGTGAGTTTGATAGTGGAGAATTAAAAGAGTACTTAAATAATTTACTTGTGCAAAAAGAACAGATAGATAAAATCATTTTAGAATATTATAAAGAAAAAACTTTTGAATATACACAAGAGTGTGATTTACACATACTTCAAAAAAAAGGGCTAGAAAAACTAGCTTCTAATTTACTTTCATAATTTACTTTTAGATACAATAATTATATAAA
>Regulatory_Region_NCBI_READ_1593713059 /ti=1593713059 /jgi_project_id=3634298 /library_id=CAM_LIB_WHALEFALLRIB /mate=Regulatory_Region_NCBI_READ_1593713060 /sample_id=CAM_SMPL_WHALEFALLRIB /sample_name=WHALEFALLRIB /sample_depth="1674 m" /number_of_sites=1 /site_id_1=CAM_SITE_WHALEFALLRIB /location_1="Santa Cruz Basin" /region_1="Pacific Ocean" /country_1=USA /water_depth_1="1674 m"
TTTTAACTTTACTATCTTTTCTTCTTCGTTTTTTGAAGATAACAACTTTCTTGTCTCTTCCTTCAACGATAACTTCAGCTGTTACTTTGGCACTTGCTACTGCTTCACCAGTTGTTAATGCTTTACCATCGTTTACAGCTATTACTTCTGTGAATTCTACTGTTTCTTTAGGTGCTTTACTTAATAAATCAACATTTAAAATATCACCCTCTGATACTTTATACTGTTTTCCACCTGTTTTGATAATTGCGTACATGAGCTTATCCTCTTAAAATTTATGAAGCGAATTATACTCAAAAA
>Regulatory_Region_NCBI_READ_1593713145 /ti=1593713145 /jgi_project_id=3634298 /library_id=CAM_LIB_WHALEFALLRIB /mate=Regulatory_Region_NCBI_READ_1593713146 /sample_id=CAM_SMPL_WHALEFALLRIB /sample_name=WHALEFALLRIB /sample_depth="1674 m" /number_of_sites=1 /site_id_1=CAM_SITE_WHALEFALLRIB /location_1="Santa Cruz Basin" /region_1="Pacific Ocean" /country_1=USA /water_depth_1="1674 m"
GATCATCCAAGGATACCTATATCAAATAAAATAAAAAGTATATTTGAAAAGTATGCATTTGAAAATTTTGAAACCACAGCTAAGTATAATTTGTATAGTTTATTAAAAGTTGTTGATGTTAATATTACAGGTTTTTCAACAGTAGCTTTTGAAGCACAAAGTTTTGATAAACTAACAATATTTACACATGAAAATGCAAAAAATGGATTCAATAATTTATTAAATAAAGATGGATTTATATATGTTGATACTAAATTAGCTTTAAATGAGACTTTGGATAAAATAAGATTCAATAAACTA
>Regulatory_Region_NCBI_READ_1593713159 /ti=1593713159 /jgi_project_id=3634298 /library_id=CAM_LIB_WHALEFALLRIB /mate=Regulatory_Region_NCBI_READ_1593713160 /sample_id=CAM_SMPL_WHALEFALLRIB /sample_name=WHALEFALLRIB /sample_depth="1674 m" /number_of_sites=1 /site_id_1=CAM_SITE_WHALEFALLRIB /location_1="Santa Cruz Basin" /region_1="Pacific Ocean" /country_1=USA /water_depth_1="1674 m"
TGAGGATGAGGATGAGGATGAGGATGATGCCCCGGAACCGGACGAAGACTGGTTGCTGATAACGTCGCCCAGCGCCTTTTTGGCCGAACTGAAAAACGAATTTTCTGCCTGGGCTGGCACTGCTGCCAACACAATGCCCGCTGTCAAAAAGGCAGCGCCCGCGGCAAGAGCAATTTTACGCGACAACAACATCATTCAAGGCTCCCCGGCCAATAAAAAACGAAACACCTGTTGTATGTCATAAATCTTTCGCGCCAAATATGTTTGTAAAACAAACCCCCGGCATCAGTTCATCCTGCG
>Regulatory_Region_NCBI_READ_1593713178 /ti=1593713178 /jgi_project_id=3634298 /library_id=CAM_LIB_WHALEFALLRIB /mate=Regulatory_Region_NCBI_READ_1593713177 /sample_id=CAM_SMPL_WHALEFALLRIB /sample_name=WHALEFALLRIB /sample_depth="1674 m" /number_of_sites=1 /site_id_1=CAM_SITE_WHALEFALLRIB /location_1="Santa Cruz Basin" /region_1="Pacific Ocean" /country_1=USA /water_depth_1="1674 m"
TATGTTTCTTTGCGACACGGGCCACCATATTTTTAATGTATACTAGTAAGTGGTTGAAAAAACAGTTAAATAACAAAATAGGTAATCTAATAAAGGAGAGTATAACACTGTTTAGAAAATCCCTATATCGTTTCATTTTTGATTATTTTCAGTTTGAAGTGTAACTATTGACATCAATTTGCCCATGCAGCTAGGTTGCTTCTGCCTTTGTTGGTCGTCATTATAATGAAAAATTCAAGAGTTAAATCACGTATAAAATAATTTTTATCAAATATCGTTTTATTGTTTTCTATGCATGAA
>Regulatory_Region_NCBI_READ_1593713278 /ti=1593713278 /jgi_project_id=3634298 /library_id=CAM_LIB_WHALEFALLRIB /mate=Regulatory_Region_NCBI_READ_1593713277 /sample_id=CAM_SMPL_WHALEFALLRIB /sample_name=WHALEFALLRIB /sample_depth="1674 m" /number_of_sites=1 /site_id_1=CAM_SITE_WHALEFALLRIB /location_1="Santa Cruz Basin" /region_1="Pacific Ocean" /country_1=USA /water_depth_1="1674 m"
GGCGTTCACCTGTTTCAGCAGGCTTCAAACGGTGCGCCTCAATCAGGCATCCGTCAACGTTGGCCTGCGAAGGCGTGGGATGTGTGAGCGGTGCTGAAAACTTTCCACAACCCGTCCGATATGCCAACTTCCGCGCGGAATCGCTCTGACCGGAGCGGCGGGCAAAGGGAGCTTCGGCATGTTGGATCGGTTGGCTATTCCGGGCTGGGCGCGCTGTTCCTTCTGGGTGCCTGCACACATGGAGGGGGAAATGGCGGCCCCGGAGAACACCGATACGGGCACCCCCGATCACGGATACCG
>Regulatory_Region_NCBI_READ_1593713288 /ti=1593713288 /jgi_project_id=3634298 /library_id=CAM_LIB_WHALEFALLRIB /mate=Regulatory_Region_NCBI_READ_1593713287 /sample_id=CAM_SMPL_WHALEFALLRIB /sample_name=WHALEFALLRIB /sample_depth="1674 m" /number_of_sites=1 /site_id_1=CAM_SITE_WHALEFALLRIB /location_1="Santa Cruz Basin" /region_1="Pacific Ocean" /country_1=USA /water_depth_1="1674 m"
GTAGCCCGTGCTATAGTAAGGCCCGGTCGCGTAGCCATAGGTGGCATAGCCACCGTAATAGCGCGGCGGGGGCGCGTAGTAACGACGTGGCGGCGCACGATAGGCATAACGCGGCGGGTGATAGTCGTGGCGGTCATAGCGTCTATGGTCACCGCGGTAGTCATGACGGTCACCGCGATAATCGCGACGGTCACCCCGGTCGTGTCCACGATCACCACGATCATGTCCACGGTCACCCCGGTCGTGCCCACGGTCGCCACGATCATACCCACCACGATTCCCGGCCCCGGTCACCATGAC
>Regulatory_Region_NCBI_READ_1593713325 /ti=1593713325 /jgi_project_id=3634298 /library_id=CAM_LIB_WHALEFALLRIB /mate=Regulatory_Region_NCBI_READ_1593713326 /sample_id=CAM_SMPL_WHALEFALLRIB /sample_name=WHALEFALLRIB /sample_depth="1674 m" /number_of_sites=1 /site_id_1=CAM_SITE_WHALEFALLRIB /location_1="Santa Cruz Basin" /region_1="Pacific Ocean" /country_1=USA /water_depth_1="1674 m"
CGTTCCACCCGGTGTCGAACCCTTTTATTTTCCCTCCAAACAACTTACAGACCGTAGATTCGCCCTTCTCAAGATCATTGTGATTGCCCTCCCACCATGATCCTTCTAGTTAATTCTCTTTTTATGCCCTTGCTAATCATATCATATATGCCCACCCCTTGTTCTACACTCTCATTATTTTTCACACCCCCACTTCTTCTCCTTTTTAAAATTTTACCTCCTAATTTCTCCTTTTCCCATACCTCTATCCCTCTTACTCTTTCCTCTTATATAATCTTTTCACAATCTTCCCCATATTCT
>Regulatory_Region_NCBI_READ_1593713413 /ti=1593713413 /jgi_project_id=3634298 /library_id=CAM_LIB_WHALEFALLRIB /mate=Regulatory_Region_NCBI_READ_1593713414 /sample_id=CAM_SMPL_WHALEFALLRIB /sample_name=WHALEFALLRIB /sample_depth="1674 m" /number_of_sites=1 /site_id_1=CAM_SITE_WHALEFALLRIB /location_1="Santa Cruz Basin" /region_1="Pacific Ocean" /country_1=USA /water_depth_1="1674 m"
ATAGTCTTAAAAATGTCTTATATTATAAATTTTTAATATATTTTACAGTTTTTATTATATTTTCATTATATTTTTCTTGATTTTTTACTATATCATAGCTATTTGTTAACATCGAATAGACTTGAAATATTGGAAAACTATCATATAAACTATTTAATATAGAAAGTATCATCTCAATACTAATATGATGAGAAATAGTATTTTGATTTGTTTTTTCTAGATTACAAGCTAATGTATAATGATTAGTATCGCTATGAGCTGCATCAACAAATATTATTTCATCAAATTCTTGTAACTCCA
>Regulatory_Region_NCBI_READ_1593713527 /ti=1593713527 /jgi_project_id=3634298 /library_id=CAM_LIB_WHALEFALLRIB /mate=Regulatory_Region_NCBI_READ_1593713528 /sample_id=CAM_SMPL_WHALEFALLRIB /sample_name=WHALEFALLRIB /sample_depth="1674 m" /number_of_sites=1 /site_id_1=CAM_SITE_WHALEFALLRIB /location_1="Santa Cruz Basin" /region_1="Pacific Ocean" /country_1=USA /water_depth_1="1674 m"
TACGGATCTCAAGGAACTGGTTGCAGACACGATCTAGATCCTTAAACCACAGATCACCGATAAATTTCACGGGACAGCAACATTTGTTTGCTGTCCCGTTTGTTTTGCACCAAATCGCGGCATTCTGCGGTTTTGCAACGCACACAAAGATTGACTTTGTCCAGTTAATAGCGCAAGAACCCGACATTGCATAAAAATCAACCCCGCATGGCATGCACGAGGCTGGTCTTTCGCCTCGACATTGGATATGACAGGGCGGCTTTCGAGCCAGGCTGCAATTTATCTTTTGGGCCAGTAAAC
>Regulatory_Region_NCBI_READ_1593713552 /ti=1593713552 /jgi_project_id=3634298 /library_id=CAM_LIB_WHALEFALLRIB /mate=Regulatory_Region_NCBI_READ_1593713551 /sample_id=CAM_SMPL_WHALEFALLRIB /sample_name=WHALEFALLRIB /sample_depth="1674 m" /number_of_sites=1 /site_id_1=CAM_SITE_WHALEFALLRIB /location_1="Santa Cruz Basin" /region_1="Pacific Ocean" /country_1=USA /water_depth_1="1674 m"
GCAGCACGCAGCTTCGGCCGCCGTCGAGCTGTACCCGGAAGTAGTTTCCGTCGGGCTCACGCCAGCGGCGGGTGATACGTTGCACACGCCGCCGCATGCCCAGCAGGTGGACTGCAGTGGGCTCCTGATCCGCCTGATACCCGGCGTATGCCTCGACGCAAATCTTGTCCATGCTCGAATCATTGACGATCCCGACTCCGAGATCAAGGGGGCCCGACGCCCTGCCCTCGATGTCCGTGATCTCATAAAAAAATTCGCGTGTTACATTTTCTCGACGCGCAACGGGCAAACCGCCCCCCG
>Regulatory_Region_NCBI_READ_1593713589 /ti=1593713589 /jgi_project_id=3634298 /library_id=CAM_LIB_WHALEFALLRIB /mate=Regulatory_Region_NCBI_READ_1593713590 /sample_id=CAM_SMPL_WHALEFALLRIB /sample_name=WHALEFALLRIB /sample_depth="1674 m" /number_of_sites=1 /site_id_1=CAM_SITE_WHALEFALLRIB /location_1="Santa Cruz Basin" /region_1="Pacific Ocean" /country_1=USA /water_depth_1="1674 m"
AATTGGGCACACCCTCAGGGGACTTTTCAAATTCAAACAGGGCCGTGAAAATGGTCTTATATTACGTTTCTTTGCATTCAGTGGTATCAGAGAGTCCTATCTACGCATAATAGAAGTTCTTTCGTATCCTGTGTCATCTATTCAAAGTGATCGCGCATCTAATGGAAGTGAAATCACCGATCACCTTTCTGAGATAGCCGCTTCCGAAATGGATTTAGCTGTAGAGATGCAGGTACTTATAAAAATAGAAGCCATGTCATTGTTAAATCGTTGCGAACGACAAATGAGATTTATTTTAAC
>Regulatory_Region_NCBI_READ_1593713628 /ti=1593713628 /jgi_project_id=3634298 /library_id=CAM_LIB_WHALEFALLRIB /mate=Regulatory_Region_NCBI_READ_1593713627 /sample_id=CAM_SMPL_WHALEFALLRIB /sample_name=WHALEFALLRIB /sample_depth="1674 m" /number_of_sites=1 /site_id_1=CAM_SITE_WHALEFALLRIB /location_1="Santa Cruz Basin" /region_1="Pacific Ocean" /country_1=USA /water_depth_1="1674 m"
GTTGACTGCCAGAAGGATTGATTTTGATAACCCGGATTATGACACTGAGCTGGAATTGCTGAAAGAAACGGCAACCGGGATTGAGCTTGGTTATTCAGCTAAAGGATTTAATATCACAGATATCGGTGATTGATGGCCAGCGTTATGATCAAATAATAGTAGAAGGAAATCTGCTTCCCTTCGGAGGCAGGCTCACCTAATCCTGCCAAATTTATCGCCTTTAAATGGCATTACCCCCAAGGGCAGTCCGGGCAAATTGTAAAAGATAATTGAAAATACCGTCCCCCAAACGTTTACCGG
>Regulatory_Region_NCBI_READ_1593713703 /ti=1593713703 /jgi_project_id=3634298 /library_id=CAM_LIB_WHALEFALLRIB /mate=Regulatory_Region_NCBI_READ_1593713704 /sample_id=CAM_SMPL_WHALEFALLRIB /sample_name=WHALEFALLRIB /sample_depth="1674 m" /number_of_sites=1 /site_id_1=CAM_SITE_WHALEFALLRIB /location_1="Santa Cruz Basin" /region_1="Pacific Ocean" /country_1=USA /water_depth_1="1674 m"
TTCTATAAATTCGTCACTAAGTGAGCCTGCGAACGCTGTCACTTAGCTTTAGCGTTGTCACTCGTCACTAATAATTATCTAATTTATGCAAAATTATGGGAACTTTATTTAAAACAAGCTTATTTAGTGCTTTTCTTTTGATCGTTTTGTCAGCCTGTCAACATCCGGAAGATAAGTTTATTGGTAAATGGGAATATGATTCCTACAAAGCGGCAGATTCAGGACTTGGAGCTTTGGCGGGATTGGTTCCTGAAAATTGGAAGATTAAAGTAGACGAGTGGATAGAGAATGGGAAGGACT
>Regulatory_Region_NCBI_READ_1593713704 /ti=1593713704 /jgi_project_id=3634298 /library_id=CAM_LIB_WHALEFALLRIB /mate=Regulatory_Region_NCBI_READ_1593713703 /sample_id=CAM_SMPL_WHALEFALLRIB /sample_name=WHALEFALLRIB /sample_depth="1674 m" /number_of_sites=1 /site_id_1=CAM_SITE_WHALEFALLRIB /location_1="Santa Cruz Basin" /region_1="Pacific Ocean" /country_1=USA /water_depth_1="1674 m"
GTTGTTGGTTTTATTCAAAAATAACTGAAAAATTTAAAACCTACCATTTTCTTAAAGCGGAGTTTTGAACTTATTTTTGTTTATCTCACTCTTTTATAAGTAATTTCTAGTGTCAGCGGAATTTGAAGTTGATCAAACTTTTTTTCATAAGTAAAAGAGGTATCTGTCAATTCAATTATTGGCATTACATAAGTTTCATTACTGTTTTTTAAATTGATTTGGGATTGATCATTCATAACAGAATATTGTCCACAAACGATTGTCACACGATCAGGTGCTCCACGGAATAACTCTCGTATG
>Regulatory_Region_NCBI_READ_1593713746 /ti=1593713746 /jgi_project_id=3634298 /library_id=CAM_LIB_WHALEFALLRIB /mate=Regulatory_Region_NCBI_READ_1593713745 /sample_id=CAM_SMPL_WHALEFALLRIB /sample_name=WHALEFALLRIB /sample_depth="1674 m" /number_of_sites=1 /site_id_1=CAM_SITE_WHALEFALLRIB /location_1="Santa Cruz Basin" /region_1="Pacific Ocean" /country_1=USA /water_depth_1="1674 m"
NNNNNNCCCATGACAGATCGGCTGAGACGTTTGGTTTTCGATGCTTTTGGCCCTTTTATTTGCGTTTATATTTCGCCAAAATAAAATTGCTACGTTTATTGGGGTCTGGGTTACCAATCCCCTTACTGCTCCATTAATTTATGGTCTTGAATATCAAGTTGGGCGGCTACTTTTGGGTTTGCCTCCGCTAGAAATGTCAAATTTTAATCTTGAAATGCTTTGTTCATTGGGTTCCAAGGTTGGGTTGCCGTTAGCTGTTGGTAGTTTGGTTCTTGGTATTCCGATTGCGATGATTGGTTA
>Regulatory_Region_NCBI_READ_1593713978 /ti=1593713978 /jgi_project_id=3634298 /library_id=CAM_LIB_WHALEFALLRIB /mate=Regulatory_Region_NCBI_READ_1593713977 /sample_id=CAM_SMPL_WHALEFALLRIB /sample_name=WHALEFALLRIB /sample_depth="1674 m" /number_of_sites=1 /site_id_1=CAM_SITE_WHALEFALLRIB /location_1="Santa Cruz Basin" /region_1="Pacific Ocean" /country_1=USA /water_depth_1="1674 m"
GAAAAATCCTTTTATTTTTTTGATTATATGAATTAAAAACTTAATACTTTATTATAATGATAATAAGTATCATTAATATATACTTAAGTTTTCAAAATGTATAATTTTGATAATCATAATTAAGGTTAAAATATGAAAAATCTATCTTCTGAACAAAAGGATGAAAAATTGTCTCTTCATAAAAAAAGTATTAAGATTCATAATAATCTATGGATAGTCTATTGGTCTACCCTACTTNCTACTATTTGTGTGTGGGTTGTAAAGATTTTATTAATGCATAAAAAAGAAGCTAATAACTTT
>Regulatory_Region_NCBI_READ_1593714064 /ti=1593714064 /jgi_project_id=3634298 /library_id=CAM_LIB_WHALEFALLRIB /mate=Regulatory_Region_NCBI_READ_1593714063 /sample_id=CAM_SMPL_WHALEFALLRIB /sample_name=WHALEFALLRIB /sample_depth="1674 m" /number_of_sites=1 /site_id_1=CAM_SITE_WHALEFALLRIB /location_1="Santa Cruz Basin" /region_1="Pacific Ocean" /country_1=USA /water_depth_1="1674 m"
TTTTAACCATGCCTGATAAATGTCTTGCTTCTCAGAAACAACCCTTTCACGTCCGTCTGAATAGCATTGTAATATCTGATATTCGGTCTTTTCCGTGTTGAGATATATTTTTTTGTATTGCATCAGCTAAATGAGACTCCGTAATTGGTTGAACAATGATTGCGCATAGACGTTATTTGATCACTGGTCATTTTCCCCGATTTGATGGTATGCATGTGATCATACGCATACCATTTGCAGAAATGACGCAGATGTATCGGCTGACCAGAGCTGACAATCAACGGAAAGCAGTAGCTGGTT
>Regulatory_Region_NCBI_READ_1593714124 /ti=1593714124 /jgi_project_id=3634298 /library_id=CAM_LIB_WHALEFALLRIB /mate=Regulatory_Region_NCBI_READ_1593714123 /sample_id=CAM_SMPL_WHALEFALLRIB /sample_name=WHALEFALLRIB /sample_depth="1674 m" /number_of_sites=1 /site_id_1=CAM_SITE_WHALEFALLRIB /location_1="Santa Cruz Basin" /region_1="Pacific Ocean" /country_1=USA /water_depth_1="1674 m"
CTTTTAATATTTGTAATCTTTTTTCTTTATTGTATTTTGCCATAATTTTTCTCTAGTTATGATTATATTTGTTATTTAGTAAAAATTAAAGCCTTAGCTTTTTTAATTGGAATATTTGATTTTTTAATAAAGTAATTTTGTAGTGAGATTTAAAGAGAAACTAAAACTATTGTTCTTATATGGAAGATTTATTCTATAATGTATTTCTTTTATGTAGTTTATGTGATGAATCTATTTTTATGCTATTTCAATATTTACAATTAATTGACTAAATGTTAGCTTAACCTAAGAAATAAATAG
>Regulatory_Region_NCBI_READ_1593683485 /ti=1593683485 /jgi_project_id=3634298 /library_id=CAM_LIB_WHALEFALLRIB /mate=Regulatory_Region_NCBI_READ_1593683486 /sample_id=CAM_SMPL_WHALEFALLRIB /sample_name=WHALEFALLRIB /sample_depth="1674 m" /number_of_sites=1 /site_id_1=CAM_SITE_WHALEFALLRIB /location_1="Santa Cruz Basin" /region_1="Pacific Ocean" /country_1=USA /water_depth_1="1674 m"
TGGAGGATACTCTTTAAATAAAGAGACATCAGCAATTAAAATCATAGATATACTAGAAGCTGTTAAAGAGTCTATGGATGGTAAAAATTGTCTTCTTGGCATCGGTCTATGCAGTGATGGTGAGAAGTGTGCCATGCATGACCAATGGGTTGAACCTAAGAAAGTCCTATTAAATATGCTTAATTCAACTACACTTTTTGATCTTCAATCGTAAGTTTATTATTACATAAATTTACACAATAGATAAAAGTTGCTTATTTTTATGAACTCAATATTTTAATTTATTAACTCTCTAAGTGA
>Regulatory_Region_NCBI_READ_1593683553 /ti=1593683553 /jgi_project_id=3634298 /library_id=CAM_LIB_WHALEFALLRIB /mate=Regulatory_Region_NCBI_READ_1593683554 /sample_id=CAM_SMPL_WHALEFALLRIB /sample_name=WHALEFALLRIB /sample_depth="1674 m" /number_of_sites=1 /site_id_1=CAM_SITE_WHALEFALLRIB /location_1="Santa Cruz Basin" /region_1="Pacific Ocean" /country_1=USA /water_depth_1="1674 m"
GTGTTTAAAACACTTAAAATTAGTTAGCGATATGCTAAGTACTAAAGAGACAACCTTATTGAAACGGAGTTTTAGGCTTCATTTCATTTCCACCTAAAACTCGTTCAAACCTAAAAAAGTGAAACTATTCACTTTTTCTTAACGGTTTTCACCTTAGCACTTAGCACTAGCACATATAGTCTACTCTACTCTTTCAACTTGTGTATACGAGATCTCTACAGGTGTATTTCTTCCAAAAATTAAAACATTTAATTTTAACATTCCTGAACTCATATCANATGATTCTACTAAACCATTAAA
>Regulatory_Region_NCBI_READ_1593714500 /ti=1593714500 /jgi_project_id=3634298 /library_id=CAM_LIB_WHALEFALLRIB /mate=Regulatory_Region_NCBI_READ_1593714499 /sample_id=CAM_SMPL_WHALEFALLRIB /sample_name=WHALEFALLRIB /sample_depth="1674 m" /number_of_sites=1 /site_id_1=CAM_SITE_WHALEFALLRIB /location_1="Santa Cruz Basin" /region_1="Pacific Ocean" /country_1=USA /water_depth_1="1674 m"
GCCAAAGCATAAAGAGATGATTTTTTTATTTAAACTATTCGTTGAAGTCTTCTCTTTGCATCGTCTTGTTTTTAGAAGTAACATAAGAGGAGGGGAGGAATATATGAGTATGAGATTTAAGTATAAATCCCATAATAATAAGTTATTTTATACCTATGGAATCATTCTTTTCTTCTTTGCATCATATTTATAATATTTCTGCATGCCGATGACAGTAATCTGACGCTTGATGCCGAGAACAACCCTTCTGGCGAAAGAAAGCAGTTATTTGGATATGTCCCCTGGGTATTTAAAACGTAA
>Regulatory_Region_NCBI_READ_1593714553 /ti=1593714553 /jgi_project_id=3634298 /library_id=CAM_LIB_WHALEFALLRIB /mate=Regulatory_Region_NCBI_READ_1593714554 /sample_id=CAM_SMPL_WHALEFALLRIB /sample_name=WHALEFALLRIB /sample_depth="1674 m" /number_of_sites=1 /site_id_1=CAM_SITE_WHALEFALLRIB /location_1="Santa Cruz Basin" /region_1="Pacific Ocean" /country_1=USA /water_depth_1="1674 m"
CTGAGGTAATACGTGGTCTGATGCACCGATAATGTCATTGACCTCCTCCAGAAGCGGTTGAGACGCTGGCTAGCCACCTCACTATCTGCCTGAGGCAATACACTCAACAGATCCGGATTAGTGGACAGTAGCTTGGGAAGATCTTTAAAGCGGTCCAGCTTTTGCTGCACAGTGATGATATAGCGATTAAGGTCAGCCTCAGTCTTATGCTGCAACTCGTTTACTGCCTGATTACGGCTGATATCGGCTGTTTGCAGCATAAGCACCACAAACAATGCCAATACACTCAGTATAATAAGC
>Regulatory_Region_NCBI_READ_1593714622 /ti=1593714622 /jgi_project_id=3634298 /library_id=CAM_LIB_WHALEFALLRIB /mate=Regulatory_Region_NCBI_READ_1593714621 /sample_id=CAM_SMPL_WHALEFALLRIB /sample_name=WHALEFALLRIB /sample_depth="1674 m" /number_of_sites=1 /site_id_1=CAM_SITE_WHALEFALLRIB /location_1="Santa Cruz Basin" /region_1="Pacific Ocean" /country_1=USA /water_depth_1="1674 m"
GGGTAAACCATGACAGATCGGCTCAGAGTAAATAGATATTGAAAACTTAACAGGTGCTTATAAGTTCTCAACTAATTTAAATGGCAATAAATCATCAGGCATAATTACTGACCCAGAAATATTGGAACAAAGGTTACTTGATGATATGTCAGAAAAATATGGGAGTGAGTTTGTCATTGATTATAATAATAGCAAACCACTTTGGGATTTTAAAACTAACAATTTAAAATCATTGCCCAGCATACAAATTGATTTTGACCTAAATAATGAAACTGAAACTAGAAAGTTTATTGAAGATCA
>Regulatory_Region_NCBI_READ_1593714629 /ti=1593714629 /jgi_project_id=3634298 /library_id=CAM_LIB_WHALEFALLRIB /mate=Regulatory_Region_NCBI_READ_1593714630 /sample_id=CAM_SMPL_WHALEFALLRIB /sample_name=WHALEFALLRIB /sample_depth="1674 m" /number_of_sites=1 /site_id_1=CAM_SITE_WHALEFALLRIB /location_1="Santa Cruz Basin" /region_1="Pacific Ocean" /country_1=USA /water_depth_1="1674 m"
CGCAACAAACCGGTCGAAAGATGCATCTGGTTTAACCTGCCACGATCCCCGCCACAAGCCAGAGCAACAATTTGCCCCCCGGACCCGCGATAAATCATCCGAAATGGCAGCATCCCGCCGGAAATTCATCAACCCGGGCACAAGGAACAACCATACGTGCAAGACACCGCCTTGACGTACAACAGATTTTCAAGATCACCCCGGTTGATTAAAAATTATGCATAAATATTAAACAGCACCAAAATCTATGCACATTTTATGCTCTGAATCGTTTCAGGCACAGAGGCATATTTATCGAAA
>Regulatory_Region_NCBI_READ_1593714642 /ti=1593714642 /jgi_project_id=3634298 /library_id=CAM_LIB_WHALEFALLRIB /mate=Regulatory_Region_NCBI_READ_1593714641 /sample_id=CAM_SMPL_WHALEFALLRIB /sample_name=WHALEFALLRIB /sample_depth="1674 m" /number_of_sites=1 /site_id_1=CAM_SITE_WHALEFALLRIB /location_1="Santa Cruz Basin" /region_1="Pacific Ocean" /country_1=USA /water_depth_1="1674 m"
AAAAGTTATTGAGAGATTATTAGAGATACAAGATTGTCCCACTGAAGAGTTTAAAGAATTAGTAATTGAAAAATTTGATGGGTATGATTATGAAGGAGAAGAGGAATTAATTGGACTTGACTCTTGGTCGAATAATCCTACAGATGGTGACTATACACTACCTATAAAAATCAATCATGAACATGCATATGAATTCACTTTATATGTAAGAGTCCTTAAAAACAAGGCAACTATTATTAATGTATTATAAGTAAATTTTAACTTATGATATAATCAAAACTTATTACTATTTAAGCAGTA
>Regulatory_Region_NCBI_READ_1593714680 /ti=1593714680 /jgi_project_id=3634298 /library_id=CAM_LIB_WHALEFALLRIB /mate=Regulatory_Region_NCBI_READ_1593714679 /sample_id=CAM_SMPL_WHALEFALLRIB /sample_name=WHALEFALLRIB /sample_depth="1674 m" /number_of_sites=1 /site_id_1=CAM_SITE_WHALEFALLRIB /location_1="Santa Cruz Basin" /region_1="Pacific Ocean" /country_1=USA /water_depth_1="1674 m"
AGTCAAAAAATGATCTTAATAGAGTAAAAGAAGAGATGGAAGTTAAAGCTAAAGAGCTTGGTTTTGGTATTTTAAAAGAGTACTCATTTAAAAAGATGCTTAATGAGAAGGGTTTTCCAATTGAGAAAGACATAACTGTTTTTGAACTATGTAATCCAAGTGCGGCACAAAAAGCATTAACTCTTCACCCAGAGCTTTCAGTATACCTACCATGTAGAATTTCATTATATGAAAAAGATGGAAAAACAGTTTTAAGCACTATTGCATTAGAAGATATGTTAGGTAGTTTTGATTTAGAGA
>Regulatory_Region_NCBI_READ_1593714797 /ti=1593714797 /jgi_project_id=3634298 /library_id=CAM_LIB_WHALEFALLRIB /mate=Regulatory_Region_NCBI_READ_1593714798 /sample_id=CAM_SMPL_WHALEFALLRIB /sample_name=WHALEFALLRIB /sample_depth="1674 m" /number_of_sites=1 /site_id_1=CAM_SITE_WHALEFALLRIB /location_1="Santa Cruz Basin" /region_1="Pacific Ocean" /country_1=USA /water_depth_1="1674 m"
CAGAAGAGCTTTTTCAAAAAATTATAAAAATTATTTCAGCCTCTGATAAAGATCATGAAAAAAAGAAACTTCGAATTGATTATTATTTAGCTCAAATACTGATTGATAAAGGTGAGGGTAAAAAAGCAGAAAAATTATTAAAAGAAACCCTTGAAACTTCTATACGAATTTATGGTTTAAAACATGATGCCACGATTAATATAAGAGATGTGCAGTTAAGAAACTTCTCTACGAATGATTATAGTACGGAACTTAAATACATCGATGCTTCCTCTTCTAGTTACAATGAATATGTATTAG
>Regulatory_Region_NCBI_READ_1593714831 /ti=1593714831 /jgi_project_id=3634298 /library_id=CAM_LIB_WHALEFALLRIB /mate=Regulatory_Region_NCBI_READ_1593714832 /sample_id=CAM_SMPL_WHALEFALLRIB /sample_name=WHALEFALLRIB /sample_depth="1674 m" /number_of_sites=1 /site_id_1=CAM_SITE_WHALEFALLRIB /location_1="Santa Cruz Basin" /region_1="Pacific Ocean" /country_1=USA /water_depth_1="1674 m"
CGGGGAGTGTTGTGGCTAAAGAGAGTTCGGTGGTCCAAAGTATTTTTAGAGTTGTTGTTTCTTTTCTTCAGTGGTATTTGGCTATGTAATATGTTTCGCTTTGTAATATTATACCGATTGTGATTCAAAATGCGCCACTATATCGCTTCACTCATATTGACCCTTTGAATCTACATCGGCATTTACCATTGTAGCAATGAAATGGCCTTTGGCGCATTTCATTTAACAATTGGTATTATTTTCCATAAATATATTGAAATTCAATGTACTGTATTAACTTTGCACGATAATAGAGTTTTT
>Regulatory_Region_NCBI_READ_1593714966 /ti=1593714966 /jgi_project_id=3634298 /library_id=CAM_LIB_WHALEFALLRIB /mate=Regulatory_Region_NCBI_READ_1593714965 /sample_id=CAM_SMPL_WHALEFALLRIB /sample_name=WHALEFALLRIB /sample_depth="1674 m" /number_of_sites=1 /site_id_1=CAM_SITE_WHALEFALLRIB /location_1="Santa Cruz Basin" /region_1="Pacific Ocean" /country_1=USA /water_depth_1="1674 m"
CGGGTAAAATTGTTGAGCAGATTGCTTGGGACGTTGTTCCCGATTTGGCAGAAGCTATGATCAGTGAAGAAATCCGTAAAATAAAAGAGGGTGCGTAGCAGGCTCTGACTTTATAAATATAGATGCTTCTCTTGAGGGGGGCAGCAGGGATATCTTGACTTCCTTGCTGCCCCCCTTTATTGTTCCTGCCCAGAAATGATGGCGTTGCAAAAAATCTGACCCACGGTGTTGTAGTGTTTTTTCGAGACCTCGACGTACAGTATGTATGCCTTCACCCTCGAAAAACCACTACGCCTTGTT
>Regulatory_Region_NCBI_READ_1593714980 /ti=1593714980 /jgi_project_id=3634298 /library_id=CAM_LIB_WHALEFALLRIB /mate=Regulatory_Region_NCBI_READ_1593714979 /sample_id=CAM_SMPL_WHALEFALLRIB /sample_name=WHALEFALLRIB /sample_depth="1674 m" /number_of_sites=1 /site_id_1=CAM_SITE_WHALEFALLRIB /location_1="Santa Cruz Basin" /region_1="Pacific Ocean" /country_1=USA /water_depth_1="1674 m"
CTTGAGCGCCACACCCGGCGCCGCCGCACCCGTCCAATAGACCAGGCGCCGCCGATCGTTTTTGTCGATCCTTCGCGGCGATAGTTCGATATCGCCGCGCCAGAATACGTAGAAACCCCGCGCTTTCGCCGCGTCACTGGGCCCGGTGAAGAGGGGGTCAGTGGCGTTCGCTTTGAGCGCCCGGCGTAAACGTGTCGTGTAGCTCAGGACCTTTATCGAGCTCAGCGCCTTCGGGGCATTTCCAGGCGTTTCTGGACGACCTCCTTTAGCGGTTTGGCGGGCTTCCCCGGCAAAAAATCG
>Regulatory_Region_NCBI_READ_1593715118 /ti=1593715118 /jgi_project_id=3634298 /library_id=CAM_LIB_WHALEFALLRIB /mate=Regulatory_Region_NCBI_READ_1593715117 /sample_id=CAM_SMPL_WHALEFALLRIB /sample_name=WHALEFALLRIB /sample_depth="1674 m" /number_of_sites=1 /site_id_1=CAM_SITE_WHALEFALLRIB /location_1="Santa Cruz Basin" /region_1="Pacific Ocean" /country_1=USA /water_depth_1="1674 m"
TTTCCTATTATGTATATTGATGTATATGAAAATCGATTAGTTTATTTAGGAAATAAAAATATTATGTATGAGGATATAAGAAACTTTAGGCCACATACTAATCATTTTAAGTTTAGACTCAAACAATCTGCAAAATATTATAATTTAATTTTATTTAATGATGATAAGGCTCATTTTATAGATGATGCAATAAGAAGATATAGTATTGCTACAAATTCATTGAGGGAATAAAATACATATACCCAACTTTGAAAACCCTATATTAGTATCTTAGTAAAATATATATGACTTTATAGTCCT
>Regulatory_Region_NCBI_READ_1593715134 /ti=1593715134 /jgi_project_id=3634298 /library_id=CAM_LIB_WHALEFALLRIB /mate=Regulatory_Region_NCBI_READ_1593715133 /sample_id=CAM_SMPL_WHALEFALLRIB /sample_name=WHALEFALLRIB /sample_depth="1674 m" /number_of_sites=1 /site_id_1=CAM_SITE_WHALEFALLRIB /location_1="Santa Cruz Basin" /region_1="Pacific Ocean" /country_1=USA /water_depth_1="1674 m"
GTATAGTGAAAAATGCTGCGTATCCGTCGAAATCTGTTTCTCAATAGATCTATCCTCAAATAATTGTATTTTTATAATCGACATTTATTTAAAAATCTTCAACTTTTTTATTGATTATTATTGAATAGTTATCAAATTTTGTGAAAAATAGATCTTTTGAGATGCTCACAGAGATACCTATTTCACAGAGCAACTATTTTGTATTTTCAGTCCATGTTCCCCATGACTATGTGGCTAATTTTTTAATTGTGCTTGAATAATTTTCCCTAATAATTCTAAAATAATCTGTGGAATCTCCCC
>Regulatory_Region_NCBI_READ_1593715254 /ti=1593715254 /jgi_project_id=3634298 /library_id=CAM_LIB_WHALEFALLRIB /mate=Regulatory_Region_NCBI_READ_1593715253 /sample_id=CAM_SMPL_WHALEFALLRIB /sample_name=WHALEFALLRIB /sample_depth="1674 m" /number_of_sites=1 /site_id_1=CAM_SITE_WHALEFALLRIB /location_1="Santa Cruz Basin" /region_1="Pacific Ocean" /country_1=USA /water_depth_1="1674 m"
ATTACCTGCGAATGCAGATGTACTGAAAGCTGAAACTGCTACAGCAGCTGCAAGACTCATTTTAATTGTGTTTTTCATTTTTTTCCTTTTGTTTTAAATTTCGAAATTTAACAATTGCGCGACATATACAGAATATAGGTCTATCACAATGTTATGGTGTAATATTACTTGGCTACACTTAAAGTTTACTTAATCAATAATAAATTTAGTTACAATATAGTTACATTCAGTCAAGTTTAAGAAACTGTATACTCTTTATGGTAGTTAAGACTTAAGGGTAAATAAAAGAGAAAAGGATTG
>Regulatory_Region_NCBI_READ_1593715257 /ti=1593715257 /jgi_project_id=3634298 /library_id=CAM_LIB_WHALEFALLRIB /mate=Regulatory_Region_NCBI_READ_1593715258 /sample_id=CAM_SMPL_WHALEFALLRIB /sample_name=WHALEFALLRIB /sample_depth="1674 m" /number_of_sites=1 /site_id_1=CAM_SITE_WHALEFALLRIB /location_1="Santa Cruz Basin" /region_1="Pacific Ocean" /country_1=USA /water_depth_1="1674 m"
ATTTATAATTTTTTACAAAAACTTACCCCATGAAAAACGGAAAAAGTACACTGTTTTTAGCTGCCACAATCGTTACGGTTCTAAATTTTTCAAGTTGTTCTAAGTATGAGGATGGCCCCAAGTTCTCACTAAGAACGAAAAAAGCTCGGTTAACTGGAGAATGGGAAGTTGTAAGAATTGGAAACGAAACTTTCCCACAAGATGGTTATTCCGTTGAAATGGAATTTGAAAAAGAAGGTGACTTTAGATATACCTATTCTTATGACTCTTATAGTTATTCTTATAATGGTACATGGGAAT
>Regulatory_Region_NCBI_READ_1593715283 /ti=1593715283 /jgi_project_id=3634298 /library_id=CAM_LIB_WHALEFALLRIB /mate=Regulatory_Region_NCBI_READ_1593715284 /sample_id=CAM_SMPL_WHALEFALLRIB /sample_name=WHALEFALLRIB /sample_depth="1674 m" /number_of_sites=1 /site_id_1=CAM_SITE_WHALEFALLRIB /location_1="Santa Cruz Basin" /region_1="Pacific Ocean" /country_1=USA /water_depth_1="1674 m"
CTATTTTTCCTTTTATAATATTTTATTGTACTAAAAGTCTGTTCGGATAGCGTAACCATATCAAAAAAAGATATAGCAATACAAACATAAATGCCCATATTTCCCTACTAAATACTCTTAAGTGGTGCAATTATATATAAAACTTAATTAAAAGTCTCTTGTGCTTTCACTCTCTGTGAGAAAATTATCTGAAATAATATACTCTAACTCTTCCATATAAGTATCAAATTTAATATTTTTTACCACCTGATAGTTCTCTTTTTGTATCTTTTTTAGCTCCTCTTTATTTCCAAGAAGTGC
>Regulatory_Region_NCBI_READ_1593715290 /ti=1593715290 /jgi_project_id=3634298 /library_id=CAM_LIB_WHALEFALLRIB /mate=Regulatory_Region_NCBI_READ_1593715289 /sample_id=CAM_SMPL_WHALEFALLRIB /sample_name=WHALEFALLRIB /sample_depth="1674 m" /number_of_sites=1 /site_id_1=CAM_SITE_WHALEFALLRIB /location_1="Santa Cruz Basin" /region_1="Pacific Ocean" /country_1=USA /water_depth_1="1674 m"
GGCTCGAGGGGAAATCATAACTAATTACAAAATATTATTGAGTTAGTGGAATAGAATTAGAGTACATTTTTAACGAAAATCTATTGTTGGTATTATGGTTGGTATCGTCTTATTTTTAATATAATAATTTTATAAATATCATAAACTTATATTAGTAGTTTAGTTTCCGCCATCTCCACCAAACATTAAAAATCCGATCACTTAGGTGGTCGGATTTTTTTTGTCTAAATTTTATGGTGGATTAGAAAAAAAATGATGCCGATAAACTTTAGATGGGTAAATAAAAACTATCTATATGGA
>Regulatory_Region_NCBI_READ_1593715324 /ti=1593715324 /jgi_project_id=3634298 /library_id=CAM_LIB_WHALEFALLRIB /mate=Regulatory_Region_NCBI_READ_1593715323 /sample_id=CAM_SMPL_WHALEFALLRIB /sample_name=WHALEFALLRIB /sample_depth="1674 m" /number_of_sites=1 /site_id_1=CAM_SITE_WHALEFALLRIB /location_1="Santa Cruz Basin" /region_1="Pacific Ocean" /country_1=USA /water_depth_1="1674 m"
TCGCCTAAAAGACGCANGGCCTCTTCCTCGCCTGGGCGAATCAATCCCAAAGCAAGCGGATGGTGTCGGAACGGGCAGACGGACGGGATATTCGGGGTGTTTCTTTCCTTGGAAAGGCGCCCAGCACCGCTCAACAAAGATGGCCTGCTCTAGCGGGGTCCTTGCCTTCTTCTGCAACTGGAAGTCCAAGAAAGTTGCCAAAAACTTTCCCCAAGCCAACTTCCCTGGGAAAAGAAACAAATTTCCCCGGGTCCTGGCAATCAAAAAAATTCCCCTCCCGGGCTAAAAAAAAGGCCCTTT
>Regulatory_Region_NCBI_READ_1593715440 /ti=1593715440 /jgi_project_id=3634298 /library_id=CAM_LIB_WHALEFALLRIB /mate=Regulatory_Region_NCBI_READ_1593715439 /sample_id=CAM_SMPL_WHALEFALLRIB /sample_name=WHALEFALLRIB /sample_depth="1674 m" /number_of_sites=1 /site_id_1=CAM_SITE_WHALEFALLRIB /location_1="Santa Cruz Basin" /region_1="Pacific Ocean" /country_1=USA /water_depth_1="1674 m"
GCCGCCGCTTTTGCCGCCCCAGCCGGGCGCGGCCCACCCGCTGCTTGCTGTCGGAGAATTCTCCGCTTCATCCTCCCGGGTTCGATCTGCGTCAGGCTTGGCGCATCATGTTCACACCCATCCGTCTCTCCCATTCACTCGGCCTTGCCTGGGCGCTCGCCGGCCAGCAGCTGACGGCGCTGATCCAGAGCCTTGGCCTCGGCCCGCTGGCGGTGCGCGCCTTCCTGCCACGCGCGGTGTGCCGGGCGCTGGACGATGAGTTGAAGCGGTTGGAGACGCTGGTGCGCCGTGTCCTGTTCA
>Regulatory_Region_NCBI_READ_1593715495 /ti=1593715495 /jgi_project_id=3634298 /library_id=CAM_LIB_WHALEFALLRIB /mate=Regulatory_Region_NCBI_READ_1593715496 /sample_id=CAM_SMPL_WHALEFALLRIB /sample_name=WHALEFALLRIB /sample_depth="1674 m" /number_of_sites=1 /site_id_1=CAM_SITE_WHALEFALLRIB /location_1="Santa Cruz Basin" /region_1="Pacific Ocean" /country_1=USA /water_depth_1="1674 m"
GTAAAATATTCATCGATGGGAACGGGAACATCATCTTTATTATAATATCCATAACTGCCGAGTTAATTTCAATGTAAAAAAGGATGGCATTTCTAAAAGGAGACAACCTTCTTTAATTTTAAAATAGATCATATTTCGGTTAAATTGACATAACACAATTGGATTTTTATATTAAATCAAAATAAGAATAATGTTACAAATGAACATGAATCCAATCAAATTTGAATGTTTAACTTTGCCCCATAAAAAAGAATCTTGTCCCCAAAAAGCAGACACCGCCCTTTAATCTTTAACTTTGTC
>Regulatory_Region_NCBI_READ_1593715501 /ti=1593715501 /jgi_project_id=3634298 /library_id=CAM_LIB_WHALEFALLRIB /mate=Regulatory_Region_NCBI_READ_1593715502 /sample_id=CAM_SMPL_WHALEFALLRIB /sample_name=WHALEFALLRIB /sample_depth="1674 m" /number_of_sites=1 /site_id_1=CAM_SITE_WHALEFALLRIB /location_1="Santa Cruz Basin" /region_1="Pacific Ocean" /country_1=USA /water_depth_1="1674 m"
CCCCTGCATCTTGAACTTTCCGAACCCCACGAAGAACCATCTAATCAAAAGCCTTGACGCATGACCAATCTCTGATCATAGTTTTCCTCATGAAAACACACGGCATGAACCCAATCCTTATTGCTAATCGTTGGTGGTGGTCCGCATAAGCGGGCGGCCAATTATCATGCCCTAAACCTACCGGCCGCCTGATCTTTGCAGGCGGTTTTGTGTTTTCAGATCCTTTTTTCATTTGCTGAAACGTCACAATCCTCCTGCGGCAGCGCCCCGTAAACGGAGAATCTGACGTGACCAACCCGA
>Regulatory_Region_NCBI_READ_1593715754 /ti=1593715754 /jgi_project_id=3634298 /library_id=CAM_LIB_WHALEFALLRIB /mate=Regulatory_Region_NCBI_READ_1593715753 /sample_id=CAM_SMPL_WHALEFALLRIB /sample_name=WHALEFALLRIB /sample_depth="1674 m" /number_of_sites=1 /site_id_1=CAM_SITE_WHALEFALLRIB /location_1="Santa Cruz Basin" /region_1="Pacific Ocean" /country_1=USA /water_depth_1="1674 m"
GGAGACGTTGTTGTCTTGCAACACTGACTAAATTTTGAGGTAGAGACCTCTATTATGGGAAGTATGAAATCGTGAAGTAAAAGTGCTCTACCTTCCCAAATAGTGCAGCTATTTACATTACGATTTCACTATAGAATTAAAGTTCGCAAGCCTCATTGCGAGTAAGGCAGACTTTAATTCTAAAGCAAATGAAAGAAGATTGGTTTGGAAACAATGGAAAGGGTTTGGAAAGCTTATGGAAAAGAAATTCCATATTATTTCCAAATTGAATTAGTAACTTTAACGCTATTAAAATCAAAC
>Regulatory_Region_NCBI_READ_1593715843 /ti=1593715843 /jgi_project_id=3634298 /library_id=CAM_LIB_WHALEFALLRIB /mate=Regulatory_Region_NCBI_READ_1593715844 /sample_id=CAM_SMPL_WHALEFALLRIB /sample_name=WHALEFALLRIB /sample_depth="1674 m" /number_of_sites=1 /site_id_1=CAM_SITE_WHALEFALLRIB /location_1="Santa Cruz Basin" /region_1="Pacific Ocean" /country_1=USA /water_depth_1="1674 m"
TTTATACCTGAAGGTAGTTCTGTTCAAAGCATTCGCGACATGATTCGTAACGCCACTACCGGTGAGATTTTTTGTTGCCGGAATTTGGAGTTGTTCGAGACGGCCAAGGTGGCGCTGGTTGCCGAAAAGGTTGCCGGCATTACGGTACAACTGATTGATGAGGGTGATTATGTTGTCAGACAGGTATCATCCAAGCGTCGTGCAGACCAGAAAAAAAGTGATCAACTCAATGACAGACAGCTGGCGGTTATTCGCGCACTGGAAAAAGTTTTACAACATTGTCGCAAGGAGGGCGTACAA
>Regulatory_Region_NCBI_READ_1593715971 /ti=1593715971 /jgi_project_id=3634298 /library_id=CAM_LIB_WHALEFALLRIB /mate=Regulatory_Region_NCBI_READ_1593715972 /sample_id=CAM_SMPL_WHALEFALLRIB /sample_name=WHALEFALLRIB /sample_depth="1674 m" /number_of_sites=1 /site_id_1=CAM_SITE_WHALEFALLRIB /location_1="Santa Cruz Basin" /region_1="Pacific Ocean" /country_1=USA /water_depth_1="1674 m"
CTGATCGGAGCTAATGGGTTTAACATTTGGATAGAACTAAAAGACGAACGAGCGCTTGATAAAAACGGAAACATTAGAGAATCGGAGATAAAGCTAAGTCAGAAAATTCTAAGGGACACTTGGCGTGGCCAGTACAATATTTGCTCAAGTTTAGATCAGATTTTAGAAATAATTCACTCTCATCTTAAGCGATATTCAAAATGAAACATTACATTGAAAGAGAAATCACATCATTTGAGGGTTCACAAATATTTCAGACAGAAGCAAATTCGATCAAAGAAGCGGTTGAGTTATTCAAAT
>Regulatory_Region_NCBI_READ_1593716134 /ti=1593716134 /jgi_project_id=3634298 /library_id=CAM_LIB_WHALEFALLRIB /mate=Regulatory_Region_NCBI_READ_1593716133 /sample_id=CAM_SMPL_WHALEFALLRIB /sample_name=WHALEFALLRIB /sample_depth="1674 m" /number_of_sites=1 /site_id_1=CAM_SITE_WHALEFALLRIB /location_1="Santa Cruz Basin" /region_1="Pacific Ocean" /country_1=USA /water_depth_1="1674 m"
CCACAATTAAAAATCTATTAATGGCATTATATTACATGTACATCTGTCTTTCAACATCTTGAAGCGTTTCAATATTGTCGTCTTCATTGTATATCTGCTTTACTGAATACGTTATATCTTCTCTTTCTAAGAAAGCAATATCTTCAAAAATGCAGTGTCATATCTATGGTTCCTGGCTCAATATAATAAATCATTGGCGTGTATTCTAAAAACATATGACCTTTTAAATGATCTTTTAATTGGTTTGCAAAATTATGAAGAATTTTATACCCACTCCCCCAACCTTTTTCGAAATTGAAC
>Regulatory_Region_NCBI_READ_1593716207 /ti=1593716207 /jgi_project_id=3634298 /library_id=CAM_LIB_WHALEFALLRIB /mate=Regulatory_Region_NCBI_READ_1593716208 /sample_id=CAM_SMPL_WHALEFALLRIB /sample_name=WHALEFALLRIB /sample_depth="1674 m" /number_of_sites=1 /site_id_1=CAM_SITE_WHALEFALLRIB /location_1="Santa Cruz Basin" /region_1="Pacific Ocean" /country_1=USA /water_depth_1="1674 m"
GGCCAGGCCGGGAACAGTAAGTTGTCCCATTGTTAGAACGCTCCATGCTTATCATGGAACAGTCCATCCTTGTCATGGACAAGTCCACGCTTTTCGGCAAGTGTTCCATGCATCTAATGGATGAGTGTTTGTAATGACAATACACCTGCGCTTCGGAAAATGCCCTAAACTTTGCGAGCTGCTGCCAGGGTTTCTTCCTTCTCCTTACCGCTTCCTCGAAAGAAAAAGGCAGTAAAAGTTTTGGGGCTAAAACCCCAGCTTTGAGTTCGTCCCCAATGGGCCCCAACTCCTTAGGGAGCC
>Regulatory_Region_NCBI_READ_1593716256 /ti=1593716256 /jgi_project_id=3634298 /library_id=CAM_LIB_WHALEFALLRIB /mate=Regulatory_Region_NCBI_READ_1593716255 /sample_id=CAM_SMPL_WHALEFALLRIB /sample_name=WHALEFALLRIB /sample_depth="1674 m" /number_of_sites=1 /site_id_1=CAM_SITE_WHALEFALLRIB /location_1="Santa Cruz Basin" /region_1="Pacific Ocean" /country_1=USA /water_depth_1="1674 m"
GCTTCGGTATGCGATTTGAGTGGTAATTACAGGGGAATCACTTTTACGCTTTTAATCATAGAATTCACCGGAGCAAACTGCTGATCTGTATGCCAGACAAAGATTCATTATGGAGAAAGGGCGTAATCCCATATTAAGCTCTTCCCGTAGCAAGCAATTATATATAGGCATATAATGCGGAATAATAATTTTACAGGAGTACGACAATAAGCATTTTGAACTTCCATCTTTTATGCAGTTGAAAGTAAGTAAATATAAGCCTCTCGGATCAGTGGATCATGGGTAAACTTCATCGCTCAC
>Regulatory_Region_NCBI_READ_1593716261 /ti=1593716261 /jgi_project_id=3634298 /library_id=CAM_LIB_WHALEFALLRIB /mate=Regulatory_Region_NCBI_READ_1593716262 /sample_id=CAM_SMPL_WHALEFALLRIB /sample_name=WHALEFALLRIB /sample_depth="1674 m" /number_of_sites=1 /site_id_1=CAM_SITE_WHALEFALLRIB /location_1="Santa Cruz Basin" /region_1="Pacific Ocean" /country_1=USA /water_depth_1="1674 m"
CATAATTTAAGCGCTTAATCATGCTACTAGCTAGCTAAAAATTAACAGTGATAGTTTTCATAACTTAGCCCTGATATGATGAATAGCATCTAACATTGTGCAATACAACAACTAACATCTTAATGAAAAGTCGCTACCATTTATCAATTCTCGCCATTATTGCGCTACTGTTTTTCTGCCTCTATTTTAGTTCTTCTGACTTTAGGCGGGTTGTGTTTCGTAGTACAGAAATAGACTCTATTGGCCATATCATTAGTTTTTTTTGCCTAACCTGGGTACTACATAGCATATTAAAGCTAC
>Regulatory_Region_NCBI_READ_1593716282 /ti=1593716282 /jgi_project_id=3634298 /library_id=CAM_LIB_WHALEFALLRIB /mate=Regulatory_Region_NCBI_READ_1593716281 /sample_id=CAM_SMPL_WHALEFALLRIB /sample_name=WHALEFALLRIB /sample_depth="1674 m" /number_of_sites=1 /site_id_1=CAM_SITE_WHALEFALLRIB /location_1="Santa Cruz Basin" /region_1="Pacific Ocean" /country_1=USA /water_depth_1="1674 m"
AGTTCCGTTCGCTTAGATACAGCTGTATTGCAATTCTCACCCAAGGCCTACCAAGAAGACTGCTCGCTAGGTGGAAATACCGATAGGATTAGCATTGAAATATTTACTAGCGCCAAGGGCGTTGACGAGATCCACCATGAAGATCATTTACAATGGCAGGGAAGGAAATGCACAATAGACCTTGGAAGGCGTGAGGTTATTGCCGCTGCGCAAGTTGGGATTCAATATCCTTGGACGCGAAGGCAGCTTGCCCATTGATTCAGAAATCATGAGATATTATCATTCAGAAGGAGGACAGTA
>Regulatory_Region_NCBI_READ_1593716301 /ti=1593716301 /jgi_project_id=3634298 /library_id=CAM_LIB_WHALEFALLRIB /mate=Regulatory_Region_NCBI_READ_1593716302 /sample_id=CAM_SMPL_WHALEFALLRIB /sample_name=WHALEFALLRIB /sample_depth="1674 m" /number_of_sites=1 /site_id_1=CAM_SITE_WHALEFALLRIB /location_1="Santa Cruz Basin" /region_1="Pacific Ocean" /country_1=USA /water_depth_1="1674 m"
TAAATACATCACTTCCTAACATAATTCTAGTTCGTGCTTTTTTAAGATAAATATTTAATTTTTCGTCTACTATACCATTTTTTACTTCCACATCTCGCCAACCCTCTTTTGTAATATACAACTTCAAAGTTTTATATTTTGGATCAACTTGTGCATGAACTCTTCGTAAAATTCCATCTTTTGNGAATTCTTTTGGCTCATACCATTTTACATCCAAAGTTTTATATCTTAACTTATGTGCAATATTTACTTCACCTACAAAGGCAAATCTAGGGATATCCAAACGATCAGTATTTTTAT
>Regulatory_Region_NCBI_READ_1593716313 /ti=1593716313 /jgi_project_id=3634298 /library_id=CAM_LIB_WHALEFALLRIB /mate=Regulatory_Region_NCBI_READ_1593716314 /sample_id=CAM_SMPL_WHALEFALLRIB /sample_name=WHALEFALLRIB /sample_depth="1674 m" /number_of_sites=1 /site_id_1=CAM_SITE_WHALEFALLRIB /location_1="Santa Cruz Basin" /region_1="Pacific Ocean" /country_1=USA /water_depth_1="1674 m"
AGATAAAAAAACAATAGAATATTATTTTGTAGGGATAATTTCTCATTTTCGAGGAAACAAGTATAATAAGATATATTTTGCACCACACCATATTTTTTATCAATCATTAAAAAAAGCAATAGAAATATATAATAATAAAGAATAAGCTACAGTTTATTAATTTTTAAGCTAAAGTTAAATATAATTCGCTTCCATTTCTATAACCAGTGAGAAGTTTTTATAAAACTTTCTAAATAGGTTTTATAAAGAGTTGGTGTAAAACATAGATTTTGCACCTGTGATAGAATTTGGAAATACACT
>Regulatory_Region_NCBI_READ_1593716318 /ti=1593716318 /jgi_project_id=3634298 /library_id=CAM_LIB_WHALEFALLRIB /mate=Regulatory_Region_NCBI_READ_1593716317 /sample_id=CAM_SMPL_WHALEFALLRIB /sample_name=WHALEFALLRIB /sample_depth="1674 m" /number_of_sites=1 /site_id_1=CAM_SITE_WHALEFALLRIB /location_1="Santa Cruz Basin" /region_1="Pacific Ocean" /country_1=USA /water_depth_1="1674 m"
NNNGGCATTGGAAAGCAGATGGATCAGATCGGCTGAGCCCATTACAAACTGAATAATTACTGGTGCTTTTACTTTGCTTGCAGCTTCAAGAACTGCATTGATTGATTCACTCCCTATAACATTGATTGCAGGTATTGCAAAATTATTCTCTTTTGCATAATCAAAAACCTTTTTTACATCACTCCCTATTACTACGCCACTTTTAACAATCTTTAATAATCCCATAAATTTTTACCTTTTATTTATTTAGTTATACAAAAGTATAGGTATTTAGAGATACAATTTGATTACAGAACAAAT
>Regulatory_Region_NCBI_READ_1593716338 /ti=1593716338 /jgi_project_id=3634298 /library_id=CAM_LIB_WHALEFALLRIB /mate=Regulatory_Region_NCBI_READ_1593716337 /sample_id=CAM_SMPL_WHALEFALLRIB /sample_name=WHALEFALLRIB /sample_depth="1674 m" /number_of_sites=1 /site_id_1=CAM_SITE_WHALEFALLRIB /location_1="Santa Cruz Basin" /region_1="Pacific Ocean" /country_1=USA /water_depth_1="1674 m"
ATCCAGAAGCAATCCAAGAGTTTACCAATCTCCTTGTTGAGTCGGGGCAGTTTATCACCAAATATCCTGAAAAGGCTGCTGAAATTGGCATTGATTTTCTGGACCCGGACAAAAAACTGGGGTTGAACGTTGCCGTATTAAAAAATGTACTCAAGGAACCCCAGGGCATCAAGACCGATGACCTTTTTCCAAGCATTGCAGACCTGGACCGCATACAACAATACATGTTCAAGGAGATGGGGATAGGCTCCCCCATTGATGTAAATAAATTTGTGGATATCCGTTTTGCCCAAAAAGCCT
>Regulatory_Region_NCBI_READ_1593716354 /ti=1593716354 /jgi_project_id=3634298 /library_id=CAM_LIB_WHALEFALLRIB /mate=Regulatory_Region_NCBI_READ_1593716353 /sample_id=CAM_SMPL_WHALEFALLRIB /sample_name=WHALEFALLRIB /sample_depth="1674 m" /number_of_sites=1 /site_id_1=CAM_SITE_WHALEFALLRIB /location_1="Santa Cruz Basin" /region_1="Pacific Ocean" /country_1=USA /water_depth_1="1674 m"
TATTAAATACGACTTCAAAACCAATTAGAAAACAACATAAAACTACACATTAAAACCACAGAACATAATTATGTTCTGTGGTTTTTTTATTACATTTAATACTTAAATAATATTCTAGATTTATAATCAAAACTAAATCTTTATATCTGTTGTCAAAACAGTTAAATCAATATTAAATCGAAACATGAACAAAGACCTCATAACTTAAGAAACCAAATACATCTACCCTATAAACTCAGGTTATCTGAATGAAATTTTATTCTTCAGCACCATGACTTGTAACACAAATCGTAATGAAAA
>Regulatory_Region_NCBI_READ_1593683686 /ti=1593683686 /jgi_project_id=3634298 /library_id=CAM_LIB_WHALEFALLRIB /mate=Regulatory_Region_NCBI_READ_1593683685 /sample_id=CAM_SMPL_WHALEFALLRIB /sample_name=WHALEFALLRIB /sample_depth="1674 m" /number_of_sites=1 /site_id_1=CAM_SITE_WHALEFALLRIB /location_1="Santa Cruz Basin" /region_1="Pacific Ocean" /country_1=USA /water_depth_1="1674 m"
CAGATTGGCTCGGGCGCGATATCAGTGAAATCGGTTTGACCCTGTATGATCGTCTGGGCGCCCTTGCCAAGCATTTCTCATCAATGGGCCGGTCGCTTGAAAGCACGGTTAAACATTATAATAAGACGCTGGGCTCGCTAGAAGGATCGGTGCTTGTTTCTGCGCGCAAGCTTAAGGAAAAGCATATCGTTGCCGATGATCGCGTGATCGAGGAACCGGCTCATTCGGAAACCCATGTTCGTGAATTGACCAAAACGGAACTGTTGGCGGGACCGAACGTGGAAGAAGGATCGGATCTCA
>Regulatory_Region_NCBI_READ_1593683732 /ti=1593683732 /jgi_project_id=3634298 /library_id=CAM_LIB_WHALEFALLRIB /mate=Regulatory_Region_NCBI_READ_1593683731 /sample_id=CAM_SMPL_WHALEFALLRIB /sample_name=WHALEFALLRIB /sample_depth="1674 m" /number_of_sites=1 /site_id_1=CAM_SITE_WHALEFALLRIB /location_1="Santa Cruz Basin" /region_1="Pacific Ocean" /country_1=USA /water_depth_1="1674 m"
CTATTACGAATGGCTGAACAGCGGAGACGACGACCAGTAGAGGGCATGCGCTGCCATATTGCTGACCCGTAAAGCGTGCAGAAATCCTCCTACAGGATGCAAGCGATACGCAGGGGCAGGATTTGCGCACGGCTTTGGCAGCAGCAGGATTTATCGCGTTCGGCGGCGGTATCGCATCGGCACAAGTGCCGGACGACGCGCCGCTGCCGCACCGCGATCCCGACGTTCTGGTCACCAATGTCCAACTGGACGATCTGCGCCTTGTCATTGACGATCTGGGCGGCACTTTTCTGGCCGCCG
>Regulatory_Region_NCBI_READ_1593716427 /ti=1593716427 /jgi_project_id=3634298 /library_id=CAM_LIB_WHALEFALLRIB /mate=Regulatory_Region_NCBI_READ_1593716428 /sample_id=CAM_SMPL_WHALEFALLRIB /sample_name=WHALEFALLRIB /sample_depth="1674 m" /number_of_sites=1 /site_id_1=CAM_SITE_WHALEFALLRIB /location_1="Santa Cruz Basin" /region_1="Pacific Ocean" /country_1=USA /water_depth_1="1674 m"
ACTGGATTTGAAATGCAAACGGCGTTAGCTTGCTTTTGCGTTACGGGGATGTTGTCCCCCTGGCACTACATGTAGTCCGAGTCTTAGCGACCCCGGACGATACCGCCATCAGAAAAATCGCAGTATTCTGCGACCTTGGCGGGGATTCAAACAATCTTAACGAGATTTTTCAAATATCAAATAAGCGCCACATTGGCAAAAACACCACATCTAGTTACTAAATCGGTGTCAACCACAAAGTTTGGTGGACGACCCCAGAAAACTACCCTTATAGTCAGCCTGACAAAAGGGGTGGTTCCA
>Regulatory_Region_NCBI_READ_1593716521 /ti=1593716521 /jgi_project_id=3634298 /library_id=CAM_LIB_WHALEFALLRIB /mate=Regulatory_Region_NCBI_READ_1593716522 /sample_id=CAM_SMPL_WHALEFALLRIB /sample_name=WHALEFALLRIB /sample_depth="1674 m" /number_of_sites=1 /site_id_1=CAM_SITE_WHALEFALLRIB /location_1="Santa Cruz Basin" /region_1="Pacific Ocean" /country_1=USA /water_depth_1="1674 m"
TCGCTGGCATATTCGGCTGCCCCAAAAGCCATACCCGCCGGGTTGGTGGAAGCAGCCATGCTGTCCTGAGACAAAGCTGAACCAGCGCCAGCCATGCCCATACTTATGGCGCCGTAACCGTGGCTGAAGTAACCATTTGTTGCCAGAGCGGCGGTTGGAAACAGTGTTGAGAGAGCAAAAGCTCCCAGGGCAGTTTTAATGCGCATGTAAAACCCATTCAGTTGAGCGACATATCGTTTGTGAATGTTTTTTACAGAGTTTTTGTTATAAGTGGAAGTAACAAATATCGATATGGTTATA
>Regulatory_Region_NCBI_READ_1593716616 /ti=1593716616 /jgi_project_id=3634298 /library_id=CAM_LIB_WHALEFALLRIB /mate=Regulatory_Region_NCBI_READ_1593716615 /sample_id=CAM_SMPL_WHALEFALLRIB /sample_name=WHALEFALLRIB /sample_depth="1674 m" /number_of_sites=1 /site_id_1=CAM_SITE_WHALEFALLRIB /location_1="Santa Cruz Basin" /region_1="Pacific Ocean" /country_1=USA /water_depth_1="1674 m"
GTTACCCTGACGGGAGTTTGCTTATATCAGACAATATGAAGGGTTCCCTTTTCTCCTTTGAAGCTACAGGTGAATACAGAGGCAATCTATCAAAACTTGCTTTAGGGAGAGTTCTCTATATTGATTCAATGGATGTAAGCACATCAGGGGATATTGTTGTCTCTGAGAAGGGGTGTAACAGATTGCTTTTGTCATCTGATTGTGGCAAATCGTTTCATAATACTGTTGTTCCTGTTGCTAATGCTAATGAGAGTGGGTTTCCCTGTGCATTGCTGGCAGTTCCAGAATTGTTGAAGGCTA
>Regulatory_Region_NCBI_READ_1593716695 /ti=1593716695 /jgi_project_id=3634298 /library_id=CAM_LIB_WHALEFALLRIB /mate=Regulatory_Region_NCBI_READ_1593716696 /sample_id=CAM_SMPL_WHALEFALLRIB /sample_name=WHALEFALLRIB /sample_depth="1674 m" /number_of_sites=1 /site_id_1=CAM_SITE_WHALEFALLRIB /location_1="Santa Cruz Basin" /region_1="Pacific Ocean" /country_1=USA /water_depth_1="1674 m"
CAATTTCTCCACATTCAGGGCATTTTGCCTCAAATATGGAACCGGGTTTCCAGTATCTGCTGTCTTGTCCGGGACATTTCATTGTAAGCCCTCCATTACGTAATTTTATGATTTAAAGGTTAGGGACGTGGAAAAAAATAAAATCTTTCGACATCTGGGGCAATTATTTTTTTCCACGTCCCTTAAGCCCAGAGTTTGATATTTACCAATTTTTATAGTATGAAGACTTAACTTTTGTATTTTAAGATAATCACCAATTTGATGAATTAAAGTTCTGATTATGTGGTTTAGGTTATTTTA
>Regulatory_Region_NCBI_READ_1593716761 /ti=1593716761 /jgi_project_id=3634298 /library_id=CAM_LIB_WHALEFALLRIB /mate=Regulatory_Region_NCBI_READ_1593716762 /sample_id=CAM_SMPL_WHALEFALLRIB /sample_name=WHALEFALLRIB /sample_depth="1674 m" /number_of_sites=1 /site_id_1=CAM_SITE_WHALEFALLRIB /location_1="Santa Cruz Basin" /region_1="Pacific Ocean" /country_1=USA /water_depth_1="1674 m"
GTATCTGATAAAGTAGAATTCAATCATATGGCTTCTATACTTGATGCATTTACAATTGATTATCTAAAGAATGATGGAGTTCAAATAATTAATGCTGTCTCAACAGGATTTAATACAGATGAACTTAATCGTTTAATTCAGGATCAAGGCTTTAAAATTATGTATAGTCATGTTATAATGAGAAAGGTTTTTAAACCAGCATAGATTTTATGTTTAAAATTAAACAAGCATAATTACAATACTTATTAAACACATGACAATGATTATTTTTATTATGCGATTCCATCTGAAAAATGAAAA
>Regulatory_Region_NCBI_READ_1593716813 /ti=1593716813 /jgi_project_id=3634298 /library_id=CAM_LIB_WHALEFALLRIB /mate=Regulatory_Region_NCBI_READ_1593716814 /sample_id=CAM_SMPL_WHALEFALLRIB /sample_name=WHALEFALLRIB /sample_depth="1674 m" /number_of_sites=1 /site_id_1=CAM_SITE_WHALEFALLRIB /location_1="Santa Cruz Basin" /region_1="Pacific Ocean" /country_1=USA /water_depth_1="1674 m"
TTCTGNNNAGGGATTATGGCCGAGAGTATCCTTACTTCTCACAGATACACAAGTGCTCTACGTGCCGCAGAAATTGGAGCTAAAGTAATACTTATGGCGAAAAATGGAACTGACGGAGTATATGATAAAGATCCAAGAACTAACAAGGATGCGGTTAAATATACTAATTTAACTCATCGTGAAGTACTTGAAAAGAATTTAACAGTAATGGATTCAACTGCTTCAGCACTTTGTAAAGATAATGGAATTGATATCATCGTGTTTGATATGAATGAAAAAGGTAATATCGCAAGAGTTGCT
>Regulatory_Region_NCBI_READ_1593716953 /ti=1593716953 /jgi_project_id=3634298 /library_id=CAM_LIB_WHALEFALLRIB /mate=Regulatory_Region_NCBI_READ_1593716954 /sample_id=CAM_SMPL_WHALEFALLRIB /sample_name=WHALEFALLRIB /sample_depth="1674 m" /number_of_sites=1 /site_id_1=CAM_SITE_WHALEFALLRIB /location_1="Santa Cruz Basin" /region_1="Pacific Ocean" /country_1=USA /water_depth_1="1674 m"
ACGGCCGAGATGAGCTGATTTTGCACCGAAGCGAAATGATAAAGCTTCCCTGAAGCGTACTCCGAGAACAAATCGCTCGAACGGTACCCAGCAACCTGGGTGCCGAAAGCAAGCTTTCAACAACCAGGCCGCTGGCTCCGCACAGCTCGGCCGTTAAAAATAAATTAAATAACTGCATTAAGGGCATTAAAAACAAAAAGGCTGAATTCCATTTGAAAGTACCTTGCTATTCTAAAACGCTCCGTGCTGGCAACGAGAAATGAAAAAAGATAAAGGCATAAAAACAAATAAAAGATTAAA
>Regulatory_Region_NCBI_READ_1593717020 /ti=1593717020 /jgi_project_id=3634298 /library_id=CAM_LIB_WHALEFALLRIB /mate=Regulatory_Region_NCBI_READ_1593717019 /sample_id=CAM_SMPL_WHALEFALLRIB /sample_name=WHALEFALLRIB /sample_depth="1674 m" /number_of_sites=1 /site_id_1=CAM_SITE_WHALEFALLRIB /location_1="Santa Cruz Basin" /region_1="Pacific Ocean" /country_1=USA /water_depth_1="1674 m"
CAGAGTTGCACTGGGCTTCAAATACGCGACCAGTAAGCAAACACGCCTGCTTTAGGCACCTTATCCCTCTATAGTAGATATCTGCGCGCTAAAGCTAGCCGCAGGTTCTATGAAAACGCTTTTGAATAATGATCGAGTGGCATGTTTTTACCACTATACGCCTACAATTTTACAAAATTATGACTCGTTATTAGGTTGCATAGCGCATCAAACTCATAAGAAGAGTTTATCATTATGTGAGATTATGCTACCACATTATATCTATAAAGTTTGTTAAAGCGACTAGGAAAATTCTATTCG
>Regulatory_Region_NCBI_READ_1593717064 /ti=1593717064 /jgi_project_id=3634298 /library_id=CAM_LIB_WHALEFALLRIB /mate=Regulatory_Region_NCBI_READ_1593717063 /sample_id=CAM_SMPL_WHALEFALLRIB /sample_name=WHALEFALLRIB /sample_depth="1674 m" /number_of_sites=1 /site_id_1=CAM_SITE_WHALEFALLRIB /location_1="Santa Cruz Basin" /region_1="Pacific Ocean" /country_1=USA /water_depth_1="1674 m"
CATGATCAGATCGGCTCGGACGACATCTTTGGTCTATGGTTTTGGTCTAAGTGTGTTAGGTTTTCCACTAAAATCCTTTGTTTATTTGCAGCTCAATCCATTGTTCAGTTTTATTTAAGATTAACAAAAAAATTACGCGTGACTTGAAGATAAATAGCCAGAAAGTTAAGGCATATTTAGTTCCAAGACAGATAAAAATAACTTGATTTCTAAAGCTATTTTCTTTAATCTTAAATAAAACTGAACAATGGATTGCGCTAGTTTATTTGATAAATATAATTATACTTAAAGTATTATTAA
>Regulatory_Region_NCBI_READ_1593717077 /ti=1593717077 /jgi_project_id=3634298 /library_id=CAM_LIB_WHALEFALLRIB /mate=Regulatory_Region_NCBI_READ_1593717078 /sample_id=CAM_SMPL_WHALEFALLRIB /sample_name=WHALEFALLRIB /sample_depth="1674 m" /number_of_sites=1 /site_id_1=CAM_SITE_WHALEFALLRIB /location_1="Santa Cruz Basin" /region_1="Pacific Ocean" /country_1=USA /water_depth_1="1674 m"
GGGGTTATCCTGCAATCATGCATTAAAAACTTTTATTAAGTGTAATATTGTCAAAAAACCATCAAATAGCAGATACAAAAAATGCGCTTGGGCATCTTTGTAGCAAAGACAGCTCTGTCATTAAAAACCAGTGCCTTTCAGCGAGCTTCGCTATTTTAACAGAAAACCAAGACGTTACTATTATGTTATAAGTTACCGTAAGAGTTTTCTGACTTTGTGCGTCACGACTGCCCATATTTATGATAGATTTGCTATACTCACAACGTCATCATCATCGTTCGAATAACGTAAACGAGATGC
>Regulatory_Region_NCBI_READ_1593717233 /ti=1593717233 /jgi_project_id=3634298 /library_id=CAM_LIB_WHALEFALLRIB /mate=Regulatory_Region_NCBI_READ_1593717234 /sample_id=CAM_SMPL_WHALEFALLRIB /sample_name=WHALEFALLRIB /sample_depth="1674 m" /number_of_sites=1 /site_id_1=CAM_SITE_WHALEFALLRIB /location_1="Santa Cruz Basin" /region_1="Pacific Ocean" /country_1=USA /water_depth_1="1674 m"
CAAAAGTTCGTTTTGACCTTGAGCATCATGAAGTGACTGTACCGCCACACACCCGTGTGATTCACCTACAGATGAACTATCTTTACGGCTCATATAAAGAAACAGTCAATGATAAAAAAGCTCGATTAATTGACCGTTGTTTCTACAAGCTCTATTTCATGCCGGAAGAGATGGGACAGTACGAAGAGATTCGTGAACAGATTGAAGGCTTAGTGCTTAATCAACAATAAAAATAAAAAAGCGGCCATGAAGCCGCTTTTTTTTCAACGCCACTCGCCCTTTCAATTTACGCCATTGATC
>Regulatory_Region_NCBI_READ_1593717265 /ti=1593717265 /jgi_project_id=3634298 /library_id=CAM_LIB_WHALEFALLRIB /mate=Regulatory_Region_NCBI_READ_1593717266 /sample_id=CAM_SMPL_WHALEFALLRIB /sample_name=WHALEFALLRIB /sample_depth="1674 m" /number_of_sites=1 /site_id_1=CAM_SITE_WHALEFALLRIB /location_1="Santa Cruz Basin" /region_1="Pacific Ocean" /country_1=USA /water_depth_1="1674 m"
TACCAAAGTTGTTTTCTACCTTTTCAAATATAATTCTATTAACAAGACCCACATGACTATGACGCCTGCTCGATTTTCACTACTTCTTCCTTTAAGCCAAGCAGTATGTCACAGGTTTCATCATTAAGTGCTTCGAACGACATACCCCTCGAGAATTTCGGAGTCTTCGGGTATCTCAACCAATTGCGTTGCATGTATACGTACGTCCGGGGGAAAGCCCTTTAACGCTCCAAGCAAAAGCGAGCCCGTTAGGCGAATCCTGCTGACTTTGCTTGGTAAACCGTTTTCATTACTTGGCAG
>Regulatory_Region_NCBI_READ_1593717279 /ti=1593717279 /jgi_project_id=3634298 /library_id=CAM_LIB_WHALEFALLRIB /mate=Regulatory_Region_NCBI_READ_1593717280 /sample_id=CAM_SMPL_WHALEFALLRIB /sample_name=WHALEFALLRIB /sample_depth="1674 m" /number_of_sites=1 /site_id_1=CAM_SITE_WHALEFALLRIB /location_1="Santa Cruz Basin" /region_1="Pacific Ocean" /country_1=USA /water_depth_1="1674 m"
CAAGAAGTTGACGTACAAGTACCAGTTGTTGTTCGTTTGAAGGTAACAACGCTGAGCTAGGCGCACAAATTCTAGAAGAGTCTGGTCTGAAATTGATTTCAGCTCAAGGTTTATCTGACGCGGCTCAAAAAATTGTCGATGCTGTTAAAGCGTAAGTCTTTAAATATAAGTGTTTAGAGATAAACGCTTAAGCATAGTAGTCAAATCGTAATAGTGGTTTTTATAATAAAGATTGGTTATCAAAATTTGATAATAATAGTTGTAAAGACTGCTGTTACAAGACAACCGAATACAAGGAAA
>Regulatory_Region_NCBI_READ_1593717309 /ti=1593717309 /jgi_project_id=3634298 /library_id=CAM_LIB_WHALEFALLRIB /mate=Regulatory_Region_NCBI_READ_1593717310 /sample_id=CAM_SMPL_WHALEFALLRIB /sample_name=WHALEFALLRIB /sample_depth="1674 m" /number_of_sites=1 /site_id_1=CAM_SITE_WHALEFALLRIB /location_1="Santa Cruz Basin" /region_1="Pacific Ocean" /country_1=USA /water_depth_1="1674 m"
NNNGGATTGATGGCTCGAGGAATTACGTTCCGAAATTATGAATTTCAATTTGCAAGAAATATAATATTAACGGATAGTATCAACTTATGGAACTATTTCTAGCGAGTCGTGGTTCTTTTATCTGCATCAGGAATTTCAAGTGCATATTCTGATGATCCCGCCACTCGTTCTCAACTTAAAACCGTGACCTGTTCTTGCCTGAAACCCGCAAGATATTCAGACCCAAAACCCGCCGCCTTACCTTCAAAAGTCTATGGACATGTGAACACGGATTGAAGAGCTTTGCTAGATTTAAGTGAA
>Regulatory_Region_NCBI_READ_1593717426 /ti=1593717426 /jgi_project_id=3634298 /library_id=CAM_LIB_WHALEFALLRIB /mate=Regulatory_Region_NCBI_READ_1593717425 /sample_id=CAM_SMPL_WHALEFALLRIB /sample_name=WHALEFALLRIB /sample_depth="1674 m" /number_of_sites=1 /site_id_1=CAM_SITE_WHALEFALLRIB /location_1="Santa Cruz Basin" /region_1="Pacific Ocean" /country_1=USA /water_depth_1="1674 m"
CGCTTGGAGCCGGGTTATTACCGTCTCTAGTAGATGCCGTCAAGCCTTCATCCGTGCTTTTGCCCGACAAAGCCCCTGTTTTGCACATTCACTTAATATTGCCATGTACAAGTATGGCTTTTCCCATCTCAACCGCACAAAATCAAGCGATCTTCCCCATGGCCTGACCATACCCGAGGTTTGGTTTTGATCTTTAAAAACAACGAATCTTGTCGATTCTATCCTAGGCTCGGTATTGCCCCTATATATAAAGCATGGAAGACACACGACAATGCACCGCCCCCACAGATTGATCCTTAT
>Regulatory_Region_NCBI_READ_1593717468 /ti=1593717468 /jgi_project_id=3634298 /library_id=CAM_LIB_WHALEFALLRIB /mate=Regulatory_Region_NCBI_READ_1593717467 /sample_id=CAM_SMPL_WHALEFALLRIB /sample_name=WHALEFALLRIB /sample_depth="1674 m" /number_of_sites=1 /site_id_1=CAM_SITE_WHALEFALLRIB /location_1="Santa Cruz Basin" /region_1="Pacific Ocean" /country_1=USA /water_depth_1="1674 m"
CTCAGGCACGCTGCGAAAGCCCGGAAACCCGTAGACCAGCAAGACGCCGGCAATAAAAAGCGAACCTGCATGTTGCCGCGGAAAGCGCTTTCTCAAGATGAGGAGGGTAAGTGTTGCAACACCGGCGGCAATCGCAGCGCGGGCAAAAGTGATGAAAGCCGGCGAAAATCCTTCCAGCGCCATGCGGGTGGCTGGCAGGGTGGCGCCGAAAATGACAATGCCGATAAAGCCGATGGCCATACCTGCAAGTGGTCGTTCGGTCGGTTTGGGCAGGACTGGAGTGCTCGTATCGGTCATGGG
>Regulatory_Region_NCBI_READ_1593717525 /ti=1593717525 /jgi_project_id=3634298 /library_id=CAM_LIB_WHALEFALLRIB /mate=Regulatory_Region_NCBI_READ_1593717526 /sample_id=CAM_SMPL_WHALEFALLRIB /sample_name=WHALEFALLRIB /sample_depth="1674 m" /number_of_sites=1 /site_id_1=CAM_SITE_WHALEFALLRIB /location_1="Santa Cruz Basin" /region_1="Pacific Ocean" /country_1=USA /water_depth_1="1674 m"
NNNNNNNNNGGTTGATGGCTGAGGTTGTCCCTTGGCCGAATTGAGGTGATTTCATGTTTTTAATTTTATCGGCATAGGTCGAAAAATCAGTATTGCTTTTTGGATCGATGGTTGCAGTGGCGCTAAAATTCTTTGCTTCTTGTTTTAAATAATTTGAAGGAGAAACGACTACATTGAGATCGACTTTATATTCTGTACTAAAAGTGACATCAAATAATTCTTCGAGCTTATTACAGCTAGTTGAGGTAAGGATGATTATAATAATGATAGGAATTATAATTTTTGTTTCTTTCATGTTTG
>Regulatory_Region_NCBI_READ_1593717527 /ti=1593717527 /jgi_project_id=3634298 /library_id=CAM_LIB_WHALEFALLRIB /mate=Regulatory_Region_NCBI_READ_1593717528 /sample_id=CAM_SMPL_WHALEFALLRIB /sample_name=WHALEFALLRIB /sample_depth="1674 m" /number_of_sites=1 /site_id_1=CAM_SITE_WHALEFALLRIB /location_1="Santa Cruz Basin" /region_1="Pacific Ocean" /country_1=USA /water_depth_1="1674 m"
CAAGTCTATAGATAATCCTGTTTTAAAGGTATAAATGGTTTTAATTATTGGTACTATGGGTTTGTGTTCGTAAGAAATATCGAAGGAATTAGCAAAGGATATTCTTTTGGCAATCTTTGTATTTAAAATTAAGGAGGCATTTGTTCTATTTCTAAAAAGCGAAATATCGCTATCGTAGCCTGTTTGGTAATAGCCTACAAAATTAATATCTACATTTTCATTGGCTGCCAACGAAAAGAAATATAATTGGAAGATTTAACTAAAGCATTTTCACNATGGTGTTGGTTTCTGGATGTGTCC
>Regulatory_Region_NCBI_READ_1593717545 /ti=1593717545 /jgi_project_id=3634298 /library_id=CAM_LIB_WHALEFALLRIB /mate=Regulatory_Region_NCBI_READ_1593717546 /sample_id=CAM_SMPL_WHALEFALLRIB /sample_name=WHALEFALLRIB /sample_depth="1674 m" /number_of_sites=1 /site_id_1=CAM_SITE_WHALEFALLRIB /location_1="Santa Cruz Basin" /region_1="Pacific Ocean" /country_1=USA /water_depth_1="1674 m"
ACCTCTTATGAAGAATTTCTGCTATTATTCTGCTACTCCCATCAATTTCTACAGTATCCTCGGAATTCCTGATTCATTTTTACATTTTACATCTAATATTTCACGTCGAACGCAGTTCGACCTAAAGGGCCTTTTTAGAAGCGCTACATTTCCCAATTCAAAATTAAGCATTGTATTAATGGTGCCCTCGTAACCATTTTTTCTCCAACACCTTACATTCAACGGGAAGGAGCCAACAATGGGGAGGGACCCATCCCCGGAGGAAAAAAGATTTTTCCAATCCCCGAAAAAGGATGGAAT
>Regulatory_Region_NCBI_READ_1593717584 /ti=1593717584 /jgi_project_id=3634298 /library_id=CAM_LIB_WHALEFALLRIB /mate=Regulatory_Region_NCBI_READ_1593717583 /sample_id=CAM_SMPL_WHALEFALLRIB /sample_name=WHALEFALLRIB /sample_depth="1674 m" /number_of_sites=1 /site_id_1=CAM_SITE_WHALEFALLRIB /location_1="Santa Cruz Basin" /region_1="Pacific Ocean" /country_1=USA /water_depth_1="1674 m"
ACACAAGGGAGCTTGCTCCTGAGGTGACGAGCGGCGGACGGGTGAGTAATGCCTAGGGATCTGCCCAGTCGAGGGGGATAACAGTTGGAAACGACTGCTAATACCGCATACGCCCTACGGGGGAAAGGAGGGGACCTTCGGGCCTTCCGCGATTGGATGAACCTAGGTGGGATTAGCTAGTTGGTGAGGTAATGGCTCACCAAGGCGACGATCCCTAGCTGTTCTGAGAGGATGATCAGCCACACTGGGACTGAGACACGGCCCAGACTCCTACGGGAGGCAGCAGTGGGGAATATTGCA
>Regulatory_Region_NCBI_READ_1593717594 /ti=1593717594 /jgi_project_id=3634298 /library_id=CAM_LIB_WHALEFALLRIB /mate=Regulatory_Region_NCBI_READ_1593717593 /sample_id=CAM_SMPL_WHALEFALLRIB /sample_name=WHALEFALLRIB /sample_depth="1674 m" /number_of_sites=1 /site_id_1=CAM_SITE_WHALEFALLRIB /location_1="Santa Cruz Basin" /region_1="Pacific Ocean" /country_1=USA /water_depth_1="1674 m"
AAAAATTGGGGTGCAAAAATAGAAACTATTTTCCTATTGACCAAATTTGTTCACATTAAATAGTTGATAAATCTATATACAAAATATTAATTCCGGCTAACAATGTTCAATTTCTTATCTTTGACACCTGATAAAATTGCTTTTTTTTAAATTTTATACCATGCAGAGAACGATATTTTTGGCGATAGCGATGATATTTATCGTTGTATCAACATCCTACAGTCAAACGCTTATAAATGCTTTAAGCATCAAACCTTCCAATATTGAATTAAATGGAAATAAACTTGAAAATGAGTTTAT
>Regulatory_Region_NCBI_READ_1593717639 /ti=1593717639 /jgi_project_id=3634298 /library_id=CAM_LIB_WHALEFALLRIB /mate=Regulatory_Region_NCBI_READ_1593717640 /sample_id=CAM_SMPL_WHALEFALLRIB /sample_name=WHALEFALLRIB /sample_depth="1674 m" /number_of_sites=1 /site_id_1=CAM_SITE_WHALEFALLRIB /location_1="Santa Cruz Basin" /region_1="Pacific Ocean" /country_1=USA /water_depth_1="1674 m"
CGCACCGCTCTCAGTCTGATCCGGACCGTGCAAGAGGCTCTTTCCAGGCCGCACTTTTCGATCTGCAGCAAGCACGATCTTGATAGTGCGTTGTCCACGGCAACCGAGATCCTTGAGCCGGTCTTGAACTATCTGGAGAGCGATGAACGACCGGAGAGCCTGACCCTATTCAAGGATGCCCGCCGCCGCCGCATCCTAGAATATGGGGGGCAGGGCGAAACTGAGCTCCAACTTGGTGATGAGCTCTCGGCGCTCAGCAACAAATTCGACCGCCTGAAGGCTAAGGTCGGAGGGCAGGGC
>Regulatory_Region_NCBI_READ_1593717641 /ti=1593717641 /jgi_project_id=3634298 /library_id=CAM_LIB_WHALEFALLRIB /mate=Regulatory_Region_NCBI_READ_1593717642 /sample_id=CAM_SMPL_WHALEFALLRIB /sample_name=WHALEFALLRIB /sample_depth="1674 m" /number_of_sites=1 /site_id_1=CAM_SITE_WHALEFALLRIB /location_1="Santa Cruz Basin" /region_1="Pacific Ocean" /country_1=USA /water_depth_1="1674 m"
TCAGGGACTCTAACCAACTGAGCTATAGGCCCTATTATTTGGCACAGTAAAAAATTAGGAGTGCAAAATTAAATAATCAAGCCGAAATAGCAAGTTAAACCACCGAAAAACTTTGATGGGAACATTCAACTATCGCGTACCGCTTGTAAACCTTTGACGAAGCTTATCAATAAGCTCTGGTTATTTTTTCAACTTCTGAATGTATTTTGGATAAACTGTTCCAAATGTCTCTGTAATCTGTTTTTTGGTTTCAATATTGTTGAACCAATACACTCTACTGATTTTTTAAGTAGCTTGCAG
>Regulatory_Region_NCBI_READ_1593717706 /ti=1593717706 /jgi_project_id=3634298 /library_id=CAM_LIB_WHALEFALLRIB /mate=Regulatory_Region_NCBI_READ_1593717705 /sample_id=CAM_SMPL_WHALEFALLRIB /sample_name=WHALEFALLRIB /sample_depth="1674 m" /number_of_sites=1 /site_id_1=CAM_SITE_WHALEFALLRIB /location_1="Santa Cruz Basin" /region_1="Pacific Ocean" /country_1=USA /water_depth_1="1674 m"
TGTTTGTGGCCCGGTTTCTTGTCATGAAACCGGGCCATTTTTTATTTAGCACTTCTACCCATAGATACGTAACCGTATTGTCTCTACCTCTTGTTTGATATATCAGGAACTTCTTAAAATTCACAATTACAGCGTGTTATGTGCATGATAAGTAAGCTGTGTTTTTCATGCAATTTTGGGTATGCGTAGAACTACGTAATACTACCTATATATATAGGATTGAAAAATTCGTATTTGCCCCAATTGATGCGTATCGATGCTAATGGTAGATTTGCATTATAACATTTAGATAAAGCAAAA
>Regulatory_Region_NCBI_READ_1593717730 /ti=1593717730 /jgi_project_id=3634298 /library_id=CAM_LIB_WHALEFALLRIB /mate=Regulatory_Region_NCBI_READ_1593717729 /sample_id=CAM_SMPL_WHALEFALLRIB /sample_name=WHALEFALLRIB /sample_depth="1674 m" /number_of_sites=1 /site_id_1=CAM_SITE_WHALEFALLRIB /location_1="Santa Cruz Basin" /region_1="Pacific Ocean" /country_1=USA /water_depth_1="1674 m"
ATTTTCTAAGTTCTAAAGTAAAAATACATTTTCAAATATTTATGTTCACTTTTTACTAGTTGTGCTTAAGGTTGAAGCGTAGCATACTAAAGTATGTGAGTTTCAAGCTTAAGTGCAAATCGTAAAAAGGATTACACTTAATAAGATAGTAAACTAAAGAATAGTTAATATAAATAAGCCAAACGGTCTATTAGTAATAGTCAGCTAAATGCATTACTGCACTTACACATCTATCCTATCAACCAGCTAGTCTTGCTGGGACCTTCAGGGAAAGTTCATCTTGGAGTTGGCTTCGTGCTT
>Regulatory_Region_NCBI_READ_1593717753 /ti=1593717753 /jgi_project_id=3634298 /library_id=CAM_LIB_WHALEFALLRIB /mate=Regulatory_Region_NCBI_READ_1593717754 /sample_id=CAM_SMPL_WHALEFALLRIB /sample_name=WHALEFALLRIB /sample_depth="1674 m" /number_of_sites=1 /site_id_1=CAM_SITE_WHALEFALLRIB /location_1="Santa Cruz Basin" /region_1="Pacific Ocean" /country_1=USA /water_depth_1="1674 m"
TGACGAAGGGTTCAAGGTCTTNGACACGTCCTTCAAAACACTCAGGGAACTTTGTCACCTCGTCGATCTCAATAGCAGCAACACCTGCTTCTTTTAACATCTTGAATGTACCGCCGGTGGAGACTATCTCGAAATCTAATTCAACTAAAGATTTGGCAAATTCGACAATATTTGTCTTATCACTTACACTGATCAAAGCGCGTTTCATTTGGGGCCTTTGTGGGGGATGAAATATTGGGCGAATTTTATCAGGTTCGAACTTGTATTTTGATTAGCCGGACCGCATAAATCGTGCAGCCT
>Regulatory_Region_NCBI_READ_1593717839 /ti=1593717839 /jgi_project_id=3634298 /library_id=CAM_LIB_WHALEFALLRIB /mate=Regulatory_Region_NCBI_READ_1593717840 /sample_id=CAM_SMPL_WHALEFALLRIB /sample_name=WHALEFALLRIB /sample_depth="1674 m" /number_of_sites=1 /site_id_1=CAM_SITE_WHALEFALLRIB /location_1="Santa Cruz Basin" /region_1="Pacific Ocean" /country_1=USA /water_depth_1="1674 m"
TATAAGACTCGTTGGCCTGGTCTACTATTTTCTTGTTTTCATGAGGGGCTTCAACCTCCCGTTGTATTGCCTGCCGTTCAAGATTCGATGTTGCTTCTCCTGCTATCTGTTTATTCCGATCCTCTGATTGTTTTTTCTGCATGAATTCTTGTATCATTTGCGGCAGGATCTTTTCCAACTCAGGAGCCTCCTGCATAGCTTGAGATATCATACCCCATGCAGGATTGATACGCTTAGCCATGTCCTTGGATCCCAACGCCTGATAAACATCCTTATTTAATTGCGTCTGATCCACCATAG
>Regulatory_Region_NCBI_READ_1593717946 /ti=1593717946 /jgi_project_id=3634298 /library_id=CAM_LIB_WHALEFALLRIB /mate=Regulatory_Region_NCBI_READ_1593717945 /sample_id=CAM_SMPL_WHALEFALLRIB /sample_name=WHALEFALLRIB /sample_depth="1674 m" /number_of_sites=1 /site_id_1=CAM_SITE_WHALEFALLRIB /location_1="Santa Cruz Basin" /region_1="Pacific Ocean" /country_1=USA /water_depth_1="1674 m"
GCGGCAAGGTACTCGAAGATTATGCCGTTCTTGATGACCGAGATCGAAGCAGTCGCCAGTCGTTATTTGGAAACTTTGAAGACCAATAATCCCTTGCGCTAGTGCTTTTCCCATGCTTTGGGGCTGAATTGAAGCGCCTCATATAGTATTATCTGCGCCTTTGGCGCCCATCACAGTCTCCACTACGATGAGCGATCTTGCAGAAATCTGAAAGAAGGTGAATGACGATGAAGAAATGGCAGTGTTTGGAATGTGAATTTATGTATGACGAAGCGCTAGGTCTCCCCGATGAAGGAATAG
>Regulatory_Region_NCBI_READ_1593718044 /ti=1593718044 /jgi_project_id=3634298 /library_id=CAM_LIB_WHALEFALLRIB /mate=Regulatory_Region_NCBI_READ_1593718043 /sample_id=CAM_SMPL_WHALEFALLRIB /sample_name=WHALEFALLRIB /sample_depth="1674 m" /number_of_sites=1 /site_id_1=CAM_SITE_WHALEFALLRIB /location_1="Santa Cruz Basin" /region_1="Pacific Ocean" /country_1=USA /water_depth_1="1674 m"
GTTCTGTTCTGTTCAGTTCAGTTCAGTTCAGTTCAAGTCAGTTCAAGCCAATTCAATCCGTAATGCGCATTAACGCAGTAACACTGAGATAAAAAATGGCGAGCCAAAAGCGAAAGCTTGCATAACGGTATCATATGCACTTTGCGGTGCTATCTGCAGTTTCAGCTTAAACCTCTTTCGTGGTATGAGCTGAAAAATCAGTCTTAATCATTTGTTCACAGTCGCGCTTGAAAAGTTGAGTTTATTTTAGGCAATAATCTGTATTTATTAGAAAATTTATAAATTTTCCGCGATTAACAC
>Regulatory_Region_NCBI_READ_1593718050 /ti=1593718050 /jgi_project_id=3634298 /library_id=CAM_LIB_WHALEFALLRIB /mate=Regulatory_Region_NCBI_READ_1593718049 /sample_id=CAM_SMPL_WHALEFALLRIB /sample_name=WHALEFALLRIB /sample_depth="1674 m" /number_of_sites=1 /site_id_1=CAM_SITE_WHALEFALLRIB /location_1="Santa Cruz Basin" /region_1="Pacific Ocean" /country_1=USA /water_depth_1="1674 m"
GGCTAAATATAATAATGCAATTTTGTGACCAATTGGTCACAGCGCTTGCAGTGCGCCCCGTAGCCAGCAAAAAAAGAGCCTAAAAACCTCTTTCCAGAGCCTTTTAAAATAATAAAAAAAAGATACATTTTTTATTTATGATCTAGCGCAACTGGCAGCAAGCACCAAAAAAGAGCAGGAAATCGTTGATCCAGCGTGATCTCGCCCCTCCTTATTCCACCTCATTTCTCCGATGATTTGATGCAGACCACACAGCTATTACCCGGCAAGCTAGGCTTACCCACGTGCCACACATTCGGA
>Regulatory_Region_NCBI_READ_1593718073 /ti=1593718073 /jgi_project_id=3634298 /library_id=CAM_LIB_WHALEFALLRIB /mate=Regulatory_Region_NCBI_READ_1593718074 /sample_id=CAM_SMPL_WHALEFALLRIB /sample_name=WHALEFALLRIB /sample_depth="1674 m" /number_of_sites=1 /site_id_1=CAM_SITE_WHALEFALLRIB /location_1="Santa Cruz Basin" /region_1="Pacific Ocean" /country_1=USA /water_depth_1="1674 m"
AAAGAAGAGACAAAACCTGAAGAAGATTTTGAAGACAGAGTGGATCGAACCAATAGAGTAAGTGATTTTGAATCAATTCTCACTGATAATGAGAGTGATGAAAAAGATGCTTCCGAACCTGAAAAGCCACTAGAGCTGGGCAAAGATGATCAAGAGGATGTTGAAGCTGTTAAAGAATCTGAAGAGTCCTTGGAAGTTCCTGAAAATGTTGAAGAATCTGCCGAAACAGAAGTTGAGCCCGAACCGGTGTTGGAACCTGAGCCTGAATCTAAGCCTGAGCCCCAAAAAGTTGAAGAAGCT
>Regulatory_Region_NCBI_READ_1593718084 /ti=1593718084 /jgi_project_id=3634298 /library_id=CAM_LIB_WHALEFALLRIB /mate=Regulatory_Region_NCBI_READ_1593718083 /sample_id=CAM_SMPL_WHALEFALLRIB /sample_name=WHALEFALLRIB /sample_depth="1674 m" /number_of_sites=1 /site_id_1=CAM_SITE_WHALEFALLRIB /location_1="Santa Cruz Basin" /region_1="Pacific Ocean" /country_1=USA /water_depth_1="1674 m"
CGTTTCTCCGCTTGCATGCTCATACGCAAGAGAAAGGTAACTTGCATTTGCGCCAAAACTCCCCTTGCCGACCTTCGCCTTTAGGTTGACCCCAAACCCCCTTAAAGCACCCGCCTTTTCAGAATCAAGGATATGCCCGTCTACCGGGTCATATTCCCTATAATCAAAACGGGTCTGCTGATATTCAAGGTCAAGGATATAATCTGCTTTTATGTTCTGCGCAGATACAGATGCGGACAAAAGAAGTGTCACACCTGCGAGTATGATGCGTGATGCGTTTTTCATGTCATTCCTACTGTT
>Regulatory_Region_NCBI_READ_1593718095 /ti=1593718095 /jgi_project_id=3634298 /library_id=CAM_LIB_WHALEFALLRIB /mate=Regulatory_Region_NCBI_READ_1593718096 /sample_id=CAM_SMPL_WHALEFALLRIB /sample_name=WHALEFALLRIB /sample_depth="1674 m" /number_of_sites=1 /site_id_1=CAM_SITE_WHALEFALLRIB /location_1="Santa Cruz Basin" /region_1="Pacific Ocean" /country_1=USA /water_depth_1="1674 m"
TCACTCGTGAAAGAAGAAATTAAGAAATCCAAGAATGAAAAGGACATCAATCTGAAGCATAGTGCAATGGAAAAGTTTGATAAAAACCATGAGTTCGTAGTTTTGAAAAAACACGTTTTTGAACTGCAAAGCATTAGCCCAAAAAGATCATTCTCAAATACAAGAGAAAGCTTAACAAGACTGATAATATTAATGATGGAATTTACGTTTTTACTGATCGCAATGATGAACTGCTTATTCCTCATAAAGTATTTGCAAAATTTGACAAAGCCAAAAATAATAAATAATACAGTTTGGGGT
>Regulatory_Region_NCBI_READ_1593718164 /ti=1593718164 /jgi_project_id=3634298 /library_id=CAM_LIB_WHALEFALLRIB /mate=Regulatory_Region_NCBI_READ_1593718163 /sample_id=CAM_SMPL_WHALEFALLRIB /sample_name=WHALEFALLRIB /sample_depth="1674 m" /number_of_sites=1 /site_id_1=CAM_SITE_WHALEFALLRIB /location_1="Santa Cruz Basin" /region_1="Pacific Ocean" /country_1=USA /water_depth_1="1674 m"
ACTGAACCCGGAAATCCGGGCTGTGGCAACGGCCCCTGTCAGCATAATGACGGCGGTATCCTCCGCACTTCTCCCCATGGCAAGAATGATACCGCCGATAAATGTCCTTTGCTGCCATGGGAATCAGAACCTACCACAGGTTCCTGGGCCCGGGTGGCTCCCAAAGCCCGGCCCTGTCCAGGCGGAACTTCGGGCCGGAAAAACTTTCCCAGTGCAAACTGGTGTTGAAACCGGATGTAATTAGGGGAAAGGACCCCAAAATGGCCCGAACCCAGGCCGGAAAAATAACCAAAAAAGGGG
>Regulatory_Region_NCBI_READ_1593718214 /ti=1593718214 /jgi_project_id=3634298 /library_id=CAM_LIB_WHALEFALLRIB /mate=Regulatory_Region_NCBI_READ_1593718213 /sample_id=CAM_SMPL_WHALEFALLRIB /sample_name=WHALEFALLRIB /sample_depth="1674 m" /number_of_sites=1 /site_id_1=CAM_SITE_WHALEFALLRIB /location_1="Santa Cruz Basin" /region_1="Pacific Ocean" /country_1=USA /water_depth_1="1674 m"
TAACTTCCCCCCGTGACTTCACTGTGATCACGGGGGGCTTCTCGACATATTTGACTTACCGCCTTTTACTACACCTTCCAAAGCCTTATCAGATAATGATCTTTTAACATCAGAGGCTGGCTGCTGATGTCGCACTAGCAGTAATGCTCCAATACAGTGCGCCTCAATGGATTTTTAAAGTAATAATCATCCATGCTAACGCTGGCCACTCAAATGAATCGAAATGGTCTGGCTTTTACTCTACTAATTAATAATACCTACCCATAATGATAACAAATAGTTAAATAAATGATGCGTAAA
>Regulatory_Region_NCBI_READ_1593718243 /ti=1593718243 /jgi_project_id=3634298 /library_id=CAM_LIB_WHALEFALLRIB /mate=Regulatory_Region_NCBI_READ_1593718244 /sample_id=CAM_SMPL_WHALEFALLRIB /sample_name=WHALEFALLRIB /sample_depth="1674 m" /number_of_sites=1 /site_id_1=CAM_SITE_WHALEFALLRIB /location_1="Santa Cruz Basin" /region_1="Pacific Ocean" /country_1=USA /water_depth_1="1674 m"
GCCATCATTCCTATAACTTTTGTTTCTCCATCATCCATTTTTACTCTTATTGCTGGTGCTTCAGTTCCTATGGCTCTATCTTTTTTTTGTAAAACAACTTTATTATTATCTATCTCTATTTCCAAAGTAATATCCTTTTTGATGATTTATATTAATAGTTCATTATGCAATATATGTACCAATGGAATAGTTTTTGTATATATTAAAAACATAAATGAGTATATTGTAAAACAAATCCGCAGTTACCATATACTAAAACTAAACTCAATATACTCATTTTATACCAACTTAAAAGATAAA
>Regulatory_Region_NCBI_READ_1593718252 /ti=1593718252 /jgi_project_id=3634298 /library_id=CAM_LIB_WHALEFALLRIB /mate=Regulatory_Region_NCBI_READ_1593718251 /sample_id=CAM_SMPL_WHALEFALLRIB /sample_name=WHALEFALLRIB /sample_depth="1674 m" /number_of_sites=1 /site_id_1=CAM_SITE_WHALEFALLRIB /location_1="Santa Cruz Basin" /region_1="Pacific Ocean" /country_1=USA /water_depth_1="1674 m"
ATATTTCGGAGAGAACCAGCTATCACGAAGTTTGATTGGCCTTTCACCCCTATCCACAAGTCATCCCAAGACTTTTCAACGCCTGCGGGTTCGGTCCTCCACTGGCTCTTACACCAGCTTCAACCTGCTCATGGATAGATCACTTCGTTTCGGGTCTGCAGCATCTAACTAATTCGCGCTATTAACACTCGCTTTCACTACGGCTCCACACTTGGCTTAACCTTGCTAGATACCACAACTCGCAGGCTCATTATGCAAAAGGCAGTCCGTCACCCTGTACAAGACATAGGGCTCCGAATG
>Regulatory_Region_NCBI_READ_1593718302 /ti=1593718302 /jgi_project_id=3634298 /library_id=CAM_LIB_WHALEFALLRIB /mate=Regulatory_Region_NCBI_READ_1593718301 /sample_id=CAM_SMPL_WHALEFALLRIB /sample_name=WHALEFALLRIB /sample_depth="1674 m" /number_of_sites=1 /site_id_1=CAM_SITE_WHALEFALLRIB /location_1="Santa Cruz Basin" /region_1="Pacific Ocean" /country_1=USA /water_depth_1="1674 m"
GAGGCATCCACGTATTAAACGGTTTGAACTTTGCAACACAGTATATAGGGAGGGTTTTGGTATTGCTGTTAATTCTGGTTCAAAAAGTATCAATTTCGGTTTTTAAGAGGAGGCTAGGTGGGTGACCGAACTTTTTCTTGAAAATCTGACTGAAGTACGAGATATTTTCAAAGCCGACCTCAAAACAGATTTCAGAAATATTCTGCTCCGAGTTTAACCAGAGAAGTCGAGCAGTTTTCAGCCTGCGGTGTTGATCCCTCGTTTTGGGGAGGCCATAAAGACTCTTTGAAATCCCGCTAA
>Regulatory_Region_NCBI_READ_1593718307 /ti=1593718307 /jgi_project_id=3634298 /library_id=CAM_LIB_WHALEFALLRIB /mate=Regulatory_Region_NCBI_READ_1593718308 /sample_id=CAM_SMPL_WHALEFALLRIB /sample_name=WHALEFALLRIB /sample_depth="1674 m" /number_of_sites=1 /site_id_1=CAM_SITE_WHALEFALLRIB /location_1="Santa Cruz Basin" /region_1="Pacific Ocean" /country_1=USA /water_depth_1="1674 m"
ACTTGTCCAGTTTGCACTTAATTGCGTGTTCACATTGGTAGTGTCAATATCTGTTCCTGTACCATCATTGGTAGTAAATGTTAATGGTGAAGTCCAATCAACATTTATTAGTTGGTCAGCTATACTTGATATATTATTGACATTATCGTCAACTAAAGATTTTACTTTCCCGCTTGGTGTACTCGGGTCGGGGTTTTGGTAGCGAATATCAGATGTAGTTGTATTTCCCATAGGTACTGTAACGGATGGATATCTAGAACGATATACCTTTAACGCCTCAACAGACATAGTTGCATTTCC
>Regulatory_Region_NCBI_READ_1593683917 /ti=1593683917 /jgi_project_id=3634298 /library_id=CAM_LIB_WHALEFALLRIB /mate=Regulatory_Region_NCBI_READ_1593683918 /sample_id=CAM_SMPL_WHALEFALLRIB /sample_name=WHALEFALLRIB /sample_depth="1674 m" /number_of_sites=1 /site_id_1=CAM_SITE_WHALEFALLRIB /location_1="Santa Cruz Basin" /region_1="Pacific Ocean" /country_1=USA /water_depth_1="1674 m"
AAGCTTTCGTTAGGTTAAGTTTCTGAAATAAAAGTTATTTTTAAGATATAACCAAATCCCCATATAAATAGGACAATGGGGGAGACAAAAAGTCCTTTATTCTCAAAAAAAACTCCTTGGCTAATCAAGGTTTAAAAAGATTATATAAAATGGGCCTTTAAAAACACATTTATTTTTTTAAACCCCGGGAAAAACCCAAAAATTTTAATTTGGGGGCCAAAAGCCCCACCCGGGGAAAAGGCCCCTCCCCCAAAAAACCGGGGGGGCCCCCCGGGTTCACATCCCCGGGGGGGGGCCCCC
>Regulatory_Region_NCBI_READ_1593684033 /ti=1593684033 /jgi_project_id=3634298 /library_id=CAM_LIB_WHALEFALLRIB /mate=Regulatory_Region_NCBI_READ_1593684034 /sample_id=CAM_SMPL_WHALEFALLRIB /sample_name=WHALEFALLRIB /sample_depth="1674 m" /number_of_sites=1 /site_id_1=CAM_SITE_WHALEFALLRIB /location_1="Santa Cruz Basin" /region_1="Pacific Ocean" /country_1=USA /water_depth_1="1674 m"
TATTTTTGGTTGCAAATGTATTCCAACCTCTCTTTAATGGACATTATTTTTAATCCGTTTTTTAGTGAAATTATTAATGTTCTAAAAGGAAGTCTGTTTTGTAATTTAGGATTATTCTTTTTGTTTTATTGGTTCAGAAAAGATTTATCAGCAAGAGGCGTAATATTAGCCACTTTGATTTATGGAGCTTTTTATCTATACTATATCGTTTTTATTTAATTTTAGGCGTTAGGTATGAGGCGTTAGGCGTTAGTACTAATAAAATTAAAAACAACTTTAAACATCAAACATTAAACTAAC
>Regulatory_Region_NCBI_READ_1593718390 /ti=1593718390 /jgi_project_id=3634298 /library_id=CAM_LIB_WHALEFALLRIB /mate=Regulatory_Region_NCBI_READ_1593718389 /sample_id=CAM_SMPL_WHALEFALLRIB /sample_name=WHALEFALLRIB /sample_depth="1674 m" /number_of_sites=1 /site_id_1=CAM_SITE_WHALEFALLRIB /location_1="Santa Cruz Basin" /region_1="Pacific Ocean" /country_1=USA /water_depth_1="1674 m"
GGGTTTGCCGGTGGTACGGCCGACGCCATCACCCTCCGGGACCTATTTGAGCAACAACTCGACAAACACCAGGGCAATATTGTCAATGCGGTGATTTATCTGGCCCGCGAGTGGCGCAGTGACCGCGTACTGCGACGACTGGAAGCCCTGATGCTGGTCGCCAACAAGGACAAAACCTTCCTGATCTCCGGTAATGGTGATGTGATTGAACCGGAAGACGGTGTCGTCGCCATAGGCTCTGGTGGTAACTACGCACTGGCAGCGGCTAAAGCGCTGATGGACAACACCGAGTTGAATGCG
>Regulatory_Region_NCBI_READ_1593718410 /ti=1593718410 /jgi_project_id=3634298 /library_id=CAM_LIB_WHALEFALLRIB /mate=Regulatory_Region_NCBI_READ_1593718409 /sample_id=CAM_SMPL_WHALEFALLRIB /sample_name=WHALEFALLRIB /sample_depth="1674 m" /number_of_sites=1 /site_id_1=CAM_SITE_WHALEFALLRIB /location_1="Santa Cruz Basin" /region_1="Pacific Ocean" /country_1=USA /water_depth_1="1674 m"
ACTTTAGCTATGACACTAACCATAAGAGATATAAAAAGAGTACAAGTACATACACATCATACTACTTAGATAAGTCTTATGAGTATAAAAGATATAACGACAGAGCAGATGAAGATATATACATGATATATGTAGGTTCTAAAGTTGTATCTATTTATACAAACAAAGAGAATGAAGGTAGTAGCTCTTCTTCAACAAAATATCTACACTATGACTCCCTAAACTCAGTAGACACCATAACAAACAATGATCTGACTACACTTATTAGGACAAAGAATAAAAGCTATTCTTAGTTAAAAT
>Regulatory_Region_NCBI_READ_1593718502 /ti=1593718502 /jgi_project_id=3634298 /library_id=CAM_LIB_WHALEFALLRIB /mate=Regulatory_Region_NCBI_READ_1593718501 /sample_id=CAM_SMPL_WHALEFALLRIB /sample_name=WHALEFALLRIB /sample_depth="1674 m" /number_of_sites=1 /site_id_1=CAM_SITE_WHALEFALLRIB /location_1="Santa Cruz Basin" /region_1="Pacific Ocean" /country_1=USA /water_depth_1="1674 m"
TAGAAGGACCGACTTTTTCATATTTTATTGTAATTATTACGGCTGAACTAACCTGCCCCGAGCATTTTACCGACCAGCTTGATACGAAGCTGTGAACTTGGGTAACACTACCAGTGTTATTTGAAAAACCGACGTGCTCGGGGTCAGCGTTAAATGATTTGTGTACGCCCGGCATGGGCGTGAACTAATGGGGTTAAAGTCCCTGTAAGTGTTCCATGTAACGTTCCCCCTGTGTCAGGATGATAGTTGTCACCATGTTATAATAAGACTTCAAAAAGGTTCCATGGGGCACAGGGAGAA
>Regulatory_Region_NCBI_READ_1593718603 /ti=1593718603 /jgi_project_id=3634298 /library_id=CAM_LIB_WHALEFALLRIB /mate=Regulatory_Region_NCBI_READ_1593718604 /sample_id=CAM_SMPL_WHALEFALLRIB /sample_name=WHALEFALLRIB /sample_depth="1674 m" /number_of_sites=1 /site_id_1=CAM_SITE_WHALEFALLRIB /location_1="Santa Cruz Basin" /region_1="Pacific Ocean" /country_1=USA /water_depth_1="1674 m"
TGATGTTTTAGGATAAAATAATTTAGCTATATGTTTTCTAAATGTGANAACTAAAGCAAATATTATAGTTAACCAAACTATTGATGATATGATGTAATCTAATCCTAAAAAGTGCATTGTTTCACAAACCTAATTTATTTTATTTTGATTATACTATNAAAATCTTATTTTCTAAAATGTTTACTTCAAGTAATAAAAAAAGCCAAAAGTTAAAAAACTCTTGCCTTTTTCTTTTCTATAGNAACCTAATAAATTAAGTTAATTAGGTTAACAGTAAACTTCTTACCGGGGGTACCTTTC
>Regulatory_Region_NCBI_READ_1593718611 /ti=1593718611 /jgi_project_id=3634298 /library_id=CAM_LIB_WHALEFALLRIB /mate=Regulatory_Region_NCBI_READ_1593718612 /sample_id=CAM_SMPL_WHALEFALLRIB /sample_name=WHALEFALLRIB /sample_depth="1674 m" /number_of_sites=1 /site_id_1=CAM_SITE_WHALEFALLRIB /location_1="Santa Cruz Basin" /region_1="Pacific Ocean" /country_1=USA /water_depth_1="1674 m"
CCGGAGTGGAACAGCTGATTTGAGAAAAAAAGCGGCAAATGTTTGAGGGCGGCGAGCGGGGCCGCGACCTTGTGGGTTTTTAATCCGTATTCGGGGAACACTTACAAGGACATGTCCAGAATGGCGCTAGTTTAAGAGAATTTCCCGCAAAAGCGGGACTGTCCCCGAATGGGGACTGTCCCGCTTTTGCGATGTGAACCACCACAGTTTCTTAGCCCGTAAACTTCTGGGGACAGTCCCCGATGGACCTGGGGACAGTCCCGAATTTACTACAATATTGCTTAAACTAGTGCCATTCAG
>Regulatory_Region_NCBI_READ_1593718720 /ti=1593718720 /jgi_project_id=3634298 /library_id=CAM_LIB_WHALEFALLRIB /mate=Regulatory_Region_NCBI_READ_1593718719 /sample_id=CAM_SMPL_WHALEFALLRIB /sample_name=WHALEFALLRIB /sample_depth="1674 m" /number_of_sites=1 /site_id_1=CAM_SITE_WHALEFALLRIB /location_1="Santa Cruz Basin" /region_1="Pacific Ocean" /country_1=USA /water_depth_1="1674 m"
TAGTGCTGTTGCTAAGTTTGCTTTTTTCATTTTTATTGCTCCACATTAAATCGATAATATTGCTTTAGTTATTTTTACATTTAATTTTTCGGTTAAACTTATTCAAGCACAGGTTATCTCAGTCTGTAGATATCTATTATTTTGAGATTATTCATCGGACAACTTAATCAATGACTAACCCAATACCGAACCGACCTAAGCAAACACTTTATAACAACGCCGCTTCATCTCTACTTGATGTCTCACACTTTAATGATTAAAACTGAAATTAAACTGAAAGCAGGAAAAATAAAAAAACAC
>Regulatory_Region_NCBI_READ_1594410610 /ti=1594410610 /jgi_project_id=3634300 /library_id=CAM_LIB_WHALEFALLBONE /mate=Regulatory_Region_NCBI_READ_1594410611 /sample_id=CAM_SMPL_WHALEFALLBONE /sample_name=WHALEFALLBONE /sample_depth="560 m" /number_of_sites=1 /site_id_1=CAM_SITE_WHALEFALLBONE /location_1="W. Antarctic Peninsula Shelf" /region_1="Antarctic Peninsula" /water_depth_1="560 m"
NNNNNCGGTGCAGTTCGAGTTTTGATCGGCTGAGGCGAATGGGTGAACTTGGCGATTGGGCTGAATCAGTCATACCGAAATCGGCGAATATGCCCGCGCTCAAGGGCTGGATGGGTTATACGCAGTCGGTAAGCTGTCGGCCCTGGCGGTGCAGGCGTTTGGCGAGCGCGGCCAATTGTTTGCCAGCAAGCAAGATTTGATCGAGGCGCTCAAAGGGCGTCTGGATATCAGCACGCAAGTGTTGGTGAAAGGCTCGCGCAGTGCGGGCATGGACGAGGTTGTAGCCGGTCTCACGGCCTC
>Regulatory_Region_NCBI_READ_1594410626 /ti=1594410626 /jgi_project_id=3634300 /library_id=CAM_LIB_WHALEFALLBONE /mate=Regulatory_Region_NCBI_READ_1594410627 /sample_id=CAM_SMPL_WHALEFALLBONE /sample_name=WHALEFALLBONE /sample_depth="560 m" /number_of_sites=1 /site_id_1=CAM_SITE_WHALEFALLBONE /location_1="W. Antarctic Peninsula Shelf" /region_1="Antarctic Peninsula" /water_depth_1="560 m"
AACGACACAGACAGACAAACGATCGGCCACAAGACGTCGACCAACGCAGCACATACGTCAGANNNNNNCCGTGTATCCTTGAGTTTTAATTCGGGCGAGGCGCGACGGTATTGGTCCAAGTACCGCACCGGCGTCTCGATCGATCACATGCCGCCGCAGGTTGACGCTGTGTTCACGGATTTGGCTTGGAACGTGGGCCCGTTCGCCGTTTTGAAGTCATCCGCGTTGAAAAGCGCGAACCGGGGCGACTTCGCCGATGCCTGCTACCGGCACACCTTCTACAACAAGTCGGGCGGTGTG
>Regulatory_Region_NCBI_READ_1594410645 /ti=1594410645 /jgi_project_id=3634300 /library_id=CAM_LIB_WHALEFALLBONE /mate=Regulatory_Region_NCBI_READ_1594410644 /sample_id=CAM_SMPL_WHALEFALLBONE /sample_name=WHALEFALLBONE /sample_depth="560 m" /number_of_sites=1 /site_id_1=CAM_SITE_WHALEFALLBONE /location_1="W. Antarctic Peninsula Shelf" /region_1="Antarctic Peninsula" /water_depth_1="560 m"
ATTATTTTAATTTCCACTTGAATATCCTTTCATAATTCCTCTATGAGAATTTTTTATGAATTGAATAATATCATCACGCTCATTTGTAGCTTCCATTTCTGCTTCAATAATTTCAAGAGCTTGGGTATTGTTATGTTTCTTTTGATATAAGATTCTGTACATATTTTGAATCTCTCTAATTTTTTCTATTACAAATCCTCTTCTTCTCAGACCAATAGAGTTTATTCCTACATAAGAACAAGGTTCTTTTGCTGCTTTTGAACTGGGGGGTCCTCCTTCCTACAGGTGACCTCCAGAAAC
>Regulatory_Region_NCBI_READ_1594410679 /ti=1594410679 /jgi_project_id=3634300 /library_id=CAM_LIB_WHALEFALLBONE /mate=Regulatory_Region_NCBI_READ_1594410678 /sample_id=CAM_SMPL_WHALEFALLBONE /sample_name=WHALEFALLBONE /sample_depth="560 m" /number_of_sites=1 /site_id_1=CAM_SITE_WHALEFALLBONE /location_1="W. Antarctic Peninsula Shelf" /region_1="Antarctic Peninsula" /water_depth_1="560 m"
TATCTAAACGAGCTACTCCCACGTTGTTATCGTACAGAAATACGTTGTGCAGCTACTATACAATCATCGCAATCAACTATGAGCAGTAACAACCAAGTTAAGTTATGCTTATCTAAAATATTACGAGGATATAACAACTATATAATTCCCATCGCCCAGATAACCGTTACAATAGAAGACGTTCTTTATTAGCAACTGTGCTCAAAAGAATTTTAGGCAGTATTTTGTATAACTATATTTTACGACGAAGCGAGCGTTTGTAATCGCGCTTACTATTAGCCAAGTTTAAAGGAGTAAGTC
>Regulatory_Region_NCBI_READ_1594410713 /ti=1594410713 /jgi_project_id=3634300 /library_id=CAM_LIB_WHALEFALLBONE /mate=Regulatory_Region_NCBI_READ_1594410712 /sample_id=CAM_SMPL_WHALEFALLBONE /sample_name=WHALEFALLBONE /sample_depth="560 m" /number_of_sites=1 /site_id_1=CAM_SITE_WHALEFALLBONE /location_1="W. Antarctic Peninsula Shelf" /region_1="Antarctic Peninsula" /water_depth_1="560 m"
NNNNNNNGGTCGCGAACTATGGTCAAGATTCGGCTCGAGCTATGTACTTTACCTTTGGTACGACATAGGGTAAGTCCATACGGTTTACGGTCCTAANNAACTTTANNTAGCTAGTCATAGGCTATACTCNNCGGGGNTNNTTGGCATTGCTCAAAGAGCAAAGTATGGAATTGGGGTTAGGCGCTCTATAATAATCTAGCCAACCACAAAGCTCAATCTTAGGCTAAAAACAAATCATCTCAGTATATTTATCTAGCTAGCACATTGGGGTAAACTTGAATGATTACTTGCCCTAAGGAG
>Regulatory_Region_NCBI_READ_1594410756 /ti=1594410756 /jgi_project_id=3634300 /library_id=CAM_LIB_WHALEFALLBONE /mate=Regulatory_Region_NCBI_READ_1594410757 /sample_id=CAM_SMPL_WHALEFALLBONE /sample_name=WHALEFALLBONE /sample_depth="560 m" /number_of_sites=1 /site_id_1=CAM_SITE_WHALEFALLBONE /location_1="W. Antarctic Peninsula Shelf" /region_1="Antarctic Peninsula" /water_depth_1="560 m"
TTGGCAGTCGTCTATGATGCGTTACGTTACTAGGTAGTTTATATTTTGGGCTTAAATTGCGGCTGATAGGCAAATACAGATTAGACTTTTGAACGATTAGAATAATACTATTACACTGATTTTGACAACTTTTGTAGTACTATTTTACGGTGATAGATGTTGCGTGCTATCCCGTTAAAATTTTTATGCTATGACTCTAAAAAATCATGATAGCTGATAAAAAATCGGTCAAAATCCAAAAATTTTATTGATTATATTTTATAATAAAGTGTATCTTAGTTTAGGTAAGCATTTTATAAA
>Regulatory_Region_NCBI_READ_1594410779 /ti=1594410779 /jgi_project_id=3634300 /library_id=CAM_LIB_WHALEFALLBONE /mate=Regulatory_Region_NCBI_READ_1594410778 /sample_id=CAM_SMPL_WHALEFALLBONE /sample_name=WHALEFALLBONE /sample_depth="560 m" /number_of_sites=1 /site_id_1=CAM_SITE_WHALEFALLBONE /location_1="W. Antarctic Peninsula Shelf" /region_1="Antarctic Peninsula" /water_depth_1="560 m"
TGTTGCTTTAGGACTTTATCAACTAAACAAAGTAAGAAAACTATTTATTGACAACATCTATTTTACAGAAGAAATAAGGACTTCTTTCAAAAAAACTGGAAGATTTTTTATTGCCTTTGTTGTAAGTATTTTAATTGTAGATATTGCTTTACTTGCTTGGTCAAAAACTTCTATAAAAGCTATTCAACTTTTTTCTACTGAACAAATCGTTTTTCTGATTTTAGGCTATTTATTATTCTTTTTATCAGGAATTTTTAAAAAAGGGACAAGGCTCCAAAAACAAAAACTCTAAGAAAATAA
>Regulatory_Region_NCBI_READ_1594410795 /ti=1594410795 /jgi_project_id=3634300 /library_id=CAM_LIB_WHALEFALLBONE /mate=Regulatory_Region_NCBI_READ_1594410794 /sample_id=CAM_SMPL_WHALEFALLBONE /sample_name=WHALEFALLBONE /sample_depth="560 m" /number_of_sites=1 /site_id_1=CAM_SITE_WHALEFALLBONE /location_1="W. Antarctic Peninsula Shelf" /region_1="Antarctic Peninsula" /water_depth_1="560 m"
CAGATCGATGTTTCTCGTTTATTAAACGGCGTATTTTTAATTAAAATAGAAGATGAAAACGGAAATGTTTCAACCAAACGTTTTATCAAACAATAATAAATTAGCTTTTTGTTTTTAGAAATCTCGTAAGTGTTAAGCTTACGAGATTTTTTTGTTTAGAAGTTGAAAGTGGTGTTTCAGAAACTCACCCCATTTTAATGAAGCTTCATAGTAGATATTTGTTTTCTAAATCTTAATAAAAATCAATTATGAAAAAAATTACATTTTTTAACGAACACATAATCAATAAATGTCTCGTGA
>Regulatory_Region_NCBI_READ_1594410835 /ti=1594410835 /jgi_project_id=3634300 /library_id=CAM_LIB_WHALEFALLBONE /mate=Regulatory_Region_NCBI_READ_1594410834 /sample_id=CAM_SMPL_WHALEFALLBONE /sample_name=WHALEFALLBONE /sample_depth="560 m" /number_of_sites=1 /site_id_1=CAM_SITE_WHALEFALLBONE /location_1="W. Antarctic Peninsula Shelf" /region_1="Antarctic Peninsula" /water_depth_1="560 m"
AGGTAACGAGCTCTTCCATATAGTTTTAAAATCCCATTTTTAAATGTAGAAGGCTGTTTATTGGTCGTAGTAACTTAACCTCCATGAGGGTATCTAATTCCAGGTTTTTATAATTGGGCTCTCCGTTAGCTCAAGCGAAACTTCTTTTATTCTCCTACTAAGTATGAGTACCTGGGTAATGAGTTAAATACGGAATTCTTTGATCACGGATTCAATTTAGGAAGCTGCGGAGATGCAAAGCGGTTAGAAGGATTGTTTCCACAGAGGAAACGAGTTGGTAAGAAGCCGCCTGTAAGTTAA
>Regulatory_Region_NCBI_READ_1594410853 /ti=1594410853 /jgi_project_id=3634300 /library_id=CAM_LIB_WHALEFALLBONE /mate=Regulatory_Region_NCBI_READ_1594410852 /sample_id=CAM_SMPL_WHALEFALLBONE /sample_name=WHALEFALLBONE /sample_depth="560 m" /number_of_sites=1 /site_id_1=CAM_SITE_WHALEFALLBONE /location_1="W. Antarctic Peninsula Shelf" /region_1="Antarctic Peninsula" /water_depth_1="560 m"
AACACCGTGGGCACTATGTCCAACCATATACCATTTGTCGTTTATCTTTCTGAATATATGGCTGTATGTATTTTTAGCACCATTCGTAGATTGCTCTGATATAAGCTCCACGTTCCCCTTCTTTGCCCAAAGTGGAACTTCAGACAATGCGCCGNCTAGTTCTAGGTCTTTTTCATAGACTTTTCTTTCAATGACTTTATATGCAGATTCTTCCTAGAACCTTGTCTGAAAAGTGAAACGATTTAAGCTCCCAGTAGATTGTTTTTAGCGAGTCTACATCTTTGGCTCTAGTATATTCAT
>Regulatory_Region_NCBI_READ_1594410918 /ti=1594410918 /jgi_project_id=3634300 /library_id=CAM_LIB_WHALEFALLBONE /mate=Regulatory_Region_NCBI_READ_1594410919 /sample_id=CAM_SMPL_WHALEFALLBONE /sample_name=WHALEFALLBONE /sample_depth="560 m" /number_of_sites=1 /site_id_1=CAM_SITE_WHALEFALLBONE /location_1="W. Antarctic Peninsula Shelf" /region_1="Antarctic Peninsula" /water_depth_1="560 m"
AACAGCAATAAACAAGATTAATGATAATTAACCAGCTCACACTTTAATAAGCTACCTATTTTGTAGTGATTAAAAGCTACTTTTTTGCTTATCCGCACTAACCTTTTTATCGTCACTCACTTTTTTTAGCATTATGTCGTATAAATCTTCACGTCGATCTTTTAAGTTACGTACTGTCCCTTCACTGTGAAGAATTTTAATTTATCCATATTCAGGTCACTAAATAACAACATTTCGGTATTAGTGGTTGCCTCATTGAGTGTTGCCTCATGTGGGAATCGAAAGTCAGACGGTGTAAGT
>Regulatory_Region_NCBI_READ_1594411039 /ti=1594411039 /jgi_project_id=3634300 /library_id=CAM_LIB_WHALEFALLBONE /mate=Regulatory_Region_NCBI_READ_1594411038 /sample_id=CAM_SMPL_WHALEFALLBONE /sample_name=WHALEFALLBONE /sample_depth="560 m" /number_of_sites=1 /site_id_1=CAM_SITE_WHALEFALLBONE /location_1="W. Antarctic Peninsula Shelf" /region_1="Antarctic Peninsula" /water_depth_1="560 m"
GGGAAGCTCTCCCTCATCGGCGACCGCTATCCCTTCGATCATAACCATATCAGGCTGATTTGCGATCAGCGGCGTATAAGCGAGGAAGCAGAACAGGAGCCCGATCAGTACAAAATAGCAGCCTTTAGCAATATGGCTGAACTTATGCAGGCTCGCAGCCTGAACCGGCTTTCCAATACTCATGATGACCCTCGCTTTCCCGATATGCGTGCCTTTCTAGTCAGGCGACGTCGGGAATCTGATAACCGAAACGGGAAAGACATCCAACATGCTCATCGTTCAAAGGCGCATAGCCAAAGG
>Regulatory_Region_NCBI_READ_1594411041 /ti=1594411041 /jgi_project_id=3634300 /library_id=CAM_LIB_WHALEFALLBONE /mate=Regulatory_Region_NCBI_READ_1594411040 /sample_id=CAM_SMPL_WHALEFALLBONE /sample_name=WHALEFALLBONE /sample_depth="560 m" /number_of_sites=1 /site_id_1=CAM_SITE_WHALEFALLBONE /location_1="W. Antarctic Peninsula Shelf" /region_1="Antarctic Peninsula" /water_depth_1="560 m"
GAAAAATGGATATCAGAGTGCATGATTTATCGATATTACTTAGGCCATTTTATATGGCTCTTATTTTAGGCAATCATGTTCTTTAAAGACGACCATACATATGCATGTCACGCAAATTTTAAACAAAGCCCAAGTATACAGATATCGGCTTTTAGCTAAGTTAATATCGGCTATTTACTACGATCAGCAAAGCCACAGTCATCAACCTTGAGAATCGGCTGGCTATCTTAGCGGATATTGTATATAATGCGCAAAATCTGTGCCTAAGCGAGCGGACATGATGCAAGTTACCTATTCACT
>Regulatory_Region_NCBI_READ_1594411081 /ti=1594411081 /jgi_project_id=3634300 /library_id=CAM_LIB_WHALEFALLBONE /mate=Regulatory_Region_NCBI_READ_1594411080 /sample_id=CAM_SMPL_WHALEFALLBONE /sample_name=WHALEFALLBONE /sample_depth="560 m" /number_of_sites=1 /site_id_1=CAM_SITE_WHALEFALLBONE /location_1="W. Antarctic Peninsula Shelf" /region_1="Antarctic Peninsula" /water_depth_1="560 m"
TTGCTCTGCAAAAGGTATATTATCGTTTGCAAGAGGTATATAATTAATTTCAGTTGGTTTATTTGTTCTTTCTAAAGATGCCTTTCTCCAGTTGTCATTTGTTTCATCAAAAGGATATCCTGGAAGAGTGGAATTATAATTAATTTCAGCAATTAATTATTTCTAGAGTAGGTAGAATTTACACTTTGTAATGGTTTATCATTTTCTAATTCATCATCAAACAAACAAAATTTAGTCGATGAGAAAAATCTCATCTGGAGTAAAAACTGTCGTAATCCAAACCAGAATAGGTTTATCGTC
>Regulatory_Region_NCBI_READ_1594411192 /ti=1594411192 /jgi_project_id=3634300 /library_id=CAM_LIB_WHALEFALLBONE /mate=Regulatory_Region_NCBI_READ_1594411193 /sample_id=CAM_SMPL_WHALEFALLBONE /sample_name=WHALEFALLBONE /sample_depth="560 m" /number_of_sites=1 /site_id_1=CAM_SITE_WHALEFALLBONE /location_1="W. Antarctic Peninsula Shelf" /region_1="Antarctic Peninsula" /water_depth_1="560 m"
AGGAAGTTTTGTGCTAAATACAGAATATAGACACACAGTTTACGACAAAAATTGGCTGGCAATTCAAACAAATATTTTTACAGATTTAGGATCTTGGAGAAATCCTGGAGGAGAGTTAAACGATTTTTTTTAAGAAGATAACATCCGAATTTATAGTGGAATTGGCTTGCGTTTTATCAGCAAAAAAATATATAATGCAACTTTTAGAATCGATTATGGATTTAGTATTTTAAATCAGAAAAACAATTCAAATGGAGGGTTAGTTTTCGGAATTGGGCAATATTTTTAGACAAAAATCTA
>Regulatory_Region_NCBI_READ_1594411237 /ti=1594411237 /jgi_project_id=3634300 /library_id=CAM_LIB_WHALEFALLBONE /mate=Regulatory_Region_NCBI_READ_1594411236 /sample_id=CAM_SMPL_WHALEFALLBONE /sample_name=WHALEFALLBONE /sample_depth="560 m" /number_of_sites=1 /site_id_1=CAM_SITE_WHALEFALLBONE /location_1="W. Antarctic Peninsula Shelf" /region_1="Antarctic Peninsula" /water_depth_1="560 m"
CATAATTGATGATATTAAGTTAAACATACTTCAAACTTAAAATATAAGAGGCTTTAAAAATTATAATTGCGACGAACAACCAATTTAGCATCCGTTTAAACCAAATGCTAAAACCATTGTTAATATGGTCGTTCGTCTACAAACTGCTAATCCAGTTAAAAAATATAGTATTATTGTAAGGATTATTTAGAACATGCTTAACAAAAAATTCCTATTAACAAAATTTAGTCAAGGGCTGGTCCATATCTATTTGGTGTGTGACTCTAATCATACTATTTTTTGAGTGGAAGCCTACTTAAT
>Regulatory_Region_NCBI_READ_1594411255 /ti=1594411255 /jgi_project_id=3634300 /library_id=CAM_LIB_WHALEFALLBONE /mate=Regulatory_Region_NCBI_READ_1594411254 /sample_id=CAM_SMPL_WHALEFALLBONE /sample_name=WHALEFALLBONE /sample_depth="560 m" /number_of_sites=1 /site_id_1=CAM_SITE_WHALEFALLBONE /location_1="W. Antarctic Peninsula Shelf" /region_1="Antarctic Peninsula" /water_depth_1="560 m"
AACCACCTCTTGCTAAAGAGAACAGCTTTACGGGACTCGAGGGTTCGAAATCCTCCGGGTCCTCCACCTCCAGTCTCCTATCCTGAGAATAACACCCAAGAATGGCTTTGGGCCATGCCCTTGAAGGATGTTTGGATTTAGCAGCAAGCATGATGGAAAATGTGGGCGTTGGGAAACAAGCAGGGGGTAAACGGAAAGCACGCTGGGGCGGACATAAAGAAGGACGCAGGTCGAATATTTAGCGCACGGGGGTATGTGGGGCCCAACGAGAAGGGCGCAGAAAAATTAAAGAGCGCGGCC
>Regulatory_Region_NCBI_READ_1594411294 /ti=1594411294 /jgi_project_id=3634300 /library_id=CAM_LIB_WHALEFALLBONE /mate=Regulatory_Region_NCBI_READ_1594411295 /sample_id=CAM_SMPL_WHALEFALLBONE /sample_name=WHALEFALLBONE /sample_depth="560 m" /number_of_sites=1 /site_id_1=CAM_SITE_WHALEFALLBONE /location_1="W. Antarctic Peninsula Shelf" /region_1="Antarctic Peninsula" /water_depth_1="560 m"
TTCTGCCCAAAATACGCCAATAAGTAAAGGCCGCAGCGGCTATTTTTTGCAAATTAAATAGTCAACCACTGGTCTTTGACTTGTNTTTGCGCCGGTTAAAATTGCGTTTTGTAAGTCATTTTAGGACATTCGTCTATTTGGTAACCCAAGTACACGTAGTGCTTATTTTGTGCGTTAGCAAATATTAGATGGCTGTAAATCATCACAGTTACCAAACTATACTGCTCATAGTCGCGGTCAAAAACAGTTAATTAGTCGAAATAGCTTGTCCATAACATCAGTACGGGAACTGGACTTAAT
>Regulatory_Region_NCBI_READ_1594411312 /ti=1594411312 /jgi_project_id=3634300 /library_id=CAM_LIB_WHALEFALLBONE /mate=Regulatory_Region_NCBI_READ_1594411313 /sample_id=CAM_SMPL_WHALEFALLBONE /sample_name=WHALEFALLBONE /sample_depth="560 m" /number_of_sites=1 /site_id_1=CAM_SITE_WHALEFALLBONE /location_1="W. Antarctic Peninsula Shelf" /region_1="Antarctic Peninsula" /water_depth_1="560 m"
GATTGGTTTAATTATTCAGTTTACGATATTTTATAGAGTAAAAAAGTCGAAAACTGAAAATGTATAAATCAACTTACTTTATAAAATAAATTTTTAATAAGTTTATGAATAACTTTTACATATTCTTGCTATAGGATTTAAAAGAAATATGGACTCTAAAAATTTGCTGTTAACACCTTTTTAGTAATCATAAAGCTTATTTTTTTAACAAATTTGTTTAAAATAAATATCTGTACAAAAACTACAAATATCAATTTACGTTGACATTTATAATTTGTACCTTTGCAAAACAATCATATA
>Regulatory_Region_NCBI_READ_1594411394 /ti=1594411394 /jgi_project_id=3634300 /library_id=CAM_LIB_WHALEFALLBONE /mate=Regulatory_Region_NCBI_READ_1594411395 /sample_id=CAM_SMPL_WHALEFALLBONE /sample_name=WHALEFALLBONE /sample_depth="560 m" /number_of_sites=1 /site_id_1=CAM_SITE_WHALEFALLBONE /location_1="W. Antarctic Peninsula Shelf" /region_1="Antarctic Peninsula" /water_depth_1="560 m"
GTAAAAAAGCCGGGAAATCGGTAAAGAAAACGATTCAAGGAATTAAACCTTGGAAAGTGATTCTTGGCACCATCGTTATCGGTGTATTTGGATTCCTATATCTAACGCATGTTTTTGCAACGCAAAAATTATTAGAGGAAGTTCAAAAGCTCGAAAGCGAATATAGTAAAGTGCGTAGCCAGCATGATGCACTAAAATTACAGTACGATCGTATGGTTGGTCCTGCTGAGATCTACAATAAAGCAGAACAAGCCGGATTTATAAACGGTGGACCTGCTGATAAGTTGATCGAGGTTAAAA
>Regulatory_Region_NCBI_READ_1594411404 /ti=1594411404 /jgi_project_id=3634300 /library_id=CAM_LIB_WHALEFALLBONE /mate=Regulatory_Region_NCBI_READ_1594411405 /sample_id=CAM_SMPL_WHALEFALLBONE /sample_name=WHALEFALLBONE /sample_depth="560 m" /number_of_sites=1 /site_id_1=CAM_SITE_WHALEFALLBONE /location_1="W. Antarctic Peninsula Shelf" /region_1="Antarctic Peninsula" /water_depth_1="560 m"
GCCGGCTGGCTTCTTCTCGCGCTTTCGATTGCAGCGGGATGGGCGTTCGCCGGGGCCTGGGGCGTGAGCATCATCTCGCTCTGGGCGATGGTCACCGCATTTGTCGTCCTTGCCTACGCAGCATGGAAGTCGCCGTCAGCCAAGCGCAAGCCATCCAATCGCAGGGCGGGGATGCTGCCGGAGGCTGGCGAACCGTTTCGCCTCGCCGGGCGCTTGACGACATTTCTGCTGGTCGTGCTGGCAGGCATGGTCTCGTCCGTCGCTCTCGCAATCGCCACGCGCTGGATAGCGCTGTTGATC
>Regulatory_Region_NCBI_READ_1594411558 /ti=1594411558 /jgi_project_id=3634300 /library_id=CAM_LIB_WHALEFALLBONE /sample_id=CAM_SMPL_WHALEFALLBONE /sample_name=WHALEFALLBONE /sample_depth="560 m" /number_of_sites=1 /site_id_1=CAM_SITE_WHALEFALLBONE /location_1="W. Antarctic Peninsula Shelf" /region_1="Antarctic Peninsula" /water_depth_1="560 m"
TTGGTGTATTGGCTGGGATGCGCCTATACCGTCTCCTAAAAGTTTTTTTCAGTCACAAAATAATAAGGCATATAAATTTGCAGCGTATTCAAATTTATCTATACGCAGTGCTAGTTTATACGCGCTAAGTAGAACTTCCGAATTTATGTACAGTGCTATTAATTTAACTGCTGCTCTTTATATTGTTAGCGACGGAAGACTTGTTGGAGAGCAACCTGCCATATTTTTGTCAGATAATGCGGGATTAAGATCTGAAATAGGCATCGGCGATATAATAATATCAACCAGAAAGATGATATA
>Regulatory_Region_NCBI_READ_1594411580 /ti=1594411580 /jgi_project_id=3634300 /library_id=CAM_LIB_WHALEFALLBONE /mate=Regulatory_Region_NCBI_READ_1594411578 /sample_id=CAM_SMPL_WHALEFALLBONE /sample_name=WHALEFALLBONE /sample_depth="560 m" /number_of_sites=1 /site_id_1=CAM_SITE_WHALEFALLBONE /location_1="W. Antarctic Peninsula Shelf" /region_1="Antarctic Peninsula" /water_depth_1="560 m"
CTTTTTTAATTTGACACTTTATTTAGGTGATATTGTTAATATCGGGGTTTGATCAGGTAGCATCAGTTGCTGAATATTTTTTGACTATTAGTAGTTATACTATTGAGAAAAATTTATCCAATCAAGTCATTCATGATATAANAGNCCATCTCAATCGGATGGGCAATCAATAGACCTCTAGAAGTTGTTACATTTTTTGTTTAAAATAAATCCTTAAAAACTTTAACCTTTATTATTAAGGGTTATGCTAAGTTAGTCCTTGCGTGGTGGGCGCNCCACTTAAATATTTTGTTTCCCATT
>Regulatory_Region_NCBI_READ_1594411586 /ti=1594411586 /jgi_project_id=3634300 /library_id=CAM_LIB_WHALEFALLBONE /mate=Regulatory_Region_NCBI_READ_1594411584 /sample_id=CAM_SMPL_WHALEFALLBONE /sample_name=WHALEFALLBONE /sample_depth="560 m" /number_of_sites=1 /site_id_1=CAM_SITE_WHALEFALLBONE /location_1="W. Antarctic Peninsula Shelf" /region_1="Antarctic Peninsula" /water_depth_1="560 m"
TGCCCACAGCCATCGCTGCCACAATCAAAATAAGTAAAGTAAAAGTAAGAAGAAAAAGTGACATTGCTTAGCCCCTATTGTTCAGCAATAAATTAGGCTCAAACATTTTTTGAGCAACTGTTATTATATACCTTAGTGATTAAAATATAAACCTAAAGCGTTATAATAAGGCTTAAATGCAGGGTTTGAATTTGTCATTAAACCCTCATCTGACTTTTCCTATTAAATTACCCTGCTAAATCCTGCTTTCTGTGCATAAGCTTGGGCCTTTTTTCATACCCATTACGGTTAATGCCGTGC
>Regulatory_Region_NCBI_READ_1594411592 /ti=1594411592 /jgi_project_id=3634300 /library_id=CAM_LIB_WHALEFALLBONE /mate=Regulatory_Region_NCBI_READ_1594411590 /sample_id=CAM_SMPL_WHALEFALLBONE /sample_name=WHALEFALLBONE /sample_depth="560 m" /number_of_sites=1 /site_id_1=CAM_SITE_WHALEFALLBONE /location_1="W. Antarctic Peninsula Shelf" /region_1="Antarctic Peninsula" /water_depth_1="560 m"
CGGTGCTTGCTTCAGTGATAATGATGTCATACGACAAGCGATGATGTAGTTCAGAGAAATAGCGCTTGATATCAATACAATGGTTGAGCGACTAATCCAATAACGTCTGCCTTAAATCAATCATAAACTCCGGCTCTTCTTCGATCATTGGTTCAAACCTTGAAGGATGCCGAGCTCCGACAAGGCTTCTTTACCATTTGCTCCGTGTGCCATTCCGGATGGTTCTAGGAACATTGTGCTCGGGACATCTTCCGTGCTATACCCTGCTTGTTCAACATTCCTTCCTCATCCTGACGTGAT
>Regulatory_Region_NCBI_READ_1594411620 /ti=1594411620 /jgi_project_id=3634300 /library_id=CAM_LIB_WHALEFALLBONE /mate=Regulatory_Region_NCBI_READ_1594411619 /sample_id=CAM_SMPL_WHALEFALLBONE /sample_name=WHALEFALLBONE /sample_depth="560 m" /number_of_sites=1 /site_id_1=CAM_SITE_WHALEFALLBONE /location_1="W. Antarctic Peninsula Shelf" /region_1="Antarctic Peninsula" /water_depth_1="560 m"
TACTGCTGCAAAAAATATATGTGTAACAGATCCAAACTATAGCATTTTGCCTGAGTTTGAACGAATGTCACTTCTGAAAAGTGTGATACCTTATTTAAAAAGCTTAGCATCAATTTCAATGACTTTAACCTTAAATTAATTAAGAGGTACACCAAGTATCATTGTCTTTAACGATAGCCATGAGATTTTATATCATCTGTTTGGATATTTAGAATATGAGACAATTAAAGGAATCTTAGATTCCTTTGTCAAAAAATAGTAATTAGGATTGCTAACCTTATGTCAGATAGAATTATCTTT
>Regulatory_Region_NCBI_READ_1594411691 /ti=1594411691 /jgi_project_id=3634300 /library_id=CAM_LIB_WHALEFALLBONE /mate=Regulatory_Region_NCBI_READ_1594411689 /sample_id=CAM_SMPL_WHALEFALLBONE /sample_name=WHALEFALLBONE /sample_depth="560 m" /number_of_sites=1 /site_id_1=CAM_SITE_WHALEFALLBONE /location_1="W. Antarctic Peninsula Shelf" /region_1="Antarctic Peninsula" /water_depth_1="560 m"
TAGCGGTCACCTTCAAGATAGTCTTGAGTGCTCACAAACTTGGCAATGATGCGACTCATCAAGAATATTAAAGCGATTAAGAACAAGCTCAAACTCAATTTTTTTATAATAGGGACGTATTCATCCCATCGGTCGAAAAATGTCAAATCCATCACATAATGTAGGGCAACCAATAAGGCCACTATAATTCCGTAAATCGCGATCCAACGATTGTTCTTTTGGCTTTTCATATAAAACTTCTACTTTGACTTGTGAAAATAACACTTCTGACGAACATAATGAAACACTTAGTATCTTTAA
>Regulatory_Region_NCBI_READ_1594411897 /ti=1594411897 /jgi_project_id=3634300 /library_id=CAM_LIB_WHALEFALLBONE /mate=Regulatory_Region_NCBI_READ_1594411895 /sample_id=CAM_SMPL_WHALEFALLBONE /sample_name=WHALEFALLBONE /sample_depth="560 m" /number_of_sites=1 /site_id_1=CAM_SITE_WHALEFALLBONE /location_1="W. Antarctic Peninsula Shelf" /region_1="Antarctic Peninsula" /water_depth_1="560 m"
GTGTTAGTTACTGCTTTTTGGTTTGTCCAGTATTTAGGTATTAAGCTTAGTAAAGACGCTATATCAAAAGTCTAAAACCCGCAATTGCCCTACTTAAGCAACGGTATAAATTTAATTTCAGGGTTTTATCTTAACGCTTTCTTAACGATACCAATCTTATAATGATACCTAAGTGCTAACCAGTGCCCTCCTACACTGGGATCATTACAACAAGAATTATATCGGTGATTGCACTTTTTATTTTATTCCCAAAGCTTGCCATACCCTCTAACTTTAATGACTATTAAGCAATCAACATGA
>Regulatory_Region_NCBI_READ_1594411930 /ti=1594411930 /jgi_project_id=3634300 /library_id=CAM_LIB_WHALEFALLBONE /sample_id=CAM_SMPL_WHALEFALLBONE /sample_name=WHALEFALLBONE /sample_depth="560 m" /number_of_sites=1 /site_id_1=CAM_SITE_WHALEFALLBONE /location_1="W. Antarctic Peninsula Shelf" /region_1="Antarctic Peninsula" /water_depth_1="560 m"
TGATATCATTGAATTCCATGNGAGTATNTAGAATTCATATATCTATAGGTATTTTGCATACTATGTATAAAAACCAACTGACTTTTAGCTTCCGATGATTTTGCTTTTACAATTAATGGCATAACTCGAGGTATGGCTATCATTAATATAATTCCAATTATAGCTAATGCAAGTAAAACATCTTGTAATGTTGCGGCATTGATTTTTTTATTTATAACCATAGGAAATTAATTTAGGTTTCTTTAAAGCAAAGGTAAATTTTATTTAACAACTTTCTAAAGTTTTGTTAATATCAAAATT
>Regulatory_Region_NCBI_READ_1594412071 /ti=1594412071 /jgi_project_id=3634300 /library_id=CAM_LIB_WHALEFALLBONE /mate=Regulatory_Region_NCBI_READ_1594412070 /sample_id=CAM_SMPL_WHALEFALLBONE /sample_name=WHALEFALLBONE /sample_depth="560 m" /number_of_sites=1 /site_id_1=CAM_SITE_WHALEFALLBONE /location_1="W. Antarctic Peninsula Shelf" /region_1="Antarctic Peninsula" /water_depth_1="560 m"
ACTTCAAAAAAGGTTATAATTTAAATGCGATGTCTTTTGAAAGTGCTTACAATGAGGCCTCTAAAATATTTAAAGCCTACCACTAACCATCCTATAACTCATTAACTTTCATTAAAAATGAAAGAACTTTAACAGCTGTAACTTTTTGATTTACAAACTGTTAATGGCTTTGTGTGTTTTTAATTTAAATTTATTCTAAATAAACTTGCATGAAATGCTTTTCGTTTTTATTTTTGCAGTCAAATTGCAAATCTATTTGTAATTAGTCTAAATAACAATTAAACTTAATATAACACAAAA
>Regulatory_Region_NCBI_READ_1594412091 /ti=1594412091 /jgi_project_id=3634300 /library_id=CAM_LIB_WHALEFALLBONE /mate=Regulatory_Region_NCBI_READ_1594412090 /sample_id=CAM_SMPL_WHALEFALLBONE /sample_name=WHALEFALLBONE /sample_depth="560 m" /number_of_sites=1 /site_id_1=CAM_SITE_WHALEFALLBONE /location_1="W. Antarctic Peninsula Shelf" /region_1="Antarctic Peninsula" /water_depth_1="560 m"
CGCGAGGATGGTGATGTCATACTGGCAGAATCATTTGTTACAGCTGATAGCACGACATAGATAGATAAGCTGTAAGCGAATAATAGAAATAACCAAAATGCTCACGACCATAAGAATCCCAAGTTAAGGCTTGGGATTTTTTATTGTCATATTGATTTGATGGCTAACGAGACCGTCTATCACTCATCTGGCTCTGCTAATCGTCATCTCGCTCTAAAGTCAAACCATTCACTTCTCTTTGCTGCCGTTACAGGATAATATAGACCATTACTTCTCTCGCTGAATGTGCAAATATTATGA
>Regulatory_Region_NCBI_READ_1594412380 /ti=1594412380 /jgi_project_id=3634300 /library_id=CAM_LIB_WHALEFALLBONE /mate=Regulatory_Region_NCBI_READ_1594412378 /sample_id=CAM_SMPL_WHALEFALLBONE /sample_name=WHALEFALLBONE /sample_depth="560 m" /number_of_sites=1 /site_id_1=CAM_SITE_WHALEFALLBONE /location_1="W. Antarctic Peninsula Shelf" /region_1="Antarctic Peninsula" /water_depth_1="560 m"
TGATTGCGTTGTGGGAGAACATTAGTAAAGTTTGCCGCGTCAAGTGCGTTGGCAAAAATTAAAGGGTATTAAACTTAGTGACTGTTACAAAAAATTCAGCGAAGTTAATTTTTACGGATTTACGGCGGCTAAATAATTCCAGACGTTATCGAACTGCGTTAACAATGGTTGCCCAAGGACTTGCTTGCGGGCCCAATTAACCAAACGTTCGTCCAGAGGGCACAATGGTCCGCCCCTTTAACGGGTTAAAAAAACCTGAATGCTTGCAGGCCCTGCAAGGCGGACGTTTAAACCCAAATT
>Regulatory_Region_NCBI_READ_1594412406 /ti=1594412406 /jgi_project_id=3634300 /library_id=CAM_LIB_WHALEFALLBONE /mate=Regulatory_Region_NCBI_READ_1594412404 /sample_id=CAM_SMPL_WHALEFALLBONE /sample_name=WHALEFALLBONE /sample_depth="560 m" /number_of_sites=1 /site_id_1=CAM_SITE_WHALEFALLBONE /location_1="W. Antarctic Peninsula Shelf" /region_1="Antarctic Peninsula" /water_depth_1="560 m"
TTTTCGTTGAAAACCAAAAGTGGTTCTCTGTTTACATGTTTCTGGGATACTGACCTCCAAATTTCAACAACGCTTGAAGTAATTTCTCCTTAAAATACAGACTTTACAAAACATCCATTAAACGCTTCCAAAATATCCTCCGTGTTCATCCGCTCGTTCCTTGTAAATCCTTAGACAATGCTTTTGTGTCCTTTGCCTCCATGACGATTCCATTACGCTTTACTCCGGAATTGCCTTTCCTCTCCTGTTGGTCTAATGACTTCCGCAGAAACACCGCTGGTGATCCTTACCACTTAAAAA
>Regulatory_Region_NCBI_READ_1594412427 /ti=1594412427 /jgi_project_id=3634300 /library_id=CAM_LIB_WHALEFALLBONE /mate=Regulatory_Region_NCBI_READ_1594412425 /sample_id=CAM_SMPL_WHALEFALLBONE /sample_name=WHALEFALLBONE /sample_depth="560 m" /number_of_sites=1 /site_id_1=CAM_SITE_WHALEFALLBONE /location_1="W. Antarctic Peninsula Shelf" /region_1="Antarctic Peninsula" /water_depth_1="560 m"
ACAATTTTTATCATCGCCCGAAAATGATTACGTTTTTGAATTAAGTTTAACGGAATCTGGTGGAATGAATAGACCTCAATTTATAGTTAATTTTACGAAAGTAATAGCGGAATAAAGCCAGTTGCCAACAACGTATATAAAACATAGTGCGAGCCGTTGCTAACACGAAGGTTCGGGCATTTTTTCGAGGTCGCCAAATTTTTAAATTTGACGATTTCGAAAAAATAAAATAAATAGTAAAATTTAAAAATTCGGCTTGTGTTTATCCGAAACGAAACTGCTTATTTTCTGCACTACGTT
>Regulatory_Region_NCBI_READ_1594412432 /ti=1594412432 /jgi_project_id=3634300 /library_id=CAM_LIB_WHALEFALLBONE /mate=Regulatory_Region_NCBI_READ_1594412431 /sample_id=CAM_SMPL_WHALEFALLBONE /sample_name=WHALEFALLBONE /sample_depth="560 m" /number_of_sites=1 /site_id_1=CAM_SITE_WHALEFALLBONE /location_1="W. Antarctic Peninsula Shelf" /region_1="Antarctic Peninsula" /water_depth_1="560 m"
TAACGCCCTGCTCACCGGCGAGTAAGTTGGTGCTGTTTTTGCTGTCTTTTGTTTTTAGCAAAAACCGCGACAACTGTATCGAGTCCGAGTGCAGCAGCTTGTTAGGCAATTATTCATATGACTTATCGATAACATTGTTTTCCATTCCTGGATCGATGTCCTCGTAATACCATTCATCTTCATCACTACGGGCTAAAGATGCAACAGAGTCCCATAGTTCATCAAGGAATTCATTCGGAAAATTTAATTTGTCCAAATCACCAAATCCGCCAAATTCGGCCAAATTCCCCAAAAAAAGGG
>Regulatory_Region_NCBI_READ_1593684075 /ti=1593684075 /jgi_project_id=3634298 /library_id=CAM_LIB_WHALEFALLRIB /mate=Regulatory_Region_NCBI_READ_1593684076 /sample_id=CAM_SMPL_WHALEFALLRIB /sample_name=WHALEFALLRIB /sample_depth="1674 m" /number_of_sites=1 /site_id_1=CAM_SITE_WHALEFALLRIB /location_1="Santa Cruz Basin" /region_1="Pacific Ocean" /country_1=USA /water_depth_1="1674 m"
TAAGACAACCTACCAGAAACCTTTTTTTTCGCACATGCACTAAATAAAAAAATAGGAACAACACCCATAATTATCATAATAAGATATTTAAGTTTTTGCATACACCACCCTCTTTAAAGCCTATATAGAACTTAGTTGTTATATATTTGATTGTAAATCTAATTTAATAAAATATGACTTAATAAGAAAAAAATATTGTAAATTTATGATATTTATTTCTTAATAGTACTAGCATAATATAGATAAAATATGAACAGTAATTCATAAAAATGATATTTTAATATGTTTTTATTGGTGAAG
>Regulatory_Region_NCBI_READ_1593684111 /ti=1593684111 /jgi_project_id=3634298 /library_id=CAM_LIB_WHALEFALLRIB /mate=Regulatory_Region_NCBI_READ_1593684112 /sample_id=CAM_SMPL_WHALEFALLRIB /sample_name=WHALEFALLRIB /sample_depth="1674 m" /number_of_sites=1 /site_id_1=CAM_SITE_WHALEFALLRIB /location_1="Santa Cruz Basin" /region_1="Pacific Ocean" /country_1=USA /water_depth_1="1674 m"
CTACCTCTTCAATTAATTGCATTTTGATTGTTTTCTAAGCATCCTTGATACTTTTATAACTTTAGTTGTGTTTTTATCAAATGAATAGCGTTATTTAATGCTTATCTGTCGCTGTTTAATATCCTGACAATAAGTTCTGCTGATAGGGGTAGCTAATATGAGGAGGATTAAAACATACCCGAGTGCCTATTCTCTCTGAGTTAGCTGATGTTAGCCATCGGTAAACTCCGCTGCAAAGGTCATCCATCAATGGCCTAAATACCGTTGGATTATTTGGAAACTAATATTTCAACCAGTTTC
>Regulatory_Region_NCBI_READ_1593684159 /ti=1593684159 /jgi_project_id=3634298 /library_id=CAM_LIB_WHALEFALLRIB /mate=Regulatory_Region_NCBI_READ_1593684160 /sample_id=CAM_SMPL_WHALEFALLRIB /sample_name=WHALEFALLRIB /sample_depth="1674 m" /number_of_sites=1 /site_id_1=CAM_SITE_WHALEFALLRIB /location_1="Santa Cruz Basin" /region_1="Pacific Ocean" /country_1=USA /water_depth_1="1674 m"
TGGATGTTAATCCGTTAATCCTTTCAACGTTAACATTCTAGCTGCTGATATTTTCACACTACGCAGCTTAATACGCTGGCTAGATAGAGAAAGCCTTCAATGCTGTTATTTGTCTAGAGAGTGCTGAATCATTGTTAACTGCGCAGATTTTTAATGGAATGAGTATTAAATAAGTTTTGTTACTAAAAGCCACTAGACGACAGACTAAAAAATCAAGTAGGGTGAGAGCATAAATTAGGATCTATTAAATCAATCATTCGGATAATAATCCGATTAAGATGAATTTGACCCGTAGAATAA
>Regulatory_Region_NCBI_READ_1593680445 /ti=1593680445 /jgi_project_id=3634298 /library_id=CAM_LIB_WHALEFALLRIB /mate=Regulatory_Region_NCBI_READ_1593680446 /sample_id=CAM_SMPL_WHALEFALLRIB /sample_name=WHALEFALLRIB /sample_depth="1674 m" /number_of_sites=1 /site_id_1=CAM_SITE_WHALEFALLRIB /location_1="Santa Cruz Basin" /region_1="Pacific Ocean" /country_1=USA /water_depth_1="1674 m"
ACGAGAGACTGGCGAATGAACAGAATCTCGATTACGGGAATGGTTTGCCCGACATGTTTGATCAGCGAAGACATCAACACCGAGACCAGTGACGCGACCAGAACAATAATTGATCCGCGAACGTTACCAGGCAGCGCCTGCCATCGTTGAATATAGATTTGCATGTTGGGCAATTTCTACCGGCTGCCAGCCCGAAACGAACCGACGTGGTTTTTCGATATGCTGCTTGTCGGCCACGACTATACGGAATCGCAACCGGTCAGGAAAGTTAGATGTCTGCTCATCGCATCAAGCAACCGT
>Regulatory_Region_NCBI_READ_1593680507 /ti=1593680507 /jgi_project_id=3634298 /library_id=CAM_LIB_WHALEFALLRIB /mate=Regulatory_Region_NCBI_READ_1593680508 /sample_id=CAM_SMPL_WHALEFALLRIB /sample_name=WHALEFALLRIB /sample_depth="1674 m" /number_of_sites=1 /site_id_1=CAM_SITE_WHALEFALLRIB /location_1="Santa Cruz Basin" /region_1="Pacific Ocean" /country_1=USA /water_depth_1="1674 m"
TTTTTTTAAAAGATTATCATCATTTAACATCATCTCTATATCAGAAATTTCAAATTTACTTTTACTATTTTCTATTACATCATTTATAACTTCTGTTTTCATCTTCTAATCTCCAAATTATTTACTGCATATAGTCTATCCAAAATATATCAATAGAAATAAATATTTGTCTAAATAATCAAACGGAATAAATAATGCAACTACACTAACAGATAAATATTTTGTCTCAAAAGAGACAATCTTTAGTGCCATAGCGGCTAGCGTAGCAAAGATGAGCTCTGCTTATTTTGCGTTCAATTA
>Regulatory_Region_NCBI_READ_1594412452 /ti=1594412452 /jgi_project_id=3634300 /library_id=CAM_LIB_WHALEFALLBONE /mate=Regulatory_Region_NCBI_READ_1594412451 /sample_id=CAM_SMPL_WHALEFALLBONE /sample_name=WHALEFALLBONE /sample_depth="560 m" /number_of_sites=1 /site_id_1=CAM_SITE_WHALEFALLBONE /location_1="W. Antarctic Peninsula Shelf" /region_1="Antarctic Peninsula" /water_depth_1="560 m"
AACCACAATGTGCGGCTGTTTGTCCTGTAGACTGTTGTGTGCCTGATGATGCACATGTTGAAACGGAAGAGGAATTAAACGCTAAGCAGCGGTTTATGCATCCAGATGCGTAAATTGGAATTAAGAATTAAGAATTAAGAATTAAGAATTGGGTAAGCCCTTTCGTAATAAAGACCTCCAGCTTAATCTGGAGGTTTTATATTTTTATGGGTTTTATAAAGCATAAACACATTATTATTAAGGTCTTTAACAATTTCTAAAAACCTTATTCAAACTATTCAAGTAATTAGTTACCTTTGC
>Regulatory_Region_NCBI_READ_1594412559 /ti=1594412559 /jgi_project_id=3634300 /library_id=CAM_LIB_WHALEFALLBONE /mate=Regulatory_Region_NCBI_READ_1594412560 /sample_id=CAM_SMPL_WHALEFALLBONE /sample_name=WHALEFALLBONE /sample_depth="560 m" /number_of_sites=1 /site_id_1=CAM_SITE_WHALEFALLBONE /location_1="W. Antarctic Peninsula Shelf" /region_1="Antarctic Peninsula" /water_depth_1="560 m"
TGTTGTTTTGGTTGATAATCTTTTAACCATTACAATTAGTGCAAGTGGTTGTAGTGGAGAATCTTGGAAAGCAACTTTGGTGGATGCAAATCAAATTTTAGAATCAGATCCTATACAAAGAAACACTAAAATTTTATTTGAAAATAACGAAGCTTGTTTAGCTGTTTTTGAGAAAGATTTTACTTTTGATATTCAAAAATTAAAAGAAAATCAAAGTTCAATAATAATAAATTTAGAAGGTTGGAACACACAAATAAACTATTAATAAATTCATAAAAAACAAACAATTTAAAACTTATA
>Regulatory_Region_NCBI_READ_1594412817 /ti=1594412817 /jgi_project_id=3634300 /library_id=CAM_LIB_WHALEFALLBONE /mate=Regulatory_Region_NCBI_READ_1594412816 /sample_id=CAM_SMPL_WHALEFALLBONE /sample_name=WHALEFALLBONE /sample_depth="560 m" /number_of_sites=1 /site_id_1=CAM_SITE_WHALEFALLBONE /location_1="W. Antarctic Peninsula Shelf" /region_1="Antarctic Peninsula" /water_depth_1="560 m"
ACCGGCACACTGGTGAACGCGCCGGAAAACGGGGCGTTTTCCCCCTTTCCGTGCCCAAAAAAAGGCCGGTAACAAATTCTTTCCAAGCCCCCACTTTTAGGGTTTCCGCCATCCAGAAAGTTCGGCGCCCAATTGTGCCAAACCCTTCGATCTGGTTGTGACCACTCGCGGTGTTGCGGTTTGGGCCCATATTCCCGCACCGCTCTCCCCCCGACCCGCGACGAATTATTTCCGCGATTGCGCGCCCCCCGATCTCCTCCCGCGCACCCGCTTTTTTCCCGCGCGCACTATTTTTGTCGC
>Regulatory_Region_NCBI_READ_1594412960 /ti=1594412960 /jgi_project_id=3634300 /library_id=CAM_LIB_WHALEFALLBONE /mate=Regulatory_Region_NCBI_READ_1594412961 /sample_id=CAM_SMPL_WHALEFALLBONE /sample_name=WHALEFALLBONE /sample_depth="560 m" /number_of_sites=1 /site_id_1=CAM_SITE_WHALEFALLBONE /location_1="W. Antarctic Peninsula Shelf" /region_1="Antarctic Peninsula" /water_depth_1="560 m"
GTAAAATTACCAGTTAGGCTAAAACCCCTGTTGTAACCGGTTTGAATACCAATAGAATTTTTTGAGTTAGAATTAGCTTGACTATAACTTGAAAATGAAACACTTAGTAGGAGAGAACAAATTAAGAATAATATTAATCGATTGTTCATTAGTTTAAATTTAGTTTTGTTTAGTGATAATTTAACGATTAAAAGTTTGAATTATTATATAGAATTTGATTGCTTAATTCGTAATAACATTCTATTATTTAGGTAAACTAAAAACATTATGTAATTTTGTGGTCTTAATATAAAATTGAAA
>Regulatory_Region_NCBI_READ_1594412969 /ti=1594412969 /jgi_project_id=3634300 /library_id=CAM_LIB_WHALEFALLBONE /mate=Regulatory_Region_NCBI_READ_1594412968 /sample_id=CAM_SMPL_WHALEFALLBONE /sample_name=WHALEFALLBONE /sample_depth="560 m" /number_of_sites=1 /site_id_1=CAM_SITE_WHALEFALLBONE /location_1="W. Antarctic Peninsula Shelf" /region_1="Antarctic Peninsula" /water_depth_1="560 m"
GTGCGGTTGTGGCGAGTTGCCCTGCCACTATAGCTAAAGCCACTGTTTCGGGTACATCCCGCTGTGCGTAATTGTGCAACTTGGCTTGACTTGTCGGCCTTGAGTGTAAACAATTCGTGGTTCTCATAAGCCAGCTGCTATTGGTGCTCACCCGCAACCGATGCGGCAGGCTTTGTTGCTCAATCCGGGAGGCGAAACCCGCCAACTCCTGGCCTGGCACCCGCACGCGCTAACTCGCGCTGGGGGAGGCAGCTCCAAATATCAGGAGTGAGTCTCCAAGCACGTAGTCAAGCTGATGCT
>Regulatory_Region_NCBI_READ_1594412972 /ti=1594412972 /jgi_project_id=3634300 /library_id=CAM_LIB_WHALEFALLBONE /mate=Regulatory_Region_NCBI_READ_1594412973 /sample_id=CAM_SMPL_WHALEFALLBONE /sample_name=WHALEFALLBONE /sample_depth="560 m" /number_of_sites=1 /site_id_1=CAM_SITE_WHALEFALLBONE /location_1="W. Antarctic Peninsula Shelf" /region_1="Antarctic Peninsula" /water_depth_1="560 m"
TGGTTGGGGGAGCCAGCCTGACGGCAGCCAAATTCGGACCGATCATTGAAGCGGCTGCGGCGGCCTAAACGGTCTCGAAATAAAAGGATATGTTTCGGCCCGCGGCGCGGTGAATGATCGAGTCGTCGGAAATATAATTTCCTACATTTGACATATTCTATCCAACAGCAGCTGTTTCCACGCTCTCTCCGCCGCAACTTCGCCAACTTTAGCCGGTTGAGGCAGAGTGGATCATCGCTTGAACTCGGACCGGTCAATCGCTATGTGCGCTGCACGTCGGAGCGCATGCTCGCTATATTT
>Regulatory_Region_NCBI_READ_1594412984 /ti=1594412984 /jgi_project_id=3634300 /library_id=CAM_LIB_WHALEFALLBONE /mate=Regulatory_Region_NCBI_READ_1594412985 /sample_id=CAM_SMPL_WHALEFALLBONE /sample_name=WHALEFALLBONE /sample_depth="560 m" /number_of_sites=1 /site_id_1=CAM_SITE_WHALEFALLBONE /location_1="W. Antarctic Peninsula Shelf" /region_1="Antarctic Peninsula" /water_depth_1="560 m"
AATGAATACTTCTAAAGCTGAAATACCTCCATTGGCATACCTTTGCTCTGTCCAAAAACTAATATACTTATTGGTATCTTCAATATTTATATATGGATTATTGGTTGAAACATCTACAGTTTCCATAACTATCCAAGCTTCTAATCCATAATTAGTACTAGAAGTAGTCCCTATAAATGAAAGAGCTCTTTGATCTCTCACCCCATTTGCTGGAATTCTGTAAGAAGGTCGTGTCTCTGTAAACTCGCCATTAGAATCACCTGCATCAGGAATGTCACTTATTCCGCTTCCTATATTAGC
>Regulatory_Region_NCBI_READ_1594412993 /ti=1594412993 /jgi_project_id=3634300 /library_id=CAM_LIB_WHALEFALLBONE /mate=Regulatory_Region_NCBI_READ_1594412992 /sample_id=CAM_SMPL_WHALEFALLBONE /sample_name=WHALEFALLBONE /sample_depth="560 m" /number_of_sites=1 /site_id_1=CAM_SITE_WHALEFALLBONE /location_1="W. Antarctic Peninsula Shelf" /region_1="Antarctic Peninsula" /water_depth_1="560 m"
AAATATGCACCGAAGCTGCGGATTCAGGAATTTATTCTTGAGTGGTAGGGGGAGCGGTCGGTAAGCCGTTGAAGGTGTGCCCGGGAGGGCATGCTGGAGGGTACCAAAAGTGGCGATTGGCTGACTTGAAGTACGGATCATTGGGAGTGAAAAAATTCCCCACGGCCGTAAGACCANGTGGTCCTTATCCCATGTTAATCAGGGTAGGGTAAAGTCGACCCCTTAAGGCGAGGCCGAGAGGCGTAGTCCATGGCAAACGATTAATATTGCTGGCTCCATATAATTCGCAAGGCGGGAACG
>Regulatory_Region_NCBI_READ_1594413073 /ti=1594413073 /jgi_project_id=3634300 /library_id=CAM_LIB_WHALEFALLBONE /mate=Regulatory_Region_NCBI_READ_1594413072 /sample_id=CAM_SMPL_WHALEFALLBONE /sample_name=WHALEFALLBONE /sample_depth="560 m" /number_of_sites=1 /site_id_1=CAM_SITE_WHALEFALLBONE /location_1="W. Antarctic Peninsula Shelf" /region_1="Antarctic Peninsula" /water_depth_1="560 m"
TGCCTGAGAAGTAAGTGTTGGGCGAGGGGTCGCTCTAATCTGGTGTGACGCTTGGATTTTTAGGGGTCGCGGGAGCAGTATCGAATCATTCTCGCGGGCAAGAGGGCCTGTGCCTCTTTAATCAGACTGGCGAAGATTCCTGCAGTCGCGAAGCCTGTGCCCGGTGGCCTGCTGAACACCCATAGTTATGAACATCCGCCTGCCTCTGGCAAAGCTGTTTGGAAAGGTGCCAACCAAAACGTGGACAGGAAGGGCGGCTTGGTCCGGGCCGGAACTGTCTGCCGGCAATGAAGTCTGTCC
>Regulatory_Region_NCBI_READ_1594413094 /ti=1594413094 /jgi_project_id=3634300 /library_id=CAM_LIB_WHALEFALLBONE /mate=Regulatory_Region_NCBI_READ_1594413095 /sample_id=CAM_SMPL_WHALEFALLBONE /sample_name=WHALEFALLBONE /sample_depth="560 m" /number_of_sites=1 /site_id_1=CAM_SITE_WHALEFALLBONE /location_1="W. Antarctic Peninsula Shelf" /region_1="Antarctic Peninsula" /water_depth_1="560 m"
AGCCAAATCTTGTGTATTTGGCTTTAATCTTTTCTTTTCAAAATGCCCAAATCAAAAGATTTGGCGACTTCCCAAATATACCAAAATTTCCGGTTTATAAACAAAACCAGCTATTTGCTATATACGGNTTAAGTTAGCATTTCCATAAAAACCTTTAATTAAGATCTTTAAAAAGAAAGACCAAGAGAGGATCAGCGTATTATAATACGCAAAAGTTAAGACTCGTCCCCTTGAAAATCCCTCTTTTTCTACCAGATTCGGACCGTCTATGAGGTTTAGACCTCGATTAGTCGTGAAACC
>Regulatory_Region_NCBI_READ_1594413114 /ti=1594413114 /jgi_project_id=3634300 /library_id=CAM_LIB_WHALEFALLBONE /mate=Regulatory_Region_NCBI_READ_1594413115 /sample_id=CAM_SMPL_WHALEFALLBONE /sample_name=WHALEFALLBONE /sample_depth="560 m" /number_of_sites=1 /site_id_1=CAM_SITE_WHALEFALLBONE /location_1="W. Antarctic Peninsula Shelf" /region_1="Antarctic Peninsula" /water_depth_1="560 m"
GTCTCCGACAATACCGGGGCGGTTCACTAGCGTCATAGCTGCTCTATACGGAAAGATACTTTGTATACTCAAGTGTGTTTATAAAAATGCGACCTGGAGGGTGATATATGATTATTACAAATACTCTCTCATTCTATATTCCCAAAACCAATGCATATTGTATGCGAGTGAACGGCGGATGCATTTGAAGTGGGTAGACGAAGGCGTACGTGCTAATTGGTCATGACCAAGACCAGTACTTCAAGTCTGGACGGGACATTATTTTACGCCGTGAATTACGGCTAAATATTCTTGATTACC
>Regulatory_Region_NCBI_READ_1594413120 /ti=1594413120 /jgi_project_id=3634300 /library_id=CAM_LIB_WHALEFALLBONE /mate=Regulatory_Region_NCBI_READ_1594413121 /sample_id=CAM_SMPL_WHALEFALLBONE /sample_name=WHALEFALLBONE /sample_depth="560 m" /number_of_sites=1 /site_id_1=CAM_SITE_WHALEFALLBONE /location_1="W. Antarctic Peninsula Shelf" /region_1="Antarctic Peninsula" /water_depth_1="560 m"
CTCACTACCGCGCGCAAGAGCGTGCGTTCCCAGCGAGCAGTCTCCTGGATTGATGCCGGCGTACTCACTGCGTGGCACGCAGCCATCATTGCCTATGGCTTTGTGGACGCCACGGTGCTGGCCGTGCTCGTCATTGTGGTTGCCGTTGCCGCATTCTGGATTGCACTCTGGCAACTCGTGACCGAGACGCGCAATCGCTTTACATCTCTTGTCGAGGGCTTCGAGCGCGACGCGCAACGACCTACAAATCCGGGGGAGCGGCTCGATAATGGCAAGGTAATCATCCTCGAACCGGATGAG
>Regulatory_Region_NCBI_READ_1594413131 /ti=1594413131 /jgi_project_id=3634300 /library_id=CAM_LIB_WHALEFALLBONE /mate=Regulatory_Region_NCBI_READ_1594413130 /sample_id=CAM_SMPL_WHALEFALLBONE /sample_name=WHALEFALLBONE /sample_depth="560 m" /number_of_sites=1 /site_id_1=CAM_SITE_WHALEFALLBONE /location_1="W. Antarctic Peninsula Shelf" /region_1="Antarctic Peninsula" /water_depth_1="560 m"
TGAAATTCTTCCAGCGGGCGGCGAACGCCGACCCAAGGGCGAGAAAAAGGCTGTAGCTTCCAAGCCTGCACGCGAGAAAAAAGCCTTGAACAAGGCGAAAAAGAACGATTGATCTTCGAGAGGCGCTAGATTTAGCGCCTCTTTTTCTGGCCCCTTGTTTTTGATGCATTAACATCCGATATGGGGCGGGTTGCATAGCTGCAAAAGCAGCTATTCATCTCCGGAGATTGCAACAAGTCGCAATAGTTGGAGATGGGCCTCTGCCTCCGCAGGGGCGCGTTGCAAACTAATAGTGGGCAG
>Regulatory_Region_NCBI_READ_1594413203 /ti=1594413203 /jgi_project_id=3634300 /library_id=CAM_LIB_WHALEFALLBONE /mate=Regulatory_Region_NCBI_READ_1594413202 /sample_id=CAM_SMPL_WHALEFALLBONE /sample_name=WHALEFALLBONE /sample_depth="560 m" /number_of_sites=1 /site_id_1=CAM_SITE_WHALEFALLBONE /location_1="W. Antarctic Peninsula Shelf" /region_1="Antarctic Peninsula" /water_depth_1="560 m"
CGGAACGGCTAGGCTGGAAATGATCAGTGATGACAGGGCGATTGCGTAACGCATATTGTGGTTCCTTCTGGAAATTTGATGGGGTGCAGCGGGTTTGGAGCTATCGCGCAGGCGCGCTCAGATATTCGAAGGCAACCAGGCTCTTGCCGGTTCTCTTGTTATAATATTGGCAATAGAGCTTTTCCGTTTTCGCGCGGCTGTGTTCGTTGAGGCGGGCGAGAAAGCTGATGCCATATTTGCCGCGCTTTTTCCGGTCGGCGGTATAAAGCGGATGCCCGGGACGAGTTGGTGCCGGTGGCG
>Regulatory_Region_NCBI_READ_1594413268 /ti=1594413268 /jgi_project_id=3634300 /library_id=CAM_LIB_WHALEFALLBONE /mate=Regulatory_Region_NCBI_READ_1594413269 /sample_id=CAM_SMPL_WHALEFALLBONE /sample_name=WHALEFALLBONE /sample_depth="560 m" /number_of_sites=1 /site_id_1=CAM_SITE_WHALEFALLBONE /location_1="W. Antarctic Peninsula Shelf" /region_1="Antarctic Peninsula" /water_depth_1="560 m"
GCGCCATAGTCAGTAGTAGTAGACGCGAAACCGTGTGATCTACCCATGGGCAGGTTGAAGCTGTGGTAACACACAGTGGAGGACCGAACCCGTTGACGTTGAAAAGTCTTGGGATGACCTGTGGGTAGGGGTGAAAGGCCAATCAAACTCGGAAATAGCTCGTACTCCCCGAAATGCATTTAGGTGCAGCGTGTACATAGTTTTATAGAGGTAGAGCTACTGATTGGATGCGGGGGCTTCACCGCCTACCAATTCCTGACAAACTCCGAATGCTATGAAATGATTGTGCGCAGTGAGGGC
>Regulatory_Region_NCBI_READ_1594413288 /ti=1594413288 /jgi_project_id=3634300 /library_id=CAM_LIB_WHALEFALLBONE /mate=Regulatory_Region_NCBI_READ_1594413289 /sample_id=CAM_SMPL_WHALEFALLBONE /sample_name=WHALEFALLBONE /sample_depth="560 m" /number_of_sites=1 /site_id_1=CAM_SITE_WHALEFALLBONE /location_1="W. Antarctic Peninsula Shelf" /region_1="Antarctic Peninsula" /water_depth_1="560 m"
CCGGGACCTCTCGGCGGACGGCAGCGGCCGAATCGGAGGCCAATCGCCGTTCGGGGGTTGGGCTTGGCGCTGGAGGATGACGCGAGATAAGTCGGCGATCGTGAAGTCGCCGATGACACGACAGGGAAACACATGTCGCCAGAACACGACACCAGAAGGATCATCGGCGACAAGCTAGCCAAAGCTGGCTGGCGCGTTCAGCCTACATTCAGTGCCGGGTGTCAGGATGCGGCGATCTTTCAAGGGGTTGCGCCCGTCGGCCTGATCGATGGCGATCGTCTGCTTGATCTGTTATTTGAG
>Regulatory_Region_NCBI_READ_1594413302 /ti=1594413302 /jgi_project_id=3634300 /library_id=CAM_LIB_WHALEFALLBONE /mate=Regulatory_Region_NCBI_READ_1594413303 /sample_id=CAM_SMPL_WHALEFALLBONE /sample_name=WHALEFALLBONE /sample_depth="560 m" /number_of_sites=1 /site_id_1=CAM_SITE_WHALEFALLBONE /location_1="W. Antarctic Peninsula Shelf" /region_1="Antarctic Peninsula" /water_depth_1="560 m"
CTCTATTATAATACGTTCTTTTAAGGTGAGTCGTCTGTGTTTTTTAACTTCCATTTTACAAATCTATATTTTTAGATTTGTTGCGTTAAGTTACTGAATGGAGGTTGGTTTGGGTTAAATGTGTGCTAACGTGTATCTTTAGTTTGTAATAAATATCTTTAGATAGAAAAAGAGGAGAACTATAACGTGTTTTAGATTAGTGATCCCTTACACGTACGAGTCCTCTCTTTCTATAAAGTTGCCAAGAACCATTTGGAATACCAGGAGTATTAACTCCCGATAAAGGAAGTAGTTAAAGCA
>Regulatory_Region_NCBI_READ_1594413306 /ti=1594413306 /jgi_project_id=3634300 /library_id=CAM_LIB_WHALEFALLBONE /mate=Regulatory_Region_NCBI_READ_1594413307 /sample_id=CAM_SMPL_WHALEFALLBONE /sample_name=WHALEFALLBONE /sample_depth="560 m" /number_of_sites=1 /site_id_1=CAM_SITE_WHALEFALLBONE /location_1="W. Antarctic Peninsula Shelf" /region_1="Antarctic Peninsula" /water_depth_1="560 m"
GATGGTACTTACGACTTAATTGTTGACTTATGGGATTTCGATTTAGGTTTAGATGCTGATGTTAATGAAATATTAACTGGAGATTTTGCTTTTCCTTTAAATGTTGAAATTTCTCATATTGGAACTTTTAACTCTGGAGTAATAAGTATTCCTGCTTTATACTTCTCTAACACTGGAACAAGTAATGGTGGTTCAGATGGAACTAGAGTAGTTGCTACGATTGAAGTAGTAGGTGGAAAATATAAAGTTTACGATATGTTAGGTGAACTAGTTGCTGCTGAGTAATTATTATATTTCTTT
>Regulatory_Region_NCBI_READ_1594413311 /ti=1594413311 /jgi_project_id=3634300 /library_id=CAM_LIB_WHALEFALLBONE /mate=Regulatory_Region_NCBI_READ_1594413310 /sample_id=CAM_SMPL_WHALEFALLBONE /sample_name=WHALEFALLBONE /sample_depth="560 m" /number_of_sites=1 /site_id_1=CAM_SITE_WHALEFALLBONE /location_1="W. Antarctic Peninsula Shelf" /region_1="Antarctic Peninsula" /water_depth_1="560 m"
GCGTGGCATCAGTGACTTCCTGACCGTGGTCAGTTCGTTTCGTGTCTCGGCATTCTCTTTGAAAGAGCGGTCCGGATTTACCTAAACCGCTTGCCTACTCACTTTCACCAGGACAANCAACGCCTGGCTCACCTAGCCTTCTTCGTCCCCCCCATCGCAACCATGTCCGGTACGGGAATATTGACCCGTTTCCCCATCGAATAACGCCTTTTCGGCCTCGCCTTAGGGGCCGACTCATTCTGCTCCGATTAAGCGTCGAACAGAAACCCTTGGTCTTCCGGCGAAGGGAGTTTTTCAACT
>Regulatory_Region_NCBI_READ_1594413325 /ti=1594413325 /jgi_project_id=3634300 /library_id=CAM_LIB_WHALEFALLBONE /mate=Regulatory_Region_NCBI_READ_1594413324 /sample_id=CAM_SMPL_WHALEFALLBONE /sample_name=WHALEFALLBONE /sample_depth="560 m" /number_of_sites=1 /site_id_1=CAM_SITE_WHALEFALLBONE /location_1="W. Antarctic Peninsula Shelf" /region_1="Antarctic Peninsula" /water_depth_1="560 m"
NNNNNNNNCCCAAACGGGGGGCCCGACGACTAGTGGATCAAGAATCTGGTCGAGCGCGTGGGAATTAGCTAATCGCGATGCTCGTATAATTGTAGATAAAGCACAAGAATAATTAGAAATTAAAATTTTCAATTAAAGCTCAATATAAAACACTGTTTATTATTGAGCTTTTTTCTTTTTGTAATCTCTATCCATATTTTAAAATTCAAGTTTATTATATAAAATTGAAGTTATTCACTTTTTAATATCTAATAAAATTATAAGAATTTATTTTATTATTTCTATTAAATAGCAGAATTA
>Regulatory_Region_NCBI_READ_1594413330 /ti=1594413330 /jgi_project_id=3634300 /library_id=CAM_LIB_WHALEFALLBONE /mate=Regulatory_Region_NCBI_READ_1594413331 /sample_id=CAM_SMPL_WHALEFALLBONE /sample_name=WHALEFALLBONE /sample_depth="560 m" /number_of_sites=1 /site_id_1=CAM_SITE_WHALEFALLBONE /location_1="W. Antarctic Peninsula Shelf" /region_1="Antarctic Peninsula" /water_depth_1="560 m"
AGAGGGAGAGGGGGGGGGGAAGGTGTGGAGCTCTGAATCGGCTCGAGGCTGCTCATGCTTAATTCGCCACCGGAAGACCAGAAGGAAGGCATTAGCGCCTTCATCGAGAAGCGCAAGGCGCAGTTCAAGCACCGCTGAGGTGCTGGAGCCGGAAACATGGCTGTGTTTCCGGCGCAGCGCTGGCGTGCGCCGGCGTTTTTCGCGTTGACGCATGCGGCGATTAGCGGTATAGGCCCGCCATCGAATGGCAGCCTTCGGGCAAGCCGTGGTTTTTTCGCATTCCGTCGAAGCGACATTCCC
>Regulatory_Region_NCBI_READ_1594413343 /ti=1594413343 /jgi_project_id=3634300 /library_id=CAM_LIB_WHALEFALLBONE /mate=Regulatory_Region_NCBI_READ_1594413342 /sample_id=CAM_SMPL_WHALEFALLBONE /sample_name=WHALEFALLBONE /sample_depth="560 m" /number_of_sites=1 /site_id_1=CAM_SITE_WHALEFALLBONE /location_1="W. Antarctic Peninsula Shelf" /region_1="Antarctic Peninsula" /water_depth_1="560 m"
TTATATGCTTTTAAATTTATTTTTTTTACCGTCATTTGGTAAATTTTTACGACATTGAAGCATATACTTAATGAATGAGGGTAGGTACAACTTCAGAAATAATAGAACAGCTTAACGCAATCGATATAAAGAGCCTCTTAAACAGGATGGAACTTTATACTCGTGATCGCTTTTATGACAAGAGTGACAGAACCAAAAAGGCTTCAAGTTCCAGACTTTGTCATCAACATTAACTAAAGCCTGGATGGTACCGCAAATGGAACCAGATAATGCCCTTTGGAAACTCTCTTCTCGCGTTAC
>Regulatory_Region_NCBI_READ_1594413368 /ti=1594413368 /jgi_project_id=3634300 /library_id=CAM_LIB_WHALEFALLBONE /mate=Regulatory_Region_NCBI_READ_1594413369 /sample_id=CAM_SMPL_WHALEFALLBONE /sample_name=WHALEFALLBONE /sample_depth="560 m" /number_of_sites=1 /site_id_1=CAM_SITE_WHALEFALLBONE /location_1="W. Antarctic Peninsula Shelf" /region_1="Antarctic Peninsula" /water_depth_1="560 m"
TCAGTTCTATTTCGAAATAAGGAATTGATTTGACGTTTTGCCCAACTATTGATCGAATTACAGGTGCAGCTTCCTTTACGGTTTTATAAAACTTTACTGTCTCCCTGCTCTTCGGTTTTACAGCATTAATAAATGCCCATTCAGAAATAGATGTATACTCTTCAAAGCATTCAATTTCTCTTAAGATCATATCCAGAAATACCACTGGATTATTGAGTTCTACATCCTCGTATTCATTATCGACAGGGATAATAAATTCCTGATCTTTATAAACCATTTTAACTTCTTCGTCATACAGCC
>Regulatory_Region_NCBI_READ_1594413387 /ti=1594413387 /jgi_project_id=3634300 /library_id=CAM_LIB_WHALEFALLBONE /mate=Regulatory_Region_NCBI_READ_1594413386 /sample_id=CAM_SMPL_WHALEFALLBONE /sample_name=WHALEFALLBONE /sample_depth="560 m" /number_of_sites=1 /site_id_1=CAM_SITE_WHALEFALLBONE /location_1="W. Antarctic Peninsula Shelf" /region_1="Antarctic Peninsula" /water_depth_1="560 m"
CTTTATTATCATTAGGTTTAGTGCTCATCATTTTAAGTTTTTGCGTTAATAAATGTTTAATTTAAGATACTAATAGTATTAAAAAACAGAAAATATTTTACAAAATTTTAAGATTATAACAGGATAAAACTCAATGCCAAAACACTACAACACATTTTAAATCACTGATATAAGGATGATTAATACTGAAGTATTTATATTAGTAGAACACCTTGTAATTATACTTTCGTTACCTAATTTGTCTATTATCTTTTTAATTATTTATCGAATAATTTTCATAAATTAATAAACTAAACAAAT
>Regulatory_Region_NCBI_READ_1594413436 /ti=1594413436 /jgi_project_id=3634300 /library_id=CAM_LIB_WHALEFALLBONE /mate=Regulatory_Region_NCBI_READ_1594413437 /sample_id=CAM_SMPL_WHALEFALLBONE /sample_name=WHALEFALLBONE /sample_depth="560 m" /number_of_sites=1 /site_id_1=CAM_SITE_WHALEFALLBONE /location_1="W. Antarctic Peninsula Shelf" /region_1="Antarctic Peninsula" /water_depth_1="560 m"
TTAGCATTCATATTATCAATATTTGTATTTACATTGGCAGTAATGCCTTGTGAAGATGGTATGGATAATGCTATTTCTGAAAATGTATCGCTTGTCCATTTTGACGACCAATCACAAAATCATTCTCAAAATAATGAAGACGGGTGTACAAATTTTTGTTTATGTCAATGTTGTGGAACTCCAATTACAATACCATCATTATATACTTATAGTGATTTGAATAAAACAGTTTTGTATTCCTATTCATTTCATTATTCCTCTTTATATTCATTTGATTACACCATTGGTGTATGGCATCCG
>Regulatory_Region_NCBI_READ_1594413445 /ti=1594413445 /jgi_project_id=3634300 /library_id=CAM_LIB_WHALEFALLBONE /mate=Regulatory_Region_NCBI_READ_1594413444 /sample_id=CAM_SMPL_WHALEFALLBONE /sample_name=WHALEFALLBONE /sample_depth="560 m" /number_of_sites=1 /site_id_1=CAM_SITE_WHALEFALLBONE /location_1="W. Antarctic Peninsula Shelf" /region_1="Antarctic Peninsula" /water_depth_1="560 m"
GGCATTTCTAAAAAAAGCCGACGCTCAAAGATTGCTTATAGGAATAGACGTTAGAAAACGCGCGGCGTTACAGTCGACCACTCAAATTCGCCAACTTTGGACAGCTGCGGCTCTTGAAATTTGGGCGTCCGTCAGAATATCTAGACGGCGTGTCCCACTCCATGCTCAACACAGACACATTGGCATGCAACATGATCACAGTTTGCATCATGAAGCGGGCGGCGAAATTGCCGCTGTGCAAGCGGCAATATGATTTCCGTCAGAACAGAAGGTGGATACAGACGATGCAACCTTGCAATG
>Regulatory_Region_NCBI_READ_1594413473 /ti=1594413473 /jgi_project_id=3634300 /library_id=CAM_LIB_WHALEFALLBONE /mate=Regulatory_Region_NCBI_READ_1594413472 /sample_id=CAM_SMPL_WHALEFALLBONE /sample_name=WHALEFALLBONE /sample_depth="560 m" /number_of_sites=1 /site_id_1=CAM_SITE_WHALEFALLBONE /location_1="W. Antarctic Peninsula Shelf" /region_1="Antarctic Peninsula" /water_depth_1="560 m"
ATAAGTCATGAAAATACGATTTGAAATTTATTCTATTAATCCTTTGAATAGTGAAAAAAAATATATTGCCGATGCATTAAAAAATTCTCAGGATTTGGCTTGGACACCAGACGGAACCATGATTATGGGAACTACGGATGCATTATATAAATTAAAACCTGGAGTTGATAAAAATTGGGTTGAATTTGCATCTTTAAAACCTTTTGGCTTAACCGGTATCACTAGATTGGCTGTAAGCCCTTTAGGAAATAAAATTGCTATTGTTGTTGATGAAATAGTTGAGAATATAGATGAGTCAGA
>Regulatory_Region_NCBI_READ_1594413536 /ti=1594413536 /jgi_project_id=3634300 /library_id=CAM_LIB_WHALEFALLBONE /mate=Regulatory_Region_NCBI_READ_1594413537 /sample_id=CAM_SMPL_WHALEFALLBONE /sample_name=WHALEFALLBONE /sample_depth="560 m" /number_of_sites=1 /site_id_1=CAM_SITE_WHALEFALLBONE /location_1="W. Antarctic Peninsula Shelf" /region_1="Antarctic Peninsula" /water_depth_1="560 m"
CTGAACTCTAATTACCTTAACCGCAGTATGTACTAATGATAGGCTTGTGTGGACCCGGGCCAAATTTACCCTTGCGCGAGTTATAAAATACACCCGGAAATGGATGGGCGTGCCATTGAGCCCAATACTCTAAAAAATTGACCCGCAAGTCAAAACTGGCCGAATAAAAAGACAGCCCCAGAAGGCGCCGCGTTTAGTGCGCCTCCCTCTACCACGCCGCACCCTAAAGCTTAAAAGCGGGTGTTATCCCCACCCAAGTGTCTTGTGACTTTATAACCGCAAAACCAAGGAGACCAAACA
>Regulatory_Region_NCBI_READ_1594413548 /ti=1594413548 /jgi_project_id=3634300 /library_id=CAM_LIB_WHALEFALLBONE /mate=Regulatory_Region_NCBI_READ_1594413549 /sample_id=CAM_SMPL_WHALEFALLBONE /sample_name=WHALEFALLBONE /sample_depth="560 m" /number_of_sites=1 /site_id_1=CAM_SITE_WHALEFALLBONE /location_1="W. Antarctic Peninsula Shelf" /region_1="Antarctic Peninsula" /water_depth_1="560 m"
AAAGCAAGAGAAAAAGACACAGAAAGAAGAGGAGAAACAACACGAAAGACAAACAAGGAACAAGNNNNNNCAAGTGTATTCTTGAGCTTTGACTCGGCTCAGGTGGCTTGGTATATATTGGGGTATGAATAAAGAATCAGCCGCAATAACAATTTGCAGCTGAGCATACTCGATATGTAAACCCTGTAGTGACAAGTTGCCAGCGCATGTAAACTTAAGCTGGGAGCTTATCGCAGCTTGCTGGTCTTCAATATTCAAATCAACGATAATAGAGGCTTATGTTTTTAACAGGACCTTTAT
>Regulatory_Region_NCBI_READ_1594413927 /ti=1594413927 /jgi_project_id=3634300 /library_id=CAM_LIB_WHALEFALLBONE /mate=Regulatory_Region_NCBI_READ_1594413926 /sample_id=CAM_SMPL_WHALEFALLBONE /sample_name=WHALEFALLBONE /sample_depth="560 m" /number_of_sites=1 /site_id_1=CAM_SITE_WHALEFALLBONE /location_1="W. Antarctic Peninsula Shelf" /region_1="Antarctic Peninsula" /water_depth_1="560 m"
AAGNNNGGGGGGGNCGTCGACACTAGTGGATCAAGAATCGGTCGAGTGCTTGATGTGCTCAGTAATTCCGGTTGAGTGAACTTATCGGTTGCAGGTGGCGTGGTGTAATCAAGATTTTTTGCAGGTGAAATAACAGTGATCATAGTTAGCTATTGACTTGTAATTTATTTAATGTCAATTTCAACATTAAATGAAACGAAAAGCACGTTTTGTTTAATATTAAACAGACTGATCCTACCTTAATAATTCATACATAACCGTTTTTATATTGATAAGGACATAAGACCTATCAAGCATTAC
>Regulatory_Region_NCBI_READ_1594413939 /ti=1594413939 /jgi_project_id=3634300 /library_id=CAM_LIB_WHALEFALLBONE /mate=Regulatory_Region_NCBI_READ_1594413938 /sample_id=CAM_SMPL_WHALEFALLBONE /sample_name=WHALEFALLBONE /sample_depth="560 m" /number_of_sites=1 /site_id_1=CAM_SITE_WHALEFALLBONE /location_1="W. Antarctic Peninsula Shelf" /region_1="Antarctic Peninsula" /water_depth_1="560 m"
AAAAAATTTATTGGTAAGTATATAGCTGCAATGATCAAACCAACTTTAAAATAACTTTAACTACATGATTTATATTAATATATGTGTTTTACGGTTGGCCAGCTTTAACTTGAGTCGTAACAATTGCCATATAATTGAGTAAATTTTACAAATGGCTAAATCATGCCTTAAAATTTGTAATTGTTCACTGGTTATTCAGTAAGCAAAAAGTGTAAACGACAGGTTACTTAAAATGATCAGAAAAAATCTCACCACGAATTCCAGTTTTTCCCACTTAATTCAATCGCTTTACGCTAAGCC
>Regulatory_Region_NCBI_READ_1594413957 /ti=1594413957 /jgi_project_id=3634300 /library_id=CAM_LIB_WHALEFALLBONE /mate=Regulatory_Region_NCBI_READ_1594413956 /sample_id=CAM_SMPL_WHALEFALLBONE /sample_name=WHALEFALLBONE /sample_depth="560 m" /number_of_sites=1 /site_id_1=CAM_SITE_WHALEFALLBONE /location_1="W. Antarctic Peninsula Shelf" /region_1="Antarctic Peninsula" /water_depth_1="560 m"
TGGTTTTGTTTCGGTTTTCGCAGCAGCTTTTTTCGCTGGCGCTTTTTCGGCCGGAGCCTTTTCAGCTGGAGCAGCCTTGGCTTTCGCGGCCGGCTTTTCTTCGGCTGGAGCAGCTTCCTTCTTGGGAGCGGCTTTCTTTGGCGCCTTGTCAGAACCAACGGCGCTGATCTTCAGCACAGTGTGTTGCTGGCGATGACCGTTTTTCCGACGATAGTTATGCCGGCGGCGCTTTTTGAAGATGATGACCTTCTCGCCTTTTTCCTGGGCGATGATCTCGGCCGCAACGGTCAGACCCTTGAC
>Regulatory_Region_NCBI_READ_1594414176 /ti=1594414176 /jgi_project_id=3634300 /library_id=CAM_LIB_WHALEFALLBONE /mate=Regulatory_Region_NCBI_READ_1594414177 /sample_id=CAM_SMPL_WHALEFALLBONE /sample_name=WHALEFALLBONE /sample_depth="560 m" /number_of_sites=1 /site_id_1=CAM_SITE_WHALEFALLBONE /location_1="W. Antarctic Peninsula Shelf" /region_1="Antarctic Peninsula" /water_depth_1="560 m"
AACTAGATGGATTAGAATTCAGATCATATTTAACCTCAGATTTAGCCATTAAAAAAACCATTCTTAAGAAGAAAAGGAACCGTGTCTTTAGCGGTGTCCGATATTTTTAATTTAAGCGAGTTACGATGTTAGGTTTAGATTTAATAATCAAAACAGTAGAAATATTATAAAAGTAGATAATAGATATGTAAAAGTAGGGTTGAGTTATGCCTTTGGGAATACTACATTAAATACCAATGCACGCACAAAAGAACATAAAGAAAATAATAGATTAGAAAAAAACTAGAGTAGAAGTGTTAC
>Regulatory_Region_NCBI_READ_1594414421 /ti=1594414421 /jgi_project_id=3634300 /library_id=CAM_LIB_WHALEFALLBONE /mate=Regulatory_Region_NCBI_READ_1594414420 /sample_id=CAM_SMPL_WHALEFALLBONE /sample_name=WHALEFALLBONE /sample_depth="560 m" /number_of_sites=1 /site_id_1=CAM_SITE_WHALEFALLBONE /location_1="W. Antarctic Peninsula Shelf" /region_1="Antarctic Peninsula" /water_depth_1="560 m"
AATTTAATTTTTTAGAAAATAGACCTCTCGAAGTCTTCAATAACTGGGAGCTTTAAAATAGACCACACAGGTCTACGAGACCTGTGAGGTCTTGTTCTTAAAAAGTTTATTTCATAAGAAAAATGTAAATAATTTTTGATCTAAAATAGTATTAAATCATCTTCTCCACTTCAGCTTCAGCGATTTACTCCCGCACAAACTTTAATTCTCTTTTTTTATAAATTTGTCAACTTTTGAATGTTGATAAATTTATATATTACTGATAATGAGCTTATTAACAATTTTTGTTTGATAACTTTT
>Regulatory_Region_NCBI_READ_1594414467 /ti=1594414467 /jgi_project_id=3634300 /library_id=CAM_LIB_WHALEFALLBONE /mate=Regulatory_Region_NCBI_READ_1594414466 /sample_id=CAM_SMPL_WHALEFALLBONE /sample_name=WHALEFALLBONE /sample_depth="560 m" /number_of_sites=1 /site_id_1=CAM_SITE_WHALEFALLBONE /location_1="W. Antarctic Peninsula Shelf" /region_1="Antarctic Peninsula" /water_depth_1="560 m"
ACCGATATAGACGCTGAAATACCGATCATTGCGCCTGCTATGTTGCTGGGGGATCCGGCCATCGCAGAGCAGACGTTGGACCGGATACCACAGATGGTCTGGCGGTGTTGCATGAAGCGCAAACGTTCCGGAAACGGGCTGACGCAAAACCAACGAATTTCCGGCTCGTTGATATAACGCGCCAAAAGCGCCCCACATCAGTGATATTTGATTTTCGGGTTTTTCACGATCAGCAGTGTCTCGCGGAAATGACAACCCGATTGCAATTTGTGACGCCTGAGCAAATGCGGGCCATGCGCG
>Regulatory_Region_NCBI_READ_1594414491 /ti=1594414491 /jgi_project_id=3634300 /library_id=CAM_LIB_WHALEFALLBONE /mate=Regulatory_Region_NCBI_READ_1594414490 /sample_id=CAM_SMPL_WHALEFALLBONE /sample_name=WHALEFALLBONE /sample_depth="560 m" /number_of_sites=1 /site_id_1=CAM_SITE_WHALEFALLBONE /location_1="W. Antarctic Peninsula Shelf" /region_1="Antarctic Peninsula" /water_depth_1="560 m"
AATCTTGGGACGTTAAATTCAACCAAAATTGAAAATGAATGTCGTGTAAACGAAATATTCTCAGGCTCGGGAGTTATCAAATTCACCAAATACAGCAATGTCAGCGCAANCACCGTGAGCATAGCAATCAACTAATAATGGTACACTAGCTGCTGCTTTGATCCCTTCCTTGTCGAAAATCCACCGAAAATAAAGGAGAGCTCATCTCAATCGAGCCCGCATTCTACAAAGATAAAGACGTAGCCCGTCACCCTCCTGGGTACGAGGACAAAGTTTCAAGCGGGCAGCATGGACAGGCGC
>Regulatory_Region_NCBI_READ_1594414550 /ti=1594414550 /jgi_project_id=3634300 /library_id=CAM_LIB_WHALEFALLBONE /mate=Regulatory_Region_NCBI_READ_1594414551 /sample_id=CAM_SMPL_WHALEFALLBONE /sample_name=WHALEFALLBONE /sample_depth="560 m" /number_of_sites=1 /site_id_1=CAM_SITE_WHALEFALLBONE /location_1="W. Antarctic Peninsula Shelf" /region_1="Antarctic Peninsula" /water_depth_1="560 m"
AAAGTCATGAATCTAGTAGAAGACTATCAAGCTAATGAAGTTAAAAAAATACTTGCCAATAAAATCAGACAAAGTCATTGGAGCATTCTCACCCGTATAGACAATGAGTATTTAATAAGGGCACTGGCACAAGCTAAAAAAGCAGATAAAACACTACGTTTAAATGGTTATCAGAACAATTTGACGTTAAGAAATATAGTGATCAGCAATATAGCACGTATGCCAAGCCAAATCGCGCTGCCTATAATGCAGGTGCTTCGTCAAGCATTAAAGAAAGAAACAAGGTTAAAAGGAAGCAAA
>Regulatory_Region_NCBI_READ_1594414554 /ti=1594414554 /jgi_project_id=3634300 /library_id=CAM_LIB_WHALEFALLBONE /mate=Regulatory_Region_NCBI_READ_1594414555 /sample_id=CAM_SMPL_WHALEFALLBONE /sample_name=WHALEFALLBONE /sample_depth="560 m" /number_of_sites=1 /site_id_1=CAM_SITE_WHALEFALLBONE /location_1="W. Antarctic Peninsula Shelf" /region_1="Antarctic Peninsula" /water_depth_1="560 m"
AGAACAAAACAACCAGACGCAAAAAAGAGACAGAATACAAAAGAGAAAACAAGAACAAAGGAGCTTCAATCTGACACGAAGAGCGAAGCGTTTTAAGACTGAACCTGTTGCATAAAAGCATGACCCTAAGTCGACAATAAGTCGGCATGATGGCAGATCGTAAAATAATGATAAATCTGACAGGTTTGCGTGCTCTGGCTTATTTATGAATAAGTAGCTGAGCTTTTTACTATTATAAAGATAAATAGTGTCATTAGTAACGCTGGATTGTCACTATTACAATCATGGCACAACGTCGTA
>Regulatory_Region_NCBI_READ_1594414579 /ti=1594414579 /jgi_project_id=3634300 /library_id=CAM_LIB_WHALEFALLBONE /mate=Regulatory_Region_NCBI_READ_1594414578 /sample_id=CAM_SMPL_WHALEFALLBONE /sample_name=WHALEFALLBONE /sample_depth="560 m" /number_of_sites=1 /site_id_1=CAM_SITE_WHALEFALLBONE /location_1="W. Antarctic Peninsula Shelf" /region_1="Antarctic Peninsula" /water_depth_1="560 m"
TAGACACCTACACTTATTATCAATATTTGAGTAAAACTATTCTTGGTTAAATAATCACTGGTTTTTAAAGTGGGTGTCTACTTAATAGTTAATAGTTAAACAAACACCCACACTTATTGTCAGTATTTGAACAAAACTATTCTTAGTTAAATAATCACTGGTTTTTAAGATGGGTGTTTAGGTAATTGATAAATTATAAAGTGGGTGTCTACTTAATTGGGTTTTAGTTGGTTGCCTTAGCTGCTTCATTTGGGGCAGTACTGTAAACGCCCTTTACAGTATAAAAATAAAGCATAGCCA
>Regulatory_Region_NCBI_READ_1594414580 /ti=1594414580 /jgi_project_id=3634300 /library_id=CAM_LIB_WHALEFALLBONE /mate=Regulatory_Region_NCBI_READ_1594414581 /sample_id=CAM_SMPL_WHALEFALLBONE /sample_name=WHALEFALLBONE /sample_depth="560 m" /number_of_sites=1 /site_id_1=CAM_SITE_WHALEFALLBONE /location_1="W. Antarctic Peninsula Shelf" /region_1="Antarctic Peninsula" /water_depth_1="560 m"
CAGGAATTTCTGCTTCTTGTACTTTCTTAATAAAGTAGTATACAAAGAAAAGGCACAAGCTAATAACGATCCCCAGAAAACCAAACGATAAGAACAGTACTGGGTCGGTAAAAAAATCTCTGAAGAATACGTCCATAACTTGCCTCCTAATGTCTATGGGTTAATCATAAGCTGGGTTTAGGAATACAGTTATGATCAAGATCAAGTTATTTACCTAAGTGAAATAATGAGCGATATGAAGTTGATTTGGATCATGTTTTGAGAAGAAGGTATTAGGTTTAACTGATGGGTAAAGGGAGC
>Regulatory_Region_NCBI_READ_1594414601 /ti=1594414601 /jgi_project_id=3634300 /library_id=CAM_LIB_WHALEFALLBONE /mate=Regulatory_Region_NCBI_READ_1594414600 /sample_id=CAM_SMPL_WHALEFALLBONE /sample_name=WHALEFALLBONE /sample_depth="560 m" /number_of_sites=1 /site_id_1=CAM_SITE_WHALEFALLBONE /location_1="W. Antarctic Peninsula Shelf" /region_1="Antarctic Peninsula" /water_depth_1="560 m"
AAGTTTCATTGTCTAATGATGACCCACAAGTAAAATAAAAATTTAGGTATTTACACCATTGGCATACTTTTTGTTGGTATATTAAAGCCTTTTATTTTTCCAAAAAACGCTTAGCCCTTATAGATACAGGCCTAACTCTACTTATTTCCTAATGTGAAATCCGTTCTTTTATTACACAAATAACGTCAATAAACACAAAATAATCAAGGTTAAGTCAAGTTCCACCCATGCATACCGTATAATAAGAATACTTGACACTCGAAAAAACTCGTCATCGATTCATTATAATCGGGAATAACC
>Regulatory_Region_NCBI_READ_1594414620 /ti=1594414620 /jgi_project_id=3634300 /library_id=CAM_LIB_WHALEFALLBONE /mate=Regulatory_Region_NCBI_READ_1594414621 /sample_id=CAM_SMPL_WHALEFALLBONE /sample_name=WHALEFALLBONE /sample_depth="560 m" /number_of_sites=1 /site_id_1=CAM_SITE_WHALEFALLBONE /location_1="W. Antarctic Peninsula Shelf" /region_1="Antarctic Peninsula" /water_depth_1="560 m"
CCTAAATAGATTTCGGGGAGAACCAGCTATCTCCCGGTTTGATTAGCCTTTCACTCCTAACCACAAGTCATCCCCTAACTTTTCAACGTTAGTGGGTTCGGTCCTCCAGTTGATGTTACTCAACCTTCAACCTGCTCATGGCTAGATCACCGGGTTTCGGGTCTATACCTTGCAACTATTCGCCCAGTTAAGACTCGGTTTCCCTACGGCTACCCTAATCGGTTAACCTCGCTACAAAATATAAGTCGCTGACCCATTATACAAAAGGTACGCAGTCACCCAACAAGTGGGCTCCTACTG
>Regulatory_Region_NCBI_READ_1594414652 /ti=1594414652 /jgi_project_id=3634300 /library_id=CAM_LIB_WHALEFALLBONE /mate=Regulatory_Region_NCBI_READ_1594414653 /sample_id=CAM_SMPL_WHALEFALLBONE /sample_name=WHALEFALLBONE /sample_depth="560 m" /number_of_sites=1 /site_id_1=CAM_SITE_WHALEFALLBONE /location_1="W. Antarctic Peninsula Shelf" /region_1="Antarctic Peninsula" /water_depth_1="560 m"
TGGGCTCTCCCGTATCAAAGGCAAGGCGGGCTGGCAAATAATAGCCGCAGTTCGATCAAGGCCTGAAAATTGCCGTTCCGTGAAAGTGCAGGCAATTCAGGTTAGCGAGGAGGGAGCGGTGGCTTATCTGGCAGACCGGCAGGCGTCAGGCATTCCGCCAATGGCTGCGCCCGGTCTTATTCTACCGCGCAACAGACTGTAACGCCTCGGCAACCGTTGTAATATTTATAATGAGAATCACTTGCAATAGCAATAAGAAGCTGTAATTGCCTTTTTTCAGATGCGAACGATTCGCAAAAT
>Regulatory_Region_NCBI_READ_1594414679 /ti=1594414679 /jgi_project_id=3634300 /library_id=CAM_LIB_WHALEFALLBONE /mate=Regulatory_Region_NCBI_READ_1594414678 /sample_id=CAM_SMPL_WHALEFALLBONE /sample_name=WHALEFALLBONE /sample_depth="560 m" /number_of_sites=1 /site_id_1=CAM_SITE_WHALEFALLBONE /location_1="W. Antarctic Peninsula Shelf" /region_1="Antarctic Peninsula" /water_depth_1="560 m"
TTGCTTCCTCTATATTTAAGCATTAAATGTCGCTTAGAAATTGTAGTATAACCCAACACATTTATAAAGCCCGCAATGTGCTTTTAAATGTGTTCAAAGGCGGGGGTGTATATCCCAACCTCTAAGTTTATTATAAAACCTTTTGAAGAGTATGGCGGGGGGGTTGGCGTTGCGACATTTTTGATACTGCCCGTTGTGAAATAATCTCATTCACTCCAGCAGGTGTCTTTCCTTCTAATCAAGCGTTTCCAAAACTTCTAGTTGCTTAAAAATGGCTGGCAGTGTCTGTTTATAGACCAC
>Regulatory_Region_NCBI_READ_1593684265 /ti=1593684265 /jgi_project_id=3634298 /library_id=CAM_LIB_WHALEFALLRIB /mate=Regulatory_Region_NCBI_READ_1593684266 /sample_id=CAM_SMPL_WHALEFALLRIB /sample_name=WHALEFALLRIB /sample_depth="1674 m" /number_of_sites=1 /site_id_1=CAM_SITE_WHALEFALLRIB /location_1="Santa Cruz Basin" /region_1="Pacific Ocean" /country_1=USA /water_depth_1="1674 m"
ATAATTTAATTGAGAAACATGGAATTGGTGCGGGAACAAATTATACAATATTCTAAAAACGTAACTAACCAGCCGCTCAAAACCGACCGCCTTTACGCTCTGGGTTTTATTTTGTGAGTGGTGGTGCGAAGCAGTTAGTTTTATGAACGGAGTTTAAGTTTTAAAATAATTATTAATTAAAGGTTGTCGGCAACTGTTTTTCAAAGTTGTTTAAGGCGGACGGTTTATCGGCAACGTCGTTATATGCTTTGCAAAATTAGCACTAAGTGATTATTTATTAATAAATAAGTAAAAAAACAA
>Regulatory_Region_NCBI_READ_1593684332 /ti=1593684332 /jgi_project_id=3634298 /library_id=CAM_LIB_WHALEFALLRIB /mate=Regulatory_Region_NCBI_READ_1593684331 /sample_id=CAM_SMPL_WHALEFALLRIB /sample_name=WHALEFALLRIB /sample_depth="1674 m" /number_of_sites=1 /site_id_1=CAM_SITE_WHALEFALLRIB /location_1="Santa Cruz Basin" /region_1="Pacific Ocean" /country_1=USA /water_depth_1="1674 m"
TATACCCTTATAGGGTTGAGTGATAGGGAAAGAAGAAAAATCTTCCGAGTTATGCAGGATGCTTCTGTAGAGCATAATTCTCCATCACTTCATTAATAAAACATCCAGTAGCCTACTTTAATTTAGAATTTTTTTTAAATTTTAAACCAAATTAAAGTTTTAATGGATGTTAAAATTTCCAAAAATTACCGGCTAAATGAAGGCCTCCCAAAAATTAAAGATAATAGGTACCCCCTTTCAAATTCCAAATAAAAAAAAAAAAAATTTGAATCCCAAACCCCGAAAACGGGAAAAAAAATT
>Regulatory_Region_NCBI_READ_1593684419 /ti=1593684419 /jgi_project_id=3634298 /library_id=CAM_LIB_WHALEFALLRIB /mate=Regulatory_Region_NCBI_READ_1593684420 /sample_id=CAM_SMPL_WHALEFALLRIB /sample_name=WHALEFALLRIB /sample_depth="1674 m" /number_of_sites=1 /site_id_1=CAM_SITE_WHALEFALLRIB /location_1="Santa Cruz Basin" /region_1="Pacific Ocean" /country_1=USA /water_depth_1="1674 m"
GATTCTACATCATTATATTTAGGGTTGAACTATAAGTTTTAATCTATAATAAATCAAGATTGTATTTTTTAATTTATTAGGGTACAAAAAAATGATAAGCTATCTTTTATTATATAAATTAAATTAATACAATAATTTGTTACCATAGTAACTCTATGGTAACATAAATGATAAAGTAGTAGATAATTTAACATCTATTATTTTAAAATACTCCAATAATATCTTCTCATTGACACCTAGAAAATAGATAACTAAATTTTAAAACTTCTTAAAAATGTGACACTAGATGTGACAATGTTA
>Regulatory_Region_NCBI_READ_1594414731 /ti=1594414731 /jgi_project_id=3634300 /library_id=CAM_LIB_WHALEFALLBONE /mate=Regulatory_Region_NCBI_READ_1594414730 /sample_id=CAM_SMPL_WHALEFALLBONE /sample_name=WHALEFALLBONE /sample_depth="560 m" /number_of_sites=1 /site_id_1=CAM_SITE_WHALEFALLBONE /location_1="W. Antarctic Peninsula Shelf" /region_1="Antarctic Peninsula" /water_depth_1="560 m"
TGTAGTTGTCATAATAATGTGTTTTAATATTATGATACAAAGTTGGGTAATACATAACTTTTACCTAATGATAAATATCATCTCTTAAAACGAGATTATCTGGTATTAAATTTCGAGAAGGTTGACCCCCGTAGGTCAGTTTTGAATAGAAGTTACTACGAAAGGTGTCGTAGATACTATGTGCTATTGATAGAATCCTTAAGGAAATAGAAAGATGATTCTGAGAGTTAGCATTTAACGACTATATGCTCCAGAGACGAATAATTGGAGGCTCTTAAATAGTAATTGTTAGGGTATGGG
>Regulatory_Region_NCBI_READ_1594414880 /ti=1594414880 /jgi_project_id=3634300 /library_id=CAM_LIB_WHALEFALLBONE /mate=Regulatory_Region_NCBI_READ_1594414881 /sample_id=CAM_SMPL_WHALEFALLBONE /sample_name=WHALEFALLBONE /sample_depth="560 m" /number_of_sites=1 /site_id_1=CAM_SITE_WHALEFALLBONE /location_1="W. Antarctic Peninsula Shelf" /region_1="Antarctic Peninsula" /water_depth_1="560 m"
AACAGACGAGCACAGAGAAGAAAAAAAAACAAAGCAAAAGAAGAAAAAAAAAAAAAAAAAAGAAGAAAGAATAGGAGAAAGGCGGAGTTTTGAATCGGTCGAGTGTCATGGTGATTGGCAGGTGCTATACAGAAGTCACAGATGGGCTTATGACTATAGCAAACCAGGACATGATGATGATTTTGTTCCACAAATTATTCCTTTAAAAGAAGGAGAAGAAGAATTACAACACTAGATTTTAAATCTAATATCATATTGAAAAGCCTTTCTGTAAAAACAGAAAGGCTTTTTCTTTATATT
>Regulatory_Region_NCBI_READ_1594414895 /ti=1594414895 /jgi_project_id=3634300 /library_id=CAM_LIB_WHALEFALLBONE /mate=Regulatory_Region_NCBI_READ_1594414894 /sample_id=CAM_SMPL_WHALEFALLBONE /sample_name=WHALEFALLBONE /sample_depth="560 m" /number_of_sites=1 /site_id_1=CAM_SITE_WHALEFALLBONE /location_1="W. Antarctic Peninsula Shelf" /region_1="Antarctic Peninsula" /water_depth_1="560 m"
AACCTTTATCTGCTAAATAATTAAAGTTCTGGTGTTGATCGAATGTATACTTGGTGGGTATCATTTGTATACCTTAATTGAAACGACGAATCATATATCTCTTGATAACGAGTAACTATTGATCTCATACGTTGAAATTTGTCTAACCATGGTTAAATGTAACATTATTTGCGTAAAAGTGAGAAACTTGGGTTCAAGGTTGAAAATGCTCCATGGTGTAATAATGGGTAAATGTACTGCTGTACGAACCCTATAAGTACAAATGGGCTGGGGTCATTGCAACAAAAAAGTTGCACCCGA
>Regulatory_Region_NCBI_READ_1594414910 /ti=1594414910 /jgi_project_id=3634300 /library_id=CAM_LIB_WHALEFALLBONE /mate=Regulatory_Region_NCBI_READ_1594414911 /sample_id=CAM_SMPL_WHALEFALLBONE /sample_name=WHALEFALLBONE /sample_depth="560 m" /number_of_sites=1 /site_id_1=CAM_SITE_WHALEFALLBONE /location_1="W. Antarctic Peninsula Shelf" /region_1="Antarctic Peninsula" /water_depth_1="560 m"
ATGGCACCGAACTATCAGGTAATAAACACAGGTAAAGTATTGACTTAATATTGAGTGATTACTCAAAAATAAAGCAAGTATTACCACCATTATGTTGCTGAAAAATTGCATTTGTAGTAGTTATTGATTAACTGGTTCAAGTTGAATTGGATCTAAGTTCTTGGCAATATGTAGCTGGGTTAACTTCCTTTAGGTAAACCCAGAAATGTCAGTTAAAAAAGCTGATTTATGTACGTAGGATTGGAGCTATGGACGAATTTGAAGTTCATTTGGGGCTATAAAGATTGGCCTAGACTGTTT
>Regulatory_Region_NCBI_READ_1594414912 /ti=1594414912 /jgi_project_id=3634300 /library_id=CAM_LIB_WHALEFALLBONE /mate=Regulatory_Region_NCBI_READ_1594414913 /sample_id=CAM_SMPL_WHALEFALLBONE /sample_name=WHALEFALLBONE /sample_depth="560 m" /number_of_sites=1 /site_id_1=CAM_SITE_WHALEFALLBONE /location_1="W. Antarctic Peninsula Shelf" /region_1="Antarctic Peninsula" /water_depth_1="560 m"
AAAGGGAGGCTTTATATAAGAGGCCTCCTTTTTTATTTAAATTTTTAGCCAAATTTGAGTGAATTTTACAAATCAGCCTTATCCTCTTAACCGACAATCCGTTACAATCGCGATAGATTAGCGAGCTAAAATATTAGGCAATGCTAGTCATCTTCTATAATCACTCCATCGTGAATTCAATATAAATCGATGTCTGCATGCTGTACAAAAAATCGTCAATTGATTGCACCGCGCGGCTGTTACATTAAGATAATTATCATTGAGTCATTTTATTTTTCTCGACTGGCTAGAGGTCTAAGT
>Regulatory_Region_NCBI_READ_1594415079 /ti=1594415079 /jgi_project_id=3634300 /library_id=CAM_LIB_WHALEFALLBONE /mate=Regulatory_Region_NCBI_READ_1594415078 /sample_id=CAM_SMPL_WHALEFALLBONE /sample_name=WHALEFALLBONE /sample_depth="560 m" /number_of_sites=1 /site_id_1=CAM_SITE_WHALEFALLBONE /location_1="W. Antarctic Peninsula Shelf" /region_1="Antarctic Peninsula" /water_depth_1="560 m"
TTCGCCTATGAAAAAATTGCAGATATAGACTTTAATACGGTTGTAAATGGCTATACTTTTATTCTCGAGAGTATTTCTGTTTGGGCTTTTGCTACTGCCTGGCTTATTAAAGGAAAGATCGATGCTGATTTGAAAGACTTGAAAGGTAAGTTTTTGAGAAAATAATAAGTACATTACTGAACCTTATCGACCCATGGTTATTCTACATAATATTATGAGCCAGGCGAATACAAATATTGATGTTGCCCACTATTTTGGAAACATCATATAATTTTAAGACCAAGGCAACCATTTCTTCTT
>Regulatory_Region_NCBI_READ_1594415085 /ti=1594415085 /jgi_project_id=3634300 /library_id=CAM_LIB_WHALEFALLBONE /mate=Regulatory_Region_NCBI_READ_1594415084 /sample_id=CAM_SMPL_WHALEFALLBONE /sample_name=WHALEFALLBONE /sample_depth="560 m" /number_of_sites=1 /site_id_1=CAM_SITE_WHALEFALLBONE /location_1="W. Antarctic Peninsula Shelf" /region_1="Antarctic Peninsula" /water_depth_1="560 m"
CAGGTCCATAATCCTAAGCACCTGTTCACGGATTAGCGATACCAAGGAATTACGTACTTTTACTGTGTCACGTTGTCGCTCAAGATGTCCACCCACCGAGTGTTCGAAGCCCTAAATAATAGTCTCGTTGTAAATTGGCCCAATTGGCCCCCGGTAGGGCTCGTGGTATCACTCATGCAGTCTAATGGACTGGCTATCATAAATTAATCCCCCCGTCGGTATACTCCAATATCCGGTTGCCGCTAACCTCGTCCGGTACTACTAAATATCTCACATAAACTTTCGTCTAGCCCAGACTCA
>Regulatory_Region_NCBI_READ_1594415091 /ti=1594415091 /jgi_project_id=3634300 /library_id=CAM_LIB_WHALEFALLBONE /mate=Regulatory_Region_NCBI_READ_1594415090 /sample_id=CAM_SMPL_WHALEFALLBONE /sample_name=WHALEFALLBONE /sample_depth="560 m" /number_of_sites=1 /site_id_1=CAM_SITE_WHALEFALLBONE /location_1="W. Antarctic Peninsula Shelf" /region_1="Antarctic Peninsula" /water_depth_1="560 m"
CGTTCCCGCTAAGCCTGCTTATTTGCTGTTCATTCATATTGCGGAGCGGCTCGTAGTAATTTCCCTTAACCGGTATTTCGGAATCGAAGTTCAAATCCGNCAAATCCGGAACCAACAGGTTCAACCTGTTCCTGACCTGCTCCGGTGCAGCGCATAAAAACTCATAAGTGAAAAACTCACCTTCCGGATTGTTCTCGATATTTTTATCTGCAGCTCAAACATTTCTAATATGTTCTGAAGCCAGATCAGGAACTGGTCCTTGTATAATGGCCCCGTTCCCGCTCAAAATCCTTAAACACC
>Regulatory_Region_NCBI_READ_1594415114 /ti=1594415114 /jgi_project_id=3634300 /library_id=CAM_LIB_WHALEFALLBONE /mate=Regulatory_Region_NCBI_READ_1594415115 /sample_id=CAM_SMPL_WHALEFALLBONE /sample_name=WHALEFALLBONE /sample_depth="560 m" /number_of_sites=1 /site_id_1=CAM_SITE_WHALEFALLBONE /location_1="W. Antarctic Peninsula Shelf" /region_1="Antarctic Peninsula" /water_depth_1="560 m"
ACCGGCGGGGACGATCTCGGTGATTGCGCCGGGAGGGAGGGAGTGAAGGTCGAGCGGTGAATTTTCCTGAGGTGGAGTGGGGAAGGGTGCCTCAGCCGCTGGGGCGGAATATGGCGATGTGGCTTGAGGAGAAGATACGGGCTGCCGGCTTCGCGTTGCTTCGCCGTGCCAGGGAAAGCCCGCACTCCTTTGGTGTGCGGCGGGGAATTTCCGTCGCAGGTGCTGGCGCAGTTCGATGATCCGTGGGTCCGCCATGGTTCGGCAGGAGCAGTGAAGCACGATCCCGGATAATGTTCACAT
>Regulatory_Region_NCBI_READ_1594415126 /ti=1594415126 /jgi_project_id=3634300 /library_id=CAM_LIB_WHALEFALLBONE /mate=Regulatory_Region_NCBI_READ_1594415127 /sample_id=CAM_SMPL_WHALEFALLBONE /sample_name=WHALEFALLBONE /sample_depth="560 m" /number_of_sites=1 /site_id_1=CAM_SITE_WHALEFALLBONE /location_1="W. Antarctic Peninsula Shelf" /region_1="Antarctic Peninsula" /water_depth_1="560 m"
ATTTCCTGAGACTACACCTCTTTTAACTGTTCCGTTTTTTGTTGGATAGTATCTTTTTTTTGGGGATTAGTTTGTGCCCATATATTTGGGAATTGCAAAATAAGTATTAGAATAAAGAGAATTCGCATTTGCTTTAAATTATTTAGAATGAATATAAATAAAGAACAAATTTAGTGGTCTTTTTCAATTAAACAAATATTATTTAAAATAATTCTTAATAATAAGATTTAAGCAATTTAGACTCAATAATTTATAATTTGTAATGGATTAAATGCAGTACAAATCCTCAAGTGCAATTTT
>Regulatory_Region_NCBI_READ_1594415184 /ti=1594415184 /jgi_project_id=3634300 /library_id=CAM_LIB_WHALEFALLBONE /mate=Regulatory_Region_NCBI_READ_1594415185 /sample_id=CAM_SMPL_WHALEFALLBONE /sample_name=WHALEFALLBONE /sample_depth="560 m" /number_of_sites=1 /site_id_1=CAM_SITE_WHALEFALLBONE /location_1="W. Antarctic Peninsula Shelf" /region_1="Antarctic Peninsula" /water_depth_1="560 m"
AATTATTACACCTTAATCAAATTTTAGTCCTAATTAAAAATACTTTAAAATCGAAAACATTTTATTATCATATTACAGCAATCCTAAATTTATGGTCAGAGACAACAAGGTTTGGAATGAGTTCAGTAAAAATTAAATATTCTGTAGCAATCAAGTAATCTATAAAAGATGACAAATATCATATTCCTGTGGAACCTTTAAAATTATCTTCGCATTAATTAATTATGCTTCCAATTGATAATAAGCTTATTAAGTATCATCATTTAATCTATGAAAAACCTTTAATGTTGGACAAAATTT
>Regulatory_Region_NCBI_READ_1594415325 /ti=1594415325 /jgi_project_id=3634300 /library_id=CAM_LIB_WHALEFALLBONE /mate=Regulatory_Region_NCBI_READ_1594415324 /sample_id=CAM_SMPL_WHALEFALLBONE /sample_name=WHALEFALLBONE /sample_depth="560 m" /number_of_sites=1 /site_id_1=CAM_SITE_WHALEFALLBONE /location_1="W. Antarctic Peninsula Shelf" /region_1="Antarctic Peninsula" /water_depth_1="560 m"
GCTGGCGCACACTAGTGGATCAAAGAATTTGGCTCGAGCTTTTTGAAAAACTGCCACTGGCAGAACAATATCAGGTTATTCTGTGATATGCAGATTGATGGGACGCTTCATCATAATATTACAATCCAGCTTCTGGTTAATTTTGATTTTGCCTTGGGCAACGCCAATCTATTTTCTGGCAGGCCTTATTTTTCACCTCGGCACGGCTATTTTTATGCGCATATATTATCTGAAATATATTTGCGGAGCCTATGCCATATTGTTGTTGGACAGTTTGTATTGGTGGATGCCCGCCGGGCG
>Regulatory_Region_NCBI_READ_1594415355 /ti=1594415355 /jgi_project_id=3634300 /library_id=CAM_LIB_WHALEFALLBONE /mate=Regulatory_Region_NCBI_READ_1594415356 /sample_id=CAM_SMPL_WHALEFALLBONE /sample_name=WHALEFALLBONE /sample_depth="560 m" /number_of_sites=1 /site_id_1=CAM_SITE_WHALEFALLBONE /location_1="W. Antarctic Peninsula Shelf" /region_1="Antarctic Peninsula" /water_depth_1="560 m"
GAGAGGGGGGCGCGGGGGGGGACTTGTATTGGGTGTANCGCGGGGTTAAAGGTCGTGAAGGGCTCCAATTCAGGGAGGTAAGCGACCAAGCGCGCGAAATCATAGCCCTCTTTATGCGGGTTACGGGGGTGTAGATTGGTCTTGGTGGCCATCGAGAAGCCTTTTTTGAAGGGGTGGGAAAGAAGCAAAGCTCTGCGCCCGTCTTACGCCCATGCGCCCCCAGAGTAAAACCAAAGCGAAAGCCCCCGCCCCTCGGGCAATCCAGCGGGGCAATTATTTTTCACTCTCCCCCAAAAAACC
>Regulatory_Region_NCBI_READ_1594415377 /ti=1594415377 /jgi_project_id=3634300 /library_id=CAM_LIB_WHALEFALLBONE /mate=Regulatory_Region_NCBI_READ_1594415378 /sample_id=CAM_SMPL_WHALEFALLBONE /sample_name=WHALEFALLBONE /sample_depth="560 m" /number_of_sites=1 /site_id_1=CAM_SITE_WHALEFALLBONE /location_1="W. Antarctic Peninsula Shelf" /region_1="Antarctic Peninsula" /water_depth_1="560 m"
ATTAACTGGGTCCATTCATGGCCCGTAACCCCGGGAATTCATTGCCCGCATTGGGCCCTCCACTTGGCAGGGTTTTCATTTTTCCCGTGGCCTTCTGGGCCCCTTGCTGGCGTGTTTCCGGGCATTAATTCAGGAAGCCCCCTTCCGCATGCAACTGCTCCATTGAGTGCCAATCGCTTCCGTGGCCCGGTTATCAGGGCCCTTGTCCCGGTGCCCTTGCCGTGACCCAATCCAAATTCCTGAGGCCGAGGCCGCCCCTTTTTCCCCTTTTCATTCCGGGACTTGTCCGCGCGGTGTTAT
>Regulatory_Region_NCBI_READ_1594415422 /ti=1594415422 /jgi_project_id=3634300 /library_id=CAM_LIB_WHALEFALLBONE /mate=Regulatory_Region_NCBI_READ_1594415421 /sample_id=CAM_SMPL_WHALEFALLBONE /sample_name=WHALEFALLBONE /sample_depth="560 m" /number_of_sites=1 /site_id_1=CAM_SITE_WHALEFALLBONE /location_1="W. Antarctic Peninsula Shelf" /region_1="Antarctic Peninsula" /water_depth_1="560 m"
AAGATTGGCTCGAGAGGAAAGCGCTTGCTGTTTTATTTGCACTGCAGAGAGTTTTTCATTGTTTTATCCAAGTTGTAGGCTAACAAATACAGCCATAAGTGCTCATTATACCCAAGCTTTTAGGTGAGCAACAACTTTGAGGATAGTTAACCTAAACTCTGGATAATAAATTTATCTCAAGCAGCTATTTTCAGCGCTAACTGCGTTGAATTTATTTGCAATAGGCCAGCCATTAACGCGTAAATTCGCCTTATTTTCACTGAAAATCTCTGGCTAGAGAAAATAAGTTTAAACATCATT
>Regulatory_Region_NCBI_READ_1594415715 /ti=1594415715 /jgi_project_id=3634300 /library_id=CAM_LIB_WHALEFALLBONE /mate=Regulatory_Region_NCBI_READ_1594415716 /sample_id=CAM_SMPL_WHALEFALLBONE /sample_name=WHALEFALLBONE /sample_depth="560 m" /number_of_sites=1 /site_id_1=CAM_SITE_WHALEFALLBONE /location_1="W. Antarctic Peninsula Shelf" /region_1="Antarctic Peninsula" /water_depth_1="560 m"
ATTACATAAATTGCCAGGATCTGCCAAAAAACGTGTATAGCCGATGTCTATTTAATGCATTTTTAGATGCAGAGTATTAGCTTAGATTGGTTGTAACTTGGCAAACATACATTAAAACTACCTCACATATTATTTATTTTAAAACTTTAAATGTTTCTAGCTCGTTTTTAATGGTGACTAAATAAATTTAGCATCAACGACTGTTCGGCTAGACACAAACCCTATAGGATTAACTTATGAGCAATCATACTGATTTGCCATCAAACAATGAAGACAGCACCCAAAGTTTGGGTGAAAACA
>Regulatory_Region_NCBI_READ_1594416084 /ti=1594416084 /jgi_project_id=3634300 /library_id=CAM_LIB_WHALEFALLBONE /mate=Regulatory_Region_NCBI_READ_1594416083 /sample_id=CAM_SMPL_WHALEFALLBONE /sample_name=WHALEFALLBONE /sample_depth="560 m" /number_of_sites=1 /site_id_1=CAM_SITE_WHALEFALLBONE /location_1="W. Antarctic Peninsula Shelf" /region_1="Antarctic Peninsula" /water_depth_1="560 m"
GGAATTGCTGCGAGGTCAGTGTCAGTGTTTATTCAATTCAATCATTACGTTGGAGTGCCTTTGCTTTGACGCACGTTAGAATTTTGGGGCCCAAGCGGCCTTTGGCGCCAAATTGAAGCGCTCTCCCTTTTGTCCAATTGTGATCCTGGCTGTGCTGGGATTGTCTCTCTGCGCGGCATTGAGTCGTAGCTTTTACGTTCAGGATACCTTGGCTATTTCACCGAATTCCGGGCGATATTGACCAATTGCCGGGGATGGAGCGGAGGTACTCTCAACCCGAGTGCTTTTGCTTGAAACCGC
>Regulatory_Region_NCBI_READ_1594416139 /ti=1594416139 /jgi_project_id=3634300 /library_id=CAM_LIB_WHALEFALLBONE /mate=Regulatory_Region_NCBI_READ_1594416138 /sample_id=CAM_SMPL_WHALEFALLBONE /sample_name=WHALEFALLBONE /sample_depth="560 m" /number_of_sites=1 /site_id_1=CAM_SITE_WHALEFALLBONE /location_1="W. Antarctic Peninsula Shelf" /region_1="Antarctic Peninsula" /water_depth_1="560 m"
GAAATTGAAAAGAATGACTTTTTCAATTATTATCAAAATTGTAAAACGGAATTTTGCATTAAAATTTCTGAAGTTGAAAAATTTAATAACGGAAATGACCCAACCGATTTTTTTGAGAATTTTTTCTCCCCTCAATAGTTCATTTATTTAGAGAAAAAAACTACTCAAAATACTGAAGAAAAGACCACTACCAACAACGCAGAAAATAATTTATAGCGCAAGCCTACTCACTAAAATACTGGCGACTAACCTTATACAATCACGTTATGTGCAAATAGAAAAACGAATTAAATAGAAATT
>Regulatory_Region_NCBI_READ_1594416177 /ti=1594416177 /jgi_project_id=3634300 /library_id=CAM_LIB_WHALEFALLBONE /mate=Regulatory_Region_NCBI_READ_1594416175 /sample_id=CAM_SMPL_WHALEFALLBONE /sample_name=WHALEFALLBONE /sample_depth="560 m" /number_of_sites=1 /site_id_1=CAM_SITE_WHALEFALLBONE /location_1="W. Antarctic Peninsula Shelf" /region_1="Antarctic Peninsula" /water_depth_1="560 m"
GGCAAGGACTAAGACTGCTGAGACTATAGCTTAGCATAGCAGATGTAGCATTGACTTGTTCAACAATTATACGATCAGCTTGAATAGTTTTAAAATTAAATCAAATGTTGTTGAGATAAATTATAACATTCATTTAAAATGAATGTTATAATTTATTTTTAAGGCTTTGGTGGACTGCGATTACTGAGACAGCAGTGTTGCTGATTATTGAAATAACCTTAGGTGTTAGCTATTTAACCGCATGACTTATTAGCAGTATAGGAATCATATAGTCAATTCGACATAAAATCGATACGCTAA
>Regulatory_Region_NCBI_READ_1594416212 /ti=1594416212 /jgi_project_id=3634300 /library_id=CAM_LIB_WHALEFALLBONE /sample_id=CAM_SMPL_WHALEFALLBONE /sample_name=WHALEFALLBONE /sample_depth="560 m" /number_of_sites=1 /site_id_1=CAM_SITE_WHALEFALLBONE /location_1="W. Antarctic Peninsula Shelf" /region_1="Antarctic Peninsula" /water_depth_1="560 m"
ATCTGGTTTCCATTTGCGTGTACCATCACAGGCTTTAGTTAATGTTTGATGACAAAAGTCTTGAAACTGAAAGCCTTTTTTGTTTCTGTCACTCTTGTCATAAAAGCGATCACGAGTATAAAGTTCCATCCTGTTTAAGAGGCTCTTTATATCGATTGCGTTAAGCTGTTCTATTATTTCTGAAGTTGTAGCTACCCTCATTCATTAAGTATATGCTTCAATGTCGTAAAAATTTACCAAATGACGGTAAAAAAAATAAATTTAAAAGCATATAAGAGTGTAGCAACTATAAAACAATAC
>Regulatory_Region_NCBI_READ_1594416215 /ti=1594416215 /jgi_project_id=3634300 /library_id=CAM_LIB_WHALEFALLBONE /mate=Regulatory_Region_NCBI_READ_1594416216 /sample_id=CAM_SMPL_WHALEFALLBONE /sample_name=WHALEFALLBONE /sample_depth="560 m" /number_of_sites=1 /site_id_1=CAM_SITE_WHALEFALLBONE /location_1="W. Antarctic Peninsula Shelf" /region_1="Antarctic Peninsula" /water_depth_1="560 m"
ACAAAGCCTATGTGGCCAGTGGTTGATTATGTTGTGAATTATGATTATATAGTCAACGTACTTTGCGAAAACAAAGACAAGCCTGAAATGCAGTGTAACGGAAAATGTCATTTGTCGAAAGAGTTAGCGAAGGAAGCCGGCGCTGATAATAAGAATCCGTTAAACAGTAAAGCTTCAAAAACTGAAATTCCCCAATTTATCATTTCAGAAAATATTTCAGAATATAACTTTGCTTCGGAAACCGAAATTTCTTCCGTTGAAAACATCGGCTACAAGCCAAATCTGAATTCTTCACTTTTT
>Regulatory_Region_NCBI_READ_1594416240 /ti=1594416240 /jgi_project_id=3634300 /library_id=CAM_LIB_WHALEFALLBONE /mate=Regulatory_Region_NCBI_READ_1594416238 /sample_id=CAM_SMPL_WHALEFALLBONE /sample_name=WHALEFALLBONE /sample_depth="560 m" /number_of_sites=1 /site_id_1=CAM_SITE_WHALEFALLBONE /location_1="W. Antarctic Peninsula Shelf" /region_1="Antarctic Peninsula" /water_depth_1="560 m"
ACCCCACCCAAGAAACAAAAACCCACCACCCCCNNNNNNCCGCCGTTCGCCCAAGTCTAGACTGGTGAGCGAGCTGACGACGACAAAGCACAGACTGCTCGCGCAATATCCAGCGATACTCCGTCAACAGCGCGAACGTAGCGTAATGGCGGCTGACATCTTGCAGACGAATGGAAGGACCGGAGACAGGCATCGGAATATATAGTGACGCGCTTTGTTGCGCATGTCCAACTTCACTTGACGTTCGCGTCAAAAACCGCTGGAATGAACATCAATGTCAATAACGACGCGGGAGTGGAT
>Regulatory_Region_NCBI_READ_1594416249 /ti=1594416249 /jgi_project_id=3634300 /library_id=CAM_LIB_WHALEFALLBONE /sample_id=CAM_SMPL_WHALEFALLBONE /sample_name=WHALEFALLBONE /sample_depth="560 m" /number_of_sites=1 /site_id_1=CAM_SITE_WHALEFALLBONE /location_1="W. Antarctic Peninsula Shelf" /region_1="Antarctic Peninsula" /water_depth_1="560 m"
GACCTTCGCTTGACTCCCGCTCGAACACGCTTAATCTGAGGTACACACAATAGCTGCCCTTCGCCCGCGGTTAAATAATAGACATCTAATGGCGCATTATGGTGTGTATCCAAGCCTGCACATGGAGGAATTTCCAGGGTGCCCATGCTGATACTTTGGCTGGGGATTTTCCCCGCTTAGCAAGGTGCGCCACCGAATCACCCTGCGAGGGCCCTGAATAAAGCGGGCGTTAGCATACTCCCGCGAAGCATAGTGGGTACAAAATACTGCCTTAGGCCGATTGCCTGCCTGTCCCAGCTG
>Regulatory_Region_NCBI_READ_1594416337 /ti=1594416337 /jgi_project_id=3634300 /library_id=CAM_LIB_WHALEFALLBONE /sample_id=CAM_SMPL_WHALEFALLBONE /sample_name=WHALEFALLBONE /sample_depth="560 m" /number_of_sites=1 /site_id_1=CAM_SITE_WHALEFALLBONE /location_1="W. Antarctic Peninsula Shelf" /region_1="Antarctic Peninsula" /water_depth_1="560 m"
ATACGATTTAGAACTTATTTGTTCGTAGTGTCCACACAGATGATTGTTAATTAGTGCTTGTCCTTCGGGATAACTAATTAATATGCTCTTTAAAAATTTGGAAAAGCTGATAATAAAATTCTGATGAATAACATTGTTATTTATCAAGAGTTTTCAAAAGTAAAAAAAGAATGGTAGCAGTACCATTCAGTGCCATTTAATTAACTCTTTGAGTTGATTGATTGGTATCTACTTTAGTATTCAATATTGACTTCTGGCGAAGTTAAACTGTCACAAAACAAAGACCCGTTAGGGTTGTAT
>Regulatory_Region_NCBI_READ_1594416634 /ti=1594416634 /jgi_project_id=3634300 /library_id=CAM_LIB_WHALEFALLBONE /mate=Regulatory_Region_NCBI_READ_1594416632 /sample_id=CAM_SMPL_WHALEFALLBONE /sample_name=WHALEFALLBONE /sample_depth="560 m" /number_of_sites=1 /site_id_1=CAM_SITE_WHALEFALLBONE /location_1="W. Antarctic Peninsula Shelf" /region_1="Antarctic Peninsula" /water_depth_1="560 m"
CTCCGGTCTAGCTCAGAGACCTGCCCCCTTTTTCTGCCGNTTGATGCAAGGCCCAAATAGCGGCAGCTGTCAGCCCTTTTACGACGCTCAGTCACGCGCTTAGTGCACCACGTACATATCGACACTAATGGCGGACAGCCGCCATTCGCTGCAGGCGCGAGATTTTGAATTGCCGGCGCCGAACCAGACATTCAGTCAGTGGTAGCTAAAAGGGCCGACAGCTGCTGACAGAACAAGGTTAGCCCTCGGCTACTTGGGGAATATCGGCTAGATGAGGCTCTATCTGGCTTTCGCGCCCAG
>Regulatory_Region_NCBI_READ_1594416653 /ti=1594416653 /jgi_project_id=3634300 /library_id=CAM_LIB_WHALEFALLBONE /sample_id=CAM_SMPL_WHALEFALLBONE /sample_name=WHALEFALLBONE /sample_depth="560 m" /number_of_sites=1 /site_id_1=CAM_SITE_WHALEFALLBONE /location_1="W. Antarctic Peninsula Shelf" /region_1="Antarctic Peninsula" /water_depth_1="560 m"
CTTTGGCGTGTCGTCGTTTTTAGCCACTTGCGCTCCAGTTCGTGTCCACCGGCAAACTCGATGTGTATATACATGAACTATACAAATTCACAGGCACCCTAGCCCAACCGTTTTGCAAAAGGAACGACAAATTACCACGCGCCATTGCGGGGCATTATACGCTCCGGTCATCCGGCCCATTTGAGCACTCACCGAGCTCTGCGCAGACCAGCACAGTGGCAATTTGGCGTATCCTCACTCCTGCACTTGCGTCCCTGCGCTTCATCGGCCAAACGTGTGCAGTCAATCACTTAAAGATCC
>Regulatory_Region_NCBI_READ_1594416846 /ti=1594416846 /jgi_project_id=3634300 /library_id=CAM_LIB_WHALEFALLBONE /mate=Regulatory_Region_NCBI_READ_1594416844 /sample_id=CAM_SMPL_WHALEFALLBONE /sample_name=WHALEFALLBONE /sample_depth="560 m" /number_of_sites=1 /site_id_1=CAM_SITE_WHALEFALLBONE /location_1="W. Antarctic Peninsula Shelf" /region_1="Antarctic Peninsula" /water_depth_1="560 m"
TCTTAAAACGCCAATTTGGNTTTTCCTTTTTTGGGTTTAAACCGGCCCCCNAAACCTGGGGGGCATTTCTTCTTCTTTGGGGGAAAAAAACGGCCCCCTTTTCCCCCGGGCGCGTTTCAAAACAGGGCAAAAACACANCACCTAGAGGNCCCNAAGAAACATCTTTTTGAAGCTCTTGGCCCCCTTTTTCCCAATTTTTTCCCTTTCTTTGGGAAGGAAAGGNCCCCAAACCTATTAAACCCCCAAAAATGGCCCAAAATGGCTTTACCCCTTTTTTTTTTCTCTTTTTAAAAACCCCCG
>Regulatory_Region_NCBI_READ_1594417110 /ti=1594417110 /jgi_project_id=3634300 /library_id=CAM_LIB_WHALEFALLBONE /mate=Regulatory_Region_NCBI_READ_1594417109 /sample_id=CAM_SMPL_WHALEFALLBONE /sample_name=WHALEFALLBONE /sample_depth="560 m" /number_of_sites=1 /site_id_1=CAM_SITE_WHALEFALLBONE /location_1="W. Antarctic Peninsula Shelf" /region_1="Antarctic Peninsula" /water_depth_1="560 m"
GNNGANNCCCGGAATGAGGATCAAGATCGGTCGAGTGACAATTTCATCATCACCCGTTGGCATTTCTGTCGGGCACTTTTTACTCTGTGAAGCAATTGCCGGAGTTCGCCTACATATTCACCCAATTCAACCCATTCTTCTATTTGATTGATGGCTTCCGCTATGCCTTCACCGGCGTCGCCGATGGTTCCATCGTCACGGGCGTATGGGTCACCATTGGCTGCAATGTCGTTTTGTGGGTTATCTCAGACCATGTTCTCCGACGAGGCTATCGGCTCAAAGCCTAACCCACTGAGAAGT
>Regulatory_Region_NCBI_READ_1594417140 /ti=1594417140 /jgi_project_id=3634300 /library_id=CAM_LIB_WHALEFALLBONE /mate=Regulatory_Region_NCBI_READ_1594417139 /sample_id=CAM_SMPL_WHALEFALLBONE /sample_name=WHALEFALLBONE /sample_depth="560 m" /number_of_sites=1 /site_id_1=CAM_SITE_WHALEFALLBONE /location_1="W. Antarctic Peninsula Shelf" /region_1="Antarctic Peninsula" /water_depth_1="560 m"
TTACCATAGCAGCTCGGCAGGCCGCGTTAAAAATTAAACATTTTTTTTGGTAAGCTTTGTGAAGTATTGTACATTTATGGTCTCAATATAAAACACGTACTACACGAAAGTGTTATCGTTTTCAAAAAGTCTTAAAGCACCGAATTTAAGGCTTTTTTTTTGCGACCCTGTTTTTCTATACACCCTATTCGCCATTGCTAATAATTAGAAGTTTTTCTTAACAAAAAACAATAAGTCTTTGACACCTTCCCATTCTTCAAAGGTTTTCCAACCAACGCCTTTAAAAAAATTATAAATATT
>Regulatory_Region_NCBI_READ_1593684475 /ti=1593684475 /jgi_project_id=3634298 /library_id=CAM_LIB_WHALEFALLRIB /mate=Regulatory_Region_NCBI_READ_1593684476 /sample_id=CAM_SMPL_WHALEFALLRIB /sample_name=WHALEFALLRIB /sample_depth="1674 m" /number_of_sites=1 /site_id_1=CAM_SITE_WHALEFALLRIB /location_1="Santa Cruz Basin" /region_1="Pacific Ocean" /country_1=USA /water_depth_1="1674 m"
TGGGAAGCCCCGCGTTTCTCCAACATCGTTTAAGCTAATACCATTCGCACATATCCCCAGAATACTCCGTCAAACCAGCATGGGGATTTCCCCACTCCTATTTTAGCGACAGGTCATATCCCCCACAATCACCAAATGACATTTAAGTGATTAAATGATTGATCGATCATTATGCCGGAATAATAATAATATTATTCTTATATTACAATAGGTTATCTCACATATCATTATCATCCCTGTAGTTCTTATCAGTCTGGCACCAACATTGCTCATTAAGTGAGATAAGTGTCACAGGGGAAT
>Regulatory_Region_NCBI_READ_1593684478 /ti=1593684478 /jgi_project_id=3634298 /library_id=CAM_LIB_WHALEFALLRIB /mate=Regulatory_Region_NCBI_READ_1593684477 /sample_id=CAM_SMPL_WHALEFALLRIB /sample_name=WHALEFALLRIB /sample_depth="1674 m" /number_of_sites=1 /site_id_1=CAM_SITE_WHALEFALLRIB /location_1="Santa Cruz Basin" /region_1="Pacific Ocean" /country_1=USA /water_depth_1="1674 m"
TCCAGTTATATTAAAAAATATGGGCTTACATCTGGTTATCTTAAAGGGTTCCAGGAGCTTGAAAAGATAAATGAACTGAAATTAAAGAAAGCACCTGAAAGGGATAATTAAAGAGAAAACCAGAATGAACGAAACAAAATTAATTGAAAAACTCAAACTGATTGAGGCTCTTTTTGCAGGGGCAACGACTGAAGGCGAGAAGGATGCTGCCTTTAATGCGCTTTTAAGGATAAAGGAACGGCTAAAAGAGGTCCAGAAAACAGATCCGCCGGTTGAATACAAATTTACCATGTCGGACAT
>Regulatory_Region_NCBI_READ_1593684568 /ti=1593684568 /jgi_project_id=3634298 /library_id=CAM_LIB_WHALEFALLRIB /mate=Regulatory_Region_NCBI_READ_1593684567 /sample_id=CAM_SMPL_WHALEFALLRIB /sample_name=WHALEFALLRIB /sample_depth="1674 m" /number_of_sites=1 /site_id_1=CAM_SITE_WHALEFALLRIB /location_1="Santa Cruz Basin" /region_1="Pacific Ocean" /country_1=USA /water_depth_1="1674 m"
AAAATATACCATTTTGACGACAATCAATATTTCNTATTTAATCTTTTTTAAAAAGTAATGTCATTATAATATTTGATATTAAAACAATAAGGAGATGACAATGAATGTGACATATGGTGCTAGAGATATAGTAAGAAACCCATCACTTCTTAGAATTGAGCCTAATGACAGCTACATGATAGAAGATAAAAAGTCACATAAACAGCTTGGTGTTTACATAGGTATTGATTTAGCTAAAGAGTTTTTTGAGTATGAAAAAAAACGAAAACTTCTTCAAAGTGCAAAAAAAATAAAACAACA
>Regulatory_Region_NCBI_READ_1593684606 /ti=1593684606 /jgi_project_id=3634298 /library_id=CAM_LIB_WHALEFALLRIB /mate=Regulatory_Region_NCBI_READ_1593684605 /sample_id=CAM_SMPL_WHALEFALLRIB /sample_name=WHALEFALLRIB /sample_depth="1674 m" /number_of_sites=1 /site_id_1=CAM_SITE_WHALEFALLRIB /location_1="Santa Cruz Basin" /region_1="Pacific Ocean" /country_1=USA /water_depth_1="1674 m"
GAATGTATGAGAAATAATTATTCAGCAAATGAGCTAAAAGAAATAATGAATAACATCGAAGAATATGCGGGGGGAAAAAGCATTTCTCTGATTCAACTAAAATCACTTGCCCCTTTCAAGGAAGATCCTTCGGAGGTCTCGACAATAGACTTAAAGCATGGTGGTAACTAAGAAATGGGCGGCAGGAACCTGCCGAACCAGCGCATTAACTCAGACGGGAAGAACGCTTGCGGCCTGACGGTCTAGTTCGGTGGCCCGCTGGTTATGCAAACGTTATACGGCTTAAGGAAAATCAAATGG
>Regulatory_Region_NCBI_READ_1593684627 /ti=1593684627 /jgi_project_id=3634298 /library_id=CAM_LIB_WHALEFALLRIB /mate=Regulatory_Region_NCBI_READ_1593684628 /sample_id=CAM_SMPL_WHALEFALLRIB /sample_name=WHALEFALLRIB /sample_depth="1674 m" /number_of_sites=1 /site_id_1=CAM_SITE_WHALEFALLRIB /location_1="Santa Cruz Basin" /region_1="Pacific Ocean" /country_1=USA /water_depth_1="1674 m"
AGGTACCAGGCCTTGTCCTTATTCATCCATGAGGGAACAAAGTCTTGGCCTGGTAGAGATAAGCTCCTGATAGTAGGAACTTAAAGATGGCCGAAAGACCATGGTTAAGGTGGTTAGCCTTGCCTGCGCAAACGTGCTACTCCAGGGATCAGGCACCATATCCGTGGTACCTAATATATATACAAGTTCAATGCCAGAAGTGACTCAGTGCAACTTACTGAAAAGAGAAAATGTTCATATGAATTGACGCCTAAACAACACTTTCGGTAGCATTAAGTTACCAGTAAAAATAAGGCATTA
>Regulatory_Region_NCBI_READ_1594417230 /ti=1594417230 /jgi_project_id=3634300 /library_id=CAM_LIB_WHALEFALLBONE /mate=Regulatory_Region_NCBI_READ_1594417229 /sample_id=CAM_SMPL_WHALEFALLBONE /sample_name=WHALEFALLBONE /sample_depth="560 m" /number_of_sites=1 /site_id_1=CAM_SITE_WHALEFALLBONE /location_1="W. Antarctic Peninsula Shelf" /region_1="Antarctic Peninsula" /water_depth_1="560 m"
TTGAGGTTAAATTATACAATTTAGTACAAATCAAACCTATTTATCTATATAAAAGTATAGACGGATTATCAAATAATTATGATCTATCTAAATGGCATCAAGATCCAGATGGTTTAATAGAATCTTTATTTTTTGAATACCATTATCCTTGCTCTAGCTATTTAGTCATTTCAAAAGATGGCGAATTTACTAGTAAGTTTGGAGAGTCTAATTATTCTGAAATTTTAGCAACAACCAAAAGGCTTAATCAATAGTTAATAACTACTAACAAAACCCTTTTATTTAGTTAACTTATTCACT
>Regulatory_Region_NCBI_READ_1594417252 /ti=1594417252 /jgi_project_id=3634300 /library_id=CAM_LIB_WHALEFALLBONE /sample_id=CAM_SMPL_WHALEFALLBONE /sample_name=WHALEFALLBONE /sample_depth="560 m" /number_of_sites=1 /site_id_1=CAM_SITE_WHALEFALLBONE /location_1="W. Antarctic Peninsula Shelf" /region_1="Antarctic Peninsula" /water_depth_1="560 m"
GCTGAGGAACTGCGCTTAATCAGAAGACCTGGACAGCGAGTGGTAACGACAAAGAAGACGTACTTTTTATCTGTCAAAAGTCTTAATATAGTCGTTTCAATATAATTTGGATACAAGCAAGGCGAGTGAAATTACTACAAATAGTAGGCTAAGCGAAACTGGCACCGTATACAATTTATAGGGCATTAACTCTAGTCAAAGAAGTCTAAAATGAGTACAAGGCAGCCGACTACAGATTGTACAAATAGCACCTTTAAGGAGGGGAACACCGTAGTCGTTTAGTAGTTCTCTGACTATATA
>Regulatory_Region_NCBI_READ_1594417265 /ti=1594417265 /jgi_project_id=3634300 /library_id=CAM_LIB_WHALEFALLBONE /mate=Regulatory_Region_NCBI_READ_1594417264 /sample_id=CAM_SMPL_WHALEFALLBONE /sample_name=WHALEFALLBONE /sample_depth="560 m" /number_of_sites=1 /site_id_1=CAM_SITE_WHALEFALLBONE /location_1="W. Antarctic Peninsula Shelf" /region_1="Antarctic Peninsula" /water_depth_1="560 m"
TCGATTACCAATGCGACATAGGTGGGCCGGTGTGGTTTAGCCGTTGCCCTATTATGAGGGAAATCAAAAAGGAGCGCATATAAAAGCGCGGCTATACGATAGAGACGTTTGTTGGGCATCGTTTCTGCTCCGGTGCGTGTATAATAGGCAGGGTTTATTGACAGTGAAGTCCTCGATCGAGTCGGCAGCCTAAGAGGGATGATTGTCGCACGCCCGTTGCTCATCAAGTATGGGCCACCATTTGCGCGCCCGACCGGCGCCTGCTTCCCGTTCTATGTCAGGTCGTTTCCCAAAAGGCCG
>Regulatory_Region_NCBI_READ_1594417283 /ti=1594417283 /jgi_project_id=3634300 /library_id=CAM_LIB_WHALEFALLBONE /mate=Regulatory_Region_NCBI_READ_1594417281 /sample_id=CAM_SMPL_WHALEFALLBONE /sample_name=WHALEFALLBONE /sample_depth="560 m" /number_of_sites=1 /site_id_1=CAM_SITE_WHALEFALLBONE /location_1="W. Antarctic Peninsula Shelf" /region_1="Antarctic Peninsula" /water_depth_1="560 m"
AATCCCTGAAGGATTGCGGGAAGACCTTCTGCAATGAACGAATAACGATCGGCGTGGAGTTCACCATTAAAGTGCCGCTCCGTTTGGCGGCGGTTTCAATCATATAGGCAATGGCTTTGCCGCCGCCGCCGCCGGACATGTTCTCATATGTTGCCGAACCCACAATACCGGCTTTTGTAAGGGCCTCGCCCGTGCCGCGGGCGGTACCGTCCCAGCCGCCTCCGGCGCCGCCGGGAATAACGAAATGAAGCTTGTCGAGATCAGACGCCTGAACCGGCGCCGCAAGAGCCAGACCCAGTA
>Regulatory_Region_NCBI_READ_1594417305 /ti=1594417305 /jgi_project_id=3634300 /library_id=CAM_LIB_WHALEFALLBONE /mate=Regulatory_Region_NCBI_READ_1594417304 /sample_id=CAM_SMPL_WHALEFALLBONE /sample_name=WHALEFALLBONE /sample_depth="560 m" /number_of_sites=1 /site_id_1=CAM_SITE_WHALEFALLBONE /location_1="W. Antarctic Peninsula Shelf" /region_1="Antarctic Peninsula" /water_depth_1="560 m"
AAATAAGGGATTAATTATACTTTATAAAGTTAAGAATAAAACATAATTAATAATCGTTGAAAGCACGTAGCTTATCGAAAATAACATAGCTATACATCGTTTNTTCAGATATTTCTGTCTAATCTAAATTTTAAAACTCTAAAAACAAAATGAATTACAACCTTAATTTTGACCTTTAAAACGCTATTAGCCAATTATTAATTCGTTAATTTTAAGAGACTTAAATACAACTATTCACTTCAAATCTATAAAACTGAATACATCACTTTTTTAAAAAACATTACAATATTACAACCGCTA
>Regulatory_Region_NCBI_READ_1594417349 /ti=1594417349 /jgi_project_id=3634300 /library_id=CAM_LIB_WHALEFALLBONE /mate=Regulatory_Region_NCBI_READ_1594417348 /sample_id=CAM_SMPL_WHALEFALLBONE /sample_name=WHALEFALLBONE /sample_depth="560 m" /number_of_sites=1 /site_id_1=CAM_SITE_WHALEFALLBONE /location_1="W. Antarctic Peninsula Shelf" /region_1="Antarctic Peninsula" /water_depth_1="560 m"
AAGGCAGAAGCTGAAATAAAAACAGCGACGCTATCTGGCGCCGCATTCGTTCCCCGCGCTAATGGTGAAAAGGCCGATGAATGTCAAGAAAAAGCCTGCACCGCCATCCGGACGATAAACTTCATCCCGTTTACCACTTCTTAACCATGTTTTTGCAATGATATCATTGAAACAGGGGCAGTTGCGATGAACCATGATCAAAATCTATTTGTGCAGGCGGAAATGCAGGCTTTGCTCGACGATCTGCCCCTAGAATTGGTTGTCAGGCACCCGGTGCAATTTCTTATGCATCTCGACCAT
>Regulatory_Region_NCBI_READ_1594417409 /ti=1594417409 /jgi_project_id=3634300 /library_id=CAM_LIB_WHALEFALLBONE /mate=Regulatory_Region_NCBI_READ_1594417408 /sample_id=CAM_SMPL_WHALEFALLBONE /sample_name=WHALEFALLBONE /sample_depth="560 m" /number_of_sites=1 /site_id_1=CAM_SITE_WHALEFALLBONE /location_1="W. Antarctic Peninsula Shelf" /region_1="Antarctic Peninsula" /water_depth_1="560 m"
CCGACACTAGATGGATCACAGACTCGGCTCGAGTTGGTCTCACATGCTATTAATAAGAATCTGACACAAAGTATGGTTAACGATAAAAGTTATGCTAGCCTTTATTTTGGTTATAGGTTACGCCTCCAAATTTTTTAAAACGAACGGTAGAACAAATAGAATCCACCATAGGCTTATAAAAAACAATCAAACAAATTGAAAACCAACTGGTTAAATATATTTAATCAAATTAGTTATTATGGTTAAGGTGTTATATATTTAATCAATAATCGCTATTAACCAACCACTAAATAAATATGA
>Regulatory_Region_NCBI_READ_1594417473 /ti=1594417473 /jgi_project_id=3634300 /library_id=CAM_LIB_WHALEFALLBONE /mate=Regulatory_Region_NCBI_READ_1594417472 /sample_id=CAM_SMPL_WHALEFALLBONE /sample_name=WHALEFALLBONE /sample_depth="560 m" /number_of_sites=1 /site_id_1=CAM_SITE_WHALEFALLBONE /location_1="W. Antarctic Peninsula Shelf" /region_1="Antarctic Peninsula" /water_depth_1="560 m"
CCATAGCTGAATGCTTGAGCTCTCTTAATCCGCGGCCGTTAGACGGCAACCTTGAGAGTTTAGCAGAATAGCGGCGCGCGCAGAACTACCCGGAAAGCGAGTCAACGATCGCTGGAGCAATGACGAGCAGCACCGCCGTCGCTGCAAGCGCGGTCGCTCCCCCGGCGACAAGCGACACTCGAAAGCGGCGGCGTGCCAAATCCACTTCGGCGCGAAGTCGCTCAAATCGTGCAGTCAGCCGCACACTCGCATTGGTTGCAGCGGGATGTACCTGCCAACCACTAAGTCGGCTGGCGTCTG
>Regulatory_Region_NCBI_READ_1594417536 /ti=1594417536 /jgi_project_id=3634300 /library_id=CAM_LIB_WHALEFALLBONE /mate=Regulatory_Region_NCBI_READ_1594417537 /sample_id=CAM_SMPL_WHALEFALLBONE /sample_name=WHALEFALLBONE /sample_depth="560 m" /number_of_sites=1 /site_id_1=CAM_SITE_WHALEFALLBONE /location_1="W. Antarctic Peninsula Shelf" /region_1="Antarctic Peninsula" /water_depth_1="560 m"
GCGGAATACGCACATACTTCAGCTGTCCGCCGTCTGGGGGCCCAGACGTTGCGGCCTGAAATGCCCTTGGGGTGGACCAGCAAGTGGCCGTCGTTCAGAACCAAACTGTTGACTCCCCAAACCCTTCCATCCGGAAGGCACCCTTCGAGCCACCCAACGATAGCCGGGTTGTCAAGTGGTCAGAGGCCTATACACGGTGCCCGACGAAGCCACTTCCAAGAAACGAATCGGGGACTGCCTCCCGGCATCCTATGGCTGGCTTCCGGCAGGGCCTGGGGAAATCCCTGTTGCCTTAAAATT
>Regulatory_Region_NCBI_READ_1594417805 /ti=1594417805 /jgi_project_id=3634300 /library_id=CAM_LIB_WHALEFALLBONE /mate=Regulatory_Region_NCBI_READ_1594417806 /sample_id=CAM_SMPL_WHALEFALLBONE /sample_name=WHALEFALLBONE /sample_depth="560 m" /number_of_sites=1 /site_id_1=CAM_SITE_WHALEFALLBONE /location_1="W. Antarctic Peninsula Shelf" /region_1="Antarctic Peninsula" /water_depth_1="560 m"
TTATATTTTACAATAAAAAAAATTGCTTTTTATTGTTTAAAAAGTGTGGAACGTTTAGTTAAATCCTTAATTAACTTTTCATCTTCTTCACTTTCTAGTAATGTATTGTAGTTTTCCCAAAATGTTTTATCGTAAGGTTTTATAGAAAAAATATCCGAATCCCAGTCTTGATTTAAAGCTGCTTGCACTTGTTCTTGATCTTGAATTATCTCAGTAAACAAAATTTCTTGTACTGTATAATAAAACCGTTCTTCTTTATTAAAAAGCGCTTCCTCTTCTTTATCAATTTTACCTACTGGC
>Regulatory_Region_NCBI_READ_1594417814 /ti=1594417814 /jgi_project_id=3634300 /library_id=CAM_LIB_WHALEFALLBONE /mate=Regulatory_Region_NCBI_READ_1594417813 /sample_id=CAM_SMPL_WHALEFALLBONE /sample_name=WHALEFALLBONE /sample_depth="560 m" /number_of_sites=1 /site_id_1=CAM_SITE_WHALEFALLBONE /location_1="W. Antarctic Peninsula Shelf" /region_1="Antarctic Peninsula" /water_depth_1="560 m"
ATGGGCTTCATGTTATTCAGCCTGCGGTGTTCTATCTCCAGGATGGTGGGGCAGGATGTTGATAATAGTTAGGCTTGATGTTTGCGCAGTTGCCCGTAACAATGGTATGTAAGTGGATATTCGAAAAACGTGCAAACGATGATTTGAAAGGTGAGTTGATATGGAAGGTAATGGAAAAATGAACAGCGAAGTTGATGTTGAAAAAAAACAGAACGACCAGGGCAAAAAGAAGACTTGGGGGACGCCTGAACTTACCAGCTATGACTATGGGACTTTGACGCAGGGTGGAGCGAACCTCAG
>Regulatory_Region_NCBI_READ_1594417927 /ti=1594417927 /jgi_project_id=3634300 /library_id=CAM_LIB_WHALEFALLBONE /mate=Regulatory_Region_NCBI_READ_1594417928 /sample_id=CAM_SMPL_WHALEFALLBONE /sample_name=WHALEFALLBONE /sample_depth="560 m" /number_of_sites=1 /site_id_1=CAM_SITE_WHALEFALLBONE /location_1="W. Antarctic Peninsula Shelf" /region_1="Antarctic Peninsula" /water_depth_1="560 m"
GACTACAAATAGCGAAACCAGATCTATTGCGCCGCAAGACAGTACATCAACCTCAGCCAATAATGATAATAGCGCTGAGCAGAACAGCAGTACGCAAACTCAAGAATCTAAAAAAGTAAGTAAGCAAAACGATAGCATTCAAGCAACAGAAAAAACGGATGTTTTCGCTGAAATGCTAGCGGATTTGGTCGAGGAAGTATTGTATAAATAGCTTAGTTTTTAGCAGCAATGTTAGCCGAAAAGTTATGTGCTATAGGTCATTTAAGCCTAAATCAAATACACCAAAATAAGAACGATAAT
>Regulatory_Region_NCBI_READ_1594418002 /ti=1594418002 /jgi_project_id=3634300 /library_id=CAM_LIB_WHALEFALLBONE /mate=Regulatory_Region_NCBI_READ_1594418001 /sample_id=CAM_SMPL_WHALEFALLBONE /sample_name=WHALEFALLBONE /sample_depth="560 m" /number_of_sites=1 /site_id_1=CAM_SITE_WHALEFALLBONE /location_1="W. Antarctic Peninsula Shelf" /region_1="Antarctic Peninsula" /water_depth_1="560 m"
CCGCTTGCGCGCTGCAAGACCGTGGGAATCGACACCCGCGTGCAGCTCGGGCGCAGGGGATGGGGTCAGGTGTCCCACCCGACGACGATCCGCTCTCGGGACACCGCCAAAGTGTGAGCTATGGCACTCCGCTTGCACTTGACACGGACGGCCCCGGCCAGGCGCTTGGGAGTGAATCGGTCGGAGTCGGGTTCGTACCCGCATCGTGTGCGGTCGCGGNCCCCCCCCAGCGTCGAGCGTGGGTGCGCCCGGCGATGCGCCGNAACACCGTTCGGCAAGGAACGGCGGGCGACTCTGATC
>Regulatory_Region_NCBI_READ_1594418077 /ti=1594418077 /jgi_project_id=3634300 /library_id=CAM_LIB_WHALEFALLBONE /mate=Regulatory_Region_NCBI_READ_1594418078 /sample_id=CAM_SMPL_WHALEFALLBONE /sample_name=WHALEFALLBONE /sample_depth="560 m" /number_of_sites=1 /site_id_1=CAM_SITE_WHALEFALLBONE /location_1="W. Antarctic Peninsula Shelf" /region_1="Antarctic Peninsula" /water_depth_1="560 m"
CTCCCCCCCCCCCCCCCCCCTCCCCCCCCCCACCCCCCACCCATCCCTCCACACTCCCAACACCGAGCCACGACCAAATAACCAACCAACCCATACACGCACGACAATAAAAGAGAAACCAACAAAAAGCAACAACAAAANNNNNTTGTGCGCCTTCTTTGAGGCTTTGAATCGGTCGAGATACTATTGTGATTGAGTCAGTAGAGCAATTAAACGGACAATTATTAATAGAGCAAAATGAACCCAAGGTTGTCGATTTTTAATTACGCTTCCCATAATAACAAATCAAGGAGTTAACTA
>Regulatory_Region_NCBI_READ_1594418088 /ti=1594418088 /jgi_project_id=3634300 /library_id=CAM_LIB_WHALEFALLBONE /mate=Regulatory_Region_NCBI_READ_1594418087 /sample_id=CAM_SMPL_WHALEFALLBONE /sample_name=WHALEFALLBONE /sample_depth="560 m" /number_of_sites=1 /site_id_1=CAM_SITE_WHALEFALLBONE /location_1="W. Antarctic Peninsula Shelf" /region_1="Antarctic Peninsula" /water_depth_1="560 m"
TTGAGGGCATTACTGCCGTACATTTTAACCCACGCTTAAGGGGGATGTTGACCCGAAGCGGACTTTCAGTTCATCGCGTTGCAACGATATACCCTTGTAATTGGCGATGTAAATGACTAAGTAAGTCATCAATGATGCATCATGATTTGGAAAAAGTGCATCGTCAGAGCTTCCGGTTAGAGTAAGCATTCGCTGGTCAGATTGTTGTGCCAAAGCACACAATCTCGATAGAACGAAACAATCCTTTTCTGACAATCTGCGATACCGAACAGCGCAACGGGTTTGCGCCGCAATGGATTC
>Regulatory_Region_NCBI_READ_1594418123 /ti=1594418123 /jgi_project_id=3634300 /library_id=CAM_LIB_WHALEFALLBONE /mate=Regulatory_Region_NCBI_READ_1594418122 /sample_id=CAM_SMPL_WHALEFALLBONE /sample_name=WHALEFALLBONE /sample_depth="560 m" /number_of_sites=1 /site_id_1=CAM_SITE_WHALEFALLBONE /location_1="W. Antarctic Peninsula Shelf" /region_1="Antarctic Peninsula" /water_depth_1="560 m"
TGGCTTCTTGCGATTTGATTGTATAATTATCTGGGTTCATATATAGTATGTGTTTTTTAATTTCCGCGTAAGCGAAAACCTTAAGTTTATTATTGTTTACGAGTGCTATATTTCAATTACCTTACCAATTGTAATTGCAATACAAAATGTCGCTTTGGTCTGGTTTTTAGCTGACTTTTAGTCAGTTGATGGTTTCGTTTTATTTCTATGTAAGTTAATCAAAACCTTTCGACATAATCTATGATATGTATCATAAAAATGATATTTTTGTTTAACTTATAGCGTTAATTTGCTAAAAAG
>Regulatory_Region_NCBI_READ_1594418147 /ti=1594418147 /jgi_project_id=3634300 /library_id=CAM_LIB_WHALEFALLBONE /mate=Regulatory_Region_NCBI_READ_1594418146 /sample_id=CAM_SMPL_WHALEFALLBONE /sample_name=WHALEFALLBONE /sample_depth="560 m" /number_of_sites=1 /site_id_1=CAM_SITE_WHALEFALLBONE /location_1="W. Antarctic Peninsula Shelf" /region_1="Antarctic Peninsula" /water_depth_1="560 m"
CGCTGNCATATTTTNGAGCGCTGCNCGCATATTCGCGTCAGCACGCCGTCTTGGGTCATAGCTAGGCACNNCAAATACGAAGCTTGACCTATCGGCGTCCATCGGCGGCGCGGTTCCTTGCAACCGGTCAAGGCCCGGAAAATCCTCGNAGGCCAGGCAATTCTGGGTTAAATCCTCCGGGGATATTTGCCTCGCGTCCATCCAGAATAGGAACAATCCATAGCGCATTTGGCTTGAATTCCGCCGGGCATTCTAAGCGGCCCGGCGCCGGGCTAGCGTTTGCTTCGCAAATTGCCGAAG
>Regulatory_Region_NCBI_READ_1594418257 /ti=1594418257 /jgi_project_id=3634300 /library_id=CAM_LIB_WHALEFALLBONE /mate=Regulatory_Region_NCBI_READ_1594418256 /sample_id=CAM_SMPL_WHALEFALLBONE /sample_name=WHALEFALLBONE /sample_depth="560 m" /number_of_sites=1 /site_id_1=CAM_SITE_WHALEFALLBONE /location_1="W. Antarctic Peninsula Shelf" /region_1="Antarctic Peninsula" /water_depth_1="560 m"
TTTTGCAATGAACGCTGCTTTTATGGCTATTATTTCTGCAAAAAAAGCGTAAATAGAAAATAGTGAGAAAGCACCAAGTACAGGCCCAAATACAAAAATTATTGAAAAAGGCTTTTCAATTTCCATCCATCCTTTACTTCCTGCTAAAGTAGCCATGGCCAGGTAAAAAGGCATGGGTAACATATTTAGAGAAGACATCAAAAGCCTGTAATAAATTATTCCCTTTTTAGTTTCCTTTACTTAAACTTTTGCGGCCCGCATAAAAGATATAAAGTCAAAAGTCACAATGCGTACTTAATT
>Regulatory_Region_NCBI_READ_1594418274 /ti=1594418274 /jgi_project_id=3634300 /library_id=CAM_LIB_WHALEFALLBONE /mate=Regulatory_Region_NCBI_READ_1594418275 /sample_id=CAM_SMPL_WHALEFALLBONE /sample_name=WHALEFALLBONE /sample_depth="560 m" /number_of_sites=1 /site_id_1=CAM_SITE_WHALEFALLBONE /location_1="W. Antarctic Peninsula Shelf" /region_1="Antarctic Peninsula" /water_depth_1="560 m"
TAAAGGCCAGCGCGGGCCGTCGCCAGCGGTATGATAAAGCCATCGTCGGTCGTGTACACGCATGTCGCACCCTATCCCCCTTGGACAAGCTCTGCCCGTGCAGACATGCCGACAGCAGGGCGACACGATAGATTTAACATCTTGTAGCTAAGAGATCCCGAACGCGTCACGAGAGCGCTTGCATCCGGGTCCTTGCCTATCGCCAGATGGTCAAGCGGGAATGCGGCGGTTTCGAGAGCAATGTTCAATTTTTGACCTATGGGAAAAAGAGCAGATTTGTGACAGATACGACCTTAACCA
>Regulatory_Region_NCBI_READ_1594418459 /ti=1594418459 /jgi_project_id=3634300 /library_id=CAM_LIB_WHALEFALLBONE /mate=Regulatory_Region_NCBI_READ_1594418458 /sample_id=CAM_SMPL_WHALEFALLBONE /sample_name=WHALEFALLBONE /sample_depth="560 m" /number_of_sites=1 /site_id_1=CAM_SITE_WHALEFALLBONE /location_1="W. Antarctic Peninsula Shelf" /region_1="Antarctic Peninsula" /water_depth_1="560 m"
TATTTAGCTCTTATTTAGTTGCTTTCTTTTTGTTAGCAACAGTTTTTCTTTTACCTTTTCTAGTTCTAGAATTATTCTTTGTTCTTTGACCTCTTAACGGAAGTCCTATTCTATGACGAATACCTCGGTAACAACCAATATCCATTAAACGTTTAATGTTTAATTGAGTATCTGAACGAAGTTCTCCTTCAATGGTGTACGATCCTGTCTGTTCTCTAATTCTTCCTATTTCATCATCTGTCCAATCTTGAACTTTTGTACTTTCATCCACTTTTGCAATTGCTAAAATCTCTTTAGCTC
>Regulatory_Region_NCBI_READ_1594418502 /ti=1594418502 /jgi_project_id=3634300 /library_id=CAM_LIB_WHALEFALLBONE /mate=Regulatory_Region_NCBI_READ_1594418503 /sample_id=CAM_SMPL_WHALEFALLBONE /sample_name=WHALEFALLBONE /sample_depth="560 m" /number_of_sites=1 /site_id_1=CAM_SITE_WHALEFALLBONE /location_1="W. Antarctic Peninsula Shelf" /region_1="Antarctic Peninsula" /water_depth_1="560 m"
AAGTCTTAAAGCACCTTCAAGGTGATAAAGTTATTGGTTTTCAAAAAGAAAAGAAGAAAAGGTTACCGTAAGAAAAACGGACACAGACAAGCCATTTCTGAAATCGTAATTGGAGATATTTTAACTTCAGGAGCAAAAGCTGCTCCAAAGAAAGAAACTAAAGCTGAATCTAAAGTAGAAGCGAAAGCAGATGCTAATCAAGATTTAAGTAACTTAACTGTTGCTGAATTAAGAGATATGGCTAAGGCGAAAGAAATTTCAGGATATTCTTCTATGAAGAAGGCTGAATTAATTGCTGCA
>Regulatory_Region_NCBI_READ_1594418513 /ti=1594418513 /jgi_project_id=3634300 /library_id=CAM_LIB_WHALEFALLBONE /mate=Regulatory_Region_NCBI_READ_1594418512 /sample_id=CAM_SMPL_WHALEFALLBONE /sample_name=WHALEFALLBONE /sample_depth="560 m" /number_of_sites=1 /site_id_1=CAM_SITE_WHALEFALLBONE /location_1="W. Antarctic Peninsula Shelf" /region_1="Antarctic Peninsula" /water_depth_1="560 m"
GTATGGCAAAAAAGAAGCTTGTATGATTCCTACTCCAGAATTAAAAGCTAAATTTTTAAATTAATAAGCTTTGACTCATCCAAAGTTATACTTCCCTCATTAAAAACACCTGTTTACTCAATTACAATTTTATAACACTAGCTAGTCTCTTAACTTTGAGTATGAGGTTGGTTATAGCCTCAAAACAGTTATGTTAACTCAAGCCTAACTTCTGTTAGTTAGGAATAGATTGCGTTTTAGTTTAAGGAATGTCTAACCTTTAATTAGCATAGTATTATACTTAGGACAAAAAACTGTTTT
>Regulatory_Region_NCBI_READ_1594418610 /ti=1594418610 /jgi_project_id=3634300 /library_id=CAM_LIB_WHALEFALLBONE /mate=Regulatory_Region_NCBI_READ_1594418611 /sample_id=CAM_SMPL_WHALEFALLBONE /sample_name=WHALEFALLBONE /sample_depth="560 m" /number_of_sites=1 /site_id_1=CAM_SITE_WHALEFALLBONE /location_1="W. Antarctic Peninsula Shelf" /region_1="Antarctic Peninsula" /water_depth_1="560 m"
CACAACTTTGGCCAAGGATCCTCAATAGGAGAAATGCACTTGTACCACAGAGCTCACTGGCACGAAGGTAAATTACACTACAGAGGTCAAGTTTTAGTTGATAAAACTGAAGAAGCAGAAGCTTAAGACTTTTTTAAATTATACAAAGCTCCCACTTCATTAGAAGTAGGGAGTTTTTTTTAGCTCAATTTGTTTATTATCTCTATGTTGTACAAATGATTTAAGAGGTAAGTTCTATTTGTTCAGCAAAAGGAAATTTTCAAAAACCAGATAACTTTAAGAGAAAAGTCGCTGAAAATC
>Regulatory_Region_NCBI_READ_1594418679 /ti=1594418679 /jgi_project_id=3634300 /library_id=CAM_LIB_WHALEFALLBONE /mate=Regulatory_Region_NCBI_READ_1594418678 /sample_id=CAM_SMPL_WHALEFALLBONE /sample_name=WHALEFALLBONE /sample_depth="560 m" /number_of_sites=1 /site_id_1=CAM_SITE_WHALEFALLBONE /location_1="W. Antarctic Peninsula Shelf" /region_1="Antarctic Peninsula" /water_depth_1="560 m"
CCCCCCTCCCCCCTTTTGGGAAACCCCCTGGGGGAAAAACCGGGTTCCCGCCCGGATTTTTCTTTTTCCAAAAAATTTACCCCAACGGGGGGGTTTTCTCCGCCCTTTGGCATTTCCCCAAAAACCGGAAAAAATGGGGGGACCCGCCCCTTGGGAAAAAACAGTGTGTTTTCTCTCCCCGGGGGGAAAACCCGGTTTTAAAAACGGGCAAAAAAGGGGGGGTTTTCTTGGGGGGCCCCCCCCAATTATTTTCCCAAAAAAAATTTTTTGGGGGGGGTTTGTTACAAACTTCTCAAAAAA
>Regulatory_Region_NCBI_READ_1594418715 /ti=1594418715 /jgi_project_id=3634300 /library_id=CAM_LIB_WHALEFALLBONE /mate=Regulatory_Region_NCBI_READ_1594418714 /sample_id=CAM_SMPL_WHALEFALLBONE /sample_name=WHALEFALLBONE /sample_depth="560 m" /number_of_sites=1 /site_id_1=CAM_SITE_WHALEFALLBONE /location_1="W. Antarctic Peninsula Shelf" /region_1="Antarctic Peninsula" /water_depth_1="560 m"
ATCGGCGACAGCAACAGGAAGAGCATTGTGGAAATATCCGGTAACACCATCCTTATCACCGGCGGCGGCAGCGGCATCGGCCGGGCGCTGGCCCATCGTTTCAACGACCTCGGCAACGCCGTGATCGTGACCGGCCGGCACATAGCCCCGTTGACAGAGACGATCGGGGAGCGAAAGCATATGTCGCGCTATCTGCTTGACGTGGAAGACCCGGCAGCGATCCAGTCCTTCGCCGACTCATTGCTCCGGGACCATCCAGGGCTGAACGTCTCATCACAATGCCGGGTTGATCGATATGAG
>Regulatory_Region_NCBI_READ_1594418726 /ti=1594418726 /jgi_project_id=3634300 /library_id=CAM_LIB_WHALEFALLBONE /mate=Regulatory_Region_NCBI_READ_1594418727 /sample_id=CAM_SMPL_WHALEFALLBONE /sample_name=WHALEFALLBONE /sample_depth="560 m" /number_of_sites=1 /site_id_1=CAM_SITE_WHALEFALLBONE /location_1="W. Antarctic Peninsula Shelf" /region_1="Antarctic Peninsula" /water_depth_1="560 m"
ATGATGGGTAGCGATGAATTATATAGAACTGATAGCAACATCGAATCGATCTATAGAAAATCGCTGTAGCAGTTGCAATCAGCATACAAAAACAGCGTTATCTATCTAATGTATGGCTTGAAATTTAAAAATTCTCTACCATAATGAAGGCAAGACTTTCATTACTTTTATTTACTACCTTCCACAAAAACAACAATAATAACGCCGTCATTTTTATCATCTACAATCTTTTTATCACCTAAACACTGTAATTCCACTAACTATTTTATCTCTGCAACCCGCCACGCAATTAAAACCAAA
>Regulatory_Region_NCBI_READ_1594418826 /ti=1594418826 /jgi_project_id=3634300 /library_id=CAM_LIB_WHALEFALLBONE /mate=Regulatory_Region_NCBI_READ_1594418827 /sample_id=CAM_SMPL_WHALEFALLBONE /sample_name=WHALEFALLBONE /sample_depth="560 m" /number_of_sites=1 /site_id_1=CAM_SITE_WHALEFALLBONE /location_1="W. Antarctic Peninsula Shelf" /region_1="Antarctic Peninsula" /water_depth_1="560 m"
GCTGGCCCCTGCGTGCGGCGAGTTTCGACCAATACGACAGCTTCGAACGGCGCGGCGAGGATTTCGCCACCCAGGTTGCGGCGCTGACCTGACCCAGACGTGCGACGGGCAGGACCGCGGCGTTCTGCCCGTCGTGATGACTTGTCCTTAGTATACCGTACCGACTGTCCGGACGGTTTAGCAGACAGCCGCACAGGCGATGAAACATCGGTCCTGCCCAGCAAGGCGACAGACGGAGGGGCTGGACGCCGGGCATCCGCGTGGCGATGATGTGCTCGACAAACGGGCAGCGTGCCCGAA
>Regulatory_Region_NCBI_READ_1594418982 /ti=1594418982 /jgi_project_id=3634300 /library_id=CAM_LIB_WHALEFALLBONE /mate=Regulatory_Region_NCBI_READ_1594418983 /sample_id=CAM_SMPL_WHALEFALLBONE /sample_name=WHALEFALLBONE /sample_depth="560 m" /number_of_sites=1 /site_id_1=CAM_SITE_WHALEFALLBONE /location_1="W. Antarctic Peninsula Shelf" /region_1="Antarctic Peninsula" /water_depth_1="560 m"
GGCGGCAGCGCGCAGATAAAGGCTGTTTTCACGCTGGTCGGCGGCAGGCGGCGGAACACTCTCATTATTTGAATCACTGCCGCCGCCGCTGCTCAAGCAGCCAGACAGCAACAGTGCGAGCAGGCCAAGGCTTAACCCTGAGCGGCGGCGGGTAACTGATTTCATGCGGATACCTTTTTTGTTGTTATGGTCGCTGTGATTGACAGCGTATTTACCAAGCAATAATGAATGTTCGTTCATATTGCAAGCCCGCGCGTAGTTAAGCTTTGCAGCAATCTCGATCTGTAGCCTATAGGTGGC
[truncated: 1,218,410 more chars]
