# Supplementary material for: Adaptation to environmental factors shapes the organization of regulatory regions in microbial communities
Source: BMC Genomics. 2014 Oct 8;15(1):877. doi: 10.1186/1471-2164-15-877 (PMC4287501; doi:10.1186/1471-2164-15-877)
Supplement: Supplementary file 6 — Additional file 6: Table in CSV format listing the number of TFBSs identified for each promoter and the function assigned to the corresponding downstream coding region in Acid Mine. (CSV 542 KB) [file 12864_2014_6783_MOESM6_ESM.csv]

ID_read	Function	assigned	to	the	coding	region	Number	of	TFBS	found	in	the	promoter
JGI_AMD_5WAY_IRNMTN_READ_1704645699	Translation_initiation_factor_2	22
JGI_AMD_5WAY_IRNMTN_READ_1541018284	Not_assigned	22
JGI_AMD_UBA_IRNMTN_READ_1569873934	Beta_lactamase	21
JGI_AMD_UBA_IRNMTN_READ_1569758119	Not_assigned	21
JGI_AMD_UBA_IRNMTN_READ_1569744912	TonB_dependent_receptor	21
JGI_AMD_UBA_IRNMTN_READ_1569727895	Not_assigned	21
JGI_AMD_UBA_IRNMTN_READ_1569689933	Amidophosphoribosyltransferase__EC_2.4.2.14_	21
JGI_AMD_UBA_IRNMTN_READ_1569670025	Carbamoyl_phosphate_synthase_small_chain__EC_6.3.5.5_	21
JGI_AMD_5WAY_IRNMTN_READ_1704648793	Rare_lipoprotein_A_precursor	21
JGI_AMD_5WAY_IRNMTN_READ_1704640762	Not_assigned	21
JGI_AMD_5WAY_IRNMTN_READ_1541020114	iron_chelator_utilization_protein	21
JGI_AMD_5WAY_IRNMTN_READ_1541012219	Serine_phosphatase_RsbU__regulator_of_sigma_subunit	21
JGI_AMD_UBA_IRNMTN_READ_1569870473	DNA_primase_small_subunit__EC_2.7.7.__	20
JGI_AMD_UBA_IRNMTN_READ_1569758732	O_succinylbenzoate_CoA_synthase__EC_4.2.1.__	20
JGI_AMD_UBA_IRNMTN_READ_1569713933	YGGT_family_protein	20
JGI_AMD_UBA_IRNMTN_READ_1569701098	Not_assigned	20
JGI_AMD_UBA_IRNMTN_READ_1569316259	Not_assigned	20
JGI_AMD_5WAY_IRNMTN_READ_1704691790	Transcriptional_repressor_of_the_lac_operon	20
JGI_AMD_5WAY_IRNMTN_READ_1704655544	Flagellar_hook_length_control_protein_FliK	20
JGI_AMD_5WAY_IRNMTN_READ_1704649173	Beta_galactosidase__EC_3.2.1.23_	20
JGI_AMD_5WAY_IRNMTN_READ_1704648877	Thioredoxin	20
JGI_AMD_5WAY_IRNMTN_READ_1704638989	Not_assigned	20
JGI_AMD_5WAY_IRNMTN_READ_1704625291	Not_assigned	20
JGI_AMD_5WAY_IRNMTN_READ_1541030092	Translation_initiation_factor_2	20
JGI_AMD_5WAY_IRNMTN_READ_1541027410	Not_assigned	20
JGI_AMD_5WAY_IRNMTN_READ_1541023867	Not_assigned	20
JGI_AMD_5WAY_IRNMTN_READ_1541017238	Cell_division_protein_FtsW	20
JGI_AMD_5WAY_IRNMTN_READ_1541016938	Transmembrane_component_CbrV_of_energizing_module_of_predicted_cobalamin_ECF_transporter	20
JGI_AMD_5WAY_IRNMTN_READ_1541010754	Acetylornithine_aminotransferase__EC_2.6.1.11_	20
JGI_AMD_5WAY_IRNMTN_READ_1540923612	Not_assigned	20
JGI_AMD_UBA_IRNMTN_READ_1569870853	SSU_ribosomal_protein_S13p__S18e_	19
JGI_AMD_UBA_IRNMTN_READ_1569862055	Not_assigned	19
JGI_AMD_UBA_IRNMTN_READ_1569860600	Cytochrome_d_ubiquinol_oxidase_subunit_II__EC_1.10.3.__	19
JGI_AMD_UBA_IRNMTN_READ_1569826511	Not_assigned	19
JGI_AMD_UBA_IRNMTN_READ_1569811725	Not_assigned	19
JGI_AMD_UBA_IRNMTN_READ_1569758727	Helicase_loader_DnaI	19
JGI_AMD_UBA_IRNMTN_READ_1569757038	Not_assigned	19
JGI_AMD_UBA_IRNMTN_READ_1569750367	ABC_type_nitrate_sulfonate_bicarbonate_transport_system__ATPase_component	19
JGI_AMD_UBA_IRNMTN_READ_1569743934	Arginase__EC_3.5.3.1_	19
JGI_AMD_UBA_IRNMTN_READ_1569739322	tRNA_pseudouridine_synthase_B__EC_4.2.1.70_	19
JGI_AMD_UBA_IRNMTN_READ_1569733154	SSU_ribosomal_protein_S12p__S23e_	19
JGI_AMD_UBA_IRNMTN_READ_1569732877	Not_assigned	19
JGI_AMD_UBA_IRNMTN_READ_1569312698	Translation_initiation_factor_2	19
JGI_AMD_5WAY_IRNMTN_READ_1704684166	Not_assigned	19
JGI_AMD_5WAY_IRNMTN_READ_1704676931	Nitrate_nitrite_transporter	19
JGI_AMD_5WAY_IRNMTN_READ_1704649304	Not_assigned	19
JGI_AMD_5WAY_IRNMTN_READ_1704647168	Not_assigned	19
JGI_AMD_5WAY_IRNMTN_READ_1704641348	SSU_ribosomal_protein_S8e	19
JGI_AMD_5WAY_IRNMTN_READ_1704641248	Translation_elongation_factor_G	19
JGI_AMD_5WAY_IRNMTN_READ_1541014019	Not_assigned	19
JGI_AMD_5WAY_IRNMTN_READ_1541010503	Not_assigned	19
JGI_AMD_5WAY_IRNMTN_READ_1541007634	Not_assigned	19
JGI_AMD_5WAY_IRNMTN_READ_1541007292	Not_assigned	19
JGI_AMD_5WAY_IRNMTN_READ_1540956562	NADP_dependent_malic_enzyme__EC_1.1.1.40_	19
JGI_AMD_5WAY_IRNMTN_READ_1540945807	Cysteine_synthase__EC_2.5.1.47_	19
JGI_AMD_5WAY_IRNMTN_READ_1540750319	Not_assigned	19
JGI_AMD_5WAY_IRNMTN_READ_1540745532	Not_assigned	19
JGI_AMD_UBA_IRNMTN_READ_1569870554	Transcriptional_repressor_of_the_lac_operon	18
JGI_AMD_UBA_IRNMTN_READ_1569866355	3_methyl_2_oxobutanoate_hydroxymethyltransferase__EC_2.1.2.11_	18
JGI_AMD_UBA_IRNMTN_READ_1569864840	Stage_0_sporulation_two_component_response_regulator__Spo0A_	18
JGI_AMD_UBA_IRNMTN_READ_1569827369	Not_assigned	18
JGI_AMD_UBA_IRNMTN_READ_1569824235	SSU_ribosomal_protein_S4p__S9e_	18
JGI_AMD_UBA_IRNMTN_READ_1569823605	Ribonuclease_P_protein_component_4__EC_3.1.26.5_	18
JGI_AMD_UBA_IRNMTN_READ_1569813637	Not_assigned	18
JGI_AMD_UBA_IRNMTN_READ_1569811348	Putative_two_domain_glycosyltransferase	18
JGI_AMD_UBA_IRNMTN_READ_1569756842	Not_assigned	18
JGI_AMD_UBA_IRNMTN_READ_1569746180	Not_assigned	18
JGI_AMD_UBA_IRNMTN_READ_1569744114	Not_assigned	18
JGI_AMD_UBA_IRNMTN_READ_1569744046	Quinol_oxidase_2__sulfocyanin__blue_copper_protein___SoxE_	18
JGI_AMD_UBA_IRNMTN_READ_1569736816	Not_assigned	18
JGI_AMD_UBA_IRNMTN_READ_1569734150	Translation_elongation_factor_1_alpha_subunit	18
JGI_AMD_UBA_IRNMTN_READ_1569708409	Not_assigned	18
JGI_AMD_UBA_IRNMTN_READ_1569692805	Flagellar_basal_body_rod_modification_protein_FlgD	18
JGI_AMD_UBA_IRNMTN_READ_1569685305	Heavy_metal_RND_efflux_outer_membrane_protein__CzcC_family	18
JGI_AMD_UBA_IRNMTN_READ_1569679552	Deoxyuridine_5__triphosphate_nucleotidohydrolase__EC_3.6.1.23_	18
JGI_AMD_UBA_IRNMTN_READ_1569675471	Light_independent_protochlorophyllide_reductase_subunit_B__EC_1.18._.__	18
JGI_AMD_UBA_IRNMTN_READ_1569674866	Not_assigned	18
JGI_AMD_UBA_IRNMTN_READ_1569309635	Not_assigned	18
JGI_AMD_5WAY_IRNMTN_READ_1704688789	Not_assigned	18
JGI_AMD_5WAY_IRNMTN_READ_1704687697	Not_assigned	18
JGI_AMD_5WAY_IRNMTN_READ_1704684184	iron_chelator_utilization_protein	18
JGI_AMD_5WAY_IRNMTN_READ_1704682956	IncI1_plasmid_conjugative_transfer_protein_TraT	18
JGI_AMD_5WAY_IRNMTN_READ_1704682743	Not_assigned	18
JGI_AMD_5WAY_IRNMTN_READ_1704682349	Not_assigned	18
JGI_AMD_5WAY_IRNMTN_READ_1704680657	Carbamoyl_phosphate_synthase_large_chain__EC_6.3.5.5_	18
JGI_AMD_5WAY_IRNMTN_READ_1704677932	Outer_membrane_receptor_proteins__mostly_Fe_transport	18
JGI_AMD_5WAY_IRNMTN_READ_1704649021	Cobyrinic_acid_A_C_diamide_synthase	18
JGI_AMD_5WAY_IRNMTN_READ_1704646848	Glutamate_synthase__NADPH__large_chain__EC_1.4.1.13_	18
JGI_AMD_5WAY_IRNMTN_READ_1704639812	Not_assigned	18
JGI_AMD_5WAY_IRNMTN_READ_1704628053	Beta_galactosidase__EC_3.2.1.23_	18
JGI_AMD_5WAY_IRNMTN_READ_1704627771	Fibrillarin	18
JGI_AMD_5WAY_IRNMTN_READ_1704626120	Beta_galactosidase__EC_3.2.1.23_	18
JGI_AMD_5WAY_IRNMTN_READ_1704624083	Malate_dehydrogenase__EC_1.1.1.37_	18
JGI_AMD_5WAY_IRNMTN_READ_1541032083	Segregation_and_condensation_protein_B	18
JGI_AMD_5WAY_IRNMTN_READ_1541030943	Aconitate_hydratase__EC_4.2.1.3_	18
JGI_AMD_5WAY_IRNMTN_READ_1541025675	Beta_galactosidase__EC_3.2.1.23_	18
JGI_AMD_5WAY_IRNMTN_READ_1541021174	iron_chelator_utilization_protein	18
JGI_AMD_5WAY_IRNMTN_READ_1541015155	Not_assigned	18
JGI_AMD_5WAY_IRNMTN_READ_1541014270	Inner_membrane_component_of_tripartite_multidrug_resistance_system	18
JGI_AMD_5WAY_IRNMTN_READ_1541004771	Not_assigned	18
JGI_AMD_5WAY_IRNMTN_READ_1541000185	S_adenosylmethionine_decarboxylase_proenzyme__EC_4.1.1.50___prokaryotic_class_1B	18
JGI_AMD_5WAY_IRNMTN_READ_1540959554	Not_assigned	18
JGI_AMD_5WAY_IRNMTN_READ_1540959352	NADH_dehydrogenase__EC_1.6.99.3_	18
JGI_AMD_5WAY_IRNMTN_READ_1540955361	Aldehyde_dehydrogenase_B__EC_1.2.1.22_	18
JGI_AMD_5WAY_IRNMTN_READ_1540954443	Proteasome_subunit_beta__EC_3.4.25.1___archaeal	18
JGI_AMD_5WAY_IRNMTN_READ_1540946113	SMT0608_replicon_stabilization_toxin	18
JGI_AMD_5WAY_IRNMTN_READ_1540943753	Transcriptional_repressor_of_the_lac_operon	18
JGI_AMD_5WAY_IRNMTN_READ_1540935176	Not_assigned	18
JGI_AMD_5WAY_IRNMTN_READ_1540928673	Transcriptional_repressor_of_the_lac_operon	18
JGI_AMD_5WAY_IRNMTN_READ_1540912662	Phosphoenolpyruvate_carboxykinase__GTP___EC_4.1.1.32_	18
JGI_AMD_5WAY_IRNMTN_READ_1540907501	Phosphoribosylaminoimidazole_succinocarboxamide_synthase__EC_6.3.2.6_	18
JGI_AMD_5WAY_IRNMTN_READ_1540748225	Not_assigned	18
JGI_AMD_5WAY_IRNMTN_READ_1540743753	Glucose_1_phosphate_thymidylyltransferase__EC_2.7.7.24_	18
JGI_AMD_5WAY_IRNMTN_READ_1540742604	Phosphoribosylaminoimidazole_carboxylase_catalytic_subunit__EC_4.1.1.21_	18
JGI_AMD_UBA_IRNMTN_READ_1569872936	Not_assigned	17
JGI_AMD_UBA_IRNMTN_READ_1569870274	Beta_galactosidase__EC_3.2.1.23_	17
JGI_AMD_UBA_IRNMTN_READ_1569862205	Not_assigned	17
JGI_AMD_UBA_IRNMTN_READ_1569860320	LSU_ribosomal_protein_L13p__L13Ae_	17
JGI_AMD_UBA_IRNMTN_READ_1569860239	Not_assigned	17
JGI_AMD_UBA_IRNMTN_READ_1569824160	Not_assigned	17
JGI_AMD_UBA_IRNMTN_READ_1569823004	Beta_galactosidase__EC_3.2.1.23_	17
JGI_AMD_UBA_IRNMTN_READ_1569821734	Helicase_PriA_essential_for_oriC_DnaA_independent_DNA_replication	17
JGI_AMD_UBA_IRNMTN_READ_1569817004	Not_assigned	17
JGI_AMD_UBA_IRNMTN_READ_1569812119	Alpha_ribazole_5__phosphate_phosphatase__EC_3.1.3.73_	17
JGI_AMD_UBA_IRNMTN_READ_1569747730	Not_assigned	17
JGI_AMD_UBA_IRNMTN_READ_1569742071	Not_assigned	17
JGI_AMD_UBA_IRNMTN_READ_1569740144	Translation_initiation_factor_2	17
JGI_AMD_UBA_IRNMTN_READ_1569734178	Alcohol_dehydrogenase__EC_1.1.1.1_	17
JGI_AMD_UBA_IRNMTN_READ_1569727607	ATP_synthase_beta_chain__EC_3.6.3.14_	17
JGI_AMD_UBA_IRNMTN_READ_1569726969	Not_assigned	17
JGI_AMD_UBA_IRNMTN_READ_1569724420	Not_assigned	17
JGI_AMD_UBA_IRNMTN_READ_1569724330	Not_assigned	17
JGI_AMD_UBA_IRNMTN_READ_1569714223	Resolvase_integrase_Bin	17
JGI_AMD_UBA_IRNMTN_READ_1569713143	NADH_dehydrogenase_subunit_2	17
JGI_AMD_UBA_IRNMTN_READ_1569708048	Not_assigned	17
JGI_AMD_UBA_IRNMTN_READ_1569701672	dTDP_4_dehydrorhamnose_3_5_epimerase__EC_5.1.3.13_	17
JGI_AMD_UBA_IRNMTN_READ_1569696856	Fibronectin_binding_protein	17
JGI_AMD_UBA_IRNMTN_READ_1569690148	diguanylate_cyclase_phosphodiesterase__GGDEF___EAL_domains__with_PAS_PAC_sensor_s_	17
JGI_AMD_UBA_IRNMTN_READ_1569689121	Not_assigned	17
JGI_AMD_UBA_IRNMTN_READ_1569687134	ATP_dependent_DNA_ligase__EC_6.5.1.1_	17
JGI_AMD_UBA_IRNMTN_READ_1569686352	Endonuclease_IV__EC_3.1.21.2_	17
JGI_AMD_UBA_IRNMTN_READ_1569683128	Transcriptional_repressor_of_the_lac_operon	17
JGI_AMD_UBA_IRNMTN_READ_1569680327	Not_assigned	17
JGI_AMD_UBA_IRNMTN_READ_1569317667	DNA_polymerase_sliding_clamp_protein_PCNA	17
JGI_AMD_UBA_IRNMTN_READ_1569317456	SSU_ribosomal_protein_S11p__S14e_	17
JGI_AMD_UBA_IRNMTN_READ_1569311875	NAD_kinase__EC_2.7.1.23_	17
JGI_AMD_5WAY_IRNMTN_READ_1704693986	Not_assigned	17
JGI_AMD_5WAY_IRNMTN_READ_1704691469	NADH_dehydrogenase_subunit_2	17
JGI_AMD_5WAY_IRNMTN_READ_1704686729	Not_assigned	17
JGI_AMD_5WAY_IRNMTN_READ_1704686106	Not_assigned	17
JGI_AMD_5WAY_IRNMTN_READ_1704681177	Amidophosphoribosyltransferase__EC_2.4.2.14_	17
JGI_AMD_5WAY_IRNMTN_READ_1704655237	AroM_protein	17
JGI_AMD_5WAY_IRNMTN_READ_1704652298	Aspartate_aminotransferase__EC_2.6.1.1_	17
JGI_AMD_5WAY_IRNMTN_READ_1704651176	Not_assigned	17
JGI_AMD_5WAY_IRNMTN_READ_1704649251	Not_assigned	17
JGI_AMD_5WAY_IRNMTN_READ_1704645619	SMT0608_replicon_stabilization_toxin	17
JGI_AMD_5WAY_IRNMTN_READ_1704644015	Queuosine_Biosynthesis_QueC_ATPase	17
JGI_AMD_5WAY_IRNMTN_READ_1704643346	Exodeoxyribonuclease_III__EC_3.1.11.2_	17
JGI_AMD_5WAY_IRNMTN_READ_1704642166	Heme_O_synthase__protoheme_IX_farnesyltransferase__EC_2.5.1.___COX10_CtaB	17
JGI_AMD_5WAY_IRNMTN_READ_1704640379	Not_assigned	17
JGI_AMD_5WAY_IRNMTN_READ_1704638784	Not_assigned	17
JGI_AMD_5WAY_IRNMTN_READ_1704637474	Translation_initiation_factor_2	17
JGI_AMD_5WAY_IRNMTN_READ_1704636316	Not_assigned	17
JGI_AMD_5WAY_IRNMTN_READ_1704633509	Transcription_repair_coupling_factor	17
JGI_AMD_5WAY_IRNMTN_READ_1704631251	Not_assigned	17
JGI_AMD_5WAY_IRNMTN_READ_1704629824	Not_assigned	17
JGI_AMD_5WAY_IRNMTN_READ_1704628959	Not_assigned	17
JGI_AMD_5WAY_IRNMTN_READ_1704627823	Electron_transfer_flavoprotein__beta_subunit	17
JGI_AMD_5WAY_IRNMTN_READ_1704626843	Not_assigned	17
JGI_AMD_5WAY_IRNMTN_READ_1541031985	Not_assigned	17
JGI_AMD_5WAY_IRNMTN_READ_1541030855	Not_assigned	17
JGI_AMD_5WAY_IRNMTN_READ_1541030053	Not_assigned	17
JGI_AMD_5WAY_IRNMTN_READ_1541029888	Flagellar_hook_length_control_protein_FliK	17
JGI_AMD_5WAY_IRNMTN_READ_1541029199	Not_assigned	17
JGI_AMD_5WAY_IRNMTN_READ_1541026319	Phosphoglycolate_phosphatase__EC_3.1.3.18_	17
JGI_AMD_5WAY_IRNMTN_READ_1541025730	Formate__tetrahydrofolate_ligase__EC_6.3.4.3_	17
JGI_AMD_5WAY_IRNMTN_READ_1541024875	Gamma_glutamyltranspeptidase__EC_2.3.2.2_	17
JGI_AMD_5WAY_IRNMTN_READ_1541017753	Not_assigned	17
JGI_AMD_5WAY_IRNMTN_READ_1541016400	Predicted_thiamin_transporter_ThiT	17
JGI_AMD_5WAY_IRNMTN_READ_1541011520	Not_assigned	17
JGI_AMD_5WAY_IRNMTN_READ_1541010861	Not_assigned	17
JGI_AMD_5WAY_IRNMTN_READ_1541010061	Not_assigned	17
JGI_AMD_5WAY_IRNMTN_READ_1541004343	Flagellin	17
JGI_AMD_5WAY_IRNMTN_READ_1541001973	Not_assigned	17
JGI_AMD_5WAY_IRNMTN_READ_1541000775	Autolysis_response_regulater_LytR	17
JGI_AMD_5WAY_IRNMTN_READ_1540957465	iron_chelator_utilization_protein	17
JGI_AMD_5WAY_IRNMTN_READ_1540955371	Polyribonucleotide_nucleotidyltransferase__EC_2.7.7.8_	17
JGI_AMD_5WAY_IRNMTN_READ_1540954094	Not_assigned	17
JGI_AMD_5WAY_IRNMTN_READ_1540953392	Not_assigned	17
JGI_AMD_5WAY_IRNMTN_READ_1540952696	Beta_galactosidase__EC_3.2.1.23_	17
JGI_AMD_5WAY_IRNMTN_READ_1540949655	intein_containing	17
JGI_AMD_5WAY_IRNMTN_READ_1540946659	Multiple_sugar_ABC_transporter__substrate_binding_protein	17
JGI_AMD_5WAY_IRNMTN_READ_1540945952	NADH_ubiquinone_oxidoreductase_chain_B__EC_1.6.5.3_	17
JGI_AMD_5WAY_IRNMTN_READ_1540943783	Not_assigned	17
JGI_AMD_5WAY_IRNMTN_READ_1540941481	DinG_family_ATP_dependent_helicase_CPE1197	17
JGI_AMD_5WAY_IRNMTN_READ_1540941457	tRNA_pseudouridine_13_synthase__EC_4.2.1.__	17
JGI_AMD_5WAY_IRNMTN_READ_1540940211	Not_assigned	17
JGI_AMD_5WAY_IRNMTN_READ_1540937582	Not_assigned	17
JGI_AMD_5WAY_IRNMTN_READ_1540934181	Uncharacterized_protein__similar_to_the_N_terminal_domain_of_Lon_protease	17
JGI_AMD_5WAY_IRNMTN_READ_1540931593	Not_assigned	17
JGI_AMD_5WAY_IRNMTN_READ_1540928644	Transcriptional_repressor_of_the_lac_operon	17
JGI_AMD_5WAY_IRNMTN_READ_1540928581	Not_assigned	17
JGI_AMD_5WAY_IRNMTN_READ_1540924981	Phosphoribosylformylglycinamidine_synthase__PurS_subunit__EC_6.3.5.3_	17
JGI_AMD_5WAY_IRNMTN_READ_1540924122	Not_assigned	17
JGI_AMD_5WAY_IRNMTN_READ_1540921870	Inosine_uridine_preferring_nucleoside_hydrolase__EC_3.2.2.1_	17
JGI_AMD_5WAY_IRNMTN_READ_1540902465	Transcriptional_repressor_of_the_lac_operon	17
JGI_AMD_5WAY_IRNMTN_READ_1540884402	Not_assigned	17
JGI_AMD_5WAY_IRNMTN_READ_1540750645	Not_assigned	17
JGI_AMD_5WAY_IRNMTN_READ_1540750030	Transcription_antitermination_protein_NusG	17
JGI_AMD_5WAY_IRNMTN_READ_1540748735	Not_assigned	17
JGI_AMD_5WAY_IRNMTN_READ_1540742425	Chromosome__plasmid__partitioning_protein_ParA	17
JGI_AMD_UBA_IRNMTN_READ_1569875510	Not_assigned	16
JGI_AMD_UBA_IRNMTN_READ_1569873922	Not_assigned	16
JGI_AMD_UBA_IRNMTN_READ_1569873054	Exodeoxyribonuclease_III__EC_3.1.11.2_	16
JGI_AMD_UBA_IRNMTN_READ_1569869119	Not_assigned	16
JGI_AMD_UBA_IRNMTN_READ_1569868836	Not_assigned	16
JGI_AMD_UBA_IRNMTN_READ_1569863477	Flagellar_hook_length_control_protein_FliK	16
JGI_AMD_UBA_IRNMTN_READ_1569859485	iron_chelator_utilization_protein	16
JGI_AMD_UBA_IRNMTN_READ_1569826648	Polyribonucleotide_nucleotidyltransferase__EC_2.7.7.8_	16
JGI_AMD_UBA_IRNMTN_READ_1569825749	Cell_division_protein_FtsZ__EC_3.4.24.__	16
JGI_AMD_UBA_IRNMTN_READ_1569825651	Alpha_ribazole_5__phosphate_phosphatase__EC_3.1.3.73_	16
JGI_AMD_UBA_IRNMTN_READ_1569824635	Not_assigned	16
JGI_AMD_UBA_IRNMTN_READ_1569823523	Not_assigned	16
JGI_AMD_UBA_IRNMTN_READ_1569819176	Protein_of_unknown_function_DUF374	16
JGI_AMD_UBA_IRNMTN_READ_1569818848	Translation_initiation_factor_1A	16
JGI_AMD_UBA_IRNMTN_READ_1569818518	Not_assigned	16
JGI_AMD_UBA_IRNMTN_READ_1569814579	Not_assigned	16
JGI_AMD_UBA_IRNMTN_READ_1569814262	Not_assigned	16
JGI_AMD_UBA_IRNMTN_READ_1569812061	Putative_cytochrome_C_type_biogenesis_protein	16
JGI_AMD_UBA_IRNMTN_READ_1569757482	Flagellar_protein_FlbB	16
JGI_AMD_UBA_IRNMTN_READ_1569757466	Not_assigned	16
JGI_AMD_UBA_IRNMTN_READ_1569751422	Alcohol_dehydrogenase__EC_1.1.1.1_	16
JGI_AMD_UBA_IRNMTN_READ_1569747125	Diaminopimelate_decarboxylase__EC_4.1.1.20_	16
JGI_AMD_UBA_IRNMTN_READ_1569745059	Ferredoxin	16
JGI_AMD_UBA_IRNMTN_READ_1569744228	Not_assigned	16
JGI_AMD_UBA_IRNMTN_READ_1569744116	Not_assigned	16
JGI_AMD_UBA_IRNMTN_READ_1569741851	Transcriptional_repressor_of_the_lac_operon	16
JGI_AMD_UBA_IRNMTN_READ_1569741656	Not_assigned	16
JGI_AMD_UBA_IRNMTN_READ_1569740110	NADH_ubiquinone_oxidoreductase_chain_H__EC_1.6.5.3_	16
JGI_AMD_UBA_IRNMTN_READ_1569732545	Not_assigned	16
JGI_AMD_UBA_IRNMTN_READ_1569731435	Not_assigned	16
JGI_AMD_UBA_IRNMTN_READ_1569731321	Not_assigned	16
JGI_AMD_UBA_IRNMTN_READ_1569730280	LSU_ribosomal_protein_L10e__L16p_	16
JGI_AMD_UBA_IRNMTN_READ_1569729885	Not_assigned	16
JGI_AMD_UBA_IRNMTN_READ_1569729496	Not_assigned	16
JGI_AMD_UBA_IRNMTN_READ_1569729187	Not_assigned	16
JGI_AMD_UBA_IRNMTN_READ_1569728962	Beta_galactosidase__EC_3.2.1.23_	16
JGI_AMD_UBA_IRNMTN_READ_1569721349	Sarcosine_N_methyltransferase	16
JGI_AMD_UBA_IRNMTN_READ_1569712742	Not_assigned	16
JGI_AMD_UBA_IRNMTN_READ_1569712172	Not_assigned	16
JGI_AMD_UBA_IRNMTN_READ_1569711470	Not_assigned	16
JGI_AMD_UBA_IRNMTN_READ_1569710124	Chemotaxis_regulator___transmits_chemoreceptor_signals_to_flagelllar_motor_components_CheY	16
JGI_AMD_UBA_IRNMTN_READ_1569709865	Adenylosuccinate_lyase__EC_4.3.2.2_	16
JGI_AMD_UBA_IRNMTN_READ_1569709779	Not_assigned	16
JGI_AMD_UBA_IRNMTN_READ_1569708465	Lipopolysaccharide_heptosyltransferase_I__EC_2.4.1.__	16
JGI_AMD_UBA_IRNMTN_READ_1569707716	Not_assigned	16
JGI_AMD_UBA_IRNMTN_READ_1569705830	Not_assigned	16
JGI_AMD_UBA_IRNMTN_READ_1569704078	Not_assigned	16
JGI_AMD_UBA_IRNMTN_READ_1569700457	Not_assigned	16
JGI_AMD_UBA_IRNMTN_READ_1569699895	Beta_galactosidase__EC_3.2.1.23_	16
JGI_AMD_UBA_IRNMTN_READ_1569693494	Permease_of_the_drug_metabolite_transporter__DMT__superfamily	16
JGI_AMD_UBA_IRNMTN_READ_1569690606	Not_assigned	16
JGI_AMD_UBA_IRNMTN_READ_1569688176	Not_assigned	16
JGI_AMD_UBA_IRNMTN_READ_1569683816	LSU_ribosomal_protein_L13p__L13Ae_	16
JGI_AMD_UBA_IRNMTN_READ_1569683512	V_type_ATP_synthase_subunit_E__EC_3.6.3.14_	16
JGI_AMD_UBA_IRNMTN_READ_1569683371	Not_assigned	16
JGI_AMD_UBA_IRNMTN_READ_1569678636	Probable_poly_beta_D_mannuronate__O_acetylase__EC_2.3.1.__	16
JGI_AMD_UBA_IRNMTN_READ_1569677555	Not_assigned	16
JGI_AMD_UBA_IRNMTN_READ_1569670213	Beta_lactamase	16
JGI_AMD_UBA_IRNMTN_READ_1569318172	Aspartyl_tRNA_synthetase__EC_6.1.1.12_	16
JGI_AMD_UBA_IRNMTN_READ_1569317332	Transcription_termination_factor_Rho	16
JGI_AMD_UBA_IRNMTN_READ_1569317216	Ammonium_transporter	16
JGI_AMD_UBA_IRNMTN_READ_1569315651	iron_chelator_utilization_protein	16
JGI_AMD_UBA_IRNMTN_READ_1569315531	Selenocysteine_specific_translation_elongation_factor	16
JGI_AMD_UBA_IRNMTN_READ_1569314362	dTDP_4_dehydrorhamnose_3_5_epimerase__EC_5.1.3.13_	16
JGI_AMD_UBA_IRNMTN_READ_1569314010	NADH_ubiquinone_oxidoreductase_chain_K__EC_1.6.5.3_	16
JGI_AMD_UBA_IRNMTN_READ_1569311273	Not_assigned	16
JGI_AMD_5WAY_IRNMTN_READ_1704696554	Not_assigned	16
JGI_AMD_5WAY_IRNMTN_READ_1704695404	Not_assigned	16
JGI_AMD_5WAY_IRNMTN_READ_1704695163	Not_assigned	16
JGI_AMD_5WAY_IRNMTN_READ_1704694760	N_acetyl_gamma_glutamyl_phosphate_reductase__EC_1.2.1.38_	16
JGI_AMD_5WAY_IRNMTN_READ_1704692853	Not_assigned	16
JGI_AMD_5WAY_IRNMTN_READ_1704687067	Phosphoadenylyl_sulfate_reductase__thioredoxin___EC_1.8.4.8_	16
JGI_AMD_5WAY_IRNMTN_READ_1704683421	Not_assigned	16
JGI_AMD_5WAY_IRNMTN_READ_1704683319	Octanoate__acyl_carrier_protein__protein_N_octanoyltransferase	16
JGI_AMD_5WAY_IRNMTN_READ_1704680050	Not_assigned	16
JGI_AMD_5WAY_IRNMTN_READ_1704679975	Arsenical_resistance_operon_repressor	16
JGI_AMD_5WAY_IRNMTN_READ_1704679437	Not_assigned	16
JGI_AMD_5WAY_IRNMTN_READ_1704678176	Not_assigned	16
JGI_AMD_5WAY_IRNMTN_READ_1704675043	Alkaline_phosphatase_like_protein	16
JGI_AMD_5WAY_IRNMTN_READ_1704655528	Peptidyl_prolyl_cis_trans_isomerase_ppiD__EC_5.2.1.8_	16
JGI_AMD_5WAY_IRNMTN_READ_1704655441	Polysaccharide_deacetylase	16
JGI_AMD_5WAY_IRNMTN_READ_1704653908	Not_assigned	16
JGI_AMD_5WAY_IRNMTN_READ_1704653767	Not_assigned	16
JGI_AMD_5WAY_IRNMTN_READ_1704652634	Chaperone_protein_DnaJ	16
JGI_AMD_5WAY_IRNMTN_READ_1704652560	Not_assigned	16
JGI_AMD_5WAY_IRNMTN_READ_1704650676	Not_assigned	16
JGI_AMD_5WAY_IRNMTN_READ_1704650672	Not_assigned	16
JGI_AMD_5WAY_IRNMTN_READ_1704647780	Not_assigned	16
JGI_AMD_5WAY_IRNMTN_READ_1704646905	SSU_ribosomal_protein_S11p__S14e_	16
JGI_AMD_5WAY_IRNMTN_READ_1704646809	Not_assigned	16
JGI_AMD_5WAY_IRNMTN_READ_1704646089	Argininosuccinate_lyase__EC_4.3.2.1_	16
JGI_AMD_5WAY_IRNMTN_READ_1704643762	Zinc_transporter_ZitB	16
JGI_AMD_5WAY_IRNMTN_READ_1704642775	Ribose_5_phosphate_isomerase_B__EC_5.3.1.6_	16
JGI_AMD_5WAY_IRNMTN_READ_1704642229	Not_assigned	16
JGI_AMD_5WAY_IRNMTN_READ_1704641239	Not_assigned	16
JGI_AMD_5WAY_IRNMTN_READ_1704638986	Not_assigned	16
JGI_AMD_5WAY_IRNMTN_READ_1704638193	Not_assigned	16
JGI_AMD_5WAY_IRNMTN_READ_1704637088	Not_assigned	16
JGI_AMD_5WAY_IRNMTN_READ_1704636327	Not_assigned	16
JGI_AMD_5WAY_IRNMTN_READ_1704634925	NADH_dehydrogenase__EC_1.6.99.3_	16
JGI_AMD_5WAY_IRNMTN_READ_1704628103	Not_assigned	16
JGI_AMD_5WAY_IRNMTN_READ_1704627638	Not_assigned	16
JGI_AMD_5WAY_IRNMTN_READ_1704626328	Not_assigned	16
JGI_AMD_5WAY_IRNMTN_READ_1704624231	V_type_ATP_synthase_subunit_I__EC_3.6.3.14_	16
JGI_AMD_5WAY_IRNMTN_READ_1704623560	Not_assigned	16
JGI_AMD_5WAY_IRNMTN_READ_1541032712	Not_assigned	16
JGI_AMD_5WAY_IRNMTN_READ_1541032186	Not_assigned	16
JGI_AMD_5WAY_IRNMTN_READ_1541030938	Transketolase__N_terminal_section__EC_2.2.1.1_	16
JGI_AMD_5WAY_IRNMTN_READ_1541029405	Not_assigned	16
JGI_AMD_5WAY_IRNMTN_READ_1541029377	tRNA_methylase_Trm12p_Wyeosine_biosynthesis	16
JGI_AMD_5WAY_IRNMTN_READ_1541027901	Rubrerythrin	16
JGI_AMD_5WAY_IRNMTN_READ_1541024794	Beta_galactosidase__EC_3.2.1.23_	16
JGI_AMD_5WAY_IRNMTN_READ_1541022845	LrgA_associated_membrane_protein_LrgB	16
JGI_AMD_5WAY_IRNMTN_READ_1541021310	Not_assigned	16
JGI_AMD_5WAY_IRNMTN_READ_1541019241	Glucose_1_phosphate_thymidylyltransferase__EC_2.7.7.24_	16
JGI_AMD_5WAY_IRNMTN_READ_1541019041	Not_assigned	16
JGI_AMD_5WAY_IRNMTN_READ_1541018867	SSU_ribosomal_protein_S13p__S18e_	16
JGI_AMD_5WAY_IRNMTN_READ_1541017445	Phosphatidylglycerophosphatase_A__EC_3.1.3.27_	16
JGI_AMD_5WAY_IRNMTN_READ_1541016003	dTDP_4_dehydrorhamnose_3_5_epimerase__EC_5.1.3.13_	16
JGI_AMD_5WAY_IRNMTN_READ_1541015492	Nickel_responsive_regulator_NikR	16
JGI_AMD_5WAY_IRNMTN_READ_1541014170	Beta_lactamase	16
JGI_AMD_5WAY_IRNMTN_READ_1541009949	Alpha_amylase__EC_3.2.1.1_	16
JGI_AMD_5WAY_IRNMTN_READ_1541008098	Not_assigned	16
JGI_AMD_5WAY_IRNMTN_READ_1541004912	Not_assigned	16
JGI_AMD_5WAY_IRNMTN_READ_1541002410	L_2_keto_3_deoxyarabonate_dehydratase__EC_4.2.1.43_	16
JGI_AMD_5WAY_IRNMTN_READ_1541001721	Not_assigned	16
JGI_AMD_5WAY_IRNMTN_READ_1541001584	L_asparaginase__EC_3.5.1.1_	16
JGI_AMD_5WAY_IRNMTN_READ_1541000614	CRISPR_associated_protein_Cas1	16
JGI_AMD_5WAY_IRNMTN_READ_1540999896	Beta_1_3_glucosyltransferase	16
JGI_AMD_5WAY_IRNMTN_READ_1540960099	Not_assigned	16
JGI_AMD_5WAY_IRNMTN_READ_1540960058	Not_assigned	16
JGI_AMD_5WAY_IRNMTN_READ_1540958232	Not_assigned	16
JGI_AMD_5WAY_IRNMTN_READ_1540956819	Not_assigned	16
JGI_AMD_5WAY_IRNMTN_READ_1540953045	Not_assigned	16
JGI_AMD_5WAY_IRNMTN_READ_1540952180	Not_assigned	16
JGI_AMD_5WAY_IRNMTN_READ_1540951812	Not_assigned	16
JGI_AMD_5WAY_IRNMTN_READ_1540951393	Not_assigned	16
JGI_AMD_5WAY_IRNMTN_READ_1540950838	LSU_ribosomal_protein_L15e	16
JGI_AMD_5WAY_IRNMTN_READ_1540950259	Sodium_dependent_phosphate_transporter	16
JGI_AMD_5WAY_IRNMTN_READ_1540949787	putative_Cytochrome_bd2__subunit_I	16
JGI_AMD_5WAY_IRNMTN_READ_1540948579	Transcription_termination_protein_NusA	16
JGI_AMD_5WAY_IRNMTN_READ_1540947158	Transketolase__EC_2.2.1.1_	16
JGI_AMD_5WAY_IRNMTN_READ_1540947138	Chromosome_partition_protein_smc	16
JGI_AMD_5WAY_IRNMTN_READ_1540945912	Not_assigned	16
JGI_AMD_5WAY_IRNMTN_READ_1540934378	Not_assigned	16
JGI_AMD_5WAY_IRNMTN_READ_1540933638	Not_assigned	16
JGI_AMD_5WAY_IRNMTN_READ_1540931329	NADH_dehydrogenase_subunit_1	16
JGI_AMD_5WAY_IRNMTN_READ_1540930690	Not_assigned	16
JGI_AMD_5WAY_IRNMTN_READ_1540928648	Not_assigned	16
JGI_AMD_5WAY_IRNMTN_READ_1540928384	Not_assigned	16
JGI_AMD_5WAY_IRNMTN_READ_1540919454	Not_assigned	16
JGI_AMD_5WAY_IRNMTN_READ_1540911603	Not_assigned	16
JGI_AMD_5WAY_IRNMTN_READ_1540907173	Excinuclease_ABC_subunit_A	16
JGI_AMD_5WAY_IRNMTN_READ_1540895425	Ribonuclease_BN__EC_3.1._.__	16
JGI_AMD_5WAY_IRNMTN_READ_1540886487	Exosome_complex_exonuclease_RRP4	16
JGI_AMD_5WAY_IRNMTN_READ_1540882450	DNA_topoisomerase_VI_subunit_A__EC_5.99.1.3_	16
JGI_AMD_5WAY_IRNMTN_READ_1540750888	Cobyric_acid_synthase	16
JGI_AMD_5WAY_IRNMTN_READ_1540750606	Not_assigned	16
JGI_AMD_5WAY_IRNMTN_READ_1540750105	Not_assigned	16
JGI_AMD_5WAY_IRNMTN_READ_1540748682	Not_assigned	16
JGI_AMD_5WAY_IRNMTN_READ_1540747072	Fructose_1_6_bisphosphatase__type_V__archaeal__EC_3.1.3.11_	16
JGI_AMD_5WAY_IRNMTN_READ_1540744922	N_Acetyl_D_glucosamine_ABC_transport_system__sugar_binding_protein	16
JGI_AMD_5WAY_IRNMTN_READ_1540744360	Thiamin_biosynthesis_protein_ThiC	16
JGI_AMD_5WAY_IRNMTN_READ_1540743546	Dihydrodipicolinate_synthase__EC_4.2.1.52_	16
JGI_AMD_UBA_IRNMTN_READ_1569873756	Not_assigned	15
JGI_AMD_UBA_IRNMTN_READ_1569873358	NADH_dehydrogenase__EC_1.6.99.3_	15
JGI_AMD_UBA_IRNMTN_READ_1569872287	Not_assigned	15
JGI_AMD_UBA_IRNMTN_READ_1569870956	Beta_galactosidase__EC_3.2.1.23_	15
JGI_AMD_UBA_IRNMTN_READ_1569869193	Not_assigned	15
JGI_AMD_UBA_IRNMTN_READ_1569868437	Not_assigned	15
JGI_AMD_UBA_IRNMTN_READ_1569867670	Not_assigned	15
JGI_AMD_UBA_IRNMTN_READ_1569866573	Integrase__Bacteriophage_A118_	15
JGI_AMD_UBA_IRNMTN_READ_1569865397	Not_assigned	15
JGI_AMD_UBA_IRNMTN_READ_1569863863	Chaperone_protein_HtpG	15
JGI_AMD_UBA_IRNMTN_READ_1569860653	Not_assigned	15
JGI_AMD_UBA_IRNMTN_READ_1569860132	LSU_ribosomal_protein_L13p__L13Ae_	15
JGI_AMD_UBA_IRNMTN_READ_1569858199	CoB__CoM_heterodisulfide_reductase_subunit_D__EC_1.8.98.1_	15
JGI_AMD_UBA_IRNMTN_READ_1569857836	Not_assigned	15
JGI_AMD_UBA_IRNMTN_READ_1569857594	Inosine_5__monophosphate_dehydrogenase__EC_1.1.1.205_	15
JGI_AMD_UBA_IRNMTN_READ_1569826297	Predicted_signal_transduction_protein	15
JGI_AMD_UBA_IRNMTN_READ_1569826133	Adenosylhomocysteinase__EC_3.3.1.1_	15
JGI_AMD_UBA_IRNMTN_READ_1569824682	Not_assigned	15
JGI_AMD_UBA_IRNMTN_READ_1569824255	3_oxoacyl__acyl_carrier_protein__synthase__KASII__EC_2.3.1.41_	15
JGI_AMD_UBA_IRNMTN_READ_1569819162	Not_assigned	15
JGI_AMD_UBA_IRNMTN_READ_1569819114	Nicotinate_phosphoribosyltransferase__EC_2.4.2.11_	15
JGI_AMD_UBA_IRNMTN_READ_1569815583	Lipopolysaccharide_heptosyltransferase_I__EC_2.4.1.__	15
JGI_AMD_UBA_IRNMTN_READ_1569813720	Lipopolysaccharide_heptosyltransferase_I__EC_2.4.1.__	15
JGI_AMD_UBA_IRNMTN_READ_1569812003	LSU_ribosomal_protein_L22e	15
JGI_AMD_UBA_IRNMTN_READ_1569810544	Not_assigned	15
JGI_AMD_UBA_IRNMTN_READ_1569809408	Very_short_patch_mismatch_repair_endonuclease__G_T_specific_	15
JGI_AMD_UBA_IRNMTN_READ_1569758939	Not_assigned	15
JGI_AMD_UBA_IRNMTN_READ_1569756134	Flagellar_hook_protein_FlgE	15
JGI_AMD_UBA_IRNMTN_READ_1569754586	Carbonic_anhydrase__EC_4.2.1.1_	15
JGI_AMD_UBA_IRNMTN_READ_1569753799	Not_assigned	15
JGI_AMD_UBA_IRNMTN_READ_1569753289	Not_assigned	15
JGI_AMD_UBA_IRNMTN_READ_1569752386	Not_assigned	15
JGI_AMD_UBA_IRNMTN_READ_1569751418	Ferric_uptake_regulation_protein	15
JGI_AMD_UBA_IRNMTN_READ_1569749463	NAD_kinase__EC_2.7.1.23_	15
JGI_AMD_UBA_IRNMTN_READ_1569746681	Not_assigned	15
JGI_AMD_UBA_IRNMTN_READ_1569745418	Not_assigned	15
JGI_AMD_UBA_IRNMTN_READ_1569742009	Not_assigned	15
JGI_AMD_UBA_IRNMTN_READ_1569741917	Single_stranded_DNA_binding_protein	15
JGI_AMD_UBA_IRNMTN_READ_1569741720	Hydrogen_peroxide_inducible_genes_activator	15
JGI_AMD_UBA_IRNMTN_READ_1569741591	Not_assigned	15
JGI_AMD_UBA_IRNMTN_READ_1569740847	Not_assigned	15
JGI_AMD_UBA_IRNMTN_READ_1569740707	Single_stranded_DNA_binding_protein	15
JGI_AMD_UBA_IRNMTN_READ_1569740312	Not_assigned	15
JGI_AMD_UBA_IRNMTN_READ_1569739098	Pantothenate_kinase__EC_2.7.1.33_	15
JGI_AMD_UBA_IRNMTN_READ_1569738535	3_deoxy_manno_octulosonate_cytidylyltransferase__EC_2.7.7.38_	15
JGI_AMD_UBA_IRNMTN_READ_1569737844	Not_assigned	15
JGI_AMD_UBA_IRNMTN_READ_1569735231	Methylated_DNA__protein_cysteine_methyltransferase__EC_2.1.1.63_	15
JGI_AMD_UBA_IRNMTN_READ_1569733637	RNA_polymerase_sigma_factor_RpoD	15
JGI_AMD_UBA_IRNMTN_READ_1569730627	Hypothetical_protein_YrhD	15
JGI_AMD_UBA_IRNMTN_READ_1569728283	Not_assigned	15
JGI_AMD_UBA_IRNMTN_READ_1569727269	Not_assigned	15
JGI_AMD_UBA_IRNMTN_READ_1569726491	N_acetyl_gamma_glutamyl_phosphate_reductase__EC_1.2.1.38_	15
JGI_AMD_UBA_IRNMTN_READ_1569722934	Acriflavin_resistance_protein	15
JGI_AMD_UBA_IRNMTN_READ_1569721332	Not_assigned	15
JGI_AMD_UBA_IRNMTN_READ_1569717848	Not_assigned	15
JGI_AMD_UBA_IRNMTN_READ_1569716507	Not_assigned	15
JGI_AMD_UBA_IRNMTN_READ_1569716189	Heat_shock_protein_60_family_chaperone_GroEL	15
JGI_AMD_UBA_IRNMTN_READ_1569716048	Not_assigned	15
JGI_AMD_UBA_IRNMTN_READ_1569714376	Shufflon_specific_DNA_recombinase	15
JGI_AMD_UBA_IRNMTN_READ_1569713862	Not_assigned	15
JGI_AMD_UBA_IRNMTN_READ_1569710318	ATP_dependent_RNA_helicase_VCA0061	15
JGI_AMD_UBA_IRNMTN_READ_1569706573	LSU_ribosomal_protein_L6p__L9e_	15
JGI_AMD_UBA_IRNMTN_READ_1569706427	Flagellar_P_ring_protein_FlgI	15
JGI_AMD_UBA_IRNMTN_READ_1569705478	Peptide_deformylase__EC_3.5.1.88_	15
JGI_AMD_UBA_IRNMTN_READ_1569700348	Dihydroxy_acid_dehydratase__EC_4.2.1.9_	15
JGI_AMD_UBA_IRNMTN_READ_1569697603	Response_regulator_of_zinc_sigma_54_dependent_two_component_system	15
JGI_AMD_UBA_IRNMTN_READ_1569691700	SMT0608_replicon_stabilization_toxin	15
JGI_AMD_UBA_IRNMTN_READ_1569691471	SSU_ribosomal_protein_S8p__S15Ae_	15
JGI_AMD_UBA_IRNMTN_READ_1569688323	Not_assigned	15
JGI_AMD_UBA_IRNMTN_READ_1569687392	Peptide_chain_release_factor_2	15
JGI_AMD_UBA_IRNMTN_READ_1569686890	Holliday_junction_DNA_helicase_RuvB	15
JGI_AMD_UBA_IRNMTN_READ_1569686513	GTP_binding_protein_EngA	15
JGI_AMD_UBA_IRNMTN_READ_1569685196	Not_assigned	15
JGI_AMD_UBA_IRNMTN_READ_1569684536	Not_assigned	15
JGI_AMD_UBA_IRNMTN_READ_1569684406	High_affinity_branched_chain_amino_acid_transport_system_permease_protein_LivH__TC_3.A.1.4.1_	15
JGI_AMD_UBA_IRNMTN_READ_1569683610	Riboflavin_synthase_archaeal__EC_2.5.1.9_	15
JGI_AMD_UBA_IRNMTN_READ_1569682391	Not_assigned	15
JGI_AMD_UBA_IRNMTN_READ_1569682342	DNA_polymerase_sliding_clamp_protein_PCNA	15
JGI_AMD_UBA_IRNMTN_READ_1569680979	UDP_glucose_4_epimerase__EC_5.1.3.2_	15
JGI_AMD_UBA_IRNMTN_READ_1569680951	Glucose_mannose_H__symporter_GlcP	15
JGI_AMD_UBA_IRNMTN_READ_1569680429	Not_assigned	15
JGI_AMD_UBA_IRNMTN_READ_1569679700	NifT_protein	15
JGI_AMD_UBA_IRNMTN_READ_1569679697	NADH_dehydrogenase__EC_1.6.99.3_	15
JGI_AMD_UBA_IRNMTN_READ_1569679649	Not_assigned	15
JGI_AMD_UBA_IRNMTN_READ_1569679048	6_phosphogluconate_dehydrogenase__decarboxylating__EC_1.1.1.44_	15
JGI_AMD_UBA_IRNMTN_READ_1569678484	Not_assigned	15
JGI_AMD_UBA_IRNMTN_READ_1569674031	SSU_ribosomal_protein_S12p__S23e_	15
JGI_AMD_UBA_IRNMTN_READ_1569672110	Not_assigned	15
JGI_AMD_UBA_IRNMTN_READ_1569670715	Not_assigned	15
JGI_AMD_UBA_IRNMTN_READ_1569318318	Translation_initiation_factor_2	15
JGI_AMD_UBA_IRNMTN_READ_1569315044	Similar_to_phosphoglycolate_phosphatase__clustered_with_ribosomal_large_subunit_pseudouridine_synthase_C	15
JGI_AMD_UBA_IRNMTN_READ_1569314431	Not_assigned	15
JGI_AMD_UBA_IRNMTN_READ_1569314028	2_heptaprenyl_1_4_naphthoquinone_methyltransferase__EC_2.1.1.__	15
JGI_AMD_UBA_IRNMTN_READ_1569313663	Replication_factor_C_small_subunit	15
JGI_AMD_UBA_IRNMTN_READ_1569313375	Glycerol_3_phosphate_dehydrogenase__NAD_P_____EC_1.1.1.94_	15
JGI_AMD_UBA_IRNMTN_READ_1569309715	Not_assigned	15
JGI_AMD_5WAY_IRNMTN_READ_1704695155	Not_assigned	15
JGI_AMD_5WAY_IRNMTN_READ_1704694472	Not_assigned	15
JGI_AMD_5WAY_IRNMTN_READ_1704694306	Acetyl_coenzyme_A_synthetase__EC_6.2.1.1_	15
JGI_AMD_5WAY_IRNMTN_READ_1704693777	Not_assigned	15
JGI_AMD_5WAY_IRNMTN_READ_1704693042	Not_assigned	15
JGI_AMD_5WAY_IRNMTN_READ_1704692856	Not_assigned	15
JGI_AMD_5WAY_IRNMTN_READ_1704692475	Glycerol_kinase__EC_2.7.1.30_	15
JGI_AMD_5WAY_IRNMTN_READ_1704692312	Not_assigned	15
JGI_AMD_5WAY_IRNMTN_READ_1704691841	Geranyltranstransferase__farnesyldiphosphate_synthase___EC_2.5.1.10_	15
JGI_AMD_5WAY_IRNMTN_READ_1704691568	Ornithine_cyclodeaminase__EC_4.3.1.12_	15
JGI_AMD_5WAY_IRNMTN_READ_1704691451	Delta_1_pyrroline_5_carboxylate_dehydrogenase__EC_1.5.1.12_	15
JGI_AMD_5WAY_IRNMTN_READ_1704689929	iron_chelator_utilization_protein	15
JGI_AMD_5WAY_IRNMTN_READ_1704689839	Glucose_1_phosphate_thymidylyltransferase__EC_2.7.7.24_	15
JGI_AMD_5WAY_IRNMTN_READ_1704688775	Not_assigned	15
JGI_AMD_5WAY_IRNMTN_READ_1704686526	Hypothetical_ATP_binding_protein__containing_DUF265_domain	15
JGI_AMD_5WAY_IRNMTN_READ_1704686278	Not_assigned	15
JGI_AMD_5WAY_IRNMTN_READ_1704686209	Flagellar_hook_length_control_protein_FliK	15
JGI_AMD_5WAY_IRNMTN_READ_1704685943	4_hydroxybenzoate_transporter	15
JGI_AMD_5WAY_IRNMTN_READ_1704685354	Primosomal_protein_I	15
JGI_AMD_5WAY_IRNMTN_READ_1704682744	Not_assigned	15
JGI_AMD_5WAY_IRNMTN_READ_1704681629	Transcription_antitermination_protein_NusG	15
JGI_AMD_5WAY_IRNMTN_READ_1704681093	Predicted_L_rhamnose_permease_RhaY	15
JGI_AMD_5WAY_IRNMTN_READ_1704680487	Not_assigned	15
JGI_AMD_5WAY_IRNMTN_READ_1704679984	Not_assigned	15
JGI_AMD_5WAY_IRNMTN_READ_1704679388	Flagellar_hook_protein_FlgE	15
JGI_AMD_5WAY_IRNMTN_READ_1704678384	DNA_replication_helicase_protein_MCM	15
JGI_AMD_5WAY_IRNMTN_READ_1704677584	Aspartate_ammonia_lyase__EC_4.3.1.1_	15
JGI_AMD_5WAY_IRNMTN_READ_1704677105	Transketolase__N_terminal_section__EC_2.2.1.1_	15
JGI_AMD_5WAY_IRNMTN_READ_1704676519	Not_assigned	15
JGI_AMD_5WAY_IRNMTN_READ_1704674593	Not_assigned	15
JGI_AMD_5WAY_IRNMTN_READ_1704655234	D_galactonate_transporter	15
JGI_AMD_5WAY_IRNMTN_READ_1704654604	Chromosomal_replication_initiator_protein_DnaA	15
JGI_AMD_5WAY_IRNMTN_READ_1704654348	Not_assigned	15
JGI_AMD_5WAY_IRNMTN_READ_1704654215	Transcription_termination_protein_NusA	15
JGI_AMD_5WAY_IRNMTN_READ_1704652444	Arabinose_5_phosphate_isomerase__EC_5.3.1.13_	15
JGI_AMD_5WAY_IRNMTN_READ_1704651561	Not_assigned	15
JGI_AMD_5WAY_IRNMTN_READ_1704651383	Not_assigned	15
JGI_AMD_5WAY_IRNMTN_READ_1704651002	Indolepyruvate_oxidoreductase_subunit_IorB__EC_1.2.7.8_	15
JGI_AMD_5WAY_IRNMTN_READ_1704650591	SSU_ribosomal_protein_S27Ae	15
JGI_AMD_5WAY_IRNMTN_READ_1704649328	Similar_to_ribosomal_large_subunit_pseudouridine_synthase_D__Bacillus_subtilis_YjbO_type	15
JGI_AMD_5WAY_IRNMTN_READ_1704647894	Not_assigned	15
JGI_AMD_5WAY_IRNMTN_READ_1704647605	Not_assigned	15
JGI_AMD_5WAY_IRNMTN_READ_1704642475	Cold_shock_DEAD_box_protein_A	15
JGI_AMD_5WAY_IRNMTN_READ_1704641984	Not_assigned	15
JGI_AMD_5WAY_IRNMTN_READ_1704641547	Endonuclease_III__EC_4.2.99.18_	15
JGI_AMD_5WAY_IRNMTN_READ_1704641122	Not_assigned	15
JGI_AMD_5WAY_IRNMTN_READ_1704640320	Hypothetical_ATP_binding_protein__containing_DUF265_domain	15
JGI_AMD_5WAY_IRNMTN_READ_1704639720	cAMP_binding_proteins___catabolite_gene_activator_and_regulatory_subunit_of_cAMP_dependent_protein_kinases	15
JGI_AMD_5WAY_IRNMTN_READ_1704637842	Ferredoxin	15
JGI_AMD_5WAY_IRNMTN_READ_1704637522	Not_assigned	15
JGI_AMD_5WAY_IRNMTN_READ_1704637449	Ribonucleotide_reductase_of_class_II__coenzyme_B12_dependent___EC_1.17.4.1_	15
JGI_AMD_5WAY_IRNMTN_READ_1704633303	Beta_galactosidase__EC_3.2.1.23_	15
JGI_AMD_5WAY_IRNMTN_READ_1704630020	Not_assigned	15
JGI_AMD_5WAY_IRNMTN_READ_1704629160	Glucose_mannose_H__symporter_GlcP	15
JGI_AMD_5WAY_IRNMTN_READ_1704629030	Pyrrolidone_carboxylate_peptidase__EC_3.4.19.3_	15
JGI_AMD_5WAY_IRNMTN_READ_1704627152	Not_assigned	15
JGI_AMD_5WAY_IRNMTN_READ_1704626422	CDP_diacylglycerol__glycerol_3_phosphate_3_phosphatidyltransferase__EC_2.7.8.5_	15
JGI_AMD_5WAY_IRNMTN_READ_1704625818	Not_assigned	15
JGI_AMD_5WAY_IRNMTN_READ_1704625550	Programmed_cell_death_toxin_YdcE	15
JGI_AMD_5WAY_IRNMTN_READ_1704623834	ATP_phosphoribosyltransferase_regulatory_subunit__EC_2.4.2.17_	15
JGI_AMD_5WAY_IRNMTN_READ_1704623605	Not_assigned	15
JGI_AMD_5WAY_IRNMTN_READ_1541032541	Not_assigned	15
JGI_AMD_5WAY_IRNMTN_READ_1541029962	Not_assigned	15
JGI_AMD_5WAY_IRNMTN_READ_1541029896	Not_assigned	15
JGI_AMD_5WAY_IRNMTN_READ_1541027478	Transcriptional_repressor_of_the_lac_operon	15
JGI_AMD_5WAY_IRNMTN_READ_1541025416	Not_assigned	15
JGI_AMD_5WAY_IRNMTN_READ_1541023526	Biopolymer_transport_protein_ExbD_TolR	15
JGI_AMD_5WAY_IRNMTN_READ_1541023312	Not_assigned	15
JGI_AMD_5WAY_IRNMTN_READ_1541023057	DNA_gyrase_subunit_B__EC_5.99.1.3_	15
JGI_AMD_5WAY_IRNMTN_READ_1541023009	Not_assigned	15
JGI_AMD_5WAY_IRNMTN_READ_1541022842	Not_assigned	15
JGI_AMD_5WAY_IRNMTN_READ_1541021237	Not_assigned	15
JGI_AMD_5WAY_IRNMTN_READ_1541021210	Ferredoxin	15
JGI_AMD_5WAY_IRNMTN_READ_1541020477	Not_assigned	15
JGI_AMD_5WAY_IRNMTN_READ_1541019699	Acetylglutamate_kinase__EC_2.7.2.8_	15
JGI_AMD_5WAY_IRNMTN_READ_1541018993	Ribonucleotide_reductase_of_class_II__coenzyme_B12_dependent___EC_1.17.4.1_	15
JGI_AMD_5WAY_IRNMTN_READ_1541017946	Pyrimidine_operon_regulatory_protein_PyrR	15
JGI_AMD_5WAY_IRNMTN_READ_1541017321	Not_assigned	15
JGI_AMD_5WAY_IRNMTN_READ_1541017199	4_hydroxybenzoate_polyprenyltransferase__EC_2.5.1.__	15
JGI_AMD_5WAY_IRNMTN_READ_1541015075	Not_assigned	15
JGI_AMD_5WAY_IRNMTN_READ_1541015010	Phosphomannomutase__EC_5.4.2.8_	15
JGI_AMD_5WAY_IRNMTN_READ_1541014061	Cysteine_synthase__EC_2.5.1.47_	15
JGI_AMD_5WAY_IRNMTN_READ_1541013105	Not_assigned	15
JGI_AMD_5WAY_IRNMTN_READ_1541012333	V_type_ATP_synthase_subunit_E__EC_3.6.3.14_	15
JGI_AMD_5WAY_IRNMTN_READ_1541012145	Not_assigned	15
JGI_AMD_5WAY_IRNMTN_READ_1541011880	Cobalamin_synthase	15
JGI_AMD_5WAY_IRNMTN_READ_1541009590	Not_assigned	15
JGI_AMD_5WAY_IRNMTN_READ_1541008748	Not_assigned	15
JGI_AMD_5WAY_IRNMTN_READ_1541007959	Asparagine_synthetase__glutamine_hydrolyzing___EC_6.3.5.4_	15
JGI_AMD_5WAY_IRNMTN_READ_1541006739	TonB_dependent_receptor	15
JGI_AMD_5WAY_IRNMTN_READ_1541006665	N_acetyl_L_L_diaminopimelate_deacetylase__EC_3.5.1.47_	15
JGI_AMD_5WAY_IRNMTN_READ_1541006612	Not_assigned	15
JGI_AMD_5WAY_IRNMTN_READ_1541004205	Transcriptional_repressor_of_the_lac_operon	15
JGI_AMD_5WAY_IRNMTN_READ_1541003518	Not_assigned	15
JGI_AMD_5WAY_IRNMTN_READ_1541001422	Flagellar_assembly_protein_FliH	15
JGI_AMD_5WAY_IRNMTN_READ_1541001086	Membrane_associated_zinc_metalloprotease	15
JGI_AMD_5WAY_IRNMTN_READ_1540960854	Not_assigned	15
JGI_AMD_5WAY_IRNMTN_READ_1540960773	Translation_elongation_factor_G	15
JGI_AMD_5WAY_IRNMTN_READ_1540959206	SSU_ribosomal_protein_S8e	15
JGI_AMD_5WAY_IRNMTN_READ_1540958795	Not_assigned	15
JGI_AMD_5WAY_IRNMTN_READ_1540958767	Not_assigned	15
JGI_AMD_5WAY_IRNMTN_READ_1540958289	Not_assigned	15
JGI_AMD_5WAY_IRNMTN_READ_1540958260	Inosine_5__monophosphate_dehydrogenase__EC_1.1.1.205_	15
JGI_AMD_5WAY_IRNMTN_READ_1540958256	Not_assigned	15
JGI_AMD_5WAY_IRNMTN_READ_1540958004	Not_assigned	15
JGI_AMD_5WAY_IRNMTN_READ_1540954725	Not_assigned	15
JGI_AMD_5WAY_IRNMTN_READ_1540953960	DNA_topoisomerase_I__EC_5.99.1.2_	15
JGI_AMD_5WAY_IRNMTN_READ_1540953416	Not_assigned	15
JGI_AMD_5WAY_IRNMTN_READ_1540952648	Not_assigned	15
JGI_AMD_5WAY_IRNMTN_READ_1540952353	Not_assigned	15
JGI_AMD_5WAY_IRNMTN_READ_1540952329	Phosphoenolpyruvate_carboxylase__EC_4.1.1.31_	15
JGI_AMD_5WAY_IRNMTN_READ_1540951726	NADH_dehydrogenase_subunit_5	15
JGI_AMD_5WAY_IRNMTN_READ_1540951675	Not_assigned	15
JGI_AMD_5WAY_IRNMTN_READ_1540951470	Organic_hydroperoxide_resistance_transcriptional_regulator	15
JGI_AMD_5WAY_IRNMTN_READ_1540950943	Not_assigned	15
JGI_AMD_5WAY_IRNMTN_READ_1540948963	Not_assigned	15
JGI_AMD_5WAY_IRNMTN_READ_1540944477	Not_assigned	15
JGI_AMD_5WAY_IRNMTN_READ_1540941749	Hexuronate_transporter	15
JGI_AMD_5WAY_IRNMTN_READ_1540938345	Not_assigned	15
JGI_AMD_5WAY_IRNMTN_READ_1540937208	Ribose_ABC_transport_system__permease_protein_RbsC__TC_3.A.1.2.1_	15
JGI_AMD_5WAY_IRNMTN_READ_1540932526	putative_Cytochrome_bd2__subunit_I	15
JGI_AMD_5WAY_IRNMTN_READ_1540932357	Not_assigned	15
JGI_AMD_5WAY_IRNMTN_READ_1540931832	_S__2_3_di_O_geranylgeranylglyceryl_phosphate_synthase	15
JGI_AMD_5WAY_IRNMTN_READ_1540929720	Methyl_accepting_chemotaxis_protein_I__serine_chemoreceptor_protein_	15
JGI_AMD_5WAY_IRNMTN_READ_1540929674	Not_assigned	15
JGI_AMD_5WAY_IRNMTN_READ_1540928426	NAD_specific_glutamate_dehydrogenase__EC_1.4.1.2___large_form	15
JGI_AMD_5WAY_IRNMTN_READ_1540920517	Transcriptional_repressor_of_the_lac_operon	15
JGI_AMD_5WAY_IRNMTN_READ_1540917249	Transcriptional_regulator__IclR_family	15
JGI_AMD_5WAY_IRNMTN_READ_1540916877	Not_assigned	15
JGI_AMD_5WAY_IRNMTN_READ_1540907804	Proteasome_subunit_beta__EC_3.4.25.1___bacterial	15
JGI_AMD_5WAY_IRNMTN_READ_1540907376	Beta_galactosidase__EC_3.2.1.23_	15
JGI_AMD_5WAY_IRNMTN_READ_1540907185	Adenylosuccinate_synthetase__EC_6.3.4.4_	15
JGI_AMD_5WAY_IRNMTN_READ_1540893654	Beta_galactosidase__EC_3.2.1.23_	15
JGI_AMD_5WAY_IRNMTN_READ_1540884698	Not_assigned	15
JGI_AMD_5WAY_IRNMTN_READ_1540750911	TonB_dependent_receptor	15
JGI_AMD_5WAY_IRNMTN_READ_1540750778	Not_assigned	15
JGI_AMD_5WAY_IRNMTN_READ_1540749179	Spermidine_synthase__EC_2.5.1.16_	15
JGI_AMD_5WAY_IRNMTN_READ_1540748664	LSU_ribosomal_protein_L21p	15
JGI_AMD_5WAY_IRNMTN_READ_1540747874	Transcription_repair_coupling_factor	15
JGI_AMD_5WAY_IRNMTN_READ_1540745303	NADH_dehydrogenase_subunit_5	15
JGI_AMD_5WAY_IRNMTN_READ_1540744813	Not_assigned	15
JGI_AMD_5WAY_IRNMTN_READ_1540743092	Not_assigned	15
JGI_AMD_5WAY_IRNMTN_READ_1540742666	Probable_valine_pyruvate_aminotransferase__EC_2.6.1.66_	15
JGI_AMD_UBA_IRNMTN_READ_1569875759	Not_assigned	14
JGI_AMD_UBA_IRNMTN_READ_1569875695	Ribosomal_RNA_small_subunit_methyltransferase_E__EC_2.1.1.__	14
JGI_AMD_UBA_IRNMTN_READ_1569875461	Rubisco_activation_protein_CbbQ	14
JGI_AMD_UBA_IRNMTN_READ_1569874914	Not_assigned	14
JGI_AMD_UBA_IRNMTN_READ_1569874422	Not_assigned	14
JGI_AMD_UBA_IRNMTN_READ_1569873868	SSU_ribosomal_protein_S3p__S3e_	14
JGI_AMD_UBA_IRNMTN_READ_1569873690	Not_assigned	14
JGI_AMD_UBA_IRNMTN_READ_1569872586	HemX_protein__negative_effector_of_steady_state_concentration_of_glutamyl_tRNA_reductase	14
JGI_AMD_UBA_IRNMTN_READ_1569872416	DNA_gyrase_subunit_B__EC_5.99.1.3_	14
JGI_AMD_UBA_IRNMTN_READ_1569872367	LSU_ribosomal_protein_L1p__L10Ae_	14
JGI_AMD_UBA_IRNMTN_READ_1569872255	Integration_host_factor_alpha_subunit	14
JGI_AMD_UBA_IRNMTN_READ_1569871990	Molybdopterin_guanine_dinucleotide_biosynthesis_protein_MobB	14
JGI_AMD_UBA_IRNMTN_READ_1569871921	Not_assigned	14
JGI_AMD_UBA_IRNMTN_READ_1569871833	Not_assigned	14
JGI_AMD_UBA_IRNMTN_READ_1569871553	Not_assigned	14
JGI_AMD_UBA_IRNMTN_READ_1569870706	Probable_Co_Zn_Cd_efflux_system_membrane_fusion_protein	14
JGI_AMD_UBA_IRNMTN_READ_1569870095	Not_assigned	14
JGI_AMD_UBA_IRNMTN_READ_1569869753	Not_assigned	14
JGI_AMD_UBA_IRNMTN_READ_1569869415	Catalase__EC_1.11.1.6_	14
JGI_AMD_UBA_IRNMTN_READ_1569869190	Not_assigned	14
JGI_AMD_UBA_IRNMTN_READ_1569868685	Acetyl_CoA_synthetase__ADP_forming__alpha_and_beta_chains__putative	14
JGI_AMD_UBA_IRNMTN_READ_1569868547	Not_assigned	14
JGI_AMD_UBA_IRNMTN_READ_1569866921	Not_assigned	14
JGI_AMD_UBA_IRNMTN_READ_1569866258	Chromosome_partition_protein_smc	14
JGI_AMD_UBA_IRNMTN_READ_1569866171	Flagellar_M_ring_protein_FliF	14
JGI_AMD_UBA_IRNMTN_READ_1569865349	UDP_glucose_dehydrogenase__EC_1.1.1.22_	14
JGI_AMD_UBA_IRNMTN_READ_1569865197	Not_assigned	14
JGI_AMD_UBA_IRNMTN_READ_1569859736	Imidazoleglycerol_phosphate_dehydratase__EC_4.2.1.19_	14
JGI_AMD_UBA_IRNMTN_READ_1569859135	Translation_elongation_factor_1_beta_subunit	14
JGI_AMD_UBA_IRNMTN_READ_1569859095	SMT0608_replicon_stabilization_toxin	14
JGI_AMD_UBA_IRNMTN_READ_1569859070	LSU_ribosomal_protein_L9e__L6p_	14
JGI_AMD_UBA_IRNMTN_READ_1569857560	Not_assigned	14
JGI_AMD_UBA_IRNMTN_READ_1569827324	CRISPR_associated_protein_Cas2	14
JGI_AMD_UBA_IRNMTN_READ_1569827193	Heme_O_synthase__protoheme_IX_farnesyltransferase__EC_2.5.1.___COX10_CtaB	14
JGI_AMD_UBA_IRNMTN_READ_1569825317	NADH_ubiquinone_oxidoreductase_chain_A__EC_1.6.5.3_	14
JGI_AMD_UBA_IRNMTN_READ_1569824761	ATP_synthase_delta_chain__EC_3.6.3.14_	14
JGI_AMD_UBA_IRNMTN_READ_1569824376	FIG000859__hypothetical_protein	14
JGI_AMD_UBA_IRNMTN_READ_1569824261	Glucoamylase__EC_3.2.1.3_	14
JGI_AMD_UBA_IRNMTN_READ_1569820361	Not_assigned	14
JGI_AMD_UBA_IRNMTN_READ_1569819948	Phosphoribosylaminoimidazole_carboxylase_catalytic_subunit__EC_4.1.1.21_	14
JGI_AMD_UBA_IRNMTN_READ_1569819166	Programmed_cell_death_antitoxin_YdcD	14
JGI_AMD_UBA_IRNMTN_READ_1569818999	Not_assigned	14
JGI_AMD_UBA_IRNMTN_READ_1569818572	Methionine_ABC_transporter_ATP_binding_protein	14
JGI_AMD_UBA_IRNMTN_READ_1569817727	Not_assigned	14
JGI_AMD_UBA_IRNMTN_READ_1569817362	Not_assigned	14
JGI_AMD_UBA_IRNMTN_READ_1569817252	Not_assigned	14
JGI_AMD_UBA_IRNMTN_READ_1569817007	Pyridoxine_biosynthesis_glutamine_amidotransferase__synthase_subunit__EC_2.4.2.__	14
JGI_AMD_UBA_IRNMTN_READ_1569816822	Beta_1_3_glucosyltransferase	14
JGI_AMD_UBA_IRNMTN_READ_1569815940	Not_assigned	14
JGI_AMD_UBA_IRNMTN_READ_1569814049	Not_assigned	14
JGI_AMD_UBA_IRNMTN_READ_1569813895	Not_assigned	14
JGI_AMD_UBA_IRNMTN_READ_1569812635	NADH_dehydrogenase__EC_1.6.99.3_	14
JGI_AMD_UBA_IRNMTN_READ_1569811721	Translation_elongation_factor_1_beta_subunit	14
JGI_AMD_UBA_IRNMTN_READ_1569809210	3_ketoacyl_CoA_thiolase__EC_2.3.1.16_	14
JGI_AMD_UBA_IRNMTN_READ_1569758073	Benzoate_transport__ATPase_component	14
JGI_AMD_UBA_IRNMTN_READ_1569757719	Fibrillarin	14
JGI_AMD_UBA_IRNMTN_READ_1569757324	3_oxoacyl__acyl_carrier_protein__reductase__EC_1.1.1.100_	14
JGI_AMD_UBA_IRNMTN_READ_1569756132	Not_assigned	14
JGI_AMD_UBA_IRNMTN_READ_1569755611	Not_assigned	14
JGI_AMD_UBA_IRNMTN_READ_1569755557	Not_assigned	14
JGI_AMD_UBA_IRNMTN_READ_1569755230	DNA_repair_protein_RadA	14
JGI_AMD_UBA_IRNMTN_READ_1569755158	CDP_diacylglycerol__glycerol_3_phosphate_3_phosphatidyltransferase__EC_2.7.8.5_	14
JGI_AMD_UBA_IRNMTN_READ_1569752960	Xanthosine_inosine_triphosphate_pyrophosphatase	14
JGI_AMD_UBA_IRNMTN_READ_1569752787	Not_assigned	14
JGI_AMD_UBA_IRNMTN_READ_1569752454	Not_assigned	14
JGI_AMD_UBA_IRNMTN_READ_1569752326	Not_assigned	14
JGI_AMD_UBA_IRNMTN_READ_1569752176	YjeF_protein__function_unknown	14
JGI_AMD_UBA_IRNMTN_READ_1569748949	Not_assigned	14
JGI_AMD_UBA_IRNMTN_READ_1569748533	Not_assigned	14
JGI_AMD_UBA_IRNMTN_READ_1569748456	Not_assigned	14
JGI_AMD_UBA_IRNMTN_READ_1569748391	Galactose_1_phosphate_uridylyltransferase__EC_2.7.7.10_	14
JGI_AMD_UBA_IRNMTN_READ_1569748019	Not_assigned	14
JGI_AMD_UBA_IRNMTN_READ_1569746705	D_3_phosphoglycerate_dehydrogenase__EC_1.1.1.95_	14
JGI_AMD_UBA_IRNMTN_READ_1569746701	Not_assigned	14
JGI_AMD_UBA_IRNMTN_READ_1569743983	Not_assigned	14
JGI_AMD_UBA_IRNMTN_READ_1569743457	Not_assigned	14
JGI_AMD_UBA_IRNMTN_READ_1569742929	Flagellar_motor_switch_protein_FliN	14
JGI_AMD_UBA_IRNMTN_READ_1569742602	Not_assigned	14
JGI_AMD_UBA_IRNMTN_READ_1569742461	Porphobilinogen_synthase__EC_4.2.1.24_	14
JGI_AMD_UBA_IRNMTN_READ_1569742179	Flagellin_protein_FlaB	14
JGI_AMD_UBA_IRNMTN_READ_1569740270	Ferredoxin	14
JGI_AMD_UBA_IRNMTN_READ_1569740109	NADH_ubiquinone_oxidoreductase_chain_K__EC_1.6.5.3_	14
JGI_AMD_UBA_IRNMTN_READ_1569738547	ATP_phosphoribosyltransferase_regulatory_subunit__EC_2.4.2.17_	14
JGI_AMD_UBA_IRNMTN_READ_1569738109	TPR_repeat_containing_exported_protein	14
JGI_AMD_UBA_IRNMTN_READ_1569737238	Not_assigned	14
JGI_AMD_UBA_IRNMTN_READ_1569736473	3_oxoacyl__acyl_carrier_protein__reductase__EC_1.1.1.100_	14
JGI_AMD_UBA_IRNMTN_READ_1569735766	Not_assigned	14
JGI_AMD_UBA_IRNMTN_READ_1569735534	Not_assigned	14
JGI_AMD_UBA_IRNMTN_READ_1569734966	Translation_initiation_factor_2	14
JGI_AMD_UBA_IRNMTN_READ_1569734885	Fructose_1_6_bisphosphatase__type_I__EC_3.1.3.11_	14
JGI_AMD_UBA_IRNMTN_READ_1569733633	CRISPR_associated_protein_Cas2	14
JGI_AMD_UBA_IRNMTN_READ_1569732508	Not_assigned	14
JGI_AMD_UBA_IRNMTN_READ_1569731851	Not_assigned	14
JGI_AMD_UBA_IRNMTN_READ_1569728787	Ribonuclease_PH__EC_2.7.7.56_	14
JGI_AMD_UBA_IRNMTN_READ_1569728404	Not_assigned	14
JGI_AMD_UBA_IRNMTN_READ_1569727728	Ribosomal_protein_S18p_alanine_acetyltransferase__EC_2.3.1.__	14
JGI_AMD_UBA_IRNMTN_READ_1569725001	Not_assigned	14
JGI_AMD_UBA_IRNMTN_READ_1569724751	dTDP_4_dehydrorhamnose_reductase__EC_1.1.1.133_	14
JGI_AMD_UBA_IRNMTN_READ_1569723788	DNA_binding_HTH_domain_in_riboflavin_kinase	14
JGI_AMD_UBA_IRNMTN_READ_1569723382	Transcriptional_regulator__MerR_family	14
JGI_AMD_UBA_IRNMTN_READ_1569723298	Imidazolonepropionase__EC_3.5.2.7_	14
JGI_AMD_UBA_IRNMTN_READ_1569722633	Beta_lactamase	14
JGI_AMD_UBA_IRNMTN_READ_1569722561	Phosphoenolpyruvate_carboxylase__archaeal__EC_4.1.1.31_	14
JGI_AMD_UBA_IRNMTN_READ_1569721086	Not_assigned	14
JGI_AMD_UBA_IRNMTN_READ_1569719942	Transcription_antitermination_protein_NusG	14
JGI_AMD_UBA_IRNMTN_READ_1569719239	Two_component_system_response_regulator	14
JGI_AMD_UBA_IRNMTN_READ_1569718877	Not_assigned	14
JGI_AMD_UBA_IRNMTN_READ_1569717710	Fructose_1_6_bisphosphatase__type_I__EC_3.1.3.11_	14
JGI_AMD_UBA_IRNMTN_READ_1569714598	Not_assigned	14
JGI_AMD_UBA_IRNMTN_READ_1569714066	Phosphoribosylaminoimidazole_carboxylase_catalytic_subunit__EC_4.1.1.21_	14
JGI_AMD_UBA_IRNMTN_READ_1569711850	Not_assigned	14
JGI_AMD_UBA_IRNMTN_READ_1569711556	Not_assigned	14
JGI_AMD_UBA_IRNMTN_READ_1569710288	Not_assigned	14
JGI_AMD_UBA_IRNMTN_READ_1569709022	Copper_chaperone	14
JGI_AMD_UBA_IRNMTN_READ_1569708276	Not_assigned	14
JGI_AMD_UBA_IRNMTN_READ_1569707181	Acetylornithine_deacetylase__EC_3.5.1.16_	14
JGI_AMD_UBA_IRNMTN_READ_1569706530	Not_assigned	14
JGI_AMD_UBA_IRNMTN_READ_1569705936	Not_assigned	14
JGI_AMD_UBA_IRNMTN_READ_1569702650	Not_assigned	14
JGI_AMD_UBA_IRNMTN_READ_1569702589	Deoxyuridine_5__triphosphate_nucleotidohydrolase__EC_3.6.1.23_	14
JGI_AMD_UBA_IRNMTN_READ_1569700719	Not_assigned	14
JGI_AMD_UBA_IRNMTN_READ_1569700361	Not_assigned	14
JGI_AMD_UBA_IRNMTN_READ_1569699060	Low_molecular_weight_protein_tyrosine_phosphatase_Wzb__EC_3.1.3.48_	14
JGI_AMD_UBA_IRNMTN_READ_1569699042	Not_assigned	14
JGI_AMD_UBA_IRNMTN_READ_1569696909	Poly_glycerol_phosphate__alpha_glucosyltransferase__EC_2.4.1.52_	14
JGI_AMD_UBA_IRNMTN_READ_1569696868	Phosphoserine_phosphatase__EC_3.1.3.3_	14
JGI_AMD_UBA_IRNMTN_READ_1569696434	Not_assigned	14
JGI_AMD_UBA_IRNMTN_READ_1569695809	Not_assigned	14
JGI_AMD_UBA_IRNMTN_READ_1569692370	Not_assigned	14
JGI_AMD_UBA_IRNMTN_READ_1569687552	Not_assigned	14
JGI_AMD_UBA_IRNMTN_READ_1569687482	Stage_IV_sporulation_protein_B	14
JGI_AMD_UBA_IRNMTN_READ_1569686176	Seryl_tRNA_synthetase__EC_6.1.1.11_	14
JGI_AMD_UBA_IRNMTN_READ_1569685356	Cold_shock_DEAD_box_protein_A	14
JGI_AMD_UBA_IRNMTN_READ_1569684792	GTP_binding_protein_EngA	14
JGI_AMD_UBA_IRNMTN_READ_1569684183	Not_assigned	14
JGI_AMD_UBA_IRNMTN_READ_1569683684	Dihydroorotate_dehydrogenase__catalytic_subunit__EC_1.3.3.1_	14
JGI_AMD_UBA_IRNMTN_READ_1569680740	Not_assigned	14
JGI_AMD_UBA_IRNMTN_READ_1569680515	Not_assigned	14
JGI_AMD_UBA_IRNMTN_READ_1569678600	Inner_membrane_component_of_tripartite_multidrug_resistance_system	14
JGI_AMD_UBA_IRNMTN_READ_1569677073	Carbamoyl_phosphate_synthase_small_chain__EC_6.3.5.5_	14
JGI_AMD_UBA_IRNMTN_READ_1569676288	Not_assigned	14
JGI_AMD_UBA_IRNMTN_READ_1569676134	Ammonium_transporter	14
JGI_AMD_UBA_IRNMTN_READ_1569672722	Phosphoglycolate_phosphatase__EC_3.1.3.18_	14
JGI_AMD_UBA_IRNMTN_READ_1569670476	Flagellar_basal_body_rod_protein_FlgC	14
JGI_AMD_UBA_IRNMTN_READ_1569670427	Ferrichrome_iron_receptor	14
JGI_AMD_UBA_IRNMTN_READ_1569670049	2_methylcitrate_dehydratase__EC_4.2.1.79_	14
JGI_AMD_UBA_IRNMTN_READ_1569669112	Not_assigned	14
JGI_AMD_UBA_IRNMTN_READ_1569668326	Ferredoxin	14
JGI_AMD_UBA_IRNMTN_READ_1569667708	Not_assigned	14
JGI_AMD_UBA_IRNMTN_READ_1569667641	Not_assigned	14
JGI_AMD_UBA_IRNMTN_READ_1569667424	Phosphoglucosamine_mutase__EC_5.4.2.10_	14
JGI_AMD_UBA_IRNMTN_READ_1569316355	Beta_galactosidase__EC_3.2.1.23_	14
JGI_AMD_UBA_IRNMTN_READ_1569315801	dTDP_rhamnosyl_transferase_RfbF__EC_2._._.__	14
JGI_AMD_UBA_IRNMTN_READ_1569314212	Chromosome_partition_protein_smc	14
JGI_AMD_UBA_IRNMTN_READ_1569313491	Not_assigned	14
JGI_AMD_UBA_IRNMTN_READ_1569312394	Not_assigned	14
JGI_AMD_UBA_IRNMTN_READ_1569311786	Von_Willebrand_factor_type_A_domain_protein__associated_with_Flp_pilus_assembly	14
JGI_AMD_UBA_IRNMTN_READ_1569311239	Accumulation_associated_protein_AAP	14
JGI_AMD_UBA_IRNMTN_READ_1569310447	Biotin_synthase__EC_2.8.1.6_	14
JGI_AMD_UBA_IRNMTN_READ_1569310225	Amidophosphoribosyltransferase__EC_2.4.2.14_	14
JGI_AMD_UBA_IRNMTN_READ_1569309422	Alcohol_dehydrogenase__EC_1.1.1.1_	14
JGI_AMD_UBA_IRNMTN_READ_1569309345	LSU_ribosomal_protein_L13p__L13Ae_	14
JGI_AMD_5WAY_IRNMTN_READ_1704696849	Blr3520_protein_homolog__hypothetical_protein	14
JGI_AMD_5WAY_IRNMTN_READ_1704696764	Not_assigned	14
JGI_AMD_5WAY_IRNMTN_READ_1704696662	Lipoprotein_signal_peptidase__EC_3.4.23.36_	14
JGI_AMD_5WAY_IRNMTN_READ_1704696517	SMT0608_replicon_stabilization_toxin	14
JGI_AMD_5WAY_IRNMTN_READ_1704696466	Not_assigned	14
JGI_AMD_5WAY_IRNMTN_READ_1704696460	Cobalt_zinc_cadmium_resistance_protein_CzcD	14
JGI_AMD_5WAY_IRNMTN_READ_1704695823	D_3_phosphoglycerate_dehydrogenase__EC_1.1.1.95_	14
JGI_AMD_5WAY_IRNMTN_READ_1704695147	Not_assigned	14
JGI_AMD_5WAY_IRNMTN_READ_1704695055	Not_assigned	14
JGI_AMD_5WAY_IRNMTN_READ_1704694914	Not_assigned	14
JGI_AMD_5WAY_IRNMTN_READ_1704694578	Blr3520_protein_homolog__hypothetical_protein	14
JGI_AMD_5WAY_IRNMTN_READ_1704694382	Nitrate_nitrite_transporter	14
JGI_AMD_5WAY_IRNMTN_READ_1704694114	Not_assigned	14
JGI_AMD_5WAY_IRNMTN_READ_1704693906	LSU_ribosomal_protein_L17p	14
JGI_AMD_5WAY_IRNMTN_READ_1704693671	Not_assigned	14
JGI_AMD_5WAY_IRNMTN_READ_1704693310	Glucose_mannose_H__symporter_GlcP	14
JGI_AMD_5WAY_IRNMTN_READ_1704693105	Diaminopimelate_decarboxylase__EC_4.1.1.20_	14
JGI_AMD_5WAY_IRNMTN_READ_1704692681	Nitrous_oxide_reductase_maturation_transmembrane_protein_NosY	14
JGI_AMD_5WAY_IRNMTN_READ_1704692172	Not_assigned	14
JGI_AMD_5WAY_IRNMTN_READ_1704690089	Beta_lactamase	14
JGI_AMD_5WAY_IRNMTN_READ_1704690049	Biotin_operon_repressor	14
JGI_AMD_5WAY_IRNMTN_READ_1704690021	Not_assigned	14
JGI_AMD_5WAY_IRNMTN_READ_1704690002	Shufflon_specific_DNA_recombinase	14
JGI_AMD_5WAY_IRNMTN_READ_1704688877	Not_assigned	14
JGI_AMD_5WAY_IRNMTN_READ_1704688561	Not_assigned	14
JGI_AMD_5WAY_IRNMTN_READ_1704688355	Not_assigned	14
JGI_AMD_5WAY_IRNMTN_READ_1704687791	DNA_repair_protein_RadA	14
JGI_AMD_5WAY_IRNMTN_READ_1704687181	Not_assigned	14
JGI_AMD_5WAY_IRNMTN_READ_1704686931	Chromosomal_replication_initiator_protein_DnaA	14
JGI_AMD_5WAY_IRNMTN_READ_1704686268	Aspartate_ammonia_lyase__EC_4.3.1.1_	14
JGI_AMD_5WAY_IRNMTN_READ_1704686191	Electron_transfer_flavoprotein__beta_subunit	14
JGI_AMD_5WAY_IRNMTN_READ_1704685703	Carbamoyl_phosphate_synthase_small_chain__EC_6.3.5.5_	14
JGI_AMD_5WAY_IRNMTN_READ_1704684811	Adenylosuccinate_lyase__EC_4.3.2.2_	14
JGI_AMD_5WAY_IRNMTN_READ_1704684521	Not_assigned	14
JGI_AMD_5WAY_IRNMTN_READ_1704684453	ATP_dependent_DNA_helicase_UvrD_PcrA	14
JGI_AMD_5WAY_IRNMTN_READ_1704684232	Not_assigned	14
JGI_AMD_5WAY_IRNMTN_READ_1704682814	Not_assigned	14
JGI_AMD_5WAY_IRNMTN_READ_1704682380	Blr3520_protein_homolog__hypothetical_protein	14
JGI_AMD_5WAY_IRNMTN_READ_1704681226	Flagellar_protein_FlbB	14
JGI_AMD_5WAY_IRNMTN_READ_1704679991	Hexuronate_transporter	14
JGI_AMD_5WAY_IRNMTN_READ_1704679264	Not_assigned	14
JGI_AMD_5WAY_IRNMTN_READ_1704679111	Xanthan_biosynthesis_oligosaccharidyl_lipid_flippase_GumJ	14
JGI_AMD_5WAY_IRNMTN_READ_1704677252	Type_IV_fimbrial_assembly__ATPase_PilB	14
JGI_AMD_5WAY_IRNMTN_READ_1704676977	_S__2_3_di_O_geranylgeranylglyceryl_phosphate_synthase	14
JGI_AMD_5WAY_IRNMTN_READ_1704676000	Not_assigned	14
JGI_AMD_5WAY_IRNMTN_READ_1704675832	Not_assigned	14
JGI_AMD_5WAY_IRNMTN_READ_1704675770	Not_assigned	14
JGI_AMD_5WAY_IRNMTN_READ_1704675244	Phosphoribosylaminoimidazole_succinocarboxamide_synthase__EC_6.3.2.6_	14
JGI_AMD_5WAY_IRNMTN_READ_1704655794	Acetyl_CoA_acetyltransferase__EC_2.3.1.9_	14
JGI_AMD_5WAY_IRNMTN_READ_1704655471	Not_assigned	14
JGI_AMD_5WAY_IRNMTN_READ_1704655378	Not_assigned	14
JGI_AMD_5WAY_IRNMTN_READ_1704654472	Rubrerythrin	14
JGI_AMD_5WAY_IRNMTN_READ_1704654176	Not_assigned	14
JGI_AMD_5WAY_IRNMTN_READ_1704654174	Sulfide_dehydrogenase__flavocytochrome_C__flavoprotein_chain_precursor__EC_1.8.2.__	14
JGI_AMD_5WAY_IRNMTN_READ_1704653872	Not_assigned	14
JGI_AMD_5WAY_IRNMTN_READ_1704653781	NADH_dehydrogenase_subunit_6	14
JGI_AMD_5WAY_IRNMTN_READ_1704653620	Asp_X_dipeptidase	14
JGI_AMD_5WAY_IRNMTN_READ_1704653379	Not_assigned	14
JGI_AMD_5WAY_IRNMTN_READ_1704653295	Beta_lactamase	14
JGI_AMD_5WAY_IRNMTN_READ_1704653179	Not_assigned	14
JGI_AMD_5WAY_IRNMTN_READ_1704652482	Guanine_deaminase__EC_3.5.4.3_	14
JGI_AMD_5WAY_IRNMTN_READ_1704651349	Cysteine_synthase__EC_2.5.1.47_	14
JGI_AMD_5WAY_IRNMTN_READ_1704651211	Not_assigned	14
JGI_AMD_5WAY_IRNMTN_READ_1704649992	Pyrrolidone_carboxylate_peptidase__EC_3.4.19.3_	14
JGI_AMD_5WAY_IRNMTN_READ_1704649267	Multidrug_efflux_transporter__major_facilitator_superfamily__MFS___TC_2.A.1_	14
JGI_AMD_5WAY_IRNMTN_READ_1704649114	Not_assigned	14
JGI_AMD_5WAY_IRNMTN_READ_1704649044	Nucleoside_triphosphate_pyrophosphohydrolase_MazG	14
JGI_AMD_5WAY_IRNMTN_READ_1704644530	Site_specific_tyrosine_recombinase	14
JGI_AMD_5WAY_IRNMTN_READ_1704644215	Iron_sulfur_cluster_assembly_protein_SufB	14
JGI_AMD_5WAY_IRNMTN_READ_1704644158	Cell_division_control_protein_6	14
JGI_AMD_5WAY_IRNMTN_READ_1704643925	Not_assigned	14
JGI_AMD_5WAY_IRNMTN_READ_1704643474	Not_assigned	14
JGI_AMD_5WAY_IRNMTN_READ_1704643432	Not_assigned	14
JGI_AMD_5WAY_IRNMTN_READ_1704641278	Not_assigned	14
JGI_AMD_5WAY_IRNMTN_READ_1704641114	Digeranylgeranylglycerophospholipid_reductase	14
JGI_AMD_5WAY_IRNMTN_READ_1704639483	Cobalt_zinc_cadmium_resistance_protein	14
JGI_AMD_5WAY_IRNMTN_READ_1704639359	Methionine_transporter_MetT	14
JGI_AMD_5WAY_IRNMTN_READ_1704638681	Pyrimidine_deaminase_archaeal_predicted__EC_3.5.4.26_	14
JGI_AMD_5WAY_IRNMTN_READ_1704637634	UDP_glucose_4_epimerase__EC_5.1.3.2_	14
JGI_AMD_5WAY_IRNMTN_READ_1704637565	3_polyprenyl_4_hydroxybenzoate_carboxy_lyase_UbiX__EC_4.1.1.__	14
JGI_AMD_5WAY_IRNMTN_READ_1704637069	Archaeal_DNA_polymerase_II_small_subunit__EC_2.7.7.7_	14
JGI_AMD_5WAY_IRNMTN_READ_1704634992	Not_assigned	14
JGI_AMD_5WAY_IRNMTN_READ_1704634776	Not_assigned	14
JGI_AMD_5WAY_IRNMTN_READ_1704633458	Not_assigned	14
JGI_AMD_5WAY_IRNMTN_READ_1704632238	Cob_I_alamin_adenosyltransferase_PduO__EC_2.5.1.17_	14
JGI_AMD_5WAY_IRNMTN_READ_1704632110	Not_assigned	14
JGI_AMD_5WAY_IRNMTN_READ_1704630621	Pyrrolidone_carboxylate_peptidase__EC_3.4.19.3_	14
JGI_AMD_5WAY_IRNMTN_READ_1704630607	Beta_galactosidase__EC_3.2.1.23_	14
JGI_AMD_5WAY_IRNMTN_READ_1704629082	Not_assigned	14
JGI_AMD_5WAY_IRNMTN_READ_1704628019	Sarcosine_oxidase_beta_subunit__EC_1.5.3.1_	14
JGI_AMD_5WAY_IRNMTN_READ_1704627099	DNA_polymerase_III_alpha_subunit__EC_2.7.7.7_	14
JGI_AMD_5WAY_IRNMTN_READ_1704626579	Phosphoenolpyruvate_carboxykinase__GTP___EC_4.1.1.32_	14
JGI_AMD_5WAY_IRNMTN_READ_1704626274	Not_assigned	14
JGI_AMD_5WAY_IRNMTN_READ_1704625194	Programmed_cell_death_toxin_YdcE	14
JGI_AMD_5WAY_IRNMTN_READ_1704623571	Excinuclease_ABC_subunit_C	14
JGI_AMD_5WAY_IRNMTN_READ_1541033675	Transcriptional_repressor_of_the_lac_operon	14
JGI_AMD_5WAY_IRNMTN_READ_1541033610	Transcriptional_repressor_of_the_lac_operon	14
JGI_AMD_5WAY_IRNMTN_READ_1541033029	DNA_gyrase_subunit_B__EC_5.99.1.3_	14
JGI_AMD_5WAY_IRNMTN_READ_1541032178	Not_assigned	14
JGI_AMD_5WAY_IRNMTN_READ_1541031394	SSU_ribosomal_protein_S20p	14
JGI_AMD_5WAY_IRNMTN_READ_1541030871	Not_assigned	14
JGI_AMD_5WAY_IRNMTN_READ_1541030343	Not_assigned	14
JGI_AMD_5WAY_IRNMTN_READ_1541029509	Universal_stress_protein_family	14
JGI_AMD_5WAY_IRNMTN_READ_1541028814	Not_assigned	14
JGI_AMD_5WAY_IRNMTN_READ_1541027861	Beta_lactamase	14
JGI_AMD_5WAY_IRNMTN_READ_1541027634	Potassium_channel_protein	14
JGI_AMD_5WAY_IRNMTN_READ_1541027213	S_adenosylmethionine_decarboxylase_proenzyme__EC_4.1.1.50___prokaryotic_class_1B	14
JGI_AMD_5WAY_IRNMTN_READ_1541027067	Not_assigned	14
JGI_AMD_5WAY_IRNMTN_READ_1541026804	ATP_dependent_Clp_protease_ATP_binding_subunit_ClpX	14
JGI_AMD_5WAY_IRNMTN_READ_1541026715	Not_assigned	14
JGI_AMD_5WAY_IRNMTN_READ_1541025879	Translation_initiation_factor_2	14
JGI_AMD_5WAY_IRNMTN_READ_1541025480	Not_assigned	14
JGI_AMD_5WAY_IRNMTN_READ_1541025028	FIG134348__essential_endopeptidase	14
JGI_AMD_5WAY_IRNMTN_READ_1541024019	Not_assigned	14
JGI_AMD_5WAY_IRNMTN_READ_1541023724	Thiaminase_II__EC_3.5.99.2_	14
JGI_AMD_5WAY_IRNMTN_READ_1541023593	Not_assigned	14
JGI_AMD_5WAY_IRNMTN_READ_1541022005	DNA_gyrase_subunit_B__EC_5.99.1.3_	14
JGI_AMD_5WAY_IRNMTN_READ_1541021873	Not_assigned	14
JGI_AMD_5WAY_IRNMTN_READ_1541021675	Xanthine_guanine_phosphoribosyltransferase__EC_2.4.2.22_	14
JGI_AMD_5WAY_IRNMTN_READ_1541019111	NADH_dehydrogenase_subunit_2	14
JGI_AMD_5WAY_IRNMTN_READ_1541018299	Not_assigned	14
JGI_AMD_5WAY_IRNMTN_READ_1541017707	Thioredoxin_reductase__EC_1.8.1.9_	14
JGI_AMD_5WAY_IRNMTN_READ_1541016772	Not_assigned	14
JGI_AMD_5WAY_IRNMTN_READ_1541016521	Spore_germination_protein_GerKB	14
JGI_AMD_5WAY_IRNMTN_READ_1541015879	Not_assigned	14
JGI_AMD_5WAY_IRNMTN_READ_1541015783	Not_assigned	14
JGI_AMD_5WAY_IRNMTN_READ_1541015746	NADH_ubiquinone_oxidoreductase_chain_A__EC_1.6.5.3_	14
JGI_AMD_5WAY_IRNMTN_READ_1541014844	Not_assigned	14
JGI_AMD_5WAY_IRNMTN_READ_1541014726	Not_assigned	14
JGI_AMD_5WAY_IRNMTN_READ_1541013792	Not_assigned	14
JGI_AMD_5WAY_IRNMTN_READ_1541013712	Putative_membrane_bound_ClpP_class_protease_associated_with_aq_911	14
JGI_AMD_5WAY_IRNMTN_READ_1541013683	Not_assigned	14
JGI_AMD_5WAY_IRNMTN_READ_1541013484	Not_assigned	14
JGI_AMD_5WAY_IRNMTN_READ_1541013150	Not_assigned	14
JGI_AMD_5WAY_IRNMTN_READ_1541012551	Transketolase__N_terminal_section__EC_2.2.1.1_	14
JGI_AMD_5WAY_IRNMTN_READ_1541012228	Not_assigned	14
JGI_AMD_5WAY_IRNMTN_READ_1541012105	Not_assigned	14
JGI_AMD_5WAY_IRNMTN_READ_1541011756	Not_assigned	14
JGI_AMD_5WAY_IRNMTN_READ_1541010085	Not_assigned	14
JGI_AMD_5WAY_IRNMTN_READ_1541009169	Not_assigned	14
JGI_AMD_5WAY_IRNMTN_READ_1541008847	Porphobilinogen_synthase__EC_4.2.1.24_	14
JGI_AMD_5WAY_IRNMTN_READ_1541008279	Probable_electron_transfer_flavoprotein_quinone_oxidoreductase_FixC__EC_1.5.5.__	14
JGI_AMD_5WAY_IRNMTN_READ_1541007851	Electron_transfer_flavoprotein__beta_subunit	14
JGI_AMD_5WAY_IRNMTN_READ_1541007709	3_oxoacyl__acyl_carrier_protein__reductase__EC_1.1.1.100_	14
JGI_AMD_5WAY_IRNMTN_READ_1541007687	Not_assigned	14
JGI_AMD_5WAY_IRNMTN_READ_1541005461	Transcriptional_repressor_of_the_lac_operon	14
JGI_AMD_5WAY_IRNMTN_READ_1541005306	Phosphoribosylamine__glycine_ligase__EC_6.3.4.13_	14
JGI_AMD_5WAY_IRNMTN_READ_1541003746	Not_assigned	14
JGI_AMD_5WAY_IRNMTN_READ_1541003425	Not_assigned	14
JGI_AMD_5WAY_IRNMTN_READ_1541001782	Not_assigned	14
JGI_AMD_5WAY_IRNMTN_READ_1541000170	Ferredoxin_like_protein	14
JGI_AMD_5WAY_IRNMTN_READ_1540999857	Isovaleryl_CoA_dehydrogenase__EC_1.3.99.10_	14
JGI_AMD_5WAY_IRNMTN_READ_1540959089	Not_assigned	14
JGI_AMD_5WAY_IRNMTN_READ_1540958470	Translation_initiation_factor_2	14
JGI_AMD_5WAY_IRNMTN_READ_1540958292	Glucose_mannose_H__symporter_GlcP	14
JGI_AMD_5WAY_IRNMTN_READ_1540958159	Beta_galactosidase__EC_3.2.1.23_	14
JGI_AMD_5WAY_IRNMTN_READ_1540957193	Not_assigned	14
JGI_AMD_5WAY_IRNMTN_READ_1540957042	Not_assigned	14
JGI_AMD_5WAY_IRNMTN_READ_1540956169	Glutathione_S_transferase__EC_2.5.1.18_	14
JGI_AMD_5WAY_IRNMTN_READ_1540955928	NADH_dehydrogenase__EC_1.6.99.3_	14
JGI_AMD_5WAY_IRNMTN_READ_1540953985	Cysteine_desulfurase__EC_2.8.1.7_	14
JGI_AMD_5WAY_IRNMTN_READ_1540953913	Not_assigned	14
JGI_AMD_5WAY_IRNMTN_READ_1540952599	Not_assigned	14
JGI_AMD_5WAY_IRNMTN_READ_1540952255	Not_assigned	14
JGI_AMD_5WAY_IRNMTN_READ_1540951759	Threonine_dehydrogenase_and_related_Zn_dependent_dehydrogenases	14
JGI_AMD_5WAY_IRNMTN_READ_1540951051	Not_assigned	14
JGI_AMD_5WAY_IRNMTN_READ_1540950843	Not_assigned	14
JGI_AMD_5WAY_IRNMTN_READ_1540950627	Not_assigned	14
JGI_AMD_5WAY_IRNMTN_READ_1540950483	Thioredoxin	14
JGI_AMD_5WAY_IRNMTN_READ_1540950333	CRISPR_associated_protein_Cas1	14
JGI_AMD_5WAY_IRNMTN_READ_1540949836	DNA_primase_small_subunit__EC_2.7.7.__	14
JGI_AMD_5WAY_IRNMTN_READ_1540949080	Not_assigned	14
JGI_AMD_5WAY_IRNMTN_READ_1540948498	Predicted_cell_wall_anchored_protein_SasA__LPXTG_motif_	14
JGI_AMD_5WAY_IRNMTN_READ_1540948470	Sorbitol_dehydrogenase__EC_1.1.1.14_	14
JGI_AMD_5WAY_IRNMTN_READ_1540947998	Not_assigned	14
JGI_AMD_5WAY_IRNMTN_READ_1540946612	Site_specific_tyrosine_recombinase	14
JGI_AMD_5WAY_IRNMTN_READ_1540943911	Not_assigned	14
JGI_AMD_5WAY_IRNMTN_READ_1540942825	Acetylornithine_aminotransferase__EC_2.6.1.11_	14
JGI_AMD_5WAY_IRNMTN_READ_1540941883	GTPase_and_tRNA_U34_5_formylation_enzyme_TrmE	14
JGI_AMD_5WAY_IRNMTN_READ_1540941734	Not_assigned	14
JGI_AMD_5WAY_IRNMTN_READ_1540940372	Beta_lactamase	14
JGI_AMD_5WAY_IRNMTN_READ_1540936742	Segregation_and_condensation_protein_B	14
JGI_AMD_5WAY_IRNMTN_READ_1540936039	Ammonium_transporter	14
JGI_AMD_5WAY_IRNMTN_READ_1540935294	Inorganic_pyrophosphatase__EC_3.6.1.1_	14
JGI_AMD_5WAY_IRNMTN_READ_1540935224	Beta_lactamase__EC_3.5.2.6_	14
JGI_AMD_5WAY_IRNMTN_READ_1540933572	4_hydroxybenzoate_transporter	14
JGI_AMD_5WAY_IRNMTN_READ_1540932470	Not_assigned	14
JGI_AMD_5WAY_IRNMTN_READ_1540931649	Flagellar_hook_length_control_protein_FliK	14
JGI_AMD_5WAY_IRNMTN_READ_1540931458	3_deoxy_manno_octulosonate_cytidylyltransferase__EC_2.7.7.38_	14
JGI_AMD_5WAY_IRNMTN_READ_1540929835	Not_assigned	14
JGI_AMD_5WAY_IRNMTN_READ_1540929510	Transcriptional_repressor_of_the_lac_operon	14
JGI_AMD_5WAY_IRNMTN_READ_1540929499	Not_assigned	14
JGI_AMD_5WAY_IRNMTN_READ_1540926673	Cell_division_protein_MraZ	14
JGI_AMD_5WAY_IRNMTN_READ_1540925340	Not_assigned	14
JGI_AMD_5WAY_IRNMTN_READ_1540925171	Not_assigned	14
JGI_AMD_5WAY_IRNMTN_READ_1540924195	Beta_lactamase__EC_3.5.2.6_	14
JGI_AMD_5WAY_IRNMTN_READ_1540923793	Not_assigned	14
JGI_AMD_5WAY_IRNMTN_READ_1540923500	Not_assigned	14
JGI_AMD_5WAY_IRNMTN_READ_1540923204	Not_assigned	14
JGI_AMD_5WAY_IRNMTN_READ_1540921393	iron_chelator_utilization_protein	14
JGI_AMD_5WAY_IRNMTN_READ_1540918797	Not_assigned	14
JGI_AMD_5WAY_IRNMTN_READ_1540918451	Not_assigned	14
JGI_AMD_5WAY_IRNMTN_READ_1540918400	Exodeoxyribonuclease_VII_small_subunit__EC_3.1.11.6_	14
JGI_AMD_5WAY_IRNMTN_READ_1540912928	Not_assigned	14
JGI_AMD_5WAY_IRNMTN_READ_1540910991	Transcriptional_repressor_of_the_lac_operon	14
JGI_AMD_5WAY_IRNMTN_READ_1540910644	O_succinylbenzoate_CoA_synthase__EC_4.2.1.__	14
JGI_AMD_5WAY_IRNMTN_READ_1540908155	Integration_host_factor_beta_subunit	14
JGI_AMD_5WAY_IRNMTN_READ_1540908047	Not_assigned	14
JGI_AMD_5WAY_IRNMTN_READ_1540902499	Triosephosphate_isomerase__EC_5.3.1.1_	14
JGI_AMD_5WAY_IRNMTN_READ_1540899183	Ribonucleotide_reductase_of_class_II__coenzyme_B12_dependent___EC_1.17.4.1_	14
JGI_AMD_5WAY_IRNMTN_READ_1540884492	Not_assigned	14
JGI_AMD_5WAY_IRNMTN_READ_1540883891	Not_assigned	14
JGI_AMD_5WAY_IRNMTN_READ_1540883392	Not_assigned	14
JGI_AMD_5WAY_IRNMTN_READ_1540880579	Replication_factor_C_large_subunit	14
JGI_AMD_5WAY_IRNMTN_READ_1540750973	Protein_of_unknown_function_DUF81	14
JGI_AMD_5WAY_IRNMTN_READ_1540750638	Not_assigned	14
JGI_AMD_5WAY_IRNMTN_READ_1540749090	Not_assigned	14
JGI_AMD_5WAY_IRNMTN_READ_1540747643	tRNA_pseudouridine_13_synthase__EC_4.2.1.__	14
JGI_AMD_5WAY_IRNMTN_READ_1540747584	Nitrogen_regulatory_protein_P_II	14
JGI_AMD_5WAY_IRNMTN_READ_1540746996	Not_assigned	14
JGI_AMD_5WAY_IRNMTN_READ_1540746829	Not_assigned	14
JGI_AMD_5WAY_IRNMTN_READ_1540746539	Not_assigned	14
JGI_AMD_5WAY_IRNMTN_READ_1540744961	Chitinase__EC_3.2.1.14_	14
JGI_AMD_5WAY_IRNMTN_READ_1540744349	3_oxoacyl__acyl_carrier_protein__reductase__EC_1.1.1.100_	14
JGI_AMD_5WAY_IRNMTN_READ_1540744157	Not_assigned	14
JGI_AMD_5WAY_IRNMTN_READ_1540742856	Iron_sulfur_cluster_regulator_IscR	14
JGI_AMD_5WAY_IRNMTN_READ_1540742598	Rubrerythrin	14
JGI_AMD_UBA_IRNMTN_READ_1569875587	Archaeal_transcription_factor_E	13
JGI_AMD_UBA_IRNMTN_READ_1569874383	NADH_ubiquinone_oxidoreductase_chain_A__EC_1.6.5.3_	13
JGI_AMD_UBA_IRNMTN_READ_1569872485	Not_assigned	13
JGI_AMD_UBA_IRNMTN_READ_1569872368	Not_assigned	13
JGI_AMD_UBA_IRNMTN_READ_1569871675	Aspartate_semialdehyde_dehydrogenase__EC_1.2.1.11_	13
JGI_AMD_UBA_IRNMTN_READ_1569871601	SMT0608_replicon_stabilization_toxin	13
JGI_AMD_UBA_IRNMTN_READ_1569870453	Not_assigned	13
JGI_AMD_UBA_IRNMTN_READ_1569870216	Lipoprotein_signal_peptidase__EC_3.4.23.36_	13
JGI_AMD_UBA_IRNMTN_READ_1569869897	ATP_dependent_DNA_ligase__EC_6.5.1.1_	13
JGI_AMD_UBA_IRNMTN_READ_1569868891	ATP_dependent_RNA_helicase_NGO0650	13
JGI_AMD_UBA_IRNMTN_READ_1569868467	Not_assigned	13
JGI_AMD_UBA_IRNMTN_READ_1569867959	Beta_galactosidase__EC_3.2.1.23_	13
JGI_AMD_UBA_IRNMTN_READ_1569867400	Not_assigned	13
JGI_AMD_UBA_IRNMTN_READ_1569867239	Isovaleryl_CoA_dehydrogenase__EC_1.3.99.10_	13
JGI_AMD_UBA_IRNMTN_READ_1569866796	DNA_directed_RNA_polymerase_alpha_subunit__EC_2.7.7.6_	13
JGI_AMD_UBA_IRNMTN_READ_1569866291	Not_assigned	13
JGI_AMD_UBA_IRNMTN_READ_1569865347	LSU_ribosomal_protein_L20p	13
JGI_AMD_UBA_IRNMTN_READ_1569865096	Not_assigned	13
JGI_AMD_UBA_IRNMTN_READ_1569864948	Not_assigned	13
JGI_AMD_UBA_IRNMTN_READ_1569864737	Iron_sulfur_cluster_assembly_scaffold_protein_IscU	13
JGI_AMD_UBA_IRNMTN_READ_1569864410	Glycerol_dehydrogenase__EC_1.1.1.6_	13
JGI_AMD_UBA_IRNMTN_READ_1569863220	Retron_type_reverse_transcriptase	13
JGI_AMD_UBA_IRNMTN_READ_1569860117	LSU_ribosomal_protein_L9p	13
JGI_AMD_UBA_IRNMTN_READ_1569859188	Beta_galactosidase__EC_3.2.1.23_	13
JGI_AMD_UBA_IRNMTN_READ_1569858231	Not_assigned	13
JGI_AMD_UBA_IRNMTN_READ_1569858116	Exonuclease_SbcC	13
JGI_AMD_UBA_IRNMTN_READ_1569857683	LSU_ribosomal_protein_L15p__L27Ae_	13
JGI_AMD_UBA_IRNMTN_READ_1569826915	Cytochrome_c_type_biogenesis_protein_ResA	13
JGI_AMD_UBA_IRNMTN_READ_1569826677	Replicative_DNA_helicase__EC_3.6.1.__	13
JGI_AMD_UBA_IRNMTN_READ_1569826667	GTPase_and_tRNA_U34_5_formylation_enzyme_TrmE	13
JGI_AMD_UBA_IRNMTN_READ_1569824350	LSU_ribosomal_protein_L6p__L9e_	13
JGI_AMD_UBA_IRNMTN_READ_1569824320	Beta_glucosidase__EC_3.2.1.21_	13
JGI_AMD_UBA_IRNMTN_READ_1569823576	Not_assigned	13
JGI_AMD_UBA_IRNMTN_READ_1569823351	ADP_heptose__lipooligosaccharide_heptosyltransferase_II__EC_2.4.1.__	13
JGI_AMD_UBA_IRNMTN_READ_1569822687	Not_assigned	13
JGI_AMD_UBA_IRNMTN_READ_1569820907	Beta_galactosidase__EC_3.2.1.23_	13
JGI_AMD_UBA_IRNMTN_READ_1569820091	Beta_galactosidase__EC_3.2.1.23_	13
JGI_AMD_UBA_IRNMTN_READ_1569819589	Not_assigned	13
JGI_AMD_UBA_IRNMTN_READ_1569818636	Not_assigned	13
JGI_AMD_UBA_IRNMTN_READ_1569818618	DNA_primase_large_subunit__EC_2.7.7.__	13
JGI_AMD_UBA_IRNMTN_READ_1569818576	FemB__factor_involved_in_methicillin_resistance	13
JGI_AMD_UBA_IRNMTN_READ_1569817414	Not_assigned	13
JGI_AMD_UBA_IRNMTN_READ_1569816289	Not_assigned	13
JGI_AMD_UBA_IRNMTN_READ_1569815265	Diaminopimelate_epimerase__EC_5.1.1.7_	13
JGI_AMD_UBA_IRNMTN_READ_1569814904	Biotin_synthesis_protein_bioC	13
JGI_AMD_UBA_IRNMTN_READ_1569814405	Not_assigned	13
JGI_AMD_UBA_IRNMTN_READ_1569813828	Not_assigned	13
JGI_AMD_UBA_IRNMTN_READ_1569812718	Mannitol_1_phosphate_5_dehydrogenase__EC_1.1.1.17_	13
JGI_AMD_UBA_IRNMTN_READ_1569812694	Translation_elongation_factor_1_alpha_subunit	13
JGI_AMD_UBA_IRNMTN_READ_1569811339	Multimodular_transpeptidase_transglycosylase__EC_2.4.1.129___EC_3.4._.__	13
JGI_AMD_UBA_IRNMTN_READ_1569810895	Not_assigned	13
JGI_AMD_UBA_IRNMTN_READ_1569810440	Not_assigned	13
JGI_AMD_UBA_IRNMTN_READ_1569810322	Not_assigned	13
JGI_AMD_UBA_IRNMTN_READ_1569810299	Not_assigned	13
JGI_AMD_UBA_IRNMTN_READ_1569809335	Not_assigned	13
JGI_AMD_UBA_IRNMTN_READ_1569809239	Not_assigned	13
JGI_AMD_UBA_IRNMTN_READ_1569759086	Pyrimidine_operon_regulatory_protein_PyrR	13
JGI_AMD_UBA_IRNMTN_READ_1569758176	Phytoene_dehydrogenase_and_related_proteins	13
JGI_AMD_UBA_IRNMTN_READ_1569757913	Ferredoxin__2Fe_2S	13
JGI_AMD_UBA_IRNMTN_READ_1569757808	Beta_galactosidase__EC_3.2.1.23_	13
JGI_AMD_UBA_IRNMTN_READ_1569757627	Translation_initiation_factor_2	13
JGI_AMD_UBA_IRNMTN_READ_1569755442	ABC_type_nitrate_sulfonate_bicarbonate_transport_system__ATPase_component	13
JGI_AMD_UBA_IRNMTN_READ_1569755383	Not_assigned	13
JGI_AMD_UBA_IRNMTN_READ_1569754669	Not_assigned	13
JGI_AMD_UBA_IRNMTN_READ_1569754471	Not_assigned	13
JGI_AMD_UBA_IRNMTN_READ_1569754141	Translation_initiation_factor_2	13
JGI_AMD_UBA_IRNMTN_READ_1569754085	Translation_initiation_factor_2	13
JGI_AMD_UBA_IRNMTN_READ_1569753703	Not_assigned	13
JGI_AMD_UBA_IRNMTN_READ_1569753369	V_type_ATP_synthase_subunit_I__EC_3.6.3.14_	13
JGI_AMD_UBA_IRNMTN_READ_1569753010	Cob_I_alamin_adenosyltransferase_PduO__EC_2.5.1.17_	13
JGI_AMD_UBA_IRNMTN_READ_1569751363	ATP_dependent_Clp_protease_proteolytic_subunit__EC_3.4.21.92_	13
JGI_AMD_UBA_IRNMTN_READ_1569751304	ATP_synthase_delta_chain__EC_3.6.3.14_	13
JGI_AMD_UBA_IRNMTN_READ_1569751137	DNA_directed_RNA_polymerase_beta_subunit__EC_2.7.7.6_	13
JGI_AMD_UBA_IRNMTN_READ_1569750570	Type_I_restriction_modification_system__restriction_subunit_R__EC_3.1.21.3_	13
JGI_AMD_UBA_IRNMTN_READ_1569749934	Not_assigned	13
JGI_AMD_UBA_IRNMTN_READ_1569749924	Transcription_termination_factor_Rho	13
JGI_AMD_UBA_IRNMTN_READ_1569749124	Aspartate_1_decarboxylase__EC_4.1.1.11_	13
JGI_AMD_UBA_IRNMTN_READ_1569747355	DNA_primase_small_subunit__EC_2.7.7.__	13
JGI_AMD_UBA_IRNMTN_READ_1569747307	Not_assigned	13
JGI_AMD_UBA_IRNMTN_READ_1569747246	Not_assigned	13
JGI_AMD_UBA_IRNMTN_READ_1569746328	Beta_lactamase	13
JGI_AMD_UBA_IRNMTN_READ_1569745936	NADH_dehydrogenase__EC_1.6.99.3_	13
JGI_AMD_UBA_IRNMTN_READ_1569745915	Quinolinate_phosphoribosyltransferase__decarboxylating___EC_2.4.2.19_	13
JGI_AMD_UBA_IRNMTN_READ_1569745615	Histidinol_dehydrogenase__EC_1.1.1.23_	13
JGI_AMD_UBA_IRNMTN_READ_1569744621	Putative_membrane_protein_Q2_colocalized_with_Q	13
JGI_AMD_UBA_IRNMTN_READ_1569744553	Not_assigned	13
JGI_AMD_UBA_IRNMTN_READ_1569744056	Not_assigned	13
JGI_AMD_UBA_IRNMTN_READ_1569744047	Cobalt_zinc_cadmium_resistance_protein_CzcD	13
JGI_AMD_UBA_IRNMTN_READ_1569742916	Ferredoxin__2Fe_2S	13
JGI_AMD_UBA_IRNMTN_READ_1569742782	Not_assigned	13
JGI_AMD_UBA_IRNMTN_READ_1569742687	Acyl_CoA_dehydrogenase__short_chain_specific__EC_1.3.99.2_	13
JGI_AMD_UBA_IRNMTN_READ_1569742037	Not_assigned	13
JGI_AMD_UBA_IRNMTN_READ_1569741743	Not_assigned	13
JGI_AMD_UBA_IRNMTN_READ_1569741450	Not_assigned	13
JGI_AMD_UBA_IRNMTN_READ_1569741267	UDP_glucose_4_epimerase__EC_5.1.3.2_	13
JGI_AMD_UBA_IRNMTN_READ_1569741199	DNA_repair_protein_RecN	13
JGI_AMD_UBA_IRNMTN_READ_1569741080	Not_assigned	13
JGI_AMD_UBA_IRNMTN_READ_1569740816	DNA_repair_protein_RadA	13
JGI_AMD_UBA_IRNMTN_READ_1569738421	ADP_heptose__lipooligosaccharide_heptosyltransferase_II__EC_2.4.1.__	13
JGI_AMD_UBA_IRNMTN_READ_1569738345	ATP_dependent_protease_domain_protein__EC_3.4.21.__	13
JGI_AMD_UBA_IRNMTN_READ_1569738113	Not_assigned	13
JGI_AMD_UBA_IRNMTN_READ_1569737532	Not_assigned	13
JGI_AMD_UBA_IRNMTN_READ_1569737211	Not_assigned	13
JGI_AMD_UBA_IRNMTN_READ_1569736636	Not_assigned	13
JGI_AMD_UBA_IRNMTN_READ_1569736395	Not_assigned	13
JGI_AMD_UBA_IRNMTN_READ_1569736280	Not_assigned	13
JGI_AMD_UBA_IRNMTN_READ_1569736050	Beta_galactosidase__EC_3.2.1.23_	13
JGI_AMD_UBA_IRNMTN_READ_1569735865	Archaeal_DNA_polymerase_I__EC_2.7.7.7_	13
JGI_AMD_UBA_IRNMTN_READ_1569735856	Imidazoleglycerol_phosphate_dehydratase__EC_4.2.1.19_	13
JGI_AMD_UBA_IRNMTN_READ_1569735519	Thioredoxin_reductase__EC_1.8.1.9_	13
JGI_AMD_UBA_IRNMTN_READ_1569735402	Polymyxin_resistance_protein_ArnC__glycosyl_transferase__EC_2.4._.__	13
JGI_AMD_UBA_IRNMTN_READ_1569734669	3_isopropylmalate_dehydratase_small_subunit__EC_4.2.1.33_	13
JGI_AMD_UBA_IRNMTN_READ_1569733524	Multicopper_oxidase	13
JGI_AMD_UBA_IRNMTN_READ_1569732529	Bacteriochlorophyllide_c_C8_methyltransefase_BchQ	13
JGI_AMD_UBA_IRNMTN_READ_1569731878	Cobalt_zinc_cadmium_resistance_protein_CzcA	13
JGI_AMD_UBA_IRNMTN_READ_1569731766	Carbonic_anhydrase__EC_4.2.1.1_	13
JGI_AMD_UBA_IRNMTN_READ_1569731484	Pantothenate_kinase__EC_2.7.1.33_	13
JGI_AMD_UBA_IRNMTN_READ_1569730949	Ketol_acid_reductoisomerase__EC_1.1.1.86_	13
JGI_AMD_UBA_IRNMTN_READ_1569729866	Not_assigned	13
JGI_AMD_UBA_IRNMTN_READ_1569729272	Not_assigned	13
JGI_AMD_UBA_IRNMTN_READ_1569728832	Not_assigned	13
JGI_AMD_UBA_IRNMTN_READ_1569728607	Not_assigned	13
JGI_AMD_UBA_IRNMTN_READ_1569727479	Transcription_initiation_factor_IIB	13
JGI_AMD_UBA_IRNMTN_READ_1569726542	Beta_galactosidase__EC_3.2.1.23_	13
JGI_AMD_UBA_IRNMTN_READ_1569726131	Not_assigned	13
JGI_AMD_UBA_IRNMTN_READ_1569725007	Archaeal_DNA_polymerase_II_small_subunit__EC_2.7.7.7_	13
JGI_AMD_UBA_IRNMTN_READ_1569724434	LSU_ribosomal_protein_L11p__L12e_	13
JGI_AMD_UBA_IRNMTN_READ_1569724364	Cystathionine_gamma_synthase__EC_2.5.1.48_	13
JGI_AMD_UBA_IRNMTN_READ_1569724201	Not_assigned	13
JGI_AMD_UBA_IRNMTN_READ_1569722961	LSU_ribosomal_protein_L27p	13
JGI_AMD_UBA_IRNMTN_READ_1569721037	Ribulose_phosphate_3_epimerase__EC_5.1.3.1_	13
JGI_AMD_UBA_IRNMTN_READ_1569720779	Glucose_1_phosphate_adenylyltransferase__EC_2.7.7.27_	13
JGI_AMD_UBA_IRNMTN_READ_1569719406	Not_assigned	13
JGI_AMD_UBA_IRNMTN_READ_1569717867	Not_assigned	13
JGI_AMD_UBA_IRNMTN_READ_1569717488	Molybdopterin_biosynthesis_protein_MoeA	13
JGI_AMD_UBA_IRNMTN_READ_1569717252	Not_assigned	13
JGI_AMD_UBA_IRNMTN_READ_1569715793	Delta_1_pyrroline_5_carboxylate_dehydrogenase_domain_protein	13
JGI_AMD_UBA_IRNMTN_READ_1569715606	Not_assigned	13
JGI_AMD_UBA_IRNMTN_READ_1569713929	benzoate_MFS_transporter_BenK	13
JGI_AMD_UBA_IRNMTN_READ_1569713819	Type_III_secretion_outermembrane_contact_sensing_protein__yopN_Yop4b_LcrE_	13
JGI_AMD_UBA_IRNMTN_READ_1569712646	Type_I_restriction_modification_system__specificity_subunit_S__EC_3.1.21.3_	13
JGI_AMD_UBA_IRNMTN_READ_1569712440	Transcriptional_repressor_of_the_lac_operon	13
JGI_AMD_UBA_IRNMTN_READ_1569712283	Major_capsid_protein	13
JGI_AMD_UBA_IRNMTN_READ_1569710056	COG0840__Methyl_accepting_chemotaxis_protein	13
JGI_AMD_UBA_IRNMTN_READ_1569709971	Isochorismatase__EC_3.3.2.1_	13
JGI_AMD_UBA_IRNMTN_READ_1569708719	Plasmid_associated_TOPRIM_domain_protein	13
JGI_AMD_UBA_IRNMTN_READ_1569708584	Not_assigned	13
JGI_AMD_UBA_IRNMTN_READ_1569707107	Not_assigned	13
JGI_AMD_UBA_IRNMTN_READ_1569706213	Multimodular_transpeptidase_transglycosylase__EC_2.4.1.129___EC_3.4._.__	13
JGI_AMD_UBA_IRNMTN_READ_1569705479	Not_assigned	13
JGI_AMD_UBA_IRNMTN_READ_1569704673	LSU_ribosomal_protein_L3e__L3p_	13
JGI_AMD_UBA_IRNMTN_READ_1569704631	Single_stranded_DNA_binding_protein	13
JGI_AMD_UBA_IRNMTN_READ_1569703176	Not_assigned	13
JGI_AMD_UBA_IRNMTN_READ_1569703045	Translation_initiation_factor_2	13
JGI_AMD_UBA_IRNMTN_READ_1569702855	Geranyltranstransferase__farnesyldiphosphate_synthase___EC_2.5.1.10_	13
JGI_AMD_UBA_IRNMTN_READ_1569701737	Not_assigned	13
JGI_AMD_UBA_IRNMTN_READ_1569700676	Not_assigned	13
JGI_AMD_UBA_IRNMTN_READ_1569698072	Not_assigned	13
JGI_AMD_UBA_IRNMTN_READ_1569697142	Translation_elongation_factor_P	13
JGI_AMD_UBA_IRNMTN_READ_1569697088	Not_assigned	13
JGI_AMD_UBA_IRNMTN_READ_1569696446	Chromosome_partition_protein_smc	13
JGI_AMD_UBA_IRNMTN_READ_1569695982	Alcohol_dehydrogenase__EC_1.1.1.1_	13
JGI_AMD_UBA_IRNMTN_READ_1569695907	Beta_galactosidase__EC_3.2.1.23_	13
JGI_AMD_UBA_IRNMTN_READ_1569695128	Not_assigned	13
JGI_AMD_UBA_IRNMTN_READ_1569694776	Not_assigned	13
JGI_AMD_UBA_IRNMTN_READ_1569694529	Thioredoxin	13
JGI_AMD_UBA_IRNMTN_READ_1569694212	L_ribulose_5_phosphate_4_epimerase__EC_5.1.3.4_	13
JGI_AMD_UBA_IRNMTN_READ_1569693938	Beta_galactosidase__EC_3.2.1.23_	13
JGI_AMD_UBA_IRNMTN_READ_1569693642	Beta_galactosidase__EC_3.2.1.23_	13
JGI_AMD_UBA_IRNMTN_READ_1569692598	Beta_galactosidase__EC_3.2.1.23_	13
JGI_AMD_UBA_IRNMTN_READ_1569691478	Excinuclease_ABC_subunit_A	13
JGI_AMD_UBA_IRNMTN_READ_1569691091	Not_assigned	13
JGI_AMD_UBA_IRNMTN_READ_1569689566	Pantoate__beta_alanine_ligase__EC_6.3.2.1_	13
JGI_AMD_UBA_IRNMTN_READ_1569688741	UDP_glucose_4_epimerase__EC_5.1.3.2_	13
JGI_AMD_UBA_IRNMTN_READ_1569688028	Motility_accessory_factor	13
JGI_AMD_UBA_IRNMTN_READ_1569687096	Not_assigned	13
JGI_AMD_UBA_IRNMTN_READ_1569686707	Lipoate_protein_ligase_A	13
JGI_AMD_UBA_IRNMTN_READ_1569686058	Not_assigned	13
JGI_AMD_UBA_IRNMTN_READ_1569685749	Not_assigned	13
JGI_AMD_UBA_IRNMTN_READ_1569685464	Not_assigned	13
JGI_AMD_UBA_IRNMTN_READ_1569683744	Deoxyuridine_5__triphosphate_nucleotidohydrolase__EC_3.6.1.23_	13
JGI_AMD_UBA_IRNMTN_READ_1569683654	Circadian_clock_protein_KaiC	13
JGI_AMD_UBA_IRNMTN_READ_1569683065	Endonuclease_IV__EC_3.1.21.2_	13
JGI_AMD_UBA_IRNMTN_READ_1569682510	Vitamin_B12_ABC_transporter__ATPase_component_BtuD	13
JGI_AMD_UBA_IRNMTN_READ_1569681554	Signal_recognition_particle_receptor_protein_FtsY___alpha_subunit___TC_3.A.5.1.1_	13
JGI_AMD_UBA_IRNMTN_READ_1569681070	Not_assigned	13
JGI_AMD_UBA_IRNMTN_READ_1569680229	Not_assigned	13
JGI_AMD_UBA_IRNMTN_READ_1569680061	Chaperone_protein_DnaK	13
JGI_AMD_UBA_IRNMTN_READ_1569679979	Cell_division_trigger_factor__EC_5.2.1.8_	13
JGI_AMD_UBA_IRNMTN_READ_1569679027	DNA_repair_protein_RadC	13
JGI_AMD_UBA_IRNMTN_READ_1569678922	TATA_box_binding_protein	13
JGI_AMD_UBA_IRNMTN_READ_1569677588	Pyrimidine_operon_regulatory_protein_PyrR	13
JGI_AMD_UBA_IRNMTN_READ_1569676947	Protoporphyrinogen_IX_oxidase__aerobic__EC_1.3.3.4_	13
JGI_AMD_UBA_IRNMTN_READ_1569676686	Not_assigned	13
JGI_AMD_UBA_IRNMTN_READ_1569676638	Heme_O_synthase__protoheme_IX_farnesyltransferase__EC_2.5.1.___COX10_CtaB	13
JGI_AMD_UBA_IRNMTN_READ_1569675481	Not_assigned	13
JGI_AMD_UBA_IRNMTN_READ_1569673148	SOS_response_repressor_and_protease_LexA__EC_3.4.21.88_	13
JGI_AMD_UBA_IRNMTN_READ_1569672573	Not_assigned	13
JGI_AMD_UBA_IRNMTN_READ_1569672372	Dihydrodipicolinate_synthase__EC_4.2.1.52_	13
JGI_AMD_UBA_IRNMTN_READ_1569671711	Nicotinamide_phosphoribosyltransferase__EC_2.4.2.12_	13
JGI_AMD_UBA_IRNMTN_READ_1569671670	Adenylosuccinate_synthetase__EC_6.3.4.4_	13
JGI_AMD_UBA_IRNMTN_READ_1569671341	Lipoate_synthase	13
JGI_AMD_UBA_IRNMTN_READ_1569670937	Not_assigned	13
JGI_AMD_UBA_IRNMTN_READ_1569670753	2_methylcitrate_dehydratase__EC_4.2.1.79_	13
JGI_AMD_UBA_IRNMTN_READ_1569669536	Not_assigned	13
JGI_AMD_UBA_IRNMTN_READ_1569668623	dTDP_4_dehydrorhamnose_3_5_epimerase__EC_5.1.3.13_	13
JGI_AMD_UBA_IRNMTN_READ_1569668346	Deoxyuridine_5__triphosphate_nucleotidohydrolase__EC_3.6.1.23_	13
JGI_AMD_UBA_IRNMTN_READ_1569667488	Chromosome_partition_protein_smc	13
JGI_AMD_UBA_IRNMTN_READ_1569318808	Heme_O_synthase__protoheme_IX_farnesyltransferase__EC_2.5.1.___COX10_CtaB	13
JGI_AMD_UBA_IRNMTN_READ_1569318632	Chemotaxis_protein_methyltransferase_CheR__EC_2.1.1.80_	13
JGI_AMD_UBA_IRNMTN_READ_1569318250	Inner_membrane_component_of_tripartite_multidrug_resistance_system	13
JGI_AMD_UBA_IRNMTN_READ_1569318054	Translation_initiation_factor_2	13
JGI_AMD_UBA_IRNMTN_READ_1569317956	Pyruvate_dehydrogenase_E1_component__EC_1.2.4.1_	13
JGI_AMD_UBA_IRNMTN_READ_1569317906	Not_assigned	13
JGI_AMD_UBA_IRNMTN_READ_1569317678	Twin_arginine_translocation_protein_TatB	13
JGI_AMD_UBA_IRNMTN_READ_1569317613	Methionine_ABC_transporter_ATP_binding_protein	13
JGI_AMD_UBA_IRNMTN_READ_1569317435	Glycerol_uptake_facilitator_protein	13
JGI_AMD_UBA_IRNMTN_READ_1569317257	Rrf2_family_transcriptional_regulator	13
JGI_AMD_UBA_IRNMTN_READ_1569316884	Not_assigned	13
JGI_AMD_UBA_IRNMTN_READ_1569316275	LSU_ribosomal_protein_L5p__L11e_	13
JGI_AMD_UBA_IRNMTN_READ_1569315625	tRNA_guanine_transglycosylase__EC_2.4.2.29_	13
JGI_AMD_UBA_IRNMTN_READ_1569315172	Universal_stress_protein_A	13
JGI_AMD_UBA_IRNMTN_READ_1569314640	ATP_dependent_Clp_protease_ATP_binding_subunit_ClpX	13
JGI_AMD_UBA_IRNMTN_READ_1569314422	DNA_repair_protein_RadA	13
JGI_AMD_UBA_IRNMTN_READ_1569313408	Not_assigned	13
JGI_AMD_UBA_IRNMTN_READ_1569313237	Aspartate_aminotransferase__EC_2.6.1.1_	13
JGI_AMD_UBA_IRNMTN_READ_1569312959	Iron_uptake_factor_PiuB	13
JGI_AMD_UBA_IRNMTN_READ_1569312289	Glutamate_synthase__NADPH__large_chain__EC_1.4.1.13_	13
JGI_AMD_UBA_IRNMTN_READ_1569310564	Translation_initiation_factor_2	13
JGI_AMD_UBA_IRNMTN_READ_1569310520	Excinuclease_ABC_subunit_C	13
JGI_AMD_UBA_IRNMTN_READ_1569309926	Not_assigned	13
JGI_AMD_UBA_IRNMTN_READ_1569309604	Not_assigned	13
JGI_AMD_5WAY_IRNMTN_READ_1704696803	Phosphoribosylformylglycinamidine_synthase__PurS_subunit__EC_6.3.5.3_	13
JGI_AMD_5WAY_IRNMTN_READ_1704696462	Translation_initiation_factor_2	13
JGI_AMD_5WAY_IRNMTN_READ_1704695128	Not_assigned	13
JGI_AMD_5WAY_IRNMTN_READ_1704694319	Not_assigned	13
JGI_AMD_5WAY_IRNMTN_READ_1704694309	Not_assigned	13
JGI_AMD_5WAY_IRNMTN_READ_1704694097	Not_assigned	13
JGI_AMD_5WAY_IRNMTN_READ_1704692104	Not_assigned	13
JGI_AMD_5WAY_IRNMTN_READ_1704691814	Not_assigned	13
JGI_AMD_5WAY_IRNMTN_READ_1704691344	Not_assigned	13
JGI_AMD_5WAY_IRNMTN_READ_1704690704	Not_assigned	13
JGI_AMD_5WAY_IRNMTN_READ_1704690509	Not_assigned	13
JGI_AMD_5WAY_IRNMTN_READ_1704690424	Not_assigned	13
JGI_AMD_5WAY_IRNMTN_READ_1704689345	Beta_galactosidase__EC_3.2.1.23_	13
JGI_AMD_5WAY_IRNMTN_READ_1704688955	Not_assigned	13
JGI_AMD_5WAY_IRNMTN_READ_1704688670	D_D_heptose_7_phosphate_kinase	13
JGI_AMD_5WAY_IRNMTN_READ_1704687414	LSU_ribosomal_protein_L7Ae	13
JGI_AMD_5WAY_IRNMTN_READ_1704686316	NADH_dehydrogenase_subunit_2	13
JGI_AMD_5WAY_IRNMTN_READ_1704686231	Protein_of_unknown_function_DUF374	13
JGI_AMD_5WAY_IRNMTN_READ_1704686094	Not_assigned	13
JGI_AMD_5WAY_IRNMTN_READ_1704683685	Not_assigned	13
JGI_AMD_5WAY_IRNMTN_READ_1704683622	Not_assigned	13
JGI_AMD_5WAY_IRNMTN_READ_1704683533	Not_assigned	13
JGI_AMD_5WAY_IRNMTN_READ_1704682993	Not_assigned	13
JGI_AMD_5WAY_IRNMTN_READ_1704682307	Not_assigned	13
JGI_AMD_5WAY_IRNMTN_READ_1704681984	Transcriptional_regulator__MerR_family	13
JGI_AMD_5WAY_IRNMTN_READ_1704681956	Type_III_restriction_modification_system_methylation_subunit__EC_2.1.1.72_	13
JGI_AMD_5WAY_IRNMTN_READ_1704681918	Not_assigned	13
JGI_AMD_5WAY_IRNMTN_READ_1704681534	Not_assigned	13
JGI_AMD_5WAY_IRNMTN_READ_1704680997	Not_assigned	13
JGI_AMD_5WAY_IRNMTN_READ_1704680711	DNA_binding_HTH_domain_in_riboflavin_kinase	13
JGI_AMD_5WAY_IRNMTN_READ_1704680636	Flagellum_specific_ATP_synthase_FliI	13
JGI_AMD_5WAY_IRNMTN_READ_1704679918	Lipoprotein_signal_peptidase__EC_3.4.23.36_	13
JGI_AMD_5WAY_IRNMTN_READ_1704679322	3__3_hydroxy_phenyl_propionate_hydroxylase__EC_1.14.13.__	13
JGI_AMD_5WAY_IRNMTN_READ_1704677936	Not_assigned	13
JGI_AMD_5WAY_IRNMTN_READ_1704677400	Not_assigned	13
JGI_AMD_5WAY_IRNMTN_READ_1704677302	Peptide_chain_release_factor_2	13
JGI_AMD_5WAY_IRNMTN_READ_1704677238	Not_assigned	13
JGI_AMD_5WAY_IRNMTN_READ_1704676687	S_adenosylmethionine_tRNA_ribosyltransferase_isomerase__EC_5._._.__	13
JGI_AMD_5WAY_IRNMTN_READ_1704675987	Ribokinase__EC_2.7.1.15_	13
JGI_AMD_5WAY_IRNMTN_READ_1704675911	Beta_galactosidase__EC_3.2.1.23_	13
JGI_AMD_5WAY_IRNMTN_READ_1704675869	Not_assigned	13
JGI_AMD_5WAY_IRNMTN_READ_1704674861	Not_assigned	13
JGI_AMD_5WAY_IRNMTN_READ_1704654713	Not_assigned	13
JGI_AMD_5WAY_IRNMTN_READ_1704653925	Beta_lactamase	13
JGI_AMD_5WAY_IRNMTN_READ_1704653875	Proposed_peptidoglycan_lipid_II_flippase_MurJ	13
JGI_AMD_5WAY_IRNMTN_READ_1704653810	Not_assigned	13
JGI_AMD_5WAY_IRNMTN_READ_1704653556	Archease	13
JGI_AMD_5WAY_IRNMTN_READ_1704653284	Not_assigned	13
JGI_AMD_5WAY_IRNMTN_READ_1704652633	Not_assigned	13
JGI_AMD_5WAY_IRNMTN_READ_1704651863	V_type_ATP_synthase_subunit_E__EC_3.6.3.14_	13
JGI_AMD_5WAY_IRNMTN_READ_1704651590	Homoserine_kinase__EC_2.7.1.39_	13
JGI_AMD_5WAY_IRNMTN_READ_1704651255	DNA_3_methyladenine_glycosylase_II__EC_3.2.2.21_	13
JGI_AMD_5WAY_IRNMTN_READ_1704649421	Not_assigned	13
JGI_AMD_5WAY_IRNMTN_READ_1704649366	Not_assigned	13
JGI_AMD_5WAY_IRNMTN_READ_1704649303	Inosine_5__monophosphate_dehydrogenase__EC_1.1.1.205_	13
JGI_AMD_5WAY_IRNMTN_READ_1704648886	Not_assigned	13
JGI_AMD_5WAY_IRNMTN_READ_1704648407	Beta_galactosidase__EC_3.2.1.23_	13
JGI_AMD_5WAY_IRNMTN_READ_1704647937	DNA_recombination_and_repair_protein_RecF	13
JGI_AMD_5WAY_IRNMTN_READ_1704647067	Not_assigned	13
JGI_AMD_5WAY_IRNMTN_READ_1704645470	Beta_galactosidase__EC_3.2.1.23_	13
JGI_AMD_5WAY_IRNMTN_READ_1704645386	Not_assigned	13
JGI_AMD_5WAY_IRNMTN_READ_1704645144	Sugar_maltose_fermentation_stimulation_protein_homolog	13
JGI_AMD_5WAY_IRNMTN_READ_1704643966	Not_assigned	13
JGI_AMD_5WAY_IRNMTN_READ_1704643765	Foldase_protein_PrsA_precursor__EC_5.2.1.8_	13
JGI_AMD_5WAY_IRNMTN_READ_1704643293	Translation_elongation_factor_P	13
JGI_AMD_5WAY_IRNMTN_READ_1704643040	Not_assigned	13
JGI_AMD_5WAY_IRNMTN_READ_1704642837	Flagellar_hook_length_control_protein_FliK	13
JGI_AMD_5WAY_IRNMTN_READ_1704642750	Not_assigned	13
JGI_AMD_5WAY_IRNMTN_READ_1704642333	Not_assigned	13
JGI_AMD_5WAY_IRNMTN_READ_1704642049	ATP_synthase_A_chain__EC_3.6.3.14_	13
JGI_AMD_5WAY_IRNMTN_READ_1704641280	SMT0608_replicon_stabilization_toxin	13
JGI_AMD_5WAY_IRNMTN_READ_1704640819	Translation_elongation_factor_Tu	13
JGI_AMD_5WAY_IRNMTN_READ_1704640332	Not_assigned	13
JGI_AMD_5WAY_IRNMTN_READ_1704640142	Not_assigned	13
JGI_AMD_5WAY_IRNMTN_READ_1704639335	Not_assigned	13
JGI_AMD_5WAY_IRNMTN_READ_1704639170	Not_assigned	13
JGI_AMD_5WAY_IRNMTN_READ_1704638846	Not_assigned	13
JGI_AMD_5WAY_IRNMTN_READ_1704638837	SMT0608_replicon_stabilization_toxin	13
JGI_AMD_5WAY_IRNMTN_READ_1704638725	Not_assigned	13
JGI_AMD_5WAY_IRNMTN_READ_1704638595	Transaldolase__EC_2.2.1.2_	13
JGI_AMD_5WAY_IRNMTN_READ_1704638514	GTP_binding_protein_Era	13
JGI_AMD_5WAY_IRNMTN_READ_1704638139	Not_assigned	13
JGI_AMD_5WAY_IRNMTN_READ_1704638098	conserved_protein_associated_with_acetyl_CoA_C_acyltransferase	13
JGI_AMD_5WAY_IRNMTN_READ_1704637435	Sulfide_dehydrogenase__flavocytochrome_C__flavoprotein_chain_precursor__EC_1.8.2.__	13
JGI_AMD_5WAY_IRNMTN_READ_1704636960	Beta_galactosidase__EC_3.2.1.23_	13
JGI_AMD_5WAY_IRNMTN_READ_1704636311	Not_assigned	13
JGI_AMD_5WAY_IRNMTN_READ_1704635763	Succinyl_CoA_ligase__ADP_forming__beta_chain__EC_6.2.1.5_	13
JGI_AMD_5WAY_IRNMTN_READ_1704634122	Not_assigned	13
JGI_AMD_5WAY_IRNMTN_READ_1704634051	Not_assigned	13
JGI_AMD_5WAY_IRNMTN_READ_1704631948	Beta_galactosidase__EC_3.2.1.23_	13
JGI_AMD_5WAY_IRNMTN_READ_1704630452	Not_assigned	13
JGI_AMD_5WAY_IRNMTN_READ_1704629763	Phosphoglycolate_phosphatase__EC_3.1.3.18_	13
JGI_AMD_5WAY_IRNMTN_READ_1704628793	Organic_hydroperoxide_resistance_transcriptional_regulator	13
JGI_AMD_5WAY_IRNMTN_READ_1704628652	Not_assigned	13
JGI_AMD_5WAY_IRNMTN_READ_1704628434	Not_assigned	13
JGI_AMD_5WAY_IRNMTN_READ_1704627591	LSU_ribosomal_protein_L15e	13
JGI_AMD_5WAY_IRNMTN_READ_1704626787	Predicted_sodium_dependent_mannose_transporter	13
JGI_AMD_5WAY_IRNMTN_READ_1704626168	Beta_galactosidase__EC_3.2.1.23_	13
JGI_AMD_5WAY_IRNMTN_READ_1704624653	Not_assigned	13
JGI_AMD_5WAY_IRNMTN_READ_1704624582	Not_assigned	13
JGI_AMD_5WAY_IRNMTN_READ_1704622773	V_type_ATP_synthase_subunit_I__EC_3.6.3.14_	13
JGI_AMD_5WAY_IRNMTN_READ_1541034366	Phosphate_regulon_transcriptional_regulatory_protein_PhoB	13
JGI_AMD_5WAY_IRNMTN_READ_1541034280	Galactose_1_phosphate_uridylyltransferase__EC_2.7.7.10_	13
JGI_AMD_5WAY_IRNMTN_READ_1541034279	Beta_lactamase	13
JGI_AMD_5WAY_IRNMTN_READ_1541034127	Diaminopimelate_decarboxylase__EC_4.1.1.20_	13
JGI_AMD_5WAY_IRNMTN_READ_1541033691	Not_assigned	13
JGI_AMD_5WAY_IRNMTN_READ_1541033548	Acetyl_CoA_synthetase__ADP_forming__alpha_and_beta_chains__putative	13
JGI_AMD_5WAY_IRNMTN_READ_1541033534	Hexuronate_transporter	13
JGI_AMD_5WAY_IRNMTN_READ_1541033463	Not_assigned	13
JGI_AMD_5WAY_IRNMTN_READ_1541033223	Not_assigned	13
JGI_AMD_5WAY_IRNMTN_READ_1541032928	Not_assigned	13
JGI_AMD_5WAY_IRNMTN_READ_1541032542	Not_assigned	13
JGI_AMD_5WAY_IRNMTN_READ_1541032472	Thiamine_monophosphate_kinase__EC_2.7.4.16_	13
JGI_AMD_5WAY_IRNMTN_READ_1541032179	Not_assigned	13
JGI_AMD_5WAY_IRNMTN_READ_1541032097	Cardiolipin_synthetase__EC_2.7.8.__	13
JGI_AMD_5WAY_IRNMTN_READ_1541032049	Not_assigned	13
JGI_AMD_5WAY_IRNMTN_READ_1541031762	Thymidylate_synthase_thyX__EC_2.1.1.__	13
JGI_AMD_5WAY_IRNMTN_READ_1541031671	Transcriptional_repressor_of_the_lac_operon	13
JGI_AMD_5WAY_IRNMTN_READ_1541031445	NADH_dehydrogenase__EC_1.6.99.3_	13
JGI_AMD_5WAY_IRNMTN_READ_1541031435	Not_assigned	13
JGI_AMD_5WAY_IRNMTN_READ_1541031086	5_10_methylenetetrahydrofolate_reductase__EC_1.5.1.20_	13
JGI_AMD_5WAY_IRNMTN_READ_1541030740	Not_assigned	13
JGI_AMD_5WAY_IRNMTN_READ_1541030371	Not_assigned	13
JGI_AMD_5WAY_IRNMTN_READ_1541029751	Not_assigned	13
JGI_AMD_5WAY_IRNMTN_READ_1541029683	Flagellar_basal_body_rod_protein_FlgG	13
JGI_AMD_5WAY_IRNMTN_READ_1541029242	Heavy_metal_RND_efflux_outer_membrane_protein__CzcC_family	13
JGI_AMD_5WAY_IRNMTN_READ_1541028943	p_hydroxycinnamoyl_CoA_hydratase_lyase	13
JGI_AMD_5WAY_IRNMTN_READ_1541028486	Ketol_acid_reductoisomerase__EC_1.1.1.86_	13
JGI_AMD_5WAY_IRNMTN_READ_1541028062	Porphobilinogen_deaminase__EC_2.5.1.61_	13
JGI_AMD_5WAY_IRNMTN_READ_1541027440	Dihydrolipoamide_dehydrogenase_of_branched_chain_alpha_keto_acid_dehydrogenase__EC_1.8.1.4_	13
JGI_AMD_5WAY_IRNMTN_READ_1541027108	Not_assigned	13
JGI_AMD_5WAY_IRNMTN_READ_1541026515	Not_assigned	13
JGI_AMD_5WAY_IRNMTN_READ_1541026424	Not_assigned	13
JGI_AMD_5WAY_IRNMTN_READ_1541025656	Not_assigned	13
JGI_AMD_5WAY_IRNMTN_READ_1541025592	Signal_peptidase_I	13
JGI_AMD_5WAY_IRNMTN_READ_1541025310	diglucosyldiacylglycerol_synthase__LTA_membrane_anchor_synthesis_	13
JGI_AMD_5WAY_IRNMTN_READ_1541024400	iron_chelator_utilization_protein	13
JGI_AMD_5WAY_IRNMTN_READ_1541023844	Trehalose_synthase__EC_5.4.99.16_	13
JGI_AMD_5WAY_IRNMTN_READ_1541023572	Leucine_responsive_regulatory_protein__regulator_for_leucine__or_lrp__regulon_and_high_affinity_branched_chain_amino_acid_transport_system	13
JGI_AMD_5WAY_IRNMTN_READ_1541023340	Amidophosphoribosyltransferase__EC_2.4.2.14_	13
JGI_AMD_5WAY_IRNMTN_READ_1541023242	Not_assigned	13
JGI_AMD_5WAY_IRNMTN_READ_1541022753	NADH_dehydrogenase__EC_1.6.99.3_	13
JGI_AMD_5WAY_IRNMTN_READ_1541022270	Not_assigned	13
JGI_AMD_5WAY_IRNMTN_READ_1541021954	Not_assigned	13
JGI_AMD_5WAY_IRNMTN_READ_1541021807	Not_assigned	13
JGI_AMD_5WAY_IRNMTN_READ_1541021257	Not_assigned	13
JGI_AMD_5WAY_IRNMTN_READ_1541021200	Not_assigned	13
JGI_AMD_5WAY_IRNMTN_READ_1541020720	Not_assigned	13
JGI_AMD_5WAY_IRNMTN_READ_1541020543	TonB_dependent_receptor	13
JGI_AMD_5WAY_IRNMTN_READ_1541019865	Ferrochelatase__protoheme_ferro_lyase__EC_4.99.1.1_	13
JGI_AMD_5WAY_IRNMTN_READ_1541017180	Not_assigned	13
JGI_AMD_5WAY_IRNMTN_READ_1541016669	Type_I_restriction_modification_system__DNA_methyltransferase_subunit_M__EC_2.1.1.72_	13
JGI_AMD_5WAY_IRNMTN_READ_1541016017	DNA_replication_helicase_protein_MCM	13
JGI_AMD_5WAY_IRNMTN_READ_1541015414	NADH_dehydrogenase__EC_1.6.99.3_	13
JGI_AMD_5WAY_IRNMTN_READ_1541014836	Not_assigned	13
JGI_AMD_5WAY_IRNMTN_READ_1541014680	Sarcosine_oxidase_beta_subunit__EC_1.5.3.1_	13
JGI_AMD_5WAY_IRNMTN_READ_1541013973	D_serine_D_alanine_glycine_transporter	13
JGI_AMD_5WAY_IRNMTN_READ_1541013737	Not_assigned	13
JGI_AMD_5WAY_IRNMTN_READ_1541013448	Predicted_adenosylcobinamide_phosphate_guanylyltransferase_CobY__EC_2.7.7.62_	13
JGI_AMD_5WAY_IRNMTN_READ_1541012335	Not_assigned	13
JGI_AMD_5WAY_IRNMTN_READ_1541012177	Maltoporin__maltose_maltodextrin_high_affinity_receptor__phage_lambda_receptor_protein_	13
JGI_AMD_5WAY_IRNMTN_READ_1541011336	Not_assigned	13
JGI_AMD_5WAY_IRNMTN_READ_1541011173	Not_assigned	13
JGI_AMD_5WAY_IRNMTN_READ_1541011113	Not_assigned	13
JGI_AMD_5WAY_IRNMTN_READ_1541010911	Not_assigned	13
JGI_AMD_5WAY_IRNMTN_READ_1541010549	Acetyl_CoA_synthetase__ADP_forming__alpha_and_beta_chains__putative	13
JGI_AMD_5WAY_IRNMTN_READ_1541009807	Inorganic_pyrophosphatase__EC_3.6.1.1_	13
JGI_AMD_5WAY_IRNMTN_READ_1541009696	Not_assigned	13
JGI_AMD_5WAY_IRNMTN_READ_1541009269	Not_assigned	13
JGI_AMD_5WAY_IRNMTN_READ_1541009015	Not_assigned	13
JGI_AMD_5WAY_IRNMTN_READ_1541008813	Not_assigned	13
JGI_AMD_5WAY_IRNMTN_READ_1541008092	Not_assigned	13
JGI_AMD_5WAY_IRNMTN_READ_1541007977	Succinate_dehydrogenase_flavoprotein_subunit__EC_1.3.99.1_	13
JGI_AMD_5WAY_IRNMTN_READ_1541007184	LSU_ribosomal_protein_L7Ae	13
JGI_AMD_5WAY_IRNMTN_READ_1541004835	Aspartate_ammonia_lyase__EC_4.3.1.1_	13
JGI_AMD_5WAY_IRNMTN_READ_1541003080	Not_assigned	13
JGI_AMD_5WAY_IRNMTN_READ_1541003066	Beta_1_3_glucosyltransferase	13
JGI_AMD_5WAY_IRNMTN_READ_1541003041	Phosphoglycerate_mutase__EC_5.4.2.1_	13
JGI_AMD_5WAY_IRNMTN_READ_1541002668	Methionyl_tRNA_formyltransferase__EC_2.1.2.9_	13
JGI_AMD_5WAY_IRNMTN_READ_1541002649	Not_assigned	13
JGI_AMD_5WAY_IRNMTN_READ_1541001494	Acetolactate_synthase_small_subunit__EC_2.2.1.6_	13
JGI_AMD_5WAY_IRNMTN_READ_1541001148	Twin_arginine_translocation_protein_TatB	13
JGI_AMD_5WAY_IRNMTN_READ_1541001146	Glycine_cleavage_system_H_protein	13
JGI_AMD_5WAY_IRNMTN_READ_1541000829	Not_assigned	13
JGI_AMD_5WAY_IRNMTN_READ_1541000694	Not_assigned	13
JGI_AMD_5WAY_IRNMTN_READ_1541000685	Not_assigned	13
JGI_AMD_5WAY_IRNMTN_READ_1540999794	Signal_peptidase_I	13
JGI_AMD_5WAY_IRNMTN_READ_1540960896	Not_assigned	13
JGI_AMD_5WAY_IRNMTN_READ_1540960079	Transcriptional_regulator__MerR_family	13
JGI_AMD_5WAY_IRNMTN_READ_1540959843	Not_assigned	13
JGI_AMD_5WAY_IRNMTN_READ_1540959298	Isocitrate_dehydrogenase__NAD___EC_1.1.1.41_	13
JGI_AMD_5WAY_IRNMTN_READ_1540958700	Beta_galactosidase__EC_3.2.1.23_	13
JGI_AMD_5WAY_IRNMTN_READ_1540958689	Beta_galactosidase__EC_3.2.1.23_	13
JGI_AMD_5WAY_IRNMTN_READ_1540958451	Heteropolysaccharide_repeat_unit_export_protein	13
JGI_AMD_5WAY_IRNMTN_READ_1540958302	Circadian_clock_protein_KaiC	13
JGI_AMD_5WAY_IRNMTN_READ_1540957576	Fibronectin_fibrinogen_binding_protein	13
JGI_AMD_5WAY_IRNMTN_READ_1540957351	Beta_galactosidase__EC_3.2.1.23_	13
JGI_AMD_5WAY_IRNMTN_READ_1540956501	5_carboxymethyl_uridine_and_5_carboxymethyl_2_thiouridine_methyltransferase	13
JGI_AMD_5WAY_IRNMTN_READ_1540956239	Not_assigned	13
JGI_AMD_5WAY_IRNMTN_READ_1540956111	Transcriptional_repressor_of_the_lac_operon	13
JGI_AMD_5WAY_IRNMTN_READ_1540955411	Not_assigned	13
JGI_AMD_5WAY_IRNMTN_READ_1540955136	3_oxoacyl__acyl_carrier_protein__reductase__EC_1.1.1.100_	13
JGI_AMD_5WAY_IRNMTN_READ_1540953291	Not_assigned	13
JGI_AMD_5WAY_IRNMTN_READ_1540953111	Histidinol_dehydrogenase__EC_1.1.1.23_	13
JGI_AMD_5WAY_IRNMTN_READ_1540952023	Not_assigned	13
JGI_AMD_5WAY_IRNMTN_READ_1540951089	SSU_ribosomal_protein_S15p__S13e_	13
JGI_AMD_5WAY_IRNMTN_READ_1540949684	Hexuronate_transporter	13
JGI_AMD_5WAY_IRNMTN_READ_1540949521	Not_assigned	13
JGI_AMD_5WAY_IRNMTN_READ_1540948333	Amino_acid_permease_in_4_hydroxyproline_catabolic_gene_cluster	13
JGI_AMD_5WAY_IRNMTN_READ_1540947861	Transcriptional_repressor_of_the_lac_operon	13
JGI_AMD_5WAY_IRNMTN_READ_1540946606	undecaprenyl_diphosphate_synthase	13
JGI_AMD_5WAY_IRNMTN_READ_1540946348	Not_assigned	13
JGI_AMD_5WAY_IRNMTN_READ_1540944089	Not_assigned	13
JGI_AMD_5WAY_IRNMTN_READ_1540942695	Argininosuccinate_synthase__EC_6.3.4.5_	13
JGI_AMD_5WAY_IRNMTN_READ_1540941866	LSU_ribosomal_protein_L44e	13
JGI_AMD_5WAY_IRNMTN_READ_1540937747	Not_assigned	13
JGI_AMD_5WAY_IRNMTN_READ_1540937724	Not_assigned	13
JGI_AMD_5WAY_IRNMTN_READ_1540937586	UDP_glucose_4_epimerase__EC_5.1.3.2_	13
JGI_AMD_5WAY_IRNMTN_READ_1540936579	Mg_protoporphyrin_IX_monomethyl_ester_oxidative_cyclase__anaerobic___EC_1.14.13.81_	13
JGI_AMD_5WAY_IRNMTN_READ_1540936298	Not_assigned	13
JGI_AMD_5WAY_IRNMTN_READ_1540935813	Ferrochelatase__protoheme_ferro_lyase__EC_4.99.1.1_	13
JGI_AMD_5WAY_IRNMTN_READ_1540935266	Not_assigned	13
JGI_AMD_5WAY_IRNMTN_READ_1540935130	Mannose_1_phosphate_guanylyltransferase__GDP___EC_2.7.7.22_	13
JGI_AMD_5WAY_IRNMTN_READ_1540933536	Not_assigned	13
JGI_AMD_5WAY_IRNMTN_READ_1540933320	Nitrilotriacetate_monooxygenase_component_B__EC_1.14.13.__	13
JGI_AMD_5WAY_IRNMTN_READ_1540932890	Not_assigned	13
JGI_AMD_5WAY_IRNMTN_READ_1540932229	Transcriptional_repressor_of_the_lac_operon	13
JGI_AMD_5WAY_IRNMTN_READ_1540932052	Not_assigned	13
JGI_AMD_5WAY_IRNMTN_READ_1540931159	Not_assigned	13
JGI_AMD_5WAY_IRNMTN_READ_1540931030	Not_assigned	13
JGI_AMD_5WAY_IRNMTN_READ_1540930745	DNA_topoisomerase_I__EC_5.99.1.2_	13
JGI_AMD_5WAY_IRNMTN_READ_1540930357	Not_assigned	13
JGI_AMD_5WAY_IRNMTN_READ_1540930082	Ribokinase__EC_2.7.1.15_	13
JGI_AMD_5WAY_IRNMTN_READ_1540929997	Transcriptional_repressor_of_the_lac_operon	13
JGI_AMD_5WAY_IRNMTN_READ_1540929490	Proteasome_subunit_beta__EC_3.4.25.1___archaeal	13
JGI_AMD_5WAY_IRNMTN_READ_1540929443	Not_assigned	13
JGI_AMD_5WAY_IRNMTN_READ_1540929087	Sarcosine_oxidase_beta_subunit__EC_1.5.3.1_	13
JGI_AMD_5WAY_IRNMTN_READ_1540928657	Beta_lactamase	13
JGI_AMD_5WAY_IRNMTN_READ_1540928244	Acetyl_CoA_synthetase__ADP_forming__alpha_and_beta_chains__putative	13
JGI_AMD_5WAY_IRNMTN_READ_1540928220	StbE_replicon_stabilization_toxin	13
JGI_AMD_5WAY_IRNMTN_READ_1540926718	Hydrogenase_4_component_G__EC_1._._.__	13
JGI_AMD_5WAY_IRNMTN_READ_1540926553	SSU_ribosomal_protein_S13p__S18e_	13
JGI_AMD_5WAY_IRNMTN_READ_1540925838	Transcriptional_repressor_of_the_lac_operon	13
JGI_AMD_5WAY_IRNMTN_READ_1540924151	Glycine_cleavage_system_H_protein	13
JGI_AMD_5WAY_IRNMTN_READ_1540923895	Not_assigned	13
JGI_AMD_5WAY_IRNMTN_READ_1540923299	Not_assigned	13
JGI_AMD_5WAY_IRNMTN_READ_1540922434	Not_assigned	13
JGI_AMD_5WAY_IRNMTN_READ_1540922060	Signal_peptidase_I	13
JGI_AMD_5WAY_IRNMTN_READ_1540921618	Not_assigned	13
JGI_AMD_5WAY_IRNMTN_READ_1540921567	Nitrate_nitrite_transporter	13
JGI_AMD_5WAY_IRNMTN_READ_1540919126	Not_assigned	13
JGI_AMD_5WAY_IRNMTN_READ_1540918689	Transcriptional_repressor_of_the_lac_operon	13
JGI_AMD_5WAY_IRNMTN_READ_1540917962	Not_assigned	13
JGI_AMD_5WAY_IRNMTN_READ_1540916981	Spermidine_N1_acetyltransferase__EC_2.3.1.57_	13
JGI_AMD_5WAY_IRNMTN_READ_1540916001	Cytochrome_c_type_biogenesis_protein_CcsA_ResC	13
JGI_AMD_5WAY_IRNMTN_READ_1540915916	Not_assigned	13
JGI_AMD_5WAY_IRNMTN_READ_1540908525	Not_assigned	13
JGI_AMD_5WAY_IRNMTN_READ_1540907662	Amidophosphoribosyltransferase__EC_2.4.2.14_	13
JGI_AMD_5WAY_IRNMTN_READ_1540907595	Not_assigned	13
JGI_AMD_5WAY_IRNMTN_READ_1540899229	Not_assigned	13
JGI_AMD_5WAY_IRNMTN_READ_1540895187	5_methyltetrahydropteroyltriglutamate__homocysteine_methyltransferase__EC_2.1.1.14_	13
JGI_AMD_5WAY_IRNMTN_READ_1540887202	Not_assigned	13
JGI_AMD_5WAY_IRNMTN_READ_1540884236	D_D_heptose_7_phosphate_kinase	13
JGI_AMD_5WAY_IRNMTN_READ_1540883554	Site_specific_tyrosine_recombinase	13
JGI_AMD_5WAY_IRNMTN_READ_1540880771	Not_assigned	13
JGI_AMD_5WAY_IRNMTN_READ_1540750988	Biopolymer_transport_protein_ExbD_TolR	13
JGI_AMD_5WAY_IRNMTN_READ_1540750823	LSU_ribosomal_protein_L12a__P1_P2_	13
JGI_AMD_5WAY_IRNMTN_READ_1540750803	Not_assigned	13
JGI_AMD_5WAY_IRNMTN_READ_1540750772	Beta_galactosidase__EC_3.2.1.23_	13
JGI_AMD_5WAY_IRNMTN_READ_1540750646	Not_assigned	13
JGI_AMD_5WAY_IRNMTN_READ_1540750626	Not_assigned	13
JGI_AMD_5WAY_IRNMTN_READ_1540750182	Not_assigned	13
JGI_AMD_5WAY_IRNMTN_READ_1540749605	Ribosomal_RNA_small_subunit_methyltransferase_B__EC_2.1.1.__	13
JGI_AMD_5WAY_IRNMTN_READ_1540749570	ATP_dependent_RNA_helicase_YxiN	13
JGI_AMD_5WAY_IRNMTN_READ_1540749099	Not_assigned	13
JGI_AMD_5WAY_IRNMTN_READ_1540749064	Lipopolysaccharide_heptosyltransferase_I__EC_2.4.1.__	13
JGI_AMD_5WAY_IRNMTN_READ_1540748624	ATPase_YjeE__predicted_to_have_essential_role_in_cell_wall_biosynthesis	13
JGI_AMD_5WAY_IRNMTN_READ_1540747840	Not_assigned	13
JGI_AMD_5WAY_IRNMTN_READ_1540747742	Transcriptional_regulator__MerR_family	13
JGI_AMD_5WAY_IRNMTN_READ_1540747451	N_methylhydantoinase_A__EC_3.5.2.14_	13
JGI_AMD_5WAY_IRNMTN_READ_1540747023	Undecaprenyl_pyrophosphate_synthetase__EC_2.5.1.31_	13
JGI_AMD_5WAY_IRNMTN_READ_1540746599	Acylphosphate_phosphohydrolase__EC_3.6.1.7___putative	13
JGI_AMD_5WAY_IRNMTN_READ_1540746117	5_6_dimethylbenzimidazole_synthase__flavin_destructase_family	13
JGI_AMD_5WAY_IRNMTN_READ_1540745910	Not_assigned	13
JGI_AMD_5WAY_IRNMTN_READ_1540745620	Ferrichrome_iron_receptor	13
JGI_AMD_5WAY_IRNMTN_READ_1540745445	Ornithine_cyclodeaminase__EC_4.3.1.12_	13
JGI_AMD_5WAY_IRNMTN_READ_1540745428	Not_assigned	13
JGI_AMD_5WAY_IRNMTN_READ_1540745300	Transcriptional_repressor_of_the_lac_operon	13
JGI_AMD_5WAY_IRNMTN_READ_1540744644	Alcohol_dehydrogenase__EC_1.1.1.1_	13
JGI_AMD_5WAY_IRNMTN_READ_1540743724	Thioredoxin	13
JGI_AMD_5WAY_IRNMTN_READ_1540743131	ClpB_protein	13
JGI_AMD_5WAY_IRNMTN_READ_1540742930	Cell_division_protein_FtsW	13
JGI_AMD_5WAY_IRNMTN_READ_1540742552	Adenosylhomocysteinase__EC_3.3.1.1_	13
JGI_AMD_5WAY_IRNMTN_READ_1540741983	Orotate_phosphoribosyltransferase__EC_2.4.2.10_	13
JGI_AMD_UBA_IRNMTN_READ_1569875658	Not_assigned	12
JGI_AMD_UBA_IRNMTN_READ_1569875589	Inosine_5__monophosphate_dehydrogenase__EC_1.1.1.205_	12
JGI_AMD_UBA_IRNMTN_READ_1569875586	LSU_ribosomal_protein_L5p__L11e_	12
JGI_AMD_UBA_IRNMTN_READ_1569875241	Not_assigned	12
JGI_AMD_UBA_IRNMTN_READ_1569875121	UDP_3_O__3_hydroxymyristoyl__glucosamine_N_acyltransferase__EC_2.3.1.__	12
JGI_AMD_UBA_IRNMTN_READ_1569874054	3_isopropylmalate_dehydratase_small_subunit__EC_4.2.1.33_	12
JGI_AMD_UBA_IRNMTN_READ_1569874004	_3R__hydroxymyristoyl__acyl_carrier_protein__dehydratase__EC_4.2.1.__	12
JGI_AMD_UBA_IRNMTN_READ_1569873395	Ribosomal_RNA_large_subunit_methyltransferase_N__EC_2.1.1.__	12
JGI_AMD_UBA_IRNMTN_READ_1569873126	ATP_dependent_DNA_helicase_RecQ	12
JGI_AMD_UBA_IRNMTN_READ_1569873067	Transcriptional_regulator__FUR_family	12
JGI_AMD_UBA_IRNMTN_READ_1569872768	Exodeoxyribonuclease_VII_small_subunit__EC_3.1.11.6_	12
JGI_AMD_UBA_IRNMTN_READ_1569872453	Not_assigned	12
JGI_AMD_UBA_IRNMTN_READ_1569871919	Cell_division_protein_MraZ	12
JGI_AMD_UBA_IRNMTN_READ_1569871750	ADP_L_glycero_D_manno_heptose_6_epimerase__EC_5.1.3.20_	12
JGI_AMD_UBA_IRNMTN_READ_1569871535	Dihydrofolate_reductase__EC_1.5.1.3_	12
JGI_AMD_UBA_IRNMTN_READ_1569871081	DNA_gyrase_subunit_B__EC_5.99.1.3_	12
JGI_AMD_UBA_IRNMTN_READ_1569870621	Isopentenyl_diphosphate_delta_isomerase__EC_5.3.3.2_	12
JGI_AMD_UBA_IRNMTN_READ_1569870086	Fibrillarin	12
JGI_AMD_UBA_IRNMTN_READ_1569869985	Cobalt_zinc_cadmium_resistance_protein_CzcA	12
JGI_AMD_UBA_IRNMTN_READ_1569869559	3_oxoacyl__acyl_carrier_protein__reductase__EC_1.1.1.100_	12
JGI_AMD_UBA_IRNMTN_READ_1569869489	Dihydrodipicolinate_synthase__EC_4.2.1.52_	12
JGI_AMD_UBA_IRNMTN_READ_1569869469	LSU_ribosomal_protein_L5p__L11e_	12
JGI_AMD_UBA_IRNMTN_READ_1569866330	DNA_directed_RNA_polymerase_subunit_K__EC_2.7.7.6_	12
JGI_AMD_UBA_IRNMTN_READ_1569866133	Translation_elongation_factor_LepA	12
JGI_AMD_UBA_IRNMTN_READ_1569866042	cAMP_binding_proteins___catabolite_gene_activator_and_regulatory_subunit_of_cAMP_dependent_protein_kinases	12
JGI_AMD_UBA_IRNMTN_READ_1569865998	Not_assigned	12
JGI_AMD_UBA_IRNMTN_READ_1569865733	Cell_division_protein_FtsK	12
JGI_AMD_UBA_IRNMTN_READ_1569865597	Imidazoleglycerol_phosphate_dehydratase__EC_4.2.1.19_	12
JGI_AMD_UBA_IRNMTN_READ_1569865391	Not_assigned	12
JGI_AMD_UBA_IRNMTN_READ_1569864947	Not_assigned	12
JGI_AMD_UBA_IRNMTN_READ_1569864385	Not_assigned	12
JGI_AMD_UBA_IRNMTN_READ_1569864182	Dimethyladenosine_transferase__EC_2.1.1.__	12
JGI_AMD_UBA_IRNMTN_READ_1569864157	Copper_chaperone	12
JGI_AMD_UBA_IRNMTN_READ_1569862790	Beta_galactosidase__EC_3.2.1.23_	12
JGI_AMD_UBA_IRNMTN_READ_1569862683	6_phosphogluconate_dehydrogenase__decarboxylating__EC_1.1.1.44_	12
JGI_AMD_UBA_IRNMTN_READ_1569862295	FIG000233__metal_dependent_hydrolase	12
JGI_AMD_UBA_IRNMTN_READ_1569862206	Secreted_Endo_beta_N_acetylglucosaminidase__EndoS_	12
JGI_AMD_UBA_IRNMTN_READ_1569861498	Paraquat_inducible_protein_B	12
JGI_AMD_UBA_IRNMTN_READ_1569861452	Beta_galactosidase__EC_3.2.1.23_	12
JGI_AMD_UBA_IRNMTN_READ_1569861079	LSU_ribosomal_protein_L13p__L13Ae_	12
JGI_AMD_UBA_IRNMTN_READ_1569861004	2_hydroxy_3_oxopropionate_reductase__EC_1.1.1.60_	12
JGI_AMD_UBA_IRNMTN_READ_1569860467	Not_assigned	12
JGI_AMD_UBA_IRNMTN_READ_1569860466	Not_assigned	12
JGI_AMD_UBA_IRNMTN_READ_1569860383	Not_assigned	12
JGI_AMD_UBA_IRNMTN_READ_1569859957	ATP_synthase_alpha_chain__EC_3.6.3.14_	12
JGI_AMD_UBA_IRNMTN_READ_1569859945	Not_assigned	12
JGI_AMD_UBA_IRNMTN_READ_1569859550	Not_assigned	12
JGI_AMD_UBA_IRNMTN_READ_1569858327	Not_assigned	12
JGI_AMD_UBA_IRNMTN_READ_1569857604	Not_assigned	12
JGI_AMD_UBA_IRNMTN_READ_1569826885	Glucoamylase__EC_3.2.1.3_	12
JGI_AMD_UBA_IRNMTN_READ_1569826606	Not_assigned	12
JGI_AMD_UBA_IRNMTN_READ_1569826238	Chaperone_protein_DnaJ	12
JGI_AMD_UBA_IRNMTN_READ_1569824976	Mitochondrial_processing_peptidase_like_protein__EC_3.4.24.64_	12
JGI_AMD_UBA_IRNMTN_READ_1569824945	ADP_heptose__lipooligosaccharide_heptosyltransferase_II__EC_2.4.1.__	12
JGI_AMD_UBA_IRNMTN_READ_1569824607	NADPH_dependent_preQ0_reductase	12
JGI_AMD_UBA_IRNMTN_READ_1569823753	Not_assigned	12
JGI_AMD_UBA_IRNMTN_READ_1569823180	Not_assigned	12
JGI_AMD_UBA_IRNMTN_READ_1569821826	Not_assigned	12
JGI_AMD_UBA_IRNMTN_READ_1569820978	TonB_dependent_receptor	12
JGI_AMD_UBA_IRNMTN_READ_1569820943	RNA_polymerase_sigma_factor_RpoD	12
JGI_AMD_UBA_IRNMTN_READ_1569819917	Not_assigned	12
JGI_AMD_UBA_IRNMTN_READ_1569819276	DnaJ_class_molecular_chaperone_CbpA	12
JGI_AMD_UBA_IRNMTN_READ_1569819172	Chromosome__plasmid__partitioning_protein_ParA	12
JGI_AMD_UBA_IRNMTN_READ_1569818737	Aspartate_1_decarboxylase__EC_4.1.1.11_	12
JGI_AMD_UBA_IRNMTN_READ_1569818065	Glycerol_3_phosphate_transporter	12
JGI_AMD_UBA_IRNMTN_READ_1569817646	Cell_division_trigger_factor__EC_5.2.1.8_	12
JGI_AMD_UBA_IRNMTN_READ_1569816653	Rubrerythrin	12
JGI_AMD_UBA_IRNMTN_READ_1569814100	transcriptional_regulator_SoxR	12
JGI_AMD_UBA_IRNMTN_READ_1569814081	Nitrate_nitrite_response_regulator_protein	12
JGI_AMD_UBA_IRNMTN_READ_1569813536	Phosphoribosylformylglycinamidine_synthase__glutamine_amidotransferase_subunit__EC_6.3.5.3_	12
JGI_AMD_UBA_IRNMTN_READ_1569813187	NAD_reducing_hydrogenase_subunit_HoxE__EC_1.12.1.2_	12
JGI_AMD_UBA_IRNMTN_READ_1569812934	Monogalactosyldiacylglycerol_synthase_precursor	12
JGI_AMD_UBA_IRNMTN_READ_1569812857	Eukaryotic_translation_initiation_factor_5A	12
JGI_AMD_UBA_IRNMTN_READ_1569812581	Phospho_N_acetylmuramoyl_pentapeptide_transferase__EC_2.7.8.13_	12
JGI_AMD_UBA_IRNMTN_READ_1569812397	Light_independent_protochlorophyllide_reductase_subunit_B__EC_1.18._.__	12
JGI_AMD_UBA_IRNMTN_READ_1569812273	SSU_ribosomal_protein_S3p__S3e_	12
JGI_AMD_UBA_IRNMTN_READ_1569811922	LSU_ribosomal_protein_L16p__L10e_	12
JGI_AMD_UBA_IRNMTN_READ_1569811069	Phosphate_ABC_transporter__periplasmic_phosphate_binding_protein_PstS__TC_3.A.1.7.1_	12
JGI_AMD_UBA_IRNMTN_READ_1569810605	Adenosylhomocysteinase__EC_3.3.1.1_	12
JGI_AMD_UBA_IRNMTN_READ_1569810278	Predicted_adenosylcobinamide_phosphate_guanylyltransferase_CobY__EC_2.7.7.62_	12
JGI_AMD_UBA_IRNMTN_READ_1569809975	DnaJ_class_molecular_chaperone_CbpA	12
JGI_AMD_UBA_IRNMTN_READ_1569809362	Alcohol_dehydrogenase__EC_1.1.1.1_	12
JGI_AMD_UBA_IRNMTN_READ_1569757501	Multimodular_transpeptidase_transglycosylase__EC_2.4.1.129___EC_3.4._.__	12
JGI_AMD_UBA_IRNMTN_READ_1569757496	Inositol_1_monophosphatase__EC_3.1.3.25_	12
JGI_AMD_UBA_IRNMTN_READ_1569757184	ADP_heptose__lipooligosaccharide_heptosyltransferase_II__EC_2.4.1.__	12
JGI_AMD_UBA_IRNMTN_READ_1569756856	LSU_ribosomal_protein_L16p__L10e_	12
JGI_AMD_UBA_IRNMTN_READ_1569755931	tolB_protein_precursor__periplasmic_protein_involved_in_the_tonb_independent_uptake_of_group_A_colicins	12
JGI_AMD_UBA_IRNMTN_READ_1569755669	Acriflavin_resistance_protein	12
JGI_AMD_UBA_IRNMTN_READ_1569755409	LysR_family_transcriptional_regulator_YnfL	12
JGI_AMD_UBA_IRNMTN_READ_1569754475	Not_assigned	12
JGI_AMD_UBA_IRNMTN_READ_1569754460	Not_assigned	12
JGI_AMD_UBA_IRNMTN_READ_1569754329	Thioredoxin	12
JGI_AMD_UBA_IRNMTN_READ_1569752581	Pyruvate_ferredoxin_oxidoreductase__alpha_subunit__EC_1.2.7.1_	12
JGI_AMD_UBA_IRNMTN_READ_1569752492	Ubiquinol_cytochrome_C_reductase_iron_sulfur_subunit__EC_1.10.2.2_	12
JGI_AMD_UBA_IRNMTN_READ_1569752001	Twin_arginine_translocation_protein_TatB	12
JGI_AMD_UBA_IRNMTN_READ_1569751377	dTDP_4_dehydrorhamnose_reductase__EC_1.1.1.133_	12
JGI_AMD_UBA_IRNMTN_READ_1569750062	Phosphate_regulon_transcriptional_regulatory_protein_PhoB	12
JGI_AMD_UBA_IRNMTN_READ_1569749800	Not_assigned	12
JGI_AMD_UBA_IRNMTN_READ_1569749712	Salicylate_hydroxylase__EC_1.14.13.1_	12
JGI_AMD_UBA_IRNMTN_READ_1569749641	Not_assigned	12
JGI_AMD_UBA_IRNMTN_READ_1569749597	Not_assigned	12
JGI_AMD_UBA_IRNMTN_READ_1569749320	Not_assigned	12
JGI_AMD_UBA_IRNMTN_READ_1569748942	Not_assigned	12
JGI_AMD_UBA_IRNMTN_READ_1569748188	Not_assigned	12
JGI_AMD_UBA_IRNMTN_READ_1569748064	SMT0608_replicon_stabilization_toxin	12
JGI_AMD_UBA_IRNMTN_READ_1569747840	Tyrosine_protein_kinase_Wzc__EC_2.7.10.2_	12
JGI_AMD_UBA_IRNMTN_READ_1569747016	Not_assigned	12
JGI_AMD_UBA_IRNMTN_READ_1569746903	Delta_1_pyrroline_5_carboxylate_dehydrogenase__EC_1.5.1.12_	12
JGI_AMD_UBA_IRNMTN_READ_1569746872	Pantothenate_kinase__EC_2.7.1.33_	12
JGI_AMD_UBA_IRNMTN_READ_1569746835	Not_assigned	12
JGI_AMD_UBA_IRNMTN_READ_1569746768	Translation_initiation_factor_2	12
JGI_AMD_UBA_IRNMTN_READ_1569746761	Not_assigned	12
JGI_AMD_UBA_IRNMTN_READ_1569746016	S_adenosylmethionine_decarboxylase_proenzyme__EC_4.1.1.50___prokaryotic_class_1B	12
JGI_AMD_UBA_IRNMTN_READ_1569745034	Not_assigned	12
JGI_AMD_UBA_IRNMTN_READ_1569744941	Not_assigned	12
JGI_AMD_UBA_IRNMTN_READ_1569744886	Cell_division_trigger_factor__EC_5.2.1.8_	12
JGI_AMD_UBA_IRNMTN_READ_1569744121	Beta_galactosidase__EC_3.2.1.23_	12
JGI_AMD_UBA_IRNMTN_READ_1569743708	Lipid_A_export_ATP_binding_permease_protein_MsbA	12
JGI_AMD_UBA_IRNMTN_READ_1569743145	IncW_plasmid_conjugative_relaxase_protein_TrwC__TraI_homolog_	12
JGI_AMD_UBA_IRNMTN_READ_1569743054	Not_assigned	12
JGI_AMD_UBA_IRNMTN_READ_1569742941	Beta_galactosidase__EC_3.2.1.23_	12
JGI_AMD_UBA_IRNMTN_READ_1569741943	Archaeal_DNA_polymerase_I__EC_2.7.7.7_	12
JGI_AMD_UBA_IRNMTN_READ_1569741633	Not_assigned	12
JGI_AMD_UBA_IRNMTN_READ_1569741388	Dihydroxy_acid_dehydratase__EC_4.2.1.9_	12
JGI_AMD_UBA_IRNMTN_READ_1569741355	Resolvase_integrase_Bin	12
JGI_AMD_UBA_IRNMTN_READ_1569740171	1_deoxy_D_xylulose_5_phosphate_reductoisomerase__EC_1.1.1.267_	12
JGI_AMD_UBA_IRNMTN_READ_1569740137	Not_assigned	12
JGI_AMD_UBA_IRNMTN_READ_1569740092	Not_assigned	12
JGI_AMD_UBA_IRNMTN_READ_1569739959	Flagellar_hook_associated_protein_FlgK	12
JGI_AMD_UBA_IRNMTN_READ_1569739397	Thiamine_monophosphate_kinase__EC_2.7.4.16_	12
JGI_AMD_UBA_IRNMTN_READ_1569739318	DNA_gyrase_subunit_B__EC_5.99.1.3_	12
JGI_AMD_UBA_IRNMTN_READ_1569739294	Electron_transfer_flavoprotein__beta_subunit	12
JGI_AMD_UBA_IRNMTN_READ_1569738930	Not_assigned	12
JGI_AMD_UBA_IRNMTN_READ_1569738877	Inner_membrane_component_of_tripartite_multidrug_resistance_system	12
JGI_AMD_UBA_IRNMTN_READ_1569738316	Flagellar_hook_length_control_protein_FliK	12
JGI_AMD_UBA_IRNMTN_READ_1569738281	DNA_primase__EC_2.7.7.__	12
JGI_AMD_UBA_IRNMTN_READ_1569738133	Not_assigned	12
JGI_AMD_UBA_IRNMTN_READ_1569736914	CRISPR_associated_helicase_Cas3	12
JGI_AMD_UBA_IRNMTN_READ_1569736793	SMT0608_replicon_stabilization_toxin	12
JGI_AMD_UBA_IRNMTN_READ_1569736650	Not_assigned	12
JGI_AMD_UBA_IRNMTN_READ_1569736342	Not_assigned	12
JGI_AMD_UBA_IRNMTN_READ_1569735460	Beta_galactosidase__EC_3.2.1.23_	12
JGI_AMD_UBA_IRNMTN_READ_1569735321	Translation_elongation_factor_1_alpha_subunit	12
JGI_AMD_UBA_IRNMTN_READ_1569735211	Not_assigned	12
JGI_AMD_UBA_IRNMTN_READ_1569735146	Aspartate_carbamoyltransferase__EC_2.1.3.2_	12
JGI_AMD_UBA_IRNMTN_READ_1569734713	Tyrosine_protein_kinase_Wzc__EC_2.7.10.2_	12
JGI_AMD_UBA_IRNMTN_READ_1569734419	Not_assigned	12
JGI_AMD_UBA_IRNMTN_READ_1569734288	Multidrug_resistance_transporter__Bcr_CflA_family	12
JGI_AMD_UBA_IRNMTN_READ_1569734071	Not_assigned	12
JGI_AMD_UBA_IRNMTN_READ_1569733559	D_3_phosphoglycerate_dehydrogenase__EC_1.1.1.95_	12
JGI_AMD_UBA_IRNMTN_READ_1569733246	Nucleoside_5_triphosphatase_RdgB__dHAPTP__dITP__XTP_specific___EC_3.6.1.15_	12
JGI_AMD_UBA_IRNMTN_READ_1569732820	Aminomethyltransferase__glycine_cleavage_system_T_protein___EC_2.1.2.10_	12
JGI_AMD_UBA_IRNMTN_READ_1569732690	Ribokinase__EC_2.7.1.15_	12
JGI_AMD_UBA_IRNMTN_READ_1569732575	Transketolase__EC_2.2.1.1_	12
JGI_AMD_UBA_IRNMTN_READ_1569731818	Not_assigned	12
JGI_AMD_UBA_IRNMTN_READ_1569731650	Not_assigned	12
JGI_AMD_UBA_IRNMTN_READ_1569731239	LSU_ribosomal_protein_L15p__L27Ae_	12
JGI_AMD_UBA_IRNMTN_READ_1569731115	Not_assigned	12
JGI_AMD_UBA_IRNMTN_READ_1569730990	Not_assigned	12
JGI_AMD_UBA_IRNMTN_READ_1569730628	DNA_directed_RNA_polymerase_subunit_L__EC_2.7.7.6_	12
JGI_AMD_UBA_IRNMTN_READ_1569730310	Not_assigned	12
JGI_AMD_UBA_IRNMTN_READ_1569728050	Glutamate_synthase__NADPH__small_chain__EC_1.4.1.13_	12
JGI_AMD_UBA_IRNMTN_READ_1569728019	ATP_dependent_Clp_protease_proteolytic_subunit__EC_3.4.21.92_	12
JGI_AMD_UBA_IRNMTN_READ_1569726900	Cyanophycin_synthase__EC_6.3.2.29__EC_6.3.2.30_	12
JGI_AMD_UBA_IRNMTN_READ_1569726108	Not_assigned	12
JGI_AMD_UBA_IRNMTN_READ_1569725892	Glucose_1_phosphate_thymidylyltransferase__EC_2.7.7.24_	12
JGI_AMD_UBA_IRNMTN_READ_1569725736	COG2047__Uncharacterized_protein__ATP_grasp_superfamily_	12
JGI_AMD_UBA_IRNMTN_READ_1569724746	Cob_I_alamin_adenosyltransferase__EC_2.5.1.17_	12
JGI_AMD_UBA_IRNMTN_READ_1569724427	GTP_cyclohydrolase_I__EC_3.5.4.16__type_1	12
JGI_AMD_UBA_IRNMTN_READ_1569724403	SMT0608_replicon_stabilization_toxin	12
JGI_AMD_UBA_IRNMTN_READ_1569724361	Not_assigned	12
JGI_AMD_UBA_IRNMTN_READ_1569724282	Guanylate_kinase__EC_2.7.4.8_	12
JGI_AMD_UBA_IRNMTN_READ_1569724010	DNA_topoisomerase_III__EC_5.99.1.2_	12
JGI_AMD_UBA_IRNMTN_READ_1569723982	L_Proline_Glycine_betaine_transporter_ProP	12
JGI_AMD_UBA_IRNMTN_READ_1569723921	Not_assigned	12
JGI_AMD_UBA_IRNMTN_READ_1569723784	Not_assigned	12
JGI_AMD_UBA_IRNMTN_READ_1569723734	Programmed_cell_death_toxin_YdcE	12
JGI_AMD_UBA_IRNMTN_READ_1569723517	D_serine_D_alanine_glycine_transporter	12
JGI_AMD_UBA_IRNMTN_READ_1569723500	Not_assigned	12
JGI_AMD_UBA_IRNMTN_READ_1569722906	Not_assigned	12
JGI_AMD_UBA_IRNMTN_READ_1569721059	Cobalamin_biosynthesis_protein_CbiG	12
JGI_AMD_UBA_IRNMTN_READ_1569720061	Phosphate_regulon_transcriptional_regulatory_protein_PhoB	12
JGI_AMD_UBA_IRNMTN_READ_1569720051	Translation_elongation_factor_1_alpha_subunit	12
JGI_AMD_UBA_IRNMTN_READ_1569719876	Not_assigned	12
JGI_AMD_UBA_IRNMTN_READ_1569719702	Pyrimidine_operon_regulatory_protein_PyrR	12
JGI_AMD_UBA_IRNMTN_READ_1569719494	Excinuclease_ABC_subunit_A	12
JGI_AMD_UBA_IRNMTN_READ_1569719136	Not_assigned	12
JGI_AMD_UBA_IRNMTN_READ_1569719108	Putative_CDP_glycerol_glycerophosphate_glycerophosphotransferase__EC_2.7.8.__	12
JGI_AMD_UBA_IRNMTN_READ_1569719087	Malate_dehydrogenase__EC_1.1.1.37_	12
JGI_AMD_UBA_IRNMTN_READ_1569718962	NADH_dehydrogenase__EC_1.6.99.3_	12
JGI_AMD_UBA_IRNMTN_READ_1569718947	Not_assigned	12
JGI_AMD_UBA_IRNMTN_READ_1569717884	TPR_repeat_containing_exported_protein	12
JGI_AMD_UBA_IRNMTN_READ_1569716806	Not_assigned	12
JGI_AMD_UBA_IRNMTN_READ_1569715961	Not_assigned	12
JGI_AMD_UBA_IRNMTN_READ_1569714940	Not_assigned	12
JGI_AMD_UBA_IRNMTN_READ_1569714700	ATP_dependent_Clp_protease_proteolytic_subunit__EC_3.4.21.92_	12
JGI_AMD_UBA_IRNMTN_READ_1569714401	Not_assigned	12
JGI_AMD_UBA_IRNMTN_READ_1569713449	Uncharacterized_protein__similar_to_the_N_terminal_domain_of_Lon_protease	12
JGI_AMD_UBA_IRNMTN_READ_1569712524	Not_assigned	12
JGI_AMD_UBA_IRNMTN_READ_1569711862	Cysteine_synthase__EC_2.5.1.47_	12
JGI_AMD_UBA_IRNMTN_READ_1569711529	Not_assigned	12
JGI_AMD_UBA_IRNMTN_READ_1569711263	Not_assigned	12
JGI_AMD_UBA_IRNMTN_READ_1569711082	Not_assigned	12
JGI_AMD_UBA_IRNMTN_READ_1569710506	Not_assigned	12
JGI_AMD_UBA_IRNMTN_READ_1569710271	Not_assigned	12
JGI_AMD_UBA_IRNMTN_READ_1569710043	Cob_I_alamin_adenosyltransferase_PduO__EC_2.5.1.17_	12
JGI_AMD_UBA_IRNMTN_READ_1569709668	Not_assigned	12
JGI_AMD_UBA_IRNMTN_READ_1569709574	Conjugative_signal_peptidase_TrhF	12
JGI_AMD_UBA_IRNMTN_READ_1569709491	capsular_polysaccharide_biosynthesis_protein	12
JGI_AMD_UBA_IRNMTN_READ_1569709229	FIG134348__essential_endopeptidase	12
JGI_AMD_UBA_IRNMTN_READ_1569709174	4_diphosphocytidyl_2_C_methyl_D_erythritol_kinase__EC_2.7.1.148_	12
JGI_AMD_UBA_IRNMTN_READ_1569708277	Not_assigned	12
JGI_AMD_UBA_IRNMTN_READ_1569708207	Not_assigned	12
JGI_AMD_UBA_IRNMTN_READ_1569708138	Nicotinamide_nucleotide_adenylyltransferase__NadM_family__EC_2.7.7.1_	12
JGI_AMD_UBA_IRNMTN_READ_1569707401	Not_assigned	12
JGI_AMD_UBA_IRNMTN_READ_1569706522	Dimethyladenosine_transferase__EC_2.1.1.__	12
JGI_AMD_UBA_IRNMTN_READ_1569706400	Serine_hydroxymethyltransferase__EC_2.1.2.1_	12
JGI_AMD_UBA_IRNMTN_READ_1569705941	LSU_ribosomal_protein_L16p__L10e_	12
JGI_AMD_UBA_IRNMTN_READ_1569705527	Endonuclease_III__EC_4.2.99.18_	12
JGI_AMD_UBA_IRNMTN_READ_1569705512	Ribosomal_large_subunit_pseudouridine_synthase_B__EC_4.2.1.70_	12
JGI_AMD_UBA_IRNMTN_READ_1569705450	Proteasome_subunit_alpha__EC_3.4.25.1___archaeal	12
JGI_AMD_UBA_IRNMTN_READ_1569705250	Conjugative_transfer_protein_TrbN	12
JGI_AMD_UBA_IRNMTN_READ_1569705238	Argininosuccinate_lyase__EC_4.3.2.1_	12
JGI_AMD_UBA_IRNMTN_READ_1569704556	Putative_preQ0_transporter	12
JGI_AMD_UBA_IRNMTN_READ_1569704491	Octaprenyl_diphosphate_synthase__EC_2.5.1.__	12
JGI_AMD_UBA_IRNMTN_READ_1569703562	Not_assigned	12
JGI_AMD_UBA_IRNMTN_READ_1569703313	LSU_ribosomal_protein_L2p__L8e_	12
JGI_AMD_UBA_IRNMTN_READ_1569703273	Chaperone_protein_DnaJ	12
JGI_AMD_UBA_IRNMTN_READ_1569702976	Not_assigned	12
JGI_AMD_UBA_IRNMTN_READ_1569702081	Not_assigned	12
JGI_AMD_UBA_IRNMTN_READ_1569702035	Not_assigned	12
JGI_AMD_UBA_IRNMTN_READ_1569701674	Not_assigned	12
JGI_AMD_UBA_IRNMTN_READ_1569701407	Not_assigned	12
JGI_AMD_UBA_IRNMTN_READ_1569701296	Not_assigned	12
JGI_AMD_UBA_IRNMTN_READ_1569700411	Not_assigned	12
JGI_AMD_UBA_IRNMTN_READ_1569699927	Glycine_betaine_ABC_transport_system__ATP_binding_protein_OpuAA__EC_3.6.3.32_	12
JGI_AMD_UBA_IRNMTN_READ_1569699537	Not_assigned	12
JGI_AMD_UBA_IRNMTN_READ_1569699294	Not_assigned	12
JGI_AMD_UBA_IRNMTN_READ_1569699280	Not_assigned	12
JGI_AMD_UBA_IRNMTN_READ_1569698919	Digeranylgeranylglycerophospholipid_reductase	12
JGI_AMD_UBA_IRNMTN_READ_1569698569	ATP_dependent_DNA_helicase_UvrD_PcrA	12
JGI_AMD_UBA_IRNMTN_READ_1569697950	Chemotaxis_response_regulator_protein_glutamate_methylesterase_CheB__EC_3.1.1.61_	12
JGI_AMD_UBA_IRNMTN_READ_1569697854	Not_assigned	12
JGI_AMD_UBA_IRNMTN_READ_1569696844	Imidazoleglycerol_phosphate_dehydratase__EC_4.2.1.19_	12
JGI_AMD_UBA_IRNMTN_READ_1569696623	DNA_mismatch_repair_protein_MutL	12
JGI_AMD_UBA_IRNMTN_READ_1569694337	Not_assigned	12
JGI_AMD_UBA_IRNMTN_READ_1569693773	2_3_4_5_tetrahydropyridine_2_6_dicarboxylate_N_succinyltransferase__EC_2.3.1.117_	12
JGI_AMD_UBA_IRNMTN_READ_1569693547	Not_assigned	12
JGI_AMD_UBA_IRNMTN_READ_1569693423	Cell_division_protein_MraZ	12
JGI_AMD_UBA_IRNMTN_READ_1569692200	Sulfhydrogenase_II_subunit_g	12
JGI_AMD_UBA_IRNMTN_READ_1569691981	FIG000859__hypothetical_protein	12
JGI_AMD_UBA_IRNMTN_READ_1569690650	Not_assigned	12
JGI_AMD_UBA_IRNMTN_READ_1569690563	Leader_peptidase__Prepilin_peptidase___EC_3.4.23.43_	12
JGI_AMD_UBA_IRNMTN_READ_1569690198	Not_assigned	12
JGI_AMD_UBA_IRNMTN_READ_1569690172	Not_assigned	12
JGI_AMD_UBA_IRNMTN_READ_1569689729	NADH_ubiquinone_oxidoreductase_chain_B__EC_1.6.5.3_	12
JGI_AMD_UBA_IRNMTN_READ_1569689214	Dipeptide_binding_ABC_transporter__periplasmic_substrate_binding_component__TC_3.A.1.5.2_	12
JGI_AMD_UBA_IRNMTN_READ_1569688774	SSU_ribosomal_protein_S18e__S13p_	12
JGI_AMD_UBA_IRNMTN_READ_1569688703	Inositol_1_monophosphatase__EC_3.1.3.25_	12
JGI_AMD_UBA_IRNMTN_READ_1569688332	High_affinity_branched_chain_amino_acid_transport_system_permease_protein_LivH__TC_3.A.1.4.1_	12
JGI_AMD_UBA_IRNMTN_READ_1569686997	Related_to_Dihydropteroate_synthase	12
JGI_AMD_UBA_IRNMTN_READ_1569686663	Phosphate_transport_regulator__distant_homolog_of_PhoU_	12
JGI_AMD_UBA_IRNMTN_READ_1569686243	Not_assigned	12
JGI_AMD_UBA_IRNMTN_READ_1569685815	LSU_ribosomal_protein_L7e__L30p_	12
JGI_AMD_UBA_IRNMTN_READ_1569685312	V_type_ATP_synthase_subunit_E__EC_3.6.3.14_	12
JGI_AMD_UBA_IRNMTN_READ_1569682982	Cell_division_protein_FtsW	12
JGI_AMD_UBA_IRNMTN_READ_1569682104	Arsenical_resistance_operon_trans_acting_repressor_ArsD	12
JGI_AMD_UBA_IRNMTN_READ_1569681384	Not_assigned	12
JGI_AMD_UBA_IRNMTN_READ_1569681366	Not_assigned	12
JGI_AMD_UBA_IRNMTN_READ_1569680865	Heme_regulated_cyclic_AMP_phosphodiesterase__EC_3.1.4.__	12
JGI_AMD_UBA_IRNMTN_READ_1569680387	Multidrug_resistance_transporter__Bcr_CflA_family	12
JGI_AMD_UBA_IRNMTN_READ_1569679847	Not_assigned	12
JGI_AMD_UBA_IRNMTN_READ_1569679689	Not_assigned	12
JGI_AMD_UBA_IRNMTN_READ_1569679608	Fibronectin_binding_protein	12
JGI_AMD_UBA_IRNMTN_READ_1569679540	Pyrimidine_deaminase_archaeal_predicted__EC_3.5.4.26_	12
JGI_AMD_UBA_IRNMTN_READ_1569679075	Not_assigned	12
JGI_AMD_UBA_IRNMTN_READ_1569678977	Not_assigned	12
JGI_AMD_UBA_IRNMTN_READ_1569677517	Oligosaccharide_repeat_unit_polymerase_Wzy	12
JGI_AMD_UBA_IRNMTN_READ_1569677007	Glucoamylase__EC_3.2.1.3_	12
JGI_AMD_UBA_IRNMTN_READ_1569676470	Outer_membrane_component_of_tripartite_multidrug_resistance_system	12
JGI_AMD_UBA_IRNMTN_READ_1569676364	Flagellin_protein_FlaA	12
JGI_AMD_UBA_IRNMTN_READ_1569675907	GTP_binding_protein_EngB	12
JGI_AMD_UBA_IRNMTN_READ_1569675857	Not_assigned	12
JGI_AMD_UBA_IRNMTN_READ_1569675411	Not_assigned	12
JGI_AMD_UBA_IRNMTN_READ_1569675401	Not_assigned	12
JGI_AMD_UBA_IRNMTN_READ_1569675362	ATP_dependent_hsl_protease_ATP_binding_subunit_HslU	12
JGI_AMD_UBA_IRNMTN_READ_1569674910	Not_assigned	12
JGI_AMD_UBA_IRNMTN_READ_1569674861	Not_assigned	12
JGI_AMD_UBA_IRNMTN_READ_1569674795	Gluconate_permease__Bsu4004_homolog	12
JGI_AMD_UBA_IRNMTN_READ_1569674685	Not_assigned	12
JGI_AMD_UBA_IRNMTN_READ_1569674399	Not_assigned	12
JGI_AMD_UBA_IRNMTN_READ_1569673902	Translation_elongation_factor_Tu	12
JGI_AMD_UBA_IRNMTN_READ_1569673504	Not_assigned	12
JGI_AMD_UBA_IRNMTN_READ_1569673239	Not_assigned	12
JGI_AMD_UBA_IRNMTN_READ_1569672853	Not_assigned	12
JGI_AMD_UBA_IRNMTN_READ_1569671841	Nicotinamidase__EC_3.5.1.19_	12
JGI_AMD_UBA_IRNMTN_READ_1569671486	tRNA_pseudouridine_synthase_A__EC_4.2.1.70_	12
JGI_AMD_UBA_IRNMTN_READ_1569669599	DNA_polymerase_IV__EC_2.7.7.7_	12
JGI_AMD_UBA_IRNMTN_READ_1569669391	Protoporphyrinogen_IX_oxidase__aerobic__EC_1.3.3.4_	12
JGI_AMD_UBA_IRNMTN_READ_1569668724	Homoserine_kinase__EC_2.7.1.39_	12
JGI_AMD_UBA_IRNMTN_READ_1569668252	Enolase__EC_4.2.1.11_	12
JGI_AMD_UBA_IRNMTN_READ_1569668231	Not_assigned	12
JGI_AMD_UBA_IRNMTN_READ_1569667794	Flagellum_specific_ATP_synthase_FliI	12
JGI_AMD_UBA_IRNMTN_READ_1569667620	Heat_shock_protein_60_family_chaperone_GroEL	12
JGI_AMD_UBA_IRNMTN_READ_1569319023	Threonine_dehydrogenase_and_related_Zn_dependent_dehydrogenases	12
JGI_AMD_UBA_IRNMTN_READ_1569318682	Not_assigned	12
JGI_AMD_UBA_IRNMTN_READ_1569318075	Not_assigned	12
JGI_AMD_UBA_IRNMTN_READ_1569318030	Dihydroorotase__EC_3.5.2.3_	12
JGI_AMD_UBA_IRNMTN_READ_1569317417	Not_assigned	12
JGI_AMD_UBA_IRNMTN_READ_1569316466	Not_assigned	12
JGI_AMD_UBA_IRNMTN_READ_1569316243	Flagellin	12
JGI_AMD_UBA_IRNMTN_READ_1569316211	NADH_ubiquinone_oxidoreductase_chain_H__EC_1.6.5.3_	12
JGI_AMD_UBA_IRNMTN_READ_1569315300	DNA_primase_small_subunit__EC_2.7.7.__	12
JGI_AMD_UBA_IRNMTN_READ_1569314012	Acetate_permease_ActP__cation_acetate_symporter_	12
JGI_AMD_UBA_IRNMTN_READ_1569313924	Squalene__hopene_cyclase__EC_5.4.99.17_	12
JGI_AMD_UBA_IRNMTN_READ_1569313842	Not_assigned	12
JGI_AMD_UBA_IRNMTN_READ_1569313617	Not_assigned	12
JGI_AMD_UBA_IRNMTN_READ_1569313573	NADH_ubiquinone_oxidoreductase_chain_H__EC_1.6.5.3_	12
JGI_AMD_UBA_IRNMTN_READ_1569313471	Not_assigned	12
JGI_AMD_UBA_IRNMTN_READ_1569313428	Putative_iron_containing_NADPH_dependent_propanol_dehydrogenase	12
JGI_AMD_UBA_IRNMTN_READ_1569313175	Beta_galactosidase__EC_3.2.1.23_	12
JGI_AMD_UBA_IRNMTN_READ_1569313051	Not_assigned	12
JGI_AMD_UBA_IRNMTN_READ_1569312940	Flagellar_hook_associated_protein_FliD	12
JGI_AMD_UBA_IRNMTN_READ_1569312863	Thioredoxin	12
JGI_AMD_UBA_IRNMTN_READ_1569312775	Not_assigned	12
JGI_AMD_UBA_IRNMTN_READ_1569312269	Not_assigned	12
JGI_AMD_UBA_IRNMTN_READ_1569312009	1_4_dihydroxy_2_naphthoate_octaprenyltransferase__EC_2.5.1.__	12
JGI_AMD_UBA_IRNMTN_READ_1569311963	Not_assigned	12
JGI_AMD_UBA_IRNMTN_READ_1569311815	Programmed_cell_death_toxin_YdcE	12
JGI_AMD_UBA_IRNMTN_READ_1569311152	Not_assigned	12
JGI_AMD_UBA_IRNMTN_READ_1569310572	RD1_region_associated_protein_Rv3876	12
JGI_AMD_UBA_IRNMTN_READ_1569310277	Not_assigned	12
JGI_AMD_UBA_IRNMTN_READ_1569310063	Not_assigned	12
JGI_AMD_UBA_IRNMTN_READ_1569309954	Beta_galactosidase__EC_3.2.1.23_	12
JGI_AMD_UBA_IRNMTN_READ_1569309745	Not_assigned	12
JGI_AMD_UBA_IRNMTN_READ_1569309513	Translation_elongation_factor_Tu	12
JGI_AMD_5WAY_IRNMTN_READ_1704696223	Not_assigned	12
JGI_AMD_5WAY_IRNMTN_READ_1704695762	Not_assigned	12
JGI_AMD_5WAY_IRNMTN_READ_1704695703	Serine_hydroxymethyltransferase__EC_2.1.2.1_	12
JGI_AMD_5WAY_IRNMTN_READ_1704694064	Not_assigned	12
JGI_AMD_5WAY_IRNMTN_READ_1704692969	Potassium_voltage_gated_channel_subfamily_KQT	12
JGI_AMD_5WAY_IRNMTN_READ_1704692820	Not_assigned	12
JGI_AMD_5WAY_IRNMTN_READ_1704692727	Not_assigned	12
JGI_AMD_5WAY_IRNMTN_READ_1704692623	Beta_galactosidase__EC_3.2.1.23_	12
JGI_AMD_5WAY_IRNMTN_READ_1704692559	Electron_transfer_flavoprotein__alpha_subunit	12
JGI_AMD_5WAY_IRNMTN_READ_1704692082	Not_assigned	12
JGI_AMD_5WAY_IRNMTN_READ_1704691681	dTDP_4_dehydrorhamnose_3_5_epimerase__EC_5.1.3.13_	12
JGI_AMD_5WAY_IRNMTN_READ_1704691380	Type_I_restriction_modification_system__DNA_methyltransferase_subunit_M__EC_2.1.1.72_	12
JGI_AMD_5WAY_IRNMTN_READ_1704690607	Not_assigned	12
JGI_AMD_5WAY_IRNMTN_READ_1704690323	Not_assigned	12
JGI_AMD_5WAY_IRNMTN_READ_1704690112	Not_assigned	12
JGI_AMD_5WAY_IRNMTN_READ_1704689241	Chitinase__EC_3.2.1.14_	12
JGI_AMD_5WAY_IRNMTN_READ_1704689008	Aconitate_hydratase__EC_4.2.1.3_	12
JGI_AMD_5WAY_IRNMTN_READ_1704688616	Not_assigned	12
JGI_AMD_5WAY_IRNMTN_READ_1704688056	Not_assigned	12
JGI_AMD_5WAY_IRNMTN_READ_1704687944	Adenosylhomocysteinase__EC_3.3.1.1_	12
JGI_AMD_5WAY_IRNMTN_READ_1704687872	Not_assigned	12
JGI_AMD_5WAY_IRNMTN_READ_1704687692	Not_assigned	12
JGI_AMD_5WAY_IRNMTN_READ_1704687690	Glycine_cleavage_system_H_protein	12
JGI_AMD_5WAY_IRNMTN_READ_1704687248	Ferrichrome_iron_receptor	12
JGI_AMD_5WAY_IRNMTN_READ_1704686657	NADH_ubiquinone_oxidoreductase_chain_N__EC_1.6.5.3_	12
JGI_AMD_5WAY_IRNMTN_READ_1704686388	Ribonucleotide_reductase_of_class_II__coenzyme_B12_dependent___EC_1.17.4.1_	12
JGI_AMD_5WAY_IRNMTN_READ_1704686139	Not_assigned	12
JGI_AMD_5WAY_IRNMTN_READ_1704686056	Not_assigned	12
JGI_AMD_5WAY_IRNMTN_READ_1704686001	Not_assigned	12
JGI_AMD_5WAY_IRNMTN_READ_1704685985	Signal_transduction_histidine_kinase_CheA__EC_2.7.3.__	12
JGI_AMD_5WAY_IRNMTN_READ_1704685936	LSU_ribosomal_protein_L2p__L8e_	12
JGI_AMD_5WAY_IRNMTN_READ_1704685556	4_carboxymuconolactone_decarboxylase__EC_4.1.1.44_	12
JGI_AMD_5WAY_IRNMTN_READ_1704683283	Phosphoenolpyruvate_synthase__EC_2.7.9.2_	12
JGI_AMD_5WAY_IRNMTN_READ_1704682828	LSU_ribosomal_protein_L13Ae__L13p_	12
JGI_AMD_5WAY_IRNMTN_READ_1704682331	Not_assigned	12
JGI_AMD_5WAY_IRNMTN_READ_1704681329	Xanthosine_inosine_triphosphate_pyrophosphatase	12
JGI_AMD_5WAY_IRNMTN_READ_1704681188	iron_chelator_utilization_protein	12
JGI_AMD_5WAY_IRNMTN_READ_1704681014	Beta_galactosidase__EC_3.2.1.23_	12
JGI_AMD_5WAY_IRNMTN_READ_1704679602	Cobalamin_biosynthesis_protein_CbiG	12
JGI_AMD_5WAY_IRNMTN_READ_1704676217	Not_assigned	12
JGI_AMD_5WAY_IRNMTN_READ_1704676101	Cytochrome_d_ubiquinol_oxidase_subunit_I__EC_1.10.3.__	12
JGI_AMD_5WAY_IRNMTN_READ_1704675934	Electron_transfer_flavoprotein__alpha_subunit	12
JGI_AMD_5WAY_IRNMTN_READ_1704675855	Beta_galactosidase__EC_3.2.1.23_	12
JGI_AMD_5WAY_IRNMTN_READ_1704675642	Not_assigned	12
JGI_AMD_5WAY_IRNMTN_READ_1704675375	CRISPR_associated_helicase_Cas3	12
JGI_AMD_5WAY_IRNMTN_READ_1704675202	DNA_recombination_and_repair_protein_RecF	12
JGI_AMD_5WAY_IRNMTN_READ_1704675092	Rrf2_family_transcriptional_regulator	12
JGI_AMD_5WAY_IRNMTN_READ_1704674847	Not_assigned	12
JGI_AMD_5WAY_IRNMTN_READ_1704655542	Amidophosphoribosyltransferase__EC_2.4.2.14_	12
JGI_AMD_5WAY_IRNMTN_READ_1704655394	Not_assigned	12
JGI_AMD_5WAY_IRNMTN_READ_1704655244	Niacin_transporter_NiaP	12
JGI_AMD_5WAY_IRNMTN_READ_1704654832	Cytosine_purine_uracil_thiamine_allantoin_permease_family_protein	12
JGI_AMD_5WAY_IRNMTN_READ_1704654818	Ferredoxin	12
JGI_AMD_5WAY_IRNMTN_READ_1704654392	Co_activator_of_prophage_gene_expression_IbrA	12
JGI_AMD_5WAY_IRNMTN_READ_1704653966	ATP_dependent_Clp_protease_ATP_binding_subunit_ClpX	12
JGI_AMD_5WAY_IRNMTN_READ_1704653807	Inorganic_pyrophosphatase__EC_3.6.1.1_	12
JGI_AMD_5WAY_IRNMTN_READ_1704653675	Succinyl_CoA_ligase__ADP_forming__beta_chain__EC_6.2.1.5_	12
JGI_AMD_5WAY_IRNMTN_READ_1704653416	Rubrerythrin	12
JGI_AMD_5WAY_IRNMTN_READ_1704653074	Ribosomal_protein_S12p_Asp88__E._coli__methylthiotransferase	12
JGI_AMD_5WAY_IRNMTN_READ_1704652885	Fibronectin_binding_protein	12
JGI_AMD_5WAY_IRNMTN_READ_1704652802	Not_assigned	12
JGI_AMD_5WAY_IRNMTN_READ_1704652262	SSU_ribosomal_protein_S11p__S14e_	12
JGI_AMD_5WAY_IRNMTN_READ_1704652007	Multiple_sugar_ABC_transporter__substrate_binding_protein	12
JGI_AMD_5WAY_IRNMTN_READ_1704651683	Aspartate_aminotransferase__EC_2.6.1.1_	12
JGI_AMD_5WAY_IRNMTN_READ_1704651672	Flagellar_hook_length_control_protein_FliK	12
JGI_AMD_5WAY_IRNMTN_READ_1704651393	Not_assigned	12
JGI_AMD_5WAY_IRNMTN_READ_1704650543	Not_assigned	12
JGI_AMD_5WAY_IRNMTN_READ_1704650454	Flagellar_protein_FlbB	12
JGI_AMD_5WAY_IRNMTN_READ_1704650128	Not_assigned	12
JGI_AMD_5WAY_IRNMTN_READ_1704650013	Not_assigned	12
JGI_AMD_5WAY_IRNMTN_READ_1704648977	Cobalt_zinc_cadmium_resistance_protein_CzcA	12
JGI_AMD_5WAY_IRNMTN_READ_1704648173	Not_assigned	12
JGI_AMD_5WAY_IRNMTN_READ_1704647799	Heat_shock_protein_GrpE	12
JGI_AMD_5WAY_IRNMTN_READ_1704647599	Not_assigned	12
JGI_AMD_5WAY_IRNMTN_READ_1704647337	Long_chain_fatty_acid__CoA_ligase__EC_6.2.1.3_	12
JGI_AMD_5WAY_IRNMTN_READ_1704646724	Carbamoyl_phosphate_synthase_small_chain__EC_6.3.5.5_	12
JGI_AMD_5WAY_IRNMTN_READ_1704646492	acyl_CoA_synthetase	12
JGI_AMD_5WAY_IRNMTN_READ_1704645137	Not_assigned	12
JGI_AMD_5WAY_IRNMTN_READ_1704644832	Not_assigned	12
JGI_AMD_5WAY_IRNMTN_READ_1704643014	LSU_ribosomal_protein_L3e__L3p_	12
JGI_AMD_5WAY_IRNMTN_READ_1704642646	Deoxyguanosinetriphosphate_triphosphohydrolase__EC_3.1.5.1_	12
JGI_AMD_5WAY_IRNMTN_READ_1704642346	L_2_4_diaminobutyric_acid_acetyltransferase__EC_2.3.1.__	12
JGI_AMD_5WAY_IRNMTN_READ_1704641874	Not_assigned	12
JGI_AMD_5WAY_IRNMTN_READ_1704641661	Not_assigned	12
JGI_AMD_5WAY_IRNMTN_READ_1704640516	Transcriptional_regulator__IclR_family	12
JGI_AMD_5WAY_IRNMTN_READ_1704640482	5_aminopentanamidase__EC_3.5.1.30_	12
JGI_AMD_5WAY_IRNMTN_READ_1704640414	Not_assigned	12
JGI_AMD_5WAY_IRNMTN_READ_1704640365	Not_assigned	12
JGI_AMD_5WAY_IRNMTN_READ_1704639998	UDP_glucose_4_epimerase__EC_5.1.3.2_	12
JGI_AMD_5WAY_IRNMTN_READ_1704639891	DNA_gyrase_subunit_B__EC_5.99.1.3_	12
JGI_AMD_5WAY_IRNMTN_READ_1704639505	Rubrerythrin	12
JGI_AMD_5WAY_IRNMTN_READ_1704639219	Not_assigned	12
JGI_AMD_5WAY_IRNMTN_READ_1704639204	Not_assigned	12
JGI_AMD_5WAY_IRNMTN_READ_1704638289	DNA_topoisomerase_III__EC_5.99.1.2_	12
JGI_AMD_5WAY_IRNMTN_READ_1704637432	Not_assigned	12
JGI_AMD_5WAY_IRNMTN_READ_1704635981	Chaperone_protein_DnaK	12
JGI_AMD_5WAY_IRNMTN_READ_1704635905	Not_assigned	12
JGI_AMD_5WAY_IRNMTN_READ_1704635779	Not_assigned	12
JGI_AMD_5WAY_IRNMTN_READ_1704635216	NADH_dehydrogenase_subunit_5	12
JGI_AMD_5WAY_IRNMTN_READ_1704634677	Phosphoribosylformylglycinamidine_synthase__PurS_subunit__EC_6.3.5.3_	12
JGI_AMD_5WAY_IRNMTN_READ_1704634246	Not_assigned	12
JGI_AMD_5WAY_IRNMTN_READ_1704633068	Not_assigned	12
JGI_AMD_5WAY_IRNMTN_READ_1704633028	SSU_ribosomal_protein_S6e	12
JGI_AMD_5WAY_IRNMTN_READ_1704632239	Alpha_glucosidase__EC_3.2.1.20_	12
JGI_AMD_5WAY_IRNMTN_READ_1704632173	LSU_ribosomal_protein_L10e__L16p_	12
JGI_AMD_5WAY_IRNMTN_READ_1704631669	Not_assigned	12
JGI_AMD_5WAY_IRNMTN_READ_1704631368	Not_assigned	12
JGI_AMD_5WAY_IRNMTN_READ_1704630259	Predicted_thiamin_transporter_ThiT	12
JGI_AMD_5WAY_IRNMTN_READ_1704630160	Digeranylgeranylglycerophospholipid_reductase	12
JGI_AMD_5WAY_IRNMTN_READ_1704629632	Not_assigned	12
JGI_AMD_5WAY_IRNMTN_READ_1704629294	Not_assigned	12
JGI_AMD_5WAY_IRNMTN_READ_1704629289	Beta_galactosidase__EC_3.2.1.23_	12
JGI_AMD_5WAY_IRNMTN_READ_1704628870	Dipeptide_binding_ABC_transporter__periplasmic_substrate_binding_component__TC_3.A.1.5.2_	12
JGI_AMD_5WAY_IRNMTN_READ_1704628737	Molybdenum_cofactor_biosynthesis_protein_MoaC	12
JGI_AMD_5WAY_IRNMTN_READ_1704628411	Beta_galactosidase__EC_3.2.1.23_	12
JGI_AMD_5WAY_IRNMTN_READ_1704627587	Not_assigned	12
JGI_AMD_5WAY_IRNMTN_READ_1704626424	Vitamin_B12_ABC_transporter__B12_binding_component_BtuF	12
JGI_AMD_5WAY_IRNMTN_READ_1704626189	Not_assigned	12
JGI_AMD_5WAY_IRNMTN_READ_1704624720	Not_assigned	12
JGI_AMD_5WAY_IRNMTN_READ_1704624710	Beta_galactosidase__EC_3.2.1.23_	12
JGI_AMD_5WAY_IRNMTN_READ_1704624615	Not_assigned	12
JGI_AMD_5WAY_IRNMTN_READ_1704624270	Not_assigned	12
JGI_AMD_5WAY_IRNMTN_READ_1704624071	Coenzyme_PQQ_synthesis_protein_E	12
JGI_AMD_5WAY_IRNMTN_READ_1704623370	Glucosamine__fructose_6_phosphate_aminotransferase__isomerizing___EC_2.6.1.16_	12
JGI_AMD_5WAY_IRNMTN_READ_1704622884	Flagellar_motor_switch_protein_FliN	12
JGI_AMD_5WAY_IRNMTN_READ_1704622673	Not_assigned	12
JGI_AMD_5WAY_IRNMTN_READ_1541034748	Protein_of_unknown_function_DUF81	12
JGI_AMD_5WAY_IRNMTN_READ_1541034739	Gene_SCO4494__often_clustered_with_other_genes_in_menaquinone_via_futalosine_pathway	12
JGI_AMD_5WAY_IRNMTN_READ_1541034576	Not_assigned	12
JGI_AMD_5WAY_IRNMTN_READ_1541034116	Flagellin_protein_FlaA	12
JGI_AMD_5WAY_IRNMTN_READ_1541033591	Not_assigned	12
JGI_AMD_5WAY_IRNMTN_READ_1541033280	Not_assigned	12
JGI_AMD_5WAY_IRNMTN_READ_1541033023	Not_assigned	12
JGI_AMD_5WAY_IRNMTN_READ_1541032841	Ribosomal_protein_S18p_alanine_acetyltransferase__EC_2.3.1.__	12
[truncated: 4,992 more rows]
