# Supplementary material for: Adaptation to environmental factors shapes the organization of regulatory regions in microbial communities
Source: BMC Genomics. 2014 Oct 8;15(1):877. doi: 10.1186/1471-2164-15-877 (PMC4287501; doi:10.1186/1471-2164-15-877)
Supplement: Supplementary file 7 — Additional file 7: Table in CSV format listing the number of TFBSs identified for each promoter and the function assigned to the corresponding downstream coding region in Waseca Soil. (CSV 172 KB) [file 12864_2014_6783_MOESM7_ESM.csv]

ID_read	Function	assigned	to	the	coding	region	Number	of	TFBS	found	in	the	promoter
WASECA_FRM_SOIL_READ_1557420820	Beta_galactosidase__EC_3.2.1.23	25
WASECA_FRM_SOIL_READ_1557406514	Beta_galactosidase__EC_3.2.1.23	25
WASECA_FRM_SOIL_READ_1557393565	Beta_galactosidase__EC_3.2.1.23	23
WASECA_FRM_SOIL_READ_1557370333	Putative_3_hydroxyacyl_coa_dehydrogenase	23
WASECA_FRM_SOIL_READ_1557460875	Not_assigned	22
WASECA_FRM_SOIL_READ_1557431668	Beta_galactosidase__EC_3.2.1.23	22
WASECA_FRM_SOIL_READ_1557403024	Beta_galactosidase__EC_3.2.1.23	22
WASECA_FRM_SOIL_READ_1557426387	Beta_galactosidase__EC_3.2.1.23	21
WASECA_FRM_SOIL_READ_1557390248	Not_assigned	21
WASECA_FRM_SOIL_READ_1557380841	Dihydrolipoamide_succinyltransferase_component__E2__of_2_oxoglutarate_dehydrogenase_complex__EC_2.3.1.61	21
WASECA_FRM_SOIL_READ_1557361229	Beta_galactosidase__EC_3.2.1.23	21
WASECA_FRM_SOIL_READ_1557318127	Beta_galactosidase__EC_3.2.1.23	21
WASECA_FRM_SOIL_READ_1557447442	ATP_synthase_gamma_chain__EC_3.6.3.14	20
WASECA_FRM_SOIL_READ_1557443891	Not_assigned	20
WASECA_FRM_SOIL_READ_1557435187	Beta_galactosidase__EC_3.2.1.23	20
WASECA_FRM_SOIL_READ_1557427687	Beta_galactosidase__EC_3.2.1.23	20
WASECA_FRM_SOIL_READ_1557375433	Not_assigned	20
WASECA_FRM_SOIL_READ_1557369677	5_carboxymethyl_2_hydroxymuconate_semialdehyde_dehydrogenase__EC_1.2.1.60	20
WASECA_FRM_SOIL_READ_1557360950	Not_assigned	20
WASECA_FRM_SOIL_READ_1557329824	Beta_galactosidase__EC_3.2.1.23	20
WASECA_FRM_SOIL_READ_1557316475	3_isopropylmalate_dehydratase_large_subunit__EC_4.2.1.33	20
WASECA_FRM_SOIL_READ_1557313124	Muconate_cycloisomerase__EC_5.5.1.1	20
WASECA_FRM_SOIL_READ_1557311456	Nucleoside_diphosphate_kinase__EC_2.7.4.6	20
WASECA_FRM_SOIL_READ_1557311333	Histidine_ammonia_lyase__EC_4.3.1.3	20
WASECA_FRM_SOIL_READ_1557462978	Not_assigned	19
WASECA_FRM_SOIL_READ_1557456623	DNA_polymerase_III_epsilon_subunit__EC_2.7.7.7	19
WASECA_FRM_SOIL_READ_1557454216	Cystathionine_gamma_lyase__EC_4.4.1.1	19
WASECA_FRM_SOIL_READ_1557452254	Not_assigned	19
WASECA_FRM_SOIL_READ_1557416659	Beta_galactosidase__EC_3.2.1.23	19
WASECA_FRM_SOIL_READ_1557411732	Not_assigned	19
WASECA_FRM_SOIL_READ_1557407846	Beta_galactosidase__EC_3.2.1.23	19
WASECA_FRM_SOIL_READ_1557407090	Beta_galactosidase__EC_3.2.1.23	19
WASECA_FRM_SOIL_READ_1557378305	Beta_galactosidase__EC_3.2.1.23	19
WASECA_FRM_SOIL_READ_1557367453	tmRNA_binding_protein_SmpB	19
WASECA_FRM_SOIL_READ_1557365238	ATP_synthase_B_chain__EC_3.6.3.14	19
WASECA_FRM_SOIL_READ_1557332852	Beta_galactosidase__EC_3.2.1.23	19
WASECA_FRM_SOIL_READ_1557453001	Not_assigned	18
WASECA_FRM_SOIL_READ_1557451985	Ribose_5_phosphate_isomerase_A__EC_5.3.1.6	18
WASECA_FRM_SOIL_READ_1557435167	Not_assigned	18
WASECA_FRM_SOIL_READ_1557429811	Transcriptional_regulatory_protein_UhpA	18
WASECA_FRM_SOIL_READ_1557426221	ATP_dependent_Clp_protease_ATP_binding_subunit_ClpX	18
WASECA_FRM_SOIL_READ_1557423951	Beta_galactosidase__EC_3.2.1.23	18
WASECA_FRM_SOIL_READ_1557423758	Beta_galactosidase__EC_3.2.1.23	18
WASECA_FRM_SOIL_READ_1557420690	Beta_galactosidase__EC_3.2.1.23	18
WASECA_FRM_SOIL_READ_1557415242	Phosphoserine_aminotransferase__EC_2.6.1.52	18
WASECA_FRM_SOIL_READ_1557414962	Superoxide_dismutase__Mn___EC_1.15.1.1	18
WASECA_FRM_SOIL_READ_1557413436	Not_assigned	18
WASECA_FRM_SOIL_READ_1557410222	Electron_transfer_flavoprotein_ubiquinone_oxidoreductase__EC_1.5.5.1	18
WASECA_FRM_SOIL_READ_1557409661	Not_assigned	18
WASECA_FRM_SOIL_READ_1557407653	Beta_galactosidase__EC_3.2.1.23	18
WASECA_FRM_SOIL_READ_1557406913	Beta_galactosidase__EC_3.2.1.23	18
WASECA_FRM_SOIL_READ_1557391224	Not_assigned	18
WASECA_FRM_SOIL_READ_1557386529	Not_assigned	18
WASECA_FRM_SOIL_READ_1557365528	Not_assigned	18
WASECA_FRM_SOIL_READ_1557362371	Not_assigned	18
WASECA_FRM_SOIL_READ_1557340712	Not_assigned	18
WASECA_FRM_SOIL_READ_1557339735	Not_assigned	18
WASECA_FRM_SOIL_READ_1557328930	Beta_galactosidase__EC_3.2.1.23	18
WASECA_FRM_SOIL_READ_1557443533	Deoxyribose_phosphate_aldolase__EC_4.1.2.4	17
WASECA_FRM_SOIL_READ_1557438234	Not_assigned	17
WASECA_FRM_SOIL_READ_1557436381	Not_assigned	17
WASECA_FRM_SOIL_READ_1557434267	SSU_ribosomal_protein_S12p__S23e	17
WASECA_FRM_SOIL_READ_1557428074	Beta_galactosidase__EC_3.2.1.23	17
WASECA_FRM_SOIL_READ_1557416699	Beta_galactosidase__EC_3.2.1.23	17
WASECA_FRM_SOIL_READ_1557412964	ATP_dependent_protease_HslV__EC_3.4.25._	17
WASECA_FRM_SOIL_READ_1557407776	Not_assigned	17
WASECA_FRM_SOIL_READ_1557407595	Beta_galactosidase__EC_3.2.1.23	17
WASECA_FRM_SOIL_READ_1557407158	Beta_galactosidase__EC_3.2.1.23	17
WASECA_FRM_SOIL_READ_1557406550	Beta_galactosidase__EC_3.2.1.23	17
WASECA_FRM_SOIL_READ_1557402419	Methylcrotonyl_CoA_carboxylase_carboxyl_transferase_subunit__EC_6.4.1.4	17
WASECA_FRM_SOIL_READ_1557398245	Pyridoxamine_5__phosphate_oxidase__EC_1.4.3.5	17
WASECA_FRM_SOIL_READ_1557397609	Septum_formation_protein_Maf	17
WASECA_FRM_SOIL_READ_1557394930	Not_assigned	17
WASECA_FRM_SOIL_READ_1557389846	Not_assigned	17
WASECA_FRM_SOIL_READ_1557374718	Cobyrinic_acid_A_C_diamide_synthase	17
WASECA_FRM_SOIL_READ_1557370838	ATP_dependent_Clp_protease_ATP_binding_subunit_ClpA	17
WASECA_FRM_SOIL_READ_1557340404	Not_assigned	17
WASECA_FRM_SOIL_READ_1557329977	Beta_galactosidase__EC_3.2.1.23	17
WASECA_FRM_SOIL_READ_1557322604	Export_ABC_transporter_ATP_binding_protein	17
WASECA_FRM_SOIL_READ_1557316970	Not_assigned	17
WASECA_FRM_SOIL_READ_1557313445	Selenocysteine_specific_translation_elongation_factor	17
WASECA_FRM_SOIL_READ_1557312585	Not_assigned	17
WASECA_FRM_SOIL_READ_1557456283	Integration_host_factor_alpha_subunit	16
WASECA_FRM_SOIL_READ_1557453587	Not_assigned	16
WASECA_FRM_SOIL_READ_1557450638	Not_assigned	16
WASECA_FRM_SOIL_READ_1557448206	Not_assigned	16
WASECA_FRM_SOIL_READ_1557446980	Ribosomal_large_subunit_pseudouridine_synthase_A__EC_4.2.1.70	16
WASECA_FRM_SOIL_READ_1557444459	Not_assigned	16
WASECA_FRM_SOIL_READ_1557441582	Not_assigned	16
WASECA_FRM_SOIL_READ_1557437648	Phosphoribosylaminoimidazole_succinocarboxamide_synthase__EC_6.3.2.6	16
WASECA_FRM_SOIL_READ_1557437169	No_hits	16
WASECA_FRM_SOIL_READ_1557436178	Acetolactate_synthase_small_subunit__EC_2.2.1.6	16
WASECA_FRM_SOIL_READ_1557429251	Two_component_system_response_regulator	16
WASECA_FRM_SOIL_READ_1557429105	Bacterioferritin	16
WASECA_FRM_SOIL_READ_1557428861	Ribulose_phosphate_3_epimerase__EC_5.1.3.1	16
WASECA_FRM_SOIL_READ_1557426927	Not_assigned	16
WASECA_FRM_SOIL_READ_1557426376	Beta_galactosidase__EC_3.2.1.23	16
WASECA_FRM_SOIL_READ_1557424562	Recombination_inhibitory_protein_MutS2	16
WASECA_FRM_SOIL_READ_1557420889	Not_assigned	16
WASECA_FRM_SOIL_READ_1557420662	Beta_galactosidase__EC_3.2.1.23	16
WASECA_FRM_SOIL_READ_1557417642	PhnB_protein	16
WASECA_FRM_SOIL_READ_1557417522	Not_assigned	16
WASECA_FRM_SOIL_READ_1557416631	Not_assigned	16
WASECA_FRM_SOIL_READ_1557414662	Not_assigned	16
WASECA_FRM_SOIL_READ_1557414400	Not_assigned	16
WASECA_FRM_SOIL_READ_1557413461	Not_assigned	16
WASECA_FRM_SOIL_READ_1557409197	TonB_dependent_receptor	16
WASECA_FRM_SOIL_READ_1557407837	Beta_galactosidase__EC_3.2.1.23	16
WASECA_FRM_SOIL_READ_1557407646	Magnesium_and_cobalt_transport_protein_CorA	16
WASECA_FRM_SOIL_READ_1557406957	Internalin_like_protein__LPXTG_motif__Lmo0333_homolog	16
WASECA_FRM_SOIL_READ_1557399902	SSU_ribosomal_protein_S4p__S9e	16
WASECA_FRM_SOIL_READ_1557395508	ATP_synthase_C_chain__EC_3.6.3.14	16
WASECA_FRM_SOIL_READ_1557395457	Not_assigned	16
WASECA_FRM_SOIL_READ_1557387231	Not_assigned	16
WASECA_FRM_SOIL_READ_1557380883	Not_assigned	16
WASECA_FRM_SOIL_READ_1557378568	Not_assigned	16
WASECA_FRM_SOIL_READ_1557374508	Not_assigned	16
WASECA_FRM_SOIL_READ_1557368804	Not_assigned	16
WASECA_FRM_SOIL_READ_1557367209	Not_assigned	16
WASECA_FRM_SOIL_READ_1557366863	RNA_polymerase_sigma_factor_RpoE	16
WASECA_FRM_SOIL_READ_1557366558	Not_assigned	16
WASECA_FRM_SOIL_READ_1557363287	Thioredoxin	16
WASECA_FRM_SOIL_READ_1557334631	Not_assigned	16
WASECA_FRM_SOIL_READ_1557333438	Beta_galactosidase__EC_3.2.1.23	16
WASECA_FRM_SOIL_READ_1557333409	Beta_galactosidase__EC_3.2.1.23	16
WASECA_FRM_SOIL_READ_1557327675	Beta_galactosidase__EC_3.2.1.23	16
WASECA_FRM_SOIL_READ_1557326508	Chromosome_partition_protein_smc	16
WASECA_FRM_SOIL_READ_1557321154	Not_assigned	16
WASECA_FRM_SOIL_READ_1557314995	Not_assigned	16
WASECA_FRM_SOIL_READ_1557314732	Not_assigned	16
WASECA_FRM_SOIL_READ_1557313139	Not_assigned	16
WASECA_FRM_SOIL_READ_1557310081	Na____H____antiporter_subunit_A	16
WASECA_FRM_SOIL_READ_1557464308	Chaperone_protein_DnaK	15
WASECA_FRM_SOIL_READ_1557462031	Tetrapyrrole__Corrin_Porphyrin__methylase_family_protein_UPF0011	15
WASECA_FRM_SOIL_READ_1557461222	No_hits	15
WASECA_FRM_SOIL_READ_1557460502	Not_assigned	15
WASECA_FRM_SOIL_READ_1557458459	Pyridoxamine_5__phosphate_oxidase__EC_1.4.3.5	15
WASECA_FRM_SOIL_READ_1557457915	Glutathione_peroxidase__EC_1.11.1.9	15
WASECA_FRM_SOIL_READ_1557457210	Not_assigned	15
WASECA_FRM_SOIL_READ_1557456755	DNA_gyrase_subunit_B__EC_5.99.1.3	15
WASECA_FRM_SOIL_READ_1557453810	Phosphoglycerate_mutase__EC_5.4.2.1	15
WASECA_FRM_SOIL_READ_1557451219	Not_assigned	15
WASECA_FRM_SOIL_READ_1557451007	Not_assigned	15
WASECA_FRM_SOIL_READ_1557446499	Not_assigned	15
WASECA_FRM_SOIL_READ_1557441323	Not_assigned	15
WASECA_FRM_SOIL_READ_1557440902	Acetoin_dehydrogenase_E1_component_beta_subunit__EC_1.2.4._	15
WASECA_FRM_SOIL_READ_1557439880	Regulator_of_nucleoside_diphosphate_kinase	15
WASECA_FRM_SOIL_READ_1557430055	Not_assigned	15
WASECA_FRM_SOIL_READ_1557428392	D_beta_hydroxybutyrate_dehydrogenase__EC_1.1.1.30	15
WASECA_FRM_SOIL_READ_1557428073	Not_assigned	15
WASECA_FRM_SOIL_READ_1557427566	Not_assigned	15
WASECA_FRM_SOIL_READ_1557427477	N_Acetyl_D_glucosamine_ABC_transport_system__permease_protein_1	15
WASECA_FRM_SOIL_READ_1557424357	Beta_galactosidase__EC_3.2.1.23	15
WASECA_FRM_SOIL_READ_1557422594	Not_assigned	15
WASECA_FRM_SOIL_READ_1557420939	Deacetylases__including_yeast_histone_deacetylase_and_acetoin_utilization_protein	15
WASECA_FRM_SOIL_READ_1557419625	Heat_shock_protein_60_family_co_chaperone_GroES	15
WASECA_FRM_SOIL_READ_1557418503	Not_assigned	15
WASECA_FRM_SOIL_READ_1557415915	Not_assigned	15
WASECA_FRM_SOIL_READ_1557411845	Two_component_system_response_regulator	15
WASECA_FRM_SOIL_READ_1557411783	Not_assigned	15
WASECA_FRM_SOIL_READ_1557411563	Not_assigned	15
WASECA_FRM_SOIL_READ_1557410448	Recombination_protein_RecR	15
WASECA_FRM_SOIL_READ_1557408545	Not_assigned	15
WASECA_FRM_SOIL_READ_1557407848	Beta_galactosidase__EC_3.2.1.23	15
WASECA_FRM_SOIL_READ_1557406978	Beta_galactosidase__EC_3.2.1.23	15
WASECA_FRM_SOIL_READ_1557406966	Not_assigned	15
WASECA_FRM_SOIL_READ_1557404766	Not_assigned	15
WASECA_FRM_SOIL_READ_1557402711	3_oxoacyl__acyl_carrier_protein__synthase__KASIII__EC_2.3.1.41	15
WASECA_FRM_SOIL_READ_1557402458	Not_assigned	15
WASECA_FRM_SOIL_READ_1557399230	Uroporphyrinogen_III_decarboxylase__EC_4.1.1.37	15
WASECA_FRM_SOIL_READ_1557397636	Translation_elongation_factor_LepA	15
WASECA_FRM_SOIL_READ_1557393587	Phosphoribosylglycinamide_formyltransferase__EC_2.1.2.2	15
WASECA_FRM_SOIL_READ_1557393407	Adenylosuccinate_lyase__EC_4.3.2.2	15
WASECA_FRM_SOIL_READ_1557387416	Electron_transfer_flavoprotein__alpha_subunit	15
WASECA_FRM_SOIL_READ_1557387269	Not_assigned	15
WASECA_FRM_SOIL_READ_1557381269	Alkaline_phosphatase_synthesis_transcriptional_regulatory_protein_PhoP	15
WASECA_FRM_SOIL_READ_1557379822	Not_assigned	15
WASECA_FRM_SOIL_READ_1557379212	Not_assigned	15
WASECA_FRM_SOIL_READ_1557379057	Not_assigned	15
WASECA_FRM_SOIL_READ_1557375787	3_polyprenyl_4_hydroxybenzoate_carboxy_lyase_UbiX__EC_4.1.1._	15
WASECA_FRM_SOIL_READ_1557375720	Not_assigned	15
WASECA_FRM_SOIL_READ_1557368717	Phosphoribosylformimino_5_aminoimidazole_carboxamide_ribotide_isomerase__EC_5.3.1.16	15
WASECA_FRM_SOIL_READ_1557365277	No_hits	15
WASECA_FRM_SOIL_READ_1557364504	Arsenical_resistance_operon_repressor	15
WASECA_FRM_SOIL_READ_1557363975	Thioredoxin_reductase__EC_1.8.1.9	15
WASECA_FRM_SOIL_READ_1557363357	tRNA_guanine_transglycosylase__EC_2.4.2.29	15
WASECA_FRM_SOIL_READ_1557363164	PhnB_protein	15
WASECA_FRM_SOIL_READ_1557338853	Type_III_restriction_modification_system_methylation_subunit__EC_2.1.1.72	15
WASECA_FRM_SOIL_READ_1557335987	Holliday_junction_DNA_helicase_RuvB	15
WASECA_FRM_SOIL_READ_1557333797	Not_assigned	15
WASECA_FRM_SOIL_READ_1557333569	Beta_galactosidase__EC_3.2.1.23	15
WASECA_FRM_SOIL_READ_1557333321	Beta_galactosidase__EC_3.2.1.23	15
WASECA_FRM_SOIL_READ_1557329882	Two_component_system_response_regulator	15
WASECA_FRM_SOIL_READ_1557328918	Beta_lactamase	15
WASECA_FRM_SOIL_READ_1557328728	Biotin_carboxyl_carrier_protein_of_methylmalonyl_CoA_decarboxylase	15
WASECA_FRM_SOIL_READ_1557326925	LSU_ribosomal_protein_L6p__L9e	15
WASECA_FRM_SOIL_READ_1557326901	Branched_chain_amino_acid_ABC_transporter__amino_acid_binding_protein__TC_3.A.1.4.1	15
WASECA_FRM_SOIL_READ_1557322385	Protein_secretion_chaperonin_CsaA	15
WASECA_FRM_SOIL_READ_1557463412	Ribose_phosphate_pyrophosphokinase__EC_2.7.6.1	14
WASECA_FRM_SOIL_READ_1557463103	Diaminopimelate_epimerase__EC_5.1.1.7	14
WASECA_FRM_SOIL_READ_1557460150	1_deoxy_D_xylulose_5_phosphate_synthase__EC_2.2.1.7	14
WASECA_FRM_SOIL_READ_1557460133	SSU_ribosomal_protein_S5p__S2e	14
WASECA_FRM_SOIL_READ_1557459538	N_Acetyl_D_glucosamine_ABC_transport_system__permease_protein_2	14
WASECA_FRM_SOIL_READ_1557459432	Not_assigned	14
WASECA_FRM_SOIL_READ_1557455185	Cardiolipin_synthetase__EC_2.7.8._	14
WASECA_FRM_SOIL_READ_1557455105	Not_assigned	14
WASECA_FRM_SOIL_READ_1557453086	Imidazoleglycerol_phosphate_dehydratase__EC_4.2.1.19	14
WASECA_FRM_SOIL_READ_1557452278	Glycine_cleavage_system_H_protein	14
WASECA_FRM_SOIL_READ_1557451370	Arsenical_resistance_operon_repressor	14
WASECA_FRM_SOIL_READ_1557450554	Not_assigned	14
WASECA_FRM_SOIL_READ_1557449133	Not_assigned	14
WASECA_FRM_SOIL_READ_1557449132	Leucyl_phenylalanyl_tRNA__protein_transferase__EC_2.3.2.6	14
WASECA_FRM_SOIL_READ_1557448527	ATP_dependent_DNA_helicase_RecG__EC_3.6.1._	14
WASECA_FRM_SOIL_READ_1557446201	RNA_polymerase_sigma_70_factor	14
WASECA_FRM_SOIL_READ_1557445056	Maltose_operon_transcriptional_repressor_MalR__LacI_family	14
WASECA_FRM_SOIL_READ_1557443911	Isoquinoline_1_oxidoreductase_alpha_subunit__EC_1.3.99.16	14
WASECA_FRM_SOIL_READ_1557442874	Biotin_synthase__EC_2.8.1.6	14
WASECA_FRM_SOIL_READ_1557438375	Amino_acid_binding_ACT	14
WASECA_FRM_SOIL_READ_1557437057	Not_assigned	14
WASECA_FRM_SOIL_READ_1557436726	Two_component_system_response_regulator	14
WASECA_FRM_SOIL_READ_1557435178	Not_assigned	14
WASECA_FRM_SOIL_READ_1557433716	Lipoate_synthase	14
WASECA_FRM_SOIL_READ_1557433174	Aspartate_aminotransferase__EC_2.6.1.1	14
WASECA_FRM_SOIL_READ_1557431101	Not_assigned	14
WASECA_FRM_SOIL_READ_1557429937	Aldehyde_dehydrogenase__EC_1.2.1.3	14
WASECA_FRM_SOIL_READ_1557429853	Imidazole_glycerol_phosphate_synthase_cyclase_subunit__EC_4.1.3._	14
WASECA_FRM_SOIL_READ_1557429267	Heat_shock_protein_GrpE	14
WASECA_FRM_SOIL_READ_1557428460	Flagellar_assembly_protein_FliH	14
WASECA_FRM_SOIL_READ_1557428414	tRNA_pseudouridine_13_synthase__EC_4.2.1._	14
WASECA_FRM_SOIL_READ_1557428077	Maltose_maltodextrin_transport_ATP_binding_protein_MalK__EC_3.6.3.19	14
WASECA_FRM_SOIL_READ_1557427556	COG0779__clustered_with_transcription_termination_protein_NusA	14
WASECA_FRM_SOIL_READ_1557427200	LSU_ribosomal_protein_L33p	14
WASECA_FRM_SOIL_READ_1557426084	Not_assigned	14
WASECA_FRM_SOIL_READ_1557421280	RNA_polymerase_sigma_factor_RpoE	14
WASECA_FRM_SOIL_READ_1557419375	16S_rRNA_processing_protein_RimM	14
WASECA_FRM_SOIL_READ_1557418820	Not_assigned	14
WASECA_FRM_SOIL_READ_1557418305	Not_assigned	14
WASECA_FRM_SOIL_READ_1557417631	2_amino_3_ketobutyrate_coenzyme_A_ligase__EC_2.3.1.29	14
WASECA_FRM_SOIL_READ_1557416876	Sulfate_permease	14
WASECA_FRM_SOIL_READ_1557416582	Not_assigned	14
WASECA_FRM_SOIL_READ_1557415945	No_hits	14
WASECA_FRM_SOIL_READ_1557414746	Arginine_ornithine_antiporter	14
WASECA_FRM_SOIL_READ_1557411226	Not_assigned	14
WASECA_FRM_SOIL_READ_1557410684	Nitrate_ABC_transporter__nitrate_binding_protein	14
WASECA_FRM_SOIL_READ_1557406890	Not_assigned	14
WASECA_FRM_SOIL_READ_1557406827	Enoyl__acyl_carrier_protein__reductase__NADH___EC_1.3.1.9	14
WASECA_FRM_SOIL_READ_1557406785	DNA_polymerase_III_delta_prime_subunit__EC_2.7.7.7	14
WASECA_FRM_SOIL_READ_1557400806	Adenylate_kinase__EC_2.7.4.3	14
WASECA_FRM_SOIL_READ_1557399543	Biosynthetic_Aromatic_amino_acid_aminotransferase_beta__EC_2.6.1.57	14
WASECA_FRM_SOIL_READ_1557399110	Not_assigned	14
WASECA_FRM_SOIL_READ_1557397013	Chaperone_protein_DnaK	14
WASECA_FRM_SOIL_READ_1557394007	Holo__acyl_carrier_protein__synthase__EC_2.7.8.7	14
WASECA_FRM_SOIL_READ_1557392604	Not_assigned	14
WASECA_FRM_SOIL_READ_1557384791	2_3_4_5_tetrahydropyridine_2_6_dicarboxylate_N_succinyltransferase__EC_2.3.1.117	14
WASECA_FRM_SOIL_READ_1557384590	Not_assigned	14
WASECA_FRM_SOIL_READ_1557383830	Not_assigned	14
WASECA_FRM_SOIL_READ_1557380258	Not_assigned	14
WASECA_FRM_SOIL_READ_1557379722	2_Keto_3_deoxy_D_manno_octulosonate_8_phosphate_synthase__EC_2.5.1.55	14
WASECA_FRM_SOIL_READ_1557379107	Holliday_junction_DNA_helicase_RuvA	14
WASECA_FRM_SOIL_READ_1557377911	Beta_galactosidase__EC_3.2.1.23	14
WASECA_FRM_SOIL_READ_1557376140	RNA_polymerase_sigma_factor_for_flagellar_operon	14
WASECA_FRM_SOIL_READ_1557375962	Not_assigned	14
WASECA_FRM_SOIL_READ_1557374728	Nucleoside_diphosphate_kinase__EC_2.7.4.6	14
WASECA_FRM_SOIL_READ_1557374705	SOS_response_repressor_and_protease_LexA__EC_3.4.21.88	14
WASECA_FRM_SOIL_READ_1557372725	3_isopropylmalate_dehydratase_small_subunit__EC_4.2.1.33	14
WASECA_FRM_SOIL_READ_1557370323	Alpha_ribazole_5__phosphate_phosphatase__EC_3.1.3.73	14
WASECA_FRM_SOIL_READ_1557370113	Not_assigned	14
WASECA_FRM_SOIL_READ_1557369829	Ribonucleotide_reductase_transcriptional_regulator_NrdR	14
WASECA_FRM_SOIL_READ_1557369718	GTP_binding_protein_TypA_BipA	14
WASECA_FRM_SOIL_READ_1557369583	3_oxoacyl__acyl_carrier_protein__synthase__KASIII__EC_2.3.1.41	14
WASECA_FRM_SOIL_READ_1557369280	Dethiobiotin_synthetase__EC_6.3.3.3	14
WASECA_FRM_SOIL_READ_1557368651	Not_assigned	14
WASECA_FRM_SOIL_READ_1557367563	Transcriptional_regulator__Crp_Fnr_family	14
WASECA_FRM_SOIL_READ_1557340055	Pyridoxine_5__phosphate_synthase__EC_2.6.99.2	14
WASECA_FRM_SOIL_READ_1557339463	Not_assigned	14
WASECA_FRM_SOIL_READ_1557337235	NADH_ubiquinone_oxidoreductase_chain_A__EC_1.6.5.3	14
WASECA_FRM_SOIL_READ_1557336993	Nitrate_nitrite_response_regulator_protein	14
WASECA_FRM_SOIL_READ_1557335777	Not_assigned	14
WASECA_FRM_SOIL_READ_1557329985	Not_assigned	14
WASECA_FRM_SOIL_READ_1557328948	Beta_galactosidase__EC_3.2.1.23	14
WASECA_FRM_SOIL_READ_1557327764	Beta_galactosidase__EC_3.2.1.23	14
WASECA_FRM_SOIL_READ_1557327715	Beta_galactosidase__EC_3.2.1.23	14
WASECA_FRM_SOIL_READ_1557326500	Potassium_efflux_system_KefA_protein___Small_conductance_mechanosensitive_channel	14
WASECA_FRM_SOIL_READ_1557314917	Not_assigned	14
WASECA_FRM_SOIL_READ_1557313755	Not_assigned	14
WASECA_FRM_SOIL_READ_1557461885	Two_component_system_response_regulator	13
WASECA_FRM_SOIL_READ_1557461249	NADP_dependent_malic_enzyme__EC_1.1.1.40	13
WASECA_FRM_SOIL_READ_1557460587	Translation_elongation_factor_P	13
WASECA_FRM_SOIL_READ_1557460471	Not_assigned	13
WASECA_FRM_SOIL_READ_1557459648	Tryptophan_synthase_alpha_chain__EC_4.2.1.20	13
WASECA_FRM_SOIL_READ_1557456284	Not_assigned	13
WASECA_FRM_SOIL_READ_1557456266	Not_assigned	13
WASECA_FRM_SOIL_READ_1557454700	Rrf2_family_transcriptional_regulator	13
WASECA_FRM_SOIL_READ_1557454499	ATP_synthase_epsilon_chain__EC_3.6.3.14	13
WASECA_FRM_SOIL_READ_1557450296	DNA_ligase__EC_6.5.1.2	13
WASECA_FRM_SOIL_READ_1557449687	NADH_ubiquinone_oxidoreductase_chain_F__EC_1.6.5.3	13
WASECA_FRM_SOIL_READ_1557449557	Aldose_1_epimerase__EC_5.1.3.3	13
WASECA_FRM_SOIL_READ_1557449500	Transcriptional_regulatory_protein_UhpA	13
WASECA_FRM_SOIL_READ_1557449044	Purine_nucleoside_phosphorylase__EC_2.4.2.1	13
WASECA_FRM_SOIL_READ_1557448998	No_hits	13
WASECA_FRM_SOIL_READ_1557448592	RNA_polymerase_sigma_factor_RpoH_related_protein_RpoH2	13
WASECA_FRM_SOIL_READ_1557448413	Urea_ABC_transporter__ATPase_protein_UrtE	13
WASECA_FRM_SOIL_READ_1557448116	Cobalt_zinc_cadmium_resistance_protein	13
WASECA_FRM_SOIL_READ_1557447175	TonB_dependent_siderophore_receptor	13
WASECA_FRM_SOIL_READ_1557446841	Octaprenyl_diphosphate_synthase__EC_2.5.1._	13
WASECA_FRM_SOIL_READ_1557446068	Translation_elongation_factor_P	13
WASECA_FRM_SOIL_READ_1557442232	Translation_elongation_factor_LepA	13
WASECA_FRM_SOIL_READ_1557441668	LSU_ribosomal_protein_L15p__L27Ae	13
WASECA_FRM_SOIL_READ_1557441340	Not_assigned	13
WASECA_FRM_SOIL_READ_1557439427	Alanine_dehydrogenase__EC_1.4.1.1	13
WASECA_FRM_SOIL_READ_1557437758	Not_assigned	13
WASECA_FRM_SOIL_READ_1557436829	Periplasmic_divalent_cation_tolerance_protein_cutA	13
WASECA_FRM_SOIL_READ_1557435523	Galactokinase__EC_2.7.1.6	13
WASECA_FRM_SOIL_READ_1557430755	Not_assigned	13
WASECA_FRM_SOIL_READ_1557429787	SSU_ribosomal_protein_S5p__S2e	13
WASECA_FRM_SOIL_READ_1557429243	Acyl_CoA_dehydrogenase__short_chain_specific__EC_1.3.99.2	13
WASECA_FRM_SOIL_READ_1557428481	GTP_binding_protein_EngB	13
WASECA_FRM_SOIL_READ_1557428416	Not_assigned	13
WASECA_FRM_SOIL_READ_1557428065	Beta_galactosidase__EC_3.2.1.23	13
WASECA_FRM_SOIL_READ_1557427576	Ethanolamine_utilization_polyhedral_body_like_protein_EutN	13
WASECA_FRM_SOIL_READ_1557426998	Not_assigned	13
WASECA_FRM_SOIL_READ_1557425194	Not_assigned	13
WASECA_FRM_SOIL_READ_1557424736	Methionine_ABC_transporter_ATP_binding_protein	13
WASECA_FRM_SOIL_READ_1557424428	Flagellar_hook_length_control_protein_FliK	13
WASECA_FRM_SOIL_READ_1557424321	Beta_galactosidase__EC_3.2.1.23	13
WASECA_FRM_SOIL_READ_1557423759	Glutathione_S_transferase_family_protein	13
WASECA_FRM_SOIL_READ_1557423676	Outer_membrane_lipoprotein_omp16_precursor	13
WASECA_FRM_SOIL_READ_1557422797	Not_assigned	13
WASECA_FRM_SOIL_READ_1557421139	Various_polyols_ABC_transporter__permease_component_2	13
WASECA_FRM_SOIL_READ_1557420069	Not_assigned	13
WASECA_FRM_SOIL_READ_1557418654	Histidinol_phosphate_aminotransferase__EC_2.6.1.9	13
WASECA_FRM_SOIL_READ_1557418566	Not_assigned	13
WASECA_FRM_SOIL_READ_1557418081	Not_assigned	13
WASECA_FRM_SOIL_READ_1557417830	Not_assigned	13
WASECA_FRM_SOIL_READ_1557417406	Not_assigned	13
WASECA_FRM_SOIL_READ_1557416711	Phosphoribosylformylglycinamidine_synthase__glutamine_amidotransferase_subunit__EC_6.3.5.3	13
WASECA_FRM_SOIL_READ_1557415739	LSU_ribosomal_protein_L25p	13
WASECA_FRM_SOIL_READ_1557415539	Not_assigned	13
WASECA_FRM_SOIL_READ_1557415138	Beta_galactosidase__EC_3.2.1.23	13
WASECA_FRM_SOIL_READ_1557415045	Beta_galactosidase__EC_3.2.1.23	13
WASECA_FRM_SOIL_READ_1557413344	UDP_N_acetylmuramate__alanine_ligase__EC_6.3.2.8	13
WASECA_FRM_SOIL_READ_1557412943	Not_assigned	13
WASECA_FRM_SOIL_READ_1557411968	Not_assigned	13
WASECA_FRM_SOIL_READ_1557411102	6_7_dimethyl_8_ribityllumazine_synthase__EC_2.5.1.9	13
WASECA_FRM_SOIL_READ_1557411026	Not_assigned	13
WASECA_FRM_SOIL_READ_1557408634	SSU_ribosomal_protein_S13p__S18e	13
WASECA_FRM_SOIL_READ_1557407713	Not_assigned	13
WASECA_FRM_SOIL_READ_1557407657	Not_assigned	13
WASECA_FRM_SOIL_READ_1557406979	Beta_galactosidase__EC_3.2.1.23	13
WASECA_FRM_SOIL_READ_1557406699	RNA_polymerase_sigma_factor_SigW	13
WASECA_FRM_SOIL_READ_1557405194	Not_assigned	13
WASECA_FRM_SOIL_READ_1557404837	Not_assigned	13
WASECA_FRM_SOIL_READ_1557404537	Not_assigned	13
WASECA_FRM_SOIL_READ_1557403764	_NiFe__hydrogenase_metallocenter_assembly_protein_HypD	13
WASECA_FRM_SOIL_READ_1557403306	High_affinity_branched_chain_amino_acid_transport_system_permease_protein_LivH__TC_3.A.1.4.1	13
WASECA_FRM_SOIL_READ_1557403069	Not_assigned	13
WASECA_FRM_SOIL_READ_1557402891	Maltose_6__phosphate_glucosidase__EC_3.2.1.122	13
WASECA_FRM_SOIL_READ_1557402833	Orotidine_5__phosphate_decarboxylase__EC_4.1.1.23	13
WASECA_FRM_SOIL_READ_1557402518	No_hits	13
WASECA_FRM_SOIL_READ_1557402126	ATP_synthase_B_chain__EC_3.6.3.14	13
WASECA_FRM_SOIL_READ_1557393535	Orotidine_5__phosphate_decarboxylase__EC_4.1.1.23	13
WASECA_FRM_SOIL_READ_1557392958	Not_assigned	13
WASECA_FRM_SOIL_READ_1557391340	Membrane_Protein_Functionally_coupled_to_the_MukBEF_Chromosome_Partitioning_Mechanism	13
WASECA_FRM_SOIL_READ_1557388344	Not_assigned	13
WASECA_FRM_SOIL_READ_1557388334	Not_assigned	13
WASECA_FRM_SOIL_READ_1557385401	6_7_dimethyl_8_ribityllumazine_synthase__EC_2.5.1.9	13
WASECA_FRM_SOIL_READ_1557382373	Septum_formation_protein_Maf	13
WASECA_FRM_SOIL_READ_1557381872	Putative_glutathione_transporter__permease_component	13
WASECA_FRM_SOIL_READ_1557381581	Not_assigned	13
WASECA_FRM_SOIL_READ_1557379982	Cell_division_protein_FtsZ__EC_3.4.24._	13
WASECA_FRM_SOIL_READ_1557379801	3_oxoacyl__acyl_carrier_protein__reductase__EC_1.1.1.100	13
WASECA_FRM_SOIL_READ_1557378462	NADH_dehydrogenase_subunit_2	13
WASECA_FRM_SOIL_READ_1557377686	Not_assigned	13
WASECA_FRM_SOIL_READ_1557377059	Not_assigned	13
WASECA_FRM_SOIL_READ_1557376089	LSU_ribosomal_protein_L6p__L9e	13
WASECA_FRM_SOIL_READ_1557376003	No_hits	13
WASECA_FRM_SOIL_READ_1557375654	Not_assigned	13
WASECA_FRM_SOIL_READ_1557373497	Phosphoribosylaminoimidazole_carboxylase_catalytic_subunit__EC_4.1.1.21	13
WASECA_FRM_SOIL_READ_1557372566	Not_assigned	13
WASECA_FRM_SOIL_READ_1557370765	Lipoate_synthase	13
WASECA_FRM_SOIL_READ_1557370599	Not_assigned	13
WASECA_FRM_SOIL_READ_1557370218	Molybdenum_cofactor_biosynthesis_protein_MoaA	13
WASECA_FRM_SOIL_READ_1557368935	DNA_binding_protein_HU_alpha	13
WASECA_FRM_SOIL_READ_1557368662	LSU_ribosomal_protein_L17p	13
WASECA_FRM_SOIL_READ_1557368528	Carbamate_kinase__EC_2.7.2.2	13
WASECA_FRM_SOIL_READ_1557368507	3_oxoacyl__acyl_carrier_protein__reductase__EC_1.1.1.100	13
WASECA_FRM_SOIL_READ_1557364261	LSU_ribosomal_protein_L17p	13
WASECA_FRM_SOIL_READ_1557359754	Not_assigned	13
WASECA_FRM_SOIL_READ_1557340891	Pyridoxine_5__phosphate_synthase__EC_2.6.99.2	13
WASECA_FRM_SOIL_READ_1557340372	Catalase__EC_1.11.1.6	13
WASECA_FRM_SOIL_READ_1557340320	Not_assigned	13
WASECA_FRM_SOIL_READ_1557338918	Tryptophan_synthase_beta_chain__EC_4.2.1.20	13
WASECA_FRM_SOIL_READ_1557338247	DNA_3_methyladenine_glycosylase__EC_3.2.2.20	13
WASECA_FRM_SOIL_READ_1557337656	tRNA_guanine_transglycosylase__EC_2.4.2.29	13
WASECA_FRM_SOIL_READ_1557333307	Nitrogen_regulatory_protein_P_II	13
WASECA_FRM_SOIL_READ_1557331564	Mn_dependent_transcriptional_regulator_MntR	13
WASECA_FRM_SOIL_READ_1557331124	Not_assigned	13
WASECA_FRM_SOIL_READ_1557329955	Beta_galactosidase__EC_3.2.1.23	13
WASECA_FRM_SOIL_READ_1557329806	Ribose_ABC_transport_system__ATP_binding_protein_RbsA__TC_3.A.1.2.1	13
WASECA_FRM_SOIL_READ_1557325042	Not_assigned	13
WASECA_FRM_SOIL_READ_1557320829	Not_assigned	13
WASECA_FRM_SOIL_READ_1557319502	Transcription_accessory_protein__S1_RNA_binding_domain	13
WASECA_FRM_SOIL_READ_1557315488	Not_assigned	13
WASECA_FRM_SOIL_READ_1557312618	Glucose_1_dehydrogenase__EC_1.1.1.47	13
WASECA_FRM_SOIL_READ_1557464496	Not_assigned	12
WASECA_FRM_SOIL_READ_1557464264	Signal_recognition_particle__subunit_Ffh_SRP54__TC_3.A.5.1.1	12
WASECA_FRM_SOIL_READ_1557462711	Not_assigned	12
WASECA_FRM_SOIL_READ_1557462645	cytosolic_long_chain_acyl_CoA_thioester_hydrolase_family_protein	12
WASECA_FRM_SOIL_READ_1557462415	Transcription_elongation_factor_GreA	12
WASECA_FRM_SOIL_READ_1557462260	Not_assigned	12
WASECA_FRM_SOIL_READ_1557462225	Thiamine_monophosphate_kinase__EC_2.7.4.16	12
WASECA_FRM_SOIL_READ_1557461978	Serine__glyoxylate_aminotransferase__EC_2.6.1.45	12
WASECA_FRM_SOIL_READ_1557461850	Transcriptional_regulator__Crp_Fnr_family	12
WASECA_FRM_SOIL_READ_1557461377	Orotate_phosphoribosyltransferase__EC_2.4.2.10	12
WASECA_FRM_SOIL_READ_1557459880	2_C_methyl_D_erythritol_2_4_cyclodiphosphate_synthase__EC_4.6.1.12	12
WASECA_FRM_SOIL_READ_1557459756	Phosphoribosylformimino_5_aminoimidazole_carboxamide_ribotide_isomerase__EC_5.3.1.16	12
WASECA_FRM_SOIL_READ_1557459296	Hydroxymethylpyrimidine_ABC_transporter__ATPase_component	12
WASECA_FRM_SOIL_READ_1557458513	Not_assigned	12
WASECA_FRM_SOIL_READ_1557457836	Na____H____antiporter_subunit_C	12
WASECA_FRM_SOIL_READ_1557457402	Chaperone_protein_DnaJ	12
WASECA_FRM_SOIL_READ_1557457318	Ferric_uptake_regulation_protein_FUR	12
WASECA_FRM_SOIL_READ_1557457310	Not_assigned	12
WASECA_FRM_SOIL_READ_1557456126	Phosphate_transport_ATP_binding_protein_PstB__TC_3.A.1.7.1	12
WASECA_FRM_SOIL_READ_1557455971	L_rhamnose_mutarotase	12
WASECA_FRM_SOIL_READ_1557455640	Insertion_element_IS1_protein_insA	12
WASECA_FRM_SOIL_READ_1557455462	Not_assigned	12
WASECA_FRM_SOIL_READ_1557455116	Urea_ABC_transporter__ATPase_protein_UrtE	12
WASECA_FRM_SOIL_READ_1557454934	Orotidine_5__phosphate_decarboxylase__EC_4.1.1.23	12
WASECA_FRM_SOIL_READ_1557454730	ATP_dependent_Clp_protease_proteolytic_subunit__EC_3.4.21.92	12
WASECA_FRM_SOIL_READ_1557454691	6_phosphogluconate_dehydrogenase__decarboxylating__EC_1.1.1.44	12
WASECA_FRM_SOIL_READ_1557454291	Pantoate__beta_alanine_ligase__EC_6.3.2.1	12
WASECA_FRM_SOIL_READ_1557454018	Not_assigned	12
WASECA_FRM_SOIL_READ_1557452904	Not_assigned	12
WASECA_FRM_SOIL_READ_1557452160	Ferredoxin__2Fe_2S	12
WASECA_FRM_SOIL_READ_1557451534	Putative_stomatin_prohibitin_family_membrane_protease_subunit_YbbK	12
WASECA_FRM_SOIL_READ_1557450996	Chaperone_protein_DnaK	12
WASECA_FRM_SOIL_READ_1557450804	Holliday_junction_DNA_helicase_RuvB	12
WASECA_FRM_SOIL_READ_1557450542	RecA_protein	12
WASECA_FRM_SOIL_READ_1557448782	Nucleoside_diphosphate_kinase__EC_2.7.4.6	12
WASECA_FRM_SOIL_READ_1557448147	Heat_shock_protein_GrpE	12
WASECA_FRM_SOIL_READ_1557447885	Not_assigned	12
WASECA_FRM_SOIL_READ_1557447476	Chromosome_partition_protein_smc	12
WASECA_FRM_SOIL_READ_1557447429	Beta_galactosidase__EC_3.2.1.23	12
WASECA_FRM_SOIL_READ_1557447111	Not_assigned	12
WASECA_FRM_SOIL_READ_1557447048	Functional_role_page_for_TorCAD_operon_transcriptional_regulatory_protein_TorR	12
WASECA_FRM_SOIL_READ_1557447017	3_oxoacyl__acyl_carrier_protein__reductase__EC_1.1.1.100	12
WASECA_FRM_SOIL_READ_1557446974	PhnB_protein	12
WASECA_FRM_SOIL_READ_1557446497	DNA_binding_protein_HU	12
WASECA_FRM_SOIL_READ_1557444184	SOS_response_repressor_and_protease_LexA__EC_3.4.21.88	12
WASECA_FRM_SOIL_READ_1557443255	Phosphoglycolate_phosphatase__EC_3.1.3.18	12
WASECA_FRM_SOIL_READ_1557441652	Orotate_phosphoribosyltransferase__EC_2.4.2.10	12
WASECA_FRM_SOIL_READ_1557441631	Phosphate_acyl_ACP_acyltransferase_PlsX	12
WASECA_FRM_SOIL_READ_1557441512	Not_assigned	12
WASECA_FRM_SOIL_READ_1557441243	Electron_transfer_flavoprotein__beta_subunit	12
WASECA_FRM_SOIL_READ_1557441099	Alkylphosphonate_utilization_operon_protein_PhnA	12
WASECA_FRM_SOIL_READ_1557440059	3_isopropylmalate_dehydrogenase__EC_1.1.1.85	12
WASECA_FRM_SOIL_READ_1557439253	Arsenical_resistance_operon_repressor	12
WASECA_FRM_SOIL_READ_1557438944	Not_assigned	12
WASECA_FRM_SOIL_READ_1557438727	Not_assigned	12
WASECA_FRM_SOIL_READ_1557438417	Not_assigned	12
WASECA_FRM_SOIL_READ_1557436592	Not_assigned	12
WASECA_FRM_SOIL_READ_1557435692	Not_assigned	12
WASECA_FRM_SOIL_READ_1557434793	Carbamoyl_phosphate_synthase_small_chain__EC_6.3.5.5	12
WASECA_FRM_SOIL_READ_1557434557	Not_assigned	12
WASECA_FRM_SOIL_READ_1557429433	No_hits	12
WASECA_FRM_SOIL_READ_1557429424	Methylcrotonyl_CoA_carboxylase_biotin_containing_subunit__EC_6.4.1.4	12
WASECA_FRM_SOIL_READ_1557428940	Not_assigned	12
WASECA_FRM_SOIL_READ_1557428376	Adenosylhomocysteinase__EC_3.3.1.1	12
WASECA_FRM_SOIL_READ_1557428279	TldE_PmbA_protein__part_of_proposed_TldE_TldD_proteolytic_complex__PMID_12029038	12
WASECA_FRM_SOIL_READ_1557428258	3_oxoacyl__acyl_carrier_protein__reductase__EC_1.1.1.100	12
WASECA_FRM_SOIL_READ_1557427689	tRNA_pseudouridine_synthase_A__EC_4.2.1.70	12
WASECA_FRM_SOIL_READ_1557427670	Beta_galactosidase__EC_3.2.1.23	12
WASECA_FRM_SOIL_READ_1557427636	Beta_galactosidase__EC_3.2.1.23	12
WASECA_FRM_SOIL_READ_1557426593	Predicted_transcriptional_regulator_of_sulfate_adenylyltransferase__Rrf2_family	12
WASECA_FRM_SOIL_READ_1557426570	Not_assigned	12
WASECA_FRM_SOIL_READ_1557426546	Not_assigned	12
WASECA_FRM_SOIL_READ_1557424961	LSU_ribosomal_protein_L11p__L12e	12
WASECA_FRM_SOIL_READ_1557424909	Maltose_maltodextrin_transport_ATP_binding_protein_MalK__EC_3.6.3.19	12
WASECA_FRM_SOIL_READ_1557424313	Not_assigned	12
WASECA_FRM_SOIL_READ_1557424205	Not_assigned	12
WASECA_FRM_SOIL_READ_1557422054	Cysteine_synthase__EC_2.5.1.47	12
WASECA_FRM_SOIL_READ_1557421892	3_oxoacyl__acyl_carrier_protein__reductase__EC_1.1.1.100	12
WASECA_FRM_SOIL_READ_1557420932	Cysteine_desulfurase__EC_2.8.1.7	12
WASECA_FRM_SOIL_READ_1557420171	Not_assigned	12
WASECA_FRM_SOIL_READ_1557419340	No_hits	12
WASECA_FRM_SOIL_READ_1557419043	LSU_ribosomal_protein_L16p__L10e	12
WASECA_FRM_SOIL_READ_1557418424	Not_assigned	12
WASECA_FRM_SOIL_READ_1557417481	Not_assigned	12
WASECA_FRM_SOIL_READ_1557416791	Alpha_L_fucosidase__EC_3.2.1.51	12
WASECA_FRM_SOIL_READ_1557416764	dTDP_4_dehydrorhamnose_3_5_epimerase__EC_5.1.3.13	12
WASECA_FRM_SOIL_READ_1557416037	Molybdenum_cofactor_biosynthesis_protein_MoaE	12
WASECA_FRM_SOIL_READ_1557415994	Not_assigned	12
WASECA_FRM_SOIL_READ_1557414601	Not_assigned	12
WASECA_FRM_SOIL_READ_1557413381	Not_assigned	12
WASECA_FRM_SOIL_READ_1557411779	Ferredoxin	12
WASECA_FRM_SOIL_READ_1557411147	Quinolinate_phosphoribosyltransferase__decarboxylating___EC_2.4.2.19	12
WASECA_FRM_SOIL_READ_1557409859	Not_assigned	12
WASECA_FRM_SOIL_READ_1557409204	Succinylarginine_dihydrolase__EC_3.5.3.23	12
WASECA_FRM_SOIL_READ_1557409176	Not_assigned	12
WASECA_FRM_SOIL_READ_1557408494	Not_assigned	12
WASECA_FRM_SOIL_READ_1557408283	Not_assigned	12
WASECA_FRM_SOIL_READ_1557408154	Two_component_system_response_regulator	12
WASECA_FRM_SOIL_READ_1557407416	Not_assigned	12
WASECA_FRM_SOIL_READ_1557407002	hypothetical_oxidoreductase_related_to_N_acetylglucosamine_utilization	12
WASECA_FRM_SOIL_READ_1557406858	Not_assigned	12
WASECA_FRM_SOIL_READ_1557406734	Not_assigned	12
WASECA_FRM_SOIL_READ_1557402912	DNA_polymerase_I__EC_2.7.7.7	12
WASECA_FRM_SOIL_READ_1557402710	Lipid_A_export_ATP_binding_permease_protein_MsbA	12
WASECA_FRM_SOIL_READ_1557400720	Not_assigned	12
WASECA_FRM_SOIL_READ_1557400430	Not_assigned	12
WASECA_FRM_SOIL_READ_1557399793	Not_assigned	12
WASECA_FRM_SOIL_READ_1557399293	Not_assigned	12
WASECA_FRM_SOIL_READ_1557398391	LSU_ribosomal_protein_L34p	12
WASECA_FRM_SOIL_READ_1557397753	LSU_ribosomal_protein_L32p	12
WASECA_FRM_SOIL_READ_1557397061	Not_assigned	12
WASECA_FRM_SOIL_READ_1557396345	Not_assigned	12
WASECA_FRM_SOIL_READ_1557396077	Transketolase__EC_2.2.1.1	12
WASECA_FRM_SOIL_READ_1557394965	Not_assigned	12
WASECA_FRM_SOIL_READ_1557393912	tRNA__Guanine37_N1___methyltransferase__EC_2.1.1.31	12
WASECA_FRM_SOIL_READ_1557393759	GMP_synthase__glutamine_hydrolyzing___EC_6.3.5.2	12
WASECA_FRM_SOIL_READ_1557393752	Thiamine_monophosphate_kinase__EC_2.7.4.16	12
WASECA_FRM_SOIL_READ_1557392202	ATP_synthase_gamma_chain__EC_3.6.3.14	12
WASECA_FRM_SOIL_READ_1557391215	Not_assigned	12
WASECA_FRM_SOIL_READ_1557389398	Predicted_4_hydroxyproline_dipeptidase	12
WASECA_FRM_SOIL_READ_1557389381	Cytochrome_c_type_biogenesis_protein_CcmG_DsbE__thiol_disulfide_oxidoreductase	12
WASECA_FRM_SOIL_READ_1557388724	No_hits	12
WASECA_FRM_SOIL_READ_1557387965	ATP_synthase_delta_chain__EC_3.6.3.14	12
WASECA_FRM_SOIL_READ_1557387232	Signal_peptidase_I	12
WASECA_FRM_SOIL_READ_1557386944	NAD_P__transhydrogenase_alpha_subunit__EC_1.6.1.2	12
WASECA_FRM_SOIL_READ_1557386472	Not_assigned	12
WASECA_FRM_SOIL_READ_1557386354	RuBisCO_operon_transcriptional_regulator_CbbR	12
WASECA_FRM_SOIL_READ_1557386050	ATP_dependent_protease_HslV__EC_3.4.25._	12
WASECA_FRM_SOIL_READ_1557385989	Not_assigned	12
WASECA_FRM_SOIL_READ_1557385749	Not_assigned	12
WASECA_FRM_SOIL_READ_1557384731	tmRNA_binding_protein_SmpB	12
WASECA_FRM_SOIL_READ_1557384340	COG0536__GTP_binding_protein_Obg	12
WASECA_FRM_SOIL_READ_1557384016	Chaperone_protein_DnaJ	12
WASECA_FRM_SOIL_READ_1557383132	Large_conductance_mechanosensitive_channel	12
WASECA_FRM_SOIL_READ_1557382907	Not_assigned	12
WASECA_FRM_SOIL_READ_1557382684	Not_assigned	12
WASECA_FRM_SOIL_READ_1557376566	_3R__hydroxymyristoyl__acyl_carrier_protein__dehydratase__EC_4.2.1._	12
WASECA_FRM_SOIL_READ_1557375817	Queuosine_Biosynthesis_QueC_ATPase	12
WASECA_FRM_SOIL_READ_1557375535	tRNA_pseudouridine_synthase_A__EC_4.2.1.70	12
WASECA_FRM_SOIL_READ_1557375264	Not_assigned	12
WASECA_FRM_SOIL_READ_1557374641	Holliday_junction_DNA_helicase_RuvB	12
WASECA_FRM_SOIL_READ_1557372108	Not_assigned	12
WASECA_FRM_SOIL_READ_1557372087	Not_assigned	12
WASECA_FRM_SOIL_READ_1557371881	NADH_ubiquinone_oxidoreductase_chain_K__EC_1.6.5.3	12
WASECA_FRM_SOIL_READ_1557370518	Not_assigned	12
WASECA_FRM_SOIL_READ_1557370057	Imidazole_glycerol_phosphate_synthase_cyclase_subunit__EC_4.1.3._	12
WASECA_FRM_SOIL_READ_1557369049	Phosphate_regulon_transcriptional_regulatory_protein_PhoB	12
WASECA_FRM_SOIL_READ_1557368411	Not_assigned	12
WASECA_FRM_SOIL_READ_1557366440	Deoxyuridine_5__triphosphate_nucleotidohydrolase__EC_3.6.1.23	12
WASECA_FRM_SOIL_READ_1557366333	S_adenosyl_methyltransferase_MraW__EC_2.1.1._	12
WASECA_FRM_SOIL_READ_1557364963	Not_assigned	12
WASECA_FRM_SOIL_READ_1557363984	Riboflavin_synthase_alpha_chain__EC_2.5.1.9	12
WASECA_FRM_SOIL_READ_1557363481	Not_assigned	12
WASECA_FRM_SOIL_READ_1557363332	Possible_rhamnose_ABC_transporter__permease_component_1	12
WASECA_FRM_SOIL_READ_1557363105	ATP_dependent_Clp_protease_proteolytic_subunit__EC_3.4.21.92	12
WASECA_FRM_SOIL_READ_1557362433	Not_assigned	12
WASECA_FRM_SOIL_READ_1557361292	LSU_ribosomal_protein_L15p__L27Ae	12
WASECA_FRM_SOIL_READ_1557340761	Two_component_system_response_regulator	12
WASECA_FRM_SOIL_READ_1557340528	Not_assigned	12
WASECA_FRM_SOIL_READ_1557338998	Maltose_maltodextrin_ABC_transporter__permease_protein_MalF	12
WASECA_FRM_SOIL_READ_1557338190	Bacterioferritin	12
WASECA_FRM_SOIL_READ_1557337503	Type_II_IV_secretion_system_ATPase_TadZ_CpaE__associated_with_Flp_pilus_assembly	12
WASECA_FRM_SOIL_READ_1557336611	Two_component_system_response_regulator	12
WASECA_FRM_SOIL_READ_1557335795	Methylated_DNA__protein_cysteine_methyltransferase__EC_2.1.1.63	12
WASECA_FRM_SOIL_READ_1557333937	Not_assigned	12
WASECA_FRM_SOIL_READ_1557333751	Not_assigned	12
WASECA_FRM_SOIL_READ_1557333587	Serine_phosphatase_RsbU__regulator_of_sigma_subunit	12
WASECA_FRM_SOIL_READ_1557333513	Beta_galactosidase__EC_3.2.1.23	12
WASECA_FRM_SOIL_READ_1557333453	Translation_initiation_factor_2	12
WASECA_FRM_SOIL_READ_1557333235	Flagellar_hook_length_control_protein_FliK	12
WASECA_FRM_SOIL_READ_1557333095	Not_assigned	12
WASECA_FRM_SOIL_READ_1557331944	Not_assigned	12
WASECA_FRM_SOIL_READ_1557331220	Not_assigned	12
WASECA_FRM_SOIL_READ_1557331169	Not_assigned	12
WASECA_FRM_SOIL_READ_1557330316	Beta_galactosidase__EC_3.2.1.23	12
WASECA_FRM_SOIL_READ_1557329979	Beta_galactosidase__EC_3.2.1.23	12
WASECA_FRM_SOIL_READ_1557328363	SSU_ribosomal_protein_S10p__S20e	12
WASECA_FRM_SOIL_READ_1557326924	Rod_shape_determining_protein_MreB	12
WASECA_FRM_SOIL_READ_1557326638	Not_assigned	12
WASECA_FRM_SOIL_READ_1557324391	Not_assigned	12
WASECA_FRM_SOIL_READ_1557323965	Not_assigned	12
WASECA_FRM_SOIL_READ_1557323128	2_oxo_hepta_3_ene_1_7_dioic_acid_hydratase__EC_4.2._._	12
WASECA_FRM_SOIL_READ_1557322833	Acyl_CoA_dehydrogenase__short_chain_specific__EC_1.3.99.2	12
WASECA_FRM_SOIL_READ_1557317551	3_isopropylmalate_dehydratase_small_subunit__EC_4.2.1.33	12
WASECA_FRM_SOIL_READ_1557317223	SSU_ribosomal_protein_S13p__S18e	12
WASECA_FRM_SOIL_READ_1557316819	Not_assigned	12
WASECA_FRM_SOIL_READ_1557312643	Thymidylate_synthase__EC_2.1.1.45	12
WASECA_FRM_SOIL_READ_1557310651	Tryptophan_2_3_dioxygenase__EC_1.13.11.11	12
WASECA_FRM_SOIL_READ_1557309461	Undecaprenyl_phosphate_N_acetylglucosaminyl_1_phosphate_transferase__EC_2.7.8._	12
WASECA_FRM_SOIL_READ_1557464756	Ribose_ABC_transport_system__periplasmic_ribose_binding_protein_RbsB__TC_3.A.1.2.1	11
WASECA_FRM_SOIL_READ_1557464676	Not_assigned	11
WASECA_FRM_SOIL_READ_1557464673	ATP_dependent_protease_HslV__EC_3.4.25._	11
WASECA_FRM_SOIL_READ_1557464353	ADA_regulatory_protein	11
WASECA_FRM_SOIL_READ_1557463689	Myo_inositol_2_dehydrogenase__EC_1.1.1.18	11
WASECA_FRM_SOIL_READ_1557463515	Aspartyl_tRNA_synthetase__EC_6.1.1.12	11
WASECA_FRM_SOIL_READ_1557463321	Thiol_peroxidase__Bcp_type__EC_1.11.1.15	11
WASECA_FRM_SOIL_READ_1557463223	Sortase	11
WASECA_FRM_SOIL_READ_1557462998	Not_assigned	11
WASECA_FRM_SOIL_READ_1557462340	2_4_dihydroxyhept_2_ene_1_7_dioic_acid_aldolase__EC_4.1.2._	11
WASECA_FRM_SOIL_READ_1557462147	undecaprenyl_diphosphate_synthase	11
WASECA_FRM_SOIL_READ_1557462131	Not_assigned	11
WASECA_FRM_SOIL_READ_1557462020	Nitrilotriacetate_monooxygenase_component_B__EC_1.14.13._	11
WASECA_FRM_SOIL_READ_1557461569	Not_assigned	11
WASECA_FRM_SOIL_READ_1557461349	IMP_cyclohydrolase__EC_3.5.4.10	11
WASECA_FRM_SOIL_READ_1557460240	Not_assigned	11
WASECA_FRM_SOIL_READ_1557460190	Not_assigned	11
WASECA_FRM_SOIL_READ_1557460089	Carbonic_anhydrase__EC_4.2.1.1	11
WASECA_FRM_SOIL_READ_1557459925	Not_assigned	11
WASECA_FRM_SOIL_READ_1557459687	Pyrimidine_operon_regulatory_protein_PyrR	11
WASECA_FRM_SOIL_READ_1557459290	Formamidopyrimidine_DNA_glycosylase__EC_3.2.2.23	11
WASECA_FRM_SOIL_READ_1557458159	Glutathione_peroxidase__EC_1.11.1.9	11
WASECA_FRM_SOIL_READ_1557458093	putative_cytochrome_P450_hydroxylase	11
WASECA_FRM_SOIL_READ_1557456413	Not_assigned	11
WASECA_FRM_SOIL_READ_1557456135	Phosphate_regulon_transcriptional_regulatory_protein_PhoB	11
WASECA_FRM_SOIL_READ_1557455702	Not_assigned	11
WASECA_FRM_SOIL_READ_1557455619	Cytochrome_oxidase_biogenesis_protein_Sco1_SenC_PrrC__putative_copper_metallochaperone	11
WASECA_FRM_SOIL_READ_1557455127	Not_assigned	11
WASECA_FRM_SOIL_READ_1557455117	Not_assigned	11
WASECA_FRM_SOIL_READ_1557455115	Not_assigned	11
WASECA_FRM_SOIL_READ_1557454716	Arginine_ABC_transporter__permease_protein_ArtQ	11
WASECA_FRM_SOIL_READ_1557454638	RNA_polymerase_sigma_factor_for_flagellar_operon	11
WASECA_FRM_SOIL_READ_1557454504	Not_assigned	11
WASECA_FRM_SOIL_READ_1557454180	NADH_ubiquinone_oxidoreductase_chain_J__EC_1.6.5.3	11
WASECA_FRM_SOIL_READ_1557453943	Not_assigned	11
WASECA_FRM_SOIL_READ_1557453693	Not_assigned	11
WASECA_FRM_SOIL_READ_1557453535	Not_assigned	11
WASECA_FRM_SOIL_READ_1557452283	Not_assigned	11
WASECA_FRM_SOIL_READ_1557452152	Not_assigned	11
WASECA_FRM_SOIL_READ_1557451865	Not_assigned	11
WASECA_FRM_SOIL_READ_1557451203	Succinate_dehydrogenase_iron_sulfur_protein__EC_1.3.99.1	11
WASECA_FRM_SOIL_READ_1557450938	Guanylate_kinase__EC_2.7.4.8	11
WASECA_FRM_SOIL_READ_1557450775	DNA_repair_protein_RadC	11
WASECA_FRM_SOIL_READ_1557450430	D_tyrosyl_tRNA_Tyr__deacylase	11
WASECA_FRM_SOIL_READ_1557450103	Two_component_system_response_regulator_CreC	11
WASECA_FRM_SOIL_READ_1557449586	Not_assigned	11
WASECA_FRM_SOIL_READ_1557449530	Glucose_1_phosphate_thymidylyltransferase__EC_2.7.7.24	11
WASECA_FRM_SOIL_READ_1557448674	Alkaline_phosphatase_synthesis_transcriptional_regulatory_protein_PhoP	11
WASECA_FRM_SOIL_READ_1557448400	Glycerol_kinase__EC_2.7.1.30	11
WASECA_FRM_SOIL_READ_1557448395	Ribose_phosphate_pyrophosphokinase__EC_2.7.6.1	11
WASECA_FRM_SOIL_READ_1557448360	Sensor_histidine_protein_kinase_UhpB__glucose_6_phosphate_specific__EC_2.7.13.3	11
WASECA_FRM_SOIL_READ_1557446961	Cytochrome_c_type_biogenesis_protein_CcmE__heme_chaperone	11
WASECA_FRM_SOIL_READ_1557446928	Glutathione_S_transferase_family_protein	11
WASECA_FRM_SOIL_READ_1557446800	Not_assigned	11
WASECA_FRM_SOIL_READ_1557446608	Not_assigned	11
WASECA_FRM_SOIL_READ_1557446559	Glutathione_S_transferase_family_protein	11
WASECA_FRM_SOIL_READ_1557446456	Transcriptional_repressor_of_aga_operon	11
WASECA_FRM_SOIL_READ_1557446450	PhnB_protein	11
WASECA_FRM_SOIL_READ_1557446355	Not_assigned	11
WASECA_FRM_SOIL_READ_1557444785	Not_assigned	11
WASECA_FRM_SOIL_READ_1557444782	LSU_ribosomal_protein_L20p	11
WASECA_FRM_SOIL_READ_1557443719	Translation_initiation_factor_2	11
WASECA_FRM_SOIL_READ_1557440880	Not_assigned	11
WASECA_FRM_SOIL_READ_1557439505	Single_stranded_DNA_binding_protein	11
WASECA_FRM_SOIL_READ_1557439235	PutR__transcriptional_activator_of_PutA_and_PutP	11
WASECA_FRM_SOIL_READ_1557439202	Various_polyols_ABC_transporter__ATP_binding_component	11
WASECA_FRM_SOIL_READ_1557439200	Not_assigned	11
WASECA_FRM_SOIL_READ_1557438846	DNA_polymerase_IV__EC_2.7.7.7	11
WASECA_FRM_SOIL_READ_1557438168	Not_assigned	11
WASECA_FRM_SOIL_READ_1557437547	internalin__putative	11
WASECA_FRM_SOIL_READ_1557437179	Putative_two_component_sensor_histidine_kinase	11
WASECA_FRM_SOIL_READ_1557435553	Not_assigned	11
WASECA_FRM_SOIL_READ_1557432767	LSU_ribosomal_protein_L20p	11
WASECA_FRM_SOIL_READ_1557429986	Not_assigned	11
WASECA_FRM_SOIL_READ_1557429905	Maltose_maltodextrin_ABC_transporter__permease_protein_MalG	11
WASECA_FRM_SOIL_READ_1557429754	Transketolase__C_terminal_section__EC_2.2.1.1	11
WASECA_FRM_SOIL_READ_1557429630	Adenylosuccinate_lyase__EC_4.3.2.2	11
WASECA_FRM_SOIL_READ_1557429628	Not_assigned	11
WASECA_FRM_SOIL_READ_1557429372	Nucleoside_5_triphosphatase_RdgB__dHAPTP__dITP__XTP_specific___EC_3.6.1.15	11
WASECA_FRM_SOIL_READ_1557428698	Transcription_antitermination_protein_NusG	11
WASECA_FRM_SOIL_READ_1557428513	3_oxoacyl__acyl_carrier_protein__synthase__KASIII__EC_2.3.1.41	11
WASECA_FRM_SOIL_READ_1557428094	Peptide_chain_release_factor_1	11
WASECA_FRM_SOIL_READ_1557428059	Not_assigned	11
WASECA_FRM_SOIL_READ_1557428058	Type_I_restriction_modification_system__restriction_subunit_R__EC_3.1.21.3	11
WASECA_FRM_SOIL_READ_1557427645	CDP_diacylglycerol__glycerol_3_phosphate_3_phosphatidyltransferase__EC_2.7.8.5	11
WASECA_FRM_SOIL_READ_1557427502	3_oxoacyl__acyl_carrier_protein__reductase__EC_1.1.1.100	11
WASECA_FRM_SOIL_READ_1557426724	Not_assigned	11
WASECA_FRM_SOIL_READ_1557426290	Transcriptional_activator_protein_LuxR	11
WASECA_FRM_SOIL_READ_1557426043	Taurine_binding_periplasmic_protein_TauA	11
WASECA_FRM_SOIL_READ_1557424959	LSU_ribosomal_protein_L1p__L10Ae	11
WASECA_FRM_SOIL_READ_1557424380	Type_IV_fimbrial_assembly__ATPase_PilB	11
WASECA_FRM_SOIL_READ_1557421755	Biotin_carboxylase_of_acetyl_CoA_carboxylase__EC_6.3.4.14	11
WASECA_FRM_SOIL_READ_1557421615	Not_assigned	11
WASECA_FRM_SOIL_READ_1557421224	Not_assigned	11
WASECA_FRM_SOIL_READ_1557420703	Not_assigned	11
WASECA_FRM_SOIL_READ_1557419893	Not_assigned	11
WASECA_FRM_SOIL_READ_1557419308	Not_assigned	11
WASECA_FRM_SOIL_READ_1557418845	Type_I_restriction_modification_system__restriction_subunit_R__EC_3.1.21.3	11
WASECA_FRM_SOIL_READ_1557417635	Not_assigned	11
WASECA_FRM_SOIL_READ_1557417436	Not_assigned	11
WASECA_FRM_SOIL_READ_1557417022	Beta_ketoadipate_enol_lactone_hydrolase__EC_3.1.1.24	11
WASECA_FRM_SOIL_READ_1557415771	AMP_nucleosidase__EC_3.2.2.4	11
WASECA_FRM_SOIL_READ_1557415644	Not_assigned	11
WASECA_FRM_SOIL_READ_1557415642	Not_assigned	11
WASECA_FRM_SOIL_READ_1557415054	Not_assigned	11
WASECA_FRM_SOIL_READ_1557414439	IncW_plasmid_conjugative_protein_TrwB__TraD_homolog	11
WASECA_FRM_SOIL_READ_1557414322	internalin__putative	11
WASECA_FRM_SOIL_READ_1557413119	Not_assigned	11
WASECA_FRM_SOIL_READ_1557412992	Not_assigned	11
WASECA_FRM_SOIL_READ_1557412906	Not_assigned	11
WASECA_FRM_SOIL_READ_1557412882	2_hydroxymuconic_semialdehyde_dehydrogenase	11
WASECA_FRM_SOIL_READ_1557412811	Not_assigned	11
WASECA_FRM_SOIL_READ_1557412750	Not_assigned	11
WASECA_FRM_SOIL_READ_1557411705	Lipid_A_disaccharide_synthase__EC_2.4.1.182	11
WASECA_FRM_SOIL_READ_1557411248	CDP_diacylglycerol__glycerol_3_phosphate_3_phosphatidyltransferase__EC_2.7.8.5	11
WASECA_FRM_SOIL_READ_1557411187	Not_assigned	11
WASECA_FRM_SOIL_READ_1557410832	ATP_synthase_A_chain__EC_3.6.3.14	11
WASECA_FRM_SOIL_READ_1557410297	Not_assigned	11
WASECA_FRM_SOIL_READ_1557408573	Beta_galactosidase__EC_3.2.1.23	11
WASECA_FRM_SOIL_READ_1557408224	Not_assigned	11
WASECA_FRM_SOIL_READ_1557407496	Acetyl_coenzyme_A_carboxyl_transferase_alpha_chain__EC_6.4.1.2	11
WASECA_FRM_SOIL_READ_1557407437	PhnB_protein	11
WASECA_FRM_SOIL_READ_1557407403	NAD_dependent_protein_deacetylase_of_SIR2_family	11
WASECA_FRM_SOIL_READ_1557406910	Not_assigned	11
WASECA_FRM_SOIL_READ_1557406756	3_isopropylmalate_dehydratase_small_subunit__EC_4.2.1.33	11
WASECA_FRM_SOIL_READ_1557406732	Not_assigned	11
WASECA_FRM_SOIL_READ_1557406689	SSU_ribosomal_protein_S15p__S13e	11
WASECA_FRM_SOIL_READ_1557406646	Beta_galactosidase__EC_3.2.1.23	11
WASECA_FRM_SOIL_READ_1557406126	Not_assigned	11
WASECA_FRM_SOIL_READ_1557405939	Not_assigned	11
WASECA_FRM_SOIL_READ_1557405101	Not_assigned	11
WASECA_FRM_SOIL_READ_1557402694	Not_assigned	11
WASECA_FRM_SOIL_READ_1557401567	Fumarate_hydratase_class_II__EC_4.2.1.2	11
WASECA_FRM_SOIL_READ_1557401521	Thiol_disulfide_interchange_protein_DsbC	11
WASECA_FRM_SOIL_READ_1557401149	YabJ__a_purine_regulatory_protein_and_member_of_the_highly_conserved_YjgF_family	11
WASECA_FRM_SOIL_READ_1557400961	Not_assigned	11
WASECA_FRM_SOIL_READ_1557400103	LSU_ribosomal_protein_L10p__P0	11
WASECA_FRM_SOIL_READ_1557400060	Ribose_phosphate_pyrophosphokinase__EC_2.7.6.1	11
WASECA_FRM_SOIL_READ_1557400017	Nucleoside_diphosphate_kinase__EC_2.7.4.6	11
WASECA_FRM_SOIL_READ_1557398309	Not_assigned	11
WASECA_FRM_SOIL_READ_1557398253	Not_assigned	11
WASECA_FRM_SOIL_READ_1557397974	Not_assigned	11
WASECA_FRM_SOIL_READ_1557397324	Not_assigned	11
WASECA_FRM_SOIL_READ_1557396322	Not_assigned	11
WASECA_FRM_SOIL_READ_1557394098	SSU_ribosomal_protein_S18p	11
WASECA_FRM_SOIL_READ_1557393158	Not_assigned	11
WASECA_FRM_SOIL_READ_1557393009	Cell_division_protein_FtsJ	11
WASECA_FRM_SOIL_READ_1557392910	COG0536__GTP_binding_protein_Obg	11
WASECA_FRM_SOIL_READ_1557392455	Not_assigned	11
WASECA_FRM_SOIL_READ_1557390842	Not_assigned	11
WASECA_FRM_SOIL_READ_1557390070	Not_assigned	11
WASECA_FRM_SOIL_READ_1557389741	High_affinity_branched_chain_amino_acid_transport_system_permease_protein_LivH__TC_3.A.1.4.1	11
WASECA_FRM_SOIL_READ_1557389200	GTP_cyclohydrolase_I__EC_3.5.4.16__type_1	11
WASECA_FRM_SOIL_READ_1557388580	Malate_synthase_G__EC_2.3.3.9	11
WASECA_FRM_SOIL_READ_1557387235	Ethanolamine_utilization_protein_similar_to_PduA_PduJ	11
WASECA_FRM_SOIL_READ_1557387208	5_keto_D_gluconate_5_reductase__EC_1.1.1.69	11
WASECA_FRM_SOIL_READ_1557386461	Phenazine_biosynthesis_protein_PhzF	11
WASECA_FRM_SOIL_READ_1557386432	Translation_elongation_factor_G_related_protein	11
WASECA_FRM_SOIL_READ_1557386078	Chaperone_protein_DnaJ	11
WASECA_FRM_SOIL_READ_1557385511	FIG000859__hypothetical_protein	11
WASECA_FRM_SOIL_READ_1557385095	Enoyl_CoA_hydratase__EC_4.2.1.17	11
WASECA_FRM_SOIL_READ_1557384376	Phosphoserine_aminotransferase__EC_2.6.1.52	11
WASECA_FRM_SOIL_READ_1557383674	Not_assigned	11
WASECA_FRM_SOIL_READ_1557382878	Transcriptional_regulatory_protein_UhpA	11
WASECA_FRM_SOIL_READ_1557382467	Pterin_4_alpha_carbinolamine_dehydratase__EC_4.2.1.96	11
WASECA_FRM_SOIL_READ_1557382146	6_7_dimethyl_8_ribityllumazine_synthase__EC_2.5.1.9	11
WASECA_FRM_SOIL_READ_1557382129	tmRNA_binding_protein_SmpB	11
WASECA_FRM_SOIL_READ_1557381597	2_amino_3_ketobutyrate_coenzyme_A_ligase__EC_2.3.1.29	11
WASECA_FRM_SOIL_READ_1557381540	D_galactarate_dehydratase__EC_4.2.1.42	11
WASECA_FRM_SOIL_READ_1557381276	Not_assigned	11
WASECA_FRM_SOIL_READ_1557381146	Guanine_deaminase__EC_3.5.4.3	11
WASECA_FRM_SOIL_READ_1557380205	Site_specific_tyrosine_recombinase	11
WASECA_FRM_SOIL_READ_1557380096	MotA_TolQ_ExbB_proton_channel_family_protein	11
WASECA_FRM_SOIL_READ_1557377875	internalin__putative	11
WASECA_FRM_SOIL_READ_1557377524	GTP_binding_and_nucleic_acid_binding_protein_YchF	11
WASECA_FRM_SOIL_READ_1557377363	3_oxoacyl__acyl_carrier_protein__reductase__EC_1.1.1.100	11
WASECA_FRM_SOIL_READ_1557376727	Septum_formation_protein_Maf	11
WASECA_FRM_SOIL_READ_1557376017	Not_assigned	11
WASECA_FRM_SOIL_READ_1557375971	NADPH_dependent_glyceraldehyde_3_phosphate_dehydrogenase__EC_1.2.1.13	11
WASECA_FRM_SOIL_READ_1557374981	Septum_formation_protein_Maf	11
WASECA_FRM_SOIL_READ_1557374082	Transcriptional_regulator_of_fucose_utilization__GntR_family	11
WASECA_FRM_SOIL_READ_1557373117	S_adenosyl_methyltransferase_MraW__EC_2.1.1._	11
WASECA_FRM_SOIL_READ_1557372785	Not_assigned	11
WASECA_FRM_SOIL_READ_1557372439	3_isopropylmalate_dehydratase_large_subunit__EC_4.2.1.33	11
WASECA_FRM_SOIL_READ_1557372080	3_isopropylmalate_dehydratase_small_subunit__EC_4.2.1.33	11
WASECA_FRM_SOIL_READ_1557370673	Not_assigned	11
WASECA_FRM_SOIL_READ_1557370632	Not_assigned	11
WASECA_FRM_SOIL_READ_1557370525	YabJ__a_purine_regulatory_protein_and_member_of_the_highly_conserved_YjgF_family	11
WASECA_FRM_SOIL_READ_1557370097	Not_assigned	11
WASECA_FRM_SOIL_READ_1557369992	Outer_membrane_lipoprotein_omp16_precursor	11
WASECA_FRM_SOIL_READ_1557369767	Not_assigned	11
WASECA_FRM_SOIL_READ_1557368882	Not_assigned	11
WASECA_FRM_SOIL_READ_1557368617	Not_assigned	11
WASECA_FRM_SOIL_READ_1557368440	Peptidyl_prolyl_cis_trans_isomerase__EC_5.2.1.8	11
WASECA_FRM_SOIL_READ_1557368260	Carbamate_kinase__EC_2.7.2.2	11
WASECA_FRM_SOIL_READ_1557367732	Nucleoside_diphosphate_kinase__EC_2.7.4.6	11
WASECA_FRM_SOIL_READ_1557367184	No_hits	11
WASECA_FRM_SOIL_READ_1557366243	Aldehyde_dehydrogenase_A__EC_1.2.1.22	11
WASECA_FRM_SOIL_READ_1557365920	Not_assigned	11
WASECA_FRM_SOIL_READ_1557363870	Not_assigned	11
WASECA_FRM_SOIL_READ_1557363083	Large_conductance_mechanosensitive_channel	11
WASECA_FRM_SOIL_READ_1557361888	Cell_division_protein_MraZ	11
WASECA_FRM_SOIL_READ_1557361795	Glucose_1_phosphate_adenylyltransferase__EC_2.7.7.27	11
WASECA_FRM_SOIL_READ_1557361016	undecaprenyl_diphosphate_synthase	11
WASECA_FRM_SOIL_READ_1557360054	Not_assigned	11
WASECA_FRM_SOIL_READ_1557340483	Agmatinase__EC_3.5.3.11	11
WASECA_FRM_SOIL_READ_1557340328	Not_assigned	11
WASECA_FRM_SOIL_READ_1557340321	Not_assigned	11
WASECA_FRM_SOIL_READ_1557339813	LSU_ribosomal_protein_L34p	11
WASECA_FRM_SOIL_READ_1557338713	Not_assigned	11
WASECA_FRM_SOIL_READ_1557338195	Deoxyuridine_5__triphosphate_nucleotidohydrolase__EC_3.6.1.23	11
WASECA_FRM_SOIL_READ_1557337189	Succinyl_CoA_ligase__ADP_forming__beta_chain__EC_6.2.1.5	11
WASECA_FRM_SOIL_READ_1557336608	Ornithine_carbamoyltransferase__EC_2.1.3.3	11
WASECA_FRM_SOIL_READ_1557336222	Not_assigned	11
WASECA_FRM_SOIL_READ_1557335944	Not_assigned	11
WASECA_FRM_SOIL_READ_1557335757	Not_assigned	11
WASECA_FRM_SOIL_READ_1557333695	Beta_galactosidase__EC_3.2.1.23	11
WASECA_FRM_SOIL_READ_1557333183	Not_assigned	11
WASECA_FRM_SOIL_READ_1557332737	Not_assigned	11
WASECA_FRM_SOIL_READ_1557331280	Not_assigned	11
WASECA_FRM_SOIL_READ_1557330851	Not_assigned	11
WASECA_FRM_SOIL_READ_1557330049	Not_assigned	11
WASECA_FRM_SOIL_READ_1557329865	Transcriptional_regulator__IclR_family	11
WASECA_FRM_SOIL_READ_1557327721	Translation_initiation_factor_2	11
WASECA_FRM_SOIL_READ_1557326384	Not_assigned	11
WASECA_FRM_SOIL_READ_1557326110	Integration_host_factor_alpha_subunit	11
WASECA_FRM_SOIL_READ_1557325932	Phosphoribosylformylglycinamidine_synthase__glutamine_amidotransferase_subunit__EC_6.3.5.3	11
WASECA_FRM_SOIL_READ_1557323574	Chaperone_protein_DnaK	11
WASECA_FRM_SOIL_READ_1557323006	D_glycero_D_manno_heptose_1_phosphate_guanosyltransferase	11
WASECA_FRM_SOIL_READ_1557322691	Cell_division_transporter__ATP_binding_protein_FtsE__TC_3.A.5.1.1	11
WASECA_FRM_SOIL_READ_1557322630	Gene_SCO4494__often_clustered_with_other_genes_in_menaquinone_via_futalosine_pathway	11
WASECA_FRM_SOIL_READ_1557322025	Not_assigned	11
WASECA_FRM_SOIL_READ_1557314265	Not_assigned	11
WASECA_FRM_SOIL_READ_1557310631	Acyl_CoA_dehydrogenase__short_chain_specific__EC_1.3.99.2	11
WASECA_FRM_SOIL_READ_1557464691	Probable_Co_Zn_Cd_efflux_system_membrane_fusion_protein	10
WASECA_FRM_SOIL_READ_1557464394	5__nucleotidase__EC_3.1.3.5	10
WASECA_FRM_SOIL_READ_1557463812	Non_specific_DNA_binding_protein_Dps	10
WASECA_FRM_SOIL_READ_1557463387	FIG000859__hypothetical_protein	10
WASECA_FRM_SOIL_READ_1557462544	Not_assigned	10
WASECA_FRM_SOIL_READ_1557462537	Phosphate_regulon_transcriptional_regulatory_protein_PhoB	10
WASECA_FRM_SOIL_READ_1557462203	Transcriptional_regulator__Crp_Fnr_family	10
WASECA_FRM_SOIL_READ_1557461732	Not_assigned	10
WASECA_FRM_SOIL_READ_1557461346	Acetoacetate_metabolism_regulatory_protein_AtoC	10
WASECA_FRM_SOIL_READ_1557461247	Not_assigned	10
WASECA_FRM_SOIL_READ_1557461156	Not_assigned	10
WASECA_FRM_SOIL_READ_1557460016	Not_assigned	10
WASECA_FRM_SOIL_READ_1557459827	Septum_formation_protein_Maf	10
WASECA_FRM_SOIL_READ_1557459734	Imidazole_glycerol_phosphate_synthase_amidotransferase_subunit__EC_2.4.2._	10
WASECA_FRM_SOIL_READ_1557459388	Site_specific_tyrosine_recombinase	10
WASECA_FRM_SOIL_READ_1557459023	NAD_P__transhydrogenase_alpha_subunit__EC_1.6.1.2	10
WASECA_FRM_SOIL_READ_1557458814	Not_assigned	10
WASECA_FRM_SOIL_READ_1557458710	Not_assigned	10
WASECA_FRM_SOIL_READ_1557458463	Not_assigned	10
WASECA_FRM_SOIL_READ_1557457645	TonB_dependent_receptor	10
WASECA_FRM_SOIL_READ_1557457534	Competence_protein_PilW	10
WASECA_FRM_SOIL_READ_1557457502	LSU_ribosomal_protein_L2p__L8e	10
WASECA_FRM_SOIL_READ_1557456782	Not_assigned	10
WASECA_FRM_SOIL_READ_1557455232	Cysteine_desulfurase__EC_2.8.1.7___IscS_subfamily	10
WASECA_FRM_SOIL_READ_1557454611	Not_assigned	10
WASECA_FRM_SOIL_READ_1557454599	RNA_polymerase_sigma_factor_RpoE	10
WASECA_FRM_SOIL_READ_1557454411	Orotidine_5__phosphate_decarboxylase__EC_4.1.1.23	10
WASECA_FRM_SOIL_READ_1557453989	Thiol_disulfide_interchange_protein_DsbC	10
WASECA_FRM_SOIL_READ_1557453828	Not_assigned	10
WASECA_FRM_SOIL_READ_1557453232	Large_conductance_mechanosensitive_channel	10
WASECA_FRM_SOIL_READ_1557451926	Rod_shape_determining_protein_RodA	10
WASECA_FRM_SOIL_READ_1557451825	Hypothetical_protein_probably_related_to_Formate_dehydrogenase_function	10
WASECA_FRM_SOIL_READ_1557450980	YabJ__a_purine_regulatory_protein_and_member_of_the_highly_conserved_YjgF_family	10
WASECA_FRM_SOIL_READ_1557450591	Orotidine_5__phosphate_decarboxylase__EC_4.1.1.23	10
WASECA_FRM_SOIL_READ_1557449683	Type_II_IV_secretion_system_protein_TadC__associated_with_Flp_pilus_assembly	10
WASECA_FRM_SOIL_READ_1557449628	Not_assigned	10
WASECA_FRM_SOIL_READ_1557449222	RuBisCO_operon_transcriptional_regulator_CbbR	10
WASECA_FRM_SOIL_READ_1557449069	Alcohol_dehydrogenase__EC_1.1.1.1	10
WASECA_FRM_SOIL_READ_1557448920	Not_assigned	10
WASECA_FRM_SOIL_READ_1557448831	Not_assigned	10
WASECA_FRM_SOIL_READ_1557447500	Succinyl_CoA_ligase__ADP_forming__alpha_chain__EC_6.2.1.5	10
WASECA_FRM_SOIL_READ_1557447177	DNA_directed_RNA_polymerase_omega_subunit__EC_2.7.7.6	10
WASECA_FRM_SOIL_READ_1557446405	Non_specific_DNA_binding_protein_Dps	10
WASECA_FRM_SOIL_READ_1557446342	NAD_dependent_malic_enzyme__EC_1.1.1.38	10
WASECA_FRM_SOIL_READ_1557445466	Not_assigned	10
WASECA_FRM_SOIL_READ_1557442479	Glutamine_amidotransferase_chain_of_NAD_synthetase	10
WASECA_FRM_SOIL_READ_1557441945	Aspartate_carbamoyltransferase__EC_2.1.3.2	10
WASECA_FRM_SOIL_READ_1557441112	Not_assigned	10
WASECA_FRM_SOIL_READ_1557440976	NADH_ubiquinone_oxidoreductase_chain_B__EC_1.6.5.3	10
WASECA_FRM_SOIL_READ_1557440732	GTP_binding_and_nucleic_acid_binding_protein_YchF	10
WASECA_FRM_SOIL_READ_1557440525	Not_assigned	10
WASECA_FRM_SOIL_READ_1557440413	Not_assigned	10
WASECA_FRM_SOIL_READ_1557440410	ATP_synthase_alpha_chain__EC_3.6.3.14	10
WASECA_FRM_SOIL_READ_1557440267	Not_assigned	10
WASECA_FRM_SOIL_READ_1557439929	Queuosine_Biosynthesis_QueE_Radical_SAM	10
WASECA_FRM_SOIL_READ_1557439869	Not_assigned	10
WASECA_FRM_SOIL_READ_1557439219	Adenylate_kinase__EC_2.7.4.3	10
WASECA_FRM_SOIL_READ_1557438971	3_oxoacyl__acyl_carrier_protein__reductase__EC_1.1.1.100	10
WASECA_FRM_SOIL_READ_1557438748	Not_assigned	10
WASECA_FRM_SOIL_READ_1557438410	ATP_dependent_DNA_helicase_UvrD_PcrA	10
WASECA_FRM_SOIL_READ_1557438372	Not_assigned	10
WASECA_FRM_SOIL_READ_1557438051	Colanic_acid_biosynthsis_UDP_glucose_lipid_carrier_transferase_WcaJ	10
WASECA_FRM_SOIL_READ_1557437581	Not_assigned	10
WASECA_FRM_SOIL_READ_1557435647	Not_assigned	10
WASECA_FRM_SOIL_READ_1557434307	NADH_ubiquinone_oxidoreductase_chain_B__EC_1.6.5.3	10
WASECA_FRM_SOIL_READ_1557434262	Not_assigned	10
WASECA_FRM_SOIL_READ_1557433773	Chaperone_protein_DnaK	10
WASECA_FRM_SOIL_READ_1557433589	Not_assigned	10
WASECA_FRM_SOIL_READ_1557431245	Not_assigned	10
WASECA_FRM_SOIL_READ_1557430734	SSU_ribosomal_protein_S8p__S15Ae	10
WASECA_FRM_SOIL_READ_1557430306	Not_assigned	10
WASECA_FRM_SOIL_READ_1557429934	Not_assigned	10
WASECA_FRM_SOIL_READ_1557429468	Two_component_system_response_regulator	10
WASECA_FRM_SOIL_READ_1557429095	Acetyl_coenzyme_A_carboxyl_transferase_alpha_chain__EC_6.4.1.2	10
WASECA_FRM_SOIL_READ_1557428934	formate_dehydrogenase_formation_protein_FdhE	10
WASECA_FRM_SOIL_READ_1557428828	Two_component_response_regulator_SA14_24	10
WASECA_FRM_SOIL_READ_1557428756	Enoyl__acyl_carrier_protein__reductase__NADPH___EC_1.3.1.10	10
WASECA_FRM_SOIL_READ_1557428498	Heat_shock_protein_60_family_chaperone_GroEL	10
WASECA_FRM_SOIL_READ_1557428306	Putative_two_component_response_regulator	10
WASECA_FRM_SOIL_READ_1557427060	Not_assigned	10
WASECA_FRM_SOIL_READ_1557426808	Not_assigned	10
WASECA_FRM_SOIL_READ_1557426726	Not_assigned	10
WASECA_FRM_SOIL_READ_1557426359	Not_assigned	10
WASECA_FRM_SOIL_READ_1557425266	Hydrogen_peroxide_inducible_genes_activator	10
WASECA_FRM_SOIL_READ_1557424258	Transcription_accessory_protein__S1_RNA_binding_domain	10
WASECA_FRM_SOIL_READ_1557424244	Beta_galactosidase__EC_3.2.1.23	10
WASECA_FRM_SOIL_READ_1557424116	Exonuclease_SbcC	10
WASECA_FRM_SOIL_READ_1557424108	TonB_dependent_receptor	10
WASECA_FRM_SOIL_READ_1557422991	Glutaredoxin	10
WASECA_FRM_SOIL_READ_1557422869	Not_assigned	10
WASECA_FRM_SOIL_READ_1557422336	UDP_glucose_4_epimerase__EC_5.1.3.2	10
WASECA_FRM_SOIL_READ_1557421580	Not_assigned	10
WASECA_FRM_SOIL_READ_1557421538	Cysteine_desulfurase__EC_2.8.1.7	10
WASECA_FRM_SOIL_READ_1557421449	Thymidine_kinase__EC_2.7.1.21	10
WASECA_FRM_SOIL_READ_1557421239	Cytochrome_c_type_biogenesis_protein_CcmC__putative_heme_lyase_for_CcmE	10
WASECA_FRM_SOIL_READ_1557420383	Not_assigned	10
WASECA_FRM_SOIL_READ_1557419898	Not_assigned	10
WASECA_FRM_SOIL_READ_1557418806	Sodium_glycine_symporter_GlyP	10
WASECA_FRM_SOIL_READ_1557418164	Not_assigned	10
WASECA_FRM_SOIL_READ_1557417836	Not_assigned	10
WASECA_FRM_SOIL_READ_1557417678	Beta_galactosidase__EC_3.2.1.23	10
WASECA_FRM_SOIL_READ_1557417619	3_ketoacyl_CoA_thiolase__isoleucine_degradation___EC_2.3.1.16	10
WASECA_FRM_SOIL_READ_1557417576	Flagellar_hook_length_control_protein_FliK	10
WASECA_FRM_SOIL_READ_1557417505	UDP_glucose_4_epimerase__EC_5.1.3.2	10
WASECA_FRM_SOIL_READ_1557417418	Transcriptional_regulator__MerR_family	10
WASECA_FRM_SOIL_READ_1557417152	Two_component_system_response_regulator	10
WASECA_FRM_SOIL_READ_1557416680	GDSL_like_lipase_acylhydrolase	10
WASECA_FRM_SOIL_READ_1557415391	L_ribulose_5_phosphate_4_epimerase__EC_5.1.3.4	10
WASECA_FRM_SOIL_READ_1557415127	Adenylosuccinate_synthetase__EC_6.3.4.4	10
WASECA_FRM_SOIL_READ_1557415044	Not_assigned	10
WASECA_FRM_SOIL_READ_1557415001	Not_assigned	10
WASECA_FRM_SOIL_READ_1557414702	dTDP_glucose_4_6_dehydratase__EC_4.2.1.46	10
WASECA_FRM_SOIL_READ_1557413623	Glutamyl_tRNA_synthetase__EC_6.1.1.17	10
WASECA_FRM_SOIL_READ_1557413584	LSU_ribosomal_protein_L11p__L12e	10
WASECA_FRM_SOIL_READ_1557413518	A_G_specific_adenine_glycosylase__EC_3.2.2._	10
WASECA_FRM_SOIL_READ_1557412710	No_hits	10
WASECA_FRM_SOIL_READ_1557412543	Peptide_deformylase__EC_3.5.1.88	10
WASECA_FRM_SOIL_READ_1557412486	DNA_binding_HTH_domain_in_riboflavin_kinase	10
WASECA_FRM_SOIL_READ_1557412271	Not_assigned	10
WASECA_FRM_SOIL_READ_1557412265	LysR_family_transcriptional_regulator_lrhA	10
WASECA_FRM_SOIL_READ_1557411820	Ribosomal_RNA_small_subunit_methyltransferase_E__EC_2.1.1._	10
WASECA_FRM_SOIL_READ_1557411737	LSU_ribosomal_protein_L5p__L11e	10
WASECA_FRM_SOIL_READ_1557410827	Serine_protease_precursor_MucD_AlgY_associated_with_sigma_factor_RpoE	10
WASECA_FRM_SOIL_READ_1557410613	Not_assigned	10
WASECA_FRM_SOIL_READ_1557410277	UDP_glucose_4_epimerase__EC_5.1.3.2	10
WASECA_FRM_SOIL_READ_1557409555	Lipoate_synthase	10
WASECA_FRM_SOIL_READ_1557409251	Not_assigned	10
WASECA_FRM_SOIL_READ_1557409210	Lipoate_synthase	10
WASECA_FRM_SOIL_READ_1557409149	Phosphoenolpyruvate_carboxylase__EC_4.1.1.31	10
WASECA_FRM_SOIL_READ_1557408775	Not_assigned	10
WASECA_FRM_SOIL_READ_1557408659	Not_assigned	10
WASECA_FRM_SOIL_READ_1557407978	LSU_ribosomal_protein_L14p__L23e	10
WASECA_FRM_SOIL_READ_1557407921	Not_assigned	10
WASECA_FRM_SOIL_READ_1557407815	Ketol_acid_reductoisomerase__EC_1.1.1.86	10
WASECA_FRM_SOIL_READ_1557407635	Aspartate_aminotransferase__EC_2.6.1.1	10
WASECA_FRM_SOIL_READ_1557407573	Ribonuclease_BN__EC_3.1._._	10
WASECA_FRM_SOIL_READ_1557407521	Not_assigned	10
WASECA_FRM_SOIL_READ_1557407014	Not_assigned	10
WASECA_FRM_SOIL_READ_1557406527	Not_assigned	10
WASECA_FRM_SOIL_READ_1557405330	Manganese_superoxide_dismutase__EC_1.15.1.1	10
WASECA_FRM_SOIL_READ_1557404027	Not_assigned	10
WASECA_FRM_SOIL_READ_1557403709	Not_assigned	10
WASECA_FRM_SOIL_READ_1557403323	SSU_ribosomal_protein_S18p	10
WASECA_FRM_SOIL_READ_1557401605	Not_assigned	10
WASECA_FRM_SOIL_READ_1557400785	Outer_membrane_lipoprotein_omp16_precursor	10
WASECA_FRM_SOIL_READ_1557398654	Cystathionine_beta_synthase__EC_4.2.1.22	10
WASECA_FRM_SOIL_READ_1557398499	Not_assigned	10
WASECA_FRM_SOIL_READ_1557397315	Not_assigned	10
WASECA_FRM_SOIL_READ_1557395166	ATP_synthase_delta_chain__EC_3.6.3.14	10
WASECA_FRM_SOIL_READ_1557394436	Twin_arginine_translocation_protein_TatC	10
WASECA_FRM_SOIL_READ_1557394107	Not_assigned	10
WASECA_FRM_SOIL_READ_1557394082	Holo__acyl_carrier_protein__synthase__EC_2.7.8.7	10
WASECA_FRM_SOIL_READ_1557393987	Not_assigned	10
WASECA_FRM_SOIL_READ_1557393713	Not_assigned	10
WASECA_FRM_SOIL_READ_1557393355	Nonheme_iron_containing_ferritin	10
WASECA_FRM_SOIL_READ_1557392334	Not_assigned	10
WASECA_FRM_SOIL_READ_1557392303	DNA_binding_protein_HU_alpha	10
WASECA_FRM_SOIL_READ_1557392216	Putative_ABC_type_amino_acid_transporter_permease_protein	10
WASECA_FRM_SOIL_READ_1557391481	Ubiquinone_biosynthesis_monooxygenase_UbiB	10
WASECA_FRM_SOIL_READ_1557391261	Heat_shock_protein_60_family_co_chaperone_GroES	10
WASECA_FRM_SOIL_READ_1557390896	SSU_ribosomal_protein_S11p__S14e	10
WASECA_FRM_SOIL_READ_1557390355	Not_assigned	10
WASECA_FRM_SOIL_READ_1557389361	Not_assigned	10
WASECA_FRM_SOIL_READ_1557389277	Not_assigned	10
WASECA_FRM_SOIL_READ_1557388198	Not_assigned	10
WASECA_FRM_SOIL_READ_1557388029	Fumarylacetoacetase__EC_3.7.1.2	10
WASECA_FRM_SOIL_READ_1557387789	Pyrimidine_operon_regulatory_protein_PyrR	10
WASECA_FRM_SOIL_READ_1557387132	SSU_ribosomal_protein_S1p	10
WASECA_FRM_SOIL_READ_1557384740	Biotin_carboxyl_carrier_protein_of_acetyl_CoA_carboxylase	10
WASECA_FRM_SOIL_READ_1557384696	Leucine_responsive_regulatory_protein__regulator_for_leucine__or_lrp__regulon_and_high_affinity_branched_chain_amino_acid_transport_system	10
WASECA_FRM_SOIL_READ_1557384119	Nitrogen_regulatory_protein_P_II	10
WASECA_FRM_SOIL_READ_1557383305	Not_assigned	10
WASECA_FRM_SOIL_READ_1557382919	tmRNA_binding_protein_SmpB	10
WASECA_FRM_SOIL_READ_1557381955	Phosphate_transport_ATP_binding_protein_PstB__TC_3.A.1.7.1	10
WASECA_FRM_SOIL_READ_1557381767	Not_assigned	10
WASECA_FRM_SOIL_READ_1557381673	3_oxoacyl__acyl_carrier_protein__synthase__KASII__EC_2.3.1.41	10
WASECA_FRM_SOIL_READ_1557381100	Not_assigned	10
WASECA_FRM_SOIL_READ_1557379931	Not_assigned	10
WASECA_FRM_SOIL_READ_1557379884	Not_assigned	10
WASECA_FRM_SOIL_READ_1557378487	Not_assigned	10
WASECA_FRM_SOIL_READ_1557378179	3_oxoacyl__acyl_carrier_protein__reductase__EC_1.1.1.100	10
WASECA_FRM_SOIL_READ_1557377960	LSU_ribosomal_protein_L18p__L5e	10
WASECA_FRM_SOIL_READ_1557377351	YabJ__a_purine_regulatory_protein_and_member_of_the_highly_conserved_YjgF_family	10
WASECA_FRM_SOIL_READ_1557376859	Formamidopyrimidine_DNA_glycosylase__EC_3.2.2.23	10
WASECA_FRM_SOIL_READ_1557376713	Thioredoxin_reductase__EC_1.8.1.9	10
WASECA_FRM_SOIL_READ_1557376420	Not_assigned	10
WASECA_FRM_SOIL_READ_1557375838	3_oxoacyl__acyl_carrier_protein__synthase__KASII__EC_2.3.1.41	10
WASECA_FRM_SOIL_READ_1557375199	Not_assigned	10
WASECA_FRM_SOIL_READ_1557375129	Ribosomal_protein_S12p_Asp88__E._coli__methylthiotransferase	10
WASECA_FRM_SOIL_READ_1557374106	4_hydroxybenzoyl_CoA_thioesterase_family_active_site	10
WASECA_FRM_SOIL_READ_1557371690	Not_assigned	10
WASECA_FRM_SOIL_READ_1557370733	Malonyl_CoA_acyl_carrier_protein_transacylase__EC_2.3.1.39	10
WASECA_FRM_SOIL_READ_1557370731	Not_assigned	10
WASECA_FRM_SOIL_READ_1557370226	2_hydroxy_3_oxopropionate_reductase__EC_1.1.1.60	10
WASECA_FRM_SOIL_READ_1557369993	Phosphate_acetyltransferase__EC_2.3.1.8	10
WASECA_FRM_SOIL_READ_1557369839	Ribosome_hibernation_protein_YhbH	10
WASECA_FRM_SOIL_READ_1557369430	Not_assigned	10
WASECA_FRM_SOIL_READ_1557369149	Two_component_system_response_regulator	10
WASECA_FRM_SOIL_READ_1557369046	dTDP_4_dehydrorhamnose_3_5_epimerase__EC_5.1.3.13	10
WASECA_FRM_SOIL_READ_1557367729	Not_assigned	10
WASECA_FRM_SOIL_READ_1557367720	No_hits	10
WASECA_FRM_SOIL_READ_1557367507	Naphthoate_synthase__EC_4.1.3.36	10
WASECA_FRM_SOIL_READ_1557367002	LSU_ribosomal_protein_L15p__L27Ae	10
WASECA_FRM_SOIL_READ_1557366940	Glutamine_amidotransferase_chain_of_NAD_synthetase	10
WASECA_FRM_SOIL_READ_1557366760	Peptide_deformylase__EC_3.5.1.88	10
WASECA_FRM_SOIL_READ_1557365155	LSU_ribosomal_protein_L20p	10
WASECA_FRM_SOIL_READ_1557365016	Deoxyuridine_5__triphosphate_nucleotidohydrolase__EC_3.6.1.23	10
WASECA_FRM_SOIL_READ_1557364539	Dihydrolipoamide_dehydrogenase__EC_1.8.1.4	10
WASECA_FRM_SOIL_READ_1557364462	3_4_dihydroxy_2_butanone_4_phosphate_synthase	10
WASECA_FRM_SOIL_READ_1557364030	Seryl_tRNA_synthetase__EC_6.1.1.11	10
WASECA_FRM_SOIL_READ_1557363889	Glycerol_kinase__EC_2.7.1.30	10
WASECA_FRM_SOIL_READ_1557363837	FIG000859__hypothetical_protein	10
WASECA_FRM_SOIL_READ_1557362996	Teichoic_acid_translocation_permease_protein_TagG	10
WASECA_FRM_SOIL_READ_1557361499	Ribosyl_nicotinamide_transporter__PnuC_like	10
WASECA_FRM_SOIL_READ_1557361274	LSU_ribosomal_protein_L20p	10
WASECA_FRM_SOIL_READ_1557360575	Not_assigned	10
WASECA_FRM_SOIL_READ_1557360310	Not_assigned	10
WASECA_FRM_SOIL_READ_1557340850	Not_assigned	10
WASECA_FRM_SOIL_READ_1557340730	Serine__glyoxylate_aminotransferase__EC_2.6.1.45	10
WASECA_FRM_SOIL_READ_1557337559	S_adenosylmethionine_synthetase__EC_2.5.1.6	10
WASECA_FRM_SOIL_READ_1557337004	Not_assigned	10
WASECA_FRM_SOIL_READ_1557336905	Nucleoside_diphosphate_kinase__EC_2.7.4.6	10
WASECA_FRM_SOIL_READ_1557336072	LSU_ribosomal_protein_L5p__L11e	10
WASECA_FRM_SOIL_READ_1557335652	Not_assigned	10
WASECA_FRM_SOIL_READ_1557335589	dTDP_4_dehydrorhamnose_3_5_epimerase__EC_5.1.3.13	10
WASECA_FRM_SOIL_READ_1557333632	Not_assigned	10
WASECA_FRM_SOIL_READ_1557333252	2_hydroxy_3_oxopropionate_reductase__EC_1.1.1.60	10
WASECA_FRM_SOIL_READ_1557333196	Not_assigned	10
WASECA_FRM_SOIL_READ_1557333161	Not_assigned	10
WASECA_FRM_SOIL_READ_1557332731	LSU_ribosomal_protein_L14p__L23e	10
WASECA_FRM_SOIL_READ_1557331719	N_Acetyl_D_glucosamine_ABC_transport_system__permease_protein_2	10
WASECA_FRM_SOIL_READ_1557330211	Translation_initiation_factor_2	10
WASECA_FRM_SOIL_READ_1557329902	Translation_elongation_factor_P	10
WASECA_FRM_SOIL_READ_1557329890	tRNA_m_5_U_54_MTase_gid	10
WASECA_FRM_SOIL_READ_1557328932	LSU_ribosomal_protein_L31p	10
WASECA_FRM_SOIL_READ_1557328291	Not_assigned	10
WASECA_FRM_SOIL_READ_1557327798	3_oxoacyl__acyl_carrier_protein__synthase__KASII__EC_2.3.1.41	10
WASECA_FRM_SOIL_READ_1557327638	Not_assigned	10
WASECA_FRM_SOIL_READ_1557327132	Uroporphyrinogen_III_decarboxylase__EC_4.1.1.37	10
WASECA_FRM_SOIL_READ_1557326882	Not_assigned	10
WASECA_FRM_SOIL_READ_1557325572	Not_assigned	10
WASECA_FRM_SOIL_READ_1557325337	Not_assigned	10
WASECA_FRM_SOIL_READ_1557325299	Not_assigned	10
WASECA_FRM_SOIL_READ_1557323353	tRNA_guanine_transglycosylase__EC_2.4.2.29	10
WASECA_FRM_SOIL_READ_1557322582	Ornithine_cyclodeaminase__EC_4.3.1.12	10
WASECA_FRM_SOIL_READ_1557322528	Not_assigned	10
WASECA_FRM_SOIL_READ_1557322391	Histidinol_phosphate_aminotransferase__EC_2.6.1.9	10
WASECA_FRM_SOIL_READ_1557320671	Not_assigned	10
WASECA_FRM_SOIL_READ_1557318109	Not_assigned	10
WASECA_FRM_SOIL_READ_1557314115	Cell_division_protein_FtsX	10
WASECA_FRM_SOIL_READ_1557313830	Translation_elongation_factor_P	10
WASECA_FRM_SOIL_READ_1557311285	Not_assigned	10
WASECA_FRM_SOIL_READ_1557310298	Sorbitol_6_phosphate_2_dehydrogenase__EC_1.1.1.140	10
WASECA_FRM_SOIL_READ_1557310019	Not_assigned	10
WASECA_FRM_SOIL_READ_1557309034	Not_assigned	10
WASECA_FRM_SOIL_READ_1557464558	Uroporphyrinogen_III_decarboxylase__EC_4.1.1.37	9
WASECA_FRM_SOIL_READ_1557463927	Outer_membrane_lipoprotein_omp16_precursor	9
WASECA_FRM_SOIL_READ_1557462759	Lipopolysaccharide_ABC_transporter__ATP_binding_protein_LptB	9
WASECA_FRM_SOIL_READ_1557462630	Branched_chain_amino_acid_aminotransferase__EC_2.6.1.42	9
WASECA_FRM_SOIL_READ_1557462460	Heat_shock_protein_60_family_co_chaperone_GroES	9
WASECA_FRM_SOIL_READ_1557462107	Not_assigned	9
WASECA_FRM_SOIL_READ_1557461651	RNA_polymerase_sigma_factor_RpoD	9
WASECA_FRM_SOIL_READ_1557461492	Not_assigned	9
WASECA_FRM_SOIL_READ_1557461290	Not_assigned	9
WASECA_FRM_SOIL_READ_1557461153	Not_assigned	9
WASECA_FRM_SOIL_READ_1557460678	Not_assigned	9
WASECA_FRM_SOIL_READ_1557460356	Not_assigned	9
WASECA_FRM_SOIL_READ_1557459596	Not_assigned	9
WASECA_FRM_SOIL_READ_1557459475	LSU_ribosomal_protein_L13p__L13Ae	9
WASECA_FRM_SOIL_READ_1557459266	_3R__hydroxymyristoyl__acyl_carrier_protein__dehydratase__EC_4.2.1._	9
WASECA_FRM_SOIL_READ_1557458713	Not_assigned	9
WASECA_FRM_SOIL_READ_1557458489	fructose_response_regulator_of_fruA_and_EII_fructose_mannose	9
WASECA_FRM_SOIL_READ_1557458013	Biopolymer_transport_protein_ExbD_TolR	9
WASECA_FRM_SOIL_READ_1557457519	Not_assigned	9
WASECA_FRM_SOIL_READ_1557456938	LSU_ribosomal_protein_L32p	9
WASECA_FRM_SOIL_READ_1557456278	Not_assigned	9
WASECA_FRM_SOIL_READ_1557456149	Not_assigned	9
WASECA_FRM_SOIL_READ_1557456095	3_oxoacyl__acyl_carrier_protein__synthase__KASII__EC_2.3.1.41	9
WASECA_FRM_SOIL_READ_1557455713	DNA_repair_protein_RadC	9
WASECA_FRM_SOIL_READ_1557455314	Stage_0_sporulation_protein_J	9
WASECA_FRM_SOIL_READ_1557454608	Not_assigned	9
WASECA_FRM_SOIL_READ_1557454553	Deacetylases__including_yeast_histone_deacetylase_and_acetoin_utilization_protein	9
WASECA_FRM_SOIL_READ_1557454495	Large_conductance_mechanosensitive_channel	9
WASECA_FRM_SOIL_READ_1557454156	Not_assigned	9
WASECA_FRM_SOIL_READ_1557453842	Not_assigned	9
WASECA_FRM_SOIL_READ_1557453540	LSU_ribosomal_protein_L21p	9
WASECA_FRM_SOIL_READ_1557453169	Not_assigned	9
WASECA_FRM_SOIL_READ_1557453166	Menaquinone_via_futalosine_step_4	9
WASECA_FRM_SOIL_READ_1557453144	Not_assigned	9
WASECA_FRM_SOIL_READ_1557453105	Kup_system_potassium_uptake_protein	9
WASECA_FRM_SOIL_READ_1557453038	Not_assigned	9
WASECA_FRM_SOIL_READ_1557452298	MotA_TolQ_ExbB_proton_channel_family_protein	9
WASECA_FRM_SOIL_READ_1557451198	Not_assigned	9
WASECA_FRM_SOIL_READ_1557451187	DnaJ_class_molecular_chaperone_CbpA	9
WASECA_FRM_SOIL_READ_1557450218	Not_assigned	9
WASECA_FRM_SOIL_READ_1557450196	Succinate_dehydrogenase_flavoprotein_subunit__EC_1.3.99.1	9
WASECA_FRM_SOIL_READ_1557449536	Not_assigned	9
WASECA_FRM_SOIL_READ_1557449082	DNA_polymerase_III_epsilon_subunit__EC_2.7.7.7	9
WASECA_FRM_SOIL_READ_1557448957	Positive_regulator_of_CheA_protein_activity__CheW	9
WASECA_FRM_SOIL_READ_1557448883	D_tyrosyl_tRNA_Tyr__deacylase	9
WASECA_FRM_SOIL_READ_1557448478	Adenylosuccinate_lyase__EC_4.3.2.2	9
WASECA_FRM_SOIL_READ_1557448469	Not_assigned	9
WASECA_FRM_SOIL_READ_1557448286	Transcriptional_repressor_of_aga_operon	9
WASECA_FRM_SOIL_READ_1557448124	No_hits	9
WASECA_FRM_SOIL_READ_1557447085	Predicted_rhamnose_oligosaccharide_ABC_transport_system__permease_component_2	9
WASECA_FRM_SOIL_READ_1557447027	Not_assigned	9
WASECA_FRM_SOIL_READ_1557447025	Transcriptional_regulator_of_the_arabinose_operon_in_Shewanella__GntR_family	9
WASECA_FRM_SOIL_READ_1557446776	Uracil_phosphoribosyltransferase__EC_2.4.2.9	9
WASECA_FRM_SOIL_READ_1557446390	Septum_formation_protein_Maf	9
WASECA_FRM_SOIL_READ_1557445925	Not_assigned	9
WASECA_FRM_SOIL_READ_1557444196	LSU_ribosomal_protein_L17p	9
WASECA_FRM_SOIL_READ_1557443524	NADH_ubiquinone_oxidoreductase_chain_B__EC_1.6.5.3	9
WASECA_FRM_SOIL_READ_1557441404	UDP_N_acetylmuramate__alanine_ligase__EC_6.3.2.8	9
WASECA_FRM_SOIL_READ_1557440589	Not_assigned	9
WASECA_FRM_SOIL_READ_1557440437	Not_assigned	9
WASECA_FRM_SOIL_READ_1557439950	Two_component_system_response_regulator	9
WASECA_FRM_SOIL_READ_1557438695	Rubrerythrin	9
WASECA_FRM_SOIL_READ_1557438602	DNA_polymerase_IV__EC_2.7.7.7	9
WASECA_FRM_SOIL_READ_1557438107	Thiol_peroxidase__Bcp_type__EC_1.11.1.15	9
WASECA_FRM_SOIL_READ_1557438034	Autolysis_response_regulater_LytR	9
WASECA_FRM_SOIL_READ_1557437965	Multiple_sugar_ABC_transporter__membrane_spanning_permease_protein_MsmF	9
WASECA_FRM_SOIL_READ_1557437848	Recombination_protein_RecR	9
WASECA_FRM_SOIL_READ_1557437702	Excinuclease_ABC_subunit_C	9
WASECA_FRM_SOIL_READ_1557437524	Copper_sensing_two_component_system_response_regulator_CusR	9
WASECA_FRM_SOIL_READ_1557436858	Two_component_system_response_regulator	9
WASECA_FRM_SOIL_READ_1557436823	Chromosome_partition_protein_smc	9
WASECA_FRM_SOIL_READ_1557436794	Not_assigned	9
WASECA_FRM_SOIL_READ_1557436641	SSU_ribosomal_protein_S13p__S18e	9
WASECA_FRM_SOIL_READ_1557435845	Not_assigned	9
WASECA_FRM_SOIL_READ_1557435648	Not_assigned	9
WASECA_FRM_SOIL_READ_1557435641	Not_assigned	9
WASECA_FRM_SOIL_READ_1557435175	Lipoate_synthase	9
WASECA_FRM_SOIL_READ_1557433886	Peptide_deformylase__EC_3.5.1.88	9
WASECA_FRM_SOIL_READ_1557433553	Transcription_repressor_of_multidrug_efflux_pump_acrAB_operon__TetR__AcrR__family	9
WASECA_FRM_SOIL_READ_1557432775	Not_assigned	9
WASECA_FRM_SOIL_READ_1557432126	LSU_ribosomal_protein_L33p	9
WASECA_FRM_SOIL_READ_1557432062	LSU_ribosomal_protein_L36p	9
WASECA_FRM_SOIL_READ_1557431417	Glycerol_kinase__EC_2.7.1.30	9
WASECA_FRM_SOIL_READ_1557430302	Branched_chain_amino_acid_aminotransferase__EC_2.6.1.42	9
WASECA_FRM_SOIL_READ_1557429508	Not_assigned	9
WASECA_FRM_SOIL_READ_1557428978	Imidazole_glycerol_phosphate_synthase_cyclase_subunit__EC_4.1.3._	9
WASECA_FRM_SOIL_READ_1557428351	Transcriptional_activator_protein_CopR	9
WASECA_FRM_SOIL_READ_1557427932	Acriflavin_resistance_protein	9
WASECA_FRM_SOIL_READ_1557427624	Not_assigned	9
WASECA_FRM_SOIL_READ_1557426979	LSU_ribosomal_protein_L17p	9
WASECA_FRM_SOIL_READ_1557426473	Not_assigned	9
WASECA_FRM_SOIL_READ_1557425750	Succinyl_CoA_ligase__ADP_forming__alpha_chain__EC_6.2.1.5	9
WASECA_FRM_SOIL_READ_1557425633	Pyrimidine_operon_regulatory_protein_PyrR	9
WASECA_FRM_SOIL_READ_1557425218	Dihydropteroate_synthase__EC_2.5.1.15	9
WASECA_FRM_SOIL_READ_1557425188	Cytochrome_oxidase_biogenesis_protein_Sco1_SenC_PrrC__putative_copper_metallochaperone	9
WASECA_FRM_SOIL_READ_1557425155	Beta_galactosidase__EC_3.2.1.23	9
WASECA_FRM_SOIL_READ_1557425087	2_C_methyl_D_erythritol_4_phosphate_cytidylyltransferase__EC_2.7.7.60	9
WASECA_FRM_SOIL_READ_1557424913	Octaprenyl_diphosphate_synthase__EC_2.5.1._	9
WASECA_FRM_SOIL_READ_1557424340	Homocitrate_synthase__EC_2.3.3.14	9
WASECA_FRM_SOIL_READ_1557424255	Not_assigned	9
WASECA_FRM_SOIL_READ_1557424237	Not_assigned	9
WASECA_FRM_SOIL_READ_1557424192	Rrf2_family_transcriptional_regulator	9
WASECA_FRM_SOIL_READ_1557424147	cAMP_binding_proteins___catabolite_gene_activator_and_regulatory_subunit_of_cAMP_dependent_protein_kinases	9
WASECA_FRM_SOIL_READ_1557423959	Pterin_4_alpha_carbinolamine_dehydratase__EC_4.2.1.96	9
WASECA_FRM_SOIL_READ_1557423846	Not_assigned	9
WASECA_FRM_SOIL_READ_1557423526	Arabinose_5_phosphate_isomerase__EC_5.3.1.13	9
WASECA_FRM_SOIL_READ_1557422836	Thymidine_phosphorylase__EC_2.4.2.4	9
WASECA_FRM_SOIL_READ_1557422774	No_hits	9
WASECA_FRM_SOIL_READ_1557422718	Not_assigned	9
WASECA_FRM_SOIL_READ_1557422494	Aspartate_semialdehyde_dehydrogenase__EC_1.2.1.11	9
WASECA_FRM_SOIL_READ_1557422206	Not_assigned	9
WASECA_FRM_SOIL_READ_1557421770	Not_assigned	9
WASECA_FRM_SOIL_READ_1557421352	Not_assigned	9
WASECA_FRM_SOIL_READ_1557420848	Protein_RtcB	9
WASECA_FRM_SOIL_READ_1557420813	Not_assigned	9
WASECA_FRM_SOIL_READ_1557420747	Not_assigned	9
WASECA_FRM_SOIL_READ_1557419886	Not_assigned	9
WASECA_FRM_SOIL_READ_1557419567	Tryptophan_synthase_alpha_chain__EC_4.2.1.20	9
WASECA_FRM_SOIL_READ_1557419267	Acetolactate_synthase_large_subunit__EC_2.2.1.6	9
WASECA_FRM_SOIL_READ_1557417822	Holliday_junction_DNA_helicase_RuvB	9
WASECA_FRM_SOIL_READ_1557417692	Thioredoxin	9
WASECA_FRM_SOIL_READ_1557417556	DnaJ_class_molecular_chaperone_CbpA	9
WASECA_FRM_SOIL_READ_1557417546	LSU_ribosomal_protein_L3p__L3e	9
WASECA_FRM_SOIL_READ_1557417363	Not_assigned	9
WASECA_FRM_SOIL_READ_1557417266	Outer_membrane_lipoprotein_omp16_precursor	9
WASECA_FRM_SOIL_READ_1557417155	Threonine_synthase__EC_4.2.3.1	9
WASECA_FRM_SOIL_READ_1557416525	2_isopropylmalate_synthase__EC_2.3.3.13	9
WASECA_FRM_SOIL_READ_1557416511	Two_component_system_response_regulator	9
WASECA_FRM_SOIL_READ_1557415775	Transcriptional_regulator__MerR_family	9
WASECA_FRM_SOIL_READ_1557415705	Not_assigned	9
WASECA_FRM_SOIL_READ_1557415478	Not_assigned	9
WASECA_FRM_SOIL_READ_1557415363	Not_assigned	9
WASECA_FRM_SOIL_READ_1557414246	Flagellar_hook_length_control_protein_FliK	9
WASECA_FRM_SOIL_READ_1557414194	RNA_polymerase_sigma_70_factor	9
WASECA_FRM_SOIL_READ_1557414054	tRNA_pseudouridine_synthase_A__EC_4.2.1.70	9
WASECA_FRM_SOIL_READ_1557413378	Transcription_antitermination_protein_NusG	9
WASECA_FRM_SOIL_READ_1557413079	Outer_membrane_lipoprotein_omp16_precursor	9
WASECA_FRM_SOIL_READ_1557412402	Not_assigned	9
WASECA_FRM_SOIL_READ_1557411953	Nitrate_nitrite_response_regulator_protein	9
WASECA_FRM_SOIL_READ_1557411883	SSU_ribosomal_protein_S4p__S9e	9
WASECA_FRM_SOIL_READ_1557411698	Not_assigned	9
WASECA_FRM_SOIL_READ_1557411516	3_oxoacyl__acyl_carrier_protein__reductase__EC_1.1.1.100	9
WASECA_FRM_SOIL_READ_1557411479	Not_assigned	9
WASECA_FRM_SOIL_READ_1557411229	Electron_transfer_flavoprotein_ubiquinone_oxidoreductase__EC_1.5.5.1	9
WASECA_FRM_SOIL_READ_1557411119	No_hits	9
WASECA_FRM_SOIL_READ_1557410116	Not_assigned	9
WASECA_FRM_SOIL_READ_1557409741	Not_assigned	9
WASECA_FRM_SOIL_READ_1557408529	Not_assigned	9
WASECA_FRM_SOIL_READ_1557408489	Not_assigned	9
WASECA_FRM_SOIL_READ_1557408463	Not_assigned	9
WASECA_FRM_SOIL_READ_1557408417	Thioredoxin	9
WASECA_FRM_SOIL_READ_1557408171	MutS_related_protein__family_1	9
WASECA_FRM_SOIL_READ_1557407785	TonB_dependent_receptor	9
WASECA_FRM_SOIL_READ_1557407239	DNA_polymerase_like_protein_PA0670	9
WASECA_FRM_SOIL_READ_1557406905	_NiFe__hydrogenase_nickel_incorporation_protein_HypA	9
WASECA_FRM_SOIL_READ_1557405582	Glucosamine__fructose_6_phosphate_aminotransferase__isomerizing___EC_2.6.1.16	9
WASECA_FRM_SOIL_READ_1557405473	Not_assigned	9
WASECA_FRM_SOIL_READ_1557405246	tRNA_Ile__lysidine_synthetase	9
WASECA_FRM_SOIL_READ_1557405135	Oligo_1_6_glucosidase__EC_3.2.1.10	9
WASECA_FRM_SOIL_READ_1557404489	Not_assigned	9
WASECA_FRM_SOIL_READ_1557403199	Flagellum_specific_ATP_synthase_FliI	9
WASECA_FRM_SOIL_READ_1557402959	No_hits	9
WASECA_FRM_SOIL_READ_1557402830	Transaldolase__EC_2.2.1.2	9
WASECA_FRM_SOIL_READ_1557402797	FIG000233__metal_dependent_hydrolase	9
WASECA_FRM_SOIL_READ_1557402205	3_oxoacyl__acyl_carrier_protein__synthase__KASIII__EC_2.3.1.41	9
WASECA_FRM_SOIL_READ_1557401829	Adenosylmethionine_8_amino_7_oxononanoate_aminotransferase__EC_2.6.1.62	9
WASECA_FRM_SOIL_READ_1557401620	Cysteine_desulfurase__EC_2.8.1.7	9
WASECA_FRM_SOIL_READ_1557401591	Geranyltranstransferase__farnesyldiphosphate_synthase___EC_2.5.1.10	9
WASECA_FRM_SOIL_READ_1557400878	Not_assigned	9
WASECA_FRM_SOIL_READ_1557400600	3_oxoacyl__acyl_carrier_protein__reductase__EC_1.1.1.100	9
WASECA_FRM_SOIL_READ_1557400586	D_alanine__D_alanine_ligase__EC_6.3.2.4	9
WASECA_FRM_SOIL_READ_1557399669	LSU_ribosomal_protein_L19p	9
WASECA_FRM_SOIL_READ_1557399664	Not_assigned	9
WASECA_FRM_SOIL_READ_1557398644	LSU_ribosomal_protein_L1p__L10Ae	9
WASECA_FRM_SOIL_READ_1557398611	Response_regulator_of_zinc_sigma_54_dependent_two_component_system	9
WASECA_FRM_SOIL_READ_1557398410	LSU_ribosomal_protein_L21p	9
WASECA_FRM_SOIL_READ_1557396924	Not_assigned	9
WASECA_FRM_SOIL_READ_1557396695	Not_assigned	9
WASECA_FRM_SOIL_READ_1557395645	Not_assigned	9
WASECA_FRM_SOIL_READ_1557394945	CDP_diacylglycerol__glycerol_3_phosphate_3_phosphatidyltransferase__EC_2.7.8.5	9
WASECA_FRM_SOIL_READ_1557394750	ATP_dependent_Clp_protease_proteolytic_subunit__EC_3.4.21.92	9
WASECA_FRM_SOIL_READ_1557394477	Not_assigned	9
WASECA_FRM_SOIL_READ_1557393672	Not_assigned	9
WASECA_FRM_SOIL_READ_1557393267	Pyridoxine_5__phosphate_synthase__EC_2.6.99.2	9
WASECA_FRM_SOIL_READ_1557393194	2_hydroxy_3_oxopropionate_reductase__EC_1.1.1.60	9
WASECA_FRM_SOIL_READ_1557392644	Not_assigned	9
WASECA_FRM_SOIL_READ_1557392319	Two_component_system_response_regulator	9
WASECA_FRM_SOIL_READ_1557390154	Not_assigned	9
WASECA_FRM_SOIL_READ_1557390150	Methylglutaconyl_CoA_hydratase__EC_4.2.1.18	9
WASECA_FRM_SOIL_READ_1557388050	Not_assigned	9
WASECA_FRM_SOIL_READ_1557387254	Not_assigned	9
WASECA_FRM_SOIL_READ_1557387205	No_hits	9
WASECA_FRM_SOIL_READ_1557385986	Nucleoside_triphosphate_pyrophosphohydrolase_MazG	9
WASECA_FRM_SOIL_READ_1557384331	Not_assigned	9
WASECA_FRM_SOIL_READ_1557382678	LSU_ribosomal_protein_L14p__L23e	9
WASECA_FRM_SOIL_READ_1557382367	Chaperone_protein_DnaJ	9
WASECA_FRM_SOIL_READ_1557381852	Electron_transfer_flavoprotein__alpha_subunit	9
WASECA_FRM_SOIL_READ_1557381729	Aspartate_carbamoyltransferase__EC_2.1.3.2	9
WASECA_FRM_SOIL_READ_1557381547	Mn_dependent_transcriptional_regulator_MntR	9
WASECA_FRM_SOIL_READ_1557379071	Not_assigned	9
WASECA_FRM_SOIL_READ_1557378635	Fumarylacetoacetate_hydrolase_family_protein	9
WASECA_FRM_SOIL_READ_1557378358	Not_assigned	9
WASECA_FRM_SOIL_READ_1557377360	Not_assigned	9
WASECA_FRM_SOIL_READ_1557377354	Succinate_dehydrogenase_cytochrome_b_556_subunit	9
WASECA_FRM_SOIL_READ_1557376267	Not_assigned	9
WASECA_FRM_SOIL_READ_1557373479	Not_assigned	9
WASECA_FRM_SOIL_READ_1557373333	Alcohol_dehydrogenase__EC_1.1.1.1	9
WASECA_FRM_SOIL_READ_1557372442	Adenylate_kinase__EC_2.7.4.3	9
WASECA_FRM_SOIL_READ_1557371520	Not_assigned	9
WASECA_FRM_SOIL_READ_1557371472	Phosphoribosylamine__glycine_ligase__EC_6.3.4.13	9
WASECA_FRM_SOIL_READ_1557370845	Not_assigned	9
WASECA_FRM_SOIL_READ_1557370142	Acetoacetyl_CoA_reductase__EC_1.1.1.36	9
WASECA_FRM_SOIL_READ_1557370107	Exodeoxyribonuclease_VII_small_subunit__EC_3.1.11.6	9
WASECA_FRM_SOIL_READ_1557369616	Porphobilinogen_synthase__EC_4.2.1.24	9
WASECA_FRM_SOIL_READ_1557369521	Ribulose_phosphate_3_epimerase__EC_5.1.3.1	9
WASECA_FRM_SOIL_READ_1557369191	3_oxoacyl__acyl_carrier_protein__reductase__EC_1.1.1.100	9
WASECA_FRM_SOIL_READ_1557369144	DNA_binding_protein_HU_beta	9
WASECA_FRM_SOIL_READ_1557368714	Not_assigned	9
WASECA_FRM_SOIL_READ_1557368013	Not_assigned	9
WASECA_FRM_SOIL_READ_1557367456	Not_assigned	9
WASECA_FRM_SOIL_READ_1557366986	Two_component_system_response_regulator	9
WASECA_FRM_SOIL_READ_1557366297	Recombination_protein_RecR	9
WASECA_FRM_SOIL_READ_1557366245	3_methyl_2_oxobutanoate_hydroxymethyltransferase__EC_2.1.2.11	9
WASECA_FRM_SOIL_READ_1557365437	Not_assigned	9
WASECA_FRM_SOIL_READ_1557365170	Phosphoribosylaminoimidazole_carboxylase_catalytic_subunit__EC_4.1.1.21	9
WASECA_FRM_SOIL_READ_1557364948	Not_assigned	9
WASECA_FRM_SOIL_READ_1557364819	SSU_ribosomal_protein_S13p__S18e	9
WASECA_FRM_SOIL_READ_1557363864	Not_assigned	9
WASECA_FRM_SOIL_READ_1557363799	LSU_ribosomal_protein_L11p__L12e	9
WASECA_FRM_SOIL_READ_1557362209	Glycolate_dehydrogenase__EC_1.1.99.14___iron_sulfur_subunit_GlcF	9
WASECA_FRM_SOIL_READ_1557362123	Heat_shock_protein_GrpE	9
WASECA_FRM_SOIL_READ_1557362070	Not_assigned	9
WASECA_FRM_SOIL_READ_1557362061	Acyl__acyl_carrier_protein___UDP_N_acetylglucosamine_O_acyltransferase__EC_2.3.1.129	9
WASECA_FRM_SOIL_READ_1557360728	Phosphoglyceromutase	9
WASECA_FRM_SOIL_READ_1557340564	Acetyl_CoA_acetyltransferase__EC_2.3.1.9	9
WASECA_FRM_SOIL_READ_1557340292	Flagellar_basal_body_rod_protein_FlgC	9
WASECA_FRM_SOIL_READ_1557339977	Not_assigned	9
WASECA_FRM_SOIL_READ_1557339569	Phosphoserine_aminotransferase__EC_2.6.1.52	9
WASECA_FRM_SOIL_READ_1557339269	Not_assigned	9
WASECA_FRM_SOIL_READ_1557339267	No_hits	9
WASECA_FRM_SOIL_READ_1557337776	YjeF_protein__function_unknown	9
WASECA_FRM_SOIL_READ_1557337296	Peptidyl_prolyl_cis_trans_isomerase_ppiA_precursor__EC_5.2.1.8	9
WASECA_FRM_SOIL_READ_1557336127	Not_assigned	9
WASECA_FRM_SOIL_READ_1557335356	Tetrapyrrole__Corrin_Porphyrin__methylase_family_protein_UPF0011	9
WASECA_FRM_SOIL_READ_1557334798	Flagellar_biosynthesis_protein_FliQ	9
WASECA_FRM_SOIL_READ_1557334553	GTPase_and_tRNA_U34_5_formylation_enzyme_TrmE	9
WASECA_FRM_SOIL_READ_1557333195	Not_assigned	9
WASECA_FRM_SOIL_READ_1557332466	DinG_family_ATP_dependent_helicase_YoaA	9
WASECA_FRM_SOIL_READ_1557331764	Not_assigned	9
WASECA_FRM_SOIL_READ_1557331562	Translation_elongation_factor_G	9
WASECA_FRM_SOIL_READ_1557330250	Lipid_A_export_ATP_binding_permease_protein_MsbA	9
WASECA_FRM_SOIL_READ_1557329959	Proposed_peptidoglycan_lipid_II_flippase_MurJ	9
WASECA_FRM_SOIL_READ_1557329799	Not_assigned	9
WASECA_FRM_SOIL_READ_1557328743	Beta_galactosidase__EC_3.2.1.23	9
WASECA_FRM_SOIL_READ_1557326482	Ethanolamine_utilization_protein_EutA	9
WASECA_FRM_SOIL_READ_1557325266	Phosphate_regulon_transcriptional_regulatory_protein_PhoB	9
WASECA_FRM_SOIL_READ_1557325240	YabJ__a_purine_regulatory_protein_and_member_of_the_highly_conserved_YjgF_family	9
WASECA_FRM_SOIL_READ_1557323291	Not_assigned	9
WASECA_FRM_SOIL_READ_1557322824	Not_assigned	9
WASECA_FRM_SOIL_READ_1557321092	Not_assigned	9
WASECA_FRM_SOIL_READ_1557320921	dTDP_glucose_4_6_dehydratase__EC_4.2.1.46	9
WASECA_FRM_SOIL_READ_1557320838	Not_assigned	9
WASECA_FRM_SOIL_READ_1557320627	Not_assigned	9
WASECA_FRM_SOIL_READ_1557320465	Biotin_carboxylase_of_acetyl_CoA_carboxylase__EC_6.3.4.14	9
WASECA_FRM_SOIL_READ_1557312900	NADH_ubiquinone_oxidoreductase_chain_G__EC_1.6.5.3	9
WASECA_FRM_SOIL_READ_1557312335	Not_assigned	9
WASECA_FRM_SOIL_READ_1557311475	Oligo_1_6_glucosidase__EC_3.2.1.10	9
WASECA_FRM_SOIL_READ_1557310727	Not_assigned	9
WASECA_FRM_SOIL_READ_1557310711	Not_assigned	9
WASECA_FRM_SOIL_READ_1557464711	Not_assigned	8
WASECA_FRM_SOIL_READ_1557464621	Not_assigned	8
WASECA_FRM_SOIL_READ_1557464490	Two_component_system_response_regulator	8
WASECA_FRM_SOIL_READ_1557463944	YjeF_protein__function_unknown	8
WASECA_FRM_SOIL_READ_1557463520	HflC_protein	8
WASECA_FRM_SOIL_READ_1557463480	Not_assigned	8
WASECA_FRM_SOIL_READ_1557463377	Thiol_peroxidase__Bcp_type__EC_1.11.1.15	8
WASECA_FRM_SOIL_READ_1557462710	ABC_type_nitrate_sulfonate_bicarbonate_transport_system__ATPase_component	8
WASECA_FRM_SOIL_READ_1557461541	Not_assigned	8
WASECA_FRM_SOIL_READ_1557461394	Not_assigned	8
WASECA_FRM_SOIL_READ_1557461382	Carbonic_anhydrase__EC_4.2.1.1	8
WASECA_FRM_SOIL_READ_1557460354	Orotate_phosphoribosyltransferase__EC_2.4.2.10	8
WASECA_FRM_SOIL_READ_1557459522	ATP_synthase_alpha_chain__EC_3.6.3.14	8
WASECA_FRM_SOIL_READ_1557459342	Not_assigned	8
WASECA_FRM_SOIL_READ_1557459111	Rod_shape_determining_protein_RodA	8
WASECA_FRM_SOIL_READ_1557458916	Not_assigned	8
WASECA_FRM_SOIL_READ_1557458072	Not_assigned	8
WASECA_FRM_SOIL_READ_1557457472	Site_specific_tyrosine_recombinase	8
WASECA_FRM_SOIL_READ_1557457307	Not_assigned	8
WASECA_FRM_SOIL_READ_1557457231	Branched_chain_acyl_CoA_dehydrogenase__EC_1.3.99.12	8
WASECA_FRM_SOIL_READ_1557457102	Aspartate_aminotransferase__EC_2.6.1.1	8
WASECA_FRM_SOIL_READ_1557457019	Aerobic_C4_dicarboxylate_transporter_for_fumarate__L_malate__D_malate__succunate	8
WASECA_FRM_SOIL_READ_1557456774	Not_assigned	8
WASECA_FRM_SOIL_READ_1557456577	fructose_response_regulator_of_fruA_and_EII_fructose_mannose	8
WASECA_FRM_SOIL_READ_1557456422	Glycerol_3_phosphate_dehydrogenase__NAD_P_____EC_1.1.1.94	8
WASECA_FRM_SOIL_READ_1557455692	DNA_mismatch_repair_protein_MutL	8
WASECA_FRM_SOIL_READ_1557454877	Peptidyl_prolyl_cis_trans_isomerase__EC_5.2.1.8	8
WASECA_FRM_SOIL_READ_1557454419	Seryl_tRNA_synthetase__EC_6.1.1.11	8
WASECA_FRM_SOIL_READ_1557453623	Enoyl__acyl_carrier_protein__reductase__NADPH___EC_1.3.1.10	8
WASECA_FRM_SOIL_READ_1557453449	3_oxoacyl__acyl_carrier_protein__reductase__EC_1.1.1.100	8
WASECA_FRM_SOIL_READ_1557452954	probable_iron_binding_protein_from_the_HesB_IscA_SufA_family_in_Nif_operon	8
WASECA_FRM_SOIL_READ_1557452365	Arabinose_5_phosphate_isomerase__EC_5.3.1.13	8
WASECA_FRM_SOIL_READ_1557452307	Not_assigned	8
WASECA_FRM_SOIL_READ_1557451476	Similar_to_phosphoglycolate_phosphatase__clustered_with_ubiquinone_biosynthesis_SAM_dependent_O_methyltransferase	8
WASECA_FRM_SOIL_READ_1557451357	Phosphatidylserine_decarboxylase__EC_4.1.1.65	8
WASECA_FRM_SOIL_READ_1557450657	DNA_recombination_and_repair_protein_RecF	8
WASECA_FRM_SOIL_READ_1557450207	AMP_nucleosidase__EC_3.2.2.4	8
WASECA_FRM_SOIL_READ_1557449639	Not_assigned	8
WASECA_FRM_SOIL_READ_1557447775	Not_assigned	8
WASECA_FRM_SOIL_READ_1557447341	Phosphoglycolate_phosphatase__EC_3.1.3.18	8
WASECA_FRM_SOIL_READ_1557447303	Septum_formation_protein_Maf	8
WASECA_FRM_SOIL_READ_1557446982	Dihydroxy_acid_dehydratase__EC_4.2.1.9	8
WASECA_FRM_SOIL_READ_1557446769	DNA_3_methyladenine_glycosylase_II__EC_3.2.2.21	8
WASECA_FRM_SOIL_READ_1557446567	Ribonuclease_BN__EC_3.1._._	8
WASECA_FRM_SOIL_READ_1557444154	Organic_hydroperoxide_resistance_protein	8
WASECA_FRM_SOIL_READ_1557443321	No_hits	8
WASECA_FRM_SOIL_READ_1557442919	Not_assigned	8
WASECA_FRM_SOIL_READ_1557441989	Dihydroorotase__EC_3.5.2.3	8
WASECA_FRM_SOIL_READ_1557441270	DNA_polymerase_I__EC_2.7.7.7	8
WASECA_FRM_SOIL_READ_1557441252	KdpE	8
WASECA_FRM_SOIL_READ_1557440111	Not_assigned	8
WASECA_FRM_SOIL_READ_1557439473	Not_assigned	8
WASECA_FRM_SOIL_READ_1557439458	SSU_ribosomal_protein_S4p__S9e	8
WASECA_FRM_SOIL_READ_1557439260	Single_stranded_DNA_binding_protein	8
WASECA_FRM_SOIL_READ_1557438806	Macrolide_export_ATP_binding_permease_protein_MacB__EC_3.6.3._	8
WASECA_FRM_SOIL_READ_1557438796	Sulfate_and_thiosulfate_binding_protein_CysP	8
WASECA_FRM_SOIL_READ_1557438689	Pyruvate_flavodoxin_oxidoreductase__EC_1.2.7._	8
WASECA_FRM_SOIL_READ_1557438212	Not_assigned	8
WASECA_FRM_SOIL_READ_1557437855	Not_assigned	8
WASECA_FRM_SOIL_READ_1557437724	Not_assigned	8
WASECA_FRM_SOIL_READ_1557436460	Not_assigned	8
WASECA_FRM_SOIL_READ_1557436163	Nicotinamidase__EC_3.5.1.19	8
WASECA_FRM_SOIL_READ_1557435926	Phosphoribosylaminoimidazole_carboxylase_catalytic_subunit__EC_4.1.1.21	8
WASECA_FRM_SOIL_READ_1557435429	Pyruvate_kinase__EC_2.7.1.40	8
WASECA_FRM_SOIL_READ_1557435394	Glutathione_S_transferase__EC_2.5.1.18	8
WASECA_FRM_SOIL_READ_1557434894	Heat_shock_protein_60_family_chaperone_GroEL	8
WASECA_FRM_SOIL_READ_1557434233	tRNA__Guanine37_N1___methyltransferase__EC_2.1.1.31	8
WASECA_FRM_SOIL_READ_1557434056	Not_assigned	8
WASECA_FRM_SOIL_READ_1557433228	GTP_binding_protein_TypA_BipA	8
WASECA_FRM_SOIL_READ_1557432638	Phosphate_transport_ATP_binding_protein_PstB__TC_3.A.1.7.1	8
WASECA_FRM_SOIL_READ_1557431279	Non_specific_DNA_binding_protein_Dps	8
WASECA_FRM_SOIL_READ_1557431255	2_hydroxy_3_oxopropionate_reductase__EC_1.1.1.60	8
WASECA_FRM_SOIL_READ_1557431225	Rubrerythrin	8
WASECA_FRM_SOIL_READ_1557430654	SSU_ribosomal_protein_S12p__S23e	8
WASECA_FRM_SOIL_READ_1557430291	Not_assigned	8
WASECA_FRM_SOIL_READ_1557429835	Methylcrotonyl_CoA_carboxylase_biotin_containing_subunit__EC_6.4.1.4	8
WASECA_FRM_SOIL_READ_1557429809	RNA_polymerase_sigma_factor_RpoE	8
WASECA_FRM_SOIL_READ_1557429310	tRNA__Guanine37_N1___methyltransferase__EC_2.1.1.31	8
WASECA_FRM_SOIL_READ_1557429115	Not_assigned	8
WASECA_FRM_SOIL_READ_1557428931	Not_assigned	8
WASECA_FRM_SOIL_READ_1557428445	Not_assigned	8
WASECA_FRM_SOIL_READ_1557428265	Not_assigned	8
WASECA_FRM_SOIL_READ_1557428209	Translation_elongation_factor_G	8
WASECA_FRM_SOIL_READ_1557427609	Not_assigned	8
WASECA_FRM_SOIL_READ_1557426948	Not_assigned	8
WASECA_FRM_SOIL_READ_1557426390	Not_assigned	8
WASECA_FRM_SOIL_READ_1557425108	Not_assigned	8
WASECA_FRM_SOIL_READ_1557424228	Not_assigned	8
WASECA_FRM_SOIL_READ_1557424181	RsbR__positive_regulator_of_sigma_B	8
WASECA_FRM_SOIL_READ_1557424118	Flagellar_hook_length_control_protein_FliK	8
WASECA_FRM_SOIL_READ_1557424098	Not_assigned	8
WASECA_FRM_SOIL_READ_1557423968	Not_assigned	8
WASECA_FRM_SOIL_READ_1557423818	Transcription_termination_protein_NusB	8
WASECA_FRM_SOIL_READ_1557423779	Not_assigned	8
WASECA_FRM_SOIL_READ_1557422843	D_tyrosyl_tRNA_Tyr__deacylase	8
WASECA_FRM_SOIL_READ_1557422545	Transcriptional_regulator__FUR_family	8
WASECA_FRM_SOIL_READ_1557422318	GatB_protein	8
WASECA_FRM_SOIL_READ_1557421922	Not_assigned	8
WASECA_FRM_SOIL_READ_1557421887	Glutamate_racemase__EC_5.1.1.3	8
WASECA_FRM_SOIL_READ_1557421477	Glutathione_synthetase__EC_6.3.2.3	8
WASECA_FRM_SOIL_READ_1557421379	SSU_ribosomal_protein_S12p__S23e	8
WASECA_FRM_SOIL_READ_1557421087	Citrate_synthase__si___EC_2.3.3.1	8
WASECA_FRM_SOIL_READ_1557420887	Predicted_zinc_binding_protein	8
WASECA_FRM_SOIL_READ_1557420884	Exonuclease_SbcC	8
WASECA_FRM_SOIL_READ_1557420714	Catechol_1_2_dioxygenase_1__EC_1.13.11.1	8
WASECA_FRM_SOIL_READ_1557420223	Aspartokinase__EC_2.7.2.4	8
WASECA_FRM_SOIL_READ_1557419914	Replicative_DNA_helicase__EC_3.6.1.____SA14_24	8
WASECA_FRM_SOIL_READ_1557419802	Not_assigned	8
WASECA_FRM_SOIL_READ_1557417973	Not_assigned	8
WASECA_FRM_SOIL_READ_1557417633	Not_assigned	8
WASECA_FRM_SOIL_READ_1557417587	Formyltetrahydrofolate_deformylase__EC_3.5.1.10	8
WASECA_FRM_SOIL_READ_1557417545	Two_component_system_response_regulator	8
WASECA_FRM_SOIL_READ_1557417480	DNA_ligase__EC_6.5.1.2	8
WASECA_FRM_SOIL_READ_1557417405	Not_assigned	8
WASECA_FRM_SOIL_READ_1557417009	SSU_ribosomal_protein_S17p__S11e	8
WASECA_FRM_SOIL_READ_1557416698	Two_component_system_response_regulator	8
WASECA_FRM_SOIL_READ_1557415587	Not_assigned	8
WASECA_FRM_SOIL_READ_1557414983	Not_assigned	8
WASECA_FRM_SOIL_READ_1557414362	LSU_ribosomal_protein_L28p	8
WASECA_FRM_SOIL_READ_1557412767	3_ketoacyl_CoA_thiolase__isoleucine_degradation___EC_2.3.1.16	8
WASECA_FRM_SOIL_READ_1557411844	Nitrogen_regulatory_protein_P_II	8
WASECA_FRM_SOIL_READ_1557411076	Not_assigned	8
WASECA_FRM_SOIL_READ_1557410690	Phosphoribosylformylglycinamidine_synthase__glutamine_amidotransferase_subunit__EC_6.3.5.3	8
WASECA_FRM_SOIL_READ_1557409999	Guanylate_kinase__EC_2.7.4.8	8
WASECA_FRM_SOIL_READ_1557409668	Predicted_transcriptional_regulator_of_N_Acetylglucosamine_utilization__GntR_family	8
WASECA_FRM_SOIL_READ_1557408690	Bacterioferritin	8
WASECA_FRM_SOIL_READ_1557408253	Not_assigned	8
WASECA_FRM_SOIL_READ_1557407900	Nitrite_sensitive_transcriptional_repressor_NsrR	8
WASECA_FRM_SOIL_READ_1557407491	Not_assigned	8
WASECA_FRM_SOIL_READ_1557407359	Rod_shape_determining_protein_MreB	8
WASECA_FRM_SOIL_READ_1557407247	Thiosulfate_reductase_cytochrome_B_subunit	8
WASECA_FRM_SOIL_READ_1557407059	LSU_ribosomal_protein_L15p__L27Ae	8
WASECA_FRM_SOIL_READ_1557406953	Pyridoxine_5__phosphate_synthase__EC_2.6.99.2	8
WASECA_FRM_SOIL_READ_1557406798	Methyltransferase__FkbM_family_protein	8
WASECA_FRM_SOIL_READ_1557406439	Ferrous_iron_transport_protein_B	8
WASECA_FRM_SOIL_READ_1557405238	Deoxyguanosinetriphosphate_triphosphohydrolase__EC_3.1.5.1	8
WASECA_FRM_SOIL_READ_1557405169	ATP_dependent_Clp_protease_proteolytic_subunit__EC_3.4.21.92	8
WASECA_FRM_SOIL_READ_1557405084	Ferric_uptake_regulation_protein_FUR	8
WASECA_FRM_SOIL_READ_1557403372	Glycine_cleavage_system_H_protein	8
WASECA_FRM_SOIL_READ_1557402714	Two_component_response_regulator_SA14_24	8
WASECA_FRM_SOIL_READ_1557402432	Acyl_CoA_dehydrogenase__short_chain_specific__EC_1.3.99.2	8
WASECA_FRM_SOIL_READ_1557400841	Not_assigned	8
WASECA_FRM_SOIL_READ_1557400452	Not_assigned	8
WASECA_FRM_SOIL_READ_1557400092	Recombination_protein_RecR	8
WASECA_FRM_SOIL_READ_1557400036	MotA_TolQ_ExbB_proton_channel_family_protein	8
WASECA_FRM_SOIL_READ_1557399700	Not_assigned	8
WASECA_FRM_SOIL_READ_1557399686	UDP_N_acetylmuramate__alanine_ligase__EC_6.3.2.8	8
WASECA_FRM_SOIL_READ_1557399166	Not_assigned	8
WASECA_FRM_SOIL_READ_1557399028	Transaldolase__EC_2.2.1.2	8
WASECA_FRM_SOIL_READ_1557398716	Transcription_antitermination_protein_NusG	8
WASECA_FRM_SOIL_READ_1557398406	Not_assigned	8
WASECA_FRM_SOIL_READ_1557397493	LSU_ribosomal_protein_L14p__L23e	8
WASECA_FRM_SOIL_READ_1557397401	Not_assigned	8
WASECA_FRM_SOIL_READ_1557396841	Not_assigned	8
WASECA_FRM_SOIL_READ_1557394448	FKBP_type_peptidyl_prolyl_cis_trans_isomerase_SlyD__EC_5.2.1.8	8
WASECA_FRM_SOIL_READ_1557394376	SSU_ribosomal_protein_S13p__S18e	8
WASECA_FRM_SOIL_READ_1557394354	Protein_of_unknown_function_DUF156	8
WASECA_FRM_SOIL_READ_1557393798	YabJ__a_purine_regulatory_protein_and_member_of_the_highly_conserved_YjgF_family	8
WASECA_FRM_SOIL_READ_1557393623	GMP_synthase__glutamine_hydrolyzing___EC_6.3.5.2	8
WASECA_FRM_SOIL_READ_1557393450	GatB_protein	8
WASECA_FRM_SOIL_READ_1557393437	Urease_accessory_protein_UreG	8
WASECA_FRM_SOIL_READ_1557392347	Not_assigned	8
WASECA_FRM_SOIL_READ_1557391825	Not_assigned	8
WASECA_FRM_SOIL_READ_1557391811	Ferredoxin	8
WASECA_FRM_SOIL_READ_1557391489	Programmed_cell_death_toxin_MazF	8
WASECA_FRM_SOIL_READ_1557391178	Not_assigned	8
WASECA_FRM_SOIL_READ_1557390321	G_T_U_mismatch_specific_uracil_thymine_DNA_glycosylase	8
WASECA_FRM_SOIL_READ_1557390299	Heat_shock_protein_60_family_chaperone_GroEL	8
WASECA_FRM_SOIL_READ_1557390182	SSU_ribosomal_protein_S5p__S2e	8
WASECA_FRM_SOIL_READ_1557389636	Not_assigned	8
WASECA_FRM_SOIL_READ_1557389233	L_lactate_dehydrogenase__EC_1.1.2.3	8
WASECA_FRM_SOIL_READ_1557388630	Molybdenum_cofactor_biosynthesis_protein_MoaC	8
WASECA_FRM_SOIL_READ_1557388362	SSU_ribosomal_protein_S13p__S18e	8
WASECA_FRM_SOIL_READ_1557387221	Macrolide_specific_efflux_protein_MacA	8
WASECA_FRM_SOIL_READ_1557387038	NADH_ubiquinone_oxidoreductase_chain_A__EC_1.6.5.3	8
WASECA_FRM_SOIL_READ_1557385997	Regulator_of_nucleoside_diphosphate_kinase	8
WASECA_FRM_SOIL_READ_1557385791	Possible_ring_opening_amidohydrolase_RutC_in_novel_pyrimidine_catabolism_pathway	8
WASECA_FRM_SOIL_READ_1557385656	Chaperone_protein_DnaJ	8
WASECA_FRM_SOIL_READ_1557385601	Not_assigned	8
WASECA_FRM_SOIL_READ_1557384254	Not_assigned	8
WASECA_FRM_SOIL_READ_1557383940	Ammonium_transporter	8
WASECA_FRM_SOIL_READ_1557383260	Ferredoxin	8
WASECA_FRM_SOIL_READ_1557382986	Single_stranded_DNA_binding_protein	8
WASECA_FRM_SOIL_READ_1557381965	Ribonuclease_HI__EC_3.1.26.4	8
WASECA_FRM_SOIL_READ_1557381156	Cell_division_trigger_factor__EC_5.2.1.8	8
WASECA_FRM_SOIL_READ_1557379970	Chaperone_protein_HtpG	8
WASECA_FRM_SOIL_READ_1557378157	Not_assigned	8
WASECA_FRM_SOIL_READ_1557377859	Not_assigned	8
WASECA_FRM_SOIL_READ_1557377689	3_isopropylmalate_dehydratase_large_subunit__EC_4.2.1.33	8
WASECA_FRM_SOIL_READ_1557377532	Carbonic_anhydrase__EC_4.2.1.1	8
WASECA_FRM_SOIL_READ_1557376750	Septum_formation_protein_Maf	8
WASECA_FRM_SOIL_READ_1557375650	dTDP_glucose_4_6_dehydratase__EC_4.2.1.46	8
WASECA_FRM_SOIL_READ_1557375341	Not_assigned	8
WASECA_FRM_SOIL_READ_1557374697	Predicted_transcriptional_regulator_of_N_Acetylglucosamine_utilization__GntR_family	8
WASECA_FRM_SOIL_READ_1557374166	Ketol_acid_reductoisomerase__EC_1.1.1.86	8
WASECA_FRM_SOIL_READ_1557373254	Two_component_system_response_regulator	8
WASECA_FRM_SOIL_READ_1557370424	Putative_3_hydroxyacyl_coa_dehydrogenase	8
WASECA_FRM_SOIL_READ_1557370030	Phosphoenolpyruvate_synthase__EC_2.7.9.2	8
WASECA_FRM_SOIL_READ_1557369979	Phosphoribosylformylglycinamidine_synthase__glutamine_amidotransferase_subunit__EC_6.3.5.3	8
WASECA_FRM_SOIL_READ_1557369269	YabJ__a_purine_regulatory_protein_and_member_of_the_highly_conserved_YjgF_family	8
WASECA_FRM_SOIL_READ_1557368652	Ribonuclease_PH__EC_2.7.7.56	8
WASECA_FRM_SOIL_READ_1557368649	Not_assigned	8
WASECA_FRM_SOIL_READ_1557368548	Glutathione_S_transferase__unnamed_subgroup__EC_2.5.1.18	8
WASECA_FRM_SOIL_READ_1557368418	DNA_polymerase_III_delta_prime_subunit__EC_2.7.7.7	8
WASECA_FRM_SOIL_READ_1557367254	DNA_repair_protein_RadC	8
WASECA_FRM_SOIL_READ_1557364704	Not_assigned	8
WASECA_FRM_SOIL_READ_1557363982	Not_assigned	8
WASECA_FRM_SOIL_READ_1557363314	Not_assigned	8
WASECA_FRM_SOIL_READ_1557363063	Not_assigned	8
WASECA_FRM_SOIL_READ_1557362208	Phosphoglycolate_phosphatase__EC_3.1.3.18	8
WASECA_FRM_SOIL_READ_1557361966	Regulator_of_nucleoside_diphosphate_kinase	8
WASECA_FRM_SOIL_READ_1557361808	Branched_chain_acyl_CoA_dehydrogenase__EC_1.3.99.12	8
WASECA_FRM_SOIL_READ_1557361379	Thioredoxin_reductase__EC_1.8.1.9	8
WASECA_FRM_SOIL_READ_1557360495	Not_assigned	8
WASECA_FRM_SOIL_READ_1557360371	Two_component_system_response_regulator	8
WASECA_FRM_SOIL_READ_1557359854	Not_assigned	8
WASECA_FRM_SOIL_READ_1557359594	UPF0269_protein_yggX	8
WASECA_FRM_SOIL_READ_1557340878	Cell_division_transporter__ATP_binding_protein_FtsE__TC_3.A.5.1.1	8
WASECA_FRM_SOIL_READ_1557340869	Not_assigned	8
WASECA_FRM_SOIL_READ_1557340120	RNA_polymerase_sigma_factor_RpoE	8
WASECA_FRM_SOIL_READ_1557340017	DnaJ_class_molecular_chaperone_CbpA	8
WASECA_FRM_SOIL_READ_1557338737	Holliday_junction_DNA_helicase_RuvA	8
WASECA_FRM_SOIL_READ_1557338576	Magnesium_and_cobalt_efflux_protein_CorC	8
WASECA_FRM_SOIL_READ_1557338509	Not_assigned	8
WASECA_FRM_SOIL_READ_1557335613	Two_component_system_response_regulator	8
WASECA_FRM_SOIL_READ_1557334507	Not_assigned	8
WASECA_FRM_SOIL_READ_1557333785	Not_assigned	8
WASECA_FRM_SOIL_READ_1557333608	Not_assigned	8
WASECA_FRM_SOIL_READ_1557333566	DNA_polymerase_III_delta_subunit__EC_2.7.7.7	8
WASECA_FRM_SOIL_READ_1557333390	Gluconolactonase__EC_3.1.1.17	8
WASECA_FRM_SOIL_READ_1557333000	6_7_dimethyl_8_ribityllumazine_synthase__EC_2.5.1.9	8
WASECA_FRM_SOIL_READ_1557332956	Flagellar_motor_rotation_protein_MotB	8
WASECA_FRM_SOIL_READ_1557332848	Peptidyl_prolyl_cis_trans_isomerase__EC_5.2.1.8	8
WASECA_FRM_SOIL_READ_1557332699	Not_assigned	8
WASECA_FRM_SOIL_READ_1557331906	Not_assigned	8
WASECA_FRM_SOIL_READ_1557331529	Not_assigned	8
WASECA_FRM_SOIL_READ_1557330300	Exonuclease_SbcC	8
WASECA_FRM_SOIL_READ_1557330207	TldD_family_protein__Actinobacterial_subgroup	8
WASECA_FRM_SOIL_READ_1557330100	Translation_initiation_factor_2	8
WASECA_FRM_SOIL_READ_1557330024	Not_assigned	8
WASECA_FRM_SOIL_READ_1557328912	ATP_dependent_protease_La__EC_3.4.21.53__Type_II	8
WASECA_FRM_SOIL_READ_1557328813	LSU_ribosomal_protein_L35p	8
WASECA_FRM_SOIL_READ_1557328596	Not_assigned	8
WASECA_FRM_SOIL_READ_1557327747	Not_assigned	8
WASECA_FRM_SOIL_READ_1557326874	Not_assigned	8
WASECA_FRM_SOIL_READ_1557326723	UDP_2_3_diacylglucosamine_hydrolase__EC_3.6.1._	8
WASECA_FRM_SOIL_READ_1557326564	Not_assigned	8
WASECA_FRM_SOIL_READ_1557326445	Not_assigned	8
WASECA_FRM_SOIL_READ_1557325769	Not_assigned	8
WASECA_FRM_SOIL_READ_1557324190	Not_assigned	8
WASECA_FRM_SOIL_READ_1557324057	6_7_dimethyl_8_ribityllumazine_synthase__EC_2.5.1.9	8
WASECA_FRM_SOIL_READ_1557323113	SSU_ribosomal_protein_S20p	8
WASECA_FRM_SOIL_READ_1557323013	NAD_P__transhydrogenase_alpha_subunit__EC_1.6.1.2	8
WASECA_FRM_SOIL_READ_1557322871	Translation_elongation_factor_P	8
WASECA_FRM_SOIL_READ_1557321866	Purine_nucleotide_synthesis_repressor	8
WASECA_FRM_SOIL_READ_1557320452	LSU_ribosomal_protein_L13p__L13Ae	8
WASECA_FRM_SOIL_READ_1557314673	SSU_ribosomal_protein_S17p__S11e	8
WASECA_FRM_SOIL_READ_1557464469	Not_assigned	7
WASECA_FRM_SOIL_READ_1557464352	GTP_pyrophosphokinase__EC_2.7.6.5____p_ppGpp_synthetase_I	7
WASECA_FRM_SOIL_READ_1557464198	Superoxide_dismutase__Fe___EC_1.15.1.1	7
WASECA_FRM_SOIL_READ_1557463505	Trehalose_synthase__EC_5.4.99.16	7
WASECA_FRM_SOIL_READ_1557463208	Chemotaxis_regulator___transmits_chemoreceptor_signals_to_flagelllar_motor_components_CheY	7
WASECA_FRM_SOIL_READ_1557463135	Chaperone_protein_DnaK	7
WASECA_FRM_SOIL_READ_1557462034	Quinone_oxidoreductase__EC_1.6.5.5	7
WASECA_FRM_SOIL_READ_1557461600	GTP_binding_protein_TypA_BipA	7
WASECA_FRM_SOIL_READ_1557460900	Chaperone_protein_DnaJ	7
WASECA_FRM_SOIL_READ_1557460823	Not_assigned	7
WASECA_FRM_SOIL_READ_1557460549	Peptidyl_prolyl_cis_trans_isomerase_ppiA_precursor__EC_5.2.1.8	7
WASECA_FRM_SOIL_READ_1557460439	SSU_ribosomal_protein_S5p__S2e	7
WASECA_FRM_SOIL_READ_1557460028	GTP_binding_and_nucleic_acid_binding_protein_YchF	7
WASECA_FRM_SOIL_READ_1557459742	Not_assigned	7
WASECA_FRM_SOIL_READ_1557459653	Not_assigned	7
WASECA_FRM_SOIL_READ_1557459468	Thioredoxin_reductase__EC_1.8.1.9	7
WASECA_FRM_SOIL_READ_1557459134	Transcriptional_regulator_BkdR_of_isoleucine_and_valine_catabolism_operon	7
WASECA_FRM_SOIL_READ_1557458966	Isocitrate_dehydrogenase__NAD___EC_1.1.1.41	7
WASECA_FRM_SOIL_READ_1557458955	Not_assigned	7
WASECA_FRM_SOIL_READ_1557458934	Not_assigned	7
WASECA_FRM_SOIL_READ_1557458447	Pantoate__beta_alanine_ligase__EC_6.3.2.1	7
WASECA_FRM_SOIL_READ_1557458194	Not_assigned	7
WASECA_FRM_SOIL_READ_1557457935	Molybdenum_cofactor_biosynthesis_protein_MoaB	7
WASECA_FRM_SOIL_READ_1557456763	2_Keto_3_deoxy_D_manno_octulosonate_8_phosphate_synthase__EC_2.5.1.55	7
WASECA_FRM_SOIL_READ_1557456404	Anaerobic_dehydrogenases__typically_selenocysteine_containing	7
WASECA_FRM_SOIL_READ_1557454946	ATP_dependent_protease_HslV__EC_3.4.25._	7
WASECA_FRM_SOIL_READ_1557454865	Transcriptional_regulatory_protein_UhpA	7
WASECA_FRM_SOIL_READ_1557454407	LSU_ribosomal_protein_L17p	7
WASECA_FRM_SOIL_READ_1557453186	Not_assigned	7
WASECA_FRM_SOIL_READ_1557453092	N_Acetyl_D_glucosamine_ABC_transport_system__permease_protein_2	7
WASECA_FRM_SOIL_READ_1557453071	Flagellar_motor_switch_protein_FliG	7
WASECA_FRM_SOIL_READ_1557452860	Manganese_superoxide_dismutase__EC_1.15.1.1	7
WASECA_FRM_SOIL_READ_1557452810	Not_assigned	7
WASECA_FRM_SOIL_READ_1557452296	LSU_ribosomal_protein_L5p__L11e	7
WASECA_FRM_SOIL_READ_1557452122	Ribosomal_protein_L7p_serine_acetyltransferase	7
WASECA_FRM_SOIL_READ_1557451539	Not_assigned	7
WASECA_FRM_SOIL_READ_1557451231	3_oxoacyl__acyl_carrier_protein__reductase__EC_1.1.1.100	7
WASECA_FRM_SOIL_READ_1557450705	Not_assigned	7
WASECA_FRM_SOIL_READ_1557450701	Not_assigned	7
WASECA_FRM_SOIL_READ_1557450532	Not_assigned	7
WASECA_FRM_SOIL_READ_1557450355	Two_component_system_response_regulator	7
WASECA_FRM_SOIL_READ_1557450238	Enoyl__acyl_carrier_protein__reductase__NADH___EC_1.3.1.9	7
WASECA_FRM_SOIL_READ_1557449119	Phosphoheptose_isomerase_1__EC_5.3.1._	7
WASECA_FRM_SOIL_READ_1557448947	Not_assigned	7
WASECA_FRM_SOIL_READ_1557448937	Not_assigned	7
WASECA_FRM_SOIL_READ_1557448312	Not_assigned	7
WASECA_FRM_SOIL_READ_1557448131	tRNA_pseudouridine_synthase_A__EC_4.2.1.70	7
WASECA_FRM_SOIL_READ_1557448076	Transcription_repressor_of_tripartite_multidrug_resistance_system	7
WASECA_FRM_SOIL_READ_1557447282	Ribonuclease_HI__EC_3.1.26.4	7
WASECA_FRM_SOIL_READ_1557447098	Not_assigned	7
WASECA_FRM_SOIL_READ_1557446833	Not_assigned	7
WASECA_FRM_SOIL_READ_1557446792	Not_assigned	7
WASECA_FRM_SOIL_READ_1557446326	Not_assigned	7
WASECA_FRM_SOIL_READ_1557445881	ATP_dependent_protease_HslV__EC_3.4.25._	7
WASECA_FRM_SOIL_READ_1557445221	Pyridoxamine_5__phosphate_oxidase__EC_1.4.3.5	7
WASECA_FRM_SOIL_READ_1557443225	Pyridoxine_5__phosphate_synthase__EC_2.6.99.2	7
WASECA_FRM_SOIL_READ_1557442660	Signal_peptidase_I	7
WASECA_FRM_SOIL_READ_1557442308	Not_assigned	7
WASECA_FRM_SOIL_READ_1557441690	LSU_ribosomal_protein_L20p	7
WASECA_FRM_SOIL_READ_1557441619	Fumarate_hydratase_class_II__EC_4.2.1.2	7
WASECA_FRM_SOIL_READ_1557441406	Rrf2_family_transcriptional_regulator	7
WASECA_FRM_SOIL_READ_1557441114	Hypoxanthine_guanine_phosphoribosyltransferase__EC_2.4.2.8	7
WASECA_FRM_SOIL_READ_1557440735	Type_IV_pilin_PilA	7
WASECA_FRM_SOIL_READ_1557440240	SSU_ribosomal_protein_S3p__S3e	7
WASECA_FRM_SOIL_READ_1557440216	Heat_shock_protein_60_family_chaperone_GroEL	7
WASECA_FRM_SOIL_READ_1557440157	Deoxyribose_phosphate_aldolase__EC_4.1.2.4	7
WASECA_FRM_SOIL_READ_1557440017	Not_assigned	7
WASECA_FRM_SOIL_READ_1557439188	NADH_ubiquinone_oxidoreductase_chain_K__EC_1.6.5.3	7
WASECA_FRM_SOIL_READ_1557438620	Excinuclease_ABC_subunit_B	7
WASECA_FRM_SOIL_READ_1557438462	Not_assigned	7
WASECA_FRM_SOIL_READ_1557438322	Chaperone_protein_DnaJ	7
WASECA_FRM_SOIL_READ_1557438024	Not_assigned	7
WASECA_FRM_SOIL_READ_1557437098	Septum_formation_protein_Maf	7
WASECA_FRM_SOIL_READ_1557436446	Not_assigned	7
WASECA_FRM_SOIL_READ_1557435941	Type_I_restriction_modification_system__restriction_subunit_R__EC_3.1.21.3	7
WASECA_FRM_SOIL_READ_1557435868	Not_assigned	7
WASECA_FRM_SOIL_READ_1557435781	D_3_phosphoglycerate_dehydrogenase__EC_1.1.1.95	7
WASECA_FRM_SOIL_READ_1557435673	Not_assigned	7
WASECA_FRM_SOIL_READ_1557431974	heterodisulfide_reductase__subunit_A_methylviologen_reducing_hydrogenase__subunit_delta	7
WASECA_FRM_SOIL_READ_1557431272	Not_assigned	7
WASECA_FRM_SOIL_READ_1557431168	LSU_ribosomal_protein_L17p	7
WASECA_FRM_SOIL_READ_1557430146	Chromosome_partition_protein_smc	7
WASECA_FRM_SOIL_READ_1557430013	Not_assigned	7
WASECA_FRM_SOIL_READ_1557429534	Thiol_peroxidase__Bcp_type__EC_1.11.1.15	7
WASECA_FRM_SOIL_READ_1557429529	Triosephosphate_isomerase__EC_5.3.1.1	7
WASECA_FRM_SOIL_READ_1557429198	Not_assigned	7
WASECA_FRM_SOIL_READ_1557428860	Not_assigned	7
WASECA_FRM_SOIL_READ_1557428716	Ferrochelatase__protoheme_ferro_lyase__EC_4.99.1.1	7
WASECA_FRM_SOIL_READ_1557428409	Adenylate_cyclase__EC_4.6.1.1	7
WASECA_FRM_SOIL_READ_1557428275	LSU_ribosomal_protein_L2p__L8e	7
WASECA_FRM_SOIL_READ_1557427804	Not_assigned	7
WASECA_FRM_SOIL_READ_1557427008	Chemotaxis_regulator___transmits_chemoreceptor_signals_to_flagelllar_motor_components_CheY	7
WASECA_FRM_SOIL_READ_1557426251	Not_assigned	7
WASECA_FRM_SOIL_READ_1557426196	Purine_nucleoside_phosphorylase__EC_2.4.2.1	7
WASECA_FRM_SOIL_READ_1557426101	Heat_shock_protein_60_family_co_chaperone_GroES	7
WASECA_FRM_SOIL_READ_1557425669	Not_assigned	7
WASECA_FRM_SOIL_READ_1557425228	Not_assigned	7
WASECA_FRM_SOIL_READ_1557424790	Poly_3_hydroxyalkanoate__depolymerase	7
WASECA_FRM_SOIL_READ_1557424238	Translation_initiation_factor_2	7
WASECA_FRM_SOIL_READ_1557424229	Not_assigned	7
WASECA_FRM_SOIL_READ_1557424167	Not_assigned	7
WASECA_FRM_SOIL_READ_1557424040	3_oxoacyl__acyl_carrier_protein__reductase__EC_1.1.1.100	7
WASECA_FRM_SOIL_READ_1557423767	Not_assigned	7
WASECA_FRM_SOIL_READ_1557423275	Not_assigned	7
WASECA_FRM_SOIL_READ_1557421982	BarA_associated_response_regulator_UvrY____GacA___SirA	7
WASECA_FRM_SOIL_READ_1557421836	Not_assigned	7
WASECA_FRM_SOIL_READ_1557421718	Not_assigned	7
WASECA_FRM_SOIL_READ_1557421658	Not_assigned	7
WASECA_FRM_SOIL_READ_1557421613	Ribokinase__EC_2.7.1.15	7
WASECA_FRM_SOIL_READ_1557421442	Not_assigned	7
WASECA_FRM_SOIL_READ_1557421340	LSU_ribosomal_protein_L3p__L3e	7
WASECA_FRM_SOIL_READ_1557421260	Not_assigned	7
WASECA_FRM_SOIL_READ_1557421095	Two_component_system_response_regulator	7
WASECA_FRM_SOIL_READ_1557420949	Not_assigned	7
WASECA_FRM_SOIL_READ_1557419547	Large_conductance_mechanosensitive_channel	7
WASECA_FRM_SOIL_READ_1557419138	Translation_elongation_factor_P	7
WASECA_FRM_SOIL_READ_1557418842	Functional_role_page_for_TorCAD_operon_transcriptional_regulatory_protein_TorR	7
WASECA_FRM_SOIL_READ_1557418020	Glycogen_debranching_enzyme__EC_3.2.1._	7
WASECA_FRM_SOIL_READ_1557417842	Not_assigned	7
WASECA_FRM_SOIL_READ_1557417675	Not_assigned	7
WASECA_FRM_SOIL_READ_1557417627	Not_assigned	7
WASECA_FRM_SOIL_READ_1557417621	Type_IV_fimbrial_biogenesis_protein_PilY1	7
WASECA_FRM_SOIL_READ_1557417616	Beta_galactosidase__EC_3.2.1.23	7
WASECA_FRM_SOIL_READ_1557417472	Hydroxymethylpyrimidine_ABC_transporter__substrate_binding_component	7
WASECA_FRM_SOIL_READ_1557417423	GTPase_and_tRNA_U34_5_formylation_enzyme_TrmE	7
WASECA_FRM_SOIL_READ_1557417404	Not_assigned	7
WASECA_FRM_SOIL_READ_1557417193	SSU_ribosomal_protein_S9p__S16e	7
WASECA_FRM_SOIL_READ_1557416890	Not_assigned	7
WASECA_FRM_SOIL_READ_1557416816	Cell_division_protein_FtsI__Peptidoglycan_synthetase___EC_2.4.1.129	7
WASECA_FRM_SOIL_READ_1557416772	Fumarate_hydratase_class_II__EC_4.2.1.2	7
WASECA_FRM_SOIL_READ_1557416648	Copper_resistance_protein_D	7
WASECA_FRM_SOIL_READ_1557416220	SSU_ribosomal_protein_S15p__S13e	7
WASECA_FRM_SOIL_READ_1557415269	Not_assigned	7
WASECA_FRM_SOIL_READ_1557414276	Not_assigned	7
WASECA_FRM_SOIL_READ_1557414221	Zinc_transporter__ZIP_family	7
WASECA_FRM_SOIL_READ_1557413312	tRNA_pseudouridine_synthase_A__EC_4.2.1.70	7
WASECA_FRM_SOIL_READ_1557412668	Not_assigned	7
WASECA_FRM_SOIL_READ_1557412014	2_isopropylmalate_synthase__EC_2.3.3.13	7
WASECA_FRM_SOIL_READ_1557411826	N_methylhydantoinase_A__EC_3.5.2.14	7
WASECA_FRM_SOIL_READ_1557411787	Transmembrane_component_NikQ_of_energizing_module_of_nickel_ECF_transporter	7
WASECA_FRM_SOIL_READ_1557411645	GDP_L_fucose_synthetase__EC_1.1.1.271	7
WASECA_FRM_SOIL_READ_1557411360	LSU_ribosomal_protein_L25p	7
WASECA_FRM_SOIL_READ_1557411208	Succinate_dehydrogenase_iron_sulfur_protein__EC_1.3.99.1	7
WASECA_FRM_SOIL_READ_1557411146	Ribulose_phosphate_3_epimerase__EC_5.1.3.1	7
WASECA_FRM_SOIL_READ_1557411129	Putative_two_component_response_regulator	7
WASECA_FRM_SOIL_READ_1557410974	Large_conductance_mechanosensitive_channel	7
WASECA_FRM_SOIL_READ_1557409993	Not_assigned	7
WASECA_FRM_SOIL_READ_1557408099	YjeF_protein__function_unknown	7
WASECA_FRM_SOIL_READ_1557408006	Glutamate_synthase__NADPH__small_chain__EC_1.4.1.13	7
WASECA_FRM_SOIL_READ_1557407864	Orotate_phosphoribosyltransferase__EC_2.4.2.10	7
WASECA_FRM_SOIL_READ_1557407852	Not_assigned	7
WASECA_FRM_SOIL_READ_1557407636	DNA_polymerase_III_alpha_subunit__EC_2.7.7.7	7
WASECA_FRM_SOIL_READ_1557407428	Methionine_ABC_transporter_permease_protein	7
WASECA_FRM_SOIL_READ_1557407074	Not_assigned	7
WASECA_FRM_SOIL_READ_1557406891	Not_assigned	7
WASECA_FRM_SOIL_READ_1557405983	Not_assigned	7
WASECA_FRM_SOIL_READ_1557405912	Not_assigned	7
WASECA_FRM_SOIL_READ_1557405706	Cysteine_synthase__EC_2.5.1.47	7
WASECA_FRM_SOIL_READ_1557404035	Not_assigned	7
WASECA_FRM_SOIL_READ_1557403219	Not_assigned	7
WASECA_FRM_SOIL_READ_1557402873	Glutathione_S_transferase_family_protein	7
WASECA_FRM_SOIL_READ_1557402854	Not_assigned	7
WASECA_FRM_SOIL_READ_1557401018	Glutamate_synthase__NADPH__large_chain__EC_1.4.1.13	7
WASECA_FRM_SOIL_READ_1557399216	LSU_ribosomal_protein_L9p	7
WASECA_FRM_SOIL_READ_1557398860	SSU_ribosomal_protein_S18p	7
WASECA_FRM_SOIL_READ_1557398607	ADA_regulatory_protein	7
WASECA_FRM_SOIL_READ_1557396913	No_hits	7
WASECA_FRM_SOIL_READ_1557395777	ATP_dependent_DNA_helicase_RecQ	7
WASECA_FRM_SOIL_READ_1557394540	ATP_synthase_delta_chain__EC_3.6.3.14	7
WASECA_FRM_SOIL_READ_1557394017	Putative_chaperon_like_protein_Ycf39_for_quinone_binding_in_Photosystem_II	7
WASECA_FRM_SOIL_READ_1557393962	RNA_polymerase_sigma_54_factor_RpoN	7
WASECA_FRM_SOIL_READ_1557393489	SSU_ribosomal_protein_S2p__SAe	7
WASECA_FRM_SOIL_READ_1557392584	Sortase	7
WASECA_FRM_SOIL_READ_1557392253	Ribosomal_subunit_interface_protein	7
WASECA_FRM_SOIL_READ_1557392052	Polyphosphate_kinase__EC_2.7.4.1	7
WASECA_FRM_SOIL_READ_1557391335	Ribose_phosphate_pyrophosphokinase__EC_2.7.6.1	7
WASECA_FRM_SOIL_READ_1557391318	Not_assigned	7
WASECA_FRM_SOIL_READ_1557390981	Polyribonucleotide_nucleotidyltransferase__EC_2.7.7.8	7
WASECA_FRM_SOIL_READ_1557390714	Inosine_5__monophosphate_dehydrogenase__EC_1.1.1.205	7
WASECA_FRM_SOIL_READ_1557390390	6_phosphogluconate_dehydrogenase__decarboxylating__EC_1.1.1.44	7
WASECA_FRM_SOIL_READ_1557388240	Not_assigned	7
WASECA_FRM_SOIL_READ_1557387837	Not_assigned	7
WASECA_FRM_SOIL_READ_1557386372	Not_assigned	7
WASECA_FRM_SOIL_READ_1557385417	Not_assigned	7
WASECA_FRM_SOIL_READ_1557384421	Chromosomal_replication_initiator_protein_DnaA	7
WASECA_FRM_SOIL_READ_1557383614	Two_component_system_response_regulator_QseB	7
WASECA_FRM_SOIL_READ_1557383357	Phosphopantetheine_adenylyltransferase__EC_2.7.7.3	7
WASECA_FRM_SOIL_READ_1557382613	Uracil_phosphoribosyltransferase__EC_2.4.2.9	7
WASECA_FRM_SOIL_READ_1557382357	Ribose_operon_repressor	7
WASECA_FRM_SOIL_READ_1557381595	Not_assigned	7
WASECA_FRM_SOIL_READ_1557381487	NADH_ubiquinone_oxidoreductase_chain_H__EC_1.6.5.3	7
WASECA_FRM_SOIL_READ_1557379311	Putative_stomatin_prohibitin_family_membrane_protease_subunit_YbbK	7
WASECA_FRM_SOIL_READ_1557379129	LysR_family_transcriptional_regulator_YeiE	7
WASECA_FRM_SOIL_READ_1557376395	Formyltetrahydrofolate_deformylase__EC_3.5.1.10	7
WASECA_FRM_SOIL_READ_1557375770	Not_assigned	7
WASECA_FRM_SOIL_READ_1557375413	Not_assigned	7
WASECA_FRM_SOIL_READ_1557374379	Not_assigned	7
WASECA_FRM_SOIL_READ_1557374343	Exodeoxyribonuclease_III__EC_3.1.11.2	7
WASECA_FRM_SOIL_READ_1557374233	Not_assigned	7
WASECA_FRM_SOIL_READ_1557374071	Molybdopterin_biosynthesis_protein_MoeA	7
WASECA_FRM_SOIL_READ_1557372981	Ribosome_binding_factor_A	7
WASECA_FRM_SOIL_READ_1557372863	RNA_polymerase_sigma_factor_RpoE	7
WASECA_FRM_SOIL_READ_1557372798	Hydrogen_peroxide_inducible_genes_activator	7
WASECA_FRM_SOIL_READ_1557371617	Two_component_system_response_regulator	7
WASECA_FRM_SOIL_READ_1557371416	Sulfate_adenylyltransferase_subunit_1__EC_2.7.7.4	7
WASECA_FRM_SOIL_READ_1557370842	Not_assigned	7
WASECA_FRM_SOIL_READ_1557370148	Not_assigned	7
WASECA_FRM_SOIL_READ_1557369984	ATP_dependent_protease_HslV__EC_3.4.25._	7
WASECA_FRM_SOIL_READ_1557369954	ATP_dependent_Clp_protease_proteolytic_subunit__EC_3.4.21.92	7
WASECA_FRM_SOIL_READ_1557369469	Transcription_termination_protein_NusB	7
WASECA_FRM_SOIL_READ_1557367986	Site_specific_tyrosine_recombinase	7
WASECA_FRM_SOIL_READ_1557367730	Not_assigned	7
WASECA_FRM_SOIL_READ_1557367591	3_methyl_2_oxobutanoate_hydroxymethyltransferase__EC_2.1.2.11	7
WASECA_FRM_SOIL_READ_1557366119	SSU_ribosomal_protein_S13p__S18e	7
WASECA_FRM_SOIL_READ_1557365783	Butyryl_CoA_dehydrogenase__EC_1.3.99.2	7
WASECA_FRM_SOIL_READ_1557364302	Cell_division_protein_FtsJ	7
WASECA_FRM_SOIL_READ_1557363925	Agropine_transporter_ATP_binding_protein_AgtA	7
WASECA_FRM_SOIL_READ_1557363703	GTP_pyrophosphokinase__EC_2.7.6.5____p_ppGpp_synthetase_I	7
WASECA_FRM_SOIL_READ_1557362416	Response_regulator_of_zinc_sigma_54_dependent_two_component_system	7
WASECA_FRM_SOIL_READ_1557361747	Lipocalin_related_protein_and_Bos_Can_Equ_allergen	7
WASECA_FRM_SOIL_READ_1557360402	Cell_division_transporter__ATP_binding_protein_FtsE__TC_3.A.5.1.1	7
WASECA_FRM_SOIL_READ_1557340435	RNA_polymerase_sigma_factor_RpoE	7
WASECA_FRM_SOIL_READ_1557340352	Ribonuclease_PH__EC_2.7.7.56	7
WASECA_FRM_SOIL_READ_1557339687	Acetate_kinase__EC_2.7.2.1	7
WASECA_FRM_SOIL_READ_1557339595	Possible_ring_opening_amidohydrolase_RutC_in_novel_pyrimidine_catabolism_pathway	7
WASECA_FRM_SOIL_READ_1557339536	Cytochrome_c_oxidase_polypeptide_I__EC_1.9.3.1	7
WASECA_FRM_SOIL_READ_1557338727	No_hits	7
WASECA_FRM_SOIL_READ_1557338641	Not_assigned	7
WASECA_FRM_SOIL_READ_1557338565	Sorbitol_dehydrogenase__EC_1.1.1.14	7
WASECA_FRM_SOIL_READ_1557336599	Not_assigned	7
WASECA_FRM_SOIL_READ_1557336253	Not_assigned	7
WASECA_FRM_SOIL_READ_1557335692	Not_assigned	7
WASECA_FRM_SOIL_READ_1557335255	Not_assigned	7
WASECA_FRM_SOIL_READ_1557333102	2_Keto_3_deoxy_D_manno_octulosonate_8_phosphate_synthase__EC_2.5.1.55	7
WASECA_FRM_SOIL_READ_1557332845	Not_assigned	7
WASECA_FRM_SOIL_READ_1557331270	Ribosomal_protein_L7p_serine_acetyltransferase	7
WASECA_FRM_SOIL_READ_1557330663	Not_assigned	7
WASECA_FRM_SOIL_READ_1557328787	DinG_family_ATP_dependent_helicase_YoaA	7
WASECA_FRM_SOIL_READ_1557326804	Nitrogen_regulatory_protein_P_II	7
WASECA_FRM_SOIL_READ_1557326317	Not_assigned	7
WASECA_FRM_SOIL_READ_1557325027	Heat_shock_protein_GrpE	7
WASECA_FRM_SOIL_READ_1557321895	Not_assigned	7
WASECA_FRM_SOIL_READ_1557320970	Two_component_system_response_regulator	7
WASECA_FRM_SOIL_READ_1557316365	Aspartate_semialdehyde_dehydrogenase__EC_1.2.1.11	7
WASECA_FRM_SOIL_READ_1557314854	Asparagine_synthetase__glutamine_hydrolyzing___EC_6.3.5.4	7
WASECA_FRM_SOIL_READ_1557313700	Not_assigned	7
WASECA_FRM_SOIL_READ_1557312380	Not_assigned	7
WASECA_FRM_SOIL_READ_1557310165	Not_assigned	7
WASECA_FRM_SOIL_READ_1557309896	Deoxyuridine_5__triphosphate_nucleotidohydrolase__EC_3.6.1.23	7
WASECA_FRM_SOIL_READ_1557309526	Not_assigned	7
WASECA_FRM_SOIL_READ_1557463939	LSU_ribosomal_protein_L31p	6
WASECA_FRM_SOIL_READ_1557463570	Ribosomal_protein_S18p_alanine_acetyltransferase__EC_2.3.1._	6
WASECA_FRM_SOIL_READ_1557463553	2_Keto_3_deoxy_D_manno_octulosonate_8_phosphate_synthase__EC_2.5.1.55	6
WASECA_FRM_SOIL_READ_1557462395	Not_assigned	6
WASECA_FRM_SOIL_READ_1557460905	Protocatechuate_3_4_dioxygenase_beta_chain__EC_1.13.11.3	6
WASECA_FRM_SOIL_READ_1557460164	Not_assigned	6
WASECA_FRM_SOIL_READ_1557459110	D_galactonate_transporter	6
WASECA_FRM_SOIL_READ_1557459006	Not_assigned	6
WASECA_FRM_SOIL_READ_1557458092	Not_assigned	6
WASECA_FRM_SOIL_READ_1557457889	Anthranilate_phosphoribosyltransferase__EC_2.4.2.18	6
WASECA_FRM_SOIL_READ_1557457854	Predicted_regulator_PutR_for_proline_utilization__GntR_family	6
WASECA_FRM_SOIL_READ_1557457693	Dihydrolipoamide_acetyltransferase_component_of_pyruvate_dehydrogenase_complex__EC_2.3.1.12	6
WASECA_FRM_SOIL_READ_1557457377	Pyridoxine_5__phosphate_synthase__EC_2.6.99.2	6
WASECA_FRM_SOIL_READ_1557456690	Na____H____antiporter_subunit_A	6
WASECA_FRM_SOIL_READ_1557456489	CDP_diacylglycerol__serine_O_phosphatidyltransferase__EC_2.7.8.8	6
WASECA_FRM_SOIL_READ_1557456484	Thioredoxin	6
WASECA_FRM_SOIL_READ_1557455629	Flagellar_hook_associated_protein_FlgK	6
WASECA_FRM_SOIL_READ_1557452219	Not_assigned	6
WASECA_FRM_SOIL_READ_1557451788	Not_assigned	6
WASECA_FRM_SOIL_READ_1557451519	Glycine_cleavage_system_transcriptional_activator	6
WASECA_FRM_SOIL_READ_1557451235	SSU_ribosomal_protein_S12p__S23e	6
WASECA_FRM_SOIL_READ_1557450178	transcriptional_regulator_SoxR	6
WASECA_FRM_SOIL_READ_1557450105	Not_assigned	6
WASECA_FRM_SOIL_READ_1557450020	Acyl_carrier_protein_phosphodiesterase__EC_3.1.4.14	6
WASECA_FRM_SOIL_READ_1557449286	SSU_ribosomal_protein_S12p__S23e	6
WASECA_FRM_SOIL_READ_1557448798	Not_assigned	6
WASECA_FRM_SOIL_READ_1557448670	Not_assigned	6
WASECA_FRM_SOIL_READ_1557448565	LSU_ribosomal_protein_L1p__L10Ae	6
WASECA_FRM_SOIL_READ_1557448262	Translation_elongation_factor_G	6
WASECA_FRM_SOIL_READ_1557447422	RNA_polymerase_sigma_54_factor_RpoN	6
WASECA_FRM_SOIL_READ_1557447132	LSU_ribosomal_protein_L5p__L11e	6
WASECA_FRM_SOIL_READ_1557446784	Not_assigned	6
WASECA_FRM_SOIL_READ_1557444321	Thiol_peroxidase__Bcp_type__EC_1.11.1.15	6
WASECA_FRM_SOIL_READ_1557442974	Cytoplasmic_axial_filament_protein_CafA_and_Ribonuclease_G__EC_3.1.4._	6
WASECA_FRM_SOIL_READ_1557441879	Not_assigned	6
WASECA_FRM_SOIL_READ_1557440393	Not_assigned	6
WASECA_FRM_SOIL_READ_1557437622	Not_assigned	6
WASECA_FRM_SOIL_READ_1557436632	MotA_TolQ_ExbB_proton_channel_family_protein	6
WASECA_FRM_SOIL_READ_1557436630	Two_component_system_response_regulator	6
WASECA_FRM_SOIL_READ_1557436084	Imidazoleglycerol_phosphate_dehydratase__EC_4.2.1.19	6
WASECA_FRM_SOIL_READ_1557435533	Not_assigned	6
WASECA_FRM_SOIL_READ_1557434943	Not_assigned	6
WASECA_FRM_SOIL_READ_1557433832	NADH_ubiquinone_oxidoreductase_chain_A__EC_1.6.5.3	6
WASECA_FRM_SOIL_READ_1557433486	Not_assigned	6
WASECA_FRM_SOIL_READ_1557433282	Rubrerythrin	6
WASECA_FRM_SOIL_READ_1557432631	Ribulose_phosphate_3_epimerase__EC_5.1.3.1	6
WASECA_FRM_SOIL_READ_1557432229	UDP_glucose_4_epimerase__EC_5.1.3.2	6
WASECA_FRM_SOIL_READ_1557431068	Rubrerythrin	6
WASECA_FRM_SOIL_READ_1557430926	RNA_polymerase_sigma_factor_SigW	6
WASECA_FRM_SOIL_READ_1557430007	NADH_ubiquinone_oxidoreductase_chain_H__EC_1.6.5.3	6
WASECA_FRM_SOIL_READ_1557429992	Aromatic_ring_opening_dioxygenase	6
WASECA_FRM_SOIL_READ_1557429595	Heat_inducible_transcription_repressor_HrcA	6
WASECA_FRM_SOIL_READ_1557428593	Porphobilinogen_synthase__EC_4.2.1.24	6
WASECA_FRM_SOIL_READ_1557428370	Not_assigned	6
WASECA_FRM_SOIL_READ_1557428069	Type_cbb3_cytochrome_oxidase_biogenesis_protein_CcoI	6
WASECA_FRM_SOIL_READ_1557427604	LSU_ribosomal_protein_L20p	6
WASECA_FRM_SOIL_READ_1557426942	Ferredoxin	6
WASECA_FRM_SOIL_READ_1557425935	Flagellar_L_ring_protein_FlgH	6
WASECA_FRM_SOIL_READ_1557425823	Not_assigned	6
WASECA_FRM_SOIL_READ_1557425719	SSU_ribosomal_protein_S2p__SAe	6
WASECA_FRM_SOIL_READ_1557424830	Cell_division_protein_FtsZ__EC_3.4.24._	6
WASECA_FRM_SOIL_READ_1557424351	Nitrogen_regulatory_protein_P_II	6
WASECA_FRM_SOIL_READ_1557424303	Phosphate_transport_ATP_binding_protein_PstB__TC_3.A.1.7.1	6
WASECA_FRM_SOIL_READ_1557423965	Superoxide_dismutase__Cu_Zn__precursor__EC_1.15.1.1	6
WASECA_FRM_SOIL_READ_1557423924	Glucose_1_phosphate_thymidylyltransferase__EC_2.7.7.24	6
WASECA_FRM_SOIL_READ_1557423650	Not_assigned	6
WASECA_FRM_SOIL_READ_1557423239	Excinuclease_ABC_subunit_C	6
WASECA_FRM_SOIL_READ_1557422234	Not_assigned	6
WASECA_FRM_SOIL_READ_1557421917	Not_assigned	6
WASECA_FRM_SOIL_READ_1557421772	NADH_ubiquinone_oxidoreductase_chain_I__EC_1.6.5.3	6
WASECA_FRM_SOIL_READ_1557421524	3_oxoacyl__acyl_carrier_protein__synthase__KASII__EC_2.3.1.41	6
WASECA_FRM_SOIL_READ_1557420952	Not_assigned	6
WASECA_FRM_SOIL_READ_1557420754	Two_component_system_response_regulator	6
WASECA_FRM_SOIL_READ_1557420513	Ribulose_phosphate_3_epimerase__EC_5.1.3.1	6
WASECA_FRM_SOIL_READ_1557420348	L_lactate_dehydrogenase__EC_1.1.2.3	6
WASECA_FRM_SOIL_READ_1557420346	Not_assigned	6
WASECA_FRM_SOIL_READ_1557420249	Nicotinamidase__EC_3.5.1.19	6
WASECA_FRM_SOIL_READ_1557420244	D_beta_hydroxybutyrate_dehydrogenase__EC_1.1.1.30	6
WASECA_FRM_SOIL_READ_1557419646	Not_assigned	6
WASECA_FRM_SOIL_READ_1557417978	Hypothetical_nudix_hydrolase_YeaB	6
WASECA_FRM_SOIL_READ_1557417629	Not_assigned	6
WASECA_FRM_SOIL_READ_1557416718	Deoxyribonuclease_TatD	6
WASECA_FRM_SOIL_READ_1557416336	Iron_sulfur_cluster_assembly_scaffold_protein_IscU	6
WASECA_FRM_SOIL_READ_1557414893	ATP_dependent_RNA_helicase_RhlE	6
WASECA_FRM_SOIL_READ_1557414182	Ribosomal_RNA_small_subunit_methyltransferase_E__EC_2.1.1._	6
WASECA_FRM_SOIL_READ_1557413788	Not_assigned	6
WASECA_FRM_SOIL_READ_1557413654	Transcription_antitermination_protein_NusG	6
WASECA_FRM_SOIL_READ_1557412623	Nitrogen_regulatory_protein_P_II	6
WASECA_FRM_SOIL_READ_1557412350	Transcription_termination_protein_NusB	6
WASECA_FRM_SOIL_READ_1557410553	Acetoacetate_metabolism_regulatory_protein_AtoC	6
WASECA_FRM_SOIL_READ_1557410029	SSU_ribosomal_protein_S5p__S2e	6
WASECA_FRM_SOIL_READ_1557409930	Acyl_phosphate_glycerol_3_phosphate_O_acyltransferase_PlsY	6
WASECA_FRM_SOIL_READ_1557409926	Not_assigned	6
WASECA_FRM_SOIL_READ_1557409848	Phosphate_transport_system_regulatory_protein_PhoU	6
WASECA_FRM_SOIL_READ_1557408083	Not_assigned	6
WASECA_FRM_SOIL_READ_1557407910	ATP_synthase_B_chain__EC_3.6.3.14	6
WASECA_FRM_SOIL_READ_1557407832	Maltose_maltodextrin_ABC_transporter__permease_protein_MalG	6
WASECA_FRM_SOIL_READ_1557407610	Not_assigned	6
WASECA_FRM_SOIL_READ_1557407249	Nitrate_nitrite_transporter	6
WASECA_FRM_SOIL_READ_1557406489	Cytochrome_c_heme_lyase_subunit_CcmF	6
WASECA_FRM_SOIL_READ_1557405603	Not_assigned	6
WASECA_FRM_SOIL_READ_1557404469	Hypoxanthine_guanine_phosphoribosyltransferase__EC_2.4.2.8	6
WASECA_FRM_SOIL_READ_1557404233	Not_assigned	6
WASECA_FRM_SOIL_READ_1557403911	CDP_diacylglycerol__serine_O_phosphatidyltransferase__EC_2.7.8.8	6
WASECA_FRM_SOIL_READ_1557403649	Glucose_1_phosphate_adenylyltransferase__EC_2.7.7.27	6
WASECA_FRM_SOIL_READ_1557402171	Flagellar_motor_switch_protein_FliG	6
WASECA_FRM_SOIL_READ_1557401508	Not_assigned	6
WASECA_FRM_SOIL_READ_1557400191	Not_assigned	6
WASECA_FRM_SOIL_READ_1557394875	N_carbamoyl_L_amino_acid_hydrolase__EC_3.5.1.87	6
WASECA_FRM_SOIL_READ_1557394601	tRNA_guanine_transglycosylase__EC_2.4.2.29	6
WASECA_FRM_SOIL_READ_1557393412	Not_assigned	6
WASECA_FRM_SOIL_READ_1557393391	2_Keto_3_deoxy_D_manno_octulosonate_8_phosphate_synthase__EC_2.5.1.55	6
WASECA_FRM_SOIL_READ_1557391985	DNA_gyrase_subunit_B__EC_5.99.1.3	6
WASECA_FRM_SOIL_READ_1557391807	DNA_gyrase_subunit_B__EC_5.99.1.3	6
WASECA_FRM_SOIL_READ_1557390367	Phosphopantetheine_adenylyltransferase__EC_2.7.7.3	6
WASECA_FRM_SOIL_READ_1557389531	ATP_synthase_A_chain__EC_3.6.3.14	6
WASECA_FRM_SOIL_READ_1557388978	Not_assigned	6
WASECA_FRM_SOIL_READ_1557387902	Translation_elongation_factor_Tu	6
WASECA_FRM_SOIL_READ_1557387489	Not_assigned	6
WASECA_FRM_SOIL_READ_1557387406	Aspartyl_tRNA_synthetase__EC_6.1.1.12	6
WASECA_FRM_SOIL_READ_1557386516	Glycine_cleavage_system_transcriptional_activator	6
WASECA_FRM_SOIL_READ_1557385873	ATP_dependent_Clp_protease_adaptor_protein_ClpS	6
WASECA_FRM_SOIL_READ_1557385412	S__hydroxymethyl_glutathione_dehydrogenase__EC_1.1.1.284	6
WASECA_FRM_SOIL_READ_1557385275	Tryptophanase__EC_4.1.99.1	6
WASECA_FRM_SOIL_READ_1557383020	Phosphate_transport_ATP_binding_protein_PstB__TC_3.A.1.7.1	6
WASECA_FRM_SOIL_READ_1557382894	Not_assigned	6
WASECA_FRM_SOIL_READ_1557382798	NADH_dehydrogenase_subunit_2	6
WASECA_FRM_SOIL_READ_1557382265	Inorganic_pyrophosphatase__EC_3.6.1.1	6
WASECA_FRM_SOIL_READ_1557381723	N_acylamino_acid_racemase	6
WASECA_FRM_SOIL_READ_1557381383	Thiamine_monophosphate_kinase__EC_2.7.4.16	6
WASECA_FRM_SOIL_READ_1557380112	Not_assigned	6
WASECA_FRM_SOIL_READ_1557379496	Acetylornithine_aminotransferase__EC_2.6.1.11	6
WASECA_FRM_SOIL_READ_1557378421	Biotin_carboxylase_of_acetyl_CoA_carboxylase__EC_6.3.4.14	6
WASECA_FRM_SOIL_READ_1557377966	Not_assigned	6
WASECA_FRM_SOIL_READ_1557377766	Zinc_ABC_transporter__inner_membrane_permease_protein_ZnuB	6
WASECA_FRM_SOIL_READ_1557375936	Beta_ketoadipate_enol_lactone_hydrolase__EC_3.1.1.24	6
WASECA_FRM_SOIL_READ_1557374303	Not_assigned	6
WASECA_FRM_SOIL_READ_1557374277	Not_assigned	6
WASECA_FRM_SOIL_READ_1557370267	SSU_ribosomal_protein_S9p__S16e	6
WASECA_FRM_SOIL_READ_1557370145	Tryptophan_synthase_alpha_chain__EC_4.2.1.20	6
WASECA_FRM_SOIL_READ_1557370067	Not_assigned	6
[truncated: 273 more rows]
