# Supplementary material for: Adaptation to environmental factors shapes the organization of regulatory regions in microbial communities
Source: BMC Genomics. 2014 Oct 8;15(1):877. doi: 10.1186/1471-2164-15-877 (PMC4287501; doi:10.1186/1471-2164-15-877)
Supplement: Supplementary file 8 — Additional file 8: Table in CSV format listing the number of TFBSs identified for each promoter and the function assigned to the corresponding downstream coding region in Whale Falls. (CSV 151 KB) [file 12864_2014_6783_MOESM8_ESM.csv]

ID_read	Function	assigned	to	the	coding	region	Number	of	TFBS	found	in	the	promoter
NCBI_READ_1594439797	Not_assigned	24
NCBI_READ_1610197351	Peptidyl_prolyl_cis_trans_isomerase_ppiA_precursor__EC_5.2.1.8_	22
NCBI_READ_1593711917	Not_assigned	22
NCBI_READ_1593699372	Not_assigned	22
NCBI_READ_1593684111	Gamma_glutamyl_phosphate_reductase__EC_1.2.1.41_	21
NCBI_READ_1610180471	Arsenate_reductase__EC_1.20.4.1_	20
NCBI_READ_1594449978	GDSL_like_lipase_acylhydrolase	20
NCBI_READ_1594448129	LSU_ribosomal_protein_L28p	20
NCBI_READ_1593701768	Alkaline_phosphatase_synthesis_transcriptional_regulatory_protein_PhoP	20
NCBI_READ_1593693696	Acetylornithine_aminotransferase__EC_2.6.1.11_	20
NCBI_READ_1593687146	Not_assigned	20
NCBI_READ_1610198570	Formate_dehydrogenase_O_putative_subunit	19
NCBI_READ_1610180027	Not_assigned	19
NCBI_READ_1594447426	Not_assigned	19
NCBI_READ_1594444892	ATP_synthase_protein_I	19
NCBI_READ_1594442169	Dimethyladenosine_transferase__EC_2.1.1.__	19
NCBI_READ_1594422809	Cd_II__Pb_II__responsive_transcriptional_regulator	19
NCBI_READ_1594412960	Not_assigned	19
NCBI_READ_1593717064	SSU_ribosomal_protein_S21p	19
NCBI_READ_1593716318	NAD_dependent_glyceraldehyde_3_phosphate_dehydrogenase__EC_1.2.1.12_	19
NCBI_READ_1593713178	Anthranilate_synthase__aminase_component__EC_4.1.3.27_	19
NCBI_READ_1593704524	Transketolase__EC_2.2.1.1_	19
NCBI_READ_1593704102	Not_assigned	19
NCBI_READ_1593703813	NnrS_protein_involved_in_response_to_NO	19
NCBI_READ_1593701191	LSU_ribosomal_protein_L14p__L23e_	19
NCBI_READ_1593699534	N_linked_glycosylation_glycosyltransferase_PglG	19
NCBI_READ_1593691376	Pyridoxamine_5__phosphate_oxidase__EC_1.4.3.5_	19
NCBI_READ_1593688182	Not_assigned	19
NCBI_READ_1593684627	Von_Willebrand_factor_type_A_domain_protein__associated_with_Flp_pilus_assembly	19
NCBI_READ_1593683233	Acetolactate_synthase_large_subunit__EC_2.2.1.6_	19
NCBI_READ_1610205949	Membrane_protein_associated_with_methylmalonyl_CoA_decarboxylase	18
NCBI_READ_1610199485	Molybdenum_cofactor_biosynthesis_protein_MoaB	18
NCBI_READ_1610177797	Not_assigned	18
NCBI_READ_1594448478	Not_assigned	18
NCBI_READ_1594446484	Not_assigned	18
NCBI_READ_1594445069	LSU_ribosomal_protein_L14p__L23e_	18
NCBI_READ_1594434496	Pectin_degradation_protein_KdgF	18
NCBI_READ_1594434459	TonB_dependent_receptor	18
NCBI_READ_1594434310	Not_assigned	18
NCBI_READ_1594434126	Dihydrofolate_reductase__EC_1.5.1.3_	18
NCBI_READ_1594433728	internalin__putative	18
NCBI_READ_1594426861	Not_assigned	18
NCBI_READ_1594425613	Not_assigned	18
NCBI_READ_1594423603	Diaminopimelate_decarboxylase__EC_4.1.1.20_	18
NCBI_READ_1594421768	Non_specific_DNA_binding_protein_Dps	18
NCBI_READ_1594420681	Not_assigned	18
NCBI_READ_1594411192	Not_assigned	18
NCBI_READ_1593718603	Not_assigned	18
NCBI_READ_1593716256	Not_assigned	18
NCBI_READ_1593708195	Not_assigned	18
NCBI_READ_1610204491	Flp_pilus_assembly_protein__pilin_Flp	17
NCBI_READ_1610190437	Not_assigned	17
NCBI_READ_1610189622	GMP_synthase__glutamine_hydrolyzing___EC_6.3.5.2_	17
NCBI_READ_1610188955	Beta_galactosidase__EC_3.2.1.23_	17
NCBI_READ_1610186821	Not_assigned	17
NCBI_READ_1610185951	RNA_polymerase_sigma_70_factor	17
NCBI_READ_1610180098	Not_assigned	17
NCBI_READ_1610176753	Permease_of_the_drug_metabolite_transporter__DMT__superfamily	17
NCBI_READ_1610174916	transcriptional_regulator_SoxR	17
NCBI_READ_1610172121	Glutathione_S_transferase__EC_2.5.1.18_	17
NCBI_READ_1594450381	DNA_gyrase_subunit_B__EC_5.99.1.3_	17
NCBI_READ_1594448982	Not_assigned	17
NCBI_READ_1594448096	Hypothetical_secreted_sugar_oxidoreductase__Gfo_Idh_MocA_family__GalNAc_related	17
NCBI_READ_1594444945	Not_assigned	17
NCBI_READ_1594443284	Not_assigned	17
NCBI_READ_1594441813	Cell_division_trigger_factor__EC_5.2.1.8_	17
NCBI_READ_1594434921	Transcriptional_regulator_BkdR_of_isoleucine_and_valine_catabolism_operon	17
NCBI_READ_1594434406	Polyhydroxyalkanoic_acid_synthase	17
NCBI_READ_1594433730	Ubiquinol__cytochrome_c_reductase__cytochrome_B_subunit__EC_1.10.2.2_	17
NCBI_READ_1594429624	Not_assigned	17
NCBI_READ_1594427936	Not_assigned	17
NCBI_READ_1594425310	NAD_dependent_malic_enzyme__EC_1.1.1.38_	17
NCBI_READ_1594421856	Not_assigned	17
NCBI_READ_1594421342	Not_assigned	17
NCBI_READ_1594421206	Ferric_iron_ABC_transporter__permease_protein	17
NCBI_READ_1594418610	3_oxoacyl__acyl_carrier_protein__synthase__KASIII__EC_2.3.1.41_	17
NCBI_READ_1594415422	Not_assigned	17
NCBI_READ_1594413939	Not_assigned	17
NCBI_READ_1593714622	Not_assigned	17
NCBI_READ_1593711514	Programmed_cell_death_toxin_YdcE	17
NCBI_READ_1593710906	NADH_ubiquinone_oxidoreductase_chain_N__EC_1.6.5.3_	17
NCBI_READ_1593703169	NnrS_protein_involved_in_response_to_NO	17
NCBI_READ_1593703149	Alkyl_hydroperoxide_reductase_protein_C__EC_1.6.4.__	17
NCBI_READ_1593699780	Not_assigned	17
NCBI_READ_1593697577	Not_assigned	17
NCBI_READ_1593694446	Beta_galactosidase__EC_3.2.1.23_	17
NCBI_READ_1593688588	Not_assigned	17
NCBI_READ_1593688404	YabJ__a_purine_regulatory_protein_and_member_of_the_highly_conserved_YjgF_family	17
NCBI_READ_1610200865	Alkylphosphonate_utilization_operon_protein_PhnA	16
NCBI_READ_1610200835	Translation_elongation_factor_LepA	16
NCBI_READ_1610197344	Not_assigned	16
NCBI_READ_1610197103	Heme_A_synthase__cytochrome_oxidase_biogenesis_protein_Cox15_CtaA	16
NCBI_READ_1610194869	Lipid_A_biosynthesis_lauroyl_acyltransferase__EC_2.3.1.__	16
NCBI_READ_1610194144	Not_assigned	16
NCBI_READ_1610193253	Not_assigned	16
NCBI_READ_1610192024	Not_assigned	16
NCBI_READ_1610191639	Not_assigned	16
NCBI_READ_1610190501	Iron_uptake_factor_PiuC	16
NCBI_READ_1610190408	Not_assigned	16
NCBI_READ_1610188081	Maltodextrin_glucosidase__EC_3.2.1.20_	16
NCBI_READ_1610184836	Arsenate_reductase__EC_1.20.4.1_	16
NCBI_READ_1610184157	Not_assigned	16
NCBI_READ_1610178821	Iron_responsive_regulator_Irr	16
NCBI_READ_1610170684	Not_assigned	16
NCBI_READ_1594447970	Not_assigned	16
NCBI_READ_1594447804	Cell_division_protein_MraZ	16
NCBI_READ_1594446743	Not_assigned	16
NCBI_READ_1594445960	Fructose_bisphosphate_aldolase_class_II__EC_4.1.2.13_	16
NCBI_READ_1594445517	Not_assigned	16
NCBI_READ_1594443121	Not_assigned	16
NCBI_READ_1594439456	Not_assigned	16
NCBI_READ_1594436928	Not_assigned	16
NCBI_READ_1594436267	Not_assigned	16
NCBI_READ_1594434244	Ribosome_small_subunit_stimulated_GTPase_EngC	16
NCBI_READ_1594432326	NADH_dehydrogenase_subunit_2	16
NCBI_READ_1594430221	2_Keto_3_deoxy_D_manno_octulosonate_8_phosphate_synthase__EC_2.5.1.55_	16
NCBI_READ_1594429860	Cell_division_protein_MraZ	16
NCBI_READ_1594429421	Ammonium_transporter	16
NCBI_READ_1594428943	Ferric_uptake_regulation_protein_FUR	16
NCBI_READ_1594426490	Isocitrate_lyase__EC_4.1.3.1_	16
NCBI_READ_1594424122	Not_assigned	16
NCBI_READ_1594421111	Carbamoyl_phosphate_synthase_small_chain__EC_6.3.5.5_	16
NCBI_READ_1594418726	Phosphate_starvation_inducible_protein_PhoH__predicted_ATPase	16
NCBI_READ_1594413073	Not_assigned	16
NCBI_READ_1594412380	Not_assigned	16
NCBI_READ_1594411620	Not_assigned	16
NCBI_READ_1594411237	MotA_TolQ_ExbB_proton_channel_family_protein	16
NCBI_READ_1593715843	BarA_associated_response_regulator_UvrY____GacA___SirA_	16
NCBI_READ_1593713628	Not_assigned	16
NCBI_READ_1593712687	Not_assigned	16
NCBI_READ_1593711408	Flagellar_hook_protein_FlgE	16
NCBI_READ_1593711383	Uncharacterized_protein__homolog_of_B.subtilis_yhgC	16
NCBI_READ_1593710612	Not_assigned	16
NCBI_READ_1593710314	Nitrite_sensitive_transcriptional_repressor_NsrR	16
NCBI_READ_1593709168	Molybdopterin_guanine_dinucleotide_biosynthesis_protein_MobB	16
NCBI_READ_1593707713	Not_assigned	16
NCBI_READ_1593707425	Not_assigned	16
NCBI_READ_1593703857	Not_assigned	16
NCBI_READ_1593703752	Leucyl_phenylalanyl_tRNA__protein_transferase__EC_2.3.2.6_	16
NCBI_READ_1593703065	tolB_protein_precursor__periplasmic_protein_involved_in_the_tonb_independent_uptake_of_group_A_colicins	16
NCBI_READ_1593701719	Not_assigned	16
NCBI_READ_1593700441	Not_assigned	16
NCBI_READ_1593699325	Cell_division_control_protein_6	16
NCBI_READ_1593699081	Not_assigned	16
NCBI_READ_1593698072	Not_assigned	16
NCBI_READ_1593695500	Not_assigned	16
NCBI_READ_1593693486	Succinate_dehydrogenase_flavoprotein_subunit__EC_1.3.99.1_	16
NCBI_READ_1593691801	COG0840__Methyl_accepting_chemotaxis_protein	16
NCBI_READ_1593691332	rhamnogalacturonan_acetylesterase	16
NCBI_READ_1593690333	Excinuclease_ABC_subunit_B	16
NCBI_READ_1593690313	Not_assigned	16
NCBI_READ_1593689491	Hydrogen_peroxide_inducible_genes_activator	16
NCBI_READ_1593686041	Not_assigned	16
NCBI_READ_1593685077	Acyl_carrier_protein	16
NCBI_READ_1593682770	Not_assigned	16
NCBI_READ_1593681310	4_hydroxybenzoyl_CoA_thioesterase_family_active_site	16
NCBI_READ_1610205535	Nitrogen_regulatory_protein_P_II	15
NCBI_READ_1610205169	archaeosine_tRNA_ribosyltransferase__EC_2.4.2.___type_1	15
NCBI_READ_1610203216	Not_assigned	15
NCBI_READ_1610201719	Not_assigned	15
NCBI_READ_1610200985	Ribose_operon_repressor	15
NCBI_READ_1610199373	Not_assigned	15
NCBI_READ_1610195404	Not_assigned	15
NCBI_READ_1610191873	Not_assigned	15
NCBI_READ_1610191766	ATP_dependent_DNA_helicase_RecQ	15
NCBI_READ_1610191524	Not_assigned	15
NCBI_READ_1610191191	3_oxoacyl__acyl_carrier_protein__reductase__EC_1.1.1.100_	15
NCBI_READ_1610189286	Arsenical_resistance_protein_ACR3	15
NCBI_READ_1610184617	Not_assigned	15
NCBI_READ_1610184195	D_tyrosyl_tRNA_Tyr__deacylase	15
NCBI_READ_1610182025	Succinate_dehydrogenase_cytochrome_b_556_subunit	15
NCBI_READ_1610177906	Aspartate_ammonia_lyase__EC_4.3.1.1_	15
NCBI_READ_1610176497	Not_assigned	15
NCBI_READ_1610174821	Permease_of_the_drug_metabolite_transporter__DMT__superfamily	15
NCBI_READ_1610172666	Coproporphyrinogen_III_oxidase__aerobic__EC_1.3.3.3_	15
NCBI_READ_1610172638	Ferredoxin	15
NCBI_READ_1610168978	tRNA_Ile__lysidine_synthetase	15
NCBI_READ_1610168299	Ribulose_phosphate_3_epimerase__EC_5.1.3.1_	15
NCBI_READ_1594449996	Not_assigned	15
NCBI_READ_1594447496	DNA_primase__EC_2.7.7.__	15
NCBI_READ_1594445864	Not_assigned	15
NCBI_READ_1594445015	Copper_chaperone	15
NCBI_READ_1594444704	Phosphate_acyl_ACP_acyltransferase_PlsX	15
NCBI_READ_1594444316	Not_assigned	15
NCBI_READ_1594444048	dTDP_4_dehydrorhamnose_3_5_epimerase__EC_5.1.3.13_	15
NCBI_READ_1594442173	Flagellar_basal_body_rod_protein_FlgB	15
NCBI_READ_1594439334	Rod_shape_determining_protein_RodA	15
NCBI_READ_1594437776	Not_assigned	15
NCBI_READ_1594437664	Not_assigned	15
NCBI_READ_1594435269	Not_assigned	15
NCBI_READ_1594435187	Not_assigned	15
NCBI_READ_1594434839	Not_assigned	15
NCBI_READ_1594433636	Not_assigned	15
NCBI_READ_1594433297	Histidinol_dehydrogenase__EC_1.1.1.23_	15
NCBI_READ_1594431001	Not_assigned	15
NCBI_READ_1594430571	Not_assigned	15
NCBI_READ_1594430396	dTDP_glucose_4_6_dehydratase__EC_4.2.1.46_	15
NCBI_READ_1594430390	5_formyltetrahydrofolate_cyclo_ligase__EC_6.3.3.2_	15
NCBI_READ_1594429687	Leucine_responsive_regulatory_protein__regulator_for_leucine__or_lrp__regulon_and_high_affinity_branched_chain_amino_acid_transport_system	15
NCBI_READ_1594426520	Not_assigned	15
NCBI_READ_1594426326	RNA_polymerase_sigma_factor_RpoD	15
NCBI_READ_1594425888	Not_assigned	15
NCBI_READ_1594425393	Light_independent_protochlorophyllide_reductase_subunit_B__EC_1.18._.__	15
NCBI_READ_1594425130	Cobalt_zinc_cadmium_resistance_protein_CzcA	15
NCBI_READ_1594418502	LSU_ribosomal_protein_L27p	15
NCBI_READ_1594417805	SSU_ribosomal_protein_S21p	15
NCBI_READ_1594417110	Acetylornithine_aminotransferase__EC_2.6.1.11_	15
NCBI_READ_1594415715	GTP_binding_protein_Era	15
NCBI_READ_1594414912	Chaperone_protein_HtpG	15
NCBI_READ_1594413473	Peptidyl_prolyl_cis_trans_isomerase_ppiA_precursor__EC_5.2.1.8_	15
NCBI_READ_1594412452	GTP_binding_and_nucleic_acid_binding_protein_YchF	15
NCBI_READ_1593717545	Not_assigned	15
NCBI_READ_1593715971	Not_assigned	15
NCBI_READ_1593713589	Type_IV_pilus_biogenesis_protein_PilE	15
NCBI_READ_1593711277	Not_assigned	15
NCBI_READ_1593708524	Acyl_CoA_dehydrogenase__short_chain_specific__EC_1.3.99.2_	15
NCBI_READ_1593707036	Gluconate_2_dehydrogenase__EC_1.1.99.3___membrane_bound__gamma_subunit	15
NCBI_READ_1593706009	Not_assigned	15
NCBI_READ_1593704328	Not_assigned	15
NCBI_READ_1593704025	Glutathione_reductase__EC_1.8.1.7_	15
NCBI_READ_1593703801	Phosphoglycolate_phosphatase__EC_3.1.3.18_	15
NCBI_READ_1593703308	Amidophosphoribosyltransferase__EC_2.4.2.14_	15
NCBI_READ_1593699663	LSU_ribosomal_protein_L21p	15
NCBI_READ_1593698813	Not_assigned	15
NCBI_READ_1593698722	Not_assigned	15
NCBI_READ_1593696556	Fumarylacetoacetate_hydrolase_family_protein	15
NCBI_READ_1593695504	Not_assigned	15
NCBI_READ_1593693403	Glutaredoxin_related_protein	15
NCBI_READ_1593690254	Not_assigned	15
NCBI_READ_1593687874	Glutamyl_tRNA_synthetase__EC_6.1.1.17_	15
NCBI_READ_1593687498	LSU_ribosomal_protein_L34p	15
NCBI_READ_1593687412	Not_assigned	15
NCBI_READ_1593685275	Not_assigned	15
NCBI_READ_1593684419	diguanylate_cyclase_phosphodiesterase__GGDEF___EAL_domains__with_PAS_PAC_sensor_s_	15
NCBI_READ_1593682865	Not_assigned	15
NCBI_READ_1593681193	Peptidyl_prolyl_cis_trans_isomerase__EC_5.2.1.8_	15
NCBI_READ_1593681064	Cobalt_zinc_cadmium_resistance_protein	15
NCBI_READ_1593680445	Not_assigned	15
NCBI_READ_1610205476	GTP_binding_and_nucleic_acid_binding_protein_YchF	14
NCBI_READ_1610205115	Not_assigned	14
NCBI_READ_1610203252	Not_assigned	14
NCBI_READ_1610202230	Not_assigned	14
NCBI_READ_1610201757	D_mannonate_oxidoreductase__EC_1.1.1.57_	14
NCBI_READ_1610200175	Ribonuclease_Z__EC_3.1.26.11_	14
NCBI_READ_1610199218	Amidophosphoribosyltransferase__EC_2.4.2.14_	14
NCBI_READ_1610198911	Not_assigned	14
NCBI_READ_1610198526	Not_assigned	14
NCBI_READ_1610197911	Not_assigned	14
NCBI_READ_1610195730	Not_assigned	14
NCBI_READ_1610195587	Not_assigned	14
NCBI_READ_1610194888	Not_assigned	14
NCBI_READ_1610194867	Not_assigned	14
NCBI_READ_1610192898	Chaperone_protein_DnaK	14
NCBI_READ_1610192590	anti_sigma_b_factor_antagonist_RsbV	14
NCBI_READ_1610189715	5_carboxymethyl_2_hydroxymuconate_semialdehyde_dehydrogenase__EC_1.2.1.60_	14
NCBI_READ_1610189664	Translation_initiation_factor_2	14
NCBI_READ_1610182312	Dihydrolipoamide_acyltransferase_component_of_branched_chain_alpha_keto_acid_dehydrogenase_complex__EC_2.3.1.168_	14
NCBI_READ_1610181193	acyl_CoA_synthetase	14
NCBI_READ_1610181141	Octanoate__acyl_carrier_protein__protein_N_octanoyltransferase	14
NCBI_READ_1610181067	Not_assigned	14
NCBI_READ_1610180742	Integration_host_factor_beta_subunit	14
NCBI_READ_1610179828	Not_assigned	14
NCBI_READ_1610179739	Not_assigned	14
NCBI_READ_1610177569	Not_assigned	14
NCBI_READ_1610177124	Not_assigned	14
NCBI_READ_1610173351	Excinuclease_ABC_subunit_B	14
NCBI_READ_1610173236	SSU_ribosomal_protein_S6p	14
NCBI_READ_1610172751	Sulfate_permease	14
NCBI_READ_1610172562	Not_assigned	14
NCBI_READ_1610172539	Not_assigned	14
NCBI_READ_1610172070	Not_assigned	14
NCBI_READ_1610168552	Outer_membrane_lipoprotein_omp16_precursor	14
NCBI_READ_1594450697	Not_assigned	14
NCBI_READ_1594449658	Queuosine_biosynthesis_QueD__PTPS_I	14
NCBI_READ_1594448885	Not_assigned	14
NCBI_READ_1594448327	Transketolase__N_terminal_section__EC_2.2.1.1_	14
NCBI_READ_1594447753	Translation_elongation_factor_P	14
NCBI_READ_1594447473	Not_assigned	14
NCBI_READ_1594446783	NAD_dependent_protein_deacetylase_of_SIR2_family	14
NCBI_READ_1594445285	NADH_dehydrogenase_subunit_5	14
NCBI_READ_1594445256	Not_assigned	14
NCBI_READ_1594445146	Not_assigned	14
NCBI_READ_1594444552	tRNA_2_thiouridine_synthesizing_protein_E__EC_2.8.1.__	14
NCBI_READ_1594439955	Not_assigned	14
NCBI_READ_1594438205	Not_assigned	14
NCBI_READ_1594437647	Not_assigned	14
NCBI_READ_1594437401	Not_assigned	14
NCBI_READ_1594437206	Not_assigned	14
NCBI_READ_1594436784	Not_assigned	14
NCBI_READ_1594436338	Not_assigned	14
NCBI_READ_1594435936	Ribosomal_protein_S12p_Asp88__E._coli__methylthiotransferase	14
NCBI_READ_1594435901	Not_assigned	14
NCBI_READ_1594435017	Ribosome_associated_heat_shock_protein_implicated_in_the_recycling_of_the_50S_subunit__S4_paralog_	14
NCBI_READ_1594434883	Thioredoxin_reductase__EC_1.8.1.9_	14
NCBI_READ_1594434665	Transcription_elongation_factor_GreB	14
NCBI_READ_1594434536	Not_assigned	14
NCBI_READ_1594433899	Not_assigned	14
NCBI_READ_1594433767	Acetylornithine_aminotransferase__EC_2.6.1.11_	14
NCBI_READ_1594432304	cAMP_binding_proteins___catabolite_gene_activator_and_regulatory_subunit_of_cAMP_dependent_protein_kinases	14
NCBI_READ_1594431612	Chemotaxis_regulator___transmits_chemoreceptor_signals_to_flagelllar_motor_components_CheY	14
NCBI_READ_1594431366	Flagellar_hook_length_control_protein_FliK	14
NCBI_READ_1594431058	Not_assigned	14
NCBI_READ_1594430835	Not_assigned	14
NCBI_READ_1594430284	internalin__putative	14
NCBI_READ_1594430164	RNA_polymerase_sigma_factor_SigZ	14
NCBI_READ_1594429760	Not_assigned	14
NCBI_READ_1594428619	Not_assigned	14
NCBI_READ_1594428088	Not_assigned	14
NCBI_READ_1594426893	Ferric_iron_ABC_transporter__ATP_binding_protein	14
NCBI_READ_1594425330	Not_assigned	14
NCBI_READ_1594425028	NADPH_dependent_preQ0_reductase	14
NCBI_READ_1594422853	Not_assigned	14
NCBI_READ_1594422313	Not_assigned	14
NCBI_READ_1594421382	Thiamin_phosphate_pyrophosphorylase__EC_2.5.1.3_	14
NCBI_READ_1594421362	Not_assigned	14
NCBI_READ_1594421341	Not_assigned	14
NCBI_READ_1594416337	Not_assigned	14
NCBI_READ_1594416249	Not_assigned	14
NCBI_READ_1594415325	Excinuclease_ABC_subunit_A_paralog_of_unknown_function	14
NCBI_READ_1594415184	Not_assigned	14
NCBI_READ_1594413368	Polyphosphate_kinase__EC_2.7.4.1_	14
NCBI_READ_1594413114	Not_assigned	14
NCBI_READ_1594411592	Not_assigned	14
NCBI_READ_1594410835	Not_assigned	14
NCBI_READ_1594410679	Coproporphyrinogen_III_oxidase__aerobic__EC_1.3.3.3_	14
NCBI_READ_1593718095	Not_assigned	14
NCBI_READ_1593717641	Not_assigned	14
NCBI_READ_1593717584	Not_assigned	14
NCBI_READ_1593717468	Not_assigned	14
NCBI_READ_1593716521	Ribonuclease_BN__EC_3.1._.__	14
NCBI_READ_1593715254	Not_assigned	14
NCBI_READ_1593715134	Aspartate_aminotransferase__EC_2.6.1.1_	14
NCBI_READ_1593714797	Not_assigned	14
NCBI_READ_1593714500	Plasmid_conjugative_transfer_DNA_helicase_TrhI	14
NCBI_READ_1593713413	DNA_binding_protein_HU_beta	14
NCBI_READ_1593712024	Branched_chain_amino_acid_aminotransferase__EC_2.6.1.42_	14
NCBI_READ_1593711064	Integron_integrase	14
NCBI_READ_1593710616	TPR_repeat_containing_exported_protein	14
NCBI_READ_1593710472	Not_assigned	14
NCBI_READ_1593710135	Not_assigned	14
NCBI_READ_1593708955	Catalase__EC_1.11.1.6_	14
NCBI_READ_1593708734	DNA_repair_protein_RadC	14
NCBI_READ_1593708512	GTPase_and_tRNA_U34_5_formylation_enzyme_TrmE	14
NCBI_READ_1593706822	2_C_methyl_D_erythritol_2_4_cyclodiphosphate_synthase__EC_4.6.1.12_	14
NCBI_READ_1593706786	LSU_ribosomal_protein_L19p	14
NCBI_READ_1593706030	Multimodular_transpeptidase_transglycosylase__EC_2.4.1.129___EC_3.4._.__	14
NCBI_READ_1593706002	Not_assigned	14
NCBI_READ_1593705959	Putative_cytochrome_C_type_biogenesis_protein	14
NCBI_READ_1593705563	Sorbitol_dehydrogenase__EC_1.1.1.14_	14
NCBI_READ_1593704254	UDP_glucose_dehydrogenase__EC_1.1.1.22_	14
NCBI_READ_1593703770	Flagellar_motor_rotation_protein_MotA	14
NCBI_READ_1593703462	Excinuclease_ABC_subunit_A	14
NCBI_READ_1593703158	Adenylosuccinate_lyase__EC_4.3.2.2_	14
NCBI_READ_1593702478	Not_assigned	14
NCBI_READ_1593702003	Not_assigned	14
NCBI_READ_1593701510	Homoserine_O_acetyltransferase__EC_2.3.1.31_	14
NCBI_READ_1593700938	Predicted_arginine_uptake_transporter	14
NCBI_READ_1593700009	Fructose_1_6_bisphosphatase__Bacillus_type__EC_3.1.3.11_	14
NCBI_READ_1593698062	YabJ__a_purine_regulatory_protein_and_member_of_the_highly_conserved_YjgF_family	14
NCBI_READ_1593696577	Not_assigned	14
NCBI_READ_1593696265	Not_assigned	14
NCBI_READ_1593694922	Not_assigned	14
NCBI_READ_1593694078	Type_IV_pilus_biogenesis_protein_PilQ	14
NCBI_READ_1593693090	Z_ring_associated_protein_ZapA	14
NCBI_READ_1593691815	Not_assigned	14
NCBI_READ_1593691756	Not_assigned	14
NCBI_READ_1593691622	LSU_ribosomal_protein_L31p	14
NCBI_READ_1593690661	Not_assigned	14
NCBI_READ_1593689987	Imidazoleglycerol_phosphate_dehydratase__EC_4.2.1.19_	14
NCBI_READ_1593689831	Hydrogen_peroxide_inducible_genes_activator	14
NCBI_READ_1593689447	Not_assigned	14
NCBI_READ_1593689348	DNA_gyrase_subunit_B__EC_5.99.1.3_	14
NCBI_READ_1593688576	SSU_ribosomal_protein_S1p	14
NCBI_READ_1593687568	Thymidylate_synthase_thyX__EC_2.1.1.__	14
NCBI_READ_1593686710	Not_assigned	14
NCBI_READ_1593686246	Not_assigned	14
NCBI_READ_1593686209	Glutaminyl_tRNA_synthetase__EC_6.1.1.18_	14
NCBI_READ_1593683217	Not_assigned	14
NCBI_READ_1593682843	UDP_glucose__heptosyl__LPS_alpha1_3_glucosyltransferase_WaaG__EC_2.4.1.__	14
NCBI_READ_1610205057	Flagellar_hook_associated_protein_FlgK	13
NCBI_READ_1610204721	Transcription_antitermination_protein_NusG	13
NCBI_READ_1610202784	Uroporphyrinogen_III_decarboxylase__EC_4.1.1.37_	13
NCBI_READ_1610202503	LysR_family_transcriptional_regulator_STM3121	13
NCBI_READ_1610202225	Chemotaxis_regulator___transmits_chemoreceptor_signals_to_flagelllar_motor_components_CheY	13
NCBI_READ_1610201319	Uracil_DNA_glycosylase__family_1	13
NCBI_READ_1610199100	Not_assigned	13
NCBI_READ_1610197751	Nitrate_nitrite_response_regulator_protein	13
NCBI_READ_1610197728	Not_assigned	13
NCBI_READ_1610196857	Not_assigned	13
NCBI_READ_1610196171	Multimodular_transpeptidase_transglycosylase__EC_2.4.1.129___EC_3.4._.__	13
NCBI_READ_1610196068	Chromosome_partition_protein_smc	13
NCBI_READ_1610196062	Not_assigned	13
NCBI_READ_1610194719	Transcription_elongation_factor_GreA	13
NCBI_READ_1610192825	Not_assigned	13
NCBI_READ_1610192019	Cytochrome_c_oxidase_polypeptide_II__EC_1.9.3.1_	13
NCBI_READ_1610191520	Spermidine_synthase__EC_2.5.1.16_	13
NCBI_READ_1610191330	Chaperone_protein_DnaK	13
NCBI_READ_1610191184	Not_assigned	13
NCBI_READ_1610190637	Adenosine_deaminase__EC_3.5.4.4_	13
NCBI_READ_1610190400	Not_assigned	13
NCBI_READ_1610188467	Not_assigned	13
NCBI_READ_1610187344	Putative_insecticidal_toxin_complex	13
NCBI_READ_1610186828	L_fuconolactone_hydrolase	13
NCBI_READ_1610185247	Not_assigned	13
NCBI_READ_1610185046	Not_assigned	13
NCBI_READ_1610184383	Not_assigned	13
NCBI_READ_1610184331	Ferric_uptake_regulation_protein	13
NCBI_READ_1610184296	Not_assigned	13
NCBI_READ_1610183901	LSU_ribosomal_protein_L13p__L13Ae_	13
NCBI_READ_1610182966	LSU_ribosomal_protein_L19p	13
NCBI_READ_1610182571	Phosphoglycolate_phosphatase__EC_3.1.3.18_	13
NCBI_READ_1610182511	Not_assigned	13
NCBI_READ_1610182399	PrpF_protein_involved_in_2_methylcitrate_cycle	13
NCBI_READ_1610181201	Type_IV_pilus_biogenesis_protein_PilQ	13
NCBI_READ_1610181015	Minor_teichoic_acid_biosynthesis_protein_GgaB	13
NCBI_READ_1610180498	Not_assigned	13
NCBI_READ_1610180488	Not_assigned	13
NCBI_READ_1610179205	Not_assigned	13
NCBI_READ_1610179128	Transcriptional_repressor_of_the_fructose_operon__DeoR_family	13
NCBI_READ_1610179046	Not_assigned	13
NCBI_READ_1610177209	UDP_2_3_diacylglucosamine_hydrolase__EC_3.6.1.__	13
NCBI_READ_1610176577	Not_assigned	13
NCBI_READ_1610174717	Not_assigned	13
NCBI_READ_1610174473	Not_assigned	13
NCBI_READ_1610174042	Not_assigned	13
NCBI_READ_1610173093	Not_assigned	13
NCBI_READ_1610171805	Not_assigned	13
NCBI_READ_1610168493	Aldehyde_dehydrogenase__EC_1.2.1.3_	13
NCBI_READ_1610168381	Not_assigned	13
NCBI_READ_1594449814	Flagellar_basal_body_rod_protein_FlgF	13
NCBI_READ_1594448285	Dihydrofolate_reductase__EC_1.5.1.3_	13
NCBI_READ_1594448086	Not_assigned	13
NCBI_READ_1594447316	Not_assigned	13
NCBI_READ_1594447229	Not_assigned	13
NCBI_READ_1594446866	Translation_elongation_factor_G	13
NCBI_READ_1594446302	TolA_protein	13
NCBI_READ_1594445983	Translation_initiation_factor_2	13
NCBI_READ_1594445965	Not_assigned	13
NCBI_READ_1594445935	Not_assigned	13
NCBI_READ_1594445728	Phosphoribosylaminoimidazole_carboxylase_catalytic_subunit__EC_4.1.1.21_	13
NCBI_READ_1594445617	Not_assigned	13
NCBI_READ_1594445368	Not_assigned	13
NCBI_READ_1594444911	Transcriptional_regulator_YcjW__LacI_family__possibly_involved_in_maltodextrin_utilization_pathway	13
NCBI_READ_1594444813	Cobalt_zinc_cadmium_resistance_protein_CzcA	13
NCBI_READ_1594443078	Not_assigned	13
NCBI_READ_1594442331	Glycine_cleavage_system_H_protein	13
NCBI_READ_1594442190	NADP_specific_glutamate_dehydrogenase__EC_1.4.1.4_	13
NCBI_READ_1594442046	Not_assigned	13
NCBI_READ_1594441509	Antibiotic_biosynthesis_monooxygenase_domain_containing_protein	13
NCBI_READ_1594441229	Not_assigned	13
NCBI_READ_1594440756	Not_assigned	13
NCBI_READ_1594439997	Not_assigned	13
NCBI_READ_1594438842	Phosphate_regulon_transcriptional_regulatory_protein_PhoB	13
NCBI_READ_1594438475	Not_assigned	13
NCBI_READ_1594438021	Biotin_carboxyl_carrier_protein_of_acetyl_CoA_carboxylase	13
NCBI_READ_1594437709	Two_component_system_response_regulator_QseB	13
NCBI_READ_1594437059	Not_assigned	13
NCBI_READ_1594436892	Probable_poly_beta_D_mannuronate__O_acetylase__EC_2.3.1.__	13
NCBI_READ_1594436521	Putative_two_component_response_regulator	13
NCBI_READ_1594436348	Dihydroorotase__EC_3.5.2.3_	13
NCBI_READ_1594436170	Not_assigned	13
NCBI_READ_1594435507	Not_assigned	13
NCBI_READ_1594435068	Ribonucleotide_reductase_of_class_Ia__aerobic___alpha_subunit__EC_1.17.4.1_	13
NCBI_READ_1594434650	GTP_cyclohydrolase_I__EC_3.5.4.16__type_1	13
NCBI_READ_1594434286	Riboflavin_synthase_alpha_chain__EC_2.5.1.9_	13
NCBI_READ_1594434061	Not_assigned	13
NCBI_READ_1594433492	Not_assigned	13
NCBI_READ_1594432393	Inner_membrane_protein_forms_channel_for_type_IV_secretion_of_T_DNA_complex__VirB10_	13
NCBI_READ_1594432378	Adenine_phosphoribosyltransferase__EC_2.4.2.7_	13
NCBI_READ_1594431307	SSU_ribosomal_protein_S16p	13
NCBI_READ_1594430984	Cytochrome_c_oxidase_polypeptide_II__EC_1.9.3.1_	13
NCBI_READ_1594430913	Not_assigned	13
NCBI_READ_1594429954	Not_assigned	13
NCBI_READ_1594429640	Not_assigned	13
NCBI_READ_1594429234	Not_assigned	13
NCBI_READ_1594429226	Imidazole_glycerol_phosphate_synthase_amidotransferase_subunit__EC_2.4.2.__	13
NCBI_READ_1594429137	Two_component_system_response_regulator_QseB	13
NCBI_READ_1594428502	Flagellar_assembly_protein_FliH	13
NCBI_READ_1594428136	Exonuclease_SbcD	13
NCBI_READ_1594427669	Putative_peptidoglycan_bound_protein__LPXTG_motif__Lmo1799_homolog	13
NCBI_READ_1594427272	Permease_of_the_drug_metabolite_transporter__DMT__superfamily	13
NCBI_READ_1594426491	Isocitrate_lyase__EC_4.1.3.1_	13
NCBI_READ_1594426464	Topoisomerase_IV_subunit_B__EC_5.99.1.__	13
NCBI_READ_1594426230	Phosphate_regulon_transcriptional_regulatory_protein_PhoB	13
NCBI_READ_1594426168	Sodium_glutamate_symport_protein	13
NCBI_READ_1594425682	Flagellar_biosynthesis_protein_FliQ	13
NCBI_READ_1594425655	Not_assigned	13
NCBI_READ_1594425417	Thiamine_monophosphate_kinase__EC_2.7.4.16_	13
NCBI_READ_1594423266	Not_assigned	13
NCBI_READ_1594422669	Not_assigned	13
NCBI_READ_1594422191	Hydrogenase_maturation_factor_hoxQ	13
NCBI_READ_1594421848	Not_assigned	13
NCBI_READ_1594421322	Dipeptide_binding_ABC_transporter__periplasmic_substrate_binding_component__TC_3.A.1.5.2_	13
NCBI_READ_1594418257	Dihydrodipicolinate_reductase__EC_1.3.1.26_	13
NCBI_READ_1594417536	Anthranilate_phosphoribosyltransferase__EC_2.4.2.18_	13
NCBI_READ_1594417349	LSU_ribosomal_protein_L33p	13
NCBI_READ_1594417230	DNA_topoisomerase_III__EC_5.99.1.2_	13
NCBI_READ_1594414731	Not_assigned	13
NCBI_READ_1594414652	Not_assigned	13
NCBI_READ_1594414491	Not_assigned	13
NCBI_READ_1594414421	Ribonucleotide_reductase_of_class_II__coenzyme_B12_dependent___EC_1.17.4.1_	13
NCBI_READ_1594413957	LSU_ribosomal_protein_L27p	13
NCBI_READ_1594413548	Not_assigned	13
NCBI_READ_1594413436	Cobalt_zinc_cadmium_resistance_protein_CzcA	13
NCBI_READ_1594413302	Not_assigned	13
NCBI_READ_1594412406	Not_assigned	13
NCBI_READ_1594411586	probable_exported_protein_YPO3233	13
NCBI_READ_1594411580	Glycerophosphoryl_diester_phosphodiesterase__EC_3.1.4.46_	13
NCBI_READ_1594411312	Not_assigned	13
NCBI_READ_1594410779	HemX_protein__negative_effector_of_steady_state_concentration_of_glutamyl_tRNA_reductase	13
NCBI_READ_1594410645	Translation_elongation_factor_P	13
NCBI_READ_1593718307	internalin__putative	13
NCBI_READ_1593718243	Ferredoxin	13
NCBI_READ_1593717309	Predicted_signal_transduction_protein	13
NCBI_READ_1593717077	Hypothetical_protein__PV83_orf_20_homolog__SA_bacteriophages_11__Mu50B_	13
NCBI_READ_1593716953	Not_assigned	13
NCBI_READ_1593716616	Pyrimidine_nucleoside_phosphorylase__EC_2.4.2.2_	13
NCBI_READ_1593716427	Ribonucleotide_reductase_of_class_II__coenzyme_B12_dependent___EC_1.17.4.1_	13
NCBI_READ_1593716354	Phosphoribosylaminoimidazole_carboxylase_catalytic_subunit__EC_4.1.1.21_	13
NCBI_READ_1593716338	Positive_regulator_of_CheA_protein_activity__CheW_	13
NCBI_READ_1593716134	Putative_two_component_response_regulator	13
NCBI_READ_1593715754	Not_assigned	13
NCBI_READ_1593714064	Not_assigned	13
NCBI_READ_1593713704	Not_assigned	13
NCBI_READ_1593713527	GTP_binding_protein_TypA_BipA	13
NCBI_READ_1593713159	Not_assigned	13
NCBI_READ_1593712947	Translation_elongation_factor_LepA	13
NCBI_READ_1593712854	Dipeptide_binding_ABC_transporter__periplasmic_substrate_binding_component__TC_3.A.1.5.2_	13
NCBI_READ_1593712796	Not_assigned	13
NCBI_READ_1593712301	Not_assigned	13
NCBI_READ_1593711496	2_methyl_6_solanyl_1_4_benzoquinone_methyltransferase	13
NCBI_READ_1593711069	Not_assigned	13
NCBI_READ_1593710161	Arsenical_resistance_operon_repressor	13
NCBI_READ_1593706752	Holliday_junction_DNA_helicase_RuvA	13
NCBI_READ_1593706373	Translation_initiation_factor_2	13
NCBI_READ_1593706276	Protein_of_unknown_function_DUF156	13
NCBI_READ_1593705699	Glycine_dehydrogenase__decarboxylating___glycine_cleavage_system_P_protein___EC_1.4.4.2_	13
NCBI_READ_1593704198	Cell_division_initiation_protein_DivIVA	13
NCBI_READ_1593704069	Not_assigned	13
NCBI_READ_1593703991	Leucyl_phenylalanyl_tRNA__protein_transferase__EC_2.3.2.6_	13
NCBI_READ_1593703803	Methionyl_tRNA_formyltransferase__EC_2.1.2.9_	13
NCBI_READ_1593703597	Not_assigned	13
NCBI_READ_1593703270	LSU_ribosomal_protein_L21p	13
NCBI_READ_1593703122	Not_assigned	13
NCBI_READ_1593703031	Not_assigned	13
NCBI_READ_1593701987	RND_efflux_system__outer_membrane_lipoprotein__NodT_family	13
NCBI_READ_1593701011	Regulator_of_nucleoside_diphosphate_kinase	13
NCBI_READ_1593700652	Lipopolysaccharide_heptosyltransferase_I__EC_2.4.1.__	13
NCBI_READ_1593700576	Not_assigned	13
NCBI_READ_1593700284	Cytochrome_c552	13
NCBI_READ_1593700125	Not_assigned	13
NCBI_READ_1593700097	Glycerol_kinase__EC_2.7.1.30_	13
NCBI_READ_1593698733	Not_assigned	13
NCBI_READ_1593697282	Not_assigned	13
NCBI_READ_1593696939	N_Acetylneuraminate_cytidylyltransferase__EC_2.7.7.43_	13
NCBI_READ_1593696561	Aconitate_hydratase__EC_4.2.1.3_	13
NCBI_READ_1593694749	Not_assigned	13
NCBI_READ_1593693779	Not_assigned	13
NCBI_READ_1593693720	Not_assigned	13
NCBI_READ_1593693589	TonB_dependent_receptor	13
NCBI_READ_1593693554	tRNA_pseudouridine_13_synthase__EC_4.2.1.__	13
NCBI_READ_1593693505	Not_assigned	13
NCBI_READ_1593692356	Signal_recognition_particle__subunit_Ffh_SRP54__TC_3.A.5.1.1_	13
NCBI_READ_1593690691	Not_assigned	13
NCBI_READ_1593689833	Not_assigned	13
NCBI_READ_1593689731	Not_assigned	13
NCBI_READ_1593689405	Not_assigned	13
NCBI_READ_1593689384	Putative_secretion_system_component_EssB_YukC	13
NCBI_READ_1593688981	Programmed_cell_death_toxin_YdcE	13
NCBI_READ_1593687487	Not_assigned	13
NCBI_READ_1593686623	Not_assigned	13
NCBI_READ_1593685587	Sulfur_oxidation_protein_SoxX	13
NCBI_READ_1593685369	Not_assigned	13
NCBI_READ_1593683361	Flagellar_hook_length_control_protein_FliK	13
NCBI_READ_1593683319	Not_assigned	13
NCBI_READ_1593682336	Chromosome_partition_protein_smc	13
NCBI_READ_1593681319	Programmed_cell_death_antitoxin_ChpS	13
NCBI_READ_1593681272	Not_assigned	13
NCBI_READ_1593680785	Pyruvate_phosphate_dikinase	13
NCBI_READ_1610206213	Not_assigned	12
NCBI_READ_1610206167	Transcription_repair_coupling_factor	12
NCBI_READ_1610205913	Not_assigned	12
NCBI_READ_1610205460	Not_assigned	12
NCBI_READ_1610205395	Not_assigned	12
NCBI_READ_1610205069	Acetyl_coenzyme_A_carboxyl_transferase_alpha_chain__EC_6.4.1.2_	12
NCBI_READ_1610204592	Not_assigned	12
NCBI_READ_1610204362	ATP_dependent_DNA_helicase_RecQ	12
NCBI_READ_1610204196	Adenylate_cyclase__EC_4.6.1.1_	12
NCBI_READ_1610203414	N_acylglucosamine_2_epimerase__EC_5.1.3.8_	12
NCBI_READ_1610202911	Flagellar_basal_body_rod_protein_FlgF	12
NCBI_READ_1610202589	ATP_dependent_RNA_helicase_Atu1833	12
NCBI_READ_1610202210	ATP_dependent_Clp_protease_ATP_binding_subunit_ClpX	12
NCBI_READ_1610200095	Not_assigned	12
NCBI_READ_1610198191	Not_assigned	12
NCBI_READ_1610197442	Not_assigned	12
NCBI_READ_1610196223	Hypothetical_nudix_hydrolase_YeaB	12
NCBI_READ_1610195990	Lipopolysaccharide_ABC_transporter__ATP_binding_protein_LptB	12
NCBI_READ_1610195781	16S_rRNA_processing_protein_RimM	12
NCBI_READ_1610195575	Not_assigned	12
NCBI_READ_1610195479	Imidazoleglycerol_phosphate_dehydratase__EC_4.2.1.19_	12
NCBI_READ_1610195449	TolA_protein	12
NCBI_READ_1610195433	Not_assigned	12
NCBI_READ_1610194861	Not_assigned	12
NCBI_READ_1610194730	Site_specific_tyrosine_recombinase	12
NCBI_READ_1610192996	LSU_ribosomal_protein_L10p__P0_	12
NCBI_READ_1610192654	Translation_initiation_factor_2	12
NCBI_READ_1610191337	Not_assigned	12
NCBI_READ_1610190830	Not_assigned	12
NCBI_READ_1610190817	Succinylglutamate_desuccinylase__EC_3.5.1.96_	12
NCBI_READ_1610190162	RND_efflux_system__outer_membrane_lipoprotein_CmeC	12
NCBI_READ_1610189924	Not_assigned	12
NCBI_READ_1610189839	Not_assigned	12
NCBI_READ_1610189172	Polysaccharide_deacetylase	12
NCBI_READ_1610188981	Thymidine_kinase__EC_2.7.1.21_	12
NCBI_READ_1610188971	Not_assigned	12
NCBI_READ_1610187462	Not_assigned	12
NCBI_READ_1610186675	Not_assigned	12
NCBI_READ_1610185022	Not_assigned	12
NCBI_READ_1610183833	Copper_binding_periplasmic_protein	12
NCBI_READ_1610183690	Transcriptional_regulator__MerR_family	12
NCBI_READ_1610181427	Transcriptional_regulator__MerR_family	12
NCBI_READ_1610181205	LSU_ribosomal_protein_L19p	12
NCBI_READ_1610181054	Not_assigned	12
NCBI_READ_1610180770	Fumarylacetoacetate_hydrolase_family_protein	12
NCBI_READ_1610180291	SOS_response_repressor_and_protease_LexA__EC_3.4.21.88_	12
NCBI_READ_1610180199	Not_assigned	12
NCBI_READ_1610180176	Not_assigned	12
NCBI_READ_1610179547	Not_assigned	12
NCBI_READ_1610179411	Not_assigned	12
NCBI_READ_1610179357	ATP_synthase_epsilon_chain__EC_3.6.3.14_	12
NCBI_READ_1610177587	Arylsulfatase__EC_3.1.6.1_	12
NCBI_READ_1610176796	Not_assigned	12
NCBI_READ_1610176070	Electron_transfer_flavoprotein__beta_subunit	12
NCBI_READ_1610175612	Not_assigned	12
NCBI_READ_1610174802	Not_assigned	12
NCBI_READ_1610174394	Ribulose_phosphate_3_epimerase__EC_5.1.3.1_	12
NCBI_READ_1610174083	Phosphoribosylformylglycinamidine_synthase__PurS_subunit__EC_6.3.5.3_	12
NCBI_READ_1610173591	Predicted_transcriptional_regulator_of_N_Acetylglucosamine_utilization__GntR_family	12
NCBI_READ_1610172845	Copper_chaperone	12
NCBI_READ_1610172172	Not_assigned	12
NCBI_READ_1610171681	Aspartate_carbamoyltransferase__EC_2.1.3.2_	12
NCBI_READ_1610171593	Polysaccharide_deacetylase	12
NCBI_READ_1610170275	NAD_independent_protein_deacetylase_AcuC	12
NCBI_READ_1610169553	Translation_elongation_factor_P	12
NCBI_READ_1610168635	Polyribonucleotide_nucleotidyltransferase__EC_2.7.7.8_	12
NCBI_READ_1594449686	LSU_ribosomal_protein_L27p	12
NCBI_READ_1594448726	Not_assigned	12
NCBI_READ_1594448186	Not_assigned	12
NCBI_READ_1594447467	Not_assigned	12
NCBI_READ_1594447268	Not_assigned	12
NCBI_READ_1594445752	Not_assigned	12
NCBI_READ_1594445657	Nitrate_nitrite_response_regulator_protein	12
NCBI_READ_1594445604	Not_assigned	12
NCBI_READ_1594445497	Type_II_IV_secretion_system_ATP_hydrolase_TadA_VirB11_CpaF__TadA_subfamily	12
NCBI_READ_1594445460	Not_assigned	12
NCBI_READ_1594445271	Ribonuclease_E_inhibitor_RraA	12
NCBI_READ_1594444607	Not_assigned	12
NCBI_READ_1594442536	Zinc_regulated_zinc_transporting_ATPase_ZntA	12
NCBI_READ_1594442387	IncF_plasmid_conjugative_transfer_protein_TraG	12
NCBI_READ_1594440951	Not_assigned	12
NCBI_READ_1594440684	Cytoplasmic_copper_homeostasis_protein_cutC	12
NCBI_READ_1594440513	RNA_polymerase_sigma_70_factor	12
NCBI_READ_1594440037	Not_assigned	12
NCBI_READ_1594439992	Not_assigned	12
NCBI_READ_1594439546	Not_assigned	12
NCBI_READ_1594439250	Not_assigned	12
NCBI_READ_1594439217	Acriflavin_resistance_protein	12
NCBI_READ_1594438868	Not_assigned	12
NCBI_READ_1594438173	Not_assigned	12
NCBI_READ_1594437932	Cystathionine_gamma_lyase__EC_4.4.1.1_	12
NCBI_READ_1594437127	LSU_ribosomal_protein_L34p	12
NCBI_READ_1594437032	Transcriptional_regulator__MerR_family	12
NCBI_READ_1594436814	Not_assigned	12
NCBI_READ_1594436789	Not_assigned	12
NCBI_READ_1594436450	Ribosomal_RNA_large_subunit_methyltransferase_N__EC_2.1.1.__	12
NCBI_READ_1594436198	Deoxyribose_phosphate_aldolase__EC_4.1.2.4_	12
NCBI_READ_1594435586	ATPase_YjeE__predicted_to_have_essential_role_in_cell_wall_biosynthesis	12
NCBI_READ_1594435208	Not_assigned	12
NCBI_READ_1594434935	Not_assigned	12
NCBI_READ_1594434804	Not_assigned	12
NCBI_READ_1594434660	Not_assigned	12
NCBI_READ_1594434607	Not_assigned	12
NCBI_READ_1594434583	NADH_dehydrogenase__EC_1.6.99.3_	12
NCBI_READ_1594434383	Not_assigned	12
NCBI_READ_1594434296	L_threonine_3_dehydrogenase__EC_1.1.1.103_	12
NCBI_READ_1594434289	Cysteine_synthase_B__EC_2.5.1.47_	12
NCBI_READ_1594434259	Transcriptional_regulator__MerR_family	12
NCBI_READ_1594434134	Not_assigned	12
NCBI_READ_1594433901	Cytochrome_oxidase_biogenesis_protein_Sco1_SenC_PrrC__putative_copper_metallochaperone	12
NCBI_READ_1594433703	Not_assigned	12
NCBI_READ_1594432943	Not_assigned	12
NCBI_READ_1594432651	Similar_to_hypothetical_protein_DUF454	12
NCBI_READ_1594432579	Not_assigned	12
NCBI_READ_1594432318	Dihydrodipicolinate_synthase__EC_4.2.1.52_	12
NCBI_READ_1594432139	Thioredoxin	12
NCBI_READ_1594431525	Ribonucleotide_reductase_transcriptional_regulator_NrdR	12
NCBI_READ_1594431375	Transcriptional_regulator_BkdR_of_isoleucine_and_valine_catabolism_operon	12
NCBI_READ_1594431123	UDP_N_acetylmuramate__alanine_ligase__EC_6.3.2.8_	12
NCBI_READ_1594430250	Not_assigned	12
NCBI_READ_1594429123	Helicase_PriA_essential_for_oriC_DnaA_independent_DNA_replication	12
NCBI_READ_1594428921	Not_assigned	12
NCBI_READ_1594428148	Not_assigned	12
NCBI_READ_1594428078	Transcription_termination_factor_Rho	12
NCBI_READ_1594427827	Glutamate_5_kinase__EC_2.7.2.11_	12
NCBI_READ_1594427821	Organic_hydroperoxide_resistance_protein	12
NCBI_READ_1594427792	3__to_5__exoribonuclease_RNase_R	12
NCBI_READ_1594427390	Glutamine_synthetase_type_I__EC_6.3.1.2_	12
NCBI_READ_1594426167	Sodium_glutamate_symport_protein	12
NCBI_READ_1594425405	POSSIBLE_LINOLEOYL_CoA_DESATURASE__DELTA_6__DESATURASE_	12
NCBI_READ_1594425161	Ribulose_phosphate_3_epimerase__EC_5.1.3.1_	12
NCBI_READ_1594424980	DNA_directed_RNA_polymerase_beta_subunit__EC_2.7.7.6_	12
NCBI_READ_1594424568	Not_assigned	12
NCBI_READ_1594423514	Not_assigned	12
NCBI_READ_1594422308	Not_assigned	12
NCBI_READ_1594421796	Not_assigned	12
NCBI_READ_1594421510	DNA_polymerase_III_chi_subunit__EC_2.7.7.7_	12
NCBI_READ_1594420307	acyl_CoA_synthetase	12
NCBI_READ_1594418513	Not_assigned	12
NCBI_READ_1594416139	Not_assigned	12
NCBI_READ_1594415091	Not_assigned	12
NCBI_READ_1594414910	Kup_system_potassium_uptake_protein	12
NCBI_READ_1594414620	Not_assigned	12
NCBI_READ_1594414580	Not_assigned	12
NCBI_READ_1594413387	Twitching_motility_protein_PilT	12
NCBI_READ_1594412432	Not_assigned	12
NCBI_READ_1594411294	Not_assigned	12
NCBI_READ_1594411041	Carbamoyl_phosphate_synthase_small_chain__EC_6.3.5.5_	12
NCBI_READ_1593718502	Not_assigned	12
NCBI_READ_1593718410	Not_assigned	12
NCBI_READ_1593718390	ATP_dependent_hsl_protease_ATP_binding_subunit_HslU	12
NCBI_READ_1593717527	Ribulose_phosphate_3_epimerase__EC_5.1.3.1_	12
NCBI_READ_1593715495	Two_component_system_response_regulator	12
NCBI_READ_1593713978	Not_assigned	12
NCBI_READ_1593713552	Not_assigned	12
NCBI_READ_1593713145	Not_assigned	12
NCBI_READ_1593713009	Phosphatidate_cytidylyltransferase__EC_2.7.7.41_	12
NCBI_READ_1593712749	Diaminopimelate_decarboxylase__EC_4.1.1.20_	12
NCBI_READ_1593712507	Seryl_tRNA_synthetase__EC_6.1.1.11_	12
NCBI_READ_1593711950	CDP_diacylglycerol__glycerol_3_phosphate_3_phosphatidyltransferase__EC_2.7.8.5_	12
NCBI_READ_1593711751	5_FCL_like_protein	12
NCBI_READ_1593711136	Not_assigned	12
NCBI_READ_1593710978	5__nucleotidase__EC_3.1.3.5_	12
NCBI_READ_1593709755	Permease_of_the_drug_metabolite_transporter__DMT__superfamily	12
NCBI_READ_1593709524	Peptidyl_prolyl_cis_trans_isomerase__EC_5.2.1.8_	12
NCBI_READ_1593709515	Putative_peptidoglycan_bound_protein__LPXTG_motif__Lmo2178_homolog	12
NCBI_READ_1593709284	Not_assigned	12
NCBI_READ_1593709272	Not_assigned	12
NCBI_READ_1593708855	Ferric_uptake_regulation_protein_FUR	12
NCBI_READ_1593708426	Not_assigned	12
NCBI_READ_1593706710	Manganese_transport_protein_MntH	12
NCBI_READ_1593706200	Cytochrome_O_ubiquinol_oxidase_subunit_III__EC_1.10.3.__	12
NCBI_READ_1593706116	LSU_ribosomal_protein_L31p	12
NCBI_READ_1593706108	Not_assigned	12
NCBI_READ_1593705580	NADH_ubiquinone_oxidoreductase_chain_A__EC_1.6.5.3_	12
NCBI_READ_1593705431	Not_assigned	12
NCBI_READ_1593704760	Acriflavin_resistance_protein	12
NCBI_READ_1593704362	Not_assigned	12
NCBI_READ_1593703526	Not_assigned	12
NCBI_READ_1593703232	Not_assigned	12
NCBI_READ_1593703222	Pyruvate_dehydrogenase_E1_component__EC_1.2.4.1_	12
NCBI_READ_1593702299	FIG000859__hypothetical_protein	12
NCBI_READ_1593702094	Not_assigned	12
NCBI_READ_1593701777	Not_assigned	12
NCBI_READ_1593701612	SOS_response_repressor_and_protease_LexA__EC_3.4.21.88_	12
NCBI_READ_1593701139	Not_assigned	12
NCBI_READ_1593700377	Not_assigned	12
NCBI_READ_1593699901	Coenzyme_PQQ_synthesis_protein_E	12
NCBI_READ_1593698247	DNA_binding_protein_HU_beta	12
NCBI_READ_1593698105	D_alanyl_D_alanine_carboxypeptidase__EC_3.4.16.4_	12
NCBI_READ_1593697885	Putative_pathogenicity_island_protein	12
NCBI_READ_1593697614	Selenocysteine_specific_translation_elongation_factor	12
NCBI_READ_1593696927	Not_assigned	12
NCBI_READ_1593696642	Not_assigned	12
NCBI_READ_1593696625	DNA_polymerase_IV__EC_2.7.7.7_	12
NCBI_READ_1593696094	Not_assigned	12
NCBI_READ_1593695800	RNA_polymerase_sigma_factor_SigW	12
NCBI_READ_1593695570	Not_assigned	12
NCBI_READ_1593695530	Not_assigned	12
NCBI_READ_1593695423	Acetoacetyl_CoA_synthetase__EC_6.2.1.16_	12
NCBI_READ_1593695182	DNA_binding_protein_HU	12
NCBI_READ_1593694916	Not_assigned	12
NCBI_READ_1593694893	Flagellar_hook_length_control_protein_FliK	12
NCBI_READ_1593694514	Not_assigned	12
NCBI_READ_1593693529	Not_assigned	12
NCBI_READ_1593693512	Thioredoxin	12
NCBI_READ_1593693477	SSU_ribosomal_protein_S12p__S23e_	12
NCBI_READ_1593692827	Not_assigned	12
NCBI_READ_1593692799	Pyruvate_dehydrogenase_E1_component_alpha_subunit__EC_1.2.4.1_	12
NCBI_READ_1593692273	MSHA_biogenesis_protein_MshO	12
NCBI_READ_1593691640	Radical_SAM_domain_heme_biosynthesis_protein	12
NCBI_READ_1593691505	Not_assigned	12
NCBI_READ_1593691341	Not_assigned	12
NCBI_READ_1593691078	L_asparaginase__EC_3.5.1.1_	12
NCBI_READ_1593690999	Flagellar_hook_length_control_protein_FliK	12
NCBI_READ_1593690749	Phosphoribosylamine__glycine_ligase__EC_6.3.4.13_	12
NCBI_READ_1593689585	Not_assigned	12
NCBI_READ_1593689576	Dihydroxy_acid_dehydratase__EC_4.2.1.9_	12
NCBI_READ_1593689453	Not_assigned	12
NCBI_READ_1593689444	Flagellar_hook_associated_protein_FliD	12
NCBI_READ_1593688635	Not_assigned	12
NCBI_READ_1593687366	Not_assigned	12
NCBI_READ_1593687205	Aerobic_cobaltochelatase_cobT_subunit__EC_6.6.1.2_	12
NCBI_READ_1593686387	Catechol_2_3_dioxygenase__EC_1.13.11.2_	12
NCBI_READ_1593686113	D_ribulokinase__EC_2.7.1.47_	12
NCBI_READ_1593685419	Acyl_CoA_dehydrogenase__short_chain_specific__EC_1.3.99.2_	12
NCBI_READ_1593685352	Not_assigned	12
NCBI_READ_1593684714	Not_assigned	12
NCBI_READ_1593684606	Not_assigned	12
NCBI_READ_1593684478	DnaJ_class_molecular_chaperone_CbpA	12
NCBI_READ_1593683553	LSU_ribosomal_protein_L11p__L12e_	12
NCBI_READ_1593682559	SSU_ribosomal_protein_S15p__S13e_	12
NCBI_READ_1593682461	Not_assigned	12
NCBI_READ_1593681828	Glutamyl_tRNA_synthetase__EC_6.1.1.17_	12
NCBI_READ_1593681728	Flagellar_protein_FlbB	12
NCBI_READ_1593680421	Not_assigned	12
NCBI_READ_1610206435	Histidine_utilization_repressor	11
NCBI_READ_1610206395	Not_assigned	11
NCBI_READ_1610205992	Dimethyladenosine_transferase__EC_2.1.1.__	11
NCBI_READ_1610205960	ATP_synthase_A_chain__EC_3.6.3.14_	11
NCBI_READ_1610205275	TonB_dependent_receptor	11
NCBI_READ_1610205135	Not_assigned	11
NCBI_READ_1610203046	Not_assigned	11
NCBI_READ_1610202991	Ribosyl_nicotinamide_transporter__PnuC_like	11
NCBI_READ_1610202688	Assimilatory_nitrate_reductase_large_subunit__EC_1.7.99.4_	11
NCBI_READ_1610202211	ATP_dependent_Clp_protease_proteolytic_subunit__EC_3.4.21.92_	11
NCBI_READ_1610201279	Biopolymer_transport_protein_ExbD_TolR	11
NCBI_READ_1610201005	Arsenical_resistance_operon_repressor	11
NCBI_READ_1610200942	Hemin_uptake_protein	11
NCBI_READ_1610200939	Sucrose_6_phosphate_hydrolase__EC_3.2.1.26_	11
NCBI_READ_1610200297	Outer_membrane_lipoprotein_omp16_precursor	11
NCBI_READ_1610197966	Electron_transport_complex_protein_RnfC	11
NCBI_READ_1610197706	Aconitate_hydratase__EC_4.2.1.3_	11
NCBI_READ_1610197068	LSU_ribosomal_protein_L21p	11
NCBI_READ_1610196745	Not_assigned	11
NCBI_READ_1610196278	Glutathione_S_transferase__EC_2.5.1.18_	11
NCBI_READ_1610196117	TonB_dependent_receptor	11
NCBI_READ_1610196056	Not_assigned	11
NCBI_READ_1610196003	Not_assigned	11
NCBI_READ_1610195954	Not_assigned	11
NCBI_READ_1610195470	Not_assigned	11
NCBI_READ_1610195086	LSU_ribosomal_protein_L14p__L23e_	11
NCBI_READ_1610195044	Not_assigned	11
NCBI_READ_1610194975	Cell_division_protein_FtsQ	11
NCBI_READ_1610194958	Not_assigned	11
NCBI_READ_1610194748	TRAP_type_transport_system__periplasmic_component__predicted_N_acetylneuraminate_binding_protein	11
NCBI_READ_1610194564	Excinuclease_ABC_subunit_C	11
NCBI_READ_1610193876	Not_assigned	11
NCBI_READ_1610193477	Argininosuccinate_synthase__EC_6.3.4.5_	11
NCBI_READ_1610193225	1_deoxy_D_xylulose_5_phosphate_reductoisomerase__EC_1.1.1.267_	11
NCBI_READ_1610192931	Sensor_protein_PhoQ__EC_2.7.13.3_	11
NCBI_READ_1610192719	Not_assigned	11
NCBI_READ_1610192615	internalin__putative	11
NCBI_READ_1610192517	Dephospho_CoA_kinase_archaeal__predicted__EC_2.7.1.24_	11
NCBI_READ_1610192255	Phytochrome__two_component_sensor_histidine_kinase__EC_2.7.3.__	11
NCBI_READ_1610191938	Not_assigned	11
NCBI_READ_1610191593	Not_assigned	11
NCBI_READ_1610191303	ATP_synthase_A_chain__EC_3.6.3.14_	11
NCBI_READ_1610191051	Not_assigned	11
NCBI_READ_1610190832	D_alanine_aminotransferase__EC_2.6.1.21_	11
NCBI_READ_1610190792	Flagellar_hook_length_control_protein_FliK	11
NCBI_READ_1610190322	Adenosylhomocysteinase__EC_3.3.1.1_	11
NCBI_READ_1610190248	Nicotinamide_phosphoribosyltransferase__EC_2.4.2.12_	11
NCBI_READ_1610190187	Major_pilus_subunit_of_type_IV_secretion_complex__VirB2_	11
NCBI_READ_1610188399	OpcA__an_allosteric_effector_of_glucose_6_phosphate_dehydrogenase__cyanobacterial	11
NCBI_READ_1610188313	Not_assigned	11
NCBI_READ_1610188287	Not_assigned	11
NCBI_READ_1610187777	Not_assigned	11
NCBI_READ_1610187425	Acetyl_CoA_acetyltransferase__EC_2.3.1.9_	11
NCBI_READ_1610187043	Not_assigned	11
NCBI_READ_1610186812	SSU_ribosomal_protein_S20p	11
NCBI_READ_1610185597	DNA_binding_protein_HU_beta	11
NCBI_READ_1610185538	MotA_TolQ_ExbB_proton_channel_family_protein	11
NCBI_READ_1610184808	Not_assigned	11
NCBI_READ_1610183478	Not_assigned	11
NCBI_READ_1610183362	Thioredoxin	11
NCBI_READ_1610182566	Not_assigned	11
NCBI_READ_1610179250	S_formylglutathione_hydrolase__EC_3.1.2.12_	11
NCBI_READ_1610178774	Glutamate_synthase__NADPH__large_chain__EC_1.4.1.13_	11
NCBI_READ_1610178745	Not_assigned	11
NCBI_READ_1610178319	Not_assigned	11
NCBI_READ_1610178003	Not_assigned	11
NCBI_READ_1610177350	Predicted_cell_wall_anchored_protein_SasA__LPXTG_motif_	11
NCBI_READ_1610175853	Serine_protease_precursor_MucD_AlgY_associated_with_sigma_factor_RpoE	11
NCBI_READ_1610175581	Ribosome_binding_factor_A	11
NCBI_READ_1610175520	Ferredoxin	11
NCBI_READ_1610175454	Not_assigned	11
NCBI_READ_1610174804	Not_assigned	11
NCBI_READ_1610174739	Not_assigned	11
NCBI_READ_1610174422	Erythritol_phosphate_dehydrogenase_EryB	11
NCBI_READ_1610174248	Outer_membrane_lipoprotein_omp16_precursor	11
NCBI_READ_1610174136	Radical_SAM_domain_heme_biosynthesis_protein	11
NCBI_READ_1610173319	Cytochrome_oxidase_biogenesis_protein_Sco1_SenC_PrrC__putative_copper_metallochaperone	11
NCBI_READ_1610173043	Not_assigned	11
NCBI_READ_1610172189	Not_assigned	11
NCBI_READ_1610172114	Not_assigned	11
NCBI_READ_1610172069	Succinyl_CoA_ligase__ADP_forming__alpha_chain__EC_6.2.1.5_	11
NCBI_READ_1610172015	Ribonucleotide_reductase_of_class_III__anaerobic___activating_protein__EC_1.97.1.4_	11
NCBI_READ_1610171639	Not_assigned	11
NCBI_READ_1610169775	Not_assigned	11
NCBI_READ_1610169502	O_antigen_ligase	11
NCBI_READ_1610168323	Not_assigned	11
NCBI_READ_1610168283	Alanine_dehydrogenase__EC_1.4.1.1_	11
NCBI_READ_1594450666	DNA_topoisomerase_I__EC_5.99.1.2_	11
NCBI_READ_1594449967	Not_assigned	11
NCBI_READ_1594448913	Acetyl_coenzyme_A_synthetase__EC_6.2.1.1_	11
NCBI_READ_1594448316	Not_assigned	11
NCBI_READ_1594447803	Not_assigned	11
NCBI_READ_1594447568	Not_assigned	11
NCBI_READ_1594447121	DNA_polymerase_I__EC_2.7.7.7_	11
NCBI_READ_1594446968	Deacetylases__including_yeast_histone_deacetylase_and_acetoin_utilization_protein	11
NCBI_READ_1594446247	Not_assigned	11
NCBI_READ_1594445703	Superoxide_dismutase__Mn___EC_1.15.1.1_	11
NCBI_READ_1594445619	Not_assigned	11
NCBI_READ_1594444810	D_alanyl_D_alanine_carboxypeptidase__EC_3.4.16.4_	11
NCBI_READ_1594444575	Not_assigned	11
NCBI_READ_1594444486	Not_assigned	11
NCBI_READ_1594444484	Not_assigned	11
NCBI_READ_1594444322	Beta_lactamase	11
NCBI_READ_1594443888	Not_assigned	11
NCBI_READ_1594443238	Not_assigned	11
NCBI_READ_1594443214	Not_assigned	11
NCBI_READ_1594443143	Not_assigned	11
NCBI_READ_1594442828	Acyl__acyl_carrier_protein___UDP_N_acetylglucosamine_O_acyltransferase__EC_2.3.1.129_	11
NCBI_READ_1594442369	hydrogenase_sulfur_reductase__delta_subunit	11
NCBI_READ_1594441094	Not_assigned	11
NCBI_READ_1594440650	Methyl_directed_repair_DNA_adenine_methylase__EC_2.1.1.72_	11
NCBI_READ_1594439235	Not_assigned	11
NCBI_READ_1594439172	Lactoylglutathione_lyase__EC_4.4.1.5_	11
NCBI_READ_1594438794	Not_assigned	11
NCBI_READ_1594438049	Not_assigned	11
NCBI_READ_1594437979	Transcriptional_regulator__MerR_family__near_polyamine_transporter	11
NCBI_READ_1594437968	Phosphoglyceromutase	11
NCBI_READ_1594437753	Not_assigned	11
NCBI_READ_1594437572	Not_assigned	11
NCBI_READ_1594437390	Arsenate_reductase__EC_1.20.4.1_	11
NCBI_READ_1594437345	Not_assigned	11
NCBI_READ_1594436657	Not_assigned	11
NCBI_READ_1594436461	Ribosomal_RNA_large_subunit_methyltransferase_N__EC_2.1.1.__	11
NCBI_READ_1594435764	SSU_ribosomal_protein_S3p__S3e_	11
NCBI_READ_1594435557	Not_assigned	11
NCBI_READ_1594435460	FKBP_type_peptidyl_prolyl_cis_trans_isomerase_SlyD__EC_5.2.1.8_	11
NCBI_READ_1594435414	Not_assigned	11
NCBI_READ_1594435246	Not_assigned	11
NCBI_READ_1594434832	Not_assigned	11
NCBI_READ_1594434811	Not_assigned	11
NCBI_READ_1594434790	Polysaccharide_deacetylase	11
NCBI_READ_1594434533	Acetate_permease_ActP__cation_acetate_symporter_	11
NCBI_READ_1594434465	Not_assigned	11
NCBI_READ_1594434198	Not_assigned	11
NCBI_READ_1594433960	Single_stranded_DNA_binding_protein	11
NCBI_READ_1594433890	Not_assigned	11
NCBI_READ_1594433799	Organic_hydroperoxide_resistance_protein	11
NCBI_READ_1594433566	Universal_stress_protein_family	11
NCBI_READ_1594433486	1_deoxy_D_xylulose_5_phosphate_synthase__EC_2.2.1.7_	11
NCBI_READ_1594432875	Alkaline_phosphatase_like_protein	11
NCBI_READ_1594432310	Fructose_1_6_bisphosphatase__type_I__EC_3.1.3.11_	11
NCBI_READ_1594432282	Not_assigned	11
NCBI_READ_1594431925	Vitamin_B12_ABC_transporter__ATPase_component_BtuD	11
NCBI_READ_1594431897	Not_assigned	11
NCBI_READ_1594431880	Not_assigned	11
NCBI_READ_1594431434	Not_assigned	11
NCBI_READ_1594431316	Acetyl_coenzyme_A_synthetase__EC_6.2.1.1_	11
NCBI_READ_1594430732	Cell_division_transporter__ATP_binding_protein_FtsE__TC_3.A.5.1.1_	11
NCBI_READ_1594430570	Not_assigned	11
NCBI_READ_1594430024	Not_assigned	11
NCBI_READ_1594429377	Not_assigned	11
NCBI_READ_1594429264	Not_assigned	11
NCBI_READ_1594429205	DNA_binding_protein_Fis	11
NCBI_READ_1594428600	Holliday_junction_DNA_helicase_RuvB	11
NCBI_READ_1594427689	LSU_ribosomal_protein_L10p__P0_	11
NCBI_READ_1594427551	Not_assigned	11
NCBI_READ_1594427533	Not_assigned	11
NCBI_READ_1594427416	TonB_dependent_receptor	11
NCBI_READ_1594427315	isobutyryl_CoA_dehydrogenase	11
NCBI_READ_1594426639	Not_assigned	11
NCBI_READ_1594426335	Not_assigned	11
NCBI_READ_1594426035	Not_assigned	11
NCBI_READ_1594425372	Not_assigned	11
NCBI_READ_1594424948	LSU_ribosomal_protein_L11p__L12e_	11
NCBI_READ_1594424056	Not_assigned	11
NCBI_READ_1594423554	Not_assigned	11
NCBI_READ_1594423056	Not_assigned	11
NCBI_READ_1594422999	Not_assigned	11
NCBI_READ_1594422015	Not_assigned	11
NCBI_READ_1594421625	Not_assigned	11
NCBI_READ_1594420775	Not_assigned	11
NCBI_READ_1594420491	Not_assigned	11
NCBI_READ_1594420490	diguanylate_cyclase_phosphodiesterase__GGDEF___EAL_domains__with_PAS_PAC_sensor_s_	11
NCBI_READ_1594420050	Biotin_carboxyl_carrier_protein_of_acetyl_CoA_carboxylase	11
NCBI_READ_1594418088	Not_assigned	11
NCBI_READ_1594417814	Not_assigned	11
NCBI_READ_1594416177	Nitric_oxide_reductase__EC_1.7.99.7___quinol_dependent	11
NCBI_READ_1594416084	Not_assigned	11
NCBI_READ_1594413203	Flagellar_hook_length_control_protein_FliK	11
NCBI_READ_1594413120	LSU_ribosomal_protein_L19p	11
NCBI_READ_1594412984	Endo_1_4_beta_xylanase_A_precursor__EC_3.2.1.8_	11
NCBI_READ_1594411930	Type_IV_pilin_PilA	11
NCBI_READ_1594410795	Flagellar_hook_length_control_protein_FliK	11
NCBI_READ_1593717525	Phenazine_biosynthesis_protein_PhzF	11
NCBI_READ_1593717279	Succinyl_CoA_ligase__ADP_forming__alpha_chain__EC_6.2.1.5_	11
NCBI_READ_1593717265	Not_assigned	11
NCBI_READ_1593716813	Not_assigned	11
NCBI_READ_1593716761	Not_assigned	11
NCBI_READ_1593716695	Hcp_transcriptional_regulator_HcpR__Crp_Fnr_family_	11
NCBI_READ_1593715118	Site_specific_tyrosine_recombinase	11
NCBI_READ_1593714680	Not_assigned	11
NCBI_READ_1593712840	Not_assigned	11
NCBI_READ_1593711977	S_adenosylmethionine_synthetase__EC_2.5.1.6_	11
NCBI_READ_1593711920	Chitinase__EC_3.2.1.14_	11
NCBI_READ_1593711366	Not_assigned	11
NCBI_READ_1593711149	Not_assigned	11
NCBI_READ_1593710947	3_deoxy_manno_octulosonate_cytidylyltransferase__EC_2.7.7.38_	11
NCBI_READ_1593710614	NADH_ubiquinone_oxidoreductase_17.2_kD_subunit	11
NCBI_READ_1593710572	Not_assigned	11
NCBI_READ_1593710502	Not_assigned	11
NCBI_READ_1593710295	Not_assigned	11
NCBI_READ_1593709600	Type_I_restriction_modification_system__restriction_subunit_R__EC_3.1.21.3_	11
NCBI_READ_1593709330	Not_assigned	11
NCBI_READ_1593708782	Not_assigned	11
NCBI_READ_1593708563	Not_assigned	11
NCBI_READ_1593707790	Flagellar_basal_body_rod_modification_protein_FlgD	11
NCBI_READ_1593707098	Predicted_signal_transduction_protein	11
NCBI_READ_1593706964	Not_assigned	11
NCBI_READ_1593706343	Not_assigned	11
NCBI_READ_1593706310	Not_assigned	11
NCBI_READ_1593706184	Not_assigned	11
NCBI_READ_1593705882	Not_assigned	11
NCBI_READ_1593704771	Alkyl_hydroperoxide_reductase_protein_F__EC_1.6.4.__	11
NCBI_READ_1593704575	Not_assigned	11
NCBI_READ_1593704513	Flagellar_P_ring_protein_FlgI	11
NCBI_READ_1593704363	Not_assigned	11
NCBI_READ_1593703892	Stage_0_sporulation_protein_J	11
NCBI_READ_1593703586	CopG_protein	11
NCBI_READ_1593703515	Manganese_superoxide_dismutase__EC_1.15.1.1_	11
NCBI_READ_1593703137	Not_assigned	11
NCBI_READ_1593703135	FolM_Alternative_dihydrofolate_reductase_1	11
NCBI_READ_1593702712	Not_assigned	11
NCBI_READ_1593702565	Phosphatase_NagD_predicted_to_act_in_N_acetylglucosamine_utilization_subsystem	11
NCBI_READ_1593702361	Not_assigned	11
NCBI_READ_1593702141	Transcription_repair_coupling_factor	11
NCBI_READ_1593701452	Glutathione_synthetase__EC_6.3.2.3_	11
NCBI_READ_1593700666	Tryptophan_synthase_beta_chain__EC_4.2.1.20_	11
NCBI_READ_1593699492	Not_assigned	11
NCBI_READ_1593699249	Not_assigned	11
NCBI_READ_1593699093	Not_assigned	11
NCBI_READ_1593698749	Not_assigned	11
NCBI_READ_1593698359	Not_assigned	11
NCBI_READ_1593698253	Ribokinase__EC_2.7.1.15_	11
NCBI_READ_1593697979	Not_assigned	11
NCBI_READ_1593697901	Glycerol_kinase__EC_2.7.1.30_	11
NCBI_READ_1593697840	Not_assigned	11
NCBI_READ_1593697143	Not_assigned	11
NCBI_READ_1593696519	Not_assigned	11
NCBI_READ_1593696496	internalin__putative	11
NCBI_READ_1593696320	Single_stranded_DNA_binding_protein	11
NCBI_READ_1593696310	Not_assigned	11
NCBI_READ_1593696268	Not_assigned	11
NCBI_READ_1593696246	Not_assigned	11
NCBI_READ_1593695940	Site_specific_tyrosine_recombinase	11
NCBI_READ_1593695928	4_hydroxybenzoyl_CoA_thioesterase_family_active_site	11
NCBI_READ_1593695053	Not_assigned	11
NCBI_READ_1593695028	Not_assigned	11
NCBI_READ_1593694516	Copper_chaperone	11
NCBI_READ_1593693569	Not_assigned	11
NCBI_READ_1593693171	Glycosyltransferase_PglI__EC_2.4.1.__	11
NCBI_READ_1593693008	Not_assigned	11
NCBI_READ_1593692967	Not_assigned	11
NCBI_READ_1593691354	Phosphate_regulon_transcriptional_regulatory_protein_PhoB	11
NCBI_READ_1593691334	Not_assigned	11
NCBI_READ_1593690880	Low_molecular_weight_protein_tyrosine_phosphatase__EC_3.1.3.48_	11
NCBI_READ_1593690126	Not_assigned	11
NCBI_READ_1593690018	MotA_TolQ_ExbB_proton_channel_family_protein	11
NCBI_READ_1593690011	Not_assigned	11
NCBI_READ_1593689873	UDP_glucose_4_epimerase__EC_5.1.3.2_	11
NCBI_READ_1593689424	Not_assigned	11
NCBI_READ_1593688719	Translation_elongation_factor_P	11
NCBI_READ_1593688233	Not_assigned	11
NCBI_READ_1593687927	Not_assigned	11
NCBI_READ_1593686640	Not_assigned	11
NCBI_READ_1593686450	Uracil_phosphoribosyltransferase__EC_2.4.2.9_	11
NCBI_READ_1593686271	NADH_dehydrogenase_subunit_2	11
NCBI_READ_1593686265	Threonine_dehydrogenase_and_related_Zn_dependent_dehydrogenases	11
NCBI_READ_1593685013	Transcriptional_regulator_CsgD_for_2nd_curli_operon	11
NCBI_READ_1593684959	Ribosome_associated_heat_shock_protein_implicated_in_the_recycling_of_the_50S_subunit__S4_paralog_	11
NCBI_READ_1593684332	Not_assigned	11
NCBI_READ_1593684159	Not_assigned	11
NCBI_READ_1593683338	Flagellar_motor_switch_protein_FliN	11
NCBI_READ_1593683192	Not_assigned	11
NCBI_READ_1593682506	4_hydroxybenzoyl_CoA_thioesterase_family_active_site	11
NCBI_READ_1593682101	Not_assigned	11
NCBI_READ_1593680791	Not_assigned	11
NCBI_READ_1610206162	Low_molecular_weight_protein_tyrosine_phosphatase__EC_3.1.3.48_	10
NCBI_READ_1610205999	Not_assigned	10
NCBI_READ_1610205932	LSU_ribosomal_protein_L20p	10
NCBI_READ_1610205648	Heavy_metal_RND_efflux_outer_membrane_protein__CzcC_family	10
NCBI_READ_1610205311	Cytochrome_C550__Soluble_cytochrome_C_	10
NCBI_READ_1610205246	Pyridoxamine_5__phosphate_oxidase__EC_1.4.3.5_	10
NCBI_READ_1610205060	TonB_dependent_siderophore_receptor	10
NCBI_READ_1610204215	Not_assigned	10
NCBI_READ_1610204060	Acetyl_coenzyme_A_carboxyl_transferase_alpha_chain__EC_6.4.1.2_	10
NCBI_READ_1610203969	Outer_membrane_receptor_proteins__mostly_Fe_transport	10
NCBI_READ_1610203115	Chromosome_partition_protein_smc	10
NCBI_READ_1610202385	Transaldolase__EC_2.2.1.2_	10
NCBI_READ_1610202279	ATP_dependent_Clp_protease_adaptor_protein_ClpS	10
NCBI_READ_1610201537	Not_assigned	10
NCBI_READ_1610200802	Alanine_dehydrogenase__EC_1.4.1.1_	10
NCBI_READ_1610200271	Not_assigned	10
NCBI_READ_1610199813	Not_assigned	10
NCBI_READ_1610199809	Cell_division_protein_FtsZ__EC_3.4.24.__	10
NCBI_READ_1610199491	Not_assigned	10
NCBI_READ_1610198399	Translation_initiation_factor_2	10
NCBI_READ_1610197688	D_3_phosphoglycerate_dehydrogenase__EC_1.1.1.95_	10
NCBI_READ_1610197347	Not_assigned	10
NCBI_READ_1610197306	Lysine_cadaverine_antiporter_membrane_protein_CadB	10
NCBI_READ_1610197139	Not_assigned	10
NCBI_READ_1610197134	Not_assigned	10
NCBI_READ_1610197035	Outer_membrane_lipoprotein_omp16_precursor	10
NCBI_READ_1610196795	Not_assigned	10
NCBI_READ_1610196460	Not_assigned	10
NCBI_READ_1610196253	Not_assigned	10
NCBI_READ_1610194971	Chemotaxis_protein_methyltransferase_CheR__EC_2.1.1.80_	10
NCBI_READ_1610194673	Flagellar_basal_body_rod_protein_FlgF	10
NCBI_READ_1610194480	Biotin_carboxyl_carrier_protein_of_acetyl_CoA_carboxylase	10
NCBI_READ_1610194360	Not_assigned	10
NCBI_READ_1610193975	Not_assigned	10
NCBI_READ_1610193670	D_3_phosphoglycerate_dehydrogenase__EC_1.1.1.95_	10
NCBI_READ_1610192990	Not_assigned	10
NCBI_READ_1610192017	Not_assigned	10
NCBI_READ_1610191847	Queuosine_Biosynthesis_QueE_Radical_SAM	10
NCBI_READ_1610191540	Autolysis_response_regulater_LytR	10
NCBI_READ_1610190009	Not_assigned	10
NCBI_READ_1610189330	Ribose_phosphate_pyrophosphokinase__EC_2.7.6.1_	10
NCBI_READ_1610189279	NADH_ubiquinone_oxidoreductase_chain_I__EC_1.6.5.3_	10
NCBI_READ_1610187288	LSU_ribosomal_protein_L19p	10
NCBI_READ_1610187030	Signal_peptidase_like_protein	10
NCBI_READ_1610186565	Not_assigned	10
NCBI_READ_1610185802	Not_assigned	10
NCBI_READ_1610182876	Not_assigned	10
NCBI_READ_1610182874	LSU_ribosomal_protein_L6p__L9e_	10
NCBI_READ_1610182247	Beta_lactamase	10
NCBI_READ_1610181752	Beta_1_4_galactosyltransferase	10
NCBI_READ_1610181147	Enoyl_CoA_hydratase__EC_4.2.1.17_	10
NCBI_READ_1610180345	Not_assigned	10
NCBI_READ_1610179556	novel_N_acetylglucosamine_kinase_of_eukaryotic_type__EC_2.7.1.59_	10
NCBI_READ_1610179501	Not_assigned	10
NCBI_READ_1610179401	Protein_similar_to_glutamate_synthase__NADPH__small_chain__clustered_with_sulfite_reductase	10
NCBI_READ_1610179117	Not_assigned	10
NCBI_READ_1610178196	Not_assigned	10
NCBI_READ_1610178122	Heat_shock_protein_GrpE	10
NCBI_READ_1610177768	UDP_glucose_dehydrogenase__EC_1.1.1.22_	10
NCBI_READ_1610177725	Universal_stress_protein_family_3	10
NCBI_READ_1610177337	Not_assigned	10
NCBI_READ_1610174836	Not_assigned	10
NCBI_READ_1610174512	DUF1801_domain_containing_protein	10
NCBI_READ_1610174294	Inorganic_pyrophosphatase__EC_3.6.1.1_	10
NCBI_READ_1610174202	V_type_ATP_synthase_subunit_B__EC_3.6.3.14_	10
NCBI_READ_1610174063	Similar_to_secretin_RcpA_CpaC__associated_with_Flp_pilus_assembly	10
NCBI_READ_1610173393	Not_assigned	10
NCBI_READ_1610172639	Galactosamine_6_phosphate_isomerase__galactosamine_6_phosphate_deaminase___EC_5.3.1.__	10
NCBI_READ_1610172101	Myo_inositol_2_dehydrogenase__EC_1.1.1.18_	10
NCBI_READ_1610168941	Not_assigned	10
NCBI_READ_1610168556	Glutamate_5_kinase__EC_2.7.2.11_	10
NCBI_READ_1610168444	Inosine_5__monophosphate_dehydrogenase__EC_1.1.1.205_	10
NCBI_READ_1594450788	Flagellin	10
NCBI_READ_1594450664	LSU_ribosomal_protein_L14p__L23e_	10
NCBI_READ_1594450601	Predicted_molybdate_responsive_regulator_YvgK_in_bacilli	10
NCBI_READ_1594450588	SSU_ribosomal_protein_S6p	10
NCBI_READ_1594450184	Not_assigned	10
NCBI_READ_1594449781	Nitrogen_regulatory_protein_P_II	10
NCBI_READ_1594449572	Phosphoserine_phosphatase__EC_3.1.3.3_	10
NCBI_READ_1594449261	Iron_compound_ABC_uptake_transporter_permease_protein	10
NCBI_READ_1594448793	Heat_shock_protein_60_family_chaperone_GroEL	10
NCBI_READ_1594448470	Not_assigned	10
NCBI_READ_1594448252	Not_assigned	10
NCBI_READ_1594448231	Aldehyde_dehydrogenase__EC_1.2.1.3___PaaZ	10
NCBI_READ_1594448010	Not_assigned	10
NCBI_READ_1594447503	Diacylglycerol_kinase__EC_2.7.1.107_	10
NCBI_READ_1594447335	5_methyltetrahydrofolate__homocysteine_methyltransferase__EC_2.1.1.13_	10
NCBI_READ_1594447061	Not_assigned	10
NCBI_READ_1594447026	CI_like_repressor__SA_bacteriophages_11__Mu50B_	10
NCBI_READ_1594446672	DNA_polymerase_III_alpha_subunit__EC_2.7.7.7_	10
NCBI_READ_1594446364	Not_assigned	10
NCBI_READ_1594446319	Imidazoleglycerol_phosphate_dehydratase__EC_4.2.1.19_	10
NCBI_READ_1594445547	Not_assigned	10
NCBI_READ_1594445189	Lactoylglutathione_lyase__EC_4.4.1.5_	10
NCBI_READ_1594444376	Cytochrome_c_type_biogenesis_protein_DsbD__protein_disulfide_reductase__EC_1.8.1.8_	10
NCBI_READ_1594444333	Flagellar_hook_length_control_protein_FliK	10
NCBI_READ_1594443898	Rare_lipoprotein_A_precursor	10
NCBI_READ_1594442605	TPR_domain_protein__putative_component_of_TonB_system	10
NCBI_READ_1594442545	putative_sodium_dependent_bicarbonate_transporter	10
NCBI_READ_1594442400	Replicative_DNA_helicase__EC_3.6.1.__	10
NCBI_READ_1594441915	Not_assigned	10
NCBI_READ_1594440648	GTP_binding_protein_EngA	10
NCBI_READ_1594440533	Not_assigned	10
NCBI_READ_1594440078	Transaldolase__EC_2.2.1.2_	10
NCBI_READ_1594439791	Chromosome__plasmid__partitioning_protein_ParB	10
NCBI_READ_1594438757	NADPH_dependent_glyceraldehyde_3_phosphate_dehydrogenase__EC_1.2.1.13_	10
NCBI_READ_1594438506	Iron_sulfur_cluster_assembly_protein_SufB	10
NCBI_READ_1594438377	Recombination_inhibitory_protein_MutS2	10
NCBI_READ_1594438061	Long_chain_fatty_acid__CoA_ligase__EC_6.2.1.3_	10
NCBI_READ_1594437978	Not_assigned	10
NCBI_READ_1594437583	TolA_protein	10
NCBI_READ_1594437366	Formyltetrahydrofolate_deformylase__EC_3.5.1.10_	10
NCBI_READ_1594437152	Not_assigned	10
NCBI_READ_1594436853	Not_assigned	10
NCBI_READ_1594436763	Retron_type_reverse_transcriptase	10
NCBI_READ_1594436428	Not_assigned	10
NCBI_READ_1594436180	LSU_ribosomal_protein_L36p	10
NCBI_READ_1594435779	Not_assigned	10
NCBI_READ_1594435673	NAD_P__dependent_glyceraldehyde_3_phosphate_dehydrogenase_archaeal__EC_1.2.1.59_	10
NCBI_READ_1594435594	Not_assigned	10
NCBI_READ_1594435556	Quinone_oxidoreductase__EC_1.6.5.5_	10
NCBI_READ_1594435294	Not_assigned	10
NCBI_READ_1594435262	Formate__tetrahydrofolate_ligase__EC_6.3.4.3_	10
NCBI_READ_1594435217	internalin__putative	10
NCBI_READ_1594435216	Not_assigned	10
NCBI_READ_1594435188	Not_assigned	10
NCBI_READ_1594435177	Leucine_responsive_regulatory_protein__regulator_for_leucine__or_lrp__regulon_and_high_affinity_branched_chain_amino_acid_transport_system	10
NCBI_READ_1594435028	Not_assigned	10
NCBI_READ_1594435015	SSU_ribosomal_protein_S5p__S2e_	10
NCBI_READ_1594434973	Not_assigned	10
NCBI_READ_1594434443	DNA_polymerase_III_alpha_subunit__EC_2.7.7.7_	10
NCBI_READ_1594434396	Not_assigned	10
NCBI_READ_1594433749	RNA_polymerase_sigma_70_factor	10
NCBI_READ_1594433571	3_oxoacyl__acyl_carrier_protein__reductase__EC_1.1.1.100_	10
NCBI_READ_1594433233	Protein_secretion_chaperonin_CsaA	10
NCBI_READ_1594432960	Transcriptional_regulator_CsgD_for_2nd_curli_operon	10
NCBI_READ_1594432751	Not_assigned	10
NCBI_READ_1594432141	Tryptophan_synthase_alpha_chain__EC_4.2.1.20_	10
NCBI_READ_1594431517	tRNA__Guanine37_N1___methyltransferase__EC_2.1.1.31_	10
NCBI_READ_1594429444	Tryptophan_synthase_beta_chain__EC_4.2.1.20_	10
NCBI_READ_1594429267	Not_assigned	10
NCBI_READ_1594429062	Not_assigned	10
NCBI_READ_1594428925	Beta_lactamase	10
NCBI_READ_1594428622	Malate_dehydrogenase__EC_1.1.1.37_	10
NCBI_READ_1594428609	Not_assigned	10
NCBI_READ_1594428318	Ethanolamine_ammonia_lyase_heavy_chain__EC_4.3.1.7_	10
NCBI_READ_1594428191	Cell_division_protein_FtsH__EC_3.4.24.__	10
NCBI_READ_1594428022	Not_assigned	10
NCBI_READ_1594427520	1_acyl_sn_glycerol_3_phosphate_acyltransferase__EC_2.3.1.51_	10
NCBI_READ_1594426866	Not_assigned	10
NCBI_READ_1594426848	Not_assigned	10
NCBI_READ_1594426224	Sodium_glutamate_symport_protein	10
NCBI_READ_1594426223	Not_assigned	10
NCBI_READ_1594426171	Glucosamine__fructose_6_phosphate_aminotransferase__isomerizing___EC_2.6.1.16_	10
NCBI_READ_1594426031	Exodeoxyribonuclease_III__EC_3.1.11.2_	10
NCBI_READ_1594425645	CblX__a_non_orthologous_displasment_for_Alpha_ribazole_5__phosphate_phosphatase	10
NCBI_READ_1594425462	Not_assigned	10
NCBI_READ_1594425402	Flagellar_hook_length_control_protein_FliK	10
NCBI_READ_1594425017	Not_assigned	10
NCBI_READ_1594424995	Not_assigned	10
NCBI_READ_1594424874	Rubrerythrin	10
NCBI_READ_1594424339	Not_assigned	10
NCBI_READ_1594424071	Not_assigned	10
NCBI_READ_1594423513	Not_assigned	10
NCBI_READ_1594423399	Isovaleryl_CoA_dehydrogenase__EC_1.3.99.10_	10
NCBI_READ_1594423323	Flp_pilus_assembly_protein__pilin_Flp	10
NCBI_READ_1594422694	Cytoplasmic_axial_filament_protein_CafA_and_Ribonuclease_G__EC_3.1.4.__	10
NCBI_READ_1594422498	response_regulator_in_two_component_regulatory_system_with_PhoQ	10
NCBI_READ_1594422252	Phosphate_regulon_sensor_protein_SphS__EC_2.7.13.3_	10
NCBI_READ_1594422144	Iron_sulfur_cluster_assembly_scaffold_protein_NifU	10
NCBI_READ_1594422141	N_acetyl_L_L_diaminopimelate_deacetylase__EC_3.5.1.47_	10
NCBI_READ_1594422112	Not_assigned	10
NCBI_READ_1594422064	Biphenyl_2_3_diol_1_2_dioxygenase__EC_1.13.11.39_	10
NCBI_READ_1594421878	Cobyric_acid_synthase	10
NCBI_READ_1594421816	GDSL_like_lipase_acylhydrolase	10
NCBI_READ_1594421660	Flavohemoprotein	10
NCBI_READ_1594420535	Not_assigned	10
NCBI_READ_1594420358	Succinyl_CoA_ligase__ADP_forming__beta_chain__EC_6.2.1.5_	10
NCBI_READ_1594419739	Not_assigned	10
NCBI_READ_1594418982	glutamine_synthetase_family_protein	10
NCBI_READ_1594418077	Putative_sensor_like_histidine_kinase_YfhK	10
NCBI_READ_1594417305	Excinuclease_ABC_subunit_B	10
NCBI_READ_1594416653	Not_assigned	10
NCBI_READ_1594415377	Not_assigned	10
NCBI_READ_1594415079	Not_assigned	10
NCBI_READ_1594414895	ClpB_protein	10
NCBI_READ_1594414679	Flagellar_protein_FliJ	10
NCBI_READ_1594414554	Methionyl_tRNA_formyltransferase__EC_2.1.2.9_	10
NCBI_READ_1594413536	Organic_hydroperoxide_resistance_protein	10
NCBI_READ_1594413288	Not_assigned	10
NCBI_READ_1594412559	Putative_cytochrome_c_type_biogenesis_protein_related_to_CcmF	10
NCBI_READ_1594412091	ATP_dependent_Clp_protease__ATP_binding_subunit_ClpC	10
NCBI_READ_1594412071	Hydroxymethylglutaryl_CoA_lyase__EC_4.1.3.4_	10
NCBI_READ_1594411897	Diacylglycerol_kinase__EC_2.7.1.107_	10
NCBI_READ_1594411691	Not_assigned	10
NCBI_READ_1594411394	Cell_division_protein_FtsI__Peptidoglycan_synthetase___EC_2.4.1.129_	10
NCBI_READ_1594411039	D_amino_acid_dehydrogenase_small_subunit__EC_1.4.99.1_	10
NCBI_READ_1593718720	Not_assigned	10
NCBI_READ_1593718252	Not_assigned	10
NCBI_READ_1593718214	Not_assigned	10
NCBI_READ_1593718084	Electron_transfer_flavoprotein__alpha_subunit	10
NCBI_READ_1593717233	Aspartate_aminotransferase__EC_2.6.1.1_	10
NCBI_READ_1593714831	Not_assigned	10
NCBI_READ_1593714629	Nitrogen_regulatory_protein_P_II	10
NCBI_READ_1593714124	Not_assigned	10
NCBI_READ_1593713325	Radical_SAM_family_enzyme__similar_to_coproporphyrinogen_III_oxidase__oxygen_independent__clustered_with_nucleoside_triphosphatase_RdgB	10
NCBI_READ_1593713033	Malate_quinone_oxidoreductase__EC_1.1.99.16_	10
NCBI_READ_1593712908	LSU_ribosomal_protein_L34p	10
NCBI_READ_1593712781	Not_assigned	10
NCBI_READ_1593712181	Serine_phosphatase_RsbU__regulator_of_sigma_subunit	10
NCBI_READ_1593711930	Type_IV_fimbrial_biogenesis_protein_PilY1	10
NCBI_READ_1593711926	Amidophosphoribosyltransferase__EC_2.4.2.14_	10
NCBI_READ_1593711629	Not_assigned	10
NCBI_READ_1593711552	Not_assigned	10
NCBI_READ_1593710769	Not_assigned	10
NCBI_READ_1593710316	Ornithine_cyclodeaminase__EC_4.3.1.12_	10
NCBI_READ_1593710248	Not_assigned	10
NCBI_READ_1593710201	Heat_shock_protein_60_family_co_chaperone_GroES	10
NCBI_READ_1593710009	Cell_division_protein_FtsX	10
NCBI_READ_1593709344	Not_assigned	10
NCBI_READ_1593709246	Pyruvate_kinase__EC_2.7.1.40_	10
NCBI_READ_1593708650	Not_assigned	10
NCBI_READ_1593708458	Motility_accessory_factor	10
NCBI_READ_1593707801	Arsenical_resistance_operon_repressor	10
NCBI_READ_1593707749	Trk_system_potassium_uptake_protein_TrkA	10
NCBI_READ_1593707578	Not_assigned	10
NCBI_READ_1593707344	Cardiolipin_synthetase__EC_2.7.8.__	10
NCBI_READ_1593707050	Not_assigned	10
NCBI_READ_1593706808	Spermidine_synthase__EC_2.5.1.16_	10
NCBI_READ_1593706759	Rubrerythrin	10
NCBI_READ_1593706419	Not_assigned	10
NCBI_READ_1593706271	Acetyl_CoA_acetyltransferase__EC_2.3.1.9_	10
NCBI_READ_1593706082	Transcriptional_regulator__MerR_family	10
NCBI_READ_1593705825	Cyanophycin_synthase__EC_6.3.2.29__EC_6.3.2.30_	10
NCBI_READ_1593705485	Bacterioferritin	10
NCBI_READ_1593704517	DNA_damage_inducible_protein_J	10
NCBI_READ_1593704438	Glycine_cleavage_system_transcriptional_activator_GcvA	10
NCBI_READ_1593704048	Cell_division_transporter__ATP_binding_protein_FtsE__TC_3.A.5.1.1_	10
NCBI_READ_1593703431	Not_assigned	10
NCBI_READ_1593703338	Not_assigned	10
NCBI_READ_1593703027	Not_assigned	10
NCBI_READ_1593702911	Not_assigned	10
NCBI_READ_1593702733	Not_assigned	10
NCBI_READ_1593702423	2_isopropylmalate_synthase__EC_2.3.3.13_	10
NCBI_READ_1593701734	Exopolyphosphatase__EC_3.6.1.11_	10
NCBI_READ_1593701165	Alpha_L_Rha_alpha_1_2_L_rhamnosyltransferase_alpha_L_Rha_alpha_1_3_L__rhamnosyltransferase__EC_2.4.1.__	10
NCBI_READ_1593700241	Not_assigned	10
NCBI_READ_1593699771	Not_assigned	10
NCBI_READ_1593698751	Not_assigned	10
NCBI_READ_1593698638	Organic_hydroperoxide_resistance_transcriptional_regulator	10
NCBI_READ_1593698529	Glucose_1_phosphate_thymidylyltransferase__EC_2.7.7.24_	10
NCBI_READ_1593698045	CDP_diacylglycerol__glycerol_3_phosphate_3_phosphatidyltransferase__EC_2.7.8.5_	10
NCBI_READ_1593697088	Not_assigned	10
NCBI_READ_1593696940	Cytosine_purine_uracil_thiamine_allantoin_permease_family_protein	10
NCBI_READ_1593696720	Dihydroxy_acid_dehydratase__EC_4.2.1.9_	10
NCBI_READ_1593696492	Not_assigned	10
NCBI_READ_1593695802	Not_assigned	10
NCBI_READ_1593695383	Choline_sulfatase__EC_3.1.6.6_	10
NCBI_READ_1593694297	Ribonuclease_Z__EC_3.1.26.11_	10
NCBI_READ_1593693615	Lycopene_cyclase	10
NCBI_READ_1593693579	CoB__CoM_heterodisulfide_reductase_subunit_B__EC_1.8.98.1_	10
NCBI_READ_1593693567	Sulfate_permease	10
NCBI_READ_1593692300	Not_assigned	10
NCBI_READ_1593691624	Not_assigned	10
NCBI_READ_1593691297	Not_assigned	10
NCBI_READ_1593690409	NADH_ubiquinone_oxidoreductase_chain_I__EC_1.6.5.3_	10
NCBI_READ_1593690058	Not_assigned	10
NCBI_READ_1593688989	Asparagine_synthetase__glutamine_hydrolyzing___EC_6.3.5.4_	10
NCBI_READ_1593688923	Beta_lactamase__EC_3.5.2.6_	10
NCBI_READ_1593687667	Ribosomal_protein_S18p_alanine_acetyltransferase__EC_2.3.1.__	10
NCBI_READ_1593687571	Not_assigned	10
NCBI_READ_1593687465	Not_assigned	10
NCBI_READ_1593687448	Not_assigned	10
NCBI_READ_1593687280	Not_assigned	10
NCBI_READ_1593686739	Not_assigned	10
NCBI_READ_1593686500	Not_assigned	10
NCBI_READ_1593685395	Not_assigned	10
NCBI_READ_1593685313	Type_I_restriction_modification_system__restriction_subunit_R__EC_3.1.21.3_	10
NCBI_READ_1593685126	Menaquinone_via_futalosine_step_1	10
NCBI_READ_1593684850	Ribosomal_protein_S18p_alanine_acetyltransferase__EC_2.3.1.__	10
NCBI_READ_1593684709	Not_assigned	10
NCBI_READ_1593684644	Not_assigned	10
NCBI_READ_1593684075	COG0840__Methyl_accepting_chemotaxis_protein	10
NCBI_READ_1593684033	Lipid_A_disaccharide_synthase__EC_2.4.1.182_	10
NCBI_READ_1593683686	Peptide_deformylase__EC_3.5.1.88_	10
NCBI_READ_1593683485	Imidazole_glycerol_phosphate_synthase_cyclase_subunit__EC_4.1.3.__	10
NCBI_READ_1593682730	Not_assigned	10
NCBI_READ_1593682510	Not_assigned	10
NCBI_READ_1593681389	Not_assigned	10
NCBI_READ_1593681337	Not_assigned	10
NCBI_READ_1593681089	Not_assigned	10
NCBI_READ_1593680969	Replicative_DNA_helicase__EC_3.6.1.____SA14_24_	10
NCBI_READ_1593680507	NifT_protein	10
NCBI_READ_1610206464	Not_assigned	9
NCBI_READ_1610204949	Polyribonucleotide_nucleotidyltransferase__EC_2.7.7.8_	9
NCBI_READ_1610204522	N_acetylglucosamine_1_phosphate_uridyltransferase_eukaryotic__EC_2.7.7.23_	9
NCBI_READ_1610204508	Not_assigned	9
NCBI_READ_1610202877	Not_assigned	9
NCBI_READ_1610202428	Not_assigned	9
NCBI_READ_1610202092	Arylsulfatase__EC_3.1.6.1_	9
NCBI_READ_1610201878	Biotin_carboxylase_of_acetyl_CoA_carboxylase__EC_6.3.4.14_	9
NCBI_READ_1610201220	Glutamyl_tRNA_reductase__EC_1.2.1.70_	9
NCBI_READ_1610200474	Not_assigned	9
NCBI_READ_1610199921	Glycogen_phosphorylase__EC_2.4.1.1_	9
NCBI_READ_1610199871	Not_assigned	9
NCBI_READ_1610199721	Oligosaccharide_repeat_unit_polymerase_Wzy	9
NCBI_READ_1610199621	Fructose_1_6_bisphosphatase__type_I__EC_3.1.3.11_	9
NCBI_READ_1610199587	Ribosomal_protein_S18p_alanine_acetyltransferase__EC_2.3.1.__	9
NCBI_READ_1610198943	Threonine_dehydrogenase_and_related_Zn_dependent_dehydrogenases	9
NCBI_READ_1610198915	Aspartate_1_decarboxylase__EC_4.1.1.11_	9
NCBI_READ_1610198081	Not_assigned	9
NCBI_READ_1610197324	Chaperone_protein_DnaJ	9
NCBI_READ_1610197323	Ynd	9
NCBI_READ_1610196982	Carbamoyl_phosphate_synthase_small_chain__EC_6.3.5.5_	9
NCBI_READ_1610196301	ATP_dependent_protease_La__EC_3.4.21.53__Type_I	9
NCBI_READ_1610196173	Not_assigned	9
NCBI_READ_1610195988	Not_assigned	9
NCBI_READ_1610195722	Not_assigned	9
NCBI_READ_1610195683	Not_assigned	9
NCBI_READ_1610195497	Not_assigned	9
NCBI_READ_1610195204	Protein_secretion_chaperonin_CsaA	9
NCBI_READ_1610195065	Phosphoribosylformylglycinamidine_synthase__glutamine_amidotransferase_subunit__EC_6.3.5.3_	9
NCBI_READ_1610194797	Not_assigned	9
NCBI_READ_1610194074	Peptide_transport_system_permease_protein_sapB__TC_3.A.1.5.5_	9
NCBI_READ_1610193161	Not_assigned	9
NCBI_READ_1610192763	Site_specific_tyrosine_recombinase	9
NCBI_READ_1610192678	Not_assigned	9
NCBI_READ_1610192587	ABC_transporter_involved_in_cytochrome_c_biogenesis__ATPase_component_CcmA	9
NCBI_READ_1610192296	LSU_ribosomal_protein_L33p	9
NCBI_READ_1610191578	Single_stranded_DNA_binding_protein	9
NCBI_READ_1610191251	Not_assigned	9
NCBI_READ_1610191131	Mannose_1_phosphate_guanylyltransferase__GDP___EC_2.7.7.22_	9
NCBI_READ_1610190922	Cystathionine_gamma_synthase__EC_2.5.1.48_	9
NCBI_READ_1610190327	Topoisomerase_IV_subunit_A__EC_5.99.1.__	9
NCBI_READ_1610190032	Not_assigned	9
NCBI_READ_1610189323	transcriptional_regulator_SoxR	9
NCBI_READ_1610188993	Heterodisulfide_reductase__subunit_A	9
NCBI_READ_1610188944	Probable_Co_Zn_Cd_efflux_system_membrane_fusion_protein	9
NCBI_READ_1610188801	Not_assigned	9
NCBI_READ_1610188290	Phosphoribosylformylglycinamidine_synthase__glutamine_amidotransferase_subunit__EC_6.3.5.3_	9
NCBI_READ_1610187715	Not_assigned	9
NCBI_READ_1610187422	Not_assigned	9
NCBI_READ_1610186451	Large_conductance_mechanosensitive_channel	9
NCBI_READ_1610186232	Chemotaxis_protein_CheC____inhibitor_of_MCP_methylation	9
NCBI_READ_1610186021	LSU_ribosomal_protein_L2p__L8e_	9
NCBI_READ_1610185909	Not_assigned	9
NCBI_READ_1610185080	Leucine_responsive_regulatory_protein__regulator_for_leucine__or_lrp__regulon_and_high_affinity_branched_chain_amino_acid_transport_system	9
NCBI_READ_1610184360	Not_assigned	9
NCBI_READ_1610184312	Not_assigned	9
NCBI_READ_1610184071	Peptide_chain_release_factor_2	9
NCBI_READ_1610183279	Ferredoxin__2Fe_2S	9
NCBI_READ_1610182409	Not_assigned	9
NCBI_READ_1610181839	Glutathione_S_transferase_family_protein	9
NCBI_READ_1610181572	ATP_dependent_Clp_protease_proteolytic_subunit__EC_3.4.21.92_	9
NCBI_READ_1610179217	Transcription_elongation_factor_GreB	9
NCBI_READ_1610179214	Not_assigned	9
NCBI_READ_1610179067	Not_assigned	9
NCBI_READ_1610178051	Serine_threonine_protein_kinase_PrkC__regulator_of_stationary_phase	9
NCBI_READ_1610177524	Not_assigned	9
NCBI_READ_1610177408	putative_cytochrome_P450_hydroxylase	9
NCBI_READ_1610176744	Peptide_chain_release_factor_1	9
NCBI_READ_1610176636	COG0840__Methyl_accepting_chemotaxis_protein	9
NCBI_READ_1610176232	NADH_dehydrogenase__EC_1.6.99.3_	9
NCBI_READ_1610176175	_NiFe__hydrogenase_nickel_incorporation_associated_protein_HypB	9
NCBI_READ_1610175820	Not_assigned	9
NCBI_READ_1610175386	Not_assigned	9
NCBI_READ_1610175146	Not_assigned	9
NCBI_READ_1610174813	Not_assigned	9
NCBI_READ_1610174678	Glucosamine__fructose_6_phosphate_aminotransferase__isomerizing___EC_2.6.1.16_	9
NCBI_READ_1610174605	Chaperonin__heat_shock_protein_33_	9
NCBI_READ_1610174534	Electron_transfer_flavoprotein__alpha_subunit	9
NCBI_READ_1610174445	GTPase_and_tRNA_U34_5_formylation_enzyme_TrmE	9
NCBI_READ_1610172255	Not_assigned	9
NCBI_READ_1610172199	Not_assigned	9
NCBI_READ_1610171982	NADH_ubiquinone_oxidoreductase_chain_H__EC_1.6.5.3_	9
NCBI_READ_1610171781	Ferric_iron_ABC_transporter__iron_binding_protein	9
NCBI_READ_1610171285	Paraquat_inducible_protein_B	9
NCBI_READ_1610168981	Not_assigned	9
NCBI_READ_1610168588	Not_assigned	9
NCBI_READ_1610168460	Quinone_oxidoreductase__EC_1.6.5.5_	9
NCBI_READ_1610168308	Phosphoribosyl_ATP_pyrophosphatase__EC_3.6.1.31_	9
NCBI_READ_1594450544	Outer_membrane_receptor_proteins__mostly_Fe_transport	9
NCBI_READ_1594450190	L_threonine_3_dehydrogenase__EC_1.1.1.103_	9
NCBI_READ_1594449559	Not_assigned	9
NCBI_READ_1594449257	Not_assigned	9
NCBI_READ_1594448575	Putative_phosphatase_YieH	9
NCBI_READ_1594448463	Acetylornithine_deacetylase__EC_3.5.1.16_	9
NCBI_READ_1594447397	Not_assigned	9
NCBI_READ_1594445882	Not_assigned	9
NCBI_READ_1594445765	FKBP_type_peptidyl_prolyl_cis_trans_isomerase_FkpA_precursor__EC_5.2.1.8_	9
NCBI_READ_1594445461	Not_assigned	9
NCBI_READ_1594444991	Succinyl_CoA_ligase__ADP_forming__alpha_chain__EC_6.2.1.5_	9
NCBI_READ_1594444867	Not_assigned	9
NCBI_READ_1594444866	Acetylornithine_deacetylase__EC_3.5.1.16_	9
NCBI_READ_1594444720	Not_assigned	9
NCBI_READ_1594443557	Transcription_elongation_factor_GreB	9
NCBI_READ_1594443310	L_pipecolate_oxidase__1.5.3.7_	9
NCBI_READ_1594442918	Large_conductance_mechanosensitive_channel	9
NCBI_READ_1594441671	LSU_ribosomal_protein_L15p__L27Ae_	9
NCBI_READ_1594441287	Not_assigned	9
NCBI_READ_1594440355	Not_assigned	9
NCBI_READ_1594440155	Segregation_and_condensation_protein_A	9
NCBI_READ_1594439080	D_tyrosyl_tRNA_Tyr__deacylase	9
NCBI_READ_1594438967	Not_assigned	9
NCBI_READ_1594438832	Not_assigned	9
NCBI_READ_1594438530	carbon_monoxide_dehydrogenase_G_protein	9
NCBI_READ_1594438449	Not_assigned	9
NCBI_READ_1594438426	Not_assigned	9
NCBI_READ_1594438101	Thioredoxin	9
NCBI_READ_1594437790	Not_assigned	9
NCBI_READ_1594437729	Not_assigned	9
NCBI_READ_1594437426	Not_assigned	9
NCBI_READ_1594437420	Type_cbb3_cytochrome_oxidase_biogenesis_protein_CcoI	9
NCBI_READ_1594437066	Not_assigned	9
NCBI_READ_1594436391	Not_assigned	9
NCBI_READ_1594436000	Not_assigned	9
NCBI_READ_1594435912	cAMP_binding_proteins___catabolite_gene_activator_and_regulatory_subunit_of_cAMP_dependent_protein_kinases	9
NCBI_READ_1594435811	Not_assigned	9
NCBI_READ_1594435518	Alkaline_phosphatase_synthesis_transcriptional_regulatory_protein_PhoP	9
NCBI_READ_1594435221	Not_assigned	9
NCBI_READ_1594435134	Not_assigned	9
NCBI_READ_1594434868	Not_assigned	9
NCBI_READ_1594434850	Not_assigned	9
NCBI_READ_1594434706	3_oxoacyl__acyl_carrier_protein__synthase__KASIII__EC_2.3.1.41_	9
NCBI_READ_1594434609	Not_assigned	9
NCBI_READ_1594434482	Not_assigned	9
NCBI_READ_1594433806	Catalyzes_the_cleavage_of_p_aminobenzoyl_glutamate_to_p_aminobenzoate_and_glutamate__subunit_A	9
NCBI_READ_1594433367	Excinuclease_ABC_subunit_C	9
NCBI_READ_1594433065	Not_assigned	9
NCBI_READ_1594431994	Dihydroxy_acid_dehydratase__EC_4.2.1.9_	9
NCBI_READ_1594431965	Beta_ureidopropionase__EC_3.5.1.6_	9
NCBI_READ_1594431741	Not_assigned	9
NCBI_READ_1594429976	Not_assigned	9
NCBI_READ_1594429958	Potassium_channel_protein	9
NCBI_READ_1594429117	Translation_initiation_factor_2	9
NCBI_READ_1594428868	Not_assigned	9
NCBI_READ_1594428140	Not_assigned	9
NCBI_READ_1594427546	Major_capsid_protein	9
NCBI_READ_1594426577	Putative_two_component_response_regulator	9
NCBI_READ_1594425443	Not_assigned	9
NCBI_READ_1594424079	Not_assigned	9
NCBI_READ_1594423916	Not_assigned	9
NCBI_READ_1594423580	Not_assigned	9
NCBI_READ_1594423557	Not_assigned	9
NCBI_READ_1594423553	Not_assigned	9
NCBI_READ_1594423395	Transcription_elongation_factor_GreB	9
NCBI_READ_1594422671	Not_assigned	9
NCBI_READ_1594422332	Chaperone_protein_DnaJ	9
NCBI_READ_1594422072	Not_assigned	9
NCBI_READ_1594420633	ATP_dependent_Clp_protease_adaptor_protein_ClpS	9
NCBI_READ_1594420124	Single_stranded_DNA_binding_protein	9
NCBI_READ_1594419944	Not_assigned	9
NCBI_READ_1594418826	UDP_N_acetylmuramoylalanine__D_glutamate_ligase__EC_6.3.2.9_	9
NCBI_READ_1594418715	Not_assigned	9
NCBI_READ_1594418459	SSU_ribosomal_protein_S11p__S14e_	9
NCBI_READ_1594417283	DNA_binding_heavy_metal_response_regulator	9
NCBI_READ_1594416634	Adenylate_cyclase__EC_4.6.1.1_	9
NCBI_READ_1594416240	2_keto_3_deoxy_L_fuconate_dehydrogenase	9
NCBI_READ_1594416215	TonB_dependent_receptor	9
NCBI_READ_1594415126	Not_assigned	9
NCBI_READ_1594415085	Acyl_CoA_dehydrogenase__short_chain_specific__EC_1.3.99.2_	9
NCBI_READ_1594414467	Flagellar_hook_length_control_protein_FliK	9
NCBI_READ_1594414176	Not_assigned	9
NCBI_READ_1594413306	Not_assigned	9
NCBI_READ_1594412972	Preprotein_translocase_subunit_SecG__TC_3.A.5.1.1_	9
NCBI_READ_1594412427	Thioredoxin	9
NCBI_READ_1594410713	CDP_glycerol__N_acetyl_beta_D_mannosaminyl_1_4_N_acetyl_D_glucosaminyldiphosphoundecaprenyl_glycerophosphotransferase	9
NCBI_READ_1594410626	Flagellar_hook_length_control_protein_FliK	9
NCBI_READ_1594410610	Phospho_N_acetylmuramoyl_pentapeptide_transferase__EC_2.7.8.13_	9
NCBI_READ_1593718164	Phosphate_transport_ATP_binding_protein_PstB__TC_3.A.1.7.1_	9
NCBI_READ_1593718073	Not_assigned	9
NCBI_READ_1593718044	Not_assigned	9
NCBI_READ_1593717706	Not_assigned	9
NCBI_READ_1593714980	Lipoprotein_signal_peptidase__EC_3.4.23.36_	9
NCBI_READ_1593713746	Dimethyladenosine_transferase__EC_2.1.1.__	9
NCBI_READ_1593712633	Not_assigned	9
NCBI_READ_1593711825	Not_assigned	9
NCBI_READ_1593711160	Sulfur_oxidation_molybdopterin_C_protein	9
NCBI_READ_1593709691	Phosphoribosylanthranilate_isomerase__EC_5.3.1.24_	9
NCBI_READ_1593709654	Not_assigned	9
NCBI_READ_1593708648	Arabinose_operon_regulatory_protein	9
NCBI_READ_1593707894	Not_assigned	9
NCBI_READ_1593707477	Guanine_deaminase__EC_3.5.4.3_	9
NCBI_READ_1593707399	dTDP_4_dehydrorhamnose_3_5_epimerase__EC_5.1.3.13_	9
NCBI_READ_1593707381	Not_assigned	9
NCBI_READ_1593706463	Not_assigned	9
NCBI_READ_1593706138	Acetolactate_synthase_small_subunit__EC_2.2.1.6_	9
NCBI_READ_1593705938	Not_assigned	9
NCBI_READ_1593705664	Putative_two_component_response_regulator	9
NCBI_READ_1593705292	ATP_synthase_A_chain__EC_3.6.3.14_	9
NCBI_READ_1593704284	Lipoprotein_signal_peptidase__EC_3.4.23.36_	9
NCBI_READ_1593704148	Excinuclease_ABC_subunit_A	9
NCBI_READ_1593704123	Not_assigned	9
NCBI_READ_1593703937	Not_assigned	9
NCBI_READ_1593703886	UDP_4_amino_4_deoxy_L_arabinose__oxoglutarate_aminotransferase__EC_2.6.1.__	9
NCBI_READ_1593703726	Transcriptional_regulator__MerR_family	9
NCBI_READ_1593703686	Not_assigned	9
NCBI_READ_1593702976	SSU_ribosomal_protein_S1p	9
NCBI_READ_1593702507	Not_assigned	9
NCBI_READ_1593702017	Not_assigned	9
NCBI_READ_1593701607	DNA_damage_inducible_protein_J	9
NCBI_READ_1593701243	LSU_ribosomal_protein_L14p__L23e_	9
NCBI_READ_1593700283	Not_assigned	9
NCBI_READ_1593700151	Maltose_maltodextrin_ABC_transporter__substrate_binding_periplasmic_protein_MalE	9
NCBI_READ_1593700140	Not_assigned	9
NCBI_READ_1593699915	3_oxoacyl__acyl_carrier_protein__reductase__EC_1.1.1.100_	9
NCBI_READ_1593699574	Not_assigned	9
NCBI_READ_1593699348	LSU_ribosomal_protein_L34p	9
NCBI_READ_1593699319	Not_assigned	9
NCBI_READ_1593699218	GDSL_like_lipase_acylhydrolase	9
NCBI_READ_1593698764	Not_assigned	9
NCBI_READ_1593698180	Polyphosphate_kinase__EC_2.7.4.1_	9
NCBI_READ_1593697849	Not_assigned	9
NCBI_READ_1593697841	Not_assigned	9
NCBI_READ_1593697273	Not_assigned	9
NCBI_READ_1593696983	Not_assigned	9
NCBI_READ_1593696932	Not_assigned	9
NCBI_READ_1593696851	Transcription_accessory_protein__S1_RNA_binding_domain_	9
NCBI_READ_1593696168	Not_assigned	9
NCBI_READ_1593695629	Cysteine_desulfurase__EC_2.8.1.7_	9
NCBI_READ_1593695390	Not_assigned	9
NCBI_READ_1593695132	Glutaredoxin	9
NCBI_READ_1593694827	Phosphoribosylformylglycinamidine_synthase__glutamine_amidotransferase_subunit__EC_6.3.5.3_	9
NCBI_READ_1593694081	Not_assigned	9
NCBI_READ_1593693380	Not_assigned	9
NCBI_READ_1593693006	Not_assigned	9
NCBI_READ_1593692590	Guanylate_kinase__EC_2.7.4.8_	9
NCBI_READ_1593692193	Not_assigned	9
NCBI_READ_1593690877	Probable_Co_Zn_Cd_efflux_system_membrane_fusion_protein	9
NCBI_READ_1593690703	Beta_lactamase	9
NCBI_READ_1593690084	ATP_dependent_protease_HslV__EC_3.4.25.__	9
NCBI_READ_1593689756	Quinolinate_phosphoribosyltransferase__decarboxylating___EC_2.4.2.19_	9
NCBI_READ_1593689625	Translation_elongation_factor_LepA	9
NCBI_READ_1593688786	Not_assigned	9
NCBI_READ_1593687541	ATP_dependent_Clp_protease_proteolytic_subunit__EC_3.4.21.92_	9
NCBI_READ_1593687433	Not_assigned	9
NCBI_READ_1593686464	Not_assigned	9
NCBI_READ_1593685272	Not_assigned	9
NCBI_READ_1593685247	Glycine_cleavage_system_transcriptional_activator_GcvA	9
NCBI_READ_1593685229	Imidazole_glycerol_phosphate_synthase_cyclase_subunit__EC_4.1.3.__	9
NCBI_READ_1593685107	Glycerol_3_phosphate_dehydrogenase__NAD_P_____EC_1.1.1.94_	9
NCBI_READ_1593684475	Not_assigned	9
NCBI_READ_1593683917	Not_assigned	9
NCBI_READ_1593682661	Glucose_1_phosphate_adenylyltransferase__EC_2.7.7.27_	9
NCBI_READ_1593681911	Phosphoribosylformylglycinamidine_cyclo_ligase__EC_6.3.3.1_	9
NCBI_READ_1593681438	cAMP_binding_proteins___catabolite_gene_activator_and_regulatory_subunit_of_cAMP_dependent_protein_kinases	9
NCBI_READ_1593680361	Not_assigned	9
NCBI_READ_1610206378	Alanine_dehydrogenase__EC_1.4.1.1_	8
NCBI_READ_1610205997	3_isopropylmalate_dehydratase_small_subunit__EC_4.2.1.33_	8
NCBI_READ_1610205489	Biopolymer_transport_protein_ExbD_TolR	8
NCBI_READ_1610205366	Ferredoxin	8
NCBI_READ_1610205351	SSU_ribosomal_protein_S9p__S16e_	8
NCBI_READ_1610205313	Lipid_A_biosynthesis_lauroyl_acyltransferase__EC_2.3.1.__	8
NCBI_READ_1610205270	Not_assigned	8
NCBI_READ_1610205004	D_beta_hydroxybutyrate_dehydrogenase__EC_1.1.1.30_	8
NCBI_READ_1610204360	Positive_regulator_of_CheA_protein_activity__CheW_	8
NCBI_READ_1610204271	tRNA_Ile__lysidine_synthetase	8
NCBI_READ_1610204224	Phosphoribosylamine__glycine_ligase__EC_6.3.4.13_	8
NCBI_READ_1610203453	Flagellar_hook_length_control_protein_FliK	8
NCBI_READ_1610202435	Not_assigned	8
NCBI_READ_1610202405	Beta_hexosaminidase__EC_3.2.1.52_	8
NCBI_READ_1610201217	Not_assigned	8
NCBI_READ_1610199827	Transcriptional_regulator__MerR_family	8
NCBI_READ_1610199667	ATPase_provides_energy_for_both_assembly_of_type_IV_secretion_complex_and_secretion_of_T_DNA_complex__VirB11_	8
NCBI_READ_1610198830	Not_assigned	8
NCBI_READ_1610198770	ATP_dependent_Clp_protease_adaptor_protein_ClpS	8
NCBI_READ_1610198670	Not_assigned	8
NCBI_READ_1610198636	Not_assigned	8
NCBI_READ_1610198042	Flagellin_protein_FlaA	8
NCBI_READ_1610196965	ATP_dependent_Clp_protease_proteolytic_subunit__EC_3.4.21.92_	8
NCBI_READ_1610196720	Not_assigned	8
NCBI_READ_1610196645	Not_assigned	8
NCBI_READ_1610196599	Molybdenum_cofactor_biosynthesis_protein_MoaD	8
NCBI_READ_1610195688	Phosphoribosylformylglycinamidine_synthase__glutamine_amidotransferase_subunit__EC_6.3.5.3_	8
NCBI_READ_1610195611	Not_assigned	8
NCBI_READ_1610192576	Large_conductance_mechanosensitive_channel	8
NCBI_READ_1610192334	Not_assigned	8
NCBI_READ_1610191764	Not_assigned	8
NCBI_READ_1610191662	Not_assigned	8
NCBI_READ_1610191659	Not_assigned	8
NCBI_READ_1610191634	Ribonuclease_PH__EC_2.7.7.56_	8
NCBI_READ_1610191491	Acyl_carrier_protein	8
NCBI_READ_1610191114	Not_assigned	8
NCBI_READ_1610190772	Not_assigned	8
NCBI_READ_1610190434	Not_assigned	8
NCBI_READ_1610190069	Possible_GPH_family_transporter__TC_2.A.2__for_arabinosides	8
NCBI_READ_1610187727	Glycolate_utilization_operon_transcriptional_activator_GlcC	8
NCBI_READ_1610187668	Methyl_accepting_chemotaxis_protein_I__serine_chemoreceptor_protein_	8
NCBI_READ_1610187134	Not_assigned	8
NCBI_READ_1610186760	Not_assigned	8
NCBI_READ_1610185857	ADP_ribose_pyrophosphatase__EC_3.6.1.13_	8
NCBI_READ_1610185786	SSU_ribosomal_protein_S6p	8
NCBI_READ_1610184362	Two_component_system_response_regulator	8
NCBI_READ_1610183374	ATP_dependent_protease_HslV__EC_3.4.25.__	8
NCBI_READ_1610183296	Not_assigned	8
NCBI_READ_1610181774	Not_assigned	8
NCBI_READ_1610181501	LSU_ribosomal_protein_L6p__L9e_	8
NCBI_READ_1610180154	Heat_shock_protein_60_family_co_chaperone_GroES	8
NCBI_READ_1610179271	Not_assigned	8
NCBI_READ_1610178638	Not_assigned	8
NCBI_READ_1610178166	Translation_elongation_factor_LepA	8
NCBI_READ_1610178144	Not_assigned	8
NCBI_READ_1610178018	Not_assigned	8
NCBI_READ_1610177371	Putative_membrane_bound_ClpP_class_protease_associated_with_aq_911	8
NCBI_READ_1610176999	S__hydroxymethyl_glutathione_dehydrogenase__EC_1.1.1.284_	8
NCBI_READ_1610176422	Sulfate_transport_system_permease_protein_CysT	8
NCBI_READ_1610175775	Not_assigned	8
NCBI_READ_1610175621	Outer_membrane_fibronectin_binding_protein	8
NCBI_READ_1610174381	Putative_two_domain_glycosyltransferase	8
NCBI_READ_1610173898	Not_assigned	8
NCBI_READ_1610172865	Multiple_sugar_ABC_transporter__substrate_binding_protein	8
NCBI_READ_1610172488	Not_assigned	8
NCBI_READ_1610171915	UDP_glucose_4_epimerase__EC_5.1.3.2_	8
NCBI_READ_1610170746	Not_assigned	8
NCBI_READ_1610170519	Not_assigned	8
NCBI_READ_1610170061	Glutamyl_tRNA_synthetase__EC_6.1.1.17_	8
NCBI_READ_1610168617	Type_I_restriction_modification_system__specificity_subunit_S__EC_3.1.21.3_	8
NCBI_READ_1610168572	TonB_dependent_receptor	8
NCBI_READ_1594450545	Redox_sensitive_transcriptional_activator_SoxR	8
NCBI_READ_1594450197	3_oxoacyl__acyl_carrier_protein__synthase__KASIII__EC_2.3.1.41_	8
NCBI_READ_1594449195	Not_assigned	8
NCBI_READ_1594449174	Ferric_siderophore_transport_system__periplasmic_binding_protein_TonB	8
NCBI_READ_1594448615	Not_assigned	8
NCBI_READ_1594447382	LSU_ribosomal_protein_L21p	8
NCBI_READ_1594445958	Pyrimidine_operon_regulatory_protein_PyrR	8
NCBI_READ_1594445668	Not_assigned	8
NCBI_READ_1594445558	Manganese_transport_protein_MntH	8
NCBI_READ_1594444861	Not_assigned	8
NCBI_READ_1594444644	Thioredoxin	8
NCBI_READ_1594444380	Not_assigned	8
NCBI_READ_1594443776	Putative_formate_dehydrogenase_oxidoreductase_protein	8
NCBI_READ_1594443749	Not_assigned	8
NCBI_READ_1594442799	Glutamate_ammonia_ligase_adenylyltransferase__EC_2.7.7.42_	8
NCBI_READ_1594441668	Not_assigned	8
NCBI_READ_1594440539	Cell_division_transporter__ATP_binding_protein_FtsE__TC_3.A.5.1.1_	8
NCBI_READ_1594439803	Inner_membrane_protein_forms_channel_for_type_IV_secretion_of_T_DNA_complex__VirB8_	8
NCBI_READ_1594439467	3_deoxy_manno_octulosonate_cytidylyltransferase__EC_2.7.7.38_	8
NCBI_READ_1594438755	Not_assigned	8
NCBI_READ_1594437973	cAMP_binding_proteins___catabolite_gene_activator_and_regulatory_subunit_of_cAMP_dependent_protein_kinases	8
NCBI_READ_1594437524	Ferredoxin__2Fe_2S	8
NCBI_READ_1594437498	Ribosomal_large_subunit_pseudouridine_synthase_A__EC_4.2.1.70_	8
NCBI_READ_1594436796	Not_assigned	8
NCBI_READ_1594436562	4_hydroxy_3_methylbut_2_enyl_diphosphate_reductase__EC_1.17.1.2_	8
NCBI_READ_1594436268	Permease_of_the_drug_metabolite_transporter__DMT__superfamily	8
NCBI_READ_1594435300	transcriptional_regulator_SoxR	8
NCBI_READ_1594434800	Phenylpropionate_dioxygenase_and_related_ring_hydroxylating_dioxygenases__large_terminal_subunit	8
NCBI_READ_1594434646	Not_assigned	8
NCBI_READ_1594434432	DNA_mismatch_repair_protein_MutS	8
NCBI_READ_1594434410	Glutaredoxin_2	8
NCBI_READ_1594434321	Not_assigned	8
NCBI_READ_1594434290	Not_assigned	8
NCBI_READ_1594434270	Xanthine_dehydrogenase_iron_sulfur_subunit__EC_1.17.1.4_	8
NCBI_READ_1594434245	Exodeoxyribonuclease_III__EC_3.1.11.2_	8
NCBI_READ_1594433998	Imidazoleglycerol_phosphate_dehydratase__EC_4.2.1.19_	8
NCBI_READ_1594433502	Not_assigned	8
NCBI_READ_1594433383	POSSIBLE_LINOLEOYL_CoA_DESATURASE__DELTA_6__DESATURASE_	8
NCBI_READ_1594433196	Excinuclease_ABC_subunit_C	8
NCBI_READ_1594431962	Sulfate_permease	8
NCBI_READ_1594431890	Type_IV_pilin_PilA	8
NCBI_READ_1594431758	Not_assigned	8
NCBI_READ_1594431160	Adenylate_cyclase__EC_4.6.1.1_	8
NCBI_READ_1594431110	3_oxoacyl__acyl_carrier_protein__reductase__EC_1.1.1.100_	8
NCBI_READ_1594429218	5__nucleotidase__EC_3.1.3.5_	8
NCBI_READ_1594428980	Not_assigned	8
NCBI_READ_1594428166	Capsular_polysaccharide_synthesis_enzyme_Cap5E	8
NCBI_READ_1594427926	Amidophosphoribosyltransferase__EC_2.4.2.14_	8
NCBI_READ_1594427294	Not_assigned	8
NCBI_READ_1594427098	Not_assigned	8
NCBI_READ_1594426532	Copper_chaperone	8
NCBI_READ_1594425882	Not_assigned	8
NCBI_READ_1594425455	G_T_U_mismatch_specific_uracil_thymine_DNA_glycosylase	8
NCBI_READ_1594425364	Not_assigned	8
NCBI_READ_1594424581	TPR_domain_protein__putative_component_of_TonB_system	8
NCBI_READ_1594424413	Not_assigned	8
NCBI_READ_1594423301	Not_assigned	8
NCBI_READ_1594423168	Not_assigned	8
NCBI_READ_1594423136	DNA_recombination_dependent_growth_factor_C	8
NCBI_READ_1594422722	Not_assigned	8
NCBI_READ_1594421223	Not_assigned	8
NCBI_READ_1594420874	Citrate_synthase__si___EC_2.3.3.1_	8
NCBI_READ_1594420758	Cysteine_desulfurase__EC_2.8.1.7_	8
NCBI_READ_1594420610	DNA_gyrase_subunit_B__EC_5.99.1.3_	8
NCBI_READ_1594420239	Not_assigned	8
NCBI_READ_1594419945	Not_assigned	8
NCBI_READ_1594419643	Not_assigned	8
NCBI_READ_1594419544	Resolvase_integrase_Bin	8
NCBI_READ_1594418147	Lycopene_cyclase	8
NCBI_READ_1594417473	SSU_ribosomal_protein_S15p__S13e_	8
NCBI_READ_1594417409	Not_assigned	8
NCBI_READ_1594417252	Deoxyguanosinetriphosphate_triphosphohydrolase__EC_3.1.5.1_	8
NCBI_READ_1594416212	Not_assigned	8
NCBI_READ_1594415355	Homogentisate_1_2_dioxygenase__EC_1.13.11.5_	8
NCBI_READ_1594415114	Adenosylhomocysteinase__EC_3.3.1.1_	8
NCBI_READ_1594414601	UPF0246_protein_YaaA	8
NCBI_READ_1594414579	Not_assigned	8
NCBI_READ_1594413927	Transaldolase__EC_2.2.1.2_	8
NCBI_READ_1594413343	Not_assigned	8
NCBI_READ_1594411404	Flagellar_hook_length_control_protein_FliK	8
NCBI_READ_1594411255	Not_assigned	8
NCBI_READ_1593717753	Phosphoenolpyruvate_synthase__EC_2.7.9.2_	8
NCBI_READ_1593717730	Not_assigned	8
NCBI_READ_1593717639	Adenylate_cyclase__EC_4.6.1.1_	8
NCBI_READ_1593717594	LSU_ribosomal_protein_L13p__L13Ae_	8
NCBI_READ_1593717426	LSU_ribosomal_protein_L28p	8
NCBI_READ_1593716301	Not_assigned	8
NCBI_READ_1593716282	D_beta_hydroxybutyrate_dehydrogenase__EC_1.1.1.30_	8
NCBI_READ_1593715440	Cell_division_protein_FtsK	8
NCBI_READ_1593715324	ADP_ribose_pyrophosphatase__EC_3.6.1.13_	8
NCBI_READ_1593715283	ATP_synthase_C_chain__EC_3.6.3.14_	8
NCBI_READ_1593715257	Not_assigned	8
NCBI_READ_1593713023	Not_assigned	8
NCBI_READ_1593712486	Not_assigned	8
NCBI_READ_1593711458	NADH_dehydrogenase_subunit_5	8
NCBI_READ_1593711244	Not_assigned	8
NCBI_READ_1593710893	Replicative_DNA_helicase__EC_3.6.1.____SA14_24_	8
NCBI_READ_1593710394	Transcription_elongation_factor_GreB	8
NCBI_READ_1593710360	Not_assigned	8
NCBI_READ_1593710339	TolA_protein	8
NCBI_READ_1593709041	LysR_family_transcriptional_regulator_YeiE	8
NCBI_READ_1593708769	Not_assigned	8
NCBI_READ_1593708099	Not_assigned	8
NCBI_READ_1593708049	Ferric_uptake_regulation_protein	8
NCBI_READ_1593707558	Not_assigned	8
NCBI_READ_1593707066	Not_assigned	8
NCBI_READ_1593707014	Diaminopimelate_decarboxylase__EC_4.1.1.20_	8
NCBI_READ_1593706898	Not_assigned	8
NCBI_READ_1593706819	N_acetyl_L_L_diaminopimelate_deacetylase__EC_3.5.1.47_	8
NCBI_READ_1593706807	Septum_site_determining_protein_MinD	8
NCBI_READ_1593706430	Exopolyphosphatase__EC_3.6.1.11_	8
NCBI_READ_1593706424	Phosphoglyceromutase	8
NCBI_READ_1593706285	Not_assigned	8
NCBI_READ_1593706070	Not_assigned	8
NCBI_READ_1593705718	ATP_dependent_Clp_protease_proteolytic_subunit__EC_3.4.21.92_	8
NCBI_READ_1593704379	MotA_TolQ_ExbB_proton_channel_family_protein	8
NCBI_READ_1593704347	Pyridoxamine_5__phosphate_oxidase__EC_1.4.3.5_	8
NCBI_READ_1593704259	LSU_ribosomal_protein_L21p	8
NCBI_READ_1593703360	Flagellin	8
NCBI_READ_1593702886	Na____H____antiporter_subunit_G	8
NCBI_READ_1593702865	L_rhamnose_mutarotase	8
NCBI_READ_1593702639	Not_assigned	8
NCBI_READ_1593700614	Not_assigned	8
NCBI_READ_1593700202	Replicative_DNA_helicase__EC_3.6.1.__	8
NCBI_READ_1593698654	Not_assigned	8
NCBI_READ_1593698038	SSU_ribosomal_protein_S2p__SAe_	8
NCBI_READ_1593698018	Not_assigned	8
NCBI_READ_1593697878	Not_assigned	8
NCBI_READ_1593697085	LSU_ribosomal_protein_L17p	8
NCBI_READ_1593696806	Thiol_peroxidase__Tpx_type__EC_1.11.1.15_	8
NCBI_READ_1593696329	N_acetyl_gamma_glutamyl_phosphate_reductase__EC_1.2.1.38_	8
NCBI_READ_1593695356	Not_assigned	8
NCBI_READ_1593695213	GTP_pyrophosphokinase__EC_2.7.6.5____p_ppGpp_synthetase_II	8
NCBI_READ_1593695212	FKBP_type_peptidyl_prolyl_cis_trans_isomerase_SlyD__EC_5.2.1.8_	8
NCBI_READ_1593694044	Not_assigned	8
NCBI_READ_1593693397	Ferric_siderophore_transport_system__periplasmic_binding_protein_TonB	8
NCBI_READ_1593692163	PutR__transcriptional_activator_of_PutA_and_PutP	8
NCBI_READ_1593691930	Aminoglycoside_N6__acetyltransferase__EC_2.3.1.82_	8
NCBI_READ_1593691665	Histidinol_phosphate_aminotransferase__EC_2.6.1.9_	8
NCBI_READ_1593691513	Not_assigned	8
NCBI_READ_1593691070	Not_assigned	8
NCBI_READ_1593690599	Beta_hexosaminidase__EC_3.2.1.52_	8
NCBI_READ_1593689590	Fumarate_reductase_flavoprotein_subunit__EC_1.3.99.1_	8
NCBI_READ_1593689042	undecaprenyl_diphosphate_synthase	8
NCBI_READ_1593688096	ClpB_protein	8
NCBI_READ_1593687675	Not_assigned	8
NCBI_READ_1593686929	Sulfate_adenylyltransferase_subunit_2__EC_2.7.7.4_	8
NCBI_READ_1593686505	Omega_amino_acid__pyruvate_aminotransferase__EC_2.6.1.18_	8
NCBI_READ_1593686456	Enoyl_CoA_hydratase__EC_4.2.1.17_	8
NCBI_READ_1593685264	Glutamine_synthetase_type_III__GlnN__EC_6.3.1.2_	8
NCBI_READ_1593684766	Not_assigned	8
NCBI_READ_1593683732	Adenylate_kinase__EC_2.7.4.3_	8
NCBI_READ_1593683121	Nitrogen_regulatory_protein_P_II	8
NCBI_READ_1593682655	1_4_dihydroxy_2_naphthoate_octaprenyltransferase__EC_2.5.1.__	8
NCBI_READ_1593682405	5_methyltetrahydropteroyltriglutamate__homocysteine_methyltransferase__EC_2.1.1.14_	8
NCBI_READ_1593682362	FKBP_type_peptidyl_prolyl_cis_trans_isomerase_SlyD__EC_5.2.1.8_	8
NCBI_READ_1593682159	Not_assigned	8
NCBI_READ_1610206180	Not_assigned	7
NCBI_READ_1610205086	Not_assigned	7
NCBI_READ_1610204934	Isochorismatase__EC_3.3.2.1_	7
NCBI_READ_1610203689	FIG003573__hypothetical_protein	7
NCBI_READ_1610203320	Carotenoid_cis_trans_isomerase__EC_5.2._.__	7
NCBI_READ_1610202560	Not_assigned	7
NCBI_READ_1610202344	Not_assigned	7
NCBI_READ_1610201265	NAD_kinase__EC_2.7.1.23_	7
NCBI_READ_1610198356	LSU_ribosomal_protein_L17p	7
NCBI_READ_1610198173	Phosphopantetheine_adenylyltransferase__EC_2.7.7.3_	7
NCBI_READ_1610196950	transcriptional_regulator_SoxR	7
NCBI_READ_1610196557	Putative_high_affinity_iron_permease	7
NCBI_READ_1610196536	Acriflavin_resistance_protein	7
NCBI_READ_1610196371	Phosphoglycolate_phosphatase__EC_3.1.3.18_	7
NCBI_READ_1610195388	5_formyltetrahydrofolate_cyclo_ligase__EC_6.3.3.2_	7
NCBI_READ_1610194924	Not_assigned	7
NCBI_READ_1610194728	Not_assigned	7
NCBI_READ_1610194263	Not_assigned	7
NCBI_READ_1610194260	Diaminopimelate_decarboxylase__EC_4.1.1.20_	7
NCBI_READ_1610194194	Argininosuccinate_lyase__EC_4.3.2.1_	7
NCBI_READ_1610193520	Not_assigned	7
NCBI_READ_1610193422	Not_assigned	7
NCBI_READ_1610192312	6_phosphofructokinase__EC_2.7.1.11_	7
NCBI_READ_1610191665	Not_assigned	7
NCBI_READ_1610189623	Not_assigned	7
NCBI_READ_1610188486	Not_assigned	7
NCBI_READ_1610187522	Quinone_oxidoreductase__EC_1.6.5.5_	7
NCBI_READ_1610187294	Not_assigned	7
NCBI_READ_1610187287	tRNA__Guanine37_N1___methyltransferase__EC_2.1.1.31_	7
NCBI_READ_1610186972	Not_assigned	7
NCBI_READ_1610184664	Not_assigned	7
NCBI_READ_1610184577	Not_assigned	7
NCBI_READ_1610183992	LSU_ribosomal_protein_L34p	7
NCBI_READ_1610183874	Ferric_iron_ABC_transporter__ATP_binding_protein	7
NCBI_READ_1610183518	ATP_synthase_gamma_chain__EC_3.6.3.14_	7
NCBI_READ_1610182756	dTDP_4_dehydrorhamnose_3_5_epimerase__EC_5.1.3.13_	7
NCBI_READ_1610181394	Not_assigned	7
NCBI_READ_1610181261	O_acetylhomoserine_sulfhydrylase__EC_2.5.1.49_	7
NCBI_READ_1610180919	Aminomethyltransferase__glycine_cleavage_system_T_protein___EC_2.1.2.10_	7
NCBI_READ_1610180415	Not_assigned	7
NCBI_READ_1610180354	Homoserine_dehydrogenase__EC_1.1.1.3_	7
NCBI_READ_1610180226	Not_assigned	7
NCBI_READ_1610179027	LSU_ribosomal_protein_L13p__L13Ae_	7
NCBI_READ_1610178191	Aspartate_semialdehyde_dehydrogenase__EC_1.2.1.11_	7
NCBI_READ_1610178118	Not_assigned	7
NCBI_READ_1610176921	Not_assigned	7
NCBI_READ_1610176752	Phenylacetate_coenzyme_A_ligase__EC_6.2.1.30_	7
NCBI_READ_1610175465	Transcription_termination_factor_Rho	7
NCBI_READ_1610175440	Not_assigned	7
NCBI_READ_1610175123	Nitrogen_regulatory_protein_P_II	7
NCBI_READ_1610174927	Not_assigned	7
NCBI_READ_1610172978	Not_assigned	7
NCBI_READ_1610172257	Phosphoenolpyruvate_carboxykinase__ATP___EC_4.1.1.49_	7
NCBI_READ_1610172119	Not_assigned	7
NCBI_READ_1610170726	tmRNA_binding_protein_SmpB	7
NCBI_READ_1610170161	Cytochrome_c_heme_lyase_subunit_CcmF	7
NCBI_READ_1610170002	Not_assigned	7
NCBI_READ_1610169698	Imidazole_glycerol_phosphate_synthase_cyclase_subunit__EC_4.1.3.__	7
NCBI_READ_1610169619	Not_assigned	7
NCBI_READ_1594451098	Isocitrate_lyase__EC_4.1.3.1_	7
NCBI_READ_1594449431	Not_assigned	7
NCBI_READ_1594449108	Not_assigned	7
NCBI_READ_1594448385	ATP_synthase_B_chain__EC_3.6.3.14_	7
NCBI_READ_1594447572	Glutamate_5_kinase__EC_2.7.2.11_	7
NCBI_READ_1594447280	Isocitrate_lyase__EC_4.1.3.1_	7
NCBI_READ_1594446915	LSU_ribosomal_protein_L33p	7
NCBI_READ_1594446540	ATP_phosphoribosyltransferase_regulatory_subunit__EC_2.4.2.17_	7
NCBI_READ_1594445940	3_ketoacyl_CoA_thiolase__EC_2.3.1.16_	7
NCBI_READ_1594445645	Minor_curlin_subunit_CsgB__nucleation_component_of_curlin_monomers	7
NCBI_READ_1594445540	Not_assigned	7
NCBI_READ_1594442975	Not_assigned	7
NCBI_READ_1594442150	Not_assigned	7
NCBI_READ_1594442071	Not_assigned	7
NCBI_READ_1594441064	LSU_ribosomal_protein_L34p	7
NCBI_READ_1594439741	Histidine_ammonia_lyase__EC_4.3.1.3_	7
NCBI_READ_1594438400	Not_assigned	7
NCBI_READ_1594437956	Not_assigned	7
NCBI_READ_1594437028	Not_assigned	7
NCBI_READ_1594436323	GTP_binding_protein_EngB	7
NCBI_READ_1594436235	Not_assigned	7
NCBI_READ_1594435222	Transcriptional_regulatory_protein_basR_pmrA	7
NCBI_READ_1594434972	Two_component_system_response_regulator	7
NCBI_READ_1594434887	Molybdopterin_biosynthesis_protein_MoeB	7
NCBI_READ_1594434718	SSU_ribosomal_protein_S13p__S18e_	7
NCBI_READ_1594434483	Urease_accessory_protein_UreE	7
NCBI_READ_1594434340	Not_assigned	7
NCBI_READ_1594434191	ATP_dependent_protease_La__EC_3.4.21.53__Type_I	7
NCBI_READ_1594434156	Not_assigned	7
NCBI_READ_1594433949	Orotate_phosphoribosyltransferase__EC_2.4.2.10_	7
NCBI_READ_1594433396	Not_assigned	7
NCBI_READ_1594433064	Not_assigned	7
NCBI_READ_1594432903	Not_assigned	7
NCBI_READ_1594432822	Flavodoxin	7
NCBI_READ_1594432668	dTDP_4_dehydrorhamnose_3_5_epimerase__EC_5.1.3.13_	7
NCBI_READ_1594432322	Ribonuclease_Z__EC_3.1.26.11_	7
NCBI_READ_1594431866	Not_assigned	7
NCBI_READ_1594431786	Nitrogen_regulatory_protein_P_II	7
NCBI_READ_1594431514	internalin__putative	7
NCBI_READ_1594430703	Heat_shock_protein_GrpE	7
NCBI_READ_1594430459	Not_assigned	7
NCBI_READ_1594430314	Not_assigned	7
NCBI_READ_1594429875	Not_assigned	7
NCBI_READ_1594429576	Not_assigned	7
NCBI_READ_1594428956	Not_assigned	7
NCBI_READ_1594428819	Not_assigned	7
NCBI_READ_1594428567	Dihydroxy_acid_dehydratase__EC_4.2.1.9_	7
NCBI_READ_1594428513	Excinuclease_ABC_subunit_C	7
NCBI_READ_1594427751	Sulfate_and_thiosulfate_binding_protein_CysP	7
NCBI_READ_1594426187	Not_assigned	7
NCBI_READ_1594426052	DNA_3_methyladenine_glycosylase__EC_3.2.2.20_	7
NCBI_READ_1594425358	glutaryl_Coa_dehydrogenase	7
NCBI_READ_1594422081	LSU_ribosomal_protein_L1p__L10Ae_	7
NCBI_READ_1594421304	Fumarate_hydratase_class_I__aerobic__EC_4.2.1.2_	7
NCBI_READ_1594420436	NAD_kinase__EC_2.7.1.23_	7
NCBI_READ_1594418988	Methanol_dehydrogenase_large_subunit_protein__EC_1.1.99.8_	7
NCBI_READ_1594417140	Not_assigned	7
NCBI_READ_1594413445	Not_assigned	7
NCBI_READ_1594413325	Not_assigned	7
NCBI_READ_1594413311	Not_assigned	7
NCBI_READ_1594412969	Not_assigned	7
NCBI_READ_1594412817	Not_assigned	7
NCBI_READ_1594411558	Not_assigned	7
NCBI_READ_1594411081	internalin__putative	7
NCBI_READ_1593718050	Not_assigned	7
NCBI_READ_1593717946	Not_assigned	7
NCBI_READ_1593717839	Not_assigned	7
NCBI_READ_1593716313	SSU_ribosomal_protein_S13p__S18e_	7
NCBI_READ_1593715501	Not_assigned	7
NCBI_READ_1593715290	acyl_CoA_synthetase	7
NCBI_READ_1593714553	Pyruvate_kinase__EC_2.7.1.40_	7
NCBI_READ_1593713278	Translation_initiation_factor_2	7
NCBI_READ_1593713007	Not_assigned	7
NCBI_READ_1593712574	Not_assigned	7
[truncated: 351 more rows]
