# Supplementary material for: Adaptation to environmental factors shapes the organization of regulatory regions in microbial communities
Source: BMC Genomics. 2014 Oct 8;15(1):877. doi: 10.1186/1471-2164-15-877 (PMC4287501; doi:10.1186/1471-2164-15-877)
Supplement: Supplementary file 9 — Additional file 9: A list (CSV MS-DOS format) of overrepresented TFBSs per promoter found in Acid Mine, Waseca Soils and Whale falls, respectively. The abbreviated nomenclature used for the binding sites is the following: N, W, Sequence, where N is the number of variable nucleotides. W is the number of nucleotides defining the inverted repeat. Sequence is the actual sequence of the site. Example: 10 3 ATC, corresponds to: ATCNNNNNNNNNNGAT. (CSV 3 MB) [file 12864_2014_6783_MOESM9_ESM.csv]

>Regulatory_Region_JGI_AMD_5WAY_IRNMTN_READ_1541033610 /accession=XYG59911.b /library_id=LIB_Regulatory_Region_JGI_AMD_5WAY_IRNMTN_20020301 /template_id=Regulatory_Region_JGI_AMD_5WAY_IRNMTN_ /sample_id=Regulatory_Region_JGI_AMD_5WAY_IRNMTN_TRACE_SMPL_20020301 /site_id=Regulatory_Region_JGI_AMD_5WAY_IRNMTN /length=1140;"13 3 TCG;15 4 GAGC;19 4 ATCC;21 4 GCTG;25 5 GTTAT;27 5 CGCTC;28 4 GCGG;28 4 G…
>Regulatory_Region_JGI_AMD_UBA_IRNMTN_READ_1569682130 /accession=BGUC9062.b1 /library_id=LIB_Regulatory_Region_JGI_AMD_UBA_IRNMTN_20050601 /sample_id=Regulatory_Region_JGI_AMD_UBA_IRNMTN_TRACE_SMPL_20050601 /site_id=Regulatory_Region_JGI_AMD_UBA_IRNMTN /length=1026;"16 3 CAG;17 3 CAG;19 3 AAG;20 3 CAG;20 3 TCA;23 3 AGG;26 3 TTG;27 3 CTC;32 3 AGG;9 3 TTG;"
>Regulatory_Region_JGI_AMD_5WAY_IRNMTN_READ_1704689835 /accession=XYD25508.x /library_id=LIB_Regulatory_Region_JGI_AMD_5WAY_IRNMTN_20020301 /template_id=Regulatory_Region_JGI_AMD_5WAY_IRNMTN_ /sample_id=Regulatory_Region_JGI_AMD_5WAY_IRNMTN_TRACE_SMPL_20020301 /site_id=Regulatory_Region_JGI_AMD_5WAY_IRNMTN /length=987;"15 3 CTC;23 3 CCG;23 3 GTT;26 3 GTC;28 3 CAG;32 3 AGG;33 3 CCT;36 3 CAA;6 3 GC…
>Regulatory_Region_JGI_AMD_UBA_IRNMTN_READ_1569819271 /accession=BGUC53473.g /library_id=LIB_Regulatory_Region_JGI_AMD_UBA_IRNMTN_20050601 /sample_id=Regulatory_Region_JGI_AMD_UBA_IRNMTN_TRACE_SMPL_20050601 /site_id=Regulatory_Region_JGI_AMD_UBA_IRNMTN /length=998;"23 3 TCT;32 3 TAA;"
>Regulatory_Region_JGI_AMD_5WAY_IRNMTN_READ_1704637634 /accession=XYD9236.y1 /library_id=LIB_Regulatory_Region_JGI_AMD_5WAY_IRNMTN_20020301 /template_id=Regulatory_Region_JGI_AMD_5WAY_IRNMTN_ /sample_id=Regulatory_Region_JGI_AMD_5WAY_IRNMTN_TRACE_SMPL_20020301 /site_id=Regulatory_Region_JGI_AMD_5WAY_IRNMTN /length=1032;"10 3 GAT;10 4 TTTA;12 3 AAG;14 3 ATT;15 4 AATG;19 3 ATT;19 3 TAA;21 5 TAATA;2…
>Regulatory_Region_JGI_AMD_5WAY_IRNMTN_READ_1541014982 /accession=XYG52248.g /library_id=LIB_Regulatory_Region_JGI_AMD_5WAY_IRNMTN_20020301 /template_id=Regulatory_Region_JGI_AMD_5WAY_IRNMTN_ /sample_id=Regulatory_Region_JGI_AMD_5WAY_IRNMTN_TRACE_SMPL_20020301 /site_id=Regulatory_Region_JGI_AMD_5WAY_IRNMTN /length=1157;"11 3 CCT;15 3 AGG;19 3 AGA;21 3 CTT;21 3 TTA;27 3 CCT;32 3 TAA;35 3 AAT;7 3 A…
>Regulatory_Region_JGI_AMD_UBA_IRNMTN_READ_1569675289 /accession=BGUC5247.b1 /library_id=LIB_Regulatory_Region_JGI_AMD_UBA_IRNMTN_20050601 /sample_id=Regulatory_Region_JGI_AMD_UBA_IRNMTN_TRACE_SMPL_20050601 /site_id=Regulatory_Region_JGI_AMD_UBA_IRNMTN /length=975;"14 3 CGG;15 3 CTG;17 3 CTG;22 3 CTG;22 3 TGG;28 3 TTG;34 3 CAG;"
>Regulatory_Region_JGI_AMD_5WAY_IRNMTN_READ_1704694578 /accession=XYD31374.x /library_id=LIB_Regulatory_Region_JGI_AMD_5WAY_IRNMTN_20020301 /template_id=Regulatory_Region_JGI_AMD_5WAY_IRNMTN_ /sample_id=Regulatory_Region_JGI_AMD_5WAY_IRNMTN_TRACE_SMPL_20020301 /site_id=Regulatory_Region_JGI_AMD_5WAY_IRNMTN /length=1073;"13 3 TTA;14 3 AGG;22 3 CAG;25 3 AAT;27 3 CTG;31 3 ATT;32 3 CTG;32 3 TCA;34 3 …
>Regulatory_Region_JGI_AMD_5WAY_IRNMTN_READ_1540892301 /accession=XYG7115.g2 /library_id=LIB_Regulatory_Region_JGI_AMD_5WAY_IRNMTN_20020301 /template_id=Regulatory_Region_JGI_AMD_5WAY_IRNMTN_ /sample_id=Regulatory_Region_JGI_AMD_5WAY_IRNMTN_TRACE_SMPL_20020301 /site_id=Regulatory_Region_JGI_AMD_5WAY_IRNMTN /length=846;"10 3 TCT;11 3 TCA;15 3 CTG;17 3 TCA;23 3 TCT;25 3 CCT;33 3 ATT;34 3 ATC;35 3 T…
>Regulatory_Region_JGI_AMD_5WAY_IRNMTN_READ_1704681188 /accession=XYD27518.y /library_id=LIB_Regulatory_Region_JGI_AMD_5WAY_IRNMTN_20020301 /template_id=Regulatory_Region_JGI_AMD_5WAY_IRNMTN_ /sample_id=Regulatory_Region_JGI_AMD_5WAY_IRNMTN_TRACE_SMPL_20020301 /site_id=Regulatory_Region_JGI_AMD_5WAY_IRNMTN /length=1132;"10 3 GGT;12 3 TGT;13 4 CACC;13 4 GAGA;19 3 CAC;19 5 GGTGA;20 3 TCA;24 3 TTA;3…
>Regulatory_Region_JGI_AMD_5WAY_IRNMTN_READ_1704629641 /accession=XYD2597.g1 /library_id=LIB_Regulatory_Region_JGI_AMD_5WAY_IRNMTN_20020301 /template_id=Regulatory_Region_JGI_AMD_5WAY_IRNMTN_ /sample_id=Regulatory_Region_JGI_AMD_5WAY_IRNMTN_TRACE_SMPL_20020301 /site_id=Regulatory_Region_JGI_AMD_5WAY_IRNMTN /length=889;"10 3 ATG;11 3 AAG;12 3 CAG;18 3 CAA;18 3 TAT;19 3 ATT;25 3 CTG;28 3 AAG;6 3 AA…
>Regulatory_Region_JGI_AMD_UBA_IRNMTN_READ_1569859441 /accession=BGUC58571.b /library_id=LIB_Regulatory_Region_JGI_AMD_UBA_IRNMTN_20050601 /sample_id=Regulatory_Region_JGI_AMD_UBA_IRNMTN_TRACE_SMPL_20050601 /site_id=Regulatory_Region_JGI_AMD_UBA_IRNMTN /length=1019;"12 3 TTG;14 3 CTG;15 3 ATG;22 3 CCG;30 3 CAG;33 3 GGC;34 3 AAG;34 3 CTG;8 3 AAC;"
>Regulatory_Region_JGI_AMD_5WAY_IRNMTN_READ_1540928209 /accession=XYG31228.g /library_id=LIB_Regulatory_Region_JGI_AMD_5WAY_IRNMTN_20020301 /template_id=Regulatory_Region_JGI_AMD_5WAY_IRNMTN_ /sample_id=Regulatory_Region_JGI_AMD_5WAY_IRNMTN_TRACE_SMPL_20020301 /site_id=Regulatory_Region_JGI_AMD_5WAY_IRNMTN /length=901;"12 3 TGG;16 3 AAG;21 3 AGA;22 3 TTA;24 3 CAT;25 3 TCT;26 3 TAA;30 3 AGG;35 3 A…
>Regulatory_Region_JGI_AMD_5WAY_IRNMTN_READ_1704678966 /accession=XYD26044.y /library_id=LIB_Regulatory_Region_JGI_AMD_5WAY_IRNMTN_20020301 /template_id=Regulatory_Region_JGI_AMD_5WAY_IRNMTN_ /sample_id=Regulatory_Region_JGI_AMD_5WAY_IRNMTN_TRACE_SMPL_20020301 /site_id=Regulatory_Region_JGI_AMD_5WAY_IRNMTN /length=976;"14 3 ACG;14 3 ATT;17 4 TCAA;6 3 ATG;"
>Regulatory_Region_JGI_AMD_5WAY_IRNMTN_READ_1540748345 /accession=XYG70691.g /library_id=LIB_Regulatory_Region_JGI_AMD_5WAY_IRNMTN_20020301 /template_id=Regulatory_Region_JGI_AMD_5WAY_IRNMTN_ /sample_id=Regulatory_Region_JGI_AMD_5WAY_IRNMTN_TRACE_SMPL_20020301 /site_id=Regulatory_Region_JGI_AMD_5WAY_IRNMTN /length=1184;"12 3 TTA;18 3 GAT;20 3 CAG;24 3 ATT;30 3 AAT;32 3 ATT;36 3 AAT;36 3 TGG;8 3 C…
>Regulatory_Region_JGI_AMD_UBA_IRNMTN_READ_1569716930 /accession=BGUC26426.g /library_id=LIB_Regulatory_Region_JGI_AMD_UBA_IRNMTN_20050601 /sample_id=Regulatory_Region_JGI_AMD_UBA_IRNMTN_TRACE_SMPL_20050601 /site_id=Regulatory_Region_JGI_AMD_UBA_IRNMTN /length=995;"11 3 CAA;13 3 CGG;18 3 CCT;18 3 GTC;19 3 AGA;24 3 GCC;26 3 TGG;32 3 CCA;35 3 AGG;36 3 CTG;7 3 AGG;"
>Regulatory_Region_JGI_AMD_UBA_IRNMTN_READ_1569676134 /accession=BGUC5631.g1 /library_id=LIB_Regulatory_Region_JGI_AMD_UBA_IRNMTN_20050601 /sample_id=Regulatory_Region_JGI_AMD_UBA_IRNMTN_TRACE_SMPL_20050601 /site_id=Regulatory_Region_JGI_AMD_UBA_IRNMTN /length=848;"13 3 TTG;14 3 CAG;18 3 CCG;18 3 TCT;19 3 CCG;22 3 CCG;24 3 CCA;24 3 CCG;29 3 GCC;32 3 CCA;6 3 CGA;7 3 GGC;9 3 CAG;9 3 CGG;"
>Regulatory_Region_JGI_AMD_UBA_IRNMTN_READ_1569729866 /accession=BGUC32909.g /library_id=LIB_Regulatory_Region_JGI_AMD_UBA_IRNMTN_20050601 /sample_id=Regulatory_Region_JGI_AMD_UBA_IRNMTN_TRACE_SMPL_20050601 /site_id=Regulatory_Region_JGI_AMD_UBA_IRNMTN /length=976;"13 3 AAG;14 3 CCT;17 3 TTA;22 3 GTT;22 3 TTA;25 3 TTA;28 3 ATT;28 3 TCA;31 3 TAA;34 3 TTA;35 3 AGG;36 3 CCA;9 4 TACA;"
>Regulatory_Region_JGI_AMD_5WAY_IRNMTN_READ_1704654651 /accession=XYD17082.y /library_id=LIB_Regulatory_Region_JGI_AMD_5WAY_IRNMTN_20020301 /template_id=Regulatory_Region_JGI_AMD_5WAY_IRNMTN_ /sample_id=Regulatory_Region_JGI_AMD_5WAY_IRNMTN_TRACE_SMPL_20020301 /site_id=Regulatory_Region_JGI_AMD_5WAY_IRNMTN /length=1167;"10 3 TTA;11 3 ATT;15 3 ATG;16 3 ATA;25 3 CAG;26 3 TTA;29 3 AAT;31 3 AAT;6 3 C…
>Regulatory_Region_JGI_AMD_5WAY_IRNMTN_READ_1704645663 /accession=XYD14826.y /library_id=LIB_Regulatory_Region_JGI_AMD_5WAY_IRNMTN_20020301 /template_id=Regulatory_Region_JGI_AMD_5WAY_IRNMTN_ /sample_id=Regulatory_Region_JGI_AMD_5WAY_IRNMTN_TRACE_SMPL_20020301 /site_id=Regulatory_Region_JGI_AMD_5WAY_IRNMTN /length=969;"17 3 CAG;17 3 TGG;20 3 TCT;20 3 TGG;28 3 TTG;30 3 ATG;34 3 AAG;"
>Regulatory_Region_JGI_AMD_UBA_IRNMTN_READ_1569745015 /accession=BGUC40525.x /library_id=LIB_Regulatory_Region_JGI_AMD_UBA_IRNMTN_20050601 /sample_id=Regulatory_Region_JGI_AMD_UBA_IRNMTN_TRACE_SMPL_20050601 /site_id=Regulatory_Region_JGI_AMD_UBA_IRNMTN /length=1106;"16 3 CTG;17 3 TAA;23 3 CCG;28 3 ATG;28 3 CAG;31 3 ATT;32 3 TTA;34 3 CCA;6 3 CGG;"
>Regulatory_Region_JGI_AMD_UBA_IRNMTN_READ_1569809532 /accession=BGUC48202.g /library_id=LIB_Regulatory_Region_JGI_AMD_UBA_IRNMTN_20050601 /sample_id=Regulatory_Region_JGI_AMD_UBA_IRNMTN_TRACE_SMPL_20050601 /site_id=Regulatory_Region_JGI_AMD_UBA_IRNMTN /length=999;"17 3 ATT;23 3 GAT;24 3 GCC;31 3 CTG;9 3 CAG;9 3 CTG;"
>Regulatory_Region_JGI_AMD_UBA_IRNMTN_READ_1569735315 /accession=BGUC35646.x /library_id=LIB_Regulatory_Region_JGI_AMD_UBA_IRNMTN_20050601 /sample_id=Regulatory_Region_JGI_AMD_UBA_IRNMTN_TRACE_SMPL_20050601 /site_id=Regulatory_Region_JGI_AMD_UBA_IRNMTN /length=1194;"12 3 TTA;17 3 CTG;19 3 ATT;22 3 AAT;24 3 CAG;24 3 CAT;24 3 CCG;24 3 TTA;"
>Regulatory_Region_JGI_AMD_5WAY_IRNMTN_READ_1541011102 /accession=XYG55856.g /library_id=LIB_Regulatory_Region_JGI_AMD_5WAY_IRNMTN_20020301 /template_id=Regulatory_Region_JGI_AMD_5WAY_IRNMTN_ /sample_id=Regulatory_Region_JGI_AMD_5WAY_IRNMTN_TRACE_SMPL_20020301 /site_id=Regulatory_Region_JGI_AMD_5WAY_IRNMTN /length=1185;"12 3 CCT;12 3 TTG;17 5 GCCCC;20 3 AGG;21 3 AAC;29 3 ATT;31 3 AAT;33 3 CCA;35 …
>Regulatory_Region_JGI_AMD_UBA_IRNMTN_READ_1569865209 /accession=BGUC61463.b /library_id=LIB_Regulatory_Region_JGI_AMD_UBA_IRNMTN_20050601 /sample_id=Regulatory_Region_JGI_AMD_UBA_IRNMTN_TRACE_SMPL_20050601 /site_id=Regulatory_Region_JGI_AMD_UBA_IRNMTN /length=1035;"11 3 ATG;14 3 TCT;16 3 TCA;17 3 CAG;17 3 CAT;17 3 TCT;23 3 CTG;29 3 GCA;30 3 TGA;36 3 TCT;9 4 GTCC;"
>Regulatory_Region_JGI_AMD_5WAY_IRNMTN_READ_1704677238 /accession=XYD23041.x /library_id=LIB_Regulatory_Region_JGI_AMD_5WAY_IRNMTN_20020301 /template_id=Regulatory_Region_JGI_AMD_5WAY_IRNMTN_ /sample_id=Regulatory_Region_JGI_AMD_5WAY_IRNMTN_TRACE_SMPL_20020301 /site_id=Regulatory_Region_JGI_AMD_5WAY_IRNMTN /length=1163;"14 3 CTT;15 3 AGG;16 3 TAA;18 3 TAT;21 3 AGG;21 3 TAA;21 3 TTA;22 3 TTA;24 3 …
>Regulatory_Region_JGI_AMD_5WAY_IRNMTN_READ_1704654621 /accession=XYD17047.y /library_id=LIB_Regulatory_Region_JGI_AMD_5WAY_IRNMTN_20020301 /template_id=Regulatory_Region_JGI_AMD_5WAY_IRNMTN_ /sample_id=Regulatory_Region_JGI_AMD_5WAY_IRNMTN_TRACE_SMPL_20020301 /site_id=Regulatory_Region_JGI_AMD_5WAY_IRNMTN /length=960;"14 3 ATA;17 5 TAAAT;18 3 AGA;19 3 TAA;21 3 TAA;24 3 ATT;25 3 ATG;32 3 CCA;32 3…
>Regulatory_Region_JGI_AMD_5WAY_IRNMTN_READ_1540958767 /accession=XYG44986.g /library_id=LIB_Regulatory_Region_JGI_AMD_5WAY_IRNMTN_20020301 /template_id=Regulatory_Region_JGI_AMD_5WAY_IRNMTN_ /sample_id=Regulatory_Region_JGI_AMD_5WAY_IRNMTN_TRACE_SMPL_20020301 /site_id=Regulatory_Region_JGI_AMD_5WAY_IRNMTN /length=1132;"10 3 CCG;11 3 CCG;15 3 TGG;16 3 CTG;21 3 TTG;24 3 CCG;25 3 GGC;25 3 TCT;28 3 …
>Regulatory_Region_JGI_AMD_5WAY_IRNMTN_READ_1541013942 /accession=XYG55912.g /library_id=LIB_Regulatory_Region_JGI_AMD_5WAY_IRNMTN_20020301 /template_id=Regulatory_Region_JGI_AMD_5WAY_IRNMTN_ /sample_id=Regulatory_Region_JGI_AMD_5WAY_IRNMTN_TRACE_SMPL_20020301 /site_id=Regulatory_Region_JGI_AMD_5WAY_IRNMTN /length=1201;"13 3 AGA;16 3 ATA;18 3 TTA;22 3 CTG;26 3 TAA;28 3 ATG;32 3 TCA;"
>Regulatory_Region_JGI_AMD_UBA_IRNMTN_READ_1569741851 /accession=BGUC38928.x /library_id=LIB_Regulatory_Region_JGI_AMD_UBA_IRNMTN_20050601 /sample_id=Regulatory_Region_JGI_AMD_UBA_IRNMTN_TRACE_SMPL_20050601 /site_id=Regulatory_Region_JGI_AMD_UBA_IRNMTN /length=975;"12 3 TGG;13 3 TCG;14 3 AGG;15 4 GAGC;17 3 TAA;19 4 ATCC;21 4 GCTG;25 5 GTTAT;27 5 CGCTC;28 3 CAG;28 4 GTAT;30 4 TCGC;36 3 ATC;36 3 CC…
>Regulatory_Region_JGI_AMD_UBA_IRNMTN_READ_1569732475 /accession=BGUC34216.y /library_id=LIB_Regulatory_Region_JGI_AMD_UBA_IRNMTN_20050601 /sample_id=Regulatory_Region_JGI_AMD_UBA_IRNMTN_TRACE_SMPL_20050601 /site_id=Regulatory_Region_JGI_AMD_UBA_IRNMTN /length=1220;"14 3 AGG;18 3 ATT;23 3 GCC;25 3 AAT;29 3 TCT;29 3 TTA;32 3 TTA;36 3 AAT;36 3 TAA;6 3 AAT;9 3 CTT;"
>Regulatory_Region_JGI_AMD_5WAY_IRNMTN_READ_1704690002 /accession=XYD25685.x /library_id=LIB_Regulatory_Region_JGI_AMD_5WAY_IRNMTN_20020301 /template_id=Regulatory_Region_JGI_AMD_5WAY_IRNMTN_ /sample_id=Regulatory_Region_JGI_AMD_5WAY_IRNMTN_TRACE_SMPL_20020301 /site_id=Regulatory_Region_JGI_AMD_5WAY_IRNMTN /length=1095;"11 3 AGG;12 3 AGG;13 3 CCA;15 3 AGG;17 3 CTT;22 3 AAT;30 3 AAG;31 3 AAT;33 3 …
>Regulatory_Region_JGI_AMD_UBA_IRNMTN_READ_1569822460 /accession=BGUC55073.g /library_id=LIB_Regulatory_Region_JGI_AMD_UBA_IRNMTN_20050601 /sample_id=Regulatory_Region_JGI_AMD_UBA_IRNMTN_TRACE_SMPL_20050601 /site_id=Regulatory_Region_JGI_AMD_UBA_IRNMTN /length=926;"11 4 CGCT;12 3 CGG;15 3 CAG;16 3 TGA;21 3 CCG;31 3 ATT;32 3 TCA;"
>Regulatory_Region_JGI_AMD_5WAY_IRNMTN_READ_1540938625 /accession=XYG38380.g /library_id=LIB_Regulatory_Region_JGI_AMD_5WAY_IRNMTN_20020301 /template_id=Regulatory_Region_JGI_AMD_5WAY_IRNMTN_ /sample_id=Regulatory_Region_JGI_AMD_5WAY_IRNMTN_TRACE_SMPL_20020301 /site_id=Regulatory_Region_JGI_AMD_5WAY_IRNMTN /length=840;"13 3 TGG;14 3 TAA;18 3 ATT;18 3 TTA;22 3 TAA;23 3 GTT;25 3 ATT;28 3 TAA;29 3 C…
>Regulatory_Region_JGI_AMD_5WAY_IRNMTN_READ_1540923895 /accession=XYG23938.b /library_id=LIB_Regulatory_Region_JGI_AMD_5WAY_IRNMTN_20020301 /template_id=Regulatory_Region_JGI_AMD_5WAY_IRNMTN_ /sample_id=Regulatory_Region_JGI_AMD_5WAY_IRNMTN_TRACE_SMPL_20020301 /site_id=Regulatory_Region_JGI_AMD_5WAY_IRNMTN /length=956;"10 3 CAA;11 3 AAG;12 3 AGA;20 3 TTA;24 3 ATT;28 3 CAA;29 3 ATT;29 3 TTA;30 3 A…
>Regulatory_Region_JGI_AMD_5WAY_IRNMTN_READ_1704647844 /accession=XYD18327.y /library_id=LIB_Regulatory_Region_JGI_AMD_5WAY_IRNMTN_20020301 /template_id=Regulatory_Region_JGI_AMD_5WAY_IRNMTN_ /sample_id=Regulatory_Region_JGI_AMD_5WAY_IRNMTN_TRACE_SMPL_20020301 /site_id=Regulatory_Region_JGI_AMD_5WAY_IRNMTN /length=1239;"17 3 AGA;21 3 CTT;22 3 AGG;22 3 TGG;23 3 ATG;23 3 CCG;32 3 GCC;32 3 TTG;6 3 A…
>Regulatory_Region_JGI_AMD_UBA_IRNMTN_READ_1569742071 /accession=BGUC39038.x /library_id=LIB_Regulatory_Region_JGI_AMD_UBA_IRNMTN_20050601 /sample_id=Regulatory_Region_JGI_AMD_UBA_IRNMTN_TRACE_SMPL_20050601 /site_id=Regulatory_Region_JGI_AMD_UBA_IRNMTN /length=1033;"10 3 GGT;12 3 TGT;13 3 TTG;13 4 CACC;13 4 GAGA;15 3 ATC;17 3 CAA;18 3 CCG;19 3 CAC;19 5 GGTGA;23 3 TCA;24 3 CCG;31 4 TTGG;32 4 TCTC;…
>Regulatory_Region_JGI_AMD_UBA_IRNMTN_READ_1569711442 /accession=BGUC23668.g /library_id=LIB_Regulatory_Region_JGI_AMD_UBA_IRNMTN_20050601 /sample_id=Regulatory_Region_JGI_AMD_UBA_IRNMTN_TRACE_SMPL_20050601 /site_id=Regulatory_Region_JGI_AMD_UBA_IRNMTN /length=985;"14 3 ATA;16 3 TCT;19 3 TAA;19 3 TCT;23 3 ATT;24 3 AGA;27 3 ATT;31 3 AGG;31 3 ATT;6 3 AAT;"
>Regulatory_Region_JGI_AMD_UBA_IRNMTN_READ_1569689550 /accession=BGUC13087.g /library_id=LIB_Regulatory_Region_JGI_AMD_UBA_IRNMTN_20050601 /sample_id=Regulatory_Region_JGI_AMD_UBA_IRNMTN_TRACE_SMPL_20050601 /site_id=Regulatory_Region_JGI_AMD_UBA_IRNMTN /length=980;"15 3 TCA;20 3 TAA;31 3 GTT;33 3 ATT;34 3 CCA;36 3 TTG;8 3 CTC;"
>Regulatory_Region_JGI_AMD_5WAY_IRNMTN_READ_1704626579 /accession=XYD7273.g1 /library_id=LIB_Regulatory_Region_JGI_AMD_5WAY_IRNMTN_20020301 /template_id=Regulatory_Region_JGI_AMD_5WAY_IRNMTN_ /sample_id=Regulatory_Region_JGI_AMD_5WAY_IRNMTN_TRACE_SMPL_20020301 /site_id=Regulatory_Region_JGI_AMD_5WAY_IRNMTN /length=837;"10 3 TTA;11 3 ATG;14 3 CTC;15 3 TCA;17 3 TAA;18 3 TAT;20 3 TTG;21 3 TGA;26 3 A…
>Regulatory_Region_JGI_AMD_5WAY_IRNMTN_READ_1704628434 /accession=XYD1043.g1 /library_id=LIB_Regulatory_Region_JGI_AMD_5WAY_IRNMTN_20020301 /template_id=Regulatory_Region_JGI_AMD_5WAY_IRNMTN_ /sample_id=Regulatory_Region_JGI_AMD_5WAY_IRNMTN_TRACE_SMPL_20020301 /site_id=Regulatory_Region_JGI_AMD_5WAY_IRNMTN /length=889;"14 3 CTT;17 3 CTT;19 3 CAA;20 3 TTA;20 3 TTG;24 3 ATT;29 3 AAT;30 3 ATT;34 3 A…
>Regulatory_Region_JGI_AMD_UBA_IRNMTN_READ_1569827278 /accession=BGUC57487.g /library_id=LIB_Regulatory_Region_JGI_AMD_UBA_IRNMTN_20050601 /sample_id=Regulatory_Region_JGI_AMD_UBA_IRNMTN_TRACE_SMPL_20050601 /site_id=Regulatory_Region_JGI_AMD_UBA_IRNMTN /length=916;"18 3 GTC;21 4 GCTG;24 3 AGG;24 3 GCC;30 3 GCC;33 3 GGC;6 3 CGG;7 3 GGC;"
>Regulatory_Region_JGI_AMD_UBA_IRNMTN_READ_1569755931 /accession=BGUC46394.y /library_id=LIB_Regulatory_Region_JGI_AMD_UBA_IRNMTN_20050601 /sample_id=Regulatory_Region_JGI_AMD_UBA_IRNMTN_TRACE_SMPL_20050601 /site_id=Regulatory_Region_JGI_AMD_UBA_IRNMTN /length=1082;"12 3 AAG;13 3 CAG;20 3 ATG;20 3 CAG;22 3 TGG;23 3 CTG;28 3 AAG;28 3 ATT;30 3 GCC;30 3 TCT;8 3 TCA;9 3 CAG;"
>Regulatory_Region_JGI_AMD_5WAY_IRNMTN_READ_1540744644 /accession=XYG70594.b /library_id=LIB_Regulatory_Region_JGI_AMD_5WAY_IRNMTN_20020301 /template_id=Regulatory_Region_JGI_AMD_5WAY_IRNMTN_ /sample_id=Regulatory_Region_JGI_AMD_5WAY_IRNMTN_TRACE_SMPL_20020301 /site_id=Regulatory_Region_JGI_AMD_5WAY_IRNMTN /length=1146;"16 3 ATA;16 3 CTT;16 3 TAA;17 3 TTA;20 3 CCT;21 3 TGG;21 3 TTA;22 3 TCA;27 3 …
>Regulatory_Region_JGI_AMD_5WAY_IRNMTN_READ_1540746474 /accession=XYG73000.g /library_id=LIB_Regulatory_Region_JGI_AMD_5WAY_IRNMTN_20020301 /template_id=Regulatory_Region_JGI_AMD_5WAY_IRNMTN_ /sample_id=Regulatory_Region_JGI_AMD_5WAY_IRNMTN_TRACE_SMPL_20020301 /site_id=Regulatory_Region_JGI_AMD_5WAY_IRNMTN /length=1248;"11 3 CAT;12 3 TGT;14 3 AGA;14 3 CTC;18 3 CCA;18 3 CCG;21 3 ACC;24 3 ATT;28 3 …
>Regulatory_Region_JGI_AMD_5WAY_IRNMTN_READ_1540746599 /accession=XYG73125.g /library_id=LIB_Regulatory_Region_JGI_AMD_5WAY_IRNMTN_20020301 /template_id=Regulatory_Region_JGI_AMD_5WAY_IRNMTN_ /sample_id=Regulatory_Region_JGI_AMD_5WAY_IRNMTN_TRACE_SMPL_20020301 /site_id=Regulatory_Region_JGI_AMD_5WAY_IRNMTN /length=1124;"10 3 CAA;13 3 TAA;18 3 CTG;24 3 CCA;29 3 CTG;29 3 TCT;33 3 AGG;33 3 TCT;35 3 …
>Regulatory_Region_JGI_AMD_UBA_IRNMTN_READ_1569721037 /accession=BGUC28486.g /library_id=LIB_Regulatory_Region_JGI_AMD_UBA_IRNMTN_20050601 /sample_id=Regulatory_Region_JGI_AMD_UBA_IRNMTN_TRACE_SMPL_20050601 /site_id=Regulatory_Region_JGI_AMD_UBA_IRNMTN /length=1075;"12 3 CCT;12 3 TTG;16 3 ATG;17 3 TCA;18 3 TTG;20 3 TAA;20 3 TCA;20 3 TGA;22 3 TCT;25 3 ATT;25 3 CAG;34 3 AAG;36 3 CCA;"
>Regulatory_Region_JGI_AMD_UBA_IRNMTN_READ_1569748456 /accession=BGUC42640.g /library_id=LIB_Regulatory_Region_JGI_AMD_UBA_IRNMTN_20050601 /sample_id=Regulatory_Region_JGI_AMD_UBA_IRNMTN_TRACE_SMPL_20050601 /site_id=Regulatory_Region_JGI_AMD_UBA_IRNMTN /length=931;"10 3 GAT;12 3 CAT;16 3 TTA;21 3 ATT;21 3 CAT;21 3 TAA;25 3 AAT;25 3 ATT;25 3 TTA;29 3 CCT;30 3 AAT;33 3 TTG;36 3 ATT;6 3 CAA;"
>Regulatory_Region_JGI_AMD_UBA_IRNMTN_READ_1569744516 /accession=BGUC40273.y /library_id=LIB_Regulatory_Region_JGI_AMD_UBA_IRNMTN_20050601 /sample_id=Regulatory_Region_JGI_AMD_UBA_IRNMTN_TRACE_SMPL_20050601 /site_id=Regulatory_Region_JGI_AMD_UBA_IRNMTN /length=1007;"18 3 CCT;22 3 CCG;23 3 CTG;24 3 CCG;25 3 GCC;28 3 GGC;7 3 GAC;8 3 CCT;8 3 CTC;9 3 CGG;9 4 TTCC;"
>Regulatory_Region_JGI_AMD_UBA_IRNMTN_READ_1569691831 /accession=BGUC14233.b /library_id=LIB_Regulatory_Region_JGI_AMD_UBA_IRNMTN_20050601 /sample_id=Regulatory_Region_JGI_AMD_UBA_IRNMTN_TRACE_SMPL_20050601 /site_id=Regulatory_Region_JGI_AMD_UBA_IRNMTN /length=1007;"13 3 CAG;14 3 CAG;14 5 CTGCA;21 3 AAC;22 3 CAG;26 3 GTC;29 3 GGT;7 3 GAC;9 4 TTCC;"
>Regulatory_Region_JGI_AMD_UBA_IRNMTN_READ_1569867363 /accession=BGUC62543.b /library_id=LIB_Regulatory_Region_JGI_AMD_UBA_IRNMTN_20050601 /sample_id=Regulatory_Region_JGI_AMD_UBA_IRNMTN_TRACE_SMPL_20050601 /site_id=Regulatory_Region_JGI_AMD_UBA_IRNMTN /length=1017;"12 3 CCT;17 3 ATC;19 3 CAA;20 3 TAA;20 3 TTG;23 3 AGG;32 3 AGG;33 3 ATG;34 3 ATG;34 3 TTA;6 3 TCT;"
>Regulatory_Region_JGI_AMD_5WAY_IRNMTN_READ_1540919352 /accession=XYG23043.g /library_id=LIB_Regulatory_Region_JGI_AMD_5WAY_IRNMTN_20020301 /template_id=Regulatory_Region_JGI_AMD_5WAY_IRNMTN_ /sample_id=Regulatory_Region_JGI_AMD_5WAY_IRNMTN_TRACE_SMPL_20020301 /site_id=Regulatory_Region_JGI_AMD_5WAY_IRNMTN /length=900;"21 3 CAT;23 3 TGA;29 3 AAT;29 3 ATG;30 3 ATG;34 3 ATC;36 3 ATT;"
>Regulatory_Region_JGI_AMD_UBA_IRNMTN_READ_1569708981 /accession=BGUC22434.g /library_id=LIB_Regulatory_Region_JGI_AMD_UBA_IRNMTN_20050601 /sample_id=Regulatory_Region_JGI_AMD_UBA_IRNMTN_TRACE_SMPL_20050601 /site_id=Regulatory_Region_JGI_AMD_UBA_IRNMTN /length=995;"17 3 TCT;22 3 CAG;25 3 GGC;26 3 TGG;31 3 TCG;32 3 GGG;34 3 ATT;35 3 ACG;"
>Regulatory_Region_JGI_AMD_5WAY_IRNMTN_READ_1704694041 /accession=XYD30672.x /library_id=LIB_Regulatory_Region_JGI_AMD_5WAY_IRNMTN_20020301 /template_id=Regulatory_Region_JGI_AMD_5WAY_IRNMTN_ /sample_id=Regulatory_Region_JGI_AMD_5WAY_IRNMTN_TRACE_SMPL_20020301 /site_id=Regulatory_Region_JGI_AMD_5WAY_IRNMTN /length=1140;"11 3 AAG;11 3 AGA;12 3 AGA;12 3 CAG;16 3 TCT;21 3 CCG;22 3 TCT;23 3 CTG;24 3 …
>Regulatory_Region_JGI_AMD_5WAY_IRNMTN_READ_1704634007 /accession=XYD6588.g1 /library_id=LIB_Regulatory_Region_JGI_AMD_5WAY_IRNMTN_20020301 /template_id=Regulatory_Region_JGI_AMD_5WAY_IRNMTN_ /sample_id=Regulatory_Region_JGI_AMD_5WAY_IRNMTN_TRACE_SMPL_20020301 /site_id=Regulatory_Region_JGI_AMD_5WAY_IRNMTN /length=837;"14 3 TCT;16 3 AGG;17 3 AGA;26 3 TCT;28 3 AGA;29 3 GGC;6 3 GCC;"
>Regulatory_Region_JGI_AMD_5WAY_IRNMTN_READ_1540742923 /accession=XYG67625.b /library_id=LIB_Regulatory_Region_JGI_AMD_5WAY_IRNMTN_20020301 /template_id=Regulatory_Region_JGI_AMD_5WAY_IRNMTN_ /sample_id=Regulatory_Region_JGI_AMD_5WAY_IRNMTN_TRACE_SMPL_20020301 /site_id=Regulatory_Region_JGI_AMD_5WAY_IRNMTN /length=1130;"11 3 TCA;16 3 TTA;22 3 TCA;23 3 ATT;24 3 CCA;24 3 TTA;25 3 ATC;25 3 CCG;30 3 …
>Regulatory_Region_JGI_AMD_UBA_IRNMTN_READ_1569746835 /accession=BGUC41823.b /library_id=LIB_Regulatory_Region_JGI_AMD_UBA_IRNMTN_20050601 /sample_id=Regulatory_Region_JGI_AMD_UBA_IRNMTN_TRACE_SMPL_20050601 /site_id=Regulatory_Region_JGI_AMD_UBA_IRNMTN /length=1068;"10 3 GAT;11 3 CCA;18 3 AGG;18 3 GTC;21 3 CCA;25 3 ATG;26 3 GCC;34 3 ATT;34 3 CTG;7 3 CCA;7 3 CCC;9 3 GAT;"
>Regulatory_Region_JGI_AMD_5WAY_IRNMTN_READ_1541007959 /accession=XYG51369.b /library_id=LIB_Regulatory_Region_JGI_AMD_5WAY_IRNMTN_20020301 /template_id=Regulatory_Region_JGI_AMD_5WAY_IRNMTN_ /sample_id=Regulatory_Region_JGI_AMD_5WAY_IRNMTN_TRACE_SMPL_20020301 /site_id=Regulatory_Region_JGI_AMD_5WAY_IRNMTN /length=1116;"18 3 ATT;19 3 TCT;21 3 ATT;23 3 ATT;24 3 AGA;26 3 TTA;28 3 ATG;28 3 ATT;29 3 …
>Regulatory_Region_JGI_AMD_UBA_IRNMTN_READ_1569688761 /accession=BGUC12693.b /library_id=LIB_Regulatory_Region_JGI_AMD_UBA_IRNMTN_20050601 /sample_id=Regulatory_Region_JGI_AMD_UBA_IRNMTN_TRACE_SMPL_20050601 /site_id=Regulatory_Region_JGI_AMD_UBA_IRNMTN /length=1028;"10 3 ATG;14 3 TCT;16 3 CAG;18 3 CCG;21 3 CCA;21 3 CTC;21 3 CTT;22 3 CTG;28 3 TCG;32 3 GGC;7 3 GCC;"
>Regulatory_Region_JGI_AMD_5WAY_IRNMTN_READ_1540933814 /accession=XYG29633.b /library_id=LIB_Regulatory_Region_JGI_AMD_5WAY_IRNMTN_20020301 /template_id=Regulatory_Region_JGI_AMD_5WAY_IRNMTN_ /sample_id=Regulatory_Region_JGI_AMD_5WAY_IRNMTN_TRACE_SMPL_20020301 /site_id=Regulatory_Region_JGI_AMD_5WAY_IRNMTN /length=854;"14 3 CTC;20 3 AGA;28 3 GGC;34 3 ATC;34 3 CAG;6 3 ATC;7 3 GAC;9 3 CCG;"
>Regulatory_Region_JGI_AMD_5WAY_IRNMTN_READ_1704680997 /accession=XYD27273.y /library_id=LIB_Regulatory_Region_JGI_AMD_5WAY_IRNMTN_20020301 /template_id=Regulatory_Region_JGI_AMD_5WAY_IRNMTN_ /sample_id=Regulatory_Region_JGI_AMD_5WAY_IRNMTN_TRACE_SMPL_20020301 /site_id=Regulatory_Region_JGI_AMD_5WAY_IRNMTN /length=1129;"16 3 ATA;16 3 ATG;18 3 AGA;19 3 AGA;21 3 TGG;31 3 AAT;31 3 ATT;33 5 CAATA;34 …
>Regulatory_Region_JGI_AMD_UBA_IRNMTN_READ_1569678879 /accession=BGUC7230.b2 /library_id=LIB_Regulatory_Region_JGI_AMD_UBA_IRNMTN_20050601 /sample_id=Regulatory_Region_JGI_AMD_UBA_IRNMTN_TRACE_SMPL_20050601 /site_id=Regulatory_Region_JGI_AMD_UBA_IRNMTN /length=970;"17 3 CAT;24 3 CCA;25 3 ATC;36 3 TGG;9 3 CTT;"
>Regulatory_Region_JGI_AMD_5WAY_IRNMTN_READ_1541000805 /accession=XYG56407.g /library_id=LIB_Regulatory_Region_JGI_AMD_5WAY_IRNMTN_20020301 /template_id=Regulatory_Region_JGI_AMD_5WAY_IRNMTN_ /sample_id=Regulatory_Region_JGI_AMD_5WAY_IRNMTN_TRACE_SMPL_20020301 /site_id=Regulatory_Region_JGI_AMD_5WAY_IRNMTN /length=1108;"15 3 TGG;15 3 TTA;24 3 CCA;25 3 ATC;28 3 AGA;29 3 ATG;30 3 TTG;36 3 CAA;9 3 T…
>Regulatory_Region_JGI_AMD_UBA_IRNMTN_READ_1569724330 /accession=BGUC30138.b /library_id=LIB_Regulatory_Region_JGI_AMD_UBA_IRNMTN_20050601 /sample_id=Regulatory_Region_JGI_AMD_UBA_IRNMTN_TRACE_SMPL_20050601 /site_id=Regulatory_Region_JGI_AMD_UBA_IRNMTN /length=977;"13 3 AGG;14 3 AGG;17 4 TCGC;22 3 CCT;23 3 AGG;23 3 GCC;28 3 GGC;29 3 GGC;29 4 GTCC;32 3 CCA;34 3 CAG;34 3 GCC;35 3 ACG;35 3 TGG;7 3 G…
>Regulatory_Region_JGI_AMD_5WAY_IRNMTN_READ_1541029820 /accession=XYG61038.b /library_id=LIB_Regulatory_Region_JGI_AMD_5WAY_IRNMTN_20020301 /template_id=Regulatory_Region_JGI_AMD_5WAY_IRNMTN_ /sample_id=Regulatory_Region_JGI_AMD_5WAY_IRNMTN_TRACE_SMPL_20020301 /site_id=Regulatory_Region_JGI_AMD_5WAY_IRNMTN /length=1236;"13 3 AAG;16 3 CTT;22 3 CAT;23 3 GAT;28 3 TCA;36 3 GTA;6 3 ACC;7 3 AGG;7 3 GAG…
>Regulatory_Region_JGI_AMD_UBA_IRNMTN_READ_1569821503 /accession=BGUC54593.b /library_id=LIB_Regulatory_Region_JGI_AMD_UBA_IRNMTN_20050601 /sample_id=Regulatory_Region_JGI_AMD_UBA_IRNMTN_TRACE_SMPL_20050601 /site_id=Regulatory_Region_JGI_AMD_UBA_IRNMTN /length=1006;"21 3 AGA;24 3 CAG;28 3 AGA;29 3 ATT;34 3 CAG;34 3 CCA;35 3 TGA;8 3 TCA;"
>Regulatory_Region_JGI_AMD_UBA_IRNMTN_READ_1569741758 /accession=BGUC38881.y /library_id=LIB_Regulatory_Region_JGI_AMD_UBA_IRNMTN_20050601 /sample_id=Regulatory_Region_JGI_AMD_UBA_IRNMTN_TRACE_SMPL_20050601 /site_id=Regulatory_Region_JGI_AMD_UBA_IRNMTN /length=1081;"11 3 CCG;11 3 CGG;18 3 CCG;20 3 CGG;23 3 GCC;24 3 CTG;29 3 GCC;34 3 CAG;34 3 GCC;7 3 GGC;"
>Regulatory_Region_JGI_AMD_5WAY_IRNMTN_READ_1541009274 /accession=XYG48844.g /library_id=LIB_Regulatory_Region_JGI_AMD_5WAY_IRNMTN_20020301 /template_id=Regulatory_Region_JGI_AMD_5WAY_IRNMTN_ /sample_id=Regulatory_Region_JGI_AMD_5WAY_IRNMTN_TRACE_SMPL_20020301 /site_id=Regulatory_Region_JGI_AMD_5WAY_IRNMTN /length=1128;"10 3 GAT;14 3 ATA;16 3 TGG;20 3 TTA;23 3 ATT;27 3 TTA;30 3 AAT;31 3 TTA;36 5 …
>Regulatory_Region_JGI_AMD_UBA_IRNMTN_READ_1569737844 /accession=BGUC36918.y /library_id=LIB_Regulatory_Region_JGI_AMD_UBA_IRNMTN_20050601 /sample_id=Regulatory_Region_JGI_AMD_UBA_IRNMTN_TRACE_SMPL_20050601 /site_id=Regulatory_Region_JGI_AMD_UBA_IRNMTN /length=1126;"12 3 CGG;14 3 CCA;15 3 CTC;16 3 AGG;17 4 GCTC;21 3 GAG;22 3 CCG;23 3 GCC;24 3 TGG;25 3 GCC;30 3 GCC;32 3 GGG;36 3 GCC;7 3 GCC;8 4 CG…
>Regulatory_Region_JGI_AMD_UBA_IRNMTN_READ_1569672079 /accession=BGUC3395.b1 /library_id=LIB_Regulatory_Region_JGI_AMD_UBA_IRNMTN_20050601 /sample_id=Regulatory_Region_JGI_AMD_UBA_IRNMTN_TRACE_SMPL_20050601 /site_id=Regulatory_Region_JGI_AMD_UBA_IRNMTN /length=1059;"17 3 TAA;19 3 TAA;19 3 TCA;22 3 CTG;25 3 TTA;29 3 AAT;36 3 GTA;"
>Regulatory_Region_JGI_AMD_5WAY_IRNMTN_READ_1704646530 /accession=XYD17677.x /library_id=LIB_Regulatory_Region_JGI_AMD_5WAY_IRNMTN_20020301 /template_id=Regulatory_Region_JGI_AMD_5WAY_IRNMTN_ /sample_id=Regulatory_Region_JGI_AMD_5WAY_IRNMTN_TRACE_SMPL_20020301 /site_id=Regulatory_Region_JGI_AMD_5WAY_IRNMTN /length=1214;"12 4 TAAA;14 3 TAA;15 3 CCA;17 3 CTG;19 3 TCA;22 3 AAT;25 3 CAG;29 3 ATG;29 3…
>Regulatory_Region_JGI_AMD_UBA_IRNMTN_READ_1569823121 /accession=BGUC55405.b /library_id=LIB_Regulatory_Region_JGI_AMD_UBA_IRNMTN_20050601 /sample_id=Regulatory_Region_JGI_AMD_UBA_IRNMTN_TRACE_SMPL_20050601 /site_id=Regulatory_Region_JGI_AMD_UBA_IRNMTN /length=999;"15 3 CAG;19 3 TCA;21 3 ACC;27 3 TTG;32 3 GCC;32 5 CTCGC;"
>Regulatory_Region_JGI_AMD_5WAY_IRNMTN_READ_1704681205 /accession=XYD27539.y /library_id=LIB_Regulatory_Region_JGI_AMD_5WAY_IRNMTN_20020301 /template_id=Regulatory_Region_JGI_AMD_5WAY_IRNMTN_ /sample_id=Regulatory_Region_JGI_AMD_5WAY_IRNMTN_TRACE_SMPL_20020301 /site_id=Regulatory_Region_JGI_AMD_5WAY_IRNMTN /length=1132;"19 3 AGA;22 3 TGA;24 3 AGA;24 3 ATT;24 3 TCT;27 3 AGG;31 3 ATT;31 3 CTG;31 3 …
>Regulatory_Region_JGI_AMD_5WAY_IRNMTN_READ_1541000726 /accession=XYG56328.g /library_id=LIB_Regulatory_Region_JGI_AMD_5WAY_IRNMTN_20020301 /template_id=Regulatory_Region_JGI_AMD_5WAY_IRNMTN_ /sample_id=Regulatory_Region_JGI_AMD_5WAY_IRNMTN_TRACE_SMPL_20020301 /site_id=Regulatory_Region_JGI_AMD_5WAY_IRNMTN /length=1215;"10 3 CCG;14 5 CCTAT;18 3 AGA;19 3 AGA;19 3 ATG;24 3 TCT;29 3 CAG;30 3 ATT;7 3…
>Regulatory_Region_JGI_AMD_UBA_IRNMTN_READ_1569709486 /accession=BGUC22687.b /library_id=LIB_Regulatory_Region_JGI_AMD_UBA_IRNMTN_20050601 /sample_id=Regulatory_Region_JGI_AMD_UBA_IRNMTN_TRACE_SMPL_20050601 /site_id=Regulatory_Region_JGI_AMD_UBA_IRNMTN /length=1061;"10 3 ATG;13 3 TAA;22 3 AGG;28 3 ATT;32 3 CAG;35 3 AAT;36 3 ATG;"
>Regulatory_Region_JGI_AMD_UBA_IRNMTN_READ_1569744553 /accession=BGUC40292.x /library_id=LIB_Regulatory_Region_JGI_AMD_UBA_IRNMTN_20050601 /sample_id=Regulatory_Region_JGI_AMD_UBA_IRNMTN_TRACE_SMPL_20050601 /site_id=Regulatory_Region_JGI_AMD_UBA_IRNMTN /length=1148;"10 3 CCG;15 3 CGG;16 3 TCT;21 3 TGA;22 5 TTTGG;25 3 GCC;29 3 CTG;29 3 TCT;31 3 ATT;33 3 GAG;33 3 GGC;7 3 AAT;8 3 CTC;"
>Regulatory_Region_JGI_AMD_5WAY_IRNMTN_READ_1704695909 /accession=XYD32216.x /library_id=LIB_Regulatory_Region_JGI_AMD_5WAY_IRNMTN_20020301 /template_id=Regulatory_Region_JGI_AMD_5WAY_IRNMTN_ /sample_id=Regulatory_Region_JGI_AMD_5WAY_IRNMTN_TRACE_SMPL_20020301 /site_id=Regulatory_Region_JGI_AMD_5WAY_IRNMTN /length=1123;"14 3 CCA;22 3 GTT;25 3 ATT;28 3 TCT;30 3 CCA;34 3 GTT;36 3 ATT;"
>Regulatory_Region_JGI_AMD_UBA_IRNMTN_READ_1569670869 /accession=BGUC2787.b1 /library_id=LIB_Regulatory_Region_JGI_AMD_UBA_IRNMTN_20050601 /sample_id=Regulatory_Region_JGI_AMD_UBA_IRNMTN_TRACE_SMPL_20050601 /site_id=Regulatory_Region_JGI_AMD_UBA_IRNMTN /length=1013;"18 3 AGA;18 3 CCA;19 3 TCT;21 3 CCA;24 3 ATG;29 3 ATG;34 3 CTG;6 3 AAT;"
>Regulatory_Region_JGI_AMD_5WAY_IRNMTN_READ_1704688732 /accession=XYD24317.y /library_id=LIB_Regulatory_Region_JGI_AMD_5WAY_IRNMTN_20020301 /template_id=Regulatory_Region_JGI_AMD_5WAY_IRNMTN_ /sample_id=Regulatory_Region_JGI_AMD_5WAY_IRNMTN_TRACE_SMPL_20020301 /site_id=Regulatory_Region_JGI_AMD_5WAY_IRNMTN /length=1377;"10 3 ATG;11 3 CCT;18 3 AGG;20 3 AGA;30 3 GTT;31 3 GTT;32 3 CCA;33 3 CAG;6 3 C…
>Regulatory_Region_JGI_AMD_5WAY_IRNMTN_READ_1540957937 /accession=XYG47900.g /library_id=LIB_Regulatory_Region_JGI_AMD_5WAY_IRNMTN_20020301 /template_id=Regulatory_Region_JGI_AMD_5WAY_IRNMTN_ /sample_id=Regulatory_Region_JGI_AMD_5WAY_IRNMTN_TRACE_SMPL_20020301 /site_id=Regulatory_Region_JGI_AMD_5WAY_IRNMTN /length=1092;"11 3 CGG;11 3 TGG;18 3 GAT;20 3 AGA;23 3 ATG;27 3 ATG;29 3 TGG;30 3 GTT;32 3 …
>Regulatory_Region_JGI_AMD_UBA_IRNMTN_READ_1569742972 /accession=BGUC39496.y /library_id=LIB_Regulatory_Region_JGI_AMD_UBA_IRNMTN_20050601 /sample_id=Regulatory_Region_JGI_AMD_UBA_IRNMTN_TRACE_SMPL_20050601 /site_id=Regulatory_Region_JGI_AMD_UBA_IRNMTN /length=1182;"14 3 AGG;18 3 GTC;19 3 ATG;20 3 AGA;30 3 TTG;33 3 ATT;34 3 TCT;36 3 CCT;7 3 CCG;7 3 GGC;8 3 AAC;"
>Regulatory_Region_JGI_AMD_UBA_IRNMTN_READ_1569736188 /accession=BGUC36082.y /library_id=LIB_Regulatory_Region_JGI_AMD_UBA_IRNMTN_20050601 /sample_id=Regulatory_Region_JGI_AMD_UBA_IRNMTN_TRACE_SMPL_20050601 /site_id=Regulatory_Region_JGI_AMD_UBA_IRNMTN /length=1146;"10 3 CCG;19 3 ATG;20 3 TGA;21 3 CCG;23 3 CCT;23 3 CTG;28 3 GGC;31 3 TCG;7 3 CTC;7 3 GCC;"
>Regulatory_Region_JGI_AMD_5WAY_IRNMTN_READ_1704654818 /accession=XYD17265.y /library_id=LIB_Regulatory_Region_JGI_AMD_5WAY_IRNMTN_20020301 /template_id=Regulatory_Region_JGI_AMD_5WAY_IRNMTN_ /sample_id=Regulatory_Region_JGI_AMD_5WAY_IRNMTN_TRACE_SMPL_20020301 /site_id=Regulatory_Region_JGI_AMD_5WAY_IRNMTN /length=1162;"13 3 TTA;15 3 TTA;17 3 TAA;18 3 GAT;23 3 ATT;23 3 TGA;24 3 ATG;24 3 ATT;27 3 …
>Regulatory_Region_JGI_AMD_UBA_IRNMTN_READ_1569864246 /accession=BGUC60980.g /library_id=LIB_Regulatory_Region_JGI_AMD_UBA_IRNMTN_20050601 /sample_id=Regulatory_Region_JGI_AMD_UBA_IRNMTN_TRACE_SMPL_20050601 /site_id=Regulatory_Region_JGI_AMD_UBA_IRNMTN /length=1036;"24 3 CCG;30 3 CCT;36 3 GCC;7 3 AGG;7 3 GAG;"
>Regulatory_Region_JGI_AMD_UBA_IRNMTN_READ_1569691471 /accession=BGUC14053.b /library_id=LIB_Regulatory_Region_JGI_AMD_UBA_IRNMTN_20050601 /sample_id=Regulatory_Region_JGI_AMD_UBA_IRNMTN_TRACE_SMPL_20050601 /site_id=Regulatory_Region_JGI_AMD_UBA_IRNMTN /length=1011;"10 3 TAA;10 3 TTA;14 3 TCT;16 3 ATG;17 3 ATT;21 3 GTT;21 3 TAA;23 3 AGA;24 3 CCA;27 3 ATG;27 3 TCT;29 3 TTA;34 3 CTG;6 3 CAA;7 3 GTA…
>Regulatory_Region_JGI_AMD_UBA_IRNMTN_READ_1569724858 /accession=BGUC30402.x /library_id=LIB_Regulatory_Region_JGI_AMD_UBA_IRNMTN_20050601 /sample_id=Regulatory_Region_JGI_AMD_UBA_IRNMTN_TRACE_SMPL_20050601 /site_id=Regulatory_Region_JGI_AMD_UBA_IRNMTN /length=1188;"13 3 TCA;17 3 TCT;18 3 CCA;20 3 TCT;20 3 TGA;25 3 CCT;26 3 TCT;31 3 CTG;"
>Regulatory_Region_JGI_AMD_UBA_IRNMTN_READ_1569705238 /accession=BGUC20557.g /library_id=LIB_Regulatory_Region_JGI_AMD_UBA_IRNMTN_20050601 /sample_id=Regulatory_Region_JGI_AMD_UBA_IRNMTN_TRACE_SMPL_20050601 /site_id=Regulatory_Region_JGI_AMD_UBA_IRNMTN /length=1071;"10 3 CCG;11 3 CAT;15 3 AGG;19 3 TCA;23 3 ATG;28 3 ATT;28 3 GCC;6 3 GCC;7 3 TCG;8 3 CGG;9 3 CCG;9 4 CTCG;"
>Regulatory_Region_JGI_AMD_UBA_IRNMTN_READ_1569675907 /accession=BGUC5529.b1 /library_id=LIB_Regulatory_Region_JGI_AMD_UBA_IRNMTN_20050601 /sample_id=Regulatory_Region_JGI_AMD_UBA_IRNMTN_TRACE_SMPL_20050601 /site_id=Regulatory_Region_JGI_AMD_UBA_IRNMTN /length=846;"10 3 AGA;16 3 ATA;16 3 TCA;18 3 CTG;21 3 GTT;23 3 CAG;26 3 AAT;29 3 AAT;30 3 CAG;34 3 ATT;36 3 ATT;9 3 CTG;"
>Regulatory_Region_JGI_AMD_5WAY_IRNMTN_READ_1541007292 /accession=XYG49262.g /library_id=LIB_Regulatory_Region_JGI_AMD_5WAY_IRNMTN_20020301 /template_id=Regulatory_Region_JGI_AMD_5WAY_IRNMTN_ /sample_id=Regulatory_Region_JGI_AMD_5WAY_IRNMTN_TRACE_SMPL_20020301 /site_id=Regulatory_Region_JGI_AMD_5WAY_IRNMTN /length=1126;"10 3 GAT;10 3 TAA;11 3 CAA;11 3 TCA;12 3 TGG;16 3 AGG;16 5 AATAT;17 3 TAA;23 …
>Regulatory_Region_JGI_AMD_UBA_IRNMTN_READ_1569679395 /accession=BGUC7466.b1 /library_id=LIB_Regulatory_Region_JGI_AMD_UBA_IRNMTN_20050601 /sample_id=Regulatory_Region_JGI_AMD_UBA_IRNMTN_TRACE_SMPL_20050601 /site_id=Regulatory_Region_JGI_AMD_UBA_IRNMTN /length=1093;"19 3 CCG;20 3 AGA;21 3 CAT;28 3 TCG;6 3 AAG;6 3 TCT;7 3 GGC;"
>Regulatory_Region_JGI_AMD_5WAY_IRNMTN_READ_1540750354 /accession=XYG68720.b /library_id=LIB_Regulatory_Region_JGI_AMD_5WAY_IRNMTN_20020301 /template_id=Regulatory_Region_JGI_AMD_5WAY_IRNMTN_ /sample_id=Regulatory_Region_JGI_AMD_5WAY_IRNMTN_TRACE_SMPL_20020301 /site_id=Regulatory_Region_JGI_AMD_5WAY_IRNMTN /length=1196;"15 3 TGA;20 3 CAG;28 3 GCC;29 3 TGG;30 3 ATT;34 3 CAG;34 3 CTG;6 3 ACC;6 3 GC…
>Regulatory_Region_JGI_AMD_5WAY_IRNMTN_READ_1540937747 /accession=XYG36638.b /library_id=LIB_Regulatory_Region_JGI_AMD_5WAY_IRNMTN_20020301 /template_id=Regulatory_Region_JGI_AMD_5WAY_IRNMTN_ /sample_id=Regulatory_Region_JGI_AMD_5WAY_IRNMTN_TRACE_SMPL_20020301 /site_id=Regulatory_Region_JGI_AMD_5WAY_IRNMTN /length=867;"13 3 TGG;19 3 TCA;19 5 TGCAG;21 3 CTT;22 3 CCT;24 3 CCG;25 3 CCT;25 3 GTT;28 4…
>Regulatory_Region_JGI_AMD_5WAY_IRNMTN_READ_1704693013 /accession=XYD29942.x /library_id=LIB_Regulatory_Region_JGI_AMD_5WAY_IRNMTN_20020301 /template_id=Regulatory_Region_JGI_AMD_5WAY_IRNMTN_ /sample_id=Regulatory_Region_JGI_AMD_5WAY_IRNMTN_TRACE_SMPL_20020301 /site_id=Regulatory_Region_JGI_AMD_5WAY_IRNMTN /length=1107;"22 3 CAG;24 3 AGG;27 3 AAG;29 3 GCA;33 3 CCA;34 3 ATT;"
>Regulatory_Region_JGI_AMD_UBA_IRNMTN_READ_1569750637 /accession=BGUC43737.y /library_id=LIB_Regulatory_Region_JGI_AMD_UBA_IRNMTN_20050601 /sample_id=Regulatory_Region_JGI_AMD_UBA_IRNMTN_TRACE_SMPL_20050601 /site_id=Regulatory_Region_JGI_AMD_UBA_IRNMTN /length=1170;"14 3 CCT;16 3 TGG;23 3 CAG;27 3 ATG;29 3 AAG;29 3 ATT;30 3 AAG;33 3 TCT;"
>Regulatory_Region_JGI_AMD_5WAY_IRNMTN_READ_1704696849 /accession=XYD32557.y /library_id=LIB_Regulatory_Region_JGI_AMD_5WAY_IRNMTN_20020301 /template_id=Regulatory_Region_JGI_AMD_5WAY_IRNMTN_ /sample_id=Regulatory_Region_JGI_AMD_5WAY_IRNMTN_TRACE_SMPL_20020301 /site_id=Regulatory_Region_JGI_AMD_5WAY_IRNMTN /length=1091;"14 3 TTA;16 3 ATG;16 3 TGA;17 3 CTG;17 3 CTT;19 3 CAT;24 3 CAT;28 3 AAT;29 3 …
>Regulatory_Region_JGI_AMD_UBA_IRNMTN_READ_1569733524 /accession=BGUC34744.y /library_id=LIB_Regulatory_Region_JGI_AMD_UBA_IRNMTN_20050601 /sample_id=Regulatory_Region_JGI_AMD_UBA_IRNMTN_TRACE_SMPL_20050601 /site_id=Regulatory_Region_JGI_AMD_UBA_IRNMTN /length=1155;"10 3 CCG;10 3 GAT;11 3 CGG;12 3 TGG;15 3 TGG;21 3 GAT;23 3 TCA;24 3 TCT;27 3 CAA;28 3 AAG;29 3 ATG;30 3 TTG;7 3 GAC;"
>Regulatory_Region_JGI_AMD_UBA_IRNMTN_READ_1569313580 /accession=BGUC69410.x /library_id=LIB_Regulatory_Region_JGI_AMD_UBA_IRNMTN_20050601 /sample_id=Regulatory_Region_JGI_AMD_UBA_IRNMTN_TRACE_SMPL_20050601 /site_id=Regulatory_Region_JGI_AMD_UBA_IRNMTN /length=1213;"14 3 CCA;20 3 TGA;32 3 CGA;33 4 CAGA;36 3 TCT;9 3 CAA;"
>Regulatory_Region_JGI_AMD_5WAY_IRNMTN_READ_1541014455 /accession=XYG48265.b /library_id=LIB_Regulatory_Region_JGI_AMD_5WAY_IRNMTN_20020301 /template_id=Regulatory_Region_JGI_AMD_5WAY_IRNMTN_ /sample_id=Regulatory_Region_JGI_AMD_5WAY_IRNMTN_TRACE_SMPL_20020301 /site_id=Regulatory_Region_JGI_AMD_5WAY_IRNMTN /length=1154;"10 3 CCT;14 3 CGG;15 3 AGG;18 3 CCT;21 3 AGG;22 3 TGG;23 3 GTT;27 3 AGG;36 3 …
>Regulatory_Region_JGI_AMD_UBA_IRNMTN_READ_1569700388 /accession=BGUC18522.b /library_id=LIB_Regulatory_Region_JGI_AMD_UBA_IRNMTN_20050601 /sample_id=Regulatory_Region_JGI_AMD_UBA_IRNMTN_TRACE_SMPL_20050601 /site_id=Regulatory_Region_JGI_AMD_UBA_IRNMTN /length=1003;"14 3 CGG;17 3 TGG;22 3 CTG;24 3 CAG;25 3 AAT;29 3 CTG;31 3 TGG;8 4 TCCA;9 4 ATGC;"
>Regulatory_Region_JGI_AMD_UBA_IRNMTN_READ_1569869207 /accession=BGUC63468.g /library_id=LIB_Regulatory_Region_JGI_AMD_UBA_IRNMTN_20050601 /sample_id=Regulatory_Region_JGI_AMD_UBA_IRNMTN_TRACE_SMPL_20050601 /site_id=Regulatory_Region_JGI_AMD_UBA_IRNMTN /length=1028;"14 3 GAT;16 3 AAG;16 3 CTT;23 3 ATT;27 3 CAG;32 3 TGG;35 3 TTG;36 3 ATG;36 3 ATT;7 3 CAA;9 3 CTT;"
>Regulatory_Region_JGI_AMD_5WAY_IRNMTN_READ_1540912662 /accession=XYG21153.g /library_id=LIB_Regulatory_Region_JGI_AMD_5WAY_IRNMTN_20020301 /template_id=Regulatory_Region_JGI_AMD_5WAY_IRNMTN_ /sample_id=Regulatory_Region_JGI_AMD_5WAY_IRNMTN_TRACE_SMPL_20020301 /site_id=Regulatory_Region_JGI_AMD_5WAY_IRNMTN /length=800;"11 3 ATG;11 3 CAA;15 3 TCA;17 3 TAA;18 3 TAT;20 3 TTG;21 3 GAG;21 3 TGA;23 5 A…
>Regulatory_Region_JGI_AMD_5WAY_IRNMTN_READ_1704623444 /accession=XYD5506.b1 /library_id=LIB_Regulatory_Region_JGI_AMD_5WAY_IRNMTN_20020301 /template_id=Regulatory_Region_JGI_AMD_5WAY_IRNMTN_ /sample_id=Regulatory_Region_JGI_AMD_5WAY_IRNMTN_TRACE_SMPL_20020301 /site_id=Regulatory_Region_JGI_AMD_5WAY_IRNMTN /length=857;"16 3 ATG;16 3 TCA;17 3 ATC;20 3 TGA;25 3 TCT;30 3 ATT;31 3 TAA;33 3 CCT;9 3 TA…
>Regulatory_Region_JGI_AMD_UBA_IRNMTN_READ_1569682058 /accession=BGUC903.b1 /library_id=LIB_Regulatory_Region_JGI_AMD_UBA_IRNMTN_20050601 /sample_id=Regulatory_Region_JGI_AMD_UBA_IRNMTN_TRACE_SMPL_20050601 /site_id=Regulatory_Region_JGI_AMD_UBA_IRNMTN /length=1008;"15 3 AGG;16 3 TCT;20 3 CCT;22 3 AGG;29 5 AAAGA;35 3 AGG;8 4 CCTG;"
>Regulatory_Region_JGI_AMD_5WAY_IRNMTN_READ_1704676703 /accession=XYD22870.x /library_id=LIB_Regulatory_Region_JGI_AMD_5WAY_IRNMTN_20020301 /template_id=Regulatory_Region_JGI_AMD_5WAY_IRNMTN_ /sample_id=Regulatory_Region_JGI_AMD_5WAY_IRNMTN_TRACE_SMPL_20020301 /site_id=Regulatory_Region_JGI_AMD_5WAY_IRNMTN /length=1133;"10 3 GGT;11 3 CGG;20 3 CCA;21 3 TGA;26 3 TTG;28 3 TCG;29 3 CTG;"
>Regulatory_Region_JGI_AMD_5WAY_IRNMTN_READ_1541011520 /accession=XYG48786.b /library_id=LIB_Regulatory_Region_JGI_AMD_5WAY_IRNMTN_20020301 /template_id=Regulatory_Region_JGI_AMD_5WAY_IRNMTN_ /sample_id=Regulatory_Region_JGI_AMD_5WAY_IRNMTN_TRACE_SMPL_20020301 /site_id=Regulatory_Region_JGI_AMD_5WAY_IRNMTN /length=1190;"11 3 ATT;14 3 ATT;14 3 CAG;14 5 CTGCA;21 3 GAG;23 3 AGA;24 3 AGG;26 3 GTC;28 …
>Regulatory_Region_JGI_AMD_UBA_IRNMTN_READ_1569680979 /accession=BGUC8189.g2 /library_id=LIB_Regulatory_Region_JGI_AMD_UBA_IRNMTN_20050601 /sample_id=Regulatory_Region_JGI_AMD_UBA_IRNMTN_TRACE_SMPL_20050601 /site_id=Regulatory_Region_JGI_AMD_UBA_IRNMTN /length=1014;"12 3 AAG;13 5 CACCC;14 3 AGG;15 3 CGG;15 3 CTG;15 4 ACCC;18 3 AGA;21 3 AAC;24 4 AACC;27 3 CCT;27 3 TCT;28 3 TCG;33 3 GCC;33 5 GTAAA;…
>Regulatory_Region_JGI_AMD_5WAY_IRNMTN_READ_1704674999 /accession=XYD20229.x /library_id=LIB_Regulatory_Region_JGI_AMD_5WAY_IRNMTN_20020301 /template_id=Regulatory_Region_JGI_AMD_5WAY_IRNMTN_ /sample_id=Regulatory_Region_JGI_AMD_5WAY_IRNMTN_TRACE_SMPL_20020301 /site_id=Regulatory_Region_JGI_AMD_5WAY_IRNMTN /length=1192;"12 3 TTA;13 3 AGG;13 3 TTG;16 3 AAG;16 3 TGA;17 3 ATT;20 3 AGA;25 3 CAA;27 3 …
>Regulatory_Region_JGI_AMD_5WAY_IRNMTN_READ_1540915715 /accession=XYG26222.b /library_id=LIB_Regulatory_Region_JGI_AMD_5WAY_IRNMTN_20020301 /template_id=Regulatory_Region_JGI_AMD_5WAY_IRNMTN_ /sample_id=Regulatory_Region_JGI_AMD_5WAY_IRNMTN_TRACE_SMPL_20020301 /site_id=Regulatory_Region_JGI_AMD_5WAY_IRNMTN /length=1073;"16 3 TAA;19 3 TCT;22 3 TAA;23 3 ATG;24 3 TGG;31 3 TAA;34 3 ATT;34 3 GTT;"
>Regulatory_Region_JGI_AMD_5WAY_IRNMTN_READ_1541019252 /accession=XYG64774.g /library_id=LIB_Regulatory_Region_JGI_AMD_5WAY_IRNMTN_20020301 /template_id=Regulatory_Region_JGI_AMD_5WAY_IRNMTN_ /sample_id=Regulatory_Region_JGI_AMD_5WAY_IRNMTN_TRACE_SMPL_20020301 /site_id=Regulatory_Region_JGI_AMD_5WAY_IRNMTN /length=1131;"13 3 TCG;20 3 CCT;28 3 GCC;30 3 CCT;31 3 TGG;9 3 CCG;"
>Regulatory_Region_JGI_AMD_5WAY_IRNMTN_READ_1541013849 /accession=XYG55915.b /library_id=LIB_Regulatory_Region_JGI_AMD_5WAY_IRNMTN_20020301 /template_id=Regulatory_Region_JGI_AMD_5WAY_IRNMTN_ /sample_id=Regulatory_Region_JGI_AMD_5WAY_IRNMTN_TRACE_SMPL_20020301 /site_id=Regulatory_Region_JGI_AMD_5WAY_IRNMTN /length=1370;"13 3 TTG;18 3 AGA;22 3 TAA;23 3 CCT;24 3 CCA;28 3 TCT;32 3 TAA;36 3 ATT;7 3 G…
>Regulatory_Region_JGI_AMD_5WAY_IRNMTN_READ_1540882539 /accession=XYG2180.y1 /library_id=LIB_Regulatory_Region_JGI_AMD_5WAY_IRNMTN_20020301 /template_id=Regulatory_Region_JGI_AMD_5WAY_IRNMTN_ /sample_id=Regulatory_Region_JGI_AMD_5WAY_IRNMTN_TRACE_SMPL_20020301 /site_id=Regulatory_Region_JGI_AMD_5WAY_IRNMTN /length=824;"11 3 CAT;11 3 TCA;18 3 TTA;21 3 ATT;21 5 TATAT;30 3 AAT;32 3 AAG;35 3 AAT;"
>Regulatory_Region_JGI_AMD_5WAY_IRNMTN_READ_1704679564 /accession=XYD26285.y /library_id=LIB_Regulatory_Region_JGI_AMD_5WAY_IRNMTN_20020301 /template_id=Regulatory_Region_JGI_AMD_5WAY_IRNMTN_ /sample_id=Regulatory_Region_JGI_AMD_5WAY_IRNMTN_TRACE_SMPL_20020301 /site_id=Regulatory_Region_JGI_AMD_5WAY_IRNMTN /length=1095;"20 3 CCA;23 3 TCA;28 3 AAG;28 3 AAT;32 3 GGC;33 3 TCT;9 3 GAT;"
>Regulatory_Region_JGI_AMD_5WAY_IRNMTN_READ_1540882450 /accession=XYG2086.y1 /library_id=LIB_Regulatory_Region_JGI_AMD_5WAY_IRNMTN_20020301 /template_id=Regulatory_Region_JGI_AMD_5WAY_IRNMTN_ /sample_id=Regulatory_Region_JGI_AMD_5WAY_IRNMTN_TRACE_SMPL_20020301 /site_id=Regulatory_Region_JGI_AMD_5WAY_IRNMTN /length=904;"12 3 AAG;15 3 ATC;15 3 CTC;15 3 TGA;16 3 TCA;16 3 TCT;20 3 CGG;21 3 TGA;22 3 C…
>Regulatory_Region_JGI_AMD_UBA_IRNMTN_READ_1569317678 /accession=BGUC71473.x /library_id=LIB_Regulatory_Region_JGI_AMD_UBA_IRNMTN_20050601 /sample_id=Regulatory_Region_JGI_AMD_UBA_IRNMTN_TRACE_SMPL_20050601 /site_id=Regulatory_Region_JGI_AMD_UBA_IRNMTN /length=1197;"11 3 CCA;15 3 CGG;16 3 TCT;18 3 CCT;20 4 GCAG;24 3 GCC;27 3 AGG;30 3 AGG;33 3 AGG;34 3 GAG;36 3 GCC;6 3 TCT;7 3 AGG;"
>Regulatory_Region_JGI_AMD_UBA_IRNMTN_READ_1569859268 /accession=BGUC58484.g /library_id=LIB_Regulatory_Region_JGI_AMD_UBA_IRNMTN_20050601 /sample_id=Regulatory_Region_JGI_AMD_UBA_IRNMTN_TRACE_SMPL_20050601 /site_id=Regulatory_Region_JGI_AMD_UBA_IRNMTN /length=1049;"12 3 AAG;13 3 GGC;16 3 AAG;17 3 TGG;22 3 TCT;31 3 ATT;33 3 TGG;35 3 AGG;35 3 CAG;"
>Regulatory_Region_JGI_AMD_5WAY_IRNMTN_READ_1541031435 /accession=XYG60253.g /library_id=LIB_Regulatory_Region_JGI_AMD_5WAY_IRNMTN_20020301 /template_id=Regulatory_Region_JGI_AMD_5WAY_IRNMTN_ /sample_id=Regulatory_Region_JGI_AMD_5WAY_IRNMTN_TRACE_SMPL_20020301 /site_id=Regulatory_Region_JGI_AMD_5WAY_IRNMTN /length=1110;"10 3 TTA;11 3 AGA;12 3 CCT;15 3 AGG;18 3 TCT;23 5 TTCAT;28 3 ATT;30 3 GTT;31 …
>Regulatory_Region_JGI_AMD_5WAY_IRNMTN_READ_1540883554 /accession=XYG5599.x1 /library_id=LIB_Regulatory_Region_JGI_AMD_5WAY_IRNMTN_20020301 /template_id=Regulatory_Region_JGI_AMD_5WAY_IRNMTN_ /sample_id=Regulatory_Region_JGI_AMD_5WAY_IRNMTN_TRACE_SMPL_20020301 /site_id=Regulatory_Region_JGI_AMD_5WAY_IRNMTN /length=1050;"14 3 ATA;14 3 TTA;16 3 CTG;16 3 TGG;16 3 TTA;21 3 AAC;21 3 AGG;24 3 TTA;30 3 …
>Regulatory_Region_JGI_AMD_5WAY_IRNMTN_READ_1540943753 /accession=XYG33908.g /library_id=LIB_Regulatory_Region_JGI_AMD_5WAY_IRNMTN_20020301 /template_id=Regulatory_Region_JGI_AMD_5WAY_IRNMTN_ /sample_id=Regulatory_Region_JGI_AMD_5WAY_IRNMTN_TRACE_SMPL_20020301 /site_id=Regulatory_Region_JGI_AMD_5WAY_IRNMTN /length=886;"11 3 AGG;13 3 TCG;18 3 AGA;19 4 ATCC;22 3 TGA;23 3 TGA;24 3 AGG;24 3 GCC;25 5 …
>Regulatory_Region_JGI_AMD_UBA_IRNMTN_READ_1569312009 /accession=BGUC68622.y /library_id=LIB_Regulatory_Region_JGI_AMD_UBA_IRNMTN_20050601 /sample_id=Regulatory_Region_JGI_AMD_UBA_IRNMTN_TRACE_SMPL_20050601 /site_id=Regulatory_Region_JGI_AMD_UBA_IRNMTN /length=1228;"10 3 AGA;10 3 TAA;17 3 AGA;20 3 TTA;23 3 AGA;23 3 ATG;25 3 AAT;25 3 TTA;30 3 ATT;32 3 AGG;35 3 AAT;7 3 AAT;"
>Regulatory_Region_JGI_AMD_5WAY_IRNMTN_READ_1704634460 /accession=XYD6868.b1 /library_id=LIB_Regulatory_Region_JGI_AMD_5WAY_IRNMTN_20020301 /template_id=Regulatory_Region_JGI_AMD_5WAY_IRNMTN_ /sample_id=Regulatory_Region_JGI_AMD_5WAY_IRNMTN_TRACE_SMPL_20020301 /site_id=Regulatory_Region_JGI_AMD_5WAY_IRNMTN /length=840;"15 5 TACGT;19 3 TCT;20 3 AGG;23 3 TTA;27 3 ATT;30 3 CCT;34 3 ATT;34 3 TAA;34 3…
>Regulatory_Region_JGI_AMD_UBA_IRNMTN_READ_1569313471 /accession=BGUC69355.y /library_id=LIB_Regulatory_Region_JGI_AMD_UBA_IRNMTN_20050601 /sample_id=Regulatory_Region_JGI_AMD_UBA_IRNMTN_TRACE_SMPL_20050601 /site_id=Regulatory_Region_JGI_AMD_UBA_IRNMTN /length=1203;"12 3 CGG;13 3 TCT;14 3 CCA;15 3 CGG;17 3 CTT;19 3 AAG;20 3 AGA;21 3 AAC;23 3 TGA;30 3 ATG;33 3 CCT;36 3 TGG;"
>Regulatory_Region_JGI_AMD_UBA_IRNMTN_READ_1569692819 /accession=BGUC14729.b /library_id=LIB_Regulatory_Region_JGI_AMD_UBA_IRNMTN_20050601 /sample_id=Regulatory_Region_JGI_AMD_UBA_IRNMTN_TRACE_SMPL_20050601 /site_id=Regulatory_Region_JGI_AMD_UBA_IRNMTN /length=985;"12 3 CCT;14 3 CTC;26 3 AAT;28 3 TCG;29 3 AAT;31 3 TCG;7 3 TCG;8 3 AAC;"
>Regulatory_Region_JGI_AMD_5WAY_IRNMTN_READ_1540935151 /accession=XYG33178.g /library_id=LIB_Regulatory_Region_JGI_AMD_5WAY_IRNMTN_20020301 /template_id=Regulatory_Region_JGI_AMD_5WAY_IRNMTN_ /sample_id=Regulatory_Region_JGI_AMD_5WAY_IRNMTN_TRACE_SMPL_20020301 /site_id=Regulatory_Region_JGI_AMD_5WAY_IRNMTN /length=863;"17 3 AGA;21 3 TGG;29 3 ATG;30 3 GTC;31 3 AAT;32 3 CCA;32 3 TCA;36 3 CCG;7 3 AT…
>Regulatory_Region_JGI_AMD_UBA_IRNMTN_READ_1569811241 /accession=BGUC49058.b /library_id=LIB_Regulatory_Region_JGI_AMD_UBA_IRNMTN_20050601 /sample_id=Regulatory_Region_JGI_AMD_UBA_IRNMTN_TRACE_SMPL_20050601 /site_id=Regulatory_Region_JGI_AMD_UBA_IRNMTN /length=1059;"10 3 CCT;12 3 CAG;13 3 AAG;14 3 CAG;22 3 CAT;22 3 GTT;24 3 CAG;36 3 ATT;"
>Regulatory_Region_JGI_AMD_5WAY_IRNMTN_READ_1540925169 /accession=XYG26652.g /library_id=LIB_Regulatory_Region_JGI_AMD_5WAY_IRNMTN_20020301 /template_id=Regulatory_Region_JGI_AMD_5WAY_IRNMTN_ /sample_id=Regulatory_Region_JGI_AMD_5WAY_IRNMTN_TRACE_SMPL_20020301 /site_id=Regulatory_Region_JGI_AMD_5WAY_IRNMTN /length=898;"15 4 AGAG;19 3 ATT;28 3 CAA;31 3 CTG;7 3 CAA;9 3 TCT;"
>Regulatory_Region_JGI_AMD_5WAY_IRNMTN_READ_1541023593 /accession=XYG62395.g /library_id=LIB_Regulatory_Region_JGI_AMD_5WAY_IRNMTN_20020301 /template_id=Regulatory_Region_JGI_AMD_5WAY_IRNMTN_ /sample_id=Regulatory_Region_JGI_AMD_5WAY_IRNMTN_TRACE_SMPL_20020301 /site_id=Regulatory_Region_JGI_AMD_5WAY_IRNMTN /length=1058;"11 3 ATT;14 3 TCT;15 3 ATA;19 3 ATT;24 3 ATT;24 3 CTG;25 3 ATT;26 3 GTT;26 3 …
>Regulatory_Region_JGI_AMD_5WAY_IRNMTN_READ_1541016887 /accession=XYG52713.g /library_id=LIB_Regulatory_Region_JGI_AMD_5WAY_IRNMTN_20020301 /template_id=Regulatory_Region_JGI_AMD_5WAY_IRNMTN_ /sample_id=Regulatory_Region_JGI_AMD_5WAY_IRNMTN_TRACE_SMPL_20020301 /site_id=Regulatory_Region_JGI_AMD_5WAY_IRNMTN /length=1116;"11 3 CAA;14 3 CTC;16 3 TTA;27 3 CTC;28 3 AAT;"
>Regulatory_Region_JGI_AMD_UBA_IRNMTN_READ_1569736062 /accession=BGUC36019.y /library_id=LIB_Regulatory_Region_JGI_AMD_UBA_IRNMTN_20050601 /sample_id=Regulatory_Region_JGI_AMD_UBA_IRNMTN_TRACE_SMPL_20050601 /site_id=Regulatory_Region_JGI_AMD_UBA_IRNMTN /length=1145;"14 3 ACG;17 3 CAG;7 3 GAG;8 3 GAT;9 4 CTCG;"
>Regulatory_Region_JGI_AMD_5WAY_IRNMTN_READ_1540747335 /accession=XYG68869.g /library_id=LIB_Regulatory_Region_JGI_AMD_5WAY_IRNMTN_20020301 /template_id=Regulatory_Region_JGI_AMD_5WAY_IRNMTN_ /sample_id=Regulatory_Region_JGI_AMD_5WAY_IRNMTN_TRACE_SMPL_20020301 /site_id=Regulatory_Region_JGI_AMD_5WAY_IRNMTN /length=1130;"15 3 TGG;16 3 TGA;17 3 ATC;19 3 CGG;21 3 TCA;21 4 GCTG;32 3 CAG;34 3 ATC;35 3…
>Regulatory_Region_JGI_AMD_5WAY_IRNMTN_READ_1704639298 /accession=XYD10342.y /library_id=LIB_Regulatory_Region_JGI_AMD_5WAY_IRNMTN_20020301 /template_id=Regulatory_Region_JGI_AMD_5WAY_IRNMTN_ /sample_id=Regulatory_Region_JGI_AMD_5WAY_IRNMTN_TRACE_SMPL_20020301 /site_id=Regulatory_Region_JGI_AMD_5WAY_IRNMTN /length=1177;"14 3 CGG;17 3 ATT;30 3 GTT;33 3 GAG;33 3 GCC;6 3 GTA;7 3 TAC;8 4 TCCC;"
>Regulatory_Region_JGI_AMD_5WAY_IRNMTN_READ_1541025654 /accession=XYG67144.g /library_id=LIB_Regulatory_Region_JGI_AMD_5WAY_IRNMTN_20020301 /template_id=Regulatory_Region_JGI_AMD_5WAY_IRNMTN_ /sample_id=Regulatory_Region_JGI_AMD_5WAY_IRNMTN_TRACE_SMPL_20020301 /site_id=Regulatory_Region_JGI_AMD_5WAY_IRNMTN /length=1136;"11 3 AAG;15 3 ATG;17 3 TAA;21 3 TGG;28 3 CAA;28 3 TAA;33 3 ATT;33 3 CCT;36 3 …
>Regulatory_Region_JGI_AMD_UBA_IRNMTN_READ_1569668252 /accession=BGUC1477.b1 /library_id=LIB_Regulatory_Region_JGI_AMD_UBA_IRNMTN_20050601 /sample_id=Regulatory_Region_JGI_AMD_UBA_IRNMTN_TRACE_SMPL_20050601 /site_id=Regulatory_Region_JGI_AMD_UBA_IRNMTN /length=1121;"13 3 AAG;14 3 ACG;18 3 CCA;19 3 CGG;20 3 CCA;22 3 CAG;23 3 CCG;25 3 GCC;31 3 AGG;33 3 TCT;6 3 AGT;6 3 CGG;"
>Regulatory_Region_JGI_AMD_5WAY_IRNMTN_READ_1541021807 /accession=XYG61185.g /library_id=LIB_Regulatory_Region_JGI_AMD_5WAY_IRNMTN_20020301 /template_id=Regulatory_Region_JGI_AMD_5WAY_IRNMTN_ /sample_id=Regulatory_Region_JGI_AMD_5WAY_IRNMTN_TRACE_SMPL_20020301 /site_id=Regulatory_Region_JGI_AMD_5WAY_IRNMTN /length=1158;"15 3 ATC;15 3 CTC;18 3 TAT;23 3 TCA;26 3 TGG;26 3 TTA;27 3 ATG;27 3 CTC;30 3 …
>Regulatory_Region_JGI_AMD_UBA_IRNMTN_READ_1569316566 /accession=BGUC70914.x /library_id=LIB_Regulatory_Region_JGI_AMD_UBA_IRNMTN_20050601 /sample_id=Regulatory_Region_JGI_AMD_UBA_IRNMTN_TRACE_SMPL_20050601 /site_id=Regulatory_Region_JGI_AMD_UBA_IRNMTN /length=1239;"13 4 CACC;15 3 TGA;22 3 CAA;23 3 GCC;26 3 TGG;30 3 CAG;35 3 GTT;7 3 TCG;8 3 CCT;"
>Regulatory_Region_JGI_AMD_5WAY_IRNMTN_READ_1540746829 /accession=XYG68459.g /library_id=LIB_Regulatory_Region_JGI_AMD_5WAY_IRNMTN_20020301 /template_id=Regulatory_Region_JGI_AMD_5WAY_IRNMTN_ /sample_id=Regulatory_Region_JGI_AMD_5WAY_IRNMTN_TRACE_SMPL_20020301 /site_id=Regulatory_Region_JGI_AMD_5WAY_IRNMTN /length=1144;"10 3 ATG;14 3 AGG;14 3 ATT;14 3 TCT;15 3 ATA;21 3 GAG;21 5 TATAT;23 3 AGA;25 …
>Regulatory_Region_JGI_AMD_UBA_IRNMTN_READ_1569739901 /accession=BGUC37950.x /library_id=LIB_Regulatory_Region_JGI_AMD_UBA_IRNMTN_20050601 /sample_id=Regulatory_Region_JGI_AMD_UBA_IRNMTN_TRACE_SMPL_20050601 /site_id=Regulatory_Region_JGI_AMD_UBA_IRNMTN /length=1211;"23 3 AGA;29 3 AAG;32 3 CGA;8 3 CGG;"
>Regulatory_Region_JGI_AMD_UBA_IRNMTN_READ_1569736170 /accession=BGUC36073.y /library_id=LIB_Regulatory_Region_JGI_AMD_UBA_IRNMTN_20050601 /sample_id=Regulatory_Region_JGI_AMD_UBA_IRNMTN_TRACE_SMPL_20050601 /site_id=Regulatory_Region_JGI_AMD_UBA_IRNMTN /length=1165;"18 3 TCT;20 3 TTA;22 3 AAT;28 3 TAA;30 3 ATT;30 3 CAT;33 3 CAG;34 3 AAG;35 3 GTA;"
>Regulatory_Region_JGI_AMD_5WAY_IRNMTN_READ_1704683218 /accession=XYD28657.y /library_id=LIB_Regulatory_Region_JGI_AMD_5WAY_IRNMTN_20020301 /template_id=Regulatory_Region_JGI_AMD_5WAY_IRNMTN_ /sample_id=Regulatory_Region_JGI_AMD_5WAY_IRNMTN_TRACE_SMPL_20020301 /site_id=Regulatory_Region_JGI_AMD_5WAY_IRNMTN /length=1121;"10 4 GGCC;11 3 AGA;13 3 TTA;26 3 AAT;34 3 TGG;9 4 ATGC;"
>Regulatory_Region_JGI_AMD_UBA_IRNMTN_READ_1569699716 /accession=BGUC18186.b /library_id=LIB_Regulatory_Region_JGI_AMD_UBA_IRNMTN_20050601 /sample_id=Regulatory_Region_JGI_AMD_UBA_IRNMTN_TRACE_SMPL_20050601 /site_id=Regulatory_Region_JGI_AMD_UBA_IRNMTN /length=1012;"13 3 CGG;19 3 CGG;26 3 TTA;26 4 ACGC;35 3 TTG;"
>Regulatory_Region_JGI_AMD_5WAY_IRNMTN_READ_1704692820 /accession=XYD29725.x /library_id=LIB_Regulatory_Region_JGI_AMD_5WAY_IRNMTN_20020301 /template_id=Regulatory_Region_JGI_AMD_5WAY_IRNMTN_ /sample_id=Regulatory_Region_JGI_AMD_5WAY_IRNMTN_TRACE_SMPL_20020301 /site_id=Regulatory_Region_JGI_AMD_5WAY_IRNMTN /length=1058;"10 3 TTA;14 3 CTG;14 3 TCA;15 3 AGG;16 3 ATG;23 5 TTCAT;31 3 GTT;31 5 TCATG;3…
>Regulatory_Region_JGI_AMD_5WAY_IRNMTN_READ_1541016360 /accession=XYG52858.b /library_id=LIB_Regulatory_Region_JGI_AMD_5WAY_IRNMTN_20020301 /template_id=Regulatory_Region_JGI_AMD_5WAY_IRNMTN_ /sample_id=Regulatory_Region_JGI_AMD_5WAY_IRNMTN_TRACE_SMPL_20020301 /site_id=Regulatory_Region_JGI_AMD_5WAY_IRNMTN /length=1110;"11 3 TGG;12 3 AGG;13 3 TCG;20 3 CCA;21 3 TGG;34 3 CCA;34 3 GCC;7 3 TCG;8 3 CG…
>Regulatory_Region_JGI_AMD_5WAY_IRNMTN_READ_1540931420 /accession=XYG32273.b /library_id=LIB_Regulatory_Region_JGI_AMD_5WAY_IRNMTN_20020301 /template_id=Regulatory_Region_JGI_AMD_5WAY_IRNMTN_ /sample_id=Regulatory_Region_JGI_AMD_5WAY_IRNMTN_TRACE_SMPL_20020301 /site_id=Regulatory_Region_JGI_AMD_5WAY_IRNMTN /length=1084;"12 3 CAT;19 3 AAG;21 3 CTC;27 3 AGG;28 3 ATT;35 3 AGG;9 3 CAT;"
>Regulatory_Region_JGI_AMD_UBA_IRNMTN_READ_1569747866 /accession=BGUC42341.y /library_id=LIB_Regulatory_Region_JGI_AMD_UBA_IRNMTN_20050601 /sample_id=Regulatory_Region_JGI_AMD_UBA_IRNMTN_TRACE_SMPL_20050601 /site_id=Regulatory_Region_JGI_AMD_UBA_IRNMTN /length=1148;"14 3 CAG;15 3 ATC;16 3 CAG;21 3 GAT;31 3 TGG;36 3 CTG;"
>Regulatory_Region_JGI_AMD_5WAY_IRNMTN_READ_1704691814 /accession=XYD29033.x /library_id=LIB_Regulatory_Region_JGI_AMD_5WAY_IRNMTN_20020301 /template_id=Regulatory_Region_JGI_AMD_5WAY_IRNMTN_ /sample_id=Regulatory_Region_JGI_AMD_5WAY_IRNMTN_TRACE_SMPL_20020301 /site_id=Regulatory_Region_JGI_AMD_5WAY_IRNMTN /length=1107;"16 3 CTG;19 3 CCG;22 3 CCT;24 3 AAG;24 3 AGG;24 3 CAT;24 3 CTG;29 3 CCT;30 3 …
>Regulatory_Region_JGI_AMD_5WAY_IRNMTN_READ_1541001584 /accession=XYG56898.b /library_id=LIB_Regulatory_Region_JGI_AMD_5WAY_IRNMTN_20020301 /template_id=Regulatory_Region_JGI_AMD_5WAY_IRNMTN_ /sample_id=Regulatory_Region_JGI_AMD_5WAY_IRNMTN_TRACE_SMPL_20020301 /site_id=Regulatory_Region_JGI_AMD_5WAY_IRNMTN /length=1041;"10 3 TCA;10 3 TTA;12 3 TTA;17 3 ATT;17 3 CAG;17 3 TAA;20 3 AGA;21 3 AGA;23 3 …
>Regulatory_Region_JGI_AMD_5WAY_IRNMTN_READ_1704695147 /accession=XYD31685.x /library_id=LIB_Regulatory_Region_JGI_AMD_5WAY_IRNMTN_20020301 /template_id=Regulatory_Region_JGI_AMD_5WAY_IRNMTN_ /sample_id=Regulatory_Region_JGI_AMD_5WAY_IRNMTN_TRACE_SMPL_20020301 /site_id=Regulatory_Region_JGI_AMD_5WAY_IRNMTN /length=1178;"12 3 AGG;13 3 TCG;15 4 GAGC;19 4 ATCC;21 4 GCTG;23 3 GCC;25 5 GTTAT;27 5 CGCT…
>Regulatory_Region_JGI_AMD_UBA_IRNMTN_READ_1569675942 /accession=BGUC5544.g1 /library_id=LIB_Regulatory_Region_JGI_AMD_UBA_IRNMTN_20050601 /sample_id=Regulatory_Region_JGI_AMD_UBA_IRNMTN_TRACE_SMPL_20050601 /site_id=Regulatory_Region_JGI_AMD_UBA_IRNMTN /length=866;"13 3 TAA;16 3 TAA;22 3 CTG;27 3 TCT;34 3 GAG;7 3 CAG;8 3 CTT;"
>Regulatory_Region_JGI_AMD_5WAY_IRNMTN_READ_1704641348 /accession=XYD11934.y /library_id=LIB_Regulatory_Region_JGI_AMD_5WAY_IRNMTN_20020301 /template_id=Regulatory_Region_JGI_AMD_5WAY_IRNMTN_ /sample_id=Regulatory_Region_JGI_AMD_5WAY_IRNMTN_TRACE_SMPL_20020301 /site_id=Regulatory_Region_JGI_AMD_5WAY_IRNMTN /length=1131;"14 3 CAG;14 3 GCC;16 3 AGG;16 3 CTT;16 3 TCT;18 3 CTG;22 3 CAA;23 3 ATT;24 3 …
>Regulatory_Region_JGI_AMD_UBA_IRNMTN_READ_1569679048 /accession=BGUC7307.g1 /library_id=LIB_Regulatory_Region_JGI_AMD_UBA_IRNMTN_20050601 /sample_id=Regulatory_Region_JGI_AMD_UBA_IRNMTN_TRACE_SMPL_20050601 /site_id=Regulatory_Region_JGI_AMD_UBA_IRNMTN /length=1102;"10 3 CCT;10 3 TCT;13 3 TGA;14 3 ATT;14 3 GAT;16 3 TCT;22 3 CCT;25 3 AAT;28 3 AAT;31 3 GTT;34 3 TCT;8 4 CATT;9 3 CAG;9 3 GAT;9 3 TAT;"
>Regulatory_Region_JGI_AMD_5WAY_IRNMTN_READ_1540947701 /accession=XYG42560.b /library_id=LIB_Regulatory_Region_JGI_AMD_5WAY_IRNMTN_20020301 /template_id=Regulatory_Region_JGI_AMD_5WAY_IRNMTN_ /sample_id=Regulatory_Region_JGI_AMD_5WAY_IRNMTN_TRACE_SMPL_20020301 /site_id=Regulatory_Region_JGI_AMD_5WAY_IRNMTN /length=1119;"12 4 TGCA;14 3 TAA;16 5 ATATA;21 3 AGA;33 3 ATT;34 3 ATT;36 3 AAT;36 3 ATT;8 …
>Regulatory_Region_JGI_AMD_5WAY_IRNMTN_READ_1540744360 /accession=XYG70406.g /library_id=LIB_Regulatory_Region_JGI_AMD_5WAY_IRNMTN_20020301 /template_id=Regulatory_Region_JGI_AMD_5WAY_IRNMTN_ /sample_id=Regulatory_Region_JGI_AMD_5WAY_IRNMTN_TRACE_SMPL_20020301 /site_id=Regulatory_Region_JGI_AMD_5WAY_IRNMTN /length=1178;"10 3 GGT;12 3 TGT;13 4 CACC;13 4 GAGA;19 3 CAC;19 5 GGTGA;26 3 TCT;31 3 ATT;3…
>Regulatory_Region_JGI_AMD_5WAY_IRNMTN_READ_1704693254 /accession=XYD29995.x /library_id=LIB_Regulatory_Region_JGI_AMD_5WAY_IRNMTN_20020301 /template_id=Regulatory_Region_JGI_AMD_5WAY_IRNMTN_ /sample_id=Regulatory_Region_JGI_AMD_5WAY_IRNMTN_TRACE_SMPL_20020301 /site_id=Regulatory_Region_JGI_AMD_5WAY_IRNMTN /length=1086;"10 3 CAA;11 3 AGA;12 3 AGA;13 3 AGG;14 3 CAG;23 3 CCT;24 3 CTG;29 3 TCT;31 3 …
>Regulatory_Region_JGI_AMD_5WAY_IRNMTN_READ_1541013973 /accession=XYG55943.g /library_id=LIB_Regulatory_Region_JGI_AMD_5WAY_IRNMTN_20020301 /template_id=Regulatory_Region_JGI_AMD_5WAY_IRNMTN_ /sample_id=Regulatory_Region_JGI_AMD_5WAY_IRNMTN_TRACE_SMPL_20020301 /site_id=Regulatory_Region_JGI_AMD_5WAY_IRNMTN /length=1103;"15 3 TTA;16 3 TTA;17 3 CAA;18 3 AGA;18 3 TAT;22 3 TGG;26 3 TTG;27 3 TCT;27 3 …
>Regulatory_Region_JGI_AMD_5WAY_IRNMTN_READ_1540936298 /accession=XYG35669.g /library_id=LIB_Regulatory_Region_JGI_AMD_5WAY_IRNMTN_20020301 /template_id=Regulatory_Region_JGI_AMD_5WAY_IRNMTN_ /sample_id=Regulatory_Region_JGI_AMD_5WAY_IRNMTN_TRACE_SMPL_20020301 /site_id=Regulatory_Region_JGI_AMD_5WAY_IRNMTN /length=870;"20 3 TAA;20 3 TCT;20 3 TTG;22 3 TGA;23 3 ATT;23 3 CCT;28 3 AAT;29 3 ATT;31 3 A…
>Regulatory_Region_JGI_AMD_UBA_IRNMTN_READ_1569865812 /accession=BGUC61764.g /library_id=LIB_Regulatory_Region_JGI_AMD_UBA_IRNMTN_20050601 /sample_id=Regulatory_Region_JGI_AMD_UBA_IRNMTN_TRACE_SMPL_20050601 /site_id=Regulatory_Region_JGI_AMD_UBA_IRNMTN /length=1040;"15 3 TGG;25 3 ATG;28 3 ATG;28 3 CAG;29 3 TGG;32 3 CAG;33 3 CCA;33 3 TGG;35 3 TGG;36 4 CGTT;"
>Regulatory_Region_JGI_AMD_UBA_IRNMTN_READ_1569818737 /accession=BGUC53206.g /library_id=LIB_Regulatory_Region_JGI_AMD_UBA_IRNMTN_20050601 /sample_id=Regulatory_Region_JGI_AMD_UBA_IRNMTN_TRACE_SMPL_20050601 /site_id=Regulatory_Region_JGI_AMD_UBA_IRNMTN /length=1025;"11 3 ATT;13 3 AGG;13 3 GGC;15 3 CCA;23 3 CCT;24 3 CCA;25 3 GGC;27 3 CCT;27 3 CTC;32 3 ATT;36 3 AAT;9 4 TTCC;"
>Regulatory_Region_JGI_AMD_5WAY_IRNMTN_READ_1540918447 /accession=XYG27034.b /library_id=LIB_Regulatory_Region_JGI_AMD_5WAY_IRNMTN_20020301 /template_id=Regulatory_Region_JGI_AMD_5WAY_IRNMTN_ /sample_id=Regulatory_Region_JGI_AMD_5WAY_IRNMTN_TRACE_SMPL_20020301 /site_id=Regulatory_Region_JGI_AMD_5WAY_IRNMTN /length=897;"13 3 CAG;16 3 AAG;26 3 TTA;28 3 ATT;29 3 ATT;31 3 ATT;35 3 AGG;35 3 TAA;9 3 TT…
>Regulatory_Region_JGI_AMD_5WAY_IRNMTN_READ_1541001881 /accession=XYG57195.b /library_id=LIB_Regulatory_Region_JGI_AMD_5WAY_IRNMTN_20020301 /template_id=Regulatory_Region_JGI_AMD_5WAY_IRNMTN_ /sample_id=Regulatory_Region_JGI_AMD_5WAY_IRNMTN_TRACE_SMPL_20020301 /site_id=Regulatory_Region_JGI_AMD_5WAY_IRNMTN /length=1023;"10 3 TCA;13 3 TCA;14 3 CTT;16 3 CTG;17 3 CTT;20 3 CCG;26 3 GTC;32 3 GGG;35 3 …
>Regulatory_Region_JGI_AMD_5WAY_IRNMTN_READ_1540914972 /accession=XYG24615.g /library_id=LIB_Regulatory_Region_JGI_AMD_5WAY_IRNMTN_20020301 /template_id=Regulatory_Region_JGI_AMD_5WAY_IRNMTN_ /sample_id=Regulatory_Region_JGI_AMD_5WAY_IRNMTN_TRACE_SMPL_20020301 /site_id=Regulatory_Region_JGI_AMD_5WAY_IRNMTN /length=885;"18 3 GAT;19 4 ATCC;21 3 GAG;27 5 CGCTC;29 3 GCA;6 3 TCT;"
>Regulatory_Region_JGI_AMD_UBA_IRNMTN_READ_1569811702 /accession=BGUC49290.g /library_id=LIB_Regulatory_Region_JGI_AMD_UBA_IRNMTN_20050601 /sample_id=Regulatory_Region_JGI_AMD_UBA_IRNMTN_TRACE_SMPL_20050601 /site_id=Regulatory_Region_JGI_AMD_UBA_IRNMTN /length=965;"14 3 ATT;14 3 CTG;19 3 ATT;23 3 AGG;28 3 ATT;30 3 ATG;34 3 AAT;34 3 TCT;7 3 ATT;8 3 TCA;"
>Regulatory_Region_JGI_AMD_5WAY_IRNMTN_READ_1541003394 /accession=XYG54484.b /library_id=LIB_Regulatory_Region_JGI_AMD_5WAY_IRNMTN_20020301 /template_id=Regulatory_Region_JGI_AMD_5WAY_IRNMTN_ /sample_id=Regulatory_Region_JGI_AMD_5WAY_IRNMTN_TRACE_SMPL_20020301 /site_id=Regulatory_Region_JGI_AMD_5WAY_IRNMTN /length=1279;"17 3 ATT;17 3 CAA;19 3 TAA;20 3 TCT;22 3 TGA;27 3 ATG;28 3 TAA;30 3 TCT;31 3 …
>Regulatory_Region_JGI_AMD_UBA_IRNMTN_READ_1569864385 /accession=BGUC61050.b /library_id=LIB_Regulatory_Region_JGI_AMD_UBA_IRNMTN_20050601 /sample_id=Regulatory_Region_JGI_AMD_UBA_IRNMTN_TRACE_SMPL_20050601 /site_id=Regulatory_Region_JGI_AMD_UBA_IRNMTN /length=904;"13 3 TCA;17 3 CTG;18 3 CCT;21 3 CCA;25 3 AGA;29 3 ATT;30 3 CAT;34 3 AAG;34 3 AAT;34 3 CCA;34 3 GCC;9 3 GCC;"
>Regulatory_Region_JGI_AMD_UBA_IRNMTN_READ_1569721472 /accession=BGUC28704.b /library_id=LIB_Regulatory_Region_JGI_AMD_UBA_IRNMTN_20050601 /sample_id=Regulatory_Region_JGI_AMD_UBA_IRNMTN_TRACE_SMPL_20050601 /site_id=Regulatory_Region_JGI_AMD_UBA_IRNMTN /length=1005_regulatory_region_2;"11 3 CTG;12 3 AGG;28 3 TCG;32 3 TTA;36 3 ATT;36 3 TTG;"
>Regulatory_Region_JGI_AMD_5WAY_IRNMTN_READ_1541016003 /accession=XYG52501.g /library_id=LIB_Regulatory_Region_JGI_AMD_5WAY_IRNMTN_20020301 /template_id=Regulatory_Region_JGI_AMD_5WAY_IRNMTN_ /sample_id=Regulatory_Region_JGI_AMD_5WAY_IRNMTN_TRACE_SMPL_20020301 /site_id=Regulatory_Region_JGI_AMD_5WAY_IRNMTN /length=1112;"13 4 GAGA;14 3 ATA;17 3 ATT;18 3 ATT;19 3 ATT;20 3 AGA;21 3 CTT;24 3 ATT;24 3…
>Regulatory_Region_JGI_AMD_5WAY_IRNMTN_READ_1704683616 /accession=XYD19514.x /library_id=LIB_Regulatory_Region_JGI_AMD_5WAY_IRNMTN_20020301 /template_id=Regulatory_Region_JGI_AMD_5WAY_IRNMTN_ /sample_id=Regulatory_Region_JGI_AMD_5WAY_IRNMTN_TRACE_SMPL_20020301 /site_id=Regulatory_Region_JGI_AMD_5WAY_IRNMTN /length=1175;"15 4 AGAG;19 3 TAA;20 3 TAA;22 3 TAA;23 3 AGG;31 3 ATT;35 3 AAT;36 3 ATG;7 3 …
>Regulatory_Region_JGI_AMD_5WAY_IRNMTN_READ_1704683275 /accession=XYD28731.y /library_id=LIB_Regulatory_Region_JGI_AMD_5WAY_IRNMTN_20020301 /template_id=Regulatory_Region_JGI_AMD_5WAY_IRNMTN_ /sample_id=Regulatory_Region_JGI_AMD_5WAY_IRNMTN_TRACE_SMPL_20020301 /site_id=Regulatory_Region_JGI_AMD_5WAY_IRNMTN /length=1125;"14 3 TCT;16 3 AAG;16 3 ATA;18 3 TAT;23 3 AGA;25 3 TCT;25 3 TTA;36 3 ATT;7 3 C…
>Regulatory_Region_JGI_AMD_5WAY_IRNMTN_READ_1541012298 /accession=XYG50428.g /library_id=LIB_Regulatory_Region_JGI_AMD_5WAY_IRNMTN_20020301 /template_id=Regulatory_Region_JGI_AMD_5WAY_IRNMTN_ /sample_id=Regulatory_Region_JGI_AMD_5WAY_IRNMTN_TRACE_SMPL_20020301 /site_id=Regulatory_Region_JGI_AMD_5WAY_IRNMTN /length=1150;"13 3 AGG;13 3 CCA;16 3 AGG;22 3 CCT;24 3 ATG;24 3 TTA;28 3 AAG;29 3 ATT;30 3 …
>Regulatory_Region_JGI_AMD_5WAY_IRNMTN_READ_1704677034 /accession=XYD22828.y /library_id=LIB_Regulatory_Region_JGI_AMD_5WAY_IRNMTN_20020301 /template_id=Regulatory_Region_JGI_AMD_5WAY_IRNMTN_ /sample_id=Regulatory_Region_JGI_AMD_5WAY_IRNMTN_TRACE_SMPL_20020301 /site_id=Regulatory_Region_JGI_AMD_5WAY_IRNMTN /length=1120;"17 3 CTG;18 3 TAT;20 3 ATG;23 3 GAT;29 3 GCA;31 3 ATT;31 3 TAA;31 3 TTA;33 3 …
>Regulatory_Region_JGI_AMD_5WAY_IRNMTN_READ_1541028943 /accession=XYG66305.b /library_id=LIB_Regulatory_Region_JGI_AMD_5WAY_IRNMTN_20020301 /template_id=Regulatory_Region_JGI_AMD_5WAY_IRNMTN_ /sample_id=Regulatory_Region_JGI_AMD_5WAY_IRNMTN_TRACE_SMPL_20020301 /site_id=Regulatory_Region_JGI_AMD_5WAY_IRNMTN /length=1039_regulatory_region_2;"14 3 CCT;21 3 TGG;22 3 TGA;24 3 GCC;24 3 TGG;27 3 CAG;27 …
>Regulatory_Region_JGI_AMD_5WAY_IRNMTN_READ_1540944477 /accession=XYG38664.b /library_id=LIB_Regulatory_Region_JGI_AMD_5WAY_IRNMTN_20020301 /template_id=Regulatory_Region_JGI_AMD_5WAY_IRNMTN_ /sample_id=Regulatory_Region_JGI_AMD_5WAY_IRNMTN_TRACE_SMPL_20020301 /site_id=Regulatory_Region_JGI_AMD_5WAY_IRNMTN /length=861;"13 3 CCA;16 3 AAG;21 3 AGG;24 3 GCC;25 3 AAT;25 3 CCT;28 3 TCA;28 3 TCT;30 3 C…
>Regulatory_Region_JGI_AMD_5WAY_IRNMTN_READ_1540745911 /accession=XYG71285.b /library_id=LIB_Regulatory_Region_JGI_AMD_5WAY_IRNMTN_20020301 /template_id=Regulatory_Region_JGI_AMD_5WAY_IRNMTN_ /sample_id=Regulatory_Region_JGI_AMD_5WAY_IRNMTN_TRACE_SMPL_20020301 /site_id=Regulatory_Region_JGI_AMD_5WAY_IRNMTN /length=1305;"13 3 CCA;14 3 CGG;15 3 TTA;29 3 TCT;31 3 CCT;36 3 GAG;"
>Regulatory_Region_JGI_AMD_UBA_IRNMTN_READ_1569316311 /accession=BGUC70786.y /library_id=LIB_Regulatory_Region_JGI_AMD_UBA_IRNMTN_20050601 /sample_id=Regulatory_Region_JGI_AMD_UBA_IRNMTN_TRACE_SMPL_20050601 /site_id=Regulatory_Region_JGI_AMD_UBA_IRNMTN /length=1190;"10 3 CCT;14 3 AGG;23 3 CCG;30 3 CAT;34 3 GCC;"
>Regulatory_Region_JGI_AMD_5WAY_IRNMTN_READ_1704681329 /accession=XYD27687.y /library_id=LIB_Regulatory_Region_JGI_AMD_5WAY_IRNMTN_20020301 /template_id=Regulatory_Region_JGI_AMD_5WAY_IRNMTN_ /sample_id=Regulatory_Region_JGI_AMD_5WAY_IRNMTN_TRACE_SMPL_20020301 /site_id=Regulatory_Region_JGI_AMD_5WAY_IRNMTN /length=1060;"13 3 TCA;15 3 ATC;15 3 TTA;17 3 AGA;21 3 TTA;23 3 GAT;24 3 CCG;25 3 AGA;26 3 …
>Regulatory_Region_JGI_AMD_5WAY_IRNMTN_READ_1704652633 /accession=XYD15900.y /library_id=LIB_Regulatory_Region_JGI_AMD_5WAY_IRNMTN_20020301 /template_id=Regulatory_Region_JGI_AMD_5WAY_IRNMTN_ /sample_id=Regulatory_Region_JGI_AMD_5WAY_IRNMTN_TRACE_SMPL_20020301 /site_id=Regulatory_Region_JGI_AMD_5WAY_IRNMTN /length=864;"10 3 CCG;12 3 CAG;14 3 ATA;14 3 GAT;20 3 TTA;20 5 ATATA;21 3 ATT;25 3 ATT;32 3…
>Regulatory_Region_JGI_AMD_5WAY_IRNMTN_READ_1704655594 /accession=XYD18929.y /library_id=LIB_Regulatory_Region_JGI_AMD_5WAY_IRNMTN_20020301 /template_id=Regulatory_Region_JGI_AMD_5WAY_IRNMTN_ /sample_id=Regulatory_Region_JGI_AMD_5WAY_IRNMTN_TRACE_SMPL_20020301 /site_id=Regulatory_Region_JGI_AMD_5WAY_IRNMTN /length=1083;"13 4 TAAA;16 4 AACG;17 3 ATT;18 3 CTG;23 3 TTA;28 3 TAA;32 3 CAG;35 3 AAT;6 3…
>Regulatory_Region_JGI_AMD_5WAY_IRNMTN_READ_1541028954 /accession=XYG66316.b /library_id=LIB_Regulatory_Region_JGI_AMD_5WAY_IRNMTN_20020301 /template_id=Regulatory_Region_JGI_AMD_5WAY_IRNMTN_ /sample_id=Regulatory_Region_JGI_AMD_5WAY_IRNMTN_TRACE_SMPL_20020301 /site_id=Regulatory_Region_JGI_AMD_5WAY_IRNMTN /length=1026;"12 3 TGG;13 3 AGA;14 3 GAT;15 3 CTG;21 3 CAT;30 3 AAT;32 3 CCA;"
>Regulatory_Region_JGI_AMD_UBA_IRNMTN_READ_1569866857 /accession=BGUC62288.b /library_id=LIB_Regulatory_Region_JGI_AMD_UBA_IRNMTN_20050601 /sample_id=Regulatory_Region_JGI_AMD_UBA_IRNMTN_TRACE_SMPL_20050601 /site_id=Regulatory_Region_JGI_AMD_UBA_IRNMTN /length=990;"11 3 ATT;11 3 CTG;17 3 ATT;21 3 CTT;28 3 TCG;29 3 CAG;8 4 GTCC;9 3 CCT;"
>Regulatory_Region_JGI_AMD_UBA_IRNMTN_READ_1569731059 /accession=BGUC33506.x /library_id=LIB_Regulatory_Region_JGI_AMD_UBA_IRNMTN_20050601 /sample_id=Regulatory_Region_JGI_AMD_UBA_IRNMTN_TRACE_SMPL_20050601 /site_id=Regulatory_Region_JGI_AMD_UBA_IRNMTN /length=1053;"14 3 CCT;14 5 GCAGC;21 3 CTC;25 3 ATC;34 3 CAG;8 3 CCT;9 3 TCT;"
>Regulatory_Region_JGI_AMD_UBA_IRNMTN_READ_1569825053 /accession=BGUC56372.y /library_id=LIB_Regulatory_Region_JGI_AMD_UBA_IRNMTN_20050601 /sample_id=Regulatory_Region_JGI_AMD_UBA_IRNMTN_TRACE_SMPL_20050601 /site_id=Regulatory_Region_JGI_AMD_UBA_IRNMTN /length=1091;"15 3 CCA;18 3 AGG;19 3 CCG;25 3 ATG;25 3 TCT;33 3 GCC;7 3 CAG;8 3 CCG;9 3 GAT;"
>Regulatory_Region_JGI_AMD_5WAY_IRNMTN_READ_1541027440 /accession=XYG58562.b /library_id=LIB_Regulatory_Region_JGI_AMD_5WAY_IRNMTN_20020301 /template_id=Regulatory_Region_JGI_AMD_5WAY_IRNMTN_ /sample_id=Regulatory_Region_JGI_AMD_5WAY_IRNMTN_TRACE_SMPL_20020301 /site_id=Regulatory_Region_JGI_AMD_5WAY_IRNMTN /length=1202;"13 3 AGG;13 3 TCT;14 3 CCA;19 3 CAA;21 3 ATT;26 3 GTC;28 3 AAG;31 3 AAT;32 3 …
>Regulatory_Region_JGI_AMD_5WAY_IRNMTN_READ_1541014430 /accession=XYG48240.b /library_id=LIB_Regulatory_Region_JGI_AMD_5WAY_IRNMTN_20020301 /template_id=Regulatory_Region_JGI_AMD_5WAY_IRNMTN_ /sample_id=Regulatory_Region_JGI_AMD_5WAY_IRNMTN_TRACE_SMPL_20020301 /site_id=Regulatory_Region_JGI_AMD_5WAY_IRNMTN /length=1198;"12 3 CGG;17 3 AGA;17 3 TTA;21 3 TAA;22 3 AGG;22 3 CCT;23 3 AGG;30 3 GTT;33 3 …
>Regulatory_Region_JGI_AMD_5WAY_IRNMTN_READ_1540923793 /accession=XYG23836.g /library_id=LIB_Regulatory_Region_JGI_AMD_5WAY_IRNMTN_20020301 /template_id=Regulatory_Region_JGI_AMD_5WAY_IRNMTN_ /sample_id=Regulatory_Region_JGI_AMD_5WAY_IRNMTN_TRACE_SMPL_20020301 /site_id=Regulatory_Region_JGI_AMD_5WAY_IRNMTN /length=990;"10 3 TAA;11 4 CGCT;13 3 AAG;14 3 CGG;14 3 TAA;16 5 TGAGT;17 3 CAT;18 3 CAA;22 …
>Regulatory_Region_JGI_AMD_5WAY_IRNMTN_READ_1704647937 /accession=XYD18427.y /library_id=LIB_Regulatory_Region_JGI_AMD_5WAY_IRNMTN_20020301 /template_id=Regulatory_Region_JGI_AMD_5WAY_IRNMTN_ /sample_id=Regulatory_Region_JGI_AMD_5WAY_IRNMTN_TRACE_SMPL_20020301 /site_id=Regulatory_Region_JGI_AMD_5WAY_IRNMTN /length=1083;"18 3 ATT;20 3 TTA;23 3 GTT;23 3 TGA;25 3 AAT;25 3 ATT;25 3 TCT;28 3 ATG;29 3 …
>Regulatory_Region_JGI_AMD_5WAY_IRNMTN_READ_1540947152 /accession=XYG42011.b /library_id=LIB_Regulatory_Region_JGI_AMD_5WAY_IRNMTN_20020301 /template_id=Regulatory_Region_JGI_AMD_5WAY_IRNMTN_ /sample_id=Regulatory_Region_JGI_AMD_5WAY_IRNMTN_TRACE_SMPL_20020301 /site_id=Regulatory_Region_JGI_AMD_5WAY_IRNMTN /length=1159;"14 3 GAT;17 3 ATC;23 3 TCA;24 3 CCG;25 3 ATC;32 3 ATT;35 3 CCT;9 3 CCG;"
>Regulatory_Region_JGI_AMD_UBA_IRNMTN_READ_1569819948 /accession=BGUC53813.b /library_id=LIB_Regulatory_Region_JGI_AMD_UBA_IRNMTN_20050601 /sample_id=Regulatory_Region_JGI_AMD_UBA_IRNMTN_TRACE_SMPL_20050601 /site_id=Regulatory_Region_JGI_AMD_UBA_IRNMTN /length=1035;"13 3 TCA;14 3 CAG;15 3 TGG;21 3 CAT;21 3 TGA;22 3 CAG;22 3 TCA;23 3 AGG;24 3 GCC;25 3 AGA;27 3 AGG;29 3 CCT;34 3 CTG;7 3 GCC;"
>Regulatory_Region_JGI_AMD_UBA_IRNMTN_READ_1569868467 /accession=BGUC63096.g /library_id=LIB_Regulatory_Region_JGI_AMD_UBA_IRNMTN_20050601 /sample_id=Regulatory_Region_JGI_AMD_UBA_IRNMTN_TRACE_SMPL_20050601 /site_id=Regulatory_Region_JGI_AMD_UBA_IRNMTN /length=971;"11 3 TCA;16 3 AAG;17 3 TTA;21 3 TGG;22 3 TAA;26 3 AAT;28 3 TCA;29 3 AAG;30 3 GTT;32 3 AAG;32 3 ATT;32 3 TAA;33 3 TCT;"
>Regulatory_Region_JGI_AMD_UBA_IRNMTN_READ_1569311489 /accession=BGUC68360.y /library_id=LIB_Regulatory_Region_JGI_AMD_UBA_IRNMTN_20050601 /sample_id=Regulatory_Region_JGI_AMD_UBA_IRNMTN_TRACE_SMPL_20050601 /site_id=Regulatory_Region_JGI_AMD_UBA_IRNMTN /length=902;"14 3 CTG;22 3 TGA;23 3 CCG;28 3 CAG;30 3 AGG;30 3 GTC;32 3 GCC;35 3 CAG;"
>Regulatory_Region_JGI_AMD_UBA_IRNMTN_READ_1569311473 /accession=BGUC68352.y /library_id=LIB_Regulatory_Region_JGI_AMD_UBA_IRNMTN_20050601 /sample_id=Regulatory_Region_JGI_AMD_UBA_IRNMTN_TRACE_SMPL_20050601 /site_id=Regulatory_Region_JGI_AMD_UBA_IRNMTN /length=1186;"11 3 ATG;21 3 CTT;23 3 CAG;32 3 ATT;33 3 CCA;34 3 ATC;35 3 TGG;6 3 AAG;"
>Regulatory_Region_JGI_AMD_UBA_IRNMTN_READ_1569690974 /accession=BGUC13801.g /library_id=LIB_Regulatory_Region_JGI_AMD_UBA_IRNMTN_20050601 /sample_id=Regulatory_Region_JGI_AMD_UBA_IRNMTN_TRACE_SMPL_20050601 /site_id=Regulatory_Region_JGI_AMD_UBA_IRNMTN /length=1027;"14 3 TCA;21 3 CTT;25 3 CAG;28 3 TCA;35 3 GTA;6 3 AAG;"
>Regulatory_Region_JGI_AMD_5WAY_IRNMTN_READ_1704651684 /accession=XYD15572.x /library_id=LIB_Regulatory_Region_JGI_AMD_5WAY_IRNMTN_20020301 /template_id=Regulatory_Region_JGI_AMD_5WAY_IRNMTN_ /sample_id=Regulatory_Region_JGI_AMD_5WAY_IRNMTN_TRACE_SMPL_20020301 /site_id=Regulatory_Region_JGI_AMD_5WAY_IRNMTN /length=1127;"11 3 CAT;23 3 CAG;25 3 ATC;26 3 TAA;28 3 AAT;28 3 TCA;30 3 AAT;34 3 ATT;36 3 …
>Regulatory_Region_JGI_AMD_5WAY_IRNMTN_READ_1540952901 /accession=XYG44400.g /library_id=LIB_Regulatory_Region_JGI_AMD_5WAY_IRNMTN_20020301 /template_id=Regulatory_Region_JGI_AMD_5WAY_IRNMTN_ /sample_id=Regulatory_Region_JGI_AMD_5WAY_IRNMTN_TRACE_SMPL_20020301 /site_id=Regulatory_Region_JGI_AMD_5WAY_IRNMTN /length=1312;"13 3 AGG;13 3 GGC;14 3 CAG;15 3 TGG;18 3 ATT;18 3 GAT;19 3 AAG;20 3 TCT;23 3 …
>Regulatory_Region_JGI_AMD_UBA_IRNMTN_READ_1569676947 /accession=BGUC6003.b1 /library_id=LIB_Regulatory_Region_JGI_AMD_UBA_IRNMTN_20050601 /sample_id=Regulatory_Region_JGI_AMD_UBA_IRNMTN_TRACE_SMPL_20050601 /site_id=Regulatory_Region_JGI_AMD_UBA_IRNMTN /length=1012;"11 3 TGG;14 3 AGA;18 3 AGA;21 3 CCA;22 3 AGG;22 3 CCG;22 3 CTG;24 3 AGA;24 3 TGG;29 3 AAG;30 3 CCT;35 3 CCT;9 3 GCC;"
>Regulatory_Region_JGI_AMD_5WAY_IRNMTN_READ_1540742248 /accession=XYG67238.b /library_id=LIB_Regulatory_Region_JGI_AMD_5WAY_IRNMTN_20020301 /template_id=Regulatory_Region_JGI_AMD_5WAY_IRNMTN_ /sample_id=Regulatory_Region_JGI_AMD_5WAY_IRNMTN_TRACE_SMPL_20020301 /site_id=Regulatory_Region_JGI_AMD_5WAY_IRNMTN /length=1148;"10 3 TAA;13 3 TTG;15 3 TTA;16 3 CAG;21 3 GTT;21 3 TTA;25 3 ATT;26 3 GTT;27 3 …
>Regulatory_Region_JGI_AMD_5WAY_IRNMTN_READ_1704646849 /accession=XYD18010.x /library_id=LIB_Regulatory_Region_JGI_AMD_5WAY_IRNMTN_20020301 /template_id=Regulatory_Region_JGI_AMD_5WAY_IRNMTN_ /sample_id=Regulatory_Region_JGI_AMD_5WAY_IRNMTN_TRACE_SMPL_20020301 /site_id=Regulatory_Region_JGI_AMD_5WAY_IRNMTN /length=1128;"11 4 TGCA;13 3 AGA;16 3 TAA;21 3 CAT;25 3 AAT;31 3 AGG;33 3 ATT;36 3 TAA;7 3 …
>Regulatory_Region_JGI_AMD_UBA_IRNMTN_READ_1569313463 /accession=BGUC69351.y /library_id=LIB_Regulatory_Region_JGI_AMD_UBA_IRNMTN_20050601 /sample_id=Regulatory_Region_JGI_AMD_UBA_IRNMTN_TRACE_SMPL_20050601 /site_id=Regulatory_Region_JGI_AMD_UBA_IRNMTN /length=1183;"12 3 CGG;16 3 ATG;18 3 AGG;18 3 CCA;19 3 CAT;21 3 TGA;23 4 CGGG;31 3 TCG;33 3 CCA;7 3 GCC;9 3 CAT;"
>Regulatory_Region_JGI_AMD_5WAY_IRNMTN_READ_1541003244 /accession=XYG54334.b /library_id=LIB_Regulatory_Region_JGI_AMD_5WAY_IRNMTN_20020301 /template_id=Regulatory_Region_JGI_AMD_5WAY_IRNMTN_ /sample_id=Regulatory_Region_JGI_AMD_5WAY_IRNMTN_TRACE_SMPL_20020301 /site_id=Regulatory_Region_JGI_AMD_5WAY_IRNMTN /length=1080;"13 3 TGG;16 3 TGG;17 3 TCT;19 3 CCG;25 3 GGC;26 3 TCT;28 3 CAG;28 3 GGC;32 3 …
>Regulatory_Region_JGI_AMD_5WAY_IRNMTN_READ_1541022349 /accession=XYG61535.b /library_id=LIB_Regulatory_Region_JGI_AMD_5WAY_IRNMTN_20020301 /template_id=Regulatory_Region_JGI_AMD_5WAY_IRNMTN_ /sample_id=Regulatory_Region_JGI_AMD_5WAY_IRNMTN_TRACE_SMPL_20020301 /site_id=Regulatory_Region_JGI_AMD_5WAY_IRNMTN /length=1205;"12 3 CGG;13 3 TCT;16 3 TCA;19 3 TAA;20 3 CCT;21 3 CAT;21 3 CCA;22 3 TGG;6 3 C…
>Regulatory_Region_JGI_AMD_UBA_IRNMTN_READ_1569866573 /accession=BGUC62145.b /library_id=LIB_Regulatory_Region_JGI_AMD_UBA_IRNMTN_20050601 /sample_id=Regulatory_Region_JGI_AMD_UBA_IRNMTN_TRACE_SMPL_20050601 /site_id=Regulatory_Region_JGI_AMD_UBA_IRNMTN /length=968;"14 3 CAG;14 3 CTC;18 3 TTA;21 3 CTC;24 3 AAG;24 3 CCA;24 3 TTA;25 3 TCT;26 3 TAA;27 3 AAG;29 3 GGT;30 3 AAT;31 3 TAA;33 3 TTG;9 3 CTT…
>Regulatory_Region_JGI_AMD_UBA_IRNMTN_READ_1569726542 /accession=BGUC31245.g /library_id=LIB_Regulatory_Region_JGI_AMD_UBA_IRNMTN_20050601 /sample_id=Regulatory_Region_JGI_AMD_UBA_IRNMTN_TRACE_SMPL_20050601 /site_id=Regulatory_Region_JGI_AMD_UBA_IRNMTN /length=1030;"12 3 AAG;13 3 AAG;18 3 AGG;21 3 TTG;23 3 AGG;25 3 CCG;25 3 GCC;33 3 CCT;35 3 TGA;36 3 GCC;36 3 TGG;6 3 CGA;7 3 GGC;"
>Regulatory_Region_JGI_AMD_UBA_IRNMTN_READ_1569691689 /accession=BGUC14162.b /library_id=LIB_Regulatory_Region_JGI_AMD_UBA_IRNMTN_20050601 /sample_id=Regulatory_Region_JGI_AMD_UBA_IRNMTN_TRACE_SMPL_20050601 /site_id=Regulatory_Region_JGI_AMD_UBA_IRNMTN /length=1001;"20 3 CGG;27 3 CTC;32 3 CGA;33 3 TGG;7 3 GAG;9 3 CGG;"
>Regulatory_Region_JGI_AMD_UBA_IRNMTN_READ_1569821979 /accession=BGUC54832.b /library_id=LIB_Regulatory_Region_JGI_AMD_UBA_IRNMTN_20050601 /sample_id=Regulatory_Region_JGI_AMD_UBA_IRNMTN_TRACE_SMPL_20050601 /site_id=Regulatory_Region_JGI_AMD_UBA_IRNMTN /length=984;"14 3 AGG;22 3 TGG;24 3 CCG;28 3 GCC;33 3 AGG;35 3 ACG;7 3 AGG;7 3 CTC;"
>Regulatory_Region_JGI_AMD_5WAY_IRNMTN_READ_1540930899 /accession=XYG29118.g /library_id=LIB_Regulatory_Region_JGI_AMD_5WAY_IRNMTN_20020301 /template_id=Regulatory_Region_JGI_AMD_5WAY_IRNMTN_ /sample_id=Regulatory_Region_JGI_AMD_5WAY_IRNMTN_TRACE_SMPL_20020301 /site_id=Regulatory_Region_JGI_AMD_5WAY_IRNMTN /length=883;"11 3 TCA;12 3 CGG;14 3 TAA;24 3 TCT;25 3 CCG;26 4 ACGC;31 3 TAA;33 3 GAG;35 3 …
>Regulatory_Region_JGI_AMD_5WAY_IRNMTN_READ_1540959147 /accession=XYG46230.b /library_id=LIB_Regulatory_Region_JGI_AMD_5WAY_IRNMTN_20020301 /template_id=Regulatory_Region_JGI_AMD_5WAY_IRNMTN_ /sample_id=Regulatory_Region_JGI_AMD_5WAY_IRNMTN_TRACE_SMPL_20020301 /site_id=Regulatory_Region_JGI_AMD_5WAY_IRNMTN /length=1054;"11 3 AGA;11 3 CCA;11 3 TGG;14 3 ATT;17 3 CTG;22 3 AAT;27 3 AGG;28 3 ATG;30 3 …
>Regulatory_Region_JGI_AMD_5WAY_IRNMTN_READ_1704688561 /accession=XYD24521.x /library_id=LIB_Regulatory_Region_JGI_AMD_5WAY_IRNMTN_20020301 /template_id=Regulatory_Region_JGI_AMD_5WAY_IRNMTN_ /sample_id=Regulatory_Region_JGI_AMD_5WAY_IRNMTN_TRACE_SMPL_20020301 /site_id=Regulatory_Region_JGI_AMD_5WAY_IRNMTN /length=1106;"14 3 ACG;14 3 CTC;21 3 TGG;25 3 ATT;25 3 CAA;26 3 GTT;27 3 CCT;27 3 TTA;28 3 …
>Regulatory_Region_JGI_AMD_5WAY_IRNMTN_READ_1704627152 /accession=XYD8488.g1 /library_id=LIB_Regulatory_Region_JGI_AMD_5WAY_IRNMTN_20020301 /template_id=Regulatory_Region_JGI_AMD_5WAY_IRNMTN_ /sample_id=Regulatory_Region_JGI_AMD_5WAY_IRNMTN_TRACE_SMPL_20020301 /site_id=Regulatory_Region_JGI_AMD_5WAY_IRNMTN /length=832;"12 3 TCT;14 3 ATT;15 5 TACGT;18 3 AGG;19 3 TCT;23 3 ATG;23 3 ATT;23 3 TTA;31 3…
>Regulatory_Region_JGI_AMD_5WAY_IRNMTN_READ_1704650094 /accession=XYD13856.x /library_id=LIB_Regulatory_Region_JGI_AMD_5WAY_IRNMTN_20020301 /template_id=Regulatory_Region_JGI_AMD_5WAY_IRNMTN_ /sample_id=Regulatory_Region_JGI_AMD_5WAY_IRNMTN_TRACE_SMPL_20020301 /site_id=Regulatory_Region_JGI_AMD_5WAY_IRNMTN /length=940;"10 3 ATG;13 5 TTTTA;16 3 TAA;16 3 TGA;17 3 CAG;19 3 TAA;20 3 CCA;29 3 AAT;32 3…
>Regulatory_Region_JGI_AMD_UBA_IRNMTN_READ_1569738031 /accession=BGUC37012.x /library_id=LIB_Regulatory_Region_JGI_AMD_UBA_IRNMTN_20050601 /sample_id=Regulatory_Region_JGI_AMD_UBA_IRNMTN_TRACE_SMPL_20050601 /site_id=Regulatory_Region_JGI_AMD_UBA_IRNMTN /length=998;"12 3 CAG;14 3 CTG;17 3 CAA;17 3 CAG;20 3 TGA;22 3 TCA;31 3 TCG;35 3 ACG;"
>Regulatory_Region_JGI_AMD_UBA_IRNMTN_READ_1569712614 /accession=BGUC24257.b /library_id=LIB_Regulatory_Region_JGI_AMD_UBA_IRNMTN_20050601 /sample_id=Regulatory_Region_JGI_AMD_UBA_IRNMTN_TRACE_SMPL_20050601 /site_id=Regulatory_Region_JGI_AMD_UBA_IRNMTN /length=935;"14 3 ATA;16 3 TTA;23 3 ATT;24 3 TCT;25 3 CAA;34 3 ATG;34 3 ATT;6 3 AAT;"
>Regulatory_Region_JGI_AMD_5WAY_IRNMTN_READ_1704627587 /accession=XYD5458.g1 /library_id=LIB_Regulatory_Region_JGI_AMD_5WAY_IRNMTN_20020301 /template_id=Regulatory_Region_JGI_AMD_5WAY_IRNMTN_ /sample_id=Regulatory_Region_JGI_AMD_5WAY_IRNMTN_TRACE_SMPL_20020301 /site_id=Regulatory_Region_JGI_AMD_5WAY_IRNMTN /length=802;"10 3 CAA;10 3 CCG;15 3 TGG;19 3 AGA;20 3 TCA;20 3 TCT;27 3 CCT;29 3 TGG;31 3 G…
>Regulatory_Region_JGI_AMD_5WAY_IRNMTN_READ_1704630480 /accession=XYD3667.b1 /library_id=LIB_Regulatory_Region_JGI_AMD_5WAY_IRNMTN_20020301 /template_id=Regulatory_Region_JGI_AMD_5WAY_IRNMTN_ /sample_id=Regulatory_Region_JGI_AMD_5WAY_IRNMTN_TRACE_SMPL_20020301 /site_id=Regulatory_Region_JGI_AMD_5WAY_IRNMTN /length=925;"15 3 TGG;16 3 TCT;20 3 ATG;25 3 ATC;26 3 TCT;34 3 ATT;36 3 TAA;9 3 GAT;"
>Regulatory_Region_JGI_AMD_5WAY_IRNMTN_READ_1541013737 /accession=XYG55803.b /library_id=LIB_Regulatory_Region_JGI_AMD_5WAY_IRNMTN_20020301 /template_id=Regulatory_Region_JGI_AMD_5WAY_IRNMTN_ /sample_id=Regulatory_Region_JGI_AMD_5WAY_IRNMTN_TRACE_SMPL_20020301 /site_id=Regulatory_Region_JGI_AMD_5WAY_IRNMTN /length=1226;"12 3 AGA;13 3 TTG;17 3 CAA;21 3 CTC;21 3 TTG;22 3 TAA;25 3 ATC;30 3 ATT;30 3 …
>Regulatory_Region_JGI_AMD_UBA_IRNMTN_READ_1569311433 /accession=BGUC68332.y /library_id=LIB_Regulatory_Region_JGI_AMD_UBA_IRNMTN_20050601 /sample_id=Regulatory_Region_JGI_AMD_UBA_IRNMTN_TRACE_SMPL_20050601 /site_id=Regulatory_Region_JGI_AMD_UBA_IRNMTN /length=1202;"10 3 CAA;13 3 TCA;23 3 CCG;31 3 AAG;33 3 GGC;36 3 CAA;9 3 TAT;"
>Regulatory_Region_JGI_AMD_5WAY_IRNMTN_READ_1704674876 /accession=XYD20071.x /library_id=LIB_Regulatory_Region_JGI_AMD_5WAY_IRNMTN_20020301 /template_id=Regulatory_Region_JGI_AMD_5WAY_IRNMTN_ /sample_id=Regulatory_Region_JGI_AMD_5WAY_IRNMTN_TRACE_SMPL_20020301 /site_id=Regulatory_Region_JGI_AMD_5WAY_IRNMTN /length=1026;"14 3 ATA;17 3 ATT;18 3 TTA;21 3 AGA;23 3 CTG;28 3 ATT;35 3 AAT;35 3 TAA;36 3 …
>Regulatory_Region_JGI_AMD_UBA_IRNMTN_READ_1569708276 /accession=BGUC22080.b /library_id=LIB_Regulatory_Region_JGI_AMD_UBA_IRNMTN_20050601 /sample_id=Regulatory_Region_JGI_AMD_UBA_IRNMTN_TRACE_SMPL_20050601 /site_id=Regulatory_Region_JGI_AMD_UBA_IRNMTN /length=940;"12 3 TTA;16 3 TCA;20 3 AGG;20 3 TAA;21 3 ATT;22 3 TTA;23 3 ATT;24 3 CTG;28 3 GCC;29 3 TTA;31 3 GCC;33 3 TTG;34 3 TTA;7 3 CTC;"
>Regulatory_Region_JGI_AMD_5WAY_IRNMTN_READ_1540748624 /accession=XYG71022.b /library_id=LIB_Regulatory_Region_JGI_AMD_5WAY_IRNMTN_20020301 /template_id=Regulatory_Region_JGI_AMD_5WAY_IRNMTN_ /sample_id=Regulatory_Region_JGI_AMD_5WAY_IRNMTN_TRACE_SMPL_20020301 /site_id=Regulatory_Region_JGI_AMD_5WAY_IRNMTN /length=1087;"12 3 TCT;13 3 CAG;14 3 CGG;14 3 TCA;17 3 TGG;19 3 ATG;21 3 AGA;22 3 AAT;25 3 …
>Regulatory_Region_JGI_AMD_5WAY_IRNMTN_READ_1540744596 /accession=XYG70546.g /library_id=LIB_Regulatory_Region_JGI_AMD_5WAY_IRNMTN_20020301 /template_id=Regulatory_Region_JGI_AMD_5WAY_IRNMTN_ /sample_id=Regulatory_Region_JGI_AMD_5WAY_IRNMTN_TRACE_SMPL_20020301 /site_id=Regulatory_Region_JGI_AMD_5WAY_IRNMTN /length=1083;"10 3 GAT;11 3 CCA;11 3 CGG;11 3 TGG;16 3 TCA;20 3 CCG;23 3 TCT;24 3 AGG;26 3 …
>Regulatory_Region_JGI_AMD_UBA_IRNMTN_READ_1569869759 /accession=BGUC64130.y /library_id=LIB_Regulatory_Region_JGI_AMD_UBA_IRNMTN_20050601 /sample_id=Regulatory_Region_JGI_AMD_UBA_IRNMTN_TRACE_SMPL_20050601 /site_id=Regulatory_Region_JGI_AMD_UBA_IRNMTN /length=1210;"13 3 TCG;17 5 GCCGG;23 3 CCT;24 3 CCG;24 3 TGG;6 3 GCC;"
>Regulatory_Region_JGI_AMD_UBA_IRNMTN_READ_1569751820 /accession=BGUC44335.b /library_id=LIB_Regulatory_Region_JGI_AMD_UBA_IRNMTN_20050601 /sample_id=Regulatory_Region_JGI_AMD_UBA_IRNMTN_TRACE_SMPL_20050601 /site_id=Regulatory_Region_JGI_AMD_UBA_IRNMTN /length=1018;"16 3 CTG;26 3 GTC;30 3 TGA;33 3 CAG;"
>Regulatory_Region_JGI_AMD_5WAY_IRNMTN_READ_1541013150 /accession=XYG53968.g /library_id=LIB_Regulatory_Region_JGI_AMD_5WAY_IRNMTN_20020301 /template_id=Regulatory_Region_JGI_AMD_5WAY_IRNMTN_ /sample_id=Regulatory_Region_JGI_AMD_5WAY_IRNMTN_TRACE_SMPL_20020301 /site_id=Regulatory_Region_JGI_AMD_5WAY_IRNMTN /length=1159;"10 3 TAA;14 3 TAA;18 3 GTC;19 4 ATCC;22 3 TCA;25 3 ATC;29 3 ATG;30 3 AGG;31 3…
>Regulatory_Region_JGI_AMD_UBA_IRNMTN_READ_1569679972 /accession=BGUC7729.g1 /library_id=LIB_Regulatory_Region_JGI_AMD_UBA_IRNMTN_20050601 /sample_id=Regulatory_Region_JGI_AMD_UBA_IRNMTN_TRACE_SMPL_20050601 /site_id=Regulatory_Region_JGI_AMD_UBA_IRNMTN /length=1019;"10 3 CAA;11 3 ATT;29 3 TCT;31 3 ATT;36 3 ATC;6 3 GTA;"
>Regulatory_Region_JGI_AMD_5WAY_IRNMTN_READ_1704624496 /accession=XYD2016.g1 /library_id=LIB_Regulatory_Region_JGI_AMD_5WAY_IRNMTN_20020301 /template_id=Regulatory_Region_JGI_AMD_5WAY_IRNMTN_ /sample_id=Regulatory_Region_JGI_AMD_5WAY_IRNMTN_TRACE_SMPL_20020301 /site_id=Regulatory_Region_JGI_AMD_5WAY_IRNMTN /length=888;"10 3 TCA;11 3 CCA;21 3 GTT;23 3 CTG;25 3 CAA;28 3 TTG;31 3 AAT;34 3 CAG;6 3 AC…
>Regulatory_Region_JGI_AMD_5WAY_IRNMTN_READ_1540956562 /accession=XYG45469.g /library_id=LIB_Regulatory_Region_JGI_AMD_5WAY_IRNMTN_20020301 /template_id=Regulatory_Region_JGI_AMD_5WAY_IRNMTN_ /sample_id=Regulatory_Region_JGI_AMD_5WAY_IRNMTN_TRACE_SMPL_20020301 /site_id=Regulatory_Region_JGI_AMD_5WAY_IRNMTN /length=1140;"14 3 ATT;15 3 CCA;20 3 CCT;20 3 TAA;21 3 TTG;23 3 ATT;23 3 TCA;24 3 AAG;24 3 …
>Regulatory_Region_JGI_AMD_UBA_IRNMTN_READ_1569693042 /accession=BGUC14840.g /library_id=LIB_Regulatory_Region_JGI_AMD_UBA_IRNMTN_20050601 /sample_id=Regulatory_Region_JGI_AMD_UBA_IRNMTN_TRACE_SMPL_20050601 /site_id=Regulatory_Region_JGI_AMD_UBA_IRNMTN /length=969;"10 3 TTA;12 3 TGT;14 3 CTT;19 3 TAA;22 3 CCT;26 3 GTT;27 3 ATT;31 3 TTA;9 3 TCT;"
>Regulatory_Region_JGI_AMD_UBA_IRNMTN_READ_1569689164 /accession=BGUC12894.g /library_id=LIB_Regulatory_Region_JGI_AMD_UBA_IRNMTN_20050601 /sample_id=Regulatory_Region_JGI_AMD_UBA_IRNMTN_TRACE_SMPL_20050601 /site_id=Regulatory_Region_JGI_AMD_UBA_IRNMTN /length=1022;"14 3 CCA;21 3 GAG;24 3 CAG;27 3 CAA;31 3 TCG;"
>Regulatory_Region_JGI_AMD_UBA_IRNMTN_READ_1569722154 /accession=BGUC29046.b /library_id=LIB_Regulatory_Region_JGI_AMD_UBA_IRNMTN_20050601 /sample_id=Regulatory_Region_JGI_AMD_UBA_IRNMTN_TRACE_SMPL_20050601 /site_id=Regulatory_Region_JGI_AMD_UBA_IRNMTN /length=1038;"11 3 CCA;14 5 CTGCA;18 3 GAT;26 3 GTC;30 3 GCC;30 3 TGA;31 3 TGG;32 3 CCA;32 3 TCA;6 3 TCT;9 3 GAT;"
>Regulatory_Region_JGI_AMD_UBA_IRNMTN_READ_1569683316 /accession=BGUC962.b1 /library_id=LIB_Regulatory_Region_JGI_AMD_UBA_IRNMTN_20050601 /sample_id=Regulatory_Region_JGI_AMD_UBA_IRNMTN_TRACE_SMPL_20050601 /site_id=Regulatory_Region_JGI_AMD_UBA_IRNMTN /length=1019;"21 3 CCA;23 3 AGA;24 3 AGA;24 3 CCA;31 3 TCG;35 3 ACG;7 3 CTC;7 3 TAC;"
>Regulatory_Region_JGI_AMD_5WAY_IRNMTN_READ_1704650591 /accession=XYD14000.y /library_id=LIB_Regulatory_Region_JGI_AMD_5WAY_IRNMTN_20020301 /template_id=Regulatory_Region_JGI_AMD_5WAY_IRNMTN_ /sample_id=Regulatory_Region_JGI_AMD_5WAY_IRNMTN_TRACE_SMPL_20020301 /site_id=Regulatory_Region_JGI_AMD_5WAY_IRNMTN /length=1007;"14 3 TAA;14 3 TCT;15 3 TTA;21 3 TTA;22 3 AAT;24 3 AAG;26 3 AAT;29 3 ATT;30 3 …
>Regulatory_Region_JGI_AMD_5WAY_IRNMTN_READ_1540932890 /accession=XYG30341.b /library_id=LIB_Regulatory_Region_JGI_AMD_5WAY_IRNMTN_20020301 /template_id=Regulatory_Region_JGI_AMD_5WAY_IRNMTN_ /sample_id=Regulatory_Region_JGI_AMD_5WAY_IRNMTN_TRACE_SMPL_20020301 /site_id=Regulatory_Region_JGI_AMD_5WAY_IRNMTN /length=940;"10 4 TTTA;11 3 ATT;14 3 ATT;14 3 TAA;15 4 AATG;16 3 TTA;17 3 ATT;19 3 ATT;21 3…
>Regulatory_Region_JGI_AMD_UBA_IRNMTN_READ_1569822715 /accession=BGUC55201.b /library_id=LIB_Regulatory_Region_JGI_AMD_UBA_IRNMTN_20050601 /sample_id=Regulatory_Region_JGI_AMD_UBA_IRNMTN_TRACE_SMPL_20050601 /site_id=Regulatory_Region_JGI_AMD_UBA_IRNMTN /length=972;"15 3 ATC;16 3 TGA;19 3 CAA;19 3 CAT;22 3 TAA;23 3 AGG;30 3 AAT;32 3 TAA;33 3 ATT;34 3 CAG;6 3 GTA;"
>Regulatory_Region_JGI_AMD_UBA_IRNMTN_READ_1569872255 /accession=BGUC65390.y /library_id=LIB_Regulatory_Region_JGI_AMD_UBA_IRNMTN_20050601 /sample_id=Regulatory_Region_JGI_AMD_UBA_IRNMTN_TRACE_SMPL_20050601 /site_id=Regulatory_Region_JGI_AMD_UBA_IRNMTN /length=992;"12 3 AGA;14 3 CCT;19 3 CAT;20 3 CCA;24 3 GCC;25 3 GGC;30 3 AGG;31 3 TCG;32 3 CGA;35 3 ACG;35 3 CCT;36 3 TGG;7 3 CAG;9 3 CAT;"
>Regulatory_Region_JGI_AMD_UBA_IRNMTN_READ_1569755611 /accession=BGUC46234.x /library_id=LIB_Regulatory_Region_JGI_AMD_UBA_IRNMTN_20050601 /sample_id=Regulatory_Region_JGI_AMD_UBA_IRNMTN_TRACE_SMPL_20050601 /site_id=Regulatory_Region_JGI_AMD_UBA_IRNMTN /length=1216;"12 3 AGA;15 3 CTG;22 3 TGA;25 3 ATC;27 3 CAG;27 3 TTA;28 3 TCT;30 3 CAG;31 3 ATT;31 3 TTA;34 3 CCA;36 3 ATT;6 3 AAT;8 4 ATTA;"
>Regulatory_Region_JGI_AMD_5WAY_IRNMTN_READ_1541013269 /accession=XYG54087.g /library_id=LIB_Regulatory_Region_JGI_AMD_5WAY_IRNMTN_20020301 /template_id=Regulatory_Region_JGI_AMD_5WAY_IRNMTN_ /sample_id=Regulatory_Region_JGI_AMD_5WAY_IRNMTN_TRACE_SMPL_20020301 /site_id=Regulatory_Region_JGI_AMD_5WAY_IRNMTN /length=1199;"11 3 CAT;12 3 AGA;14 3 ATT;23 3 GTT;24 3 TTA;28 3 AAT;28 3 ATT;35 3 AAT;"
>Regulatory_Region_JGI_AMD_5WAY_IRNMTN_READ_1704644870 /accession=XYD14707.x /library_id=LIB_Regulatory_Region_JGI_AMD_5WAY_IRNMTN_20020301 /template_id=Regulatory_Region_JGI_AMD_5WAY_IRNMTN_ /sample_id=Regulatory_Region_JGI_AMD_5WAY_IRNMTN_TRACE_SMPL_20020301 /site_id=Regulatory_Region_JGI_AMD_5WAY_IRNMTN /length=1089;"11 3 CCG;14 3 ATT;22 3 CCG;27 3 CTG;28 3 CAA;28 3 TTG;30 3 AAT;7 3 CAA;8 3 CT…
>Regulatory_Region_JGI_AMD_UBA_IRNMTN_READ_1569824872 /accession=BGUC56282.x /library_id=LIB_Regulatory_Region_JGI_AMD_UBA_IRNMTN_20050601 /sample_id=Regulatory_Region_JGI_AMD_UBA_IRNMTN_TRACE_SMPL_20050601 /site_id=Regulatory_Region_JGI_AMD_UBA_IRNMTN /length=982;"16 3 TCT;23 3 CTG;24 3 CAG;28 3 TCA;31 3 CAG;32 3 CGA;36 3 CAG;7 3 ACA;8 3 AAC;"
>Regulatory_Region_JGI_AMD_UBA_IRNMTN_READ_1569747297 /accession=BGUC42056.b /library_id=LIB_Regulatory_Region_JGI_AMD_UBA_IRNMTN_20050601 /sample_id=Regulatory_Region_JGI_AMD_UBA_IRNMTN_TRACE_SMPL_20050601 /site_id=Regulatory_Region_JGI_AMD_UBA_IRNMTN /length=973;"21 3 AGG;21 3 CCA;22 3 CAT;28 3 ATT;30 3 TGA;35 3 TGG;36 3 GCC;36 3 TGG;"
>Regulatory_Region_JGI_AMD_UBA_IRNMTN_READ_1569745197 /accession=BGUC40618.x /library_id=LIB_Regulatory_Region_JGI_AMD_UBA_IRNMTN_20050601 /sample_id=Regulatory_Region_JGI_AMD_UBA_IRNMTN_TRACE_SMPL_20050601 /site_id=Regulatory_Region_JGI_AMD_UBA_IRNMTN /length=1138;"10 3 GGT;13 3 AAG;13 3 AGA;22 3 CAT;24 3 CCA;27 3 AGG;27 3 ATT;34 3 TCT;6 3 ACC;"
>Regulatory_Region_JGI_AMD_5WAY_IRNMTN_READ_1540935813 /accession=XYG35376.b /library_id=LIB_Regulatory_Region_JGI_AMD_5WAY_IRNMTN_20020301 /template_id=Regulatory_Region_JGI_AMD_5WAY_IRNMTN_ /sample_id=Regulatory_Region_JGI_AMD_5WAY_IRNMTN_TRACE_SMPL_20020301 /site_id=Regulatory_Region_JGI_AMD_5WAY_IRNMTN /length=879;"16 3 TCA;16 3 TTA;18 3 CCA;20 3 TTA;25 3 AAT;25 3 ATG;25 3 TCT;30 3 AAT;31 3 T…
>Regulatory_Region_JGI_AMD_5WAY_IRNMTN_READ_1541028254 /accession=XYG63600.g /library_id=LIB_Regulatory_Region_JGI_AMD_5WAY_IRNMTN_20020301 /template_id=Regulatory_Region_JGI_AMD_5WAY_IRNMTN_ /sample_id=Regulatory_Region_JGI_AMD_5WAY_IRNMTN_TRACE_SMPL_20020301 /site_id=Regulatory_Region_JGI_AMD_5WAY_IRNMTN /length=1130;"11 3 CAA;12 3 CCT;15 3 ATG;16 3 ATA;21 3 CTC;21 3 TTG;22 3 TCA;29 3 ATT;31 3 …
>Regulatory_Region_JGI_AMD_5WAY_IRNMTN_READ_1540930634 /accession=XYG28853.g /library_id=LIB_Regulatory_Region_JGI_AMD_5WAY_IRNMTN_20020301 /template_id=Regulatory_Region_JGI_AMD_5WAY_IRNMTN_ /sample_id=Regulatory_Region_JGI_AMD_5WAY_IRNMTN_TRACE_SMPL_20020301 /site_id=Regulatory_Region_JGI_AMD_5WAY_IRNMTN /length=845;"22 3 CAA;24 3 ATG;32 3 CGA;7 3 ACA;"
>Regulatory_Region_JGI_AMD_UBA_IRNMTN_READ_1569858116 /accession=BGUC57907.g /library_id=LIB_Regulatory_Region_JGI_AMD_UBA_IRNMTN_20050601 /sample_id=Regulatory_Region_JGI_AMD_UBA_IRNMTN_TRACE_SMPL_20050601 /site_id=Regulatory_Region_JGI_AMD_UBA_IRNMTN /length=1038;"13 3 CCA;14 3 CTT;17 3 AGA;21 3 TTA;22 3 CAG;26 3 AAT;27 3 TTA;31 3 ATT;32 3 CGA;32 3 TAA;33 3 TGG;7 3 CCC;7 3 GTA;"
>Regulatory_Region_JGI_AMD_5WAY_IRNMTN_READ_1704677302 /accession=XYD23108.x /library_id=LIB_Regulatory_Region_JGI_AMD_5WAY_IRNMTN_20020301 /template_id=Regulatory_Region_JGI_AMD_5WAY_IRNMTN_ /sample_id=Regulatory_Region_JGI_AMD_5WAY_IRNMTN_TRACE_SMPL_20020301 /site_id=Regulatory_Region_JGI_AMD_5WAY_IRNMTN /length=934;"12 5 ATATA;18 3 TTG;23 3 TCA;25 3 ATT;26 3 TGG;28 3 TAA;28 3 TCT;30 3 CAT;31 3…
>Regulatory_Region_JGI_AMD_UBA_IRNMTN_READ_1569815347 /accession=BGUC51119.b /library_id=LIB_Regulatory_Region_JGI_AMD_UBA_IRNMTN_20050601 /sample_id=Regulatory_Region_JGI_AMD_UBA_IRNMTN_TRACE_SMPL_20050601 /site_id=Regulatory_Region_JGI_AMD_UBA_IRNMTN /length=1028;"10 3 AGA;11 3 AGA;13 3 TTG;24 3 CAT;26 3 GTT;35 3 AGG;9 3 CCT;"
>Regulatory_Region_JGI_AMD_5WAY_IRNMTN_READ_1704651061 /accession=XYD15277.x /library_id=LIB_Regulatory_Region_JGI_AMD_5WAY_IRNMTN_20020301 /template_id=Regulatory_Region_JGI_AMD_5WAY_IRNMTN_ /sample_id=Regulatory_Region_JGI_AMD_5WAY_IRNMTN_TRACE_SMPL_20020301 /site_id=Regulatory_Region_JGI_AMD_5WAY_IRNMTN /length=1107;"11 3 CTG;13 3 TTA;20 3 TAA;21 4 TTTG;33 3 CCA;6 3 AAT;6 3 CAA;9 3 TTG;"
>Regulatory_Region_JGI_AMD_UBA_IRNMTN_READ_1569872545 /accession=BGUC65536.y /library_id=LIB_Regulatory_Region_JGI_AMD_UBA_IRNMTN_20050601 /sample_id=Regulatory_Region_JGI_AMD_UBA_IRNMTN_TRACE_SMPL_20050601 /site_id=Regulatory_Region_JGI_AMD_UBA_IRNMTN /length=1173;"21 3 AGA;21 3 CTC;24 3 CCA;24 3 GCC;28 3 TCA;29 3 CCT;7 3 AGG;7 3 CAG;"
>Regulatory_Region_JGI_AMD_UBA_IRNMTN_READ_1569726661 /accession=BGUC31305.b /library_id=LIB_Regulatory_Region_JGI_AMD_UBA_IRNMTN_20050601 /sample_id=Regulatory_Region_JGI_AMD_UBA_IRNMTN_TRACE_SMPL_20050601 /site_id=Regulatory_Region_JGI_AMD_UBA_IRNMTN /length=1020;"12 3 AGG;13 4 TAAA;28 3 CAG;32 3 TTA;33 3 AGG;34 3 CAG;36 3 ATT;36 3 TTG;"
>Regulatory_Region_JGI_AMD_5WAY_IRNMTN_READ_1541024274 /accession=XYG64996.g /library_id=LIB_Regulatory_Region_JGI_AMD_5WAY_IRNMTN_20020301 /template_id=Regulatory_Region_JGI_AMD_5WAY_IRNMTN_ /sample_id=Regulatory_Region_JGI_AMD_5WAY_IRNMTN_TRACE_SMPL_20020301 /site_id=Regulatory_Region_JGI_AMD_5WAY_IRNMTN /length=1117;"14 3 ATT;17 3 CAG;20 3 CCT;22 3 TCT;25 3 CAG;26 3 GTC;6 3 AAT;6 3 ATG;"
>Regulatory_Region_JGI_AMD_5WAY_IRNMTN_READ_1541027028 /accession=XYG65830.b /library_id=LIB_Regulatory_Region_JGI_AMD_5WAY_IRNMTN_20020301 /template_id=Regulatory_Region_JGI_AMD_5WAY_IRNMTN_ /sample_id=Regulatory_Region_JGI_AMD_5WAY_IRNMTN_TRACE_SMPL_20020301 /site_id=Regulatory_Region_JGI_AMD_5WAY_IRNMTN /length=1225;"13 3 CGG;14 3 AGG;23 3 CCG;32 3 TTG;33 3 CAG;8 4 TCCC;"
>Regulatory_Region_JGI_AMD_5WAY_IRNMTN_READ_1704693704 /accession=XYD30222.y /library_id=LIB_Regulatory_Region_JGI_AMD_5WAY_IRNMTN_20020301 /template_id=Regulatory_Region_JGI_AMD_5WAY_IRNMTN_ /sample_id=Regulatory_Region_JGI_AMD_5WAY_IRNMTN_TRACE_SMPL_20020301 /site_id=Regulatory_Region_JGI_AMD_5WAY_IRNMTN /length=1099;"12 3 AAG;13 3 CCA;15 3 CTC;17 3 CAT;22 3 TCT;29 3 ATT;34 3 ATT;35 3 AGG;9 3 C…
>Regulatory_Region_JGI_AMD_UBA_IRNMTN_READ_1569744886 /accession=BGUC40460.y /library_id=LIB_Regulatory_Region_JGI_AMD_UBA_IRNMTN_20050601 /sample_id=Regulatory_Region_JGI_AMD_UBA_IRNMTN_TRACE_SMPL_20050601 /site_id=Regulatory_Region_JGI_AMD_UBA_IRNMTN /length=1028;"14 3 CCA;20 3 TGG;25 3 AAT;25 3 CTG;26 3 TGG;28 3 ATG;29 3 TGG;34 3 ATT;34 3 CAG;36 3 CCT;7 3 AAT;7 3 ATT;"
>Regulatory_Region_JGI_AMD_UBA_IRNMTN_READ_1569314008 /accession=BGUC69625.y /library_id=LIB_Regulatory_Region_JGI_AMD_UBA_IRNMTN_20050601 /sample_id=Regulatory_Region_JGI_AMD_UBA_IRNMTN_TRACE_SMPL_20050601 /site_id=Regulatory_Region_JGI_AMD_UBA_IRNMTN /length=1191;"12 3 TTA;14 3 TCT;16 3 TAA;19 3 TCA;20 3 TAA;24 3 ATG;25 3 AAT;30 3 AAG;"
>Regulatory_Region_JGI_AMD_UBA_IRNMTN_READ_1569868441 /accession=BGUC63083.g /library_id=LIB_Regulatory_Region_JGI_AMD_UBA_IRNMTN_20050601 /sample_id=Regulatory_Region_JGI_AMD_UBA_IRNMTN_TRACE_SMPL_20050601 /site_id=Regulatory_Region_JGI_AMD_UBA_IRNMTN /length=1017;"36 3 GAG;9 3 CCG;"
>Regulatory_Region_JGI_AMD_5WAY_IRNMTN_READ_1704627638 /accession=XYD5503.g1 /library_id=LIB_Regulatory_Region_JGI_AMD_5WAY_IRNMTN_20020301 /template_id=Regulatory_Region_JGI_AMD_5WAY_IRNMTN_ /sample_id=Regulatory_Region_JGI_AMD_5WAY_IRNMTN_TRACE_SMPL_20020301 /site_id=Regulatory_Region_JGI_AMD_5WAY_IRNMTN /length=834;"13 3 TAA;21 3 AAC;21 3 CCA;27 3 CAA;27 3 CTG;29 3 AAT;30 3 AAG;30 3 CAG;31 3 A…
>Regulatory_Region_JGI_AMD_UBA_IRNMTN_READ_1569739397 /accession=BGUC37695.y /library_id=LIB_Regulatory_Region_JGI_AMD_UBA_IRNMTN_20050601 /sample_id=Regulatory_Region_JGI_AMD_UBA_IRNMTN_TRACE_SMPL_20050601 /site_id=Regulatory_Region_JGI_AMD_UBA_IRNMTN /length=872;"13 3 TTA;16 3 TCA;18 3 CTG;18 3 TTG;24 3 ATT;25 3 CTG;25 3 TTA;26 3 GTT;30 3 CCT;6 3 AAT;7 3 AAT;8 3 TAA;"
>Regulatory_Region_JGI_AMD_5WAY_IRNMTN_READ_1541026826 /accession=XYG60732.g /library_id=LIB_Regulatory_Region_JGI_AMD_5WAY_IRNMTN_20020301 /template_id=Regulatory_Region_JGI_AMD_5WAY_IRNMTN_ /sample_id=Regulatory_Region_JGI_AMD_5WAY_IRNMTN_TRACE_SMPL_20020301 /site_id=Regulatory_Region_JGI_AMD_5WAY_IRNMTN /length=1209;"13 3 TTA;14 3 TTA;29 3 AAT;30 3 AAT;31 3 TTA;33 3 GAG;34 3 TAA;35 3 AAT;36 3 …
>Regulatory_Region_JGI_AMD_5WAY_IRNMTN_READ_1541031136 /accession=XYG59954.g /library_id=LIB_Regulatory_Region_JGI_AMD_5WAY_IRNMTN_20020301 /template_id=Regulatory_Region_JGI_AMD_5WAY_IRNMTN_ /sample_id=Regulatory_Region_JGI_AMD_5WAY_IRNMTN_TRACE_SMPL_20020301 /site_id=Regulatory_Region_JGI_AMD_5WAY_IRNMTN /length=1136;"13 3 AGG;16 3 CTG;22 3 AAT;28 3 AAT;33 3 ATT;34 3 ATT;35 3 CAG;"
>Regulatory_Region_JGI_AMD_5WAY_IRNMTN_READ_1704675244 /accession=XYD20165.y /library_id=LIB_Regulatory_Region_JGI_AMD_5WAY_IRNMTN_20020301 /template_id=Regulatory_Region_JGI_AMD_5WAY_IRNMTN_ /sample_id=Regulatory_Region_JGI_AMD_5WAY_IRNMTN_TRACE_SMPL_20020301 /site_id=Regulatory_Region_JGI_AMD_5WAY_IRNMTN /length=1094;"11 3 ATG;11 3 CTG;13 3 CAG;15 3 CGG;15 3 CTG;18 3 CCT;19 3 ATG;22 3 CTG;27 3 …
>Regulatory_Region_JGI_AMD_5WAY_IRNMTN_READ_1541028820 /accession=XYG66086.g /library_id=LIB_Regulatory_Region_JGI_AMD_5WAY_IRNMTN_20020301 /template_id=Regulatory_Region_JGI_AMD_5WAY_IRNMTN_ /sample_id=Regulatory_Region_JGI_AMD_5WAY_IRNMTN_TRACE_SMPL_20020301 /site_id=Regulatory_Region_JGI_AMD_5WAY_IRNMTN /length=1150;"13 3 TCG;13 3 TTG;16 3 TCA;19 3 CGG;29 3 GCC;"
>Regulatory_Region_JGI_AMD_UBA_IRNMTN_READ_1569311365 /accession=BGUC68298.y /library_id=LIB_Regulatory_Region_JGI_AMD_UBA_IRNMTN_20050601 /sample_id=Regulatory_Region_JGI_AMD_UBA_IRNMTN_TRACE_SMPL_20050601 /site_id=Regulatory_Region_JGI_AMD_UBA_IRNMTN /length=1239;"16 3 TGG;17 3 AGA;18 3 GTC;22 3 CAG;23 3 CCT;24 3 TCT;30 3 AGG;33 3 GCC;7 3 GAC;"
>Regulatory_Region_JGI_AMD_UBA_IRNMTN_READ_1569732731 /accession=BGUC34346.x /library_id=LIB_Regulatory_Region_JGI_AMD_UBA_IRNMTN_20050601 /sample_id=Regulatory_Region_JGI_AMD_UBA_IRNMTN_TRACE_SMPL_20050601 /site_id=Regulatory_Region_JGI_AMD_UBA_IRNMTN /length=1202;"13 3 CGG;13 3 TCG;15 3 TGA;15 5 GCAGC;16 3 TGA;19 4 GCAG;21 3 TCA;23 3 GTT;24 3 GCC;8 3 GAT;"
>Regulatory_Region_JGI_AMD_UBA_IRNMTN_READ_1569702112 /accession=BGUC9787.b1 /library_id=LIB_Regulatory_Region_JGI_AMD_UBA_IRNMTN_20050601 /sample_id=Regulatory_Region_JGI_AMD_UBA_IRNMTN_TRACE_SMPL_20050601 /site_id=Regulatory_Region_JGI_AMD_UBA_IRNMTN /length=942;"21 3 ACC;21 3 CTC;21 3 TCA;27 3 CCT;29 3 AAG;31 3 CTG;8 3 TCA;9 3 CCG;"
>Regulatory_Region_JGI_AMD_5WAY_IRNMTN_READ_1704625881 /accession=XYD3926.g1 /library_id=LIB_Regulatory_Region_JGI_AMD_5WAY_IRNMTN_20020301 /template_id=Regulatory_Region_JGI_AMD_5WAY_IRNMTN_ /sample_id=Regulatory_Region_JGI_AMD_5WAY_IRNMTN_TRACE_SMPL_20020301 /site_id=Regulatory_Region_JGI_AMD_5WAY_IRNMTN /length=810;"11 3 CAT;13 3 TCA;15 3 CCA;19 3 AGA;21 3 ATT;30 3 ATT;34 3 TAA;6 3 CTA;"
>Regulatory_Region_JGI_AMD_5WAY_IRNMTN_READ_1540929932 /accession=XYG32663.b /library_id=LIB_Regulatory_Region_JGI_AMD_5WAY_IRNMTN_20020301 /template_id=Regulatory_Region_JGI_AMD_5WAY_IRNMTN_ /sample_id=Regulatory_Region_JGI_AMD_5WAY_IRNMTN_TRACE_SMPL_20020301 /site_id=Regulatory_Region_JGI_AMD_5WAY_IRNMTN /length=926;"11 3 AAG;11 3 CAA;18 3 ATT;19 3 AGA;21 3 ATT;26 5 CCCCC;27 3 AAG;27 3 ATG;34 3…
>Regulatory_Region_JGI_AMD_UBA_IRNMTN_READ_1569672696 /accession=BGUC3704.g1 /library_id=LIB_Regulatory_Region_JGI_AMD_UBA_IRNMTN_20050601 /sample_id=Regulatory_Region_JGI_AMD_UBA_IRNMTN_TRACE_SMPL_20050601 /site_id=Regulatory_Region_JGI_AMD_UBA_IRNMTN /length=1003;"10 3 TCA;12 3 AGA;18 3 CAA;21 3 ATT;22 3 CAA;36 3 AAT;7 3 GGC;"
>Regulatory_Region_JGI_AMD_5WAY_IRNMTN_READ_1704686154 /accession=XYD22349.x /library_id=LIB_Regulatory_Region_JGI_AMD_5WAY_IRNMTN_20020301 /template_id=Regulatory_Region_JGI_AMD_5WAY_IRNMTN_ /sample_id=Regulatory_Region_JGI_AMD_5WAY_IRNMTN_TRACE_SMPL_20020301 /site_id=Regulatory_Region_JGI_AMD_5WAY_IRNMTN /length=1086;"20 3 TTA;28 3 ATT;31 3 TTA;32 3 ATT;33 3 TTG;7 3 CCA;8 3 CTT;"
>Regulatory_Region_JGI_AMD_UBA_IRNMTN_READ_1569824380 /accession=BGUC56034.y /library_id=LIB_Regulatory_Region_JGI_AMD_UBA_IRNMTN_20050601 /sample_id=Regulatory_Region_JGI_AMD_UBA_IRNMTN_TRACE_SMPL_20050601 /site_id=Regulatory_Region_JGI_AMD_UBA_IRNMTN /length=1216;"11 3 CGG;12 3 CAT;13 3 AAG;14 3 TCT;19 3 TCA;24 3 CAG;28 3 GGC;31 3 AGG;8 3 TAA;"
>Regulatory_Region_JGI_AMD_5WAY_IRNMTN_READ_1704651584 /accession=XYD15464.x /library_id=LIB_Regulatory_Region_JGI_AMD_5WAY_IRNMTN_20020301 /template_id=Regulatory_Region_JGI_AMD_5WAY_IRNMTN_ /sample_id=Regulatory_Region_JGI_AMD_5WAY_IRNMTN_TRACE_SMPL_20020301 /site_id=Regulatory_Region_JGI_AMD_5WAY_IRNMTN /length=1075;"13 3 CGG;21 3 CTT;21 3 TCA;21 3 TGG;28 3 CAA;30 3 CAT;32 3 ATT;33 3 TTG;6 3 A…
>Regulatory_Region_JGI_AMD_UBA_IRNMTN_READ_1569680737 /accession=BGUC8079.g2 /library_id=LIB_Regulatory_Region_JGI_AMD_UBA_IRNMTN_20050601 /sample_id=Regulatory_Region_JGI_AMD_UBA_IRNMTN_TRACE_SMPL_20050601 /site_id=Regulatory_Region_JGI_AMD_UBA_IRNMTN /length=990;"13 3 TCA;14 3 CGG;20 3 CGG;20 3 TCA;22 3 CCG;29 3 GCC;30 3 GTC;38 4 GCGG;"
>Regulatory_Region_JGI_AMD_UBA_IRNMTN_READ_1569670986 /accession=BGUC2846.g1 /library_id=LIB_Regulatory_Region_JGI_AMD_UBA_IRNMTN_20050601 /sample_id=Regulatory_Region_JGI_AMD_UBA_IRNMTN_TRACE_SMPL_20050601 /site_id=Regulatory_Region_JGI_AMD_UBA_IRNMTN /length=941;"10 3 TAA;10 3 TCT;14 3 TAA;26 3 AAT;27 3 ATG;28 3 AAG;30 3 ATT;31 3 GTT;6 3 AGT;7 3 GGC;"
>Regulatory_Region_JGI_AMD_5WAY_IRNMTN_READ_1540935794 /accession=XYG35357.b /library_id=LIB_Regulatory_Region_JGI_AMD_5WAY_IRNMTN_20020301 /template_id=Regulatory_Region_JGI_AMD_5WAY_IRNMTN_ /sample_id=Regulatory_Region_JGI_AMD_5WAY_IRNMTN_TRACE_SMPL_20020301 /site_id=Regulatory_Region_JGI_AMD_5WAY_IRNMTN /length=892;"10 3 GAT;11 3 CAT;14 3 ATT;15 3 TCA;20 3 CCG;22 3 GTT;29 3 AAT;29 3 TTA;32 3 C…
>Regulatory_Region_JGI_AMD_UBA_IRNMTN_READ_1569816660 /accession=BGUC51779.b /library_id=LIB_Regulatory_Region_JGI_AMD_UBA_IRNMTN_20050601 /sample_id=Regulatory_Region_JGI_AMD_UBA_IRNMTN_TRACE_SMPL_20050601 /site_id=Regulatory_Region_JGI_AMD_UBA_IRNMTN /length=1014;"19 3 AAG;22 3 TAA;29 3 AAT;29 3 ATT;30 3 CAT;33 3 ATT;35 3 CCT;35 3 GTT;36 3 CAA;"
>Regulatory_Region_JGI_AMD_UBA_IRNMTN_READ_1569811245 /accession=BGUC49060.b /library_id=LIB_Regulatory_Region_JGI_AMD_UBA_IRNMTN_20050601 /sample_id=Regulatory_Region_JGI_AMD_UBA_IRNMTN_TRACE_SMPL_20050601 /site_id=Regulatory_Region_JGI_AMD_UBA_IRNMTN /length=1038;"13 3 AGA;13 3 TTG;17 3 ATT;18 3 CAA;22 3 GTT;32 3 CAG;33 3 TTG;"
>Regulatory_Region_JGI_AMD_UBA_IRNMTN_READ_1569752712 /accession=BGUC44782.b /library_id=LIB_Regulatory_Region_JGI_AMD_UBA_IRNMTN_20050601 /sample_id=Regulatory_Region_JGI_AMD_UBA_IRNMTN_TRACE_SMPL_20050601 /site_id=Regulatory_Region_JGI_AMD_UBA_IRNMTN /length=1003;"18 3 CCG;23 3 AAC;28 5 TCCGG;36 3 CCT;"
>Regulatory_Region_JGI_AMD_UBA_IRNMTN_READ_1569670427 /accession=BGUC2566.b1 /library_id=LIB_Regulatory_Region_JGI_AMD_UBA_IRNMTN_20050601 /sample_id=Regulatory_Region_JGI_AMD_UBA_IRNMTN_TRACE_SMPL_20050601 /site_id=Regulatory_Region_JGI_AMD_UBA_IRNMTN /length=986;"10 3 GGT;11 3 CAT;13 3 TGA;17 3 ATT;18 3 CTG;18 3 TAT;18 3 TTG;19 3 CAT;21 3 CTT;27 3 ATT;28 3 AAT;31 3 AAT;35 3 AAT;9 3 CAG;"
>Regulatory_Region_JGI_AMD_5WAY_IRNMTN_READ_1704650999 /accession=XYD15213.x /library_id=LIB_Regulatory_Region_JGI_AMD_5WAY_IRNMTN_20020301 /template_id=Regulatory_Region_JGI_AMD_5WAY_IRNMTN_ /sample_id=Regulatory_Region_JGI_AMD_5WAY_IRNMTN_TRACE_SMPL_20020301 /site_id=Regulatory_Region_JGI_AMD_5WAY_IRNMTN /length=1133;"21 3 CAT;21 3 TTA;24 3 ATT;28 3 TAA;30 3 ATT;6 3 ATG;7 3 AAT;8 3 GAT;9 3 CTT;"
>Regulatory_Region_JGI_AMD_UBA_IRNMTN_READ_1569732590 /accession=BGUC34275.x /library_id=LIB_Regulatory_Region_JGI_AMD_UBA_IRNMTN_20050601 /sample_id=Regulatory_Region_JGI_AMD_UBA_IRNMTN_TRACE_SMPL_20050601 /site_id=Regulatory_Region_JGI_AMD_UBA_IRNMTN /length=1256;"18 3 TCT;20 3 CCA;20 3 CGG;22 3 AGG;25 3 ATT;25 3 GGC;29 3 CTG;32 3 AGG;"
>Regulatory_Region_JGI_AMD_5WAY_IRNMTN_READ_1540917962 /accession=XYG24437.b /library_id=LIB_Regulatory_Region_JGI_AMD_5WAY_IRNMTN_20020301 /template_id=Regulatory_Region_JGI_AMD_5WAY_IRNMTN_ /sample_id=Regulatory_Region_JGI_AMD_5WAY_IRNMTN_TRACE_SMPL_20020301 /site_id=Regulatory_Region_JGI_AMD_5WAY_IRNMTN /length=911;"12 3 AAG;13 5 CACCC;15 3 CTG;15 4 ACCC;19 3 AAG;20 3 CCT;21 3 AAC;23 3 AGG;24 …
>Regulatory_Region_JGI_AMD_5WAY_IRNMTN_READ_1541004725 /accession=XYG49767.g /library_id=LIB_Regulatory_Region_JGI_AMD_5WAY_IRNMTN_20020301 /template_id=Regulatory_Region_JGI_AMD_5WAY_IRNMTN_ /sample_id=Regulatory_Region_JGI_AMD_5WAY_IRNMTN_TRACE_SMPL_20020301 /site_id=Regulatory_Region_JGI_AMD_5WAY_IRNMTN /length=1127;"13 3 TTA;14 3 TAA;18 3 ATT;19 3 TAA;24 3 ATT;25 3 TTA;26 3 TAA;30 3 ATT;31 3 …
>Regulatory_Region_JGI_AMD_UBA_IRNMTN_READ_1569716048 /accession=BGUC25980.g /library_id=LIB_Regulatory_Region_JGI_AMD_UBA_IRNMTN_20050601 /sample_id=Regulatory_Region_JGI_AMD_UBA_IRNMTN_TRACE_SMPL_20050601 /site_id=Regulatory_Region_JGI_AMD_UBA_IRNMTN /length=1012;"12 5 ATATA;18 3 TAT;19 3 TCA;22 3 CAA;23 3 GCC;24 3 AGA;26 3 TTA;27 3 AGG;31 3 ATT;33 3 CAG;34 3 ATG;35 3 AAT;36 3 CTG;7 3 ATT;9 3 C…
>Regulatory_Region_JGI_AMD_UBA_IRNMTN_READ_1569728438 /accession=BGUC32195.g /library_id=LIB_Regulatory_Region_JGI_AMD_UBA_IRNMTN_20050601 /sample_id=Regulatory_Region_JGI_AMD_UBA_IRNMTN_TRACE_SMPL_20050601 /site_id=Regulatory_Region_JGI_AMD_UBA_IRNMTN /length=1024;"11 3 CCG;12 3 AGG;27 3 AGG;31 3 TCG;7 3 AGG;7 3 GCC;9 3 CCG;"
>Regulatory_Region_JGI_AMD_5WAY_IRNMTN_READ_1540951759 /accession=XYG47578.g /library_id=LIB_Regulatory_Region_JGI_AMD_5WAY_IRNMTN_20020301 /template_id=Regulatory_Region_JGI_AMD_5WAY_IRNMTN_ /sample_id=Regulatory_Region_JGI_AMD_5WAY_IRNMTN_TRACE_SMPL_20020301 /site_id=Regulatory_Region_JGI_AMD_5WAY_IRNMTN /length=1149;"15 3 CAG;16 3 TCT;22 3 AAT;26 3 TAA;27 3 ATT;28 3 AAG;28 3 AAT;29 3 CAG;29 3 …
>Regulatory_Region_JGI_AMD_5WAY_IRNMTN_READ_1540908047 /accession=XYG19322.g /library_id=LIB_Regulatory_Region_JGI_AMD_5WAY_IRNMTN_20020301 /template_id=Regulatory_Region_JGI_AMD_5WAY_IRNMTN_ /sample_id=Regulatory_Region_JGI_AMD_5WAY_IRNMTN_TRACE_SMPL_20020301 /site_id=Regulatory_Region_JGI_AMD_5WAY_IRNMTN /length=800;"14 3 CAG;16 5 AAGAT;18 3 TAT;18 3 TTA;21 3 TTA;22 3 TGA;23 3 ATT;28 3 AGA;32 3…
>Regulatory_Region_JGI_AMD_UBA_IRNMTN_READ_1569315651 /accession=BGUC70454.y /library_id=LIB_Regulatory_Region_JGI_AMD_UBA_IRNMTN_20050601 /sample_id=Regulatory_Region_JGI_AMD_UBA_IRNMTN_TRACE_SMPL_20050601 /site_id=Regulatory_Region_JGI_AMD_UBA_IRNMTN /length=1120;"10 3 GGT;12 3 TGT;13 4 CACC;13 4 GAGA;19 3 CAC;19 5 GGTGA;21 3 GAT;24 3 CCA;31 4 TTGG;32 3 CAG;32 4 TCTC;36 3 CAA;37 5 GAAAA;37 5 TT…
>Regulatory_Region_JGI_AMD_5WAY_IRNMTN_READ_1704645274 /accession=XYD14779.y /library_id=LIB_Regulatory_Region_JGI_AMD_5WAY_IRNMTN_20020301 /template_id=Regulatory_Region_JGI_AMD_5WAY_IRNMTN_ /sample_id=Regulatory_Region_JGI_AMD_5WAY_IRNMTN_TRACE_SMPL_20020301 /site_id=Regulatory_Region_JGI_AMD_5WAY_IRNMTN /length=1113;"11 3 AGA;12 3 AAG;18 3 AGA;31 3 TAA;33 3 ATT;33 3 TTG;34 3 TTA;36 3 ATT;7 3 C…
>Regulatory_Region_JGI_AMD_5WAY_IRNMTN_READ_1540951150 /accession=XYG47257.g /library_id=LIB_Regulatory_Region_JGI_AMD_5WAY_IRNMTN_20020301 /template_id=Regulatory_Region_JGI_AMD_5WAY_IRNMTN_ /sample_id=Regulatory_Region_JGI_AMD_5WAY_IRNMTN_TRACE_SMPL_20020301 /site_id=Regulatory_Region_JGI_AMD_5WAY_IRNMTN /length=1097;"11 3 AAG;13 3 CGG;18 3 CTG;20 3 CCG;20 3 TTG;28 3 ATG;29 3 TCT;36 3 ATC;8 3 C…
>Regulatory_Region_JGI_AMD_5WAY_IRNMTN_READ_1540955815 /accession=XYG43378.g /library_id=LIB_Regulatory_Region_JGI_AMD_5WAY_IRNMTN_20020301 /template_id=Regulatory_Region_JGI_AMD_5WAY_IRNMTN_ /sample_id=Regulatory_Region_JGI_AMD_5WAY_IRNMTN_TRACE_SMPL_20020301 /site_id=Regulatory_Region_JGI_AMD_5WAY_IRNMTN /length=1060;"10 3 TCA;13 3 TGG;14 3 TTA;17 3 CTG;21 3 TTA;26 3 TAA;27 3 TCT;31 3 AGG;36 3 …
>Regulatory_Region_JGI_AMD_UBA_IRNMTN_READ_1569862263 /accession=BGUC59986.b /library_id=LIB_Regulatory_Region_JGI_AMD_UBA_IRNMTN_20050601 /sample_id=Regulatory_Region_JGI_AMD_UBA_IRNMTN_TRACE_SMPL_20050601 /site_id=Regulatory_Region_JGI_AMD_UBA_IRNMTN /length=950;"11 3 CAA;16 3 ATG;20 3 TGA;21 3 TCA;24 3 CTG;27 3 CTG;30 3 CAG;"
>Regulatory_Region_JGI_AMD_5WAY_IRNMTN_READ_1704652802 /accession=XYD16117.y /library_id=LIB_Regulatory_Region_JGI_AMD_5WAY_IRNMTN_20020301 /template_id=Regulatory_Region_JGI_AMD_5WAY_IRNMTN_ /sample_id=Regulatory_Region_JGI_AMD_5WAY_IRNMTN_TRACE_SMPL_20020301 /site_id=Regulatory_Region_JGI_AMD_5WAY_IRNMTN /length=1142;"10 3 TTA;12 3 CAT;23 3 AAC;23 3 TCA;25 3 ATT;30 3 ATG;31 3 TAA;32 3 AAG;34 3 …
>Regulatory_Region_JGI_AMD_5WAY_IRNMTN_READ_1704650015 /accession=XYD13771.y /library_id=LIB_Regulatory_Region_JGI_AMD_5WAY_IRNMTN_20020301 /template_id=Regulatory_Region_JGI_AMD_5WAY_IRNMTN_ /sample_id=Regulatory_Region_JGI_AMD_5WAY_IRNMTN_TRACE_SMPL_20020301 /site_id=Regulatory_Region_JGI_AMD_5WAY_IRNMTN /length=1135;"13 3 CAG;16 3 CAG;18 3 CTG;19 3 CCG;22 3 CAG;30 3 ATG;30 3 CAG;7 3 AAT;"
>Regulatory_Region_JGI_AMD_5WAY_IRNMTN_READ_1704627823 /accession=XYD5694.g1 /library_id=LIB_Regulatory_Region_JGI_AMD_5WAY_IRNMTN_20020301 /template_id=Regulatory_Region_JGI_AMD_5WAY_IRNMTN_ /sample_id=Regulatory_Region_JGI_AMD_5WAY_IRNMTN_TRACE_SMPL_20020301 /site_id=Regulatory_Region_JGI_AMD_5WAY_IRNMTN /length=844;"10 3 ATG;10 3 TAA;13 3 TTA;16 3 ATA;18 3 ATT;19 3 AGA;20 3 CCG;20 3 TCA;21 3 C…
>Regulatory_Region_JGI_AMD_UBA_IRNMTN_READ_1569696867 /accession=BGUC16757.g /library_id=LIB_Regulatory_Region_JGI_AMD_UBA_IRNMTN_20050601 /sample_id=Regulatory_Region_JGI_AMD_UBA_IRNMTN_TRACE_SMPL_20050601 /site_id=Regulatory_Region_JGI_AMD_UBA_IRNMTN /length=1041;"10 3 AGA;11 3 AAG;13 3 TCT;16 3 AAG;20 3 TCT;26 3 TTG;27 3 CAA;34 3 ATC;34 3 TCT;35 3 CCT;6 3 CAA;"
>Regulatory_Region_JGI_AMD_5WAY_IRNMTN_READ_1704641858 /accession=XYD12581.x /library_id=LIB_Regulatory_Region_JGI_AMD_5WAY_IRNMTN_20020301 /template_id=Regulatory_Region_JGI_AMD_5WAY_IRNMTN_ /sample_id=Regulatory_Region_JGI_AMD_5WAY_IRNMTN_TRACE_SMPL_20020301 /site_id=Regulatory_Region_JGI_AMD_5WAY_IRNMTN /length=1105;"12 3 TGG;17 3 TCA;18 3 CCA;19 3 AAG;19 3 TCA;20 3 TAA;23 3 GAT;24 3 CAT;26 3 …
>Regulatory_Region_JGI_AMD_5WAY_IRNMTN_READ_1541011896 /accession=XYG48970.g /library_id=LIB_Regulatory_Region_JGI_AMD_5WAY_IRNMTN_20020301 /template_id=Regulatory_Region_JGI_AMD_5WAY_IRNMTN_ /sample_id=Regulatory_Region_JGI_AMD_5WAY_IRNMTN_TRACE_SMPL_20020301 /site_id=Regulatory_Region_JGI_AMD_5WAY_IRNMTN /length=1152;"22 3 CCG;23 3 CTG;31 3 AGG;36 3 CCG;6 3 ACC;6 3 ATC;7 3 AGG;9 3 CAA;"
>Regulatory_Region_JGI_AMD_UBA_IRNMTN_READ_1569682703 /accession=BGUC9323.g1 /library_id=LIB_Regulatory_Region_JGI_AMD_UBA_IRNMTN_20050601 /sample_id=Regulatory_Region_JGI_AMD_UBA_IRNMTN_TRACE_SMPL_20050601 /site_id=Regulatory_Region_JGI_AMD_UBA_IRNMTN /length=1041;"18 3 AGA;20 3 CCG;21 3 AGA;21 4 TTTG;26 3 GTT;28 3 CAA;7 3 AGG;9 4 GCCC;"
>Regulatory_Region_JGI_AMD_5WAY_IRNMTN_READ_1704694415 /accession=XYD31183.x /library_id=LIB_Regulatory_Region_JGI_AMD_5WAY_IRNMTN_20020301 /template_id=Regulatory_Region_JGI_AMD_5WAY_IRNMTN_ /sample_id=Regulatory_Region_JGI_AMD_5WAY_IRNMTN_TRACE_SMPL_20020301 /site_id=Regulatory_Region_JGI_AMD_5WAY_IRNMTN /length=1151;"22 3 TCA;24 3 GCC;28 3 TCG;9 4 GCCC;"
>Regulatory_Region_JGI_AMD_5WAY_IRNMTN_READ_1704691344 /accession=XYD30752.y /library_id=LIB_Regulatory_Region_JGI_AMD_5WAY_IRNMTN_20020301 /template_id=Regulatory_Region_JGI_AMD_5WAY_IRNMTN_ /sample_id=Regulatory_Region_JGI_AMD_5WAY_IRNMTN_TRACE_SMPL_20020301 /site_id=Regulatory_Region_JGI_AMD_5WAY_IRNMTN /length=1034;"13 3 TCA;15 3 ATG;17 3 ATT;17 3 TTA;19 3 AGA;19 3 TAA;20 3 TCT;24 3 TGG;25 3 …
>Regulatory_Region_JGI_AMD_5WAY_IRNMTN_READ_1541000775 /accession=XYG56377.g /library_id=LIB_Regulatory_Region_JGI_AMD_5WAY_IRNMTN_20020301 /template_id=Regulatory_Region_JGI_AMD_5WAY_IRNMTN_ /sample_id=Regulatory_Region_JGI_AMD_5WAY_IRNMTN_TRACE_SMPL_20020301 /site_id=Regulatory_Region_JGI_AMD_5WAY_IRNMTN /length=1214;"13 3 AGG;13 3 TCA;14 3 CTG;15 3 TGA;17 3 CAA;20 3 TCA;21 3 ACC;22 3 CTG;22 3 …
>Regulatory_Region_JGI_AMD_5WAY_IRNMTN_READ_1541014045 /accession=XYG56015.b /library_id=LIB_Regulatory_Region_JGI_AMD_5WAY_IRNMTN_20020301 /template_id=Regulatory_Region_JGI_AMD_5WAY_IRNMTN_ /sample_id=Regulatory_Region_JGI_AMD_5WAY_IRNMTN_TRACE_SMPL_20020301 /site_id=Regulatory_Region_JGI_AMD_5WAY_IRNMTN /length=1203;"11 3 AGG;14 3 CCA;16 3 TCT;21 3 TAA;22 3 TGG;23 3 TCT;25 3 TTA;28 3 CAA;31 3 …
>Regulatory_Region_JGI_AMD_UBA_IRNMTN_READ_1569811118 /accession=BGUC48996.g /library_id=LIB_Regulatory_Region_JGI_AMD_UBA_IRNMTN_20050601 /sample_id=Regulatory_Region_JGI_AMD_UBA_IRNMTN_TRACE_SMPL_20050601 /site_id=Regulatory_Region_JGI_AMD_UBA_IRNMTN /length=1038;"16 3 TTA;19 3 TCA;21 3 ATT;23 5 TATAT;28 3 ATT;31 3 AAT;32 3 ATT;34 3 TTA;35 3 TAA;6 3 AGT;9 3 GAT;"
>Regulatory_Region_JGI_AMD_UBA_IRNMTN_READ_1569744027 /accession=BGUC40027.x /library_id=LIB_Regulatory_Region_JGI_AMD_UBA_IRNMTN_20050601 /sample_id=Regulatory_Region_JGI_AMD_UBA_IRNMTN_TRACE_SMPL_20050601 /site_id=Regulatory_Region_JGI_AMD_UBA_IRNMTN /length=1178;"32 3 GCC;32 3 GGG;33 3 CCA;7 3 AGG;"
>Regulatory_Region_JGI_AMD_UBA_IRNMTN_READ_1569719948 /accession=BGUC27941.x /library_id=LIB_Regulatory_Region_JGI_AMD_UBA_IRNMTN_20050601 /sample_id=Regulatory_Region_JGI_AMD_UBA_IRNMTN_TRACE_SMPL_20050601 /site_id=Regulatory_Region_JGI_AMD_UBA_IRNMTN /length=1128;"12 3 AAG;13 3 TTG;20 3 CCG;22 3 CAA;27 3 CTG;6 3 CGA;7 3 ACA;"
>Regulatory_Region_JGI_AMD_UBA_IRNMTN_READ_1569696960 /accession=BGUC16804.b /library_id=LIB_Regulatory_Region_JGI_AMD_UBA_IRNMTN_20050601 /sample_id=Regulatory_Region_JGI_AMD_UBA_IRNMTN_TRACE_SMPL_20050601 /site_id=Regulatory_Region_JGI_AMD_UBA_IRNMTN /length=983;"14 3 CAG;17 3 ATT;17 3 TAA;17 3 TGG;18 3 ATT;18 3 CCA;20 3 CGG;21 3 TGG;30 3 AAT;33 3 ATT;6 3 CGA;"
>Regulatory_Region_JGI_AMD_5WAY_IRNMTN_READ_1704623572 /accession=XYD5644.b1 /library_id=LIB_Regulatory_Region_JGI_AMD_5WAY_IRNMTN_20020301 /template_id=Regulatory_Region_JGI_AMD_5WAY_IRNMTN_ /sample_id=Regulatory_Region_JGI_AMD_5WAY_IRNMTN_TRACE_SMPL_20020301 /site_id=Regulatory_Region_JGI_AMD_5WAY_IRNMTN /length=837;"13 3 TAA;15 3 CTC;20 3 CAG;20 3 TTA;25 3 AAT;25 3 ATC;"
>Regulatory_Region_JGI_AMD_5WAY_IRNMTN_READ_1541029405 /accession=XYG66767.b /library_id=LIB_Regulatory_Region_JGI_AMD_5WAY_IRNMTN_20020301 /template_id=Regulatory_Region_JGI_AMD_5WAY_IRNMTN_ /sample_id=Regulatory_Region_JGI_AMD_5WAY_IRNMTN_TRACE_SMPL_20020301 /site_id=Regulatory_Region_JGI_AMD_5WAY_IRNMTN /length=1133;"10 3 CCT;14 3 TAA;17 3 CTG;19 4 ATCC;21 3 AAC;23 3 GCC;24 3 CAT;25 5 GTTAT;28…
>Regulatory_Region_JGI_AMD_UBA_IRNMTN_READ_1569715785 /accession=BGUC25848.b /library_id=LIB_Regulatory_Region_JGI_AMD_UBA_IRNMTN_20050601 /sample_id=Regulatory_Region_JGI_AMD_UBA_IRNMTN_TRACE_SMPL_20050601 /site_id=Regulatory_Region_JGI_AMD_UBA_IRNMTN /length=992;"15 3 AGG;18 3 CCT;19 3 AAG;24 3 CCG;28 3 CAG;28 3 TCG;29 3 GCC;31 3 TCG;34 3 TGG;6 3 GCC;9 3 CAT;"
>Regulatory_Region_JGI_AMD_UBA_IRNMTN_READ_1569315658 /accession=BGUC70458.x /library_id=LIB_Regulatory_Region_JGI_AMD_UBA_IRNMTN_20050601 /sample_id=Regulatory_Region_JGI_AMD_UBA_IRNMTN_TRACE_SMPL_20050601 /site_id=Regulatory_Region_JGI_AMD_UBA_IRNMTN /length=1175;"10 3 AGA;12 3 TTA;19 3 ATT;19 3 CCG;19 3 TCT;26 3 TGG;30 3 AGG;31 3 CCT;35 3 CCT;"
>Regulatory_Region_JGI_AMD_UBA_IRNMTN_READ_1569753989 /accession=BGUC45422.y /library_id=LIB_Regulatory_Region_JGI_AMD_UBA_IRNMTN_20050601 /sample_id=Regulatory_Region_JGI_AMD_UBA_IRNMTN_TRACE_SMPL_20050601 /site_id=Regulatory_Region_JGI_AMD_UBA_IRNMTN /length=1223;"18 3 CTG;26 3 GTC;27 3 CCT;28 3 TCG;29 3 TGG;33 4 CAGA;6 3 CGA;7 3 GAG;9 3 AGG;"
>Regulatory_Region_JGI_AMD_UBA_IRNMTN_READ_1569751976 /accession=BGUC44413.b /library_id=LIB_Regulatory_Region_JGI_AMD_UBA_IRNMTN_20050601 /sample_id=Regulatory_Region_JGI_AMD_UBA_IRNMTN_TRACE_SMPL_20050601 /site_id=Regulatory_Region_JGI_AMD_UBA_IRNMTN /length=1020;"12 3 TTG;22 4 TACC;27 3 AAG;31 3 CTG;32 3 GCC;"
>Regulatory_Region_JGI_AMD_UBA_IRNMTN_READ_1569744959 /accession=BGUC40497.x /library_id=LIB_Regulatory_Region_JGI_AMD_UBA_IRNMTN_20050601 /sample_id=Regulatory_Region_JGI_AMD_UBA_IRNMTN_TRACE_SMPL_20050601 /site_id=Regulatory_Region_JGI_AMD_UBA_IRNMTN /length=1141;"12 3 CCT;13 3 TCT;17 3 ATT;18 3 CCG;19 3 ATT;21 3 CTC;21 3 TGG;31 3 ATT;32 3 TGG;"
>Regulatory_Region_JGI_AMD_5WAY_IRNMTN_READ_1704655234 /accession=XYD18897.x /library_id=LIB_Regulatory_Region_JGI_AMD_5WAY_IRNMTN_20020301 /template_id=Regulatory_Region_JGI_AMD_5WAY_IRNMTN_ /sample_id=Regulatory_Region_JGI_AMD_5WAY_IRNMTN_TRACE_SMPL_20020301 /site_id=Regulatory_Region_JGI_AMD_5WAY_IRNMTN /length=1086;"13 3 TAA;14 3 TCA;16 3 AGG;16 3 TGG;17 3 ATC;18 3 TTA;22 3 AAT;22 3 CAG;22 3 …
>Regulatory_Region_JGI_AMD_UBA_IRNMTN_READ_1569673529 /accession=BGUC4096.b1 /library_id=LIB_Regulatory_Region_JGI_AMD_UBA_IRNMTN_20050601 /sample_id=Regulatory_Region_JGI_AMD_UBA_IRNMTN_TRACE_SMPL_20050601 /site_id=Regulatory_Region_JGI_AMD_UBA_IRNMTN /length=976;"10 3 TAA;11 3 CCA;14 3 ATT;24 5 CCCCA;33 3 TGG;35 5 TTTTC;"
>Regulatory_Region_JGI_AMD_5WAY_IRNMTN_READ_1704688800 /accession=XYD24390.y /library_id=LIB_Regulatory_Region_JGI_AMD_5WAY_IRNMTN_20020301 /template_id=Regulatory_Region_JGI_AMD_5WAY_IRNMTN_ /sample_id=Regulatory_Region_JGI_AMD_5WAY_IRNMTN_TRACE_SMPL_20020301 /site_id=Regulatory_Region_JGI_AMD_5WAY_IRNMTN /length=1123;"11 3 TGG;19 3 CAT;20 3 TGG;25 3 AAT;25 3 TTA;26 3 TAA;34 3 AAT;6 3 AAT;8 3 CC…
>Regulatory_Region_JGI_AMD_UBA_IRNMTN_READ_1569735674 /accession=BGUC35825.y /library_id=LIB_Regulatory_Region_JGI_AMD_UBA_IRNMTN_20050601 /sample_id=Regulatory_Region_JGI_AMD_UBA_IRNMTN_TRACE_SMPL_20050601 /site_id=Regulatory_Region_JGI_AMD_UBA_IRNMTN /length=1143;"15 3 ATC;19 3 ATT;22 3 CCG;24 3 CTG;28 3 TTG;36 3 GCC;7 3 CAG;7 3 GAG;9 3 CGG;"
>Regulatory_Region_JGI_AMD_UBA_IRNMTN_READ_1569810828 /accession=BGUC48851.g /library_id=LIB_Regulatory_Region_JGI_AMD_UBA_IRNMTN_20050601 /sample_id=Regulatory_Region_JGI_AMD_UBA_IRNMTN_TRACE_SMPL_20050601 /site_id=Regulatory_Region_JGI_AMD_UBA_IRNMTN /length=974;"14 3 CCT;19 3 CCG;20 5 CCCCC;35 3 CCT;7 3 AGG;7 3 GAG;7 3 GCC;"
>Regulatory_Region_JGI_AMD_UBA_IRNMTN_READ_1569736793 /accession=BGUC36385.y /library_id=LIB_Regulatory_Region_JGI_AMD_UBA_IRNMTN_20050601 /sample_id=Regulatory_Region_JGI_AMD_UBA_IRNMTN_TRACE_SMPL_20050601 /site_id=Regulatory_Region_JGI_AMD_UBA_IRNMTN /length=1309;"10 3 TAA;11 3 AGA;14 3 AGA;14 3 TTA;15 3 AGG;19 3 CAA;22 3 TGA;23 3 AGG;31 3 CCT;33 3 TCT;33 3 TTG;35 3 TGG;"
>Regulatory_Region_JGI_AMD_5WAY_IRNMTN_READ_1540932263 /accession=XYG35186.g /library_id=LIB_Regulatory_Region_JGI_AMD_5WAY_IRNMTN_20020301 /template_id=Regulatory_Region_JGI_AMD_5WAY_IRNMTN_ /sample_id=Regulatory_Region_JGI_AMD_5WAY_IRNMTN_TRACE_SMPL_20020301 /site_id=Regulatory_Region_JGI_AMD_5WAY_IRNMTN /length=875;"10 3 ATG;11 3 TCA;17 3 CAG;18 3 GAT;22 3 TCT;26 3 TAA;29 3 GCA;29 3 TTA;34 3 T…
>Regulatory_Region_JGI_AMD_UBA_IRNMTN_READ_1569696966 /accession=BGUC16807.b /library_id=LIB_Regulatory_Region_JGI_AMD_UBA_IRNMTN_20050601 /sample_id=Regulatory_Region_JGI_AMD_UBA_IRNMTN_TRACE_SMPL_20050601 /site_id=Regulatory_Region_JGI_AMD_UBA_IRNMTN /length=994;"15 3 TCA;16 3 AAG;17 3 ATT;24 3 GCC;27 3 ATT;29 3 GCC;30 3 GCC;33 3 GAG;36 3 ATT;6 3 ACC;6 3 GTA;"
>Regulatory_Region_JGI_AMD_5WAY_IRNMTN_READ_1541003310 /accession=XYG54400.b /library_id=LIB_Regulatory_Region_JGI_AMD_5WAY_IRNMTN_20020301 /template_id=Regulatory_Region_JGI_AMD_5WAY_IRNMTN_ /sample_id=Regulatory_Region_JGI_AMD_5WAY_IRNMTN_TRACE_SMPL_20020301 /site_id=Regulatory_Region_JGI_AMD_5WAY_IRNMTN /length=1138;"13 3 TCT;22 3 TGA;23 3 AGG;24 3 CAG;27 3 CCT;28 3 AGA;33 3 AGG;34 3 TTA;"
>Regulatory_Region_JGI_AMD_UBA_IRNMTN_READ_1569812321 /accession=BGUC49600.b /library_id=LIB_Regulatory_Region_JGI_AMD_UBA_IRNMTN_20050601 /sample_id=Regulatory_Region_JGI_AMD_UBA_IRNMTN_TRACE_SMPL_20050601 /site_id=Regulatory_Region_JGI_AMD_UBA_IRNMTN /length=1009;"11 3 CCG;18 3 CCG;19 3 ATT;24 3 GCC;28 3 GCC;32 4 GCGC;33 3 GGC;36 3 CAA;"
>Regulatory_Region_JGI_AMD_5WAY_IRNMTN_READ_1540748225 /accession=XYG70239.b /library_id=LIB_Regulatory_Region_JGI_AMD_5WAY_IRNMTN_20020301 /template_id=Regulatory_Region_JGI_AMD_5WAY_IRNMTN_ /sample_id=Regulatory_Region_JGI_AMD_5WAY_IRNMTN_TRACE_SMPL_20020301 /site_id=Regulatory_Region_JGI_AMD_5WAY_IRNMTN /length=1139;"10 3 TCT;11 3 CCA;19 3 AAG;19 3 TCT;20 3 TTG;21 3 TGG;22 3 CAT;24 3 TGG;27 3 …
>Regulatory_Region_JGI_AMD_5WAY_IRNMTN_READ_1540944004 /accession=XYG34159.g /library_id=LIB_Regulatory_Region_JGI_AMD_5WAY_IRNMTN_20020301 /template_id=Regulatory_Region_JGI_AMD_5WAY_IRNMTN_ /sample_id=Regulatory_Region_JGI_AMD_5WAY_IRNMTN_TRACE_SMPL_20020301 /site_id=Regulatory_Region_JGI_AMD_5WAY_IRNMTN /length=1213;"10 3 TCA;14 3 CTT;14 3 TTA;18 3 CAA;19 5 CCACC;21 3 ATT;26 3 TTG;31 3 CAG;36 …
>Regulatory_Region_JGI_AMD_UBA_IRNMTN_READ_1569695020 /accession=BGUC15831.g /library_id=LIB_Regulatory_Region_JGI_AMD_UBA_IRNMTN_20050601 /sample_id=Regulatory_Region_JGI_AMD_UBA_IRNMTN_TRACE_SMPL_20050601 /site_id=Regulatory_Region_JGI_AMD_UBA_IRNMTN /length=817;"11 3 AGG;16 3 ATG;25 3 AGA;25 3 TCT;30 3 CCT;30 3 GCC;31 3 TCG;36 3 GAG;6 3 GCC;9 3 CCG;"
>Regulatory_Region_JGI_AMD_5WAY_IRNMTN_READ_1704677661 /accession=XYD24633.x /library_id=LIB_Regulatory_Region_JGI_AMD_5WAY_IRNMTN_20020301 /template_id=Regulatory_Region_JGI_AMD_5WAY_IRNMTN_ /sample_id=Regulatory_Region_JGI_AMD_5WAY_IRNMTN_TRACE_SMPL_20020301 /site_id=Regulatory_Region_JGI_AMD_5WAY_IRNMTN /length=1010;"10 3 CAA;11 3 CGG;27 3 AAG;35 3 CAG;36 3 ATC;9 3 CAT;9 4 GTCC;"
>Regulatory_Region_JGI_AMD_UBA_IRNMTN_READ_1569679787 /accession=BGUC7645.b1 /library_id=LIB_Regulatory_Region_JGI_AMD_UBA_IRNMTN_20050601 /sample_id=Regulatory_Region_JGI_AMD_UBA_IRNMTN_TRACE_SMPL_20050601 /site_id=Regulatory_Region_JGI_AMD_UBA_IRNMTN /length=1130;"10 3 CCG;12 3 AAG;15 3 ATC;34 3 GAG;"
>Regulatory_Region_JGI_AMD_5WAY_IRNMTN_READ_1704639216 /accession=XYD10244.y /library_id=LIB_Regulatory_Region_JGI_AMD_5WAY_IRNMTN_20020301 /template_id=Regulatory_Region_JGI_AMD_5WAY_IRNMTN_ /sample_id=Regulatory_Region_JGI_AMD_5WAY_IRNMTN_TRACE_SMPL_20020301 /site_id=Regulatory_Region_JGI_AMD_5WAY_IRNMTN /length=1134;"10 3 ATG;13 3 TAA;17 3 AGA;17 3 ATT;30 3 ATT;6 3 CTA;9 3 CTT;9 3 TCT;"
>Regulatory_Region_JGI_AMD_5WAY_IRNMTN_READ_1540958248 /accession=XYG39667.g /library_id=LIB_Regulatory_Region_JGI_AMD_5WAY_IRNMTN_20020301 /template_id=Regulatory_Region_JGI_AMD_5WAY_IRNMTN_ /sample_id=Regulatory_Region_JGI_AMD_5WAY_IRNMTN_TRACE_SMPL_20020301 /site_id=Regulatory_Region_JGI_AMD_5WAY_IRNMTN /length=1153;"13 3 TCA;21 3 TTG;23 3 CCT;26 3 GCC;28 4 GTAT;29 3 AAT;30 3 CCT;34 3 AAT;9 3 …
>Regulatory_Region_JGI_AMD_UBA_IRNMTN_READ_1569735534 /accession=BGUC35755.y /library_id=LIB_Regulatory_Region_JGI_AMD_UBA_IRNMTN_20050601 /sample_id=Regulatory_Region_JGI_AMD_UBA_IRNMTN_TRACE_SMPL_20050601 /site_id=Regulatory_Region_JGI_AMD_UBA_IRNMTN /length=1077;"14 3 CTT;15 3 CCA;17 3 AGA;18 3 AGG;23 3 CCG;24 3 CCG;25 3 ATT;29 3 GGC;32 3 GCC;34 3 ATT;36 3 GCC;6 3 ATC;9 3 CCT;9 3 TCA;"
>Regulatory_Region_JGI_AMD_UBA_IRNMTN_READ_1569709668 /accession=BGUC22778.b /library_id=LIB_Regulatory_Region_JGI_AMD_UBA_IRNMTN_20050601 /sample_id=Regulatory_Region_JGI_AMD_UBA_IRNMTN_TRACE_SMPL_20050601 /site_id=Regulatory_Region_JGI_AMD_UBA_IRNMTN /length=1070;"16 3 TCA;17 3 CAG;19 3 ATG;23 3 CAG;31 3 AAT;31 3 AGG;31 3 CTG;32 3 GGG;34 3 ATT;34 3 GCC;36 3 ATT;36 3 TCT;"
>Regulatory_Region_JGI_AMD_UBA_IRNMTN_READ_1569714066 /accession=BGUC24986.g /library_id=LIB_Regulatory_Region_JGI_AMD_UBA_IRNMTN_20050601 /sample_id=Regulatory_Region_JGI_AMD_UBA_IRNMTN_TRACE_SMPL_20050601 /site_id=Regulatory_Region_JGI_AMD_UBA_IRNMTN /length=971;"10 3 ATG;13 3 TCG;14 3 AGA;17 3 CAA;20 3 ATG;22 3 AGG;24 3 ATT;27 3 CTC;28 3 TCA;33 3 CCA;6 3 ATC;6 3 ATG;7 3 GGC;8 3 CTT;"
>Regulatory_Region_JGI_AMD_UBA_IRNMTN_READ_1569723530 /accession=BGUC29737.y /library_id=LIB_Regulatory_Region_JGI_AMD_UBA_IRNMTN_20050601 /sample_id=Regulatory_Region_JGI_AMD_UBA_IRNMTN_TRACE_SMPL_20050601 /site_id=Regulatory_Region_JGI_AMD_UBA_IRNMTN /length=1108;"11 3 CAT;11 3 CCG;12 3 CGG;15 3 AGG;15 3 ATG;22 3 CCG;30 3 GTC;33 3 TGG;36 3 CCG;9 3 CGG;"
>Regulatory_Region_JGI_AMD_5WAY_IRNMTN_READ_1704677242 /accession=XYD23045.x /library_id=LIB_Regulatory_Region_JGI_AMD_5WAY_IRNMTN_20020301 /template_id=Regulatory_Region_JGI_AMD_5WAY_IRNMTN_ /sample_id=Regulatory_Region_JGI_AMD_5WAY_IRNMTN_TRACE_SMPL_20020301 /site_id=Regulatory_Region_JGI_AMD_5WAY_IRNMTN /length=1078;"10 3 TTA;17 3 ATT;26 3 TAA;27 3 AGG;30 3 AAT;36 3 CTG;36 3 GAG;36 3 GCC;7 3 C…
>Regulatory_Region_JGI_AMD_5WAY_IRNMTN_READ_1540747840 /accession=XYG69566.b /library_id=LIB_Regulatory_Region_JGI_AMD_5WAY_IRNMTN_20020301 /template_id=Regulatory_Region_JGI_AMD_5WAY_IRNMTN_ /sample_id=Regulatory_Region_JGI_AMD_5WAY_IRNMTN_TRACE_SMPL_20020301 /site_id=Regulatory_Region_JGI_AMD_5WAY_IRNMTN /length=1120;"14 3 CCA;15 3 TGG;17 3 CTT;19 3 ATT;20 3 AGA;24 3 GCC;28 3 ATG;29 3 CCT;30 3 …
>Regulatory_Region_JGI_AMD_UBA_IRNMTN_READ_1569745936 /accession=BGUC40988.x /library_id=LIB_Regulatory_Region_JGI_AMD_UBA_IRNMTN_20050601 /sample_id=Regulatory_Region_JGI_AMD_UBA_IRNMTN_TRACE_SMPL_20050601 /site_id=Regulatory_Region_JGI_AMD_UBA_IRNMTN /length=1207;"12 3 TCT;14 3 AGG;14 3 CTT;18 3 CAA;23 3 ATG;25 3 ATC;27 3 CCT;27 3 TTG;30 3 ATT;32 3 TTG;34 3 ATC;6 3 AAT;9 3 TCA;"
>Regulatory_Region_JGI_AMD_5WAY_IRNMTN_READ_1704623372 /accession=XYD5436.b1 /library_id=LIB_Regulatory_Region_JGI_AMD_5WAY_IRNMTN_20020301 /template_id=Regulatory_Region_JGI_AMD_5WAY_IRNMTN_ /sample_id=Regulatory_Region_JGI_AMD_5WAY_IRNMTN_TRACE_SMPL_20020301 /site_id=Regulatory_Region_JGI_AMD_5WAY_IRNMTN /length=849;"12 5 ATTTT;21 3 CAT;21 3 TTG;25 3 CTG;28 3 AAT;28 3 TTG;31 3 CAG;32 3 CCA;34 3…
>Regulatory_Region_JGI_AMD_UBA_IRNMTN_READ_1569813868 /accession=BGUC50375.x /library_id=LIB_Regulatory_Region_JGI_AMD_UBA_IRNMTN_20050601 /sample_id=Regulatory_Region_JGI_AMD_UBA_IRNMTN_TRACE_SMPL_20050601 /site_id=Regulatory_Region_JGI_AMD_UBA_IRNMTN /length=1196;"16 3 AAG;18 3 GAT;19 3 AAG;20 3 CCA;20 3 CCG;20 3 TGA;28 3 TAA;29 3 TGG;32 3 TGG;6 3 ATC;7 3 AAT;"
>Regulatory_Region_JGI_AMD_5WAY_IRNMTN_READ_1704686931 /accession=XYD23566.x /library_id=LIB_Regulatory_Region_JGI_AMD_5WAY_IRNMTN_20020301 /template_id=Regulatory_Region_JGI_AMD_5WAY_IRNMTN_ /sample_id=Regulatory_Region_JGI_AMD_5WAY_IRNMTN_TRACE_SMPL_20020301 /site_id=Regulatory_Region_JGI_AMD_5WAY_IRNMTN /length=1097;"12 3 TGT;19 3 CAT;20 3 ATG;20 3 CCA;21 3 CTT;23 3 GTT;23 5 TTCAT;24 3 TGG;25 …
>Regulatory_Region_JGI_AMD_UBA_IRNMTN_READ_1569708409 /accession=BGUC22146.g /library_id=LIB_Regulatory_Region_JGI_AMD_UBA_IRNMTN_20050601 /sample_id=Regulatory_Region_JGI_AMD_UBA_IRNMTN_TRACE_SMPL_20050601 /site_id=Regulatory_Region_JGI_AMD_UBA_IRNMTN /length=995;"13 3 TCT;17 3 ATT;19 3 ATT;20 3 TTA;21 3 TTA;22 3 CAA;22 3 TCA;23 3 GAT;24 3 TTA;28 3 AAG;29 3 ATG;32 3 ATT;33 3 TCT;6 3 ATC;7 3 ATT;…
>Regulatory_Region_JGI_AMD_UBA_IRNMTN_READ_1569815309 /accession=BGUC51100.b /library_id=LIB_Regulatory_Region_JGI_AMD_UBA_IRNMTN_20050601 /sample_id=Regulatory_Region_JGI_AMD_UBA_IRNMTN_TRACE_SMPL_20050601 /site_id=Regulatory_Region_JGI_AMD_UBA_IRNMTN /length=1054;"14 3 ATT;14 3 CCA;14 3 CTT;18 3 TAT;20 3 ATG;21 3 TAA;36 3 ATT;"
>Regulatory_Region_JGI_AMD_UBA_IRNMTN_READ_1569702527 /accession=BGUC9995.g1 /library_id=LIB_Regulatory_Region_JGI_AMD_UBA_IRNMTN_20050601 /sample_id=Regulatory_Region_JGI_AMD_UBA_IRNMTN_TRACE_SMPL_20050601 /site_id=Regulatory_Region_JGI_AMD_UBA_IRNMTN /length=1032;"16 3 CTG;20 3 AGG;25 3 AAT;29 3 GGC;30 3 CCT;35 3 CAG;35 3 GTT;6 3 ATC;7 3 CAG;"
>Regulatory_Region_JGI_AMD_UBA_IRNMTN_READ_1569677869 /accession=BGUC6422.b1 /library_id=LIB_Regulatory_Region_JGI_AMD_UBA_IRNMTN_20050601 /sample_id=Regulatory_Region_JGI_AMD_UBA_IRNMTN_TRACE_SMPL_20050601 /site_id=Regulatory_Region_JGI_AMD_UBA_IRNMTN /length=1053;"15 3 CTG;17 3 TGG;25 3 GCC;36 3 TGG;7 3 GGC;"
>Regulatory_Region_JGI_AMD_UBA_IRNMTN_READ_1569669902 /accession=BGUC2303.g1 /library_id=LIB_Regulatory_Region_JGI_AMD_UBA_IRNMTN_20050601 /sample_id=Regulatory_Region_JGI_AMD_UBA_IRNMTN_TRACE_SMPL_20050601 /site_id=Regulatory_Region_JGI_AMD_UBA_IRNMTN /length=969;"15 3 ATG;17 3 CTT;24 3 CTG;34 3 GAG;7 3 AGG;9 3 CTG;"
>Regulatory_Region_JGI_AMD_5WAY_IRNMTN_READ_1541034029 /accession=XYG57738.b /library_id=LIB_Regulatory_Region_JGI_AMD_5WAY_IRNMTN_20020301 /template_id=Regulatory_Region_JGI_AMD_5WAY_IRNMTN_ /sample_id=Regulatory_Region_JGI_AMD_5WAY_IRNMTN_TRACE_SMPL_20020301 /site_id=Regulatory_Region_JGI_AMD_5WAY_IRNMTN /length=1146;"10 3 CCT;11 3 CAT;16 3 ATG;29 3 ATT;"
>Regulatory_Region_JGI_AMD_UBA_IRNMTN_READ_1569678177 /accession=BGUC690.b1 /library_id=LIB_Regulatory_Region_JGI_AMD_UBA_IRNMTN_20050601 /sample_id=Regulatory_Region_JGI_AMD_UBA_IRNMTN_TRACE_SMPL_20050601 /site_id=Regulatory_Region_JGI_AMD_UBA_IRNMTN /length=1035;"19 3 CAA;21 3 TGG;24 3 GCC;26 3 TGG;28 3 GCC;30 3 ATG;33 3 AGG;34 3 GAG;7 3 GAC;"
>Regulatory_Region_JGI_AMD_UBA_IRNMTN_READ_1569707181 /accession=BGUC21531.g /library_id=LIB_Regulatory_Region_JGI_AMD_UBA_IRNMTN_20050601 /sample_id=Regulatory_Region_JGI_AMD_UBA_IRNMTN_TRACE_SMPL_20050601 /site_id=Regulatory_Region_JGI_AMD_UBA_IRNMTN /length=1068;"10 3 TAA;14 3 TTA;20 3 AGG;25 3 GTT;27 3 CCT;27 3 TTG;29 3 ATT;31 3 CAG;32 3 CGA;32 3 TGG;33 3 GCC;33 3 TTG;35 3 TGG;9 3 CAT;"
>Regulatory_Region_JGI_AMD_5WAY_IRNMTN_READ_1540957700 /accession=XYG47759.g /library_id=LIB_Regulatory_Region_JGI_AMD_5WAY_IRNMTN_20020301 /template_id=Regulatory_Region_JGI_AMD_5WAY_IRNMTN_ /sample_id=Regulatory_Region_JGI_AMD_5WAY_IRNMTN_TRACE_SMPL_20020301 /site_id=Regulatory_Region_JGI_AMD_5WAY_IRNMTN /length=1152;"11 3 CCT;11 3 CGG;12 3 CCT;12 3 TGG;13 3 TTG;15 3 TGG;21 3 ACC;30 3 TCT;32 3 …
>Regulatory_Region_JGI_AMD_5WAY_IRNMTN_READ_1541029203 /accession=XYG66565.b /library_id=LIB_Regulatory_Region_JGI_AMD_5WAY_IRNMTN_20020301 /template_id=Regulatory_Region_JGI_AMD_5WAY_IRNMTN_ /sample_id=Regulatory_Region_JGI_AMD_5WAY_IRNMTN_TRACE_SMPL_20020301 /site_id=Regulatory_Region_JGI_AMD_5WAY_IRNMTN /length=1142;"12 5 TAAAA;19 3 ATT;22 3 AAT;23 3 GAT;29 3 TTA;30 3 AAT;30 3 CCA;31 3 ATT;34 …
>Regulatory_Region_JGI_AMD_5WAY_IRNMTN_READ_1541012177 /accession=XYG50307.g /library_id=LIB_Regulatory_Region_JGI_AMD_5WAY_IRNMTN_20020301 /template_id=Regulatory_Region_JGI_AMD_5WAY_IRNMTN_ /sample_id=Regulatory_Region_JGI_AMD_5WAY_IRNMTN_TRACE_SMPL_20020301 /site_id=Regulatory_Region_JGI_AMD_5WAY_IRNMTN /length=1081;"11 3 AAG;16 3 TTA;18 3 CTG;19 3 ATG;21 3 ACC;21 3 TTG;22 3 TTA;23 3 ATG;27 3 …
>Regulatory_Region_JGI_AMD_UBA_IRNMTN_READ_1569678754 /accession=BGUC7173.g2 /library_id=LIB_Regulatory_Region_JGI_AMD_UBA_IRNMTN_20050601 /sample_id=Regulatory_Region_JGI_AMD_UBA_IRNMTN_TRACE_SMPL_20050601 /site_id=Regulatory_Region_JGI_AMD_UBA_IRNMTN /length=1001;"14 3 CTT;19 3 CAT;20 3 AGG;21 3 GTT;24 3 AAG;25 3 CTG;25 3 GCC;26 3 TTG;31 3 AAC;34 3 GTT;9 3 AGG;"
>Regulatory_Region_JGI_AMD_5WAY_IRNMTN_READ_1540926638 /accession=XYG30233.b /library_id=LIB_Regulatory_Region_JGI_AMD_5WAY_IRNMTN_20020301 /template_id=Regulatory_Region_JGI_AMD_5WAY_IRNMTN_ /sample_id=Regulatory_Region_JGI_AMD_5WAY_IRNMTN_TRACE_SMPL_20020301 /site_id=Regulatory_Region_JGI_AMD_5WAY_IRNMTN /length=1161;"12 3 AGA;24 3 TTA;28 5 AAAGA;30 3 CAG;32 3 TTA;33 3 TGG;7 3 GAG;8 3 CTT;"
>Regulatory_Region_JGI_AMD_5WAY_IRNMTN_READ_1704683725 /accession=XYD19244.y /library_id=LIB_Regulatory_Region_JGI_AMD_5WAY_IRNMTN_20020301 /template_id=Regulatory_Region_JGI_AMD_5WAY_IRNMTN_ /sample_id=Regulatory_Region_JGI_AMD_5WAY_IRNMTN_TRACE_SMPL_20020301 /site_id=Regulatory_Region_JGI_AMD_5WAY_IRNMTN /length=1113;"16 3 TAA;18 3 CCT;20 3 CAG;20 3 TTG;23 3 TCA;25 3 CTG;31 3 GTT;31 3 TAA;32 3 …
>Regulatory_Region_JGI_AMD_UBA_IRNMTN_READ_1569870614 /accession=BGUC64563.x /library_id=LIB_Regulatory_Region_JGI_AMD_UBA_IRNMTN_20050601 /sample_id=Regulatory_Region_JGI_AMD_UBA_IRNMTN_TRACE_SMPL_20050601 /site_id=Regulatory_Region_JGI_AMD_UBA_IRNMTN /length=1114;"13 3 GGC;15 3 CCA;17 3 CAT;19 3 AGA;25 3 AAT;27 3 ATG;30 3 ATT;32 3 CAG;32 3 TCA;9 3 CAA;9 3 CAG;"
>Regulatory_Region_JGI_AMD_UBA_IRNMTN_READ_1569690563 /accession=BGUC13595.b /library_id=LIB_Regulatory_Region_JGI_AMD_UBA_IRNMTN_20050601 /sample_id=Regulatory_Region_JGI_AMD_UBA_IRNMTN_TRACE_SMPL_20050601 /site_id=Regulatory_Region_JGI_AMD_UBA_IRNMTN /length=1015;"11 3 CGG;14 5 CTGCA;17 3 TCA;18 3 CTG;18 5 TGCAG;20 3 TGA;25 3 AGA;28 3 TAA;30 3 TTG;34 3 TAA;35 3 TAA;6 3 TCT;"
>Regulatory_Region_JGI_AMD_5WAY_IRNMTN_READ_1704644629 /accession=XYD14435.y /library_id=LIB_Regulatory_Region_JGI_AMD_5WAY_IRNMTN_20020301 /template_id=Regulatory_Region_JGI_AMD_5WAY_IRNMTN_ /sample_id=Regulatory_Region_JGI_AMD_5WAY_IRNMTN_TRACE_SMPL_20020301 /site_id=Regulatory_Region_JGI_AMD_5WAY_IRNMTN /length=1168;"11 3 ATG;12 3 CGG;13 3 TGA;19 3 CGG;20 3 CCT;20 3 CGG;26 3 GCC;27 3 AGG;32 3 …
>Regulatory_Region_JGI_AMD_5WAY_IRNMTN_READ_1540948295 /accession=XYG42194.b /library_id=LIB_Regulatory_Region_JGI_AMD_5WAY_IRNMTN_20020301 /template_id=Regulatory_Region_JGI_AMD_5WAY_IRNMTN_ /sample_id=Regulatory_Region_JGI_AMD_5WAY_IRNMTN_TRACE_SMPL_20020301 /site_id=Regulatory_Region_JGI_AMD_5WAY_IRNMTN /length=1222;"11 3 CCT;11 3 CTG;11 3 TCA;13 3 TGG;18 3 TCT;21 3 CTT;21 3 GTT;30 3 CAT;34 3 …
>Regulatory_Region_JGI_AMD_UBA_IRNMTN_READ_1569750516 /accession=BGUC43677.x /library_id=LIB_Regulatory_Region_JGI_AMD_UBA_IRNMTN_20050601 /sample_id=Regulatory_Region_JGI_AMD_UBA_IRNMTN_TRACE_SMPL_20050601 /site_id=Regulatory_Region_JGI_AMD_UBA_IRNMTN /length=1290;"10 3 CCG;14 3 CTC;15 3 CCA;17 3 ATT;18 3 TTA;30 3 ATT;30 3 CAG;34 3 ATT;7 3 TAC;8 3 AAC;"
>Regulatory_Region_JGI_AMD_5WAY_IRNMTN_READ_1540949586 /accession=XYG39689.b /library_id=LIB_Regulatory_Region_JGI_AMD_5WAY_IRNMTN_20020301 /template_id=Regulatory_Region_JGI_AMD_5WAY_IRNMTN_ /sample_id=Regulatory_Region_JGI_AMD_5WAY_IRNMTN_TRACE_SMPL_20020301 /site_id=Regulatory_Region_JGI_AMD_5WAY_IRNMTN /length=1113;"10 3 CCT;17 3 TCA;19 3 ATT;20 3 TGG;21 3 CAT;36 3 CTG;6 3 AAT;9 3 AGG;"
>Regulatory_Region_JGI_AMD_UBA_IRNMTN_READ_1569730280 /accession=BGUC33116.g /library_id=LIB_Regulatory_Region_JGI_AMD_UBA_IRNMTN_20050601 /sample_id=Regulatory_Region_JGI_AMD_UBA_IRNMTN_TRACE_SMPL_20050601 /site_id=Regulatory_Region_JGI_AMD_UBA_IRNMTN /length=933;"13 3 CAG;13 3 TTG;14 3 AGG;17 3 ATT;17 3 CTG;19 4 ATCC;23 3 ATG;23 3 TGA;25 3 CCT;28 3 CAA;29 3 AAT;31 3 AGG;34 3 AAT;36 3 ATG;7 3 GA…
>Regulatory_Region_JGI_AMD_5WAY_IRNMTN_READ_1704635515 /accession=XYD7994.g1 /library_id=LIB_Regulatory_Region_JGI_AMD_5WAY_IRNMTN_20020301 /template_id=Regulatory_Region_JGI_AMD_5WAY_IRNMTN_ /sample_id=Regulatory_Region_JGI_AMD_5WAY_IRNMTN_TRACE_SMPL_20020301 /site_id=Regulatory_Region_JGI_AMD_5WAY_IRNMTN /length=926;"11 3 CAA;12 3 TGG;15 3 CTG;15 3 TTA;17 3 TAA;20 3 TGA;21 5 TATAT;25 3 AGA;33 3…
>Regulatory_Region_JGI_AMD_5WAY_IRNMTN_READ_1540934927 /accession=XYG32186.g /library_id=LIB_Regulatory_Region_JGI_AMD_5WAY_IRNMTN_20020301 /template_id=Regulatory_Region_JGI_AMD_5WAY_IRNMTN_ /sample_id=Regulatory_Region_JGI_AMD_5WAY_IRNMTN_TRACE_SMPL_20020301 /site_id=Regulatory_Region_JGI_AMD_5WAY_IRNMTN /length=890;"13 3 CGG;15 3 TTA;23 3 GCC;23 3 TCA;23 3 TCT;27 3 CAG;28 4 GCGG;32 3 CAG;7 3 G…
>Regulatory_Region_JGI_AMD_UBA_IRNMTN_READ_1569730453 /accession=BGUC33203.b /library_id=LIB_Regulatory_Region_JGI_AMD_UBA_IRNMTN_20050601 /sample_id=Regulatory_Region_JGI_AMD_UBA_IRNMTN_TRACE_SMPL_20050601 /site_id=Regulatory_Region_JGI_AMD_UBA_IRNMTN /length=957;"11 3 TCA;12 3 AGG;20 3 TCT;30 3 ATT;30 3 CCA;"
>Regulatory_Region_JGI_AMD_5WAY_IRNMTN_READ_1704638193 /accession=XYD9859.x1 /library_id=LIB_Regulatory_Region_JGI_AMD_5WAY_IRNMTN_20020301 /template_id=Regulatory_Region_JGI_AMD_5WAY_IRNMTN_ /sample_id=Regulatory_Region_JGI_AMD_5WAY_IRNMTN_TRACE_SMPL_20020301 /site_id=Regulatory_Region_JGI_AMD_5WAY_IRNMTN /length=1120;"16 3 TCA;19 3 AAG;23 3 TGA;24 3 AAG;25 3 ATT;25 3 CAA;28 3 TAA;29 3 AAG;29 3 …
>Regulatory_Region_JGI_AMD_UBA_IRNMTN_READ_1569744056 /accession=BGUC40042.x /library_id=LIB_Regulatory_Region_JGI_AMD_UBA_IRNMTN_20050601 /sample_id=Regulatory_Region_JGI_AMD_UBA_IRNMTN_TRACE_SMPL_20050601 /site_id=Regulatory_Region_JGI_AMD_UBA_IRNMTN /length=1214;"12 3 TCT;16 3 TGG;21 3 CAT;22 3 TGG;29 3 CCA;29 3 GCA;30 3 CAT;32 3 GCC;34 3 CCA;34 3 TGG;7 3 CCG;8 3 CCT;9 4 GTCC;"
>Regulatory_Region_JGI_AMD_5WAY_IRNMTN_READ_1541033853 /accession=XYG57658.b /library_id=LIB_Regulatory_Region_JGI_AMD_5WAY_IRNMTN_20020301 /template_id=Regulatory_Region_JGI_AMD_5WAY_IRNMTN_ /sample_id=Regulatory_Region_JGI_AMD_5WAY_IRNMTN_TRACE_SMPL_20020301 /site_id=Regulatory_Region_JGI_AMD_5WAY_IRNMTN /length=1233;"13 3 TCA;14 3 ATT;15 3 TTA;25 3 ATG;31 3 GCC;"
>Regulatory_Region_JGI_AMD_UBA_IRNMTN_READ_1569677073 /accession=BGUC6060.b1 /library_id=LIB_Regulatory_Region_JGI_AMD_UBA_IRNMTN_20050601 /sample_id=Regulatory_Region_JGI_AMD_UBA_IRNMTN_TRACE_SMPL_20050601 /site_id=Regulatory_Region_JGI_AMD_UBA_IRNMTN /length=1000;"12 3 CAG;14 5 GCAGC;15 3 TGG;16 3 ATG;20 3 CCG;21 3 GAT;21 3 TGC;22 3 AAT;25 3 CAG;29 3 GCA;32 3 CCA;35 3 CCT;7 3 CTC;9 3 TCA;"
>Regulatory_Region_JGI_AMD_5WAY_IRNMTN_READ_1704649304 /accession=XYD13383.y /library_id=LIB_Regulatory_Region_JGI_AMD_5WAY_IRNMTN_20020301 /template_id=Regulatory_Region_JGI_AMD_5WAY_IRNMTN_ /sample_id=Regulatory_Region_JGI_AMD_5WAY_IRNMTN_TRACE_SMPL_20020301 /site_id=Regulatory_Region_JGI_AMD_5WAY_IRNMTN /length=1229;"11 3 AGG;11 3 CCA;12 3 CAG;12 3 TCT;13 3 TAA;13 3 TTA;15 3 CCA;16 3 ATA;16 3 …
>Regulatory_Region_JGI_AMD_5WAY_IRNMTN_READ_1540910828 /accession=XYG22679.b /library_id=LIB_Regulatory_Region_JGI_AMD_5WAY_IRNMTN_20020301 /template_id=Regulatory_Region_JGI_AMD_5WAY_IRNMTN_ /sample_id=Regulatory_Region_JGI_AMD_5WAY_IRNMTN_TRACE_SMPL_20020301 /site_id=Regulatory_Region_JGI_AMD_5WAY_IRNMTN /length=1131;"15 3 TTA;16 3 TCT;28 3 TAA;31 3 TTA;36 3 AAT;"
>Regulatory_Region_JGI_AMD_5WAY_IRNMTN_READ_1541013148 /accession=XYG53966.g /library_id=LIB_Regulatory_Region_JGI_AMD_5WAY_IRNMTN_20020301 /template_id=Regulatory_Region_JGI_AMD_5WAY_IRNMTN_ /sample_id=Regulatory_Region_JGI_AMD_5WAY_IRNMTN_TRACE_SMPL_20020301 /site_id=Regulatory_Region_JGI_AMD_5WAY_IRNMTN /length=1213;"11 3 CAT;12 3 CCT;14 3 CCA;15 3 CTC;20 3 TAA;26 5 AAAAG;36 3 ATG;36 3 CCT;36 …
>Regulatory_Region_JGI_AMD_UBA_IRNMTN_READ_1569732189 /accession=BGUC34072.y /library_id=LIB_Regulatory_Region_JGI_AMD_UBA_IRNMTN_20050601 /sample_id=Regulatory_Region_JGI_AMD_UBA_IRNMTN_TRACE_SMPL_20050601 /site_id=Regulatory_Region_JGI_AMD_UBA_IRNMTN /length=1202;"10 4 GGCC;14 3 CGG;16 3 CTG;17 3 CAA;22 3 CCT;29 3 GGC;36 3 CCG;6 3 ATC;"
>Regulatory_Region_JGI_AMD_5WAY_IRNMTN_READ_1541032988 /accession=XYG63343.g /library_id=LIB_Regulatory_Region_JGI_AMD_5WAY_IRNMTN_20020301 /template_id=Regulatory_Region_JGI_AMD_5WAY_IRNMTN_ /sample_id=Regulatory_Region_JGI_AMD_5WAY_IRNMTN_TRACE_SMPL_20020301 /site_id=Regulatory_Region_JGI_AMD_5WAY_IRNMTN /length=1221;"11 3 ATT;11 3 CCT;13 3 TAA;15 3 CCA;18 3 ATT;19 3 ATG;23 3 GAT;36 3 GAG;7 3 G…
>Regulatory_Region_JGI_AMD_5WAY_IRNMTN_READ_1540907173 /accession=XYG22862.b /library_id=LIB_Regulatory_Region_JGI_AMD_5WAY_IRNMTN_20020301 /template_id=Regulatory_Region_JGI_AMD_5WAY_IRNMTN_ /sample_id=Regulatory_Region_JGI_AMD_5WAY_IRNMTN_TRACE_SMPL_20020301 /site_id=Regulatory_Region_JGI_AMD_5WAY_IRNMTN /length=1133;"10 3 GGT;12 3 TGT;13 3 AGA;13 4 CACC;13 4 GAGA;14 3 CCA;15 3 CGG;19 3 CAC;19 …
>Regulatory_Region_JGI_AMD_UBA_IRNMTN_READ_1569759123 /accession=BGUC47997.x /library_id=LIB_Regulatory_Region_JGI_AMD_UBA_IRNMTN_20050601 /sample_id=Regulatory_Region_JGI_AMD_UBA_IRNMTN_TRACE_SMPL_20050601 /site_id=Regulatory_Region_JGI_AMD_UBA_IRNMTN /length=1151;"12 3 TCT;13 3 TCT;15 3 CTC;15 5 GCAGC;19 4 GCAG;23 3 TCT;24 3 CAG;34 3 GAG;36 3 CAG;36 3 CCA;7 3 GGC;"
>Regulatory_Region_JGI_AMD_UBA_IRNMTN_READ_1569703735 /accession=BGUC19803.g /library_id=LIB_Regulatory_Region_JGI_AMD_UBA_IRNMTN_20050601 /sample_id=Regulatory_Region_JGI_AMD_UBA_IRNMTN_TRACE_SMPL_20050601 /site_id=Regulatory_Region_JGI_AMD_UBA_IRNMTN /length=1000;"14 3 TTA;15 3 CAG;17 3 CTG;21 3 TCA;24 3 TGG;26 3 TTA;27 3 CTG;29 3 GCC;35 3 TGA;"
>Regulatory_Region_JGI_AMD_UBA_IRNMTN_READ_1569825317 /accession=BGUC56504.g /library_id=LIB_Regulatory_Region_JGI_AMD_UBA_IRNMTN_20050601 /sample_id=Regulatory_Region_JGI_AMD_UBA_IRNMTN_TRACE_SMPL_20050601 /site_id=Regulatory_Region_JGI_AMD_UBA_IRNMTN /length=972;"13 3 TTG;17 3 AGA;17 3 TTA;20 3 AGA;20 3 CCT;20 3 TGA;23 3 GCC;24 3 AAG;24 3 TGG;30 3 ATT;31 3 ATT;31 3 TCG;34 3 ATC;8 3 CGG;"
>Regulatory_Region_JGI_AMD_UBA_IRNMTN_READ_1569825339 /accession=BGUC56515.g /library_id=LIB_Regulatory_Region_JGI_AMD_UBA_IRNMTN_20050601 /sample_id=Regulatory_Region_JGI_AMD_UBA_IRNMTN_TRACE_SMPL_20050601 /site_id=Regulatory_Region_JGI_AMD_UBA_IRNMTN /length=953;"10 3 GGT;22 3 CTG;23 3 CCT;24 3 ATG;25 3 CAG;27 3 CAG;29 3 TCT;32 3 AGG;"
>Regulatory_Region_JGI_AMD_UBA_IRNMTN_READ_1569315219 /accession=BGUC70235.y /library_id=LIB_Regulatory_Region_JGI_AMD_UBA_IRNMTN_20050601 /sample_id=Regulatory_Region_JGI_AMD_UBA_IRNMTN_TRACE_SMPL_20050601 /site_id=Regulatory_Region_JGI_AMD_UBA_IRNMTN /length=1115;"10 3 TTA;11 3 ATT;12 3 AGG;16 3 CTT;21 3 CCG;22 3 CTG;22 3 TCA;25 3 GCC;29 3 AAG;29 3 TGG;7 3 GGC;"
>Regulatory_Region_JGI_AMD_5WAY_IRNMTN_READ_1704680617 /accession=XYD27541.x /library_id=LIB_Regulatory_Region_JGI_AMD_5WAY_IRNMTN_20020301 /template_id=Regulatory_Region_JGI_AMD_5WAY_IRNMTN_ /sample_id=Regulatory_Region_JGI_AMD_5WAY_IRNMTN_TRACE_SMPL_20020301 /site_id=Regulatory_Region_JGI_AMD_5WAY_IRNMTN /length=1127;"14 3 CTC;18 3 CTG;21 3 GAG;28 3 ATT;29 3 CCA;36 3 TGG;"
>Regulatory_Region_JGI_AMD_5WAY_IRNMTN_READ_1540946692 /accession=XYG42319.b /library_id=LIB_Regulatory_Region_JGI_AMD_5WAY_IRNMTN_20020301 /template_id=Regulatory_Region_JGI_AMD_5WAY_IRNMTN_ /sample_id=Regulatory_Region_JGI_AMD_5WAY_IRNMTN_TRACE_SMPL_20020301 /site_id=Regulatory_Region_JGI_AMD_5WAY_IRNMTN /length=1134;"14 3 TAA;17 3 TAA;18 3 ATT;19 3 AGA;20 3 CCA;29 3 TTA;33 3 CCA;7 3 ATT;"
>Regulatory_Region_JGI_AMD_UBA_IRNMTN_READ_1569310225 /accession=BGUC67725.x /library_id=LIB_Regulatory_Region_JGI_AMD_UBA_IRNMTN_20050601 /sample_id=Regulatory_Region_JGI_AMD_UBA_IRNMTN_TRACE_SMPL_20050601 /site_id=Regulatory_Region_JGI_AMD_UBA_IRNMTN /length=1187;"11 3 CAA;11 3 CAT;12 4 TGCA;14 3 CAG;18 3 ATT;21 3 AAC;21 3 CAT;26 3 AAT;30 3 GTC;30 3 GTT;36 3 ATT;6 3 CAA;7 3 AAT;7 3 CAG;"
>Regulatory_Region_JGI_AMD_5WAY_IRNMTN_READ_1704687966 /accession=XYD23892.y /library_id=LIB_Regulatory_Region_JGI_AMD_5WAY_IRNMTN_20020301 /template_id=Regulatory_Region_JGI_AMD_5WAY_IRNMTN_ /sample_id=Regulatory_Region_JGI_AMD_5WAY_IRNMTN_TRACE_SMPL_20020301 /site_id=Regulatory_Region_JGI_AMD_5WAY_IRNMTN /length=1049;"10 3 TCT;14 3 CCA;16 3 AAG;19 4 AGAT;20 3 AGA;22 3 TTA;33 3 TGG;33 3 TTG;34 3…
>Regulatory_Region_JGI_AMD_UBA_IRNMTN_READ_1569870583 /accession=BGUC64547.y /library_id=LIB_Regulatory_Region_JGI_AMD_UBA_IRNMTN_20050601 /sample_id=Regulatory_Region_JGI_AMD_UBA_IRNMTN_TRACE_SMPL_20050601 /site_id=Regulatory_Region_JGI_AMD_UBA_IRNMTN /length=1091;"10 3 CCG;14 3 CGG;18 3 ATT;19 3 ATG;24 3 CCA;32 3 GCC;35 3 TGA;6 3 ATG;"
>Regulatory_Region_JGI_AMD_UBA_IRNMTN_READ_1569818667 /accession=BGUC53171.g /library_id=LIB_Regulatory_Region_JGI_AMD_UBA_IRNMTN_20050601 /sample_id=Regulatory_Region_JGI_AMD_UBA_IRNMTN_TRACE_SMPL_20050601 /site_id=Regulatory_Region_JGI_AMD_UBA_IRNMTN /length=999;"21 3 CTC;22 3 TGG;27 3 CTC;31 3 CAG;33 3 GCC;34 3 TGG;36 3 GCC;6 3 CGG;"
>Regulatory_Region_JGI_AMD_5WAY_IRNMTN_READ_1540746062 /accession=XYG72684.g /library_id=LIB_Regulatory_Region_JGI_AMD_5WAY_IRNMTN_20020301 /template_id=Regulatory_Region_JGI_AMD_5WAY_IRNMTN_ /sample_id=Regulatory_Region_JGI_AMD_5WAY_IRNMTN_TRACE_SMPL_20020301 /site_id=Regulatory_Region_JGI_AMD_5WAY_IRNMTN /length=1139;"11 3 ATG;17 4 TCGC;25 3 TCT;25 3 TTA;31 3 AAT;36 3 TTG;"
>Regulatory_Region_JGI_AMD_5WAY_IRNMTN_READ_1704639335 /accession=XYD10756.x /library_id=LIB_Regulatory_Region_JGI_AMD_5WAY_IRNMTN_20020301 /template_id=Regulatory_Region_JGI_AMD_5WAY_IRNMTN_ /sample_id=Regulatory_Region_JGI_AMD_5WAY_IRNMTN_TRACE_SMPL_20020301 /site_id=Regulatory_Region_JGI_AMD_5WAY_IRNMTN /length=1127;"10 3 GAT;10 3 TCA;13 3 TGG;15 3 CGG;20 3 TAA;24 3 AGA;27 3 ATT;27 3 CAG;29 3 …
>Regulatory_Region_JGI_AMD_UBA_IRNMTN_READ_1569741267 /accession=BGUC38636.x /library_id=LIB_Regulatory_Region_JGI_AMD_UBA_IRNMTN_20050601 /sample_id=Regulatory_Region_JGI_AMD_UBA_IRNMTN_TRACE_SMPL_20050601 /site_id=Regulatory_Region_JGI_AMD_UBA_IRNMTN /length=1143;"13 3 CAG;13 3 TCT;14 5 GCAGC;15 3 CGG;15 3 CTG;18 3 CTG;23 3 CCG;31 3 AAC;31 3 AGG;32 3 GGC;36 3 GCC;8 3 CCT;9 3 CAG;"
>Regulatory_Region_JGI_AMD_UBA_IRNMTN_READ_1569685347 /accession=BGUC10980.g /library_id=LIB_Regulatory_Region_JGI_AMD_UBA_IRNMTN_20050601 /sample_id=Regulatory_Region_JGI_AMD_UBA_IRNMTN_TRACE_SMPL_20050601 /site_id=Regulatory_Region_JGI_AMD_UBA_IRNMTN /length=1031;"10 3 TCA;13 4 GAGA;15 4 CGGG;25 3 ATG;25 3 TCT;28 4 CGGA;30 3 AAT;32 3 TCA;33 3 CCT;7 3 GGC;"
>Regulatory_Region_JGI_AMD_UBA_IRNMTN_READ_1569858375 /accession=BGUC58037.b /library_id=LIB_Regulatory_Region_JGI_AMD_UBA_IRNMTN_20050601 /sample_id=Regulatory_Region_JGI_AMD_UBA_IRNMTN_TRACE_SMPL_20050601 /site_id=Regulatory_Region_JGI_AMD_UBA_IRNMTN /length=1018;"10 3 CAA;11 3 ATT;14 3 CAG;21 3 GAG;29 3 TGG;30 3 TTG;34 3 ATG;7 3 TAC;"
>Regulatory_Region_JGI_AMD_5WAY_IRNMTN_READ_1541002009 /accession=XYG57227.g /library_id=LIB_Regulatory_Region_JGI_AMD_5WAY_IRNMTN_20020301 /template_id=Regulatory_Region_JGI_AMD_5WAY_IRNMTN_ /sample_id=Regulatory_Region_JGI_AMD_5WAY_IRNMTN_TRACE_SMPL_20020301 /site_id=Regulatory_Region_JGI_AMD_5WAY_IRNMTN /length=1087;"14 3 ATT;14 3 CCA;17 3 ATC;17 3 CAG;18 3 CCT;21 3 GAT;23 3 ATG;35 3 TTG;8 4 C…
>Regulatory_Region_JGI_AMD_UBA_IRNMTN_READ_1569677199 /accession=BGUC6118.b1 /library_id=LIB_Regulatory_Region_JGI_AMD_UBA_IRNMTN_20050601 /sample_id=Regulatory_Region_JGI_AMD_UBA_IRNMTN_TRACE_SMPL_20050601 /site_id=Regulatory_Region_JGI_AMD_UBA_IRNMTN /length=997;"12 3 CGG;15 3 CTC;17 5 GCCGG;21 3 AAC;24 3 GCC;27 3 TTG;31 3 CCT;6 3 CGA;7 3 GGC;"
>Regulatory_Region_JGI_AMD_UBA_IRNMTN_READ_1569679330 /accession=BGUC7436.g1 /library_id=LIB_Regulatory_Region_JGI_AMD_UBA_IRNMTN_20050601 /sample_id=Regulatory_Region_JGI_AMD_UBA_IRNMTN_TRACE_SMPL_20050601 /site_id=Regulatory_Region_JGI_AMD_UBA_IRNMTN /length=1084;"10 3 TCA;11 3 ATG;13 3 GGC;13 3 TCA;16 3 ATG;28 3 ATT;30 3 TCT;31 3 ATT;9 3 CTT;"
>Regulatory_Region_JGI_AMD_UBA_IRNMTN_READ_1569748141 /accession=BGUC42480.x /library_id=LIB_Regulatory_Region_JGI_AMD_UBA_IRNMTN_20050601 /sample_id=Regulatory_Region_JGI_AMD_UBA_IRNMTN_TRACE_SMPL_20050601 /site_id=Regulatory_Region_JGI_AMD_UBA_IRNMTN /length=1203;"13 3 AAG;16 3 TGG;20 3 CGG;22 3 GTT;24 3 ATT;24 3 CCA;24 3 GCC;30 3 GTC;33 3 ATG;34 4 CAAA;"
>Regulatory_Region_JGI_AMD_UBA_IRNMTN_READ_1569709462 /accession=BGUC22675.b /library_id=LIB_Regulatory_Region_JGI_AMD_UBA_IRNMTN_20050601 /sample_id=Regulatory_Region_JGI_AMD_UBA_IRNMTN_TRACE_SMPL_20050601 /site_id=Regulatory_Region_JGI_AMD_UBA_IRNMTN /length=1102;"13 3 CGG;13 3 TGG;21 3 GAG;22 3 AGG;22 3 CAT;27 3 CTC;30 3 CAG;33 3 GGC;36 3 CCA;"
>Regulatory_Region_JGI_AMD_UBA_IRNMTN_READ_1569318277 /accession=BGUC71774.x /library_id=LIB_Regulatory_Region_JGI_AMD_UBA_IRNMTN_20050601 /sample_id=Regulatory_Region_JGI_AMD_UBA_IRNMTN_TRACE_SMPL_20050601 /site_id=Regulatory_Region_JGI_AMD_UBA_IRNMTN /length=1168;"16 3 CTG;18 3 TTG;20 3 AGA;21 3 AAC;"
>Regulatory_Region_JGI_AMD_5WAY_IRNMTN_READ_1704687791 /accession=XYD24090.x /library_id=LIB_Regulatory_Region_JGI_AMD_5WAY_IRNMTN_20020301 /template_id=Regulatory_Region_JGI_AMD_5WAY_IRNMTN_ /sample_id=Regulatory_Region_JGI_AMD_5WAY_IRNMTN_TRACE_SMPL_20020301 /site_id=Regulatory_Region_JGI_AMD_5WAY_IRNMTN /length=1072;"11 3 CTG;12 3 TTA;13 3 TGA;14 3 CCA;18 3 TTG;25 3 TTA;29 3 ATG;30 3 ATT;31 3 …
>Regulatory_Region_JGI_AMD_5WAY_IRNMTN_READ_1704651653 /accession=XYD15538.x /library_id=LIB_Regulatory_Region_JGI_AMD_5WAY_IRNMTN_20020301 /template_id=Regulatory_Region_JGI_AMD_5WAY_IRNMTN_ /sample_id=Regulatory_Region_JGI_AMD_5WAY_IRNMTN_TRACE_SMPL_20020301 /site_id=Regulatory_Region_JGI_AMD_5WAY_IRNMTN /length=1130;"14 3 CGG;18 3 TTG;23 3 AGG;25 3 CCG;27 3 TTG;31 3 AAG;34 3 TCT;7 3 AAT;7 3 GA…
>Regulatory_Region_JGI_AMD_5WAY_IRNMTN_READ_1541032123 /accession=XYG62957.b /library_id=LIB_Regulatory_Region_JGI_AMD_5WAY_IRNMTN_20020301 /template_id=Regulatory_Region_JGI_AMD_5WAY_IRNMTN_ /sample_id=Regulatory_Region_JGI_AMD_5WAY_IRNMTN_TRACE_SMPL_20020301 /site_id=Regulatory_Region_JGI_AMD_5WAY_IRNMTN /length=1088;"10 3 TCT;15 3 CGG;17 3 CTT;25 3 ATG;28 3 GCC;29 3 GGC;33 3 GCC;7 3 ACA;7 3 CT…
>Regulatory_Region_JGI_AMD_5WAY_IRNMTN_READ_1540937044 /accession=XYG33343.b /library_id=LIB_Regulatory_Region_JGI_AMD_5WAY_IRNMTN_20020301 /template_id=Regulatory_Region_JGI_AMD_5WAY_IRNMTN_ /sample_id=Regulatory_Region_JGI_AMD_5WAY_IRNMTN_TRACE_SMPL_20020301 /site_id=Regulatory_Region_JGI_AMD_5WAY_IRNMTN /length=875;"13 3 CCA;14 3 CCA;19 3 CAA;26 3 TCT;35 3 GTT;8 3 AAC;"
>Regulatory_Region_JGI_AMD_UBA_IRNMTN_READ_1569714940 /accession=BGUC25425.g /library_id=LIB_Regulatory_Region_JGI_AMD_UBA_IRNMTN_20050601 /sample_id=Regulatory_Region_JGI_AMD_UBA_IRNMTN_TRACE_SMPL_20050601 /site_id=Regulatory_Region_JGI_AMD_UBA_IRNMTN /length=903;"11 3 AAG;13 3 CAG;14 3 AGG;20 3 AGG;24 3 ATG;25 3 CCT;30 3 CTC;32 3 AGG;32 3 ATT;36 3 CCG;7 3 CCG;9 3 CCG;"
>Regulatory_Region_JGI_AMD_UBA_IRNMTN_READ_1569679300 /accession=BGUC7422.g1 /library_id=LIB_Regulatory_Region_JGI_AMD_UBA_IRNMTN_20050601 /sample_id=Regulatory_Region_JGI_AMD_UBA_IRNMTN_TRACE_SMPL_20050601 /site_id=Regulatory_Region_JGI_AMD_UBA_IRNMTN /length=1103;"10 3 TCA;11 3 ATT;13 3 CCA;14 3 TAA;16 3 ATA;21 3 TGA;22 3 CAA;24 3 CCG;24 3 GCC;29 3 TCT;31 3 CAG;"
>Regulatory_Region_JGI_AMD_UBA_IRNMTN_READ_1569745901 /accession=BGUC40970.y /library_id=LIB_Regulatory_Region_JGI_AMD_UBA_IRNMTN_20050601 /sample_id=Regulatory_Region_JGI_AMD_UBA_IRNMTN_TRACE_SMPL_20050601 /site_id=Regulatory_Region_JGI_AMD_UBA_IRNMTN /length=1098;"11 3 CTG;20 3 CAG;21 4 GCTG;28 3 GGC;29 3 CTG;30 3 AAT;30 3 ATT;31 3 CAG;34 3 TAA;36 3 TAA;9 4 ATGC;"
>Regulatory_Region_JGI_AMD_UBA_IRNMTN_READ_1569705232 /accession=BGUC20554.g /library_id=LIB_Regulatory_Region_JGI_AMD_UBA_IRNMTN_20050601 /sample_id=Regulatory_Region_JGI_AMD_UBA_IRNMTN_TRACE_SMPL_20050601 /site_id=Regulatory_Region_JGI_AMD_UBA_IRNMTN /length=1068;"11 3 CGG;17 3 CAT;18 3 CTG;21 3 ATT;24 3 AAG;24 3 ATG;29 3 CCT;32 3 GGC;"
>Regulatory_Region_JGI_AMD_5WAY_IRNMTN_READ_1541002852 /accession=XYG54230.b /library_id=LIB_Regulatory_Region_JGI_AMD_5WAY_IRNMTN_20020301 /template_id=Regulatory_Region_JGI_AMD_5WAY_IRNMTN_ /sample_id=Regulatory_Region_JGI_AMD_5WAY_IRNMTN_TRACE_SMPL_20020301 /site_id=Regulatory_Region_JGI_AMD_5WAY_IRNMTN /length=1087;"17 3 TAA;19 3 TAA;21 3 GAT;21 3 GTT;22 3 CAG;24 3 CAT;25 3 TTA;30 3 ATG;31 3 …
>Regulatory_Region_JGI_AMD_5WAY_IRNMTN_READ_1704637842 /accession=XYD9472.y1 /library_id=LIB_Regulatory_Region_JGI_AMD_5WAY_IRNMTN_20020301 /template_id=Regulatory_Region_JGI_AMD_5WAY_IRNMTN_ /sample_id=Regulatory_Region_JGI_AMD_5WAY_IRNMTN_TRACE_SMPL_20020301 /site_id=Regulatory_Region_JGI_AMD_5WAY_IRNMTN /length=1129;"10 3 AGA;14 3 ATA;17 3 ATT;18 3 CTG;23 3 ATG;24 3 TTA;27 3 CTG;31 3 AAC;31 3 …
>Regulatory_Region_JGI_AMD_UBA_IRNMTN_READ_1569747833 /accession=BGUC42325.x /library_id=LIB_Regulatory_Region_JGI_AMD_UBA_IRNMTN_20050601 /sample_id=Regulatory_Region_JGI_AMD_UBA_IRNMTN_TRACE_SMPL_20050601 /site_id=Regulatory_Region_JGI_AMD_UBA_IRNMTN /length=1211;"13 3 CGG;17 3 CTG;22 3 CCG;25 3 GGC;31 3 CAG;32 3 CGA;7 3 CCC;"
>Regulatory_Region_JGI_AMD_5WAY_IRNMTN_READ_1541031619 /accession=XYG62645.g /library_id=LIB_Regulatory_Region_JGI_AMD_5WAY_IRNMTN_20020301 /template_id=Regulatory_Region_JGI_AMD_5WAY_IRNMTN_ /sample_id=Regulatory_Region_JGI_AMD_5WAY_IRNMTN_TRACE_SMPL_20020301 /site_id=Regulatory_Region_JGI_AMD_5WAY_IRNMTN /length=1101;"14 3 GAT;21 3 CTC;28 3 AAG;28 3 CAA;29 3 ATT;31 3 AGG;31 3 GTT;33 3 CAG;35 3 …
>Regulatory_Region_JGI_AMD_5WAY_IRNMTN_READ_1540924607 /accession=XYG24170.b /library_id=LIB_Regulatory_Region_JGI_AMD_5WAY_IRNMTN_20020301 /template_id=Regulatory_Region_JGI_AMD_5WAY_IRNMTN_ /sample_id=Regulatory_Region_JGI_AMD_5WAY_IRNMTN_TRACE_SMPL_20020301 /site_id=Regulatory_Region_JGI_AMD_5WAY_IRNMTN /length=915;"11 3 TGG;16 3 TTA;23 3 TTA;31 3 TAA;33 3 ATT;34 3 ATG;35 3 TAA;36 3 ATG;6 3 AC…
>Regulatory_Region_JGI_AMD_5WAY_IRNMTN_READ_1704634677 /accession=XYD7003.b1 /library_id=LIB_Regulatory_Region_JGI_AMD_5WAY_IRNMTN_20020301 /template_id=Regulatory_Region_JGI_AMD_5WAY_IRNMTN_ /sample_id=Regulatory_Region_JGI_AMD_5WAY_IRNMTN_TRACE_SMPL_20020301 /site_id=Regulatory_Region_JGI_AMD_5WAY_IRNMTN /length=828;"11 3 CGG;18 5 TGCAG;19 3 AAG;21 3 ATT;23 3 CTG;23 3 GTT;25 3 ATT;28 3 AAG;28 3…
>Regulatory_Region_JGI_AMD_UBA_IRNMTN_READ_1569717848 /accession=BGUC26887.g /library_id=LIB_Regulatory_Region_JGI_AMD_UBA_IRNMTN_20050601 /sample_id=Regulatory_Region_JGI_AMD_UBA_IRNMTN_TRACE_SMPL_20050601 /site_id=Regulatory_Region_JGI_AMD_UBA_IRNMTN /length=969;"12 3 CGG;15 3 TGA;16 3 TGA;19 3 TCA;21 3 TGA;22 3 CAA;24 3 CTG;24 5 TCACG;25 3 AAT;26 3 TCT;29 3 AAG;30 3 AGG;30 3 CAT;36 3 CTG;7 3 C…
>Regulatory_Region_JGI_AMD_5WAY_IRNMTN_READ_1704653416 /accession=XYD16476.y /library_id=LIB_Regulatory_Region_JGI_AMD_5WAY_IRNMTN_20020301 /template_id=Regulatory_Region_JGI_AMD_5WAY_IRNMTN_ /sample_id=Regulatory_Region_JGI_AMD_5WAY_IRNMTN_TRACE_SMPL_20020301 /site_id=Regulatory_Region_JGI_AMD_5WAY_IRNMTN /length=1109;"11 3 CAT;14 3 ATT;20 3 ATG;22 3 CAG;23 3 CCT;24 3 CCA;29 3 TTA;32 3 TAA;32 3 …
>Regulatory_Region_JGI_AMD_UBA_IRNMTN_READ_1569723734 /accession=BGUC29840.x /library_id=LIB_Regulatory_Region_JGI_AMD_UBA_IRNMTN_20050601 /sample_id=Regulatory_Region_JGI_AMD_UBA_IRNMTN_TRACE_SMPL_20050601 /site_id=Regulatory_Region_JGI_AMD_UBA_IRNMTN /length=1142;"11 3 AAG;13 3 TCT;20 3 TGG;21 3 TCA;25 3 ATG;27 3 CAA;29 3 CCT;31 3 TGG;32 3 CAG;34 3 GTT;36 3 CAG;9 3 CTT;"
>Regulatory_Region_JGI_AMD_5WAY_IRNMTN_READ_1704641122 /accession=XYD12015.x /library_id=LIB_Regulatory_Region_JGI_AMD_5WAY_IRNMTN_20020301 /template_id=Regulatory_Region_JGI_AMD_5WAY_IRNMTN_ /sample_id=Regulatory_Region_JGI_AMD_5WAY_IRNMTN_TRACE_SMPL_20020301 /site_id=Regulatory_Region_JGI_AMD_5WAY_IRNMTN /length=1096;"12 3 TTA;13 3 CCA;14 5 GCAGC;17 3 ATT;18 3 ATT;20 3 CCT;24 3 ATT;27 3 ATT;30 …
>Regulatory_Region_JGI_AMD_UBA_IRNMTN_READ_1569684920 /accession=BGUC10766.b /library_id=LIB_Regulatory_Region_JGI_AMD_UBA_IRNMTN_20050601 /sample_id=Regulatory_Region_JGI_AMD_UBA_IRNMTN_TRACE_SMPL_20050601 /site_id=Regulatory_Region_JGI_AMD_UBA_IRNMTN /length=1058;"15 3 ATA;16 3 AAG;17 3 CAA;17 3 TCA;18 3 TTG;21 3 GAG;26 3 GCC;29 3 ATG;29 3 GCC;36 3 GAG;9 3 TCT;"
>Regulatory_Region_JGI_AMD_5WAY_IRNMTN_READ_1704688779 /accession=XYD24369.y /library_id=LIB_Regulatory_Region_JGI_AMD_5WAY_IRNMTN_20020301 /template_id=Regulatory_Region_JGI_AMD_5WAY_IRNMTN_ /sample_id=Regulatory_Region_JGI_AMD_5WAY_IRNMTN_TRACE_SMPL_20020301 /site_id=Regulatory_Region_JGI_AMD_5WAY_IRNMTN /length=1001;"14 3 TCT;17 3 ATT;21 3 AAC;21 3 TTA;22 3 CAT;26 3 TTA;28 3 AAT;35 5 AGAAA;36 …
>Regulatory_Region_JGI_AMD_UBA_IRNMTN_READ_1569859135 /accession=BGUC58417.b /library_id=LIB_Regulatory_Region_JGI_AMD_UBA_IRNMTN_20050601 /sample_id=Regulatory_Region_JGI_AMD_UBA_IRNMTN_TRACE_SMPL_20050601 /site_id=Regulatory_Region_JGI_AMD_UBA_IRNMTN /length=1013;"13 3 GGC;15 3 CCA;18 3 CCG;22 3 TGG;23 3 AGG;23 3 GCC;28 3 GGC;31 3 GCC;32 3 GGG;33 3 GGC;34 3 GCC;35 3 TGG;7 3 GCC;7 3 GGC;"
>Regulatory_Region_JGI_AMD_UBA_IRNMTN_READ_1569714598 /accession=BGUC25254.b /library_id=LIB_Regulatory_Region_JGI_AMD_UBA_IRNMTN_20050601 /sample_id=Regulatory_Region_JGI_AMD_UBA_IRNMTN_TRACE_SMPL_20050601 /site_id=Regulatory_Region_JGI_AMD_UBA_IRNMTN /length=940;"10 3 GGT;12 3 TGT;13 4 CACC;13 4 GAGA;15 3 CGG;19 3 CAC;19 5 GGTGA;29 3 AAT;31 4 TTGG;32 4 TCTC;33 3 GAG;37 5 GAAAA;37 5 TTTTC;6 3 CG…
>Regulatory_Region_JGI_AMD_5WAY_IRNMTN_READ_1704684811 /accession=XYD21685.x /library_id=LIB_Regulatory_Region_JGI_AMD_5WAY_IRNMTN_20020301 /template_id=Regulatory_Region_JGI_AMD_5WAY_IRNMTN_ /sample_id=Regulatory_Region_JGI_AMD_5WAY_IRNMTN_TRACE_SMPL_20020301 /site_id=Regulatory_Region_JGI_AMD_5WAY_IRNMTN /length=1059;"11 3 CAA;14 3 ACG;14 3 ATA;17 3 ATT;17 5 TGCAG;20 3 CAG;20 3 CCA;22 3 AAT;24 …
>Regulatory_Region_JGI_AMD_UBA_IRNMTN_READ_1569872769 /accession=BGUC65652.x /library_id=LIB_Regulatory_Region_JGI_AMD_UBA_IRNMTN_20050601 /sample_id=Regulatory_Region_JGI_AMD_UBA_IRNMTN_TRACE_SMPL_20050601 /site_id=Regulatory_Region_JGI_AMD_UBA_IRNMTN /length=1257;"10 3 ATG;11 3 CCT;13 3 TCA;16 3 TTA;17 3 CAA;25 3 ATT;29 3 GCA;30 3 ATG;34 3 TGG;35 3 TTG;"
>Regulatory_Region_JGI_AMD_UBA_IRNMTN_READ_1569685312 /accession=BGUC10963.b /library_id=LIB_Regulatory_Region_JGI_AMD_UBA_IRNMTN_20050601 /sample_id=Regulatory_Region_JGI_AMD_UBA_IRNMTN_TRACE_SMPL_20050601 /site_id=Regulatory_Region_JGI_AMD_UBA_IRNMTN /length=1077;"10 3 GGT;19 3 CGG;20 3 CCT;22 3 AGG;24 3 CAG;24 3 CTG;25 3 GGC;28 3 GCC;33 3 GGC;34 3 GCC;7 3 GAG;9 4 GCCC;"
>Regulatory_Region_JGI_AMD_UBA_IRNMTN_READ_1569755742 /accession=BGUC46300.x /library_id=LIB_Regulatory_Region_JGI_AMD_UBA_IRNMTN_20050601 /sample_id=Regulatory_Region_JGI_AMD_UBA_IRNMTN_TRACE_SMPL_20050601 /site_id=Regulatory_Region_JGI_AMD_UBA_IRNMTN /length=1180;"11 3 CGG;13 3 CGG;15 3 TGG;18 3 CCA;18 3 CCT;29 3 GCC;32 3 GCC;7 3 CCG;"
>Regulatory_Region_JGI_AMD_5WAY_IRNMTN_READ_1704689247 /accession=XYD25258.x /library_id=LIB_Regulatory_Region_JGI_AMD_5WAY_IRNMTN_20020301 /template_id=Regulatory_Region_JGI_AMD_5WAY_IRNMTN_ /sample_id=Regulatory_Region_JGI_AMD_5WAY_IRNMTN_TRACE_SMPL_20020301 /site_id=Regulatory_Region_JGI_AMD_5WAY_IRNMTN /length=1124;"11 3 ATG;12 3 TTA;12 4 TAAA;14 4 ATCT;18 3 TTA;25 3 TTA;29 3 AAT;31 3 TGG;7 3…
>Regulatory_Region_JGI_AMD_UBA_IRNMTN_READ_1569812911 /accession=BGUC49896.b /library_id=LIB_Regulatory_Region_JGI_AMD_UBA_IRNMTN_20050601 /sample_id=Regulatory_Region_JGI_AMD_UBA_IRNMTN_TRACE_SMPL_20050601 /site_id=Regulatory_Region_JGI_AMD_UBA_IRNMTN /length=1004;"10 4 GACA;13 4 ATCT;14 4 GTCA;14 5 CTGCA;18 3 CCT;23 3 CAG;29 4 GTCC;7 3 AAT;"
>Regulatory_Region_JGI_AMD_5WAY_IRNMTN_READ_1541026515 /accession=XYG58597.g /library_id=LIB_Regulatory_Region_JGI_AMD_5WAY_IRNMTN_20020301 /template_id=Regulatory_Region_JGI_AMD_5WAY_IRNMTN_ /sample_id=Regulatory_Region_JGI_AMD_5WAY_IRNMTN_TRACE_SMPL_20020301 /site_id=Regulatory_Region_JGI_AMD_5WAY_IRNMTN /length=1241;"12 3 TTA;13 3 TTA;15 3 TGG;17 3 TCT;19 3 ATT;23 3 TCT;28 3 AGA;28 3 ATT;31 3 …
>Regulatory_Region_JGI_AMD_5WAY_IRNMTN_READ_1704694310 /accession=XYD30665.y /library_id=LIB_Regulatory_Region_JGI_AMD_5WAY_IRNMTN_20020301 /template_id=Regulatory_Region_JGI_AMD_5WAY_IRNMTN_ /sample_id=Regulatory_Region_JGI_AMD_5WAY_IRNMTN_TRACE_SMPL_20020301 /site_id=Regulatory_Region_JGI_AMD_5WAY_IRNMTN /length=1106;"17 3 CAT;20 3 TCT;24 3 AAG;30 3 AAT;32 3 TTA;36 3 ATT;36 3 CCT;8 4 CGAG;9 3 T…
>Regulatory_Region_JGI_AMD_5WAY_IRNMTN_READ_1704677252 /accession=XYD23056.x /library_id=LIB_Regulatory_Region_JGI_AMD_5WAY_IRNMTN_20020301 /template_id=Regulatory_Region_JGI_AMD_5WAY_IRNMTN_ /sample_id=Regulatory_Region_JGI_AMD_5WAY_IRNMTN_TRACE_SMPL_20020301 /site_id=Regulatory_Region_JGI_AMD_5WAY_IRNMTN /length=1045;"13 3 AAG;13 3 TCG;14 3 CTT;19 3 AAG;19 3 ATT;24 3 GCC;27 3 AGG;28 3 TCT;31 3 …
>Regulatory_Region_JGI_AMD_UBA_IRNMTN_READ_1569732820 /accession=BGUC34390.y /library_id=LIB_Regulatory_Region_JGI_AMD_UBA_IRNMTN_20050601 /sample_id=Regulatory_Region_JGI_AMD_UBA_IRNMTN_TRACE_SMPL_20050601 /site_id=Regulatory_Region_JGI_AMD_UBA_IRNMTN /length=951;"11 3 CCG;13 4 CACC;14 3 AGA;14 3 CCT;17 3 CTG;21 3 TGC;26 3 TGG;28 3 AGA;29 3 ATG;32 3 TGG;33 3 AGG;35 3 TGA;"
>Regulatory_Region_JGI_AMD_UBA_IRNMTN_READ_1569699302 /accession=BGUC17979.b /library_id=LIB_Regulatory_Region_JGI_AMD_UBA_IRNMTN_20050601 /sample_id=Regulatory_Region_JGI_AMD_UBA_IRNMTN_TRACE_SMPL_20050601 /site_id=Regulatory_Region_JGI_AMD_UBA_IRNMTN /length=1078;"10 3 TAA;17 3 TCA;17 3 TTA;23 3 AGG;23 3 CTG;24 3 CAG;27 3 ATT;30 3 AAT;35 3 AAT;7 3 CTC;9 3 TCA;"
>Regulatory_Region_JGI_AMD_5WAY_IRNMTN_READ_1540749090 /accession=XYG71392.b /library_id=LIB_Regulatory_Region_JGI_AMD_5WAY_IRNMTN_20020301 /template_id=Regulatory_Region_JGI_AMD_5WAY_IRNMTN_ /sample_id=Regulatory_Region_JGI_AMD_5WAY_IRNMTN_TRACE_SMPL_20020301 /site_id=Regulatory_Region_JGI_AMD_5WAY_IRNMTN /length=1117;"10 3 AGA;12 3 AAG;12 5 TTGTC;13 5 CACCC;15 4 ACCC;20 3 ATG;21 3 AAC;24 4 AACC…
>Regulatory_Region_JGI_AMD_UBA_IRNMTN_READ_1569680223 /accession=BGUC7843.b1 /library_id=LIB_Regulatory_Region_JGI_AMD_UBA_IRNMTN_20050601 /sample_id=Regulatory_Region_JGI_AMD_UBA_IRNMTN_TRACE_SMPL_20050601 /site_id=Regulatory_Region_JGI_AMD_UBA_IRNMTN /length=1016;"13 3 CCA;14 3 ACG;18 3 AGA;27 3 CTC;36 3 ATC;6 3 AAT;9 3 TCA;"
>Regulatory_Region_JGI_AMD_UBA_IRNMTN_READ_1569313893 /accession=BGUC69567.x /library_id=LIB_Regulatory_Region_JGI_AMD_UBA_IRNMTN_20050601 /sample_id=Regulatory_Region_JGI_AMD_UBA_IRNMTN_TRACE_SMPL_20050601 /site_id=Regulatory_Region_JGI_AMD_UBA_IRNMTN /length=1219;"11 3 AGA;13 3 TCG;13 3 TTG;14 3 AGA;15 3 CGG;21 3 CTC;25 3 CTG;31 3 ATT;34 3 GAG;7 3 AAT;"
>Regulatory_Region_JGI_AMD_5WAY_IRNMTN_READ_1704688960 /accession=XYD24563.y /library_id=LIB_Regulatory_Region_JGI_AMD_5WAY_IRNMTN_20020301 /template_id=Regulatory_Region_JGI_AMD_5WAY_IRNMTN_ /sample_id=Regulatory_Region_JGI_AMD_5WAY_IRNMTN_TRACE_SMPL_20020301 /site_id=Regulatory_Region_JGI_AMD_5WAY_IRNMTN /length=972;"15 3 TGG;16 3 TCT;17 3 CAA;18 3 AGG;28 3 AAT;29 3 CAG;31 3 AAC;"
>Regulatory_Region_JGI_AMD_5WAY_IRNMTN_READ_1540955379 /accession=XYG43134.b /library_id=LIB_Regulatory_Region_JGI_AMD_5WAY_IRNMTN_20020301 /template_id=Regulatory_Region_JGI_AMD_5WAY_IRNMTN_ /sample_id=Regulatory_Region_JGI_AMD_5WAY_IRNMTN_TRACE_SMPL_20020301 /site_id=Regulatory_Region_JGI_AMD_5WAY_IRNMTN /length=1169;"14 3 TAA;14 5 CTGCA;19 3 ATG;20 3 TAA;22 3 CAT;22 3 CTG;24 3 ATG;29 3 AAG;33 …
>Regulatory_Region_JGI_AMD_UBA_IRNMTN_READ_1569812273 /accession=BGUC49576.b /library_id=LIB_Regulatory_Region_JGI_AMD_UBA_IRNMTN_20050601 /sample_id=Regulatory_Region_JGI_AMD_UBA_IRNMTN_TRACE_SMPL_20050601 /site_id=Regulatory_Region_JGI_AMD_UBA_IRNMTN /length=1028;"10 3 CCT;11 3 AGG;14 3 CGG;18 3 TAT;18 3 TTA;21 3 AGG;21 3 TTG;25 3 TCT;30 3 CAG;35 3 TTG;36 3 GAG;7 3 ATT;"
>Regulatory_Region_JGI_AMD_UBA_IRNMTN_READ_1569747218 /accession=BGUC42016.g /library_id=LIB_Regulatory_Region_JGI_AMD_UBA_IRNMTN_20050601 /sample_id=Regulatory_Region_JGI_AMD_UBA_IRNMTN_TRACE_SMPL_20050601 /site_id=Regulatory_Region_JGI_AMD_UBA_IRNMTN /length=1027;"16 3 TCA;23 3 GAT;24 3 AGA;31 3 TCG;36 3 TGG;7 3 GAG;7 3 TCG;8 3 CGG;"
>Regulatory_Region_JGI_AMD_5WAY_IRNMTN_READ_1540883891 /accession=XYG5549.y1 /library_id=LIB_Regulatory_Region_JGI_AMD_5WAY_IRNMTN_20020301 /template_id=Regulatory_Region_JGI_AMD_5WAY_IRNMTN_ /sample_id=Regulatory_Region_JGI_AMD_5WAY_IRNMTN_TRACE_SMPL_20020301 /site_id=Regulatory_Region_JGI_AMD_5WAY_IRNMTN /length=975;"11 3 ATT;21 3 GAT;25 3 AAT;25 3 ATT;26 3 AAT;27 3 ATT;28 3 TCA;30 3 ATG;30 3 C…
>Regulatory_Region_JGI_AMD_UBA_IRNMTN_READ_1569871485 /accession=BGUC65002.y /library_id=LIB_Regulatory_Region_JGI_AMD_UBA_IRNMTN_20050601 /sample_id=Regulatory_Region_JGI_AMD_UBA_IRNMTN_TRACE_SMPL_20050601 /site_id=Regulatory_Region_JGI_AMD_UBA_IRNMTN /length=1158;"24 3 CAG;30 3 GTC;32 3 TCA;33 3 ATT;33 3 TCT;34 3 TCT;7 3 GAC;9 3 TAT;"
>Regulatory_Region_JGI_AMD_5WAY_IRNMTN_READ_1540947158 /accession=XYG42017.b /library_id=LIB_Regulatory_Region_JGI_AMD_5WAY_IRNMTN_20020301 /template_id=Regulatory_Region_JGI_AMD_5WAY_IRNMTN_ /sample_id=Regulatory_Region_JGI_AMD_5WAY_IRNMTN_TRACE_SMPL_20020301 /site_id=Regulatory_Region_JGI_AMD_5WAY_IRNMTN /length=1144;"10 3 TCT;13 3 AGA;13 3 TCG;14 3 ACG;14 3 ATT;19 3 CAA;20 3 TTG;23 3 AGG;24 3 …
>Regulatory_Region_JGI_AMD_UBA_IRNMTN_READ_1569312270 /accession=BGUC68753.x /library_id=LIB_Regulatory_Region_JGI_AMD_UBA_IRNMTN_20050601 /sample_id=Regulatory_Region_JGI_AMD_UBA_IRNMTN_TRACE_SMPL_20050601 /site_id=Regulatory_Region_JGI_AMD_UBA_IRNMTN /length=1160;"11 3 ATG;18 3 CCA;19 3 CCG;28 3 AAT;29 3 CCA;29 3 GGC;32 3 ATT;32 3 GGC;33 3 CCT;7 3 CCC;"
>Regulatory_Region_JGI_AMD_5WAY_IRNMTN_READ_1704651672 /accession=XYD15558.x /library_id=LIB_Regulatory_Region_JGI_AMD_5WAY_IRNMTN_20020301 /template_id=Regulatory_Region_JGI_AMD_5WAY_IRNMTN_ /sample_id=Regulatory_Region_JGI_AMD_5WAY_IRNMTN_TRACE_SMPL_20020301 /site_id=Regulatory_Region_JGI_AMD_5WAY_IRNMTN /length=1123;"13 3 TCT;15 3 TCA;20 3 ATG;23 3 TGA;23 5 ATTTA;25 3 ATG;28 3 CAA;34 3 ATC;35 …
>Regulatory_Region_JGI_AMD_UBA_IRNMTN_READ_1569749542 /accession=BGUC43188.x /library_id=LIB_Regulatory_Region_JGI_AMD_UBA_IRNMTN_20050601 /sample_id=Regulatory_Region_JGI_AMD_UBA_IRNMTN_TRACE_SMPL_20050601 /site_id=Regulatory_Region_JGI_AMD_UBA_IRNMTN /length=1168;"10 3 CCT;22 3 CAG;24 3 GCC;28 3 TTG;32 3 TGG;35 3 AGG;6 3 CAA;7 3 CAG;9 3 CAT;9 3 CTT;"
>Regulatory_Region_JGI_AMD_5WAY_IRNMTN_READ_1540958159 /accession=XYG39578.g /library_id=LIB_Regulatory_Region_JGI_AMD_5WAY_IRNMTN_20020301 /template_id=Regulatory_Region_JGI_AMD_5WAY_IRNMTN_ /sample_id=Regulatory_Region_JGI_AMD_5WAY_IRNMTN_TRACE_SMPL_20020301 /site_id=Regulatory_Region_JGI_AMD_5WAY_IRNMTN /length=1111;"11 3 ATT;15 3 CAG;16 3 ATA;16 3 ATG;18 3 AGA;19 3 ATT;21 3 TGG;23 3 TTA;31 3 …
>Regulatory_Region_JGI_AMD_5WAY_IRNMTN_READ_1704629824 /accession=XYD3173.b1 /library_id=LIB_Regulatory_Region_JGI_AMD_5WAY_IRNMTN_20020301 /template_id=Regulatory_Region_JGI_AMD_5WAY_IRNMTN_ /sample_id=Regulatory_Region_JGI_AMD_5WAY_IRNMTN_TRACE_SMPL_20020301 /site_id=Regulatory_Region_JGI_AMD_5WAY_IRNMTN /length=819;"11 3 AGA;14 3 CAG;15 4 AATG;17 3 TCT;18 3 ATT;21 3 AGA;24 3 ATT;25 3 AGA;25 3 …
>Regulatory_Region_JGI_AMD_5WAY_IRNMTN_READ_1540954271 /accession=XYG44618.g /library_id=LIB_Regulatory_Region_JGI_AMD_5WAY_IRNMTN_20020301 /template_id=Regulatory_Region_JGI_AMD_5WAY_IRNMTN_ /sample_id=Regulatory_Region_JGI_AMD_5WAY_IRNMTN_TRACE_SMPL_20020301 /site_id=Regulatory_Region_JGI_AMD_5WAY_IRNMTN /length=1269;"21 3 AGG;23 3 ATG;23 3 GCC;25 3 AGA;25 3 CCG;7 3 CCA;"
>Regulatory_Region_JGI_AMD_5WAY_IRNMTN_READ_1704682743 /accession=XYD28469.x /library_id=LIB_Regulatory_Region_JGI_AMD_5WAY_IRNMTN_20020301 /template_id=Regulatory_Region_JGI_AMD_5WAY_IRNMTN_ /sample_id=Regulatory_Region_JGI_AMD_5WAY_IRNMTN_TRACE_SMPL_20020301 /site_id=Regulatory_Region_JGI_AMD_5WAY_IRNMTN /length=1079;"12 3 TTA;13 3 AAG;18 3 CCA;18 3 TAT;19 3 TAA;24 3 ATT;26 3 GTT;27 3 ATT;28 3 …
>Regulatory_Region_JGI_AMD_5WAY_IRNMTN_READ_1704686158 /accession=XYD22353.x /library_id=LIB_Regulatory_Region_JGI_AMD_5WAY_IRNMTN_20020301 /template_id=Regulatory_Region_JGI_AMD_5WAY_IRNMTN_ /sample_id=Regulatory_Region_JGI_AMD_5WAY_IRNMTN_TRACE_SMPL_20020301 /site_id=Regulatory_Region_JGI_AMD_5WAY_IRNMTN /length=1098;"12 3 CAG;13 3 TCA;14 3 AGA;23 3 TCT;26 3 TTA;34 3 ATT;36 3 CAA;36 3 CAG;8 3 C…
>Regulatory_Region_JGI_AMD_5WAY_IRNMTN_READ_1540750823 /accession=XYG70149.g /library_id=LIB_Regulatory_Region_JGI_AMD_5WAY_IRNMTN_20020301 /template_id=Regulatory_Region_JGI_AMD_5WAY_IRNMTN_ /sample_id=Regulatory_Region_JGI_AMD_5WAY_IRNMTN_TRACE_SMPL_20020301 /site_id=Regulatory_Region_JGI_AMD_5WAY_IRNMTN /length=1099;"12 3 AAG;13 3 AGG;13 3 TTG;15 3 CTG;16 3 AGG;19 3 AAG;20 3 TAA;21 3 CTC;26 3 …
>Regulatory_Region_JGI_AMD_UBA_IRNMTN_READ_1569822926 /accession=BGUC55307.g /library_id=LIB_Regulatory_Region_JGI_AMD_UBA_IRNMTN_20050601 /sample_id=Regulatory_Region_JGI_AMD_UBA_IRNMTN_TRACE_SMPL_20050601 /site_id=Regulatory_Region_JGI_AMD_UBA_IRNMTN /length=989;"14 3 CGG;16 3 AAG;16 3 TCA;18 3 CAA;21 3 GAG;29 3 CAG;31 3 CAG;33 3 TCT;8 3 GAT;9 3 CTG;"
>Regulatory_Region_JGI_AMD_UBA_IRNMTN_READ_1569680523 /accession=BGUC7980.b1 /library_id=LIB_Regulatory_Region_JGI_AMD_UBA_IRNMTN_20050601 /sample_id=Regulatory_Region_JGI_AMD_UBA_IRNMTN_TRACE_SMPL_20050601 /site_id=Regulatory_Region_JGI_AMD_UBA_IRNMTN /length=1042;"12 3 AGG;14 5 CTGCA;18 3 GAT;21 3 AAC;24 3 AAG;25 3 AAT;30 3 TGA;"
>Regulatory_Region_JGI_AMD_UBA_IRNMTN_READ_1569680865 /accession=BGUC8137.g2 /library_id=LIB_Regulatory_Region_JGI_AMD_UBA_IRNMTN_20050601 /sample_id=Regulatory_Region_JGI_AMD_UBA_IRNMTN_TRACE_SMPL_20050601 /site_id=Regulatory_Region_JGI_AMD_UBA_IRNMTN /length=985;"10 4 GGCC;12 3 AAG;12 3 TGG;15 3 CTG;22 3 CTG;23 3 AAC;25 3 GGC;27 3 CTC;31 3 AAC;31 3 CAG;33 3 GCC;8 3 CTT;"
>Regulatory_Region_JGI_AMD_5WAY_IRNMTN_READ_1541007851 /accession=XYG51357.b /library_id=LIB_Regulatory_Region_JGI_AMD_5WAY_IRNMTN_20020301 /template_id=Regulatory_Region_JGI_AMD_5WAY_IRNMTN_ /sample_id=Regulatory_Region_JGI_AMD_5WAY_IRNMTN_TRACE_SMPL_20020301 /site_id=Regulatory_Region_JGI_AMD_5WAY_IRNMTN /length=1209;"13 3 AGA;16 3 TCA;16 3 TGG;18 3 ATT;19 3 CAT;19 3 TCA;20 3 ATG;28 3 AAG;31 3 …
>Regulatory_Region_JGI_AMD_UBA_IRNMTN_READ_1569728787 /accession=BGUC32370.b /library_id=LIB_Regulatory_Region_JGI_AMD_UBA_IRNMTN_20050601 /sample_id=Regulatory_Region_JGI_AMD_UBA_IRNMTN_TRACE_SMPL_20050601 /site_id=Regulatory_Region_JGI_AMD_UBA_IRNMTN /length=998;"13 3 TCA;23 3 CCG;27 3 ATT;30 3 CCA;35 3 GTT;36 3 CTG;38 4 GCGG;6 3 ACC;7 3 CAA;7 3 CAG;7 3 CCG;7 3 GAG;7 3 TCG;8 4 CCTG;"
>Regulatory_Region_JGI_AMD_5WAY_IRNMTN_READ_1704640482 /accession=XYD11526.x /library_id=LIB_Regulatory_Region_JGI_AMD_5WAY_IRNMTN_20020301 /template_id=Regulatory_Region_JGI_AMD_5WAY_IRNMTN_ /sample_id=Regulatory_Region_JGI_AMD_5WAY_IRNMTN_TRACE_SMPL_20020301 /site_id=Regulatory_Region_JGI_AMD_5WAY_IRNMTN /length=1165;"11 3 AGG;15 3 ATA;16 3 CTT;16 5 AATAT;26 3 TTG;28 3 ATT;31 3 AAT;32 3 AAG;33 …
>Regulatory_Region_JGI_AMD_5WAY_IRNMTN_READ_1541029021 /accession=XYG66383.b /library_id=LIB_Regulatory_Region_JGI_AMD_5WAY_IRNMTN_20020301 /template_id=Regulatory_Region_JGI_AMD_5WAY_IRNMTN_ /sample_id=Regulatory_Region_JGI_AMD_5WAY_IRNMTN_TRACE_SMPL_20020301 /site_id=Regulatory_Region_JGI_AMD_5WAY_IRNMTN /length=1251;"18 3 CTG;20 3 AGG;22 3 CCT;26 3 AAT;28 3 AGA;29 3 AAT;30 3 TTG;31 3 CCT;32 3 …
>Regulatory_Region_JGI_AMD_5WAY_IRNMTN_READ_1540958232 /accession=XYG39651.g /library_id=LIB_Regulatory_Region_JGI_AMD_5WAY_IRNMTN_20020301 /template_id=Regulatory_Region_JGI_AMD_5WAY_IRNMTN_ /sample_id=Regulatory_Region_JGI_AMD_5WAY_IRNMTN_TRACE_SMPL_20020301 /site_id=Regulatory_Region_JGI_AMD_5WAY_IRNMTN /length=1110;"13 3 TTA;14 3 GAT;20 3 TGG;21 3 CAT;23 5 TATAT;26 3 AAT;27 3 ATT;29 3 AAT;29 …
>Regulatory_Region_JGI_AMD_UBA_IRNMTN_READ_1569684183 /accession=BGUC10397.g /library_id=LIB_Regulatory_Region_JGI_AMD_UBA_IRNMTN_20050601 /sample_id=Regulatory_Region_JGI_AMD_UBA_IRNMTN_TRACE_SMPL_20050601 /site_id=Regulatory_Region_JGI_AMD_UBA_IRNMTN /length=1028;"16 3 ATA;17 3 TCT;18 3 AGA;18 3 CAA;20 3 ATG;23 3 ATT;27 3 ATG;28 3 TCA;29 3 AAT;30 3 ATT;30 3 CAT;31 3 GTT;32 3 ATT;33 3 ATT;"
>Regulatory_Region_JGI_AMD_UBA_IRNMTN_READ_1569873787 /accession=BGUC66165.x /library_id=LIB_Regulatory_Region_JGI_AMD_UBA_IRNMTN_20050601 /sample_id=Regulatory_Region_JGI_AMD_UBA_IRNMTN_TRACE_SMPL_20050601 /site_id=Regulatory_Region_JGI_AMD_UBA_IRNMTN /length=1149;"18 3 TAT;19 3 ATT;20 3 AGG;21 3 GAG;30 3 ATG;32 3 CTG;33 3 ATG;34 3 ATC;8 3 TCA;9 3 GAT;"
>Regulatory_Region_JGI_AMD_UBA_IRNMTN_READ_1569691478 /accession=BGUC14056.g /library_id=LIB_Regulatory_Region_JGI_AMD_UBA_IRNMTN_20050601 /sample_id=Regulatory_Region_JGI_AMD_UBA_IRNMTN_TRACE_SMPL_20050601 /site_id=Regulatory_Region_JGI_AMD_UBA_IRNMTN /length=970;"10 3 TCT;11 3 CCA;16 3 ATA;18 3 TAT;19 3 ATT;19 3 TAA;20 3 TCT;25 3 CCT;26 3 TAA;29 3 TTA;31 3 CTG;6 3 CAA;7 3 ATT;"
>Regulatory_Region_JGI_AMD_5WAY_IRNMTN_READ_1704654832 /accession=XYD14596.y /library_id=LIB_Regulatory_Region_JGI_AMD_5WAY_IRNMTN_20020301 /template_id=Regulatory_Region_JGI_AMD_5WAY_IRNMTN_ /sample_id=Regulatory_Region_JGI_AMD_5WAY_IRNMTN_TRACE_SMPL_20020301 /site_id=Regulatory_Region_JGI_AMD_5WAY_IRNMTN /length=1099;"18 3 ATT;21 3 ATT;22 3 CAA;22 4 AGAA;28 3 CAA;29 3 ATT;36 3 AAT;36 3 CCA;8 3 …
>Regulatory_Region_JGI_AMD_5WAY_IRNMTN_READ_1541016534 /accession=XYG53896.b /library_id=LIB_Regulatory_Region_JGI_AMD_5WAY_IRNMTN_20020301 /template_id=Regulatory_Region_JGI_AMD_5WAY_IRNMTN_ /sample_id=Regulatory_Region_JGI_AMD_5WAY_IRNMTN_TRACE_SMPL_20020301 /site_id=Regulatory_Region_JGI_AMD_5WAY_IRNMTN /length=1426;"10 3 CCG;16 3 ATA;18 3 AGG;18 3 TTA;23 3 GTT;24 3 CAT;24 3 CTG;25 3 ATG;36 5 …
>Regulatory_Region_JGI_AMD_5WAY_IRNMTN_READ_1704692623 /accession=XYD29407.y /library_id=LIB_Regulatory_Region_JGI_AMD_5WAY_IRNMTN_20020301 /template_id=Regulatory_Region_JGI_AMD_5WAY_IRNMTN_ /sample_id=Regulatory_Region_JGI_AMD_5WAY_IRNMTN_TRACE_SMPL_20020301 /site_id=Regulatory_Region_JGI_AMD_5WAY_IRNMTN /length=917;"14 3 CTC;16 3 TCA;17 3 CAA;18 3 TAT;19 3 ATT;24 3 CTG;28 3 ATT;29 3 ATT;34 3 A…
>Regulatory_Region_JGI_AMD_5WAY_IRNMTN_READ_1704638243 /accession=XYD9912.x1 /library_id=LIB_Regulatory_Region_JGI_AMD_5WAY_IRNMTN_20020301 /template_id=Regulatory_Region_JGI_AMD_5WAY_IRNMTN_ /sample_id=Regulatory_Region_JGI_AMD_5WAY_IRNMTN_TRACE_SMPL_20020301 /site_id=Regulatory_Region_JGI_AMD_5WAY_IRNMTN /length=1203;"12 3 TCT;18 3 AGA;24 3 AGA;25 3 GGC;31 3 AAC;31 3 GCC;35 3 CCT;8 3 CCT;"
>Regulatory_Region_JGI_AMD_5WAY_IRNMTN_READ_1540948333 /accession=XYG42232.b /library_id=LIB_Regulatory_Region_JGI_AMD_5WAY_IRNMTN_20020301 /template_id=Regulatory_Region_JGI_AMD_5WAY_IRNMTN_ /sample_id=Regulatory_Region_JGI_AMD_5WAY_IRNMTN_TRACE_SMPL_20020301 /site_id=Regulatory_Region_JGI_AMD_5WAY_IRNMTN /length=1331;"11 3 ATG;12 3 AGA;13 3 AGA;13 3 TTA;13 4 ATCT;17 3 CAT;17 3 CTT;18 3 CCA;19 3…
>Regulatory_Region_JGI_AMD_5WAY_IRNMTN_READ_1704627494 /accession=XYD2284.b1 /library_id=LIB_Regulatory_Region_JGI_AMD_5WAY_IRNMTN_20020301 /template_id=Regulatory_Region_JGI_AMD_5WAY_IRNMTN_ /sample_id=Regulatory_Region_JGI_AMD_5WAY_IRNMTN_TRACE_SMPL_20020301 /site_id=Regulatory_Region_JGI_AMD_5WAY_IRNMTN /length=854;"12 4 TGCA;15 3 CAG;16 3 CTG;17 3 CAA;21 3 AGG;21 3 CTT;23 3 CAG;24 3 AGG;29 3 …
>Regulatory_Region_JGI_AMD_5WAY_IRNMTN_READ_1540747036 /accession=XYG68666.g /library_id=LIB_Regulatory_Region_JGI_AMD_5WAY_IRNMTN_20020301 /template_id=Regulatory_Region_JGI_AMD_5WAY_IRNMTN_ /sample_id=Regulatory_Region_JGI_AMD_5WAY_IRNMTN_TRACE_SMPL_20020301 /site_id=Regulatory_Region_JGI_AMD_5WAY_IRNMTN /length=1190;"11 3 CGG;19 3 CCG;21 3 CTT;22 3 TTA;24 3 ATT;25 3 ATT;26 3 TTA;32 3 TAA;33 3 …
>Regulatory_Region_JGI_AMD_UBA_IRNMTN_READ_1569741169 /accession=BGUC38586.x /library_id=LIB_Regulatory_Region_JGI_AMD_UBA_IRNMTN_20050601 /sample_id=Regulatory_Region_JGI_AMD_UBA_IRNMTN_TRACE_SMPL_20050601 /site_id=Regulatory_Region_JGI_AMD_UBA_IRNMTN /length=1161;"10 4 GGCC;13 3 CGG;13 3 GGC;22 3 TGG;24 3 TGG;28 3 GGC;29 3 GCC;33 3 AGG;36 3 CAG;"
>Regulatory_Region_JGI_AMD_5WAY_IRNMTN_READ_1704631016 /accession=XYD4016.b1 /library_id=LIB_Regulatory_Region_JGI_AMD_5WAY_IRNMTN_20020301 /template_id=Regulatory_Region_JGI_AMD_5WAY_IRNMTN_ /sample_id=Regulatory_Region_JGI_AMD_5WAY_IRNMTN_TRACE_SMPL_20020301 /site_id=Regulatory_Region_JGI_AMD_5WAY_IRNMTN /length=820;"10 3 AGA;14 3 TCT;18 3 TTA;22 3 TCA;25 3 ATT;26 3 AAT;32 3 TAA;34 3 AAT;6 3 AA…
>Regulatory_Region_JGI_AMD_5WAY_IRNMTN_READ_1541026187 /accession=XYG65469.b /library_id=LIB_Regulatory_Region_JGI_AMD_5WAY_IRNMTN_20020301 /template_id=Regulatory_Region_JGI_AMD_5WAY_IRNMTN_ /sample_id=Regulatory_Region_JGI_AMD_5WAY_IRNMTN_TRACE_SMPL_20020301 /site_id=Regulatory_Region_JGI_AMD_5WAY_IRNMTN /length=1057;"11 3 AGA;18 3 CCG;23 3 CCT;25 3 AGA;27 3 AGG;32 3 GCC;33 3 TGG;7 3 CCC;"
>Regulatory_Region_JGI_AMD_UBA_IRNMTN_READ_1569752697 /accession=BGUC44774.g /library_id=LIB_Regulatory_Region_JGI_AMD_UBA_IRNMTN_20050601 /sample_id=Regulatory_Region_JGI_AMD_UBA_IRNMTN_TRACE_SMPL_20050601 /site_id=Regulatory_Region_JGI_AMD_UBA_IRNMTN /length=996;"11 3 AGA;12 3 TCT;12 3 TGT;15 3 AGG;15 3 CTC;23 3 CCG;24 3 CCG;29 3 CAG;30 3 AAG;31 3 GTT;9 3 AGG;"
>Regulatory_Region_JGI_AMD_5WAY_IRNMTN_READ_1704675622 /accession=XYD20972.x /library_id=LIB_Regulatory_Region_JGI_AMD_5WAY_IRNMTN_20020301 /template_id=Regulatory_Region_JGI_AMD_5WAY_IRNMTN_ /sample_id=Regulatory_Region_JGI_AMD_5WAY_IRNMTN_TRACE_SMPL_20020301 /site_id=Regulatory_Region_JGI_AMD_5WAY_IRNMTN /length=985;"11 3 CGG;15 3 ATG;27 3 CTC;33 3 GCC;36 3 CAG;7 3 GCC;"
>Regulatory_Region_JGI_AMD_5WAY_IRNMTN_READ_1704690112 /accession=XYD25416.y /library_id=LIB_Regulatory_Region_JGI_AMD_5WAY_IRNMTN_20020301 /template_id=Regulatory_Region_JGI_AMD_5WAY_IRNMTN_ /sample_id=Regulatory_Region_JGI_AMD_5WAY_IRNMTN_TRACE_SMPL_20020301 /site_id=Regulatory_Region_JGI_AMD_5WAY_IRNMTN /length=1108;"13 3 TGA;14 3 TTA;15 3 TCA;16 3 ATG;21 3 TTA;22 3 TAA;25 3 AGA;31 3 TTA;34 3 …
>Regulatory_Region_JGI_AMD_5WAY_IRNMTN_READ_1541015075 /accession=XYG52341.g /library_id=LIB_Regulatory_Region_JGI_AMD_5WAY_IRNMTN_20020301 /template_id=Regulatory_Region_JGI_AMD_5WAY_IRNMTN_ /sample_id=Regulatory_Region_JGI_AMD_5WAY_IRNMTN_TRACE_SMPL_20020301 /site_id=Regulatory_Region_JGI_AMD_5WAY_IRNMTN /length=1248;"10 3 TCT;14 3 ATA;16 3 CTT;18 3 AGG;18 3 CCT;18 3 GAT;18 3 GTC;21 3 TGG;23 3 …
>Regulatory_Region_JGI_AMD_5WAY_IRNMTN_READ_1704694506 /accession=XYD31289.x /library_id=LIB_Regulatory_Region_JGI_AMD_5WAY_IRNMTN_20020301 /template_id=Regulatory_Region_JGI_AMD_5WAY_IRNMTN_ /sample_id=Regulatory_Region_JGI_AMD_5WAY_IRNMTN_TRACE_SMPL_20020301 /site_id=Regulatory_Region_JGI_AMD_5WAY_IRNMTN /length=1163;"11 3 CAT;14 3 TCT;16 3 TCA;20 3 CCT;21 3 TCA;29 3 TCT;33 3 GAG;34 3 CCA;36 3 …
>Regulatory_Region_JGI_AMD_UBA_IRNMTN_READ_1569691091 /accession=BGUC13861.b /library_id=LIB_Regulatory_Region_JGI_AMD_UBA_IRNMTN_20050601 /sample_id=Regulatory_Region_JGI_AMD_UBA_IRNMTN_TRACE_SMPL_20050601 /site_id=Regulatory_Region_JGI_AMD_UBA_IRNMTN /length=1018;"10 3 GAT;10 3 TCA;17 3 AGA;17 3 TCA;18 3 ATT;18 3 CAA;22 3 TGG;23 3 ATT;23 3 CTG;33 3 ATT;35 3 AAT;6 3 AAT;8 3 TCA;"
>Regulatory_Region_JGI_AMD_5WAY_IRNMTN_READ_1541034576 /accession=XYG60109.b /library_id=LIB_Regulatory_Region_JGI_AMD_5WAY_IRNMTN_20020301 /template_id=Regulatory_Region_JGI_AMD_5WAY_IRNMTN_ /sample_id=Regulatory_Region_JGI_AMD_5WAY_IRNMTN_TRACE_SMPL_20020301 /site_id=Regulatory_Region_JGI_AMD_5WAY_IRNMTN /length=1189;"10 3 AGA;15 5 GATCT;16 5 AAGAT;21 3 CTC;22 3 TCT;24 3 ATT;27 3 ATG;27 3 TTG;2…
>Regulatory_Region_JGI_AMD_5WAY_IRNMTN_READ_1704623834 /accession=XYD1210.g1 /library_id=LIB_Regulatory_Region_JGI_AMD_5WAY_IRNMTN_20020301 /template_id=Regulatory_Region_JGI_AMD_5WAY_IRNMTN_ /sample_id=Regulatory_Region_JGI_AMD_5WAY_IRNMTN_TRACE_SMPL_20020301 /site_id=Regulatory_Region_JGI_AMD_5WAY_IRNMTN /length=862;"10 3 AGA;17 3 TCA;19 3 ATG;21 3 TAA;22 3 CCT;23 3 AAC;24 3 AGG;27 3 TTG;28 3 A…
>Regulatory_Region_JGI_AMD_UBA_IRNMTN_READ_1569686058 /accession=BGUC11336.b /library_id=LIB_Regulatory_Region_JGI_AMD_UBA_IRNMTN_20050601 /sample_id=Regulatory_Region_JGI_AMD_UBA_IRNMTN_TRACE_SMPL_20050601 /site_id=Regulatory_Region_JGI_AMD_UBA_IRNMTN /length=944;"10 3 CCG;21 3 ACC;21 3 TGG;24 3 TGG;25 3 CAG;26 3 AAT;30 3 CAT;31 3 TGG;32 3 GCC;34 3 CCA;35 3 TAA;6 3 ATC;8 3 CGG;"
>Regulatory_Region_JGI_AMD_5WAY_IRNMTN_READ_1540907169 /accession=XYG22858.b /library_id=LIB_Regulatory_Region_JGI_AMD_5WAY_IRNMTN_20020301 /template_id=Regulatory_Region_JGI_AMD_5WAY_IRNMTN_ /sample_id=Regulatory_Region_JGI_AMD_5WAY_IRNMTN_TRACE_SMPL_20020301 /site_id=Regulatory_Region_JGI_AMD_5WAY_IRNMTN /length=1110;"10 3 TCT;12 3 AGG;15 3 ATG;20 3 AGG;21 3 GAG;30 3 ATG;35 3 TGA;7 3 CCC;"
>Regulatory_Region_JGI_AMD_UBA_IRNMTN_READ_1569873230 /accession=BGUC65885.x /library_id=LIB_Regulatory_Region_JGI_AMD_UBA_IRNMTN_20050601 /sample_id=Regulatory_Region_JGI_AMD_UBA_IRNMTN_TRACE_SMPL_20050601 /site_id=Regulatory_Region_JGI_AMD_UBA_IRNMTN /length=1231;"12 3 TGG;20 3 CGG;21 3 GTT;32 3 GCC;34 3 TGG;"
>Regulatory_Region_JGI_AMD_UBA_IRNMTN_READ_1569874232 /accession=BGUC66392.y /library_id=LIB_Regulatory_Region_JGI_AMD_UBA_IRNMTN_20050601 /sample_id=Regulatory_Region_JGI_AMD_UBA_IRNMTN_TRACE_SMPL_20050601 /site_id=Regulatory_Region_JGI_AMD_UBA_IRNMTN /length=1235;"13 3 GGC;14 3 CGG;14 3 GCC;21 3 ACC;24 3 CTG;34 3 GCC;36 3 GCC;6 3 ATC;7 3 CCC;7 3 GGC;9 3 CAG;"
>Regulatory_Region_JGI_AMD_UBA_IRNMTN_READ_1569863930 /accession=BGUC60821.g /library_id=LIB_Regulatory_Region_JGI_AMD_UBA_IRNMTN_20050601 /sample_id=Regulatory_Region_JGI_AMD_UBA_IRNMTN_TRACE_SMPL_20050601 /site_id=Regulatory_Region_JGI_AMD_UBA_IRNMTN /length=1028;"13 3 TTG;19 3 TCA;20 3 TTG;31 3 TTA;35 3 GTA;"
>Regulatory_Region_JGI_AMD_UBA_IRNMTN_READ_1569309858 /accession=BGUC67540.y /library_id=LIB_Regulatory_Region_JGI_AMD_UBA_IRNMTN_20050601 /sample_id=Regulatory_Region_JGI_AMD_UBA_IRNMTN_TRACE_SMPL_20050601 /site_id=Regulatory_Region_JGI_AMD_UBA_IRNMTN /length=1032;"11 3 CCG;18 3 AGG;19 3 CCG;21 3 CCA;23 3 GAT;"
>Regulatory_Region_JGI_AMD_UBA_IRNMTN_READ_1569693262 /accession=BGUC14951.g /library_id=LIB_Regulatory_Region_JGI_AMD_UBA_IRNMTN_20050601 /sample_id=Regulatory_Region_JGI_AMD_UBA_IRNMTN_TRACE_SMPL_20050601 /site_id=Regulatory_Region_JGI_AMD_UBA_IRNMTN /length=1016;"15 3 TTA;18 3 ATT;19 3 CAT;27 3 AAG;29 3 CCA;33 3 TCT;35 3 CCT;36 3 GTA;"
>Regulatory_Region_JGI_AMD_5WAY_IRNMTN_READ_1541012760 /accession=XYG52426.b /library_id=LIB_Regulatory_Region_JGI_AMD_5WAY_IRNMTN_20020301 /template_id=Regulatory_Region_JGI_AMD_5WAY_IRNMTN_ /sample_id=Regulatory_Region_JGI_AMD_5WAY_IRNMTN_TRACE_SMPL_20020301 /site_id=Regulatory_Region_JGI_AMD_5WAY_IRNMTN /length=1135;"11 3 AAG;13 3 TTG;22 3 TCT;23 3 ATT;27 3 TCT;29 3 AAG;29 3 TCT;32 3 AAG;32 3 …
>Regulatory_Region_JGI_AMD_UBA_IRNMTN_READ_1569318402 /accession=BGUC71837.y /library_id=LIB_Regulatory_Region_JGI_AMD_UBA_IRNMTN_20050601 /sample_id=Regulatory_Region_JGI_AMD_UBA_IRNMTN_TRACE_SMPL_20050601 /site_id=Regulatory_Region_JGI_AMD_UBA_IRNMTN /length=1188;"13 3 TCG;15 4 CGGG;21 3 CCG;24 3 GCC;27 3 CAG;9 3 CGG;"
>Regulatory_Region_JGI_AMD_UBA_IRNMTN_READ_1569726136 /accession=BGUC31041.y /library_id=LIB_Regulatory_Region_JGI_AMD_UBA_IRNMTN_20050601 /sample_id=Regulatory_Region_JGI_AMD_UBA_IRNMTN_TRACE_SMPL_20050601 /site_id=Regulatory_Region_JGI_AMD_UBA_IRNMTN /length=1234;"10 3 TCA;14 3 CAG;14 3 GAT;15 3 CTC;19 3 ATG;19 3 CAT;24 3 ATG;31 3 GCC;34 3 GCC;36 3 CTG;"
>Regulatory_Region_JGI_AMD_UBA_IRNMTN_READ_1569708277 /accession=BGUC22080.g /library_id=LIB_Regulatory_Region_JGI_AMD_UBA_IRNMTN_20050601 /sample_id=Regulatory_Region_JGI_AMD_UBA_IRNMTN_TRACE_SMPL_20050601 /site_id=Regulatory_Region_JGI_AMD_UBA_IRNMTN /length=945;"11 3 CAA;13 3 TCA;15 3 TCA;17 3 AGA;17 3 ATC;17 3 TTA;21 3 CTT;21 3 TCA;27 3 CCT;31 3 TCG;36 3 CAA;9 3 CTT;"
>Regulatory_Region_JGI_AMD_UBA_IRNMTN_READ_1569721766 /accession=BGUC28851.b /library_id=LIB_Regulatory_Region_JGI_AMD_UBA_IRNMTN_20050601 /sample_id=Regulatory_Region_JGI_AMD_UBA_IRNMTN_TRACE_SMPL_20050601 /site_id=Regulatory_Region_JGI_AMD_UBA_IRNMTN /length=1021;"12 3 CGG;21 3 CCG;22 3 CCG;22 3 TGG;27 3 CAG;32 3 GGC;9 3 CGG;9 4 GCCC;"
>Regulatory_Region_JGI_AMD_UBA_IRNMTN_READ_1569310443 /accession=BGUC67834.x /library_id=LIB_Regulatory_Region_JGI_AMD_UBA_IRNMTN_20050601 /sample_id=Regulatory_Region_JGI_AMD_UBA_IRNMTN_TRACE_SMPL_20050601 /site_id=Regulatory_Region_JGI_AMD_UBA_IRNMTN /length=1244;"25 3 AGA;30 3 AGG;31 3 AAC;31 3 GTT;33 3 GAG;7 3 CCC;"
>Regulatory_Region_JGI_AMD_UBA_IRNMTN_READ_1569689570 /accession=BGUC13097.g /library_id=LIB_Regulatory_Region_JGI_AMD_UBA_IRNMTN_20050601 /sample_id=Regulatory_Region_JGI_AMD_UBA_IRNMTN_TRACE_SMPL_20050601 /site_id=Regulatory_Region_JGI_AMD_UBA_IRNMTN /length=964;"12 3 CAT;14 3 GAT;19 3 CGG;22 3 CCG;24 4 GTTG;29 3 ATG;9 3 CAG;"
>Regulatory_Region_JGI_AMD_5WAY_IRNMTN_READ_1540932326 /accession=XYG35249.b /library_id=LIB_Regulatory_Region_JGI_AMD_5WAY_IRNMTN_20020301 /template_id=Regulatory_Region_JGI_AMD_5WAY_IRNMTN_ /sample_id=Regulatory_Region_JGI_AMD_5WAY_IRNMTN_TRACE_SMPL_20020301 /site_id=Regulatory_Region_JGI_AMD_5WAY_IRNMTN /length=964;"13 3 CCA;14 3 TCT;14 3 TTA;15 3 TCA;16 3 TTA;21 3 CTC;22 3 CAG;22 3 TCA;30 3 A…
>Regulatory_Region_JGI_AMD_5WAY_IRNMTN_READ_1704647830 /accession=XYD18309.y /library_id=LIB_Regulatory_Region_JGI_AMD_5WAY_IRNMTN_20020301 /template_id=Regulatory_Region_JGI_AMD_5WAY_IRNMTN_ /sample_id=Regulatory_Region_JGI_AMD_5WAY_IRNMTN_TRACE_SMPL_20020301 /site_id=Regulatory_Region_JGI_AMD_5WAY_IRNMTN /length=985;"16 3 TTA;19 3 AGA;25 3 AGA;28 3 TAA;29 3 ATG;29 3 CTG;31 3 AAC;32 3 ATT;33 3 A…
>Regulatory_Region_JGI_AMD_5WAY_IRNMTN_READ_1540960868 /accession=XYG46799.g /library_id=LIB_Regulatory_Region_JGI_AMD_5WAY_IRNMTN_20020301 /template_id=Regulatory_Region_JGI_AMD_5WAY_IRNMTN_ /sample_id=Regulatory_Region_JGI_AMD_5WAY_IRNMTN_TRACE_SMPL_20020301 /site_id=Regulatory_Region_JGI_AMD_5WAY_IRNMTN /length=1216;"11 3 TGG;22 3 CTG;23 3 CTG;24 3 CCG;29 3 CCA;"
>Regulatory_Region_JGI_AMD_UBA_IRNMTN_READ_1569748295 /accession=BGUC42559.x /library_id=LIB_Regulatory_Region_JGI_AMD_UBA_IRNMTN_20050601 /sample_id=Regulatory_Region_JGI_AMD_UBA_IRNMTN_TRACE_SMPL_20050601 /site_id=Regulatory_Region_JGI_AMD_UBA_IRNMTN /length=1169;"16 3 ATA;16 4 TCAA;25 3 CCG;9 3 CTG;"
>Regulatory_Region_JGI_AMD_5WAY_IRNMTN_READ_1541004812 /accession=XYG49854.b /library_id=LIB_Regulatory_Region_JGI_AMD_5WAY_IRNMTN_20020301 /template_id=Regulatory_Region_JGI_AMD_5WAY_IRNMTN_ /sample_id=Regulatory_Region_JGI_AMD_5WAY_IRNMTN_TRACE_SMPL_20020301 /site_id=Regulatory_Region_JGI_AMD_5WAY_IRNMTN /length=1188;"10 3 CCT;25 3 TCT;32 3 GCC;6 3 ATG;7 3 CTC;"
>Regulatory_Region_JGI_AMD_5WAY_IRNMTN_READ_1541034127 /accession=XYG57740.g /library_id=LIB_Regulatory_Region_JGI_AMD_5WAY_IRNMTN_20020301 /template_id=Regulatory_Region_JGI_AMD_5WAY_IRNMTN_ /sample_id=Regulatory_Region_JGI_AMD_5WAY_IRNMTN_TRACE_SMPL_20020301 /site_id=Regulatory_Region_JGI_AMD_5WAY_IRNMTN /length=1120;"13 3 TCG;13 3 TCT;17 3 ATT;18 3 TCT;20 3 TGG;21 3 TAA;25 3 GGC;25 3 TTA;28 3 …
>Regulatory_Region_JGI_AMD_5WAY_IRNMTN_READ_1704652458 /accession=XYD16067.x /library_id=LIB_Regulatory_Region_JGI_AMD_5WAY_IRNMTN_20020301 /template_id=Regulatory_Region_JGI_AMD_5WAY_IRNMTN_ /sample_id=Regulatory_Region_JGI_AMD_5WAY_IRNMTN_TRACE_SMPL_20020301 /site_id=Regulatory_Region_JGI_AMD_5WAY_IRNMTN /length=1201;"17 4 TCGC;26 3 GCC;28 3 AAT;28 3 TAA;36 3 AAT;36 3 CAA;37 5 TTAAA;6 3 AAT;"
>Regulatory_Region_JGI_AMD_5WAY_IRNMTN_READ_1540955548 /accession=XYG43207.b /library_id=LIB_Regulatory_Region_JGI_AMD_5WAY_IRNMTN_20020301 /template_id=Regulatory_Region_JGI_AMD_5WAY_IRNMTN_ /sample_id=Regulatory_Region_JGI_AMD_5WAY_IRNMTN_TRACE_SMPL_20020301 /site_id=Regulatory_Region_JGI_AMD_5WAY_IRNMTN /length=1170;"15 3 ATA;24 3 GCC;25 3 AGA;29 3 GCA;32 3 AAG;33 3 GGC;35 3 TGG;"
>Regulatory_Region_JGI_AMD_5WAY_IRNMTN_READ_1541028857 /accession=XYG66123.g /library_id=LIB_Regulatory_Region_JGI_AMD_5WAY_IRNMTN_20020301 /template_id=Regulatory_Region_JGI_AMD_5WAY_IRNMTN_ /sample_id=Regulatory_Region_JGI_AMD_5WAY_IRNMTN_TRACE_SMPL_20020301 /site_id=Regulatory_Region_JGI_AMD_5WAY_IRNMTN /length=1284;"13 3 AAG;13 3 CCA;17 3 CAA;18 3 CCT;23 3 ATT;29 3 GGC;29 3 TTA;36 3 CCT;7 3 T…
>Regulatory_Region_JGI_AMD_UBA_IRNMTN_READ_1569727257 /accession=BGUC31603.g /library_id=LIB_Regulatory_Region_JGI_AMD_UBA_IRNMTN_20050601 /sample_id=Regulatory_Region_JGI_AMD_UBA_IRNMTN_TRACE_SMPL_20050601 /site_id=Regulatory_Region_JGI_AMD_UBA_IRNMTN /length=1025;"14 5 GGGGG;25 3 CCG;29 3 CCT;30 3 AGG;31 3 GCC;31 3 TCG;32 3 CAG;32 3 GGG;35 3 CCT;9 3 CCG;"
>Regulatory_Region_JGI_AMD_UBA_IRNMTN_READ_1569736473 /accession=BGUC36225.x /library_id=LIB_Regulatory_Region_JGI_AMD_UBA_IRNMTN_20050601 /sample_id=Regulatory_Region_JGI_AMD_UBA_IRNMTN_TRACE_SMPL_20050601 /site_id=Regulatory_Region_JGI_AMD_UBA_IRNMTN /length=1182;"13 3 TTA;16 3 TTA;18 3 ATT;26 3 TTA;27 3 AAG;27 3 TTG;28 3 AAT;30 3 AAT;31 3 AAT;32 3 ATT;32 3 CTG;38 5 ATTTT;7 3 ATT;9 4 TACA;"
>Regulatory_Region_JGI_AMD_UBA_IRNMTN_READ_1569723921 /accession=BGUC29933.y /library_id=LIB_Regulatory_Region_JGI_AMD_UBA_IRNMTN_20050601 /sample_id=Regulatory_Region_JGI_AMD_UBA_IRNMTN_TRACE_SMPL_20050601 /site_id=Regulatory_Region_JGI_AMD_UBA_IRNMTN /length=1151;"13 3 TCA;16 3 CAG;22 3 CCT;23 3 AGG;24 3 CCG;25 3 TCT;28 3 GGC;28 5 TCCGG;30 3 GCC;35 3 ACG;36 3 GAG;7 3 GCC;"
>Regulatory_Region_JGI_AMD_UBA_IRNMTN_READ_1569809239 /accession=BGUC48056.b /library_id=LIB_Regulatory_Region_JGI_AMD_UBA_IRNMTN_20050601 /sample_id=Regulatory_Region_JGI_AMD_UBA_IRNMTN_TRACE_SMPL_20050601 /site_id=Regulatory_Region_JGI_AMD_UBA_IRNMTN /length=962;"10 3 TTA;12 3 TTA;13 3 TCA;13 3 TTG;19 4 ATCC;21 3 ACC;22 3 CAT;23 3 GTT;26 3 TAA;29 3 ATT;34 3 ATT;36 3 AAT;9 3 CTT;"
>Regulatory_Region_JGI_AMD_UBA_IRNMTN_READ_1569714232 /accession=BGUC25070.g /library_id=LIB_Regulatory_Region_JGI_AMD_UBA_IRNMTN_20050601 /sample_id=Regulatory_Region_JGI_AMD_UBA_IRNMTN_TRACE_SMPL_20050601 /site_id=Regulatory_Region_JGI_AMD_UBA_IRNMTN /length=947;"13 3 GGC;17 4 TCGC;19 3 TCT;25 3 CCT;29 3 CAG;32 3 GCC;34 3 CAG;9 3 AGG;"
>Regulatory_Region_JGI_AMD_UBA_IRNMTN_READ_1569314041 /accession=BGUC69644.x /library_id=LIB_Regulatory_Region_JGI_AMD_UBA_IRNMTN_20050601 /sample_id=Regulatory_Region_JGI_AMD_UBA_IRNMTN_TRACE_SMPL_20050601 /site_id=Regulatory_Region_JGI_AMD_UBA_IRNMTN /length=1209;"14 3 ATT;15 3 CTG;18 5 TCCGG;19 3 AGA;22 3 CCG;24 3 CAG;28 3 AGA;35 3 AAT;6 3 CAA;"
>Regulatory_Region_JGI_AMD_UBA_IRNMTN_READ_1569677902 /accession=BGUC6437.g1 /library_id=LIB_Regulatory_Region_JGI_AMD_UBA_IRNMTN_20050601 /sample_id=Regulatory_Region_JGI_AMD_UBA_IRNMTN_TRACE_SMPL_20050601 /site_id=Regulatory_Region_JGI_AMD_UBA_IRNMTN /length=1070;"10 3 AGA;14 3 CCT;18 3 CCA;29 3 CCT;32 3 CTG;33 3 ATG;"
>Regulatory_Region_JGI_AMD_5WAY_IRNMTN_READ_1540910644 /accession=XYG22207.b /library_id=LIB_Regulatory_Region_JGI_AMD_5WAY_IRNMTN_20020301 /template_id=Regulatory_Region_JGI_AMD_5WAY_IRNMTN_ /sample_id=Regulatory_Region_JGI_AMD_5WAY_IRNMTN_TRACE_SMPL_20020301 /site_id=Regulatory_Region_JGI_AMD_5WAY_IRNMTN /length=810;"11 3 ATG;15 3 ATA;16 3 AAG;21 3 AGA;28 3 AAT;31 3 AAG;31 3 TAA;32 3 ATT;33 3 A…
>Regulatory_Region_JGI_AMD_5WAY_IRNMTN_READ_1704634651 /accession=XYD6971.b1 /library_id=LIB_Regulatory_Region_JGI_AMD_5WAY_IRNMTN_20020301 /template_id=Regulatory_Region_JGI_AMD_5WAY_IRNMTN_ /sample_id=Regulatory_Region_JGI_AMD_5WAY_IRNMTN_TRACE_SMPL_20020301 /site_id=Regulatory_Region_JGI_AMD_5WAY_IRNMTN /length=873;"10 3 CCT;20 3 TTA;21 3 ATT;21 3 TAA;24 3 TTA;29 3 ATT;29 3 CTG;32 3 ATT;6 3 AA…
>Regulatory_Region_JGI_AMD_5WAY_IRNMTN_READ_1540947293 /accession=XYG42152.g /library_id=LIB_Regulatory_Region_JGI_AMD_5WAY_IRNMTN_20020301 /template_id=Regulatory_Region_JGI_AMD_5WAY_IRNMTN_ /sample_id=Regulatory_Region_JGI_AMD_5WAY_IRNMTN_TRACE_SMPL_20020301 /site_id=Regulatory_Region_JGI_AMD_5WAY_IRNMTN /length=1268;"12 3 AGG;13 3 TCA;15 3 CGG;16 3 CAG;17 3 TAA;19 3 TCA;19 3 TCT;20 3 TCA;23 3 …
>Regulatory_Region_JGI_AMD_UBA_IRNMTN_READ_1569699249 /accession=BGUC17952.g /library_id=LIB_Regulatory_Region_JGI_AMD_UBA_IRNMTN_20050601 /sample_id=Regulatory_Region_JGI_AMD_UBA_IRNMTN_TRACE_SMPL_20050601 /site_id=Regulatory_Region_JGI_AMD_UBA_IRNMTN /length=1013;"12 3 TTA;16 3 TGA;17 3 ATT;21 3 TGC;23 5 ATTTA;25 3 CCG;"
>Regulatory_Region_JGI_AMD_UBA_IRNMTN_READ_1569317919 /accession=BGUC71594.y /library_id=LIB_Regulatory_Region_JGI_AMD_UBA_IRNMTN_20050601 /sample_id=Regulatory_Region_JGI_AMD_UBA_IRNMTN_TRACE_SMPL_20050601 /site_id=Regulatory_Region_JGI_AMD_UBA_IRNMTN /length=1246;"12 3 CGG;14 3 CGG;23 3 AGG;27 3 CAG;35 3 ACG;6 3 GCC;9 3 TCT;"
>Regulatory_Region_JGI_AMD_5WAY_IRNMTN_READ_1704675217 /accession=XYD20134.y /library_id=LIB_Regulatory_Region_JGI_AMD_5WAY_IRNMTN_20020301 /template_id=Regulatory_Region_JGI_AMD_5WAY_IRNMTN_ /sample_id=Regulatory_Region_JGI_AMD_5WAY_IRNMTN_TRACE_SMPL_20020301 /site_id=Regulatory_Region_JGI_AMD_5WAY_IRNMTN /length=1035;"20 3 TTA;22 3 AAT;23 3 AGA;23 3 ATT;31 3 TTA;35 3 AAT;36 3 ATT;36 3 TCT;6 3 T…
>Regulatory_Region_JGI_AMD_UBA_IRNMTN_READ_1569813828 /accession=BGUC50355.x /library_id=LIB_Regulatory_Region_JGI_AMD_UBA_IRNMTN_20050601 /sample_id=Regulatory_Region_JGI_AMD_UBA_IRNMTN_TRACE_SMPL_20050601 /site_id=Regulatory_Region_JGI_AMD_UBA_IRNMTN /length=1208;"11 3 CAA;13 3 AAG;20 3 TTG;21 3 TGG;23 3 GCC;24 3 ATG;24 3 CAG;24 3 CTG;26 3 GCC;27 3 CTG;30 3 GCC;32 3 GGC;32 3 GGG;"
>Regulatory_Region_JGI_AMD_UBA_IRNMTN_READ_1569685602 /accession=BGUC11108.b /library_id=LIB_Regulatory_Region_JGI_AMD_UBA_IRNMTN_20050601 /sample_id=Regulatory_Region_JGI_AMD_UBA_IRNMTN_TRACE_SMPL_20050601 /site_id=Regulatory_Region_JGI_AMD_UBA_IRNMTN /length=1059;"10 3 TAA;15 3 CTG;21 3 AGA;22 3 AGG;25 3 CAA;29 3 TCT;34 3 CAG;8 3 CCT;"
>Regulatory_Region_JGI_AMD_UBA_IRNMTN_READ_1569692266 /accession=BGUC14450.g /library_id=LIB_Regulatory_Region_JGI_AMD_UBA_IRNMTN_20050601 /sample_id=Regulatory_Region_JGI_AMD_UBA_IRNMTN_TRACE_SMPL_20050601 /site_id=Regulatory_Region_JGI_AMD_UBA_IRNMTN /length=984;"13 3 CCA;14 3 GCC;19 3 CCG;21 3 CCG;24 3 CCG;26 3 TCT;29 3 ATT;30 3 GCC;7 3 CCC;7 3 GAG;9 3 CCG;"
>Regulatory_Region_JGI_AMD_5WAY_IRNMTN_READ_1704646442 /accession=XYD17586.y /library_id=LIB_Regulatory_Region_JGI_AMD_5WAY_IRNMTN_20020301 /template_id=Regulatory_Region_JGI_AMD_5WAY_IRNMTN_ /sample_id=Regulatory_Region_JGI_AMD_5WAY_IRNMTN_TRACE_SMPL_20020301 /site_id=Regulatory_Region_JGI_AMD_5WAY_IRNMTN /length=993;"14 3 ATA;15 4 AATG;17 3 ATT;20 3 ATG;20 3 TGG;21 3 CTC;21 3 TTG;23 3 ATG;32 3 …
>Regulatory_Region_JGI_AMD_UBA_IRNMTN_READ_1569820805 /accession=BGUC54242.g /library_id=LIB_Regulatory_Region_JGI_AMD_UBA_IRNMTN_20050601 /sample_id=Regulatory_Region_JGI_AMD_UBA_IRNMTN_TRACE_SMPL_20050601 /site_id=Regulatory_Region_JGI_AMD_UBA_IRNMTN /length=992;"10 3 CCG;14 3 GAT;18 3 GAT;20 3 ATG;22 3 CAG;23 3 GTT;31 3 GTT;"
>Regulatory_Region_JGI_AMD_UBA_IRNMTN_READ_1569741379 /accession=BGUC38692.x /library_id=LIB_Regulatory_Region_JGI_AMD_UBA_IRNMTN_20050601 /sample_id=Regulatory_Region_JGI_AMD_UBA_IRNMTN_TRACE_SMPL_20050601 /site_id=Regulatory_Region_JGI_AMD_UBA_IRNMTN /length=1111;"13 3 TTA;16 3 TAA;21 3 ATT;23 3 GCC;23 3 TTA;24 3 TTA;30 3 CCT;31 3 AAT;32 3 CCA;34 3 ATG;36 3 GAG;"
>Regulatory_Region_JGI_AMD_UBA_IRNMTN_READ_1569683926 /accession=BGUC10268.b /library_id=LIB_Regulatory_Region_JGI_AMD_UBA_IRNMTN_20050601 /sample_id=Regulatory_Region_JGI_AMD_UBA_IRNMTN_TRACE_SMPL_20050601 /site_id=Regulatory_Region_JGI_AMD_UBA_IRNMTN /length=978;"11 3 TCA;16 3 AAG;20 3 AGA;20 3 CGG;28 3 ATG;30 3 ATT;33 3 CAG;9 3 GAT;"
>Regulatory_Region_JGI_AMD_UBA_IRNMTN_READ_1569872648 /accession=BGUC65590.x /library_id=LIB_Regulatory_Region_JGI_AMD_UBA_IRNMTN_20050601 /sample_id=Regulatory_Region_JGI_AMD_UBA_IRNMTN_TRACE_SMPL_20050601 /site_id=Regulatory_Region_JGI_AMD_UBA_IRNMTN /length=1218;"14 3 CTG;16 3 AGG;17 3 TCT;21 3 ATT;28 3 TCA;32 3 CTG;7 3 AAT;"
>Regulatory_Region_JGI_AMD_UBA_IRNMTN_READ_1569672049 /accession=BGUC3380.b1 /library_id=LIB_Regulatory_Region_JGI_AMD_UBA_IRNMTN_20050601 /sample_id=Regulatory_Region_JGI_AMD_UBA_IRNMTN_TRACE_SMPL_20050601 /site_id=Regulatory_Region_JGI_AMD_UBA_IRNMTN /length=1053;"15 3 AGG;28 3 TCG;31 3 CCT;33 3 ATT;6 3 CGA;"
>Regulatory_Region_JGI_AMD_5WAY_IRNMTN_READ_1541003572 /accession=XYG54662.g /library_id=LIB_Regulatory_Region_JGI_AMD_5WAY_IRNMTN_20020301 /template_id=Regulatory_Region_JGI_AMD_5WAY_IRNMTN_ /sample_id=Regulatory_Region_JGI_AMD_5WAY_IRNMTN_TRACE_SMPL_20020301 /site_id=Regulatory_Region_JGI_AMD_5WAY_IRNMTN /length=1190;"11 3 ATT;12 3 CAG;19 3 CAT;25 3 GGC;30 3 AGG;33 3 CCT;8 3 CGG;"
>Regulatory_Region_JGI_AMD_UBA_IRNMTN_READ_1569313842 /accession=BGUC69541.y /library_id=LIB_Regulatory_Region_JGI_AMD_UBA_IRNMTN_20050601 /sample_id=Regulatory_Region_JGI_AMD_UBA_IRNMTN_TRACE_SMPL_20050601 /site_id=Regulatory_Region_JGI_AMD_UBA_IRNMTN /length=1315;"14 3 CTC;15 3 CGG;20 3 TTG;22 3 AGG;23 3 CCG;24 3 CCG;32 3 GCC;33 3 GAG;35 3 CAG;7 3 CCG;7 3 GAG;8 3 CCG;"
>Regulatory_Region_JGI_AMD_UBA_IRNMTN_READ_1569755630 /accession=BGUC46243.y /library_id=LIB_Regulatory_Region_JGI_AMD_UBA_IRNMTN_20050601 /sample_id=Regulatory_Region_JGI_AMD_UBA_IRNMTN_TRACE_SMPL_20050601 /site_id=Regulatory_Region_JGI_AMD_UBA_IRNMTN /length=1119;"10 3 CAA;14 3 ACG;29 3 GGC;30 3 ATT;30 3 CAG;32 3 GGG;34 3 CAG;35 3 CCT;7 3 GCC;9 4 TTCC;"
>Regulatory_Region_JGI_AMD_5WAY_IRNMTN_READ_1540999681 /accession=XYG56147.b /library_id=LIB_Regulatory_Region_JGI_AMD_5WAY_IRNMTN_20020301 /template_id=Regulatory_Region_JGI_AMD_5WAY_IRNMTN_ /sample_id=Regulatory_Region_JGI_AMD_5WAY_IRNMTN_TRACE_SMPL_20020301 /site_id=Regulatory_Region_JGI_AMD_5WAY_IRNMTN /length=1070;"13 4 TAAA;14 3 TTA;19 3 CAT;20 3 TAA;21 3 AAC;22 3 CAT;24 3 TCT;"
>Regulatory_Region_JGI_AMD_5WAY_IRNMTN_READ_1540744487 /accession=XYG70533.b /library_id=LIB_Regulatory_Region_JGI_AMD_5WAY_IRNMTN_20020301 /template_id=Regulatory_Region_JGI_AMD_5WAY_IRNMTN_ /sample_id=Regulatory_Region_JGI_AMD_5WAY_IRNMTN_TRACE_SMPL_20020301 /site_id=Regulatory_Region_JGI_AMD_5WAY_IRNMTN /length=1141;"16 3 ATG;20 3 TCA;21 3 TAA;24 3 CAG;24 4 AACC;28 3 AGA;28 3 ATG;29 3 TCT;32 3…
>Regulatory_Region_JGI_AMD_UBA_IRNMTN_READ_1569871309 /accession=BGUC64913.y /library_id=LIB_Regulatory_Region_JGI_AMD_UBA_IRNMTN_20050601 /sample_id=Regulatory_Region_JGI_AMD_UBA_IRNMTN_TRACE_SMPL_20050601 /site_id=Regulatory_Region_JGI_AMD_UBA_IRNMTN /length=1143;"11 3 AAG;12 3 CAG;14 3 GCC;17 3 ATC;21 3 ATT;27 3 ATT;"
>Regulatory_Region_JGI_AMD_UBA_IRNMTN_READ_1569812917 /accession=BGUC49899.b /library_id=LIB_Regulatory_Region_JGI_AMD_UBA_IRNMTN_20050601 /sample_id=Regulatory_Region_JGI_AMD_UBA_IRNMTN_TRACE_SMPL_20050601 /site_id=Regulatory_Region_JGI_AMD_UBA_IRNMTN /length=1032;"18 3 GTC;24 3 CAG;24 3 CCG;25 3 CAA;26 3 GTC;26 3 GTT;32 3 AGG;32 4 GCGC;33 3 TCT;6 3 CTA;9 3 TCA;"
>Regulatory_Region_JGI_AMD_5WAY_IRNMTN_READ_1704647605 /accession=XYD18063.y /library_id=LIB_Regulatory_Region_JGI_AMD_5WAY_IRNMTN_20020301 /template_id=Regulatory_Region_JGI_AMD_5WAY_IRNMTN_ /sample_id=Regulatory_Region_JGI_AMD_5WAY_IRNMTN_TRACE_SMPL_20020301 /site_id=Regulatory_Region_JGI_AMD_5WAY_IRNMTN /length=1121;"10 3 ATG;11 3 ATT;14 3 ATT;18 3 ATT;20 3 TCT;21 3 ATT;22 3 TTA;23 3 GAT;24 3 …
>Regulatory_Region_JGI_AMD_5WAY_IRNMTN_READ_1541017970 /accession=XYG50244.g /library_id=LIB_Regulatory_Region_JGI_AMD_5WAY_IRNMTN_20020301 /template_id=Regulatory_Region_JGI_AMD_5WAY_IRNMTN_ /sample_id=Regulatory_Region_JGI_AMD_5WAY_IRNMTN_TRACE_SMPL_20020301 /site_id=Regulatory_Region_JGI_AMD_5WAY_IRNMTN /length=1163;"11 3 AAG;13 3 TAA;14 3 CCA;14 3 CTC;18 3 AGA;22 3 AAT;29 3 ATT;29 3 TGG;29 3 …
>Regulatory_Region_JGI_AMD_UBA_IRNMTN_READ_1569719622 /accession=BGUC27776.y /library_id=LIB_Regulatory_Region_JGI_AMD_UBA_IRNMTN_20050601 /sample_id=Regulatory_Region_JGI_AMD_UBA_IRNMTN_TRACE_SMPL_20050601 /site_id=Regulatory_Region_JGI_AMD_UBA_IRNMTN /length=1066;"11 3 ATT;16 3 TGG;17 3 ATT;20 3 CAG;22 3 AAT;25 3 TTA;26 3 TGG;28 3 AAT;29 3 ATG;29 3 CAG;29 3 TGG;"
>Regulatory_Region_JGI_AMD_UBA_IRNMTN_READ_1569744941 /accession=BGUC40488.x /library_id=LIB_Regulatory_Region_JGI_AMD_UBA_IRNMTN_20050601 /sample_id=Regulatory_Region_JGI_AMD_UBA_IRNMTN_TRACE_SMPL_20050601 /site_id=Regulatory_Region_JGI_AMD_UBA_IRNMTN /length=1147;"13 5 CTGCA;13 5 TTTTA;14 3 ACG;15 5 GCAGC;19 4 GCAG;22 3 CCT;24 3 ATT;32 3 AGG;35 3 TTG;35 4 CAAA;7 3 GAG;8 3 AAC;"
>Regulatory_Region_JGI_AMD_5WAY_IRNMTN_READ_1541019366 /accession=XYG64984.b /library_id=LIB_Regulatory_Region_JGI_AMD_5WAY_IRNMTN_20020301 /template_id=Regulatory_Region_JGI_AMD_5WAY_IRNMTN_ /sample_id=Regulatory_Region_JGI_AMD_5WAY_IRNMTN_TRACE_SMPL_20020301 /site_id=Regulatory_Region_JGI_AMD_5WAY_IRNMTN /length=1103;"19 3 AAG;20 3 CGG;21 3 TCA;24 3 CTG;25 3 GCC;32 3 CGA;36 3 GCC;7 3 CTC;"
>Regulatory_Region_JGI_AMD_UBA_IRNMTN_READ_1569816017 /accession=BGUC51456.g /library_id=LIB_Regulatory_Region_JGI_AMD_UBA_IRNMTN_20050601 /sample_id=Regulatory_Region_JGI_AMD_UBA_IRNMTN_TRACE_SMPL_20050601 /site_id=Regulatory_Region_JGI_AMD_UBA_IRNMTN /length=1014;"13 3 TGG;19 3 AAG;20 3 CCT;21 3 ACC;28 3 AAT;29 3 ATT;30 3 AAT;32 3 ATT;8 3 AAC;8 3 TAA;9 3 CCT;"
>Regulatory_Region_JGI_AMD_5WAY_IRNMTN_READ_1540744367 /accession=XYG70413.g /library_id=LIB_Regulatory_Region_JGI_AMD_5WAY_IRNMTN_20020301 /template_id=Regulatory_Region_JGI_AMD_5WAY_IRNMTN_ /sample_id=Regulatory_Region_JGI_AMD_5WAY_IRNMTN_TRACE_SMPL_20020301 /site_id=Regulatory_Region_JGI_AMD_5WAY_IRNMTN /length=1179;"13 3 TGG;14 3 CGG;16 3 CTT;21 3 CCG;26 3 GTC;30 3 AGG;31 3 CAG;31 3 TCG;7 3 G…
>Regulatory_Region_JGI_AMD_UBA_IRNMTN_READ_1569699107 /accession=BGUC17881.g /library_id=LIB_Regulatory_Region_JGI_AMD_UBA_IRNMTN_20050601 /sample_id=Regulatory_Region_JGI_AMD_UBA_IRNMTN_TRACE_SMPL_20050601 /site_id=Regulatory_Region_JGI_AMD_UBA_IRNMTN /length=1081;"14 3 AGA;24 3 CCG;26 3 TCT;29 3 TCT;32 3 GGC;6 3 GCC;8 3 CCG;9 3 CAG;"
>Regulatory_Region_JGI_AMD_5WAY_IRNMTN_READ_1704643474 /accession=XYD14724.x /library_id=LIB_Regulatory_Region_JGI_AMD_5WAY_IRNMTN_20020301 /template_id=Regulatory_Region_JGI_AMD_5WAY_IRNMTN_ /sample_id=Regulatory_Region_JGI_AMD_5WAY_IRNMTN_TRACE_SMPL_20020301 /site_id=Regulatory_Region_JGI_AMD_5WAY_IRNMTN /length=1068;"12 3 AAG;13 3 TGA;13 3 TTG;13 5 CTGCA;14 3 AGA;15 5 GCAGC;21 3 ATT;25 3 TCT;3…
>Regulatory_Region_JGI_AMD_UBA_IRNMTN_READ_1569720910 /accession=BGUC28423.b /library_id=LIB_Regulatory_Region_JGI_AMD_UBA_IRNMTN_20050601 /sample_id=Regulatory_Region_JGI_AMD_UBA_IRNMTN_TRACE_SMPL_20050601 /site_id=Regulatory_Region_JGI_AMD_UBA_IRNMTN /length=1032;"13 3 CGG;20 3 CCG;23 3 ATG;27 3 CTG;30 3 CAG;36 3 TCT;7 3 CCC;8 4 CGAG;9 4 GCCC;"
>Regulatory_Region_JGI_AMD_5WAY_IRNMTN_READ_1540957711 /accession=XYG47770.g /library_id=LIB_Regulatory_Region_JGI_AMD_5WAY_IRNMTN_20020301 /template_id=Regulatory_Region_JGI_AMD_5WAY_IRNMTN_ /sample_id=Regulatory_Region_JGI_AMD_5WAY_IRNMTN_TRACE_SMPL_20020301 /site_id=Regulatory_Region_JGI_AMD_5WAY_IRNMTN /length=1261;"17 3 CTT;21 3 CTT;25 3 TCT;26 3 GTT;7 3 GCC;"
>Regulatory_Region_JGI_AMD_5WAY_IRNMTN_READ_1541020546 /accession=XYG59252.g /library_id=LIB_Regulatory_Region_JGI_AMD_5WAY_IRNMTN_20020301 /template_id=Regulatory_Region_JGI_AMD_5WAY_IRNMTN_ /sample_id=Regulatory_Region_JGI_AMD_5WAY_IRNMTN_TRACE_SMPL_20020301 /site_id=Regulatory_Region_JGI_AMD_5WAY_IRNMTN /length=1189;"11 3 ATG;11 3 CCG;12 3 TGG;19 3 CGG;31 3 CCT;"
>Regulatory_Region_JGI_AMD_5WAY_IRNMTN_READ_1541032178 /accession=XYG62916.g /library_id=LIB_Regulatory_Region_JGI_AMD_5WAY_IRNMTN_20020301 /template_id=Regulatory_Region_JGI_AMD_5WAY_IRNMTN_ /sample_id=Regulatory_Region_JGI_AMD_5WAY_IRNMTN_TRACE_SMPL_20020301 /site_id=Regulatory_Region_JGI_AMD_5WAY_IRNMTN /length=1108;"12 3 TGG;14 3 GAT;16 3 TAA;16 5 AATAT;23 3 TCA;24 3 TTA;27 3 ATT;32 3 AAG;34 …
>Regulatory_Region_JGI_AMD_5WAY_IRNMTN_READ_1540747976 /accession=XYG69702.b /library_id=LIB_Regulatory_Region_JGI_AMD_5WAY_IRNMTN_20020301 /template_id=Regulatory_Region_JGI_AMD_5WAY_IRNMTN_ /sample_id=Regulatory_Region_JGI_AMD_5WAY_IRNMTN_TRACE_SMPL_20020301 /site_id=Regulatory_Region_JGI_AMD_5WAY_IRNMTN /length=1114;"12 3 TGG;13 3 AGA;13 3 TGA;15 3 TCA;16 3 CAG;19 3 CAT;26 3 GTT;33 3 ATT;34 3 …
>Regulatory_Region_JGI_AMD_5WAY_IRNMTN_READ_1704639904 /accession=XYD11084.y /library_id=LIB_Regulatory_Region_JGI_AMD_5WAY_IRNMTN_20020301 /template_id=Regulatory_Region_JGI_AMD_5WAY_IRNMTN_ /sample_id=Regulatory_Region_JGI_AMD_5WAY_IRNMTN_TRACE_SMPL_20020301 /site_id=Regulatory_Region_JGI_AMD_5WAY_IRNMTN /length=1123;"11 3 AGA;11 3 CCA;19 3 ATT;21 3 GAG;30 3 CCT;33 3 ATT;36 5 ATATA;7 3 CTC;"
>Regulatory_Region_JGI_AMD_5WAY_IRNMTN_READ_1540928895 /accession=XYG29226.g /library_id=LIB_Regulatory_Region_JGI_AMD_5WAY_IRNMTN_20020301 /template_id=Regulatory_Region_JGI_AMD_5WAY_IRNMTN_ /sample_id=Regulatory_Region_JGI_AMD_5WAY_IRNMTN_TRACE_SMPL_20020301 /site_id=Regulatory_Region_JGI_AMD_5WAY_IRNMTN /length=873;"21 3 AAC;21 5 TATCC;28 4 GCGG;30 3 GCC;32 4 GCGC;36 3 GCC;7 3 GGC;9 3 CCT;9 3 …
>Regulatory_Region_JGI_AMD_UBA_IRNMTN_READ_1569758206 /accession=BGUC47536.y /library_id=LIB_Regulatory_Region_JGI_AMD_UBA_IRNMTN_20050601 /sample_id=Regulatory_Region_JGI_AMD_UBA_IRNMTN_TRACE_SMPL_20050601 /site_id=Regulatory_Region_JGI_AMD_UBA_IRNMTN /length=1113;"11 3 AGG;13 3 TGA;16 3 AGG;19 3 CGG;19 3 TCT;22 3 TGG;23 3 AAC;23 3 CCT;34 3 CCA;9 3 CTT;"
>Regulatory_Region_JGI_AMD_UBA_IRNMTN_READ_1569753971 /accession=BGUC45413.y /library_id=LIB_Regulatory_Region_JGI_AMD_UBA_IRNMTN_20050601 /sample_id=Regulatory_Region_JGI_AMD_UBA_IRNMTN_TRACE_SMPL_20050601 /site_id=Regulatory_Region_JGI_AMD_UBA_IRNMTN /length=1181;"10 3 GGT;15 3 AGG;16 3 TCA;18 3 CCT;25 3 CCG;32 3 GGG;34 3 GAG;9 3 GCC;"
>Regulatory_Region_JGI_AMD_5WAY_IRNMTN_READ_1704625403 /accession=XYD8149.g1 /library_id=LIB_Regulatory_Region_JGI_AMD_5WAY_IRNMTN_20020301 /template_id=Regulatory_Region_JGI_AMD_5WAY_IRNMTN_ /sample_id=Regulatory_Region_JGI_AMD_5WAY_IRNMTN_TRACE_SMPL_20020301 /site_id=Regulatory_Region_JGI_AMD_5WAY_IRNMTN /length=846;"10 3 CAA;16 3 TCA;34 3 ATT;6 3 ATC;"
>Regulatory_Region_JGI_AMD_5WAY_IRNMTN_READ_1704628780 /accession=XYD1609.g1 /library_id=LIB_Regulatory_Region_JGI_AMD_5WAY_IRNMTN_20020301 /template_id=Regulatory_Region_JGI_AMD_5WAY_IRNMTN_ /sample_id=Regulatory_Region_JGI_AMD_5WAY_IRNMTN_TRACE_SMPL_20020301 /site_id=Regulatory_Region_JGI_AMD_5WAY_IRNMTN /length=835;"13 3 TGG;18 3 ATT;20 5 ATATA;21 3 GAT;21 3 TAA;22 3 AAT;25 3 ATT;28 3 AAT;34 3…
>Regulatory_Region_JGI_AMD_5WAY_IRNMTN_READ_1541026871 /accession=XYG65577.b /library_id=LIB_Regulatory_Region_JGI_AMD_5WAY_IRNMTN_20020301 /template_id=Regulatory_Region_JGI_AMD_5WAY_IRNMTN_ /sample_id=Regulatory_Region_JGI_AMD_5WAY_IRNMTN_TRACE_SMPL_20020301 /site_id=Regulatory_Region_JGI_AMD_5WAY_IRNMTN /length=1282;"18 3 GAT;19 3 AAG;23 3 GAT;27 3 ATG;29 3 GCA;6 3 ATC;6 3 GTA;"
>Regulatory_Region_JGI_AMD_UBA_IRNMTN_READ_1569813063 /accession=BGUC49972.y /library_id=LIB_Regulatory_Region_JGI_AMD_UBA_IRNMTN_20050601 /sample_id=Regulatory_Region_JGI_AMD_UBA_IRNMTN_TRACE_SMPL_20050601 /site_id=Regulatory_Region_JGI_AMD_UBA_IRNMTN /length=1166;"12 3 CAT;15 3 CCA;18 3 GTC;21 3 ATT;25 3 GTT;31 3 AAT;35 3 TAA;7 3 CAG;"
>Regulatory_Region_JGI_AMD_5WAY_IRNMTN_READ_1704642333 /accession=XYD12728.x /library_id=LIB_Regulatory_Region_JGI_AMD_5WAY_IRNMTN_20020301 /template_id=Regulatory_Region_JGI_AMD_5WAY_IRNMTN_ /sample_id=Regulatory_Region_JGI_AMD_5WAY_IRNMTN_TRACE_SMPL_20020301 /site_id=Regulatory_Region_JGI_AMD_5WAY_IRNMTN /length=1015;"14 3 GAT;15 3 TTA;16 3 ATG;17 3 TAA;21 3 CAT;23 3 AAC;23 3 GAT;25 3 ATC;28 3 …
>Regulatory_Region_JGI_AMD_UBA_IRNMTN_READ_1569726377 /accession=BGUC31163.b /library_id=LIB_Regulatory_Region_JGI_AMD_UBA_IRNMTN_20050601 /sample_id=Regulatory_Region_JGI_AMD_UBA_IRNMTN_TRACE_SMPL_20050601 /site_id=Regulatory_Region_JGI_AMD_UBA_IRNMTN /length=992;"10 4 GGCC;14 3 CGG;18 3 ATT;19 3 CGG;21 3 ATT;30 4 GGTA;32 3 TCA;33 3 CAG;35 3 CCT;"
>Regulatory_Region_JGI_AMD_5WAY_IRNMTN_READ_1540747285 /accession=XYG68863.b /library_id=LIB_Regulatory_Region_JGI_AMD_5WAY_IRNMTN_20020301 /template_id=Regulatory_Region_JGI_AMD_5WAY_IRNMTN_ /sample_id=Regulatory_Region_JGI_AMD_5WAY_IRNMTN_TRACE_SMPL_20020301 /site_id=Regulatory_Region_JGI_AMD_5WAY_IRNMTN /length=1179;"18 3 ATT;22 3 TGG;23 3 CCT;23 3 TCA;29 3 ATT;30 3 ATT;31 3 AAC;32 3 AGG;33 3 …
>Regulatory_Region_JGI_AMD_5WAY_IRNMTN_READ_1541032542 /accession=XYG63280.b /library_id=LIB_Regulatory_Region_JGI_AMD_5WAY_IRNMTN_20020301 /template_id=Regulatory_Region_JGI_AMD_5WAY_IRNMTN_ /sample_id=Regulatory_Region_JGI_AMD_5WAY_IRNMTN_TRACE_SMPL_20020301 /site_id=Regulatory_Region_JGI_AMD_5WAY_IRNMTN /length=1082;"10 3 TAA;12 5 ATTTT;13 3 TTG;16 3 CTT;19 3 TAA;20 3 TGA;22 3 TAA;23 3 TGA;25 …
>Regulatory_Region_JGI_AMD_5WAY_IRNMTN_READ_1540742666 /accession=XYG67464.b /library_id=LIB_Regulatory_Region_JGI_AMD_5WAY_IRNMTN_20020301 /template_id=Regulatory_Region_JGI_AMD_5WAY_IRNMTN_ /sample_id=Regulatory_Region_JGI_AMD_5WAY_IRNMTN_TRACE_SMPL_20020301 /site_id=Regulatory_Region_JGI_AMD_5WAY_IRNMTN /length=1114;"14 3 CAG;15 3 TTA;16 3 ATA;22 3 CCG;22 3 CTG;23 3 AGA;23 3 TTA;29 3 TTA;30 3 …
>Regulatory_Region_JGI_AMD_UBA_IRNMTN_READ_1569741500 /accession=BGUC38752.y /library_id=LIB_Regulatory_Region_JGI_AMD_UBA_IRNMTN_20050601 /sample_id=Regulatory_Region_JGI_AMD_UBA_IRNMTN_TRACE_SMPL_20050601 /site_id=Regulatory_Region_JGI_AMD_UBA_IRNMTN /length=1169;"13 3 AGA;14 3 TAA;21 3 TAA;28 3 CAG;30 3 ATT;7 3 ATT;"
>Regulatory_Region_JGI_AMD_5WAY_IRNMTN_READ_1704649992 /accession=XYD13746.y /library_id=LIB_Regulatory_Region_JGI_AMD_5WAY_IRNMTN_20020301 /template_id=Regulatory_Region_JGI_AMD_5WAY_IRNMTN_ /sample_id=Regulatory_Region_JGI_AMD_5WAY_IRNMTN_TRACE_SMPL_20020301 /site_id=Regulatory_Region_JGI_AMD_5WAY_IRNMTN /length=1071;"13 3 TAA;14 3 TAA;16 3 TGA;17 3 TAA;20 3 TGG;22 3 AAT;23 3 ATT;24 3 CAT;30 3 …
>Regulatory_Region_JGI_AMD_UBA_IRNMTN_READ_1569701737 /accession=BGUC19198.g /library_id=LIB_Regulatory_Region_JGI_AMD_UBA_IRNMTN_20050601 /sample_id=Regulatory_Region_JGI_AMD_UBA_IRNMTN_TRACE_SMPL_20050601 /site_id=Regulatory_Region_JGI_AMD_UBA_IRNMTN /length=944;"14 3 ATT;14 3 CTG;14 3 TTA;19 3 AAG;19 3 CAT;20 3 CCA;20 3 TAA;22 3 TCA;24 3 CCG;27 3 TCT;29 3 GGT;35 3 TTG;7 3 CCG;"
>Regulatory_Region_JGI_AMD_UBA_IRNMTN_READ_1569714993 /accession=BGUC25452.b /library_id=LIB_Regulatory_Region_JGI_AMD_UBA_IRNMTN_20050601 /sample_id=Regulatory_Region_JGI_AMD_UBA_IRNMTN_TRACE_SMPL_20050601 /site_id=Regulatory_Region_JGI_AMD_UBA_IRNMTN /length=985;"12 3 AGA;20 3 CGG;23 3 CTG;28 3 TCG;31 3 CAG;33 3 GCC;7 3 AGG;7 3 TCG;"
>Regulatory_Region_JGI_AMD_UBA_IRNMTN_READ_1569313285 /accession=BGUC69262.y /library_id=LIB_Regulatory_Region_JGI_AMD_UBA_IRNMTN_20050601 /sample_id=Regulatory_Region_JGI_AMD_UBA_IRNMTN_TRACE_SMPL_20050601 /site_id=Regulatory_Region_JGI_AMD_UBA_IRNMTN /length=1175;"13 3 AGA;13 3 CCA;13 3 TTG;18 3 CCA;24 3 CAT;25 3 CTG;34 3 AAT;36 3 CCA;9 3 CAG;"
>Regulatory_Region_JGI_AMD_UBA_IRNMTN_READ_1569675744 /accession=BGUC5454.g1 /library_id=LIB_Regulatory_Region_JGI_AMD_UBA_IRNMTN_20050601 /sample_id=Regulatory_Region_JGI_AMD_UBA_IRNMTN_TRACE_SMPL_20050601 /site_id=Regulatory_Region_JGI_AMD_UBA_IRNMTN /length=800;"15 3 CCA;16 3 TGG;17 5 GGATC;24 3 CCG;6 3 GCC;"
>Regulatory_Region_JGI_AMD_UBA_IRNMTN_READ_1569670049 /accession=BGUC2377.b1 /library_id=LIB_Regulatory_Region_JGI_AMD_UBA_IRNMTN_20050601 /sample_id=Regulatory_Region_JGI_AMD_UBA_IRNMTN_TRACE_SMPL_20050601 /site_id=Regulatory_Region_JGI_AMD_UBA_IRNMTN /length=1013;"11 3 AGG;12 4 TGCA;15 3 CAG;19 3 ATT;25 3 ATG;28 3 AGA;30 3 AGG;31 3 GCC;32 3 CAG;33 3 CCA;33 3 CCT;33 3 GGC;35 3 GTT;6 3 TCT;"
>Regulatory_Region_JGI_AMD_5WAY_IRNMTN_READ_1540958267 /accession=XYG39686.g /library_id=LIB_Regulatory_Region_JGI_AMD_5WAY_IRNMTN_20020301 /template_id=Regulatory_Region_JGI_AMD_5WAY_IRNMTN_ /sample_id=Regulatory_Region_JGI_AMD_5WAY_IRNMTN_TRACE_SMPL_20020301 /site_id=Regulatory_Region_JGI_AMD_5WAY_IRNMTN /length=1162;"14 3 CAG;17 3 CTG;22 3 AAT;23 3 TCT;27 3 CTG;30 3 GTT;6 3 AAT;8 3 GAT;"
>Regulatory_Region_JGI_AMD_UBA_IRNMTN_READ_1569753289 /accession=BGUC45072.g /library_id=LIB_Regulatory_Region_JGI_AMD_UBA_IRNMTN_20050601 /sample_id=Regulatory_Region_JGI_AMD_UBA_IRNMTN_TRACE_SMPL_20050601 /site_id=Regulatory_Region_JGI_AMD_UBA_IRNMTN /length=966;"10 3 TCT;11 3 ATG;12 3 AAG;13 3 TCG;13 3 TGG;15 3 AGG;22 3 GTT;23 3 AGG;23 3 ATT;23 3 CCG;29 3 AAT;30 3 ATT;31 3 GCC;33 3 CCT;8 3 AAC…
>Regulatory_Region_JGI_AMD_UBA_IRNMTN_READ_1569722906 /accession=BGUC29423.x /library_id=LIB_Regulatory_Region_JGI_AMD_UBA_IRNMTN_20050601 /sample_id=Regulatory_Region_JGI_AMD_UBA_IRNMTN_TRACE_SMPL_20050601 /site_id=Regulatory_Region_JGI_AMD_UBA_IRNMTN /length=1174;"12 3 AAG;12 3 TGG;13 3 CGG;13 3 TCG;15 3 ATC;17 3 CTG;20 3 CCT;23 3 ATT;24 3 CAG;30 3 AGG;36 3 CCT;8 3 AAC;"
>Regulatory_Region_JGI_AMD_UBA_IRNMTN_READ_1569747044 /accession=BGUC41927.g /library_id=LIB_Regulatory_Region_JGI_AMD_UBA_IRNMTN_20050601 /sample_id=Regulatory_Region_JGI_AMD_UBA_IRNMTN_TRACE_SMPL_20050601 /site_id=Regulatory_Region_JGI_AMD_UBA_IRNMTN /length=994;"11 3 CCT;14 3 CCT;15 3 AGG;18 3 TCT;22 3 AGG;7 3 ACA;8 3 CCT;8 3 CGG;"
>Regulatory_Region_JGI_AMD_UBA_IRNMTN_READ_1569673870 /accession=BGUC452.g1 /library_id=LIB_Regulatory_Region_JGI_AMD_UBA_IRNMTN_20050601 /sample_id=Regulatory_Region_JGI_AMD_UBA_IRNMTN_TRACE_SMPL_20050601 /site_id=Regulatory_Region_JGI_AMD_UBA_IRNMTN /length=1012;"22 3 AGG;29 3 TCT;31 3 GTT;33 3 TTG;36 3 TTG;8 3 TCA;"
>Regulatory_Region_JGI_AMD_5WAY_IRNMTN_READ_1540946658 /accession=XYG42285.b /library_id=LIB_Regulatory_Region_JGI_AMD_5WAY_IRNMTN_20020301 /template_id=Regulatory_Region_JGI_AMD_5WAY_IRNMTN_ /sample_id=Regulatory_Region_JGI_AMD_5WAY_IRNMTN_TRACE_SMPL_20020301 /site_id=Regulatory_Region_JGI_AMD_5WAY_IRNMTN /length=1157;"12 3 TTA;18 3 ATT;21 3 TCA;24 3 ATT;30 3 TGA;33 3 GCC;35 3 GTT;36 3 TAA;6 3 A…
>Regulatory_Region_JGI_AMD_5WAY_IRNMTN_READ_1540941734 /accession=XYG36209.g /library_id=LIB_Regulatory_Region_JGI_AMD_5WAY_IRNMTN_20020301 /template_id=Regulatory_Region_JGI_AMD_5WAY_IRNMTN_ /sample_id=Regulatory_Region_JGI_AMD_5WAY_IRNMTN_TRACE_SMPL_20020301 /site_id=Regulatory_Region_JGI_AMD_5WAY_IRNMTN /length=819;"13 3 TGA;14 3 CTT;18 3 GAT;19 3 CCG;20 3 CCA;20 3 CGG;24 3 GCC;25 3 CAA;25 3 G…
>Regulatory_Region_JGI_AMD_UBA_IRNMTN_READ_1569314028 /accession=BGUC69637.y /library_id=LIB_Regulatory_Region_JGI_AMD_UBA_IRNMTN_20050601 /sample_id=Regulatory_Region_JGI_AMD_UBA_IRNMTN_TRACE_SMPL_20050601 /site_id=Regulatory_Region_JGI_AMD_UBA_IRNMTN /length=1180;"13 3 AAG;14 3 GCC;16 3 CAG;21 3 TGC;23 3 TCT;29 3 GGC;29 3 TTA;30 3 TCT;30 3 TTG;32 3 TGG;33 3 CCA;34 3 ATT;34 3 TGG;7 3 GAG;7 3 TCG…
>Regulatory_Region_JGI_AMD_UBA_IRNMTN_READ_1569757466 /accession=BGUC47166.x /library_id=LIB_Regulatory_Region_JGI_AMD_UBA_IRNMTN_20050601 /sample_id=Regulatory_Region_JGI_AMD_UBA_IRNMTN_TRACE_SMPL_20050601 /site_id=Regulatory_Region_JGI_AMD_UBA_IRNMTN /length=1161;"12 3 TCT;14 3 CAG;21 3 GTT;24 3 ATG;24 3 TGG;26 3 TTA;28 3 TTG;30 3 GTT;31 3 GCC;32 3 CCA;32 3 TCA;34 3 CTG;6 3 CGG;7 3 CCC;8 3 GAT;…
>Regulatory_Region_JGI_AMD_UBA_IRNMTN_READ_1569859736 /accession=BGUC58718.g /library_id=LIB_Regulatory_Region_JGI_AMD_UBA_IRNMTN_20050601 /sample_id=Regulatory_Region_JGI_AMD_UBA_IRNMTN_TRACE_SMPL_20050601 /site_id=Regulatory_Region_JGI_AMD_UBA_IRNMTN /length=1036;"10 3 CAA;11 3 ATG;16 3 TCT;17 3 TCA;18 3 CCT;22 3 CAG;22 3 GTT;23 3 CTG;24 3 AAG;24 3 CAG;24 3 TCT;30 3 CTC;34 3 TCT;34 4 GCTG;"
>Regulatory_Region_JGI_AMD_UBA_IRNMTN_READ_1569712816 /accession=BGUC24358.b /library_id=LIB_Regulatory_Region_JGI_AMD_UBA_IRNMTN_20050601 /sample_id=Regulatory_Region_JGI_AMD_UBA_IRNMTN_TRACE_SMPL_20050601 /site_id=Regulatory_Region_JGI_AMD_UBA_IRNMTN /length=946;"13 3 TGG;15 3 TTA;16 3 TTA;19 3 TAA;22 3 TCA;23 3 GAT;23 3 TCT;26 3 AAT;36 3 ATG;7 3 GCC;"
>Regulatory_Region_JGI_AMD_UBA_IRNMTN_READ_1569870127 /accession=BGUC64316.y /library_id=LIB_Regulatory_Region_JGI_AMD_UBA_IRNMTN_20050601 /sample_id=Regulatory_Region_JGI_AMD_UBA_IRNMTN_TRACE_SMPL_20050601 /site_id=Regulatory_Region_JGI_AMD_UBA_IRNMTN /length=1152;"12 3 AAG;24 3 CCA;27 3 ATT;36 3 CCG;36 3 CTG;37 4 GCGC;"
>Regulatory_Region_JGI_AMD_UBA_IRNMTN_READ_1569682911 /accession=BGUC9418.g1 /library_id=LIB_Regulatory_Region_JGI_AMD_UBA_IRNMTN_20050601 /sample_id=Regulatory_Region_JGI_AMD_UBA_IRNMTN_TRACE_SMPL_20050601 /site_id=Regulatory_Region_JGI_AMD_UBA_IRNMTN /length=1026;"11 3 ATG;14 3 CGG;15 3 CCA;16 3 AAG;16 3 ATA;20 3 CCA;24 3 AGA;32 3 GCC;33 3 CCA;34 3 CTG;7 3 CCA;"
>Regulatory_Region_JGI_AMD_UBA_IRNMTN_READ_1569872368 /accession=BGUC65447.y /library_id=LIB_Regulatory_Region_JGI_AMD_UBA_IRNMTN_20050601 /sample_id=Regulatory_Region_JGI_AMD_UBA_IRNMTN_TRACE_SMPL_20050601 /site_id=Regulatory_Region_JGI_AMD_UBA_IRNMTN /length=1180;"10 3 CAA;11 3 CCA;23 3 AGG;24 3 AGA;25 3 AAT;25 3 CAA;25 3 GCC;27 3 TTG;31 3 AAG;31 3 TAA;33 3 ATG;7 3 CCA;8 4 GAAT;"
>Regulatory_Region_JGI_AMD_5WAY_IRNMTN_READ_1541022883 /accession=XYG61781.b /library_id=LIB_Regulatory_Region_JGI_AMD_5WAY_IRNMTN_20020301 /template_id=Regulatory_Region_JGI_AMD_5WAY_IRNMTN_ /sample_id=Regulatory_Region_JGI_AMD_5WAY_IRNMTN_TRACE_SMPL_20020301 /site_id=Regulatory_Region_JGI_AMD_5WAY_IRNMTN /length=1147;"13 4 TAAA;14 3 ATT;22 3 TTA;23 3 ATT;26 3 TTG;31 3 ATT;31 3 CTG;31 3 TTA;33 3…
>Regulatory_Region_JGI_AMD_5WAY_IRNMTN_READ_1541015010 /accession=XYG52276.g /library_id=LIB_Regulatory_Region_JGI_AMD_5WAY_IRNMTN_20020301 /template_id=Regulatory_Region_JGI_AMD_5WAY_IRNMTN_ /sample_id=Regulatory_Region_JGI_AMD_5WAY_IRNMTN_TRACE_SMPL_20020301 /site_id=Regulatory_Region_JGI_AMD_5WAY_IRNMTN /length=1174;"10 3 CCT;16 3 TAA;19 3 TAA;21 3 ATT;24 3 ATT;24 3 TGG;27 3 ATT;29 3 ATT;29 3 …
>Regulatory_Region_JGI_AMD_5WAY_IRNMTN_READ_1540948503 /accession=XYG42498.g /library_id=LIB_Regulatory_Region_JGI_AMD_5WAY_IRNMTN_20020301 /template_id=Regulatory_Region_JGI_AMD_5WAY_IRNMTN_ /sample_id=Regulatory_Region_JGI_AMD_5WAY_IRNMTN_TRACE_SMPL_20020301 /site_id=Regulatory_Region_JGI_AMD_5WAY_IRNMTN /length=1162;"22 3 CCG;27 3 TCT;28 3 ATT;29 3 GCC;7 3 CCG;"
>Regulatory_Region_JGI_AMD_UBA_IRNMTN_READ_1569819638 /accession=BGUC53657.b /library_id=LIB_Regulatory_Region_JGI_AMD_UBA_IRNMTN_20050601 /sample_id=Regulatory_Region_JGI_AMD_UBA_IRNMTN_TRACE_SMPL_20050601 /site_id=Regulatory_Region_JGI_AMD_UBA_IRNMTN /length=999;"10 3 GGT;22 3 CAT;24 3 TCT;25 3 TCT;33 5 ACAAA;34 3 TTA;40 5 AGAAA;7 3 AAT;7 3 ACA;9 3 CAA;"
>Regulatory_Region_JGI_AMD_UBA_IRNMTN_READ_1569681914 /accession=BGUC8964.b1 /library_id=LIB_Regulatory_Region_JGI_AMD_UBA_IRNMTN_20050601 /sample_id=Regulatory_Region_JGI_AMD_UBA_IRNMTN_TRACE_SMPL_20050601 /site_id=Regulatory_Region_JGI_AMD_UBA_IRNMTN /length=999;"12 3 AGA;13 3 TGG;14 3 GAT;15 3 ATG;15 3 CGG;21 3 TGG;27 3 TCT;36 3 CAG;"
>Regulatory_Region_JGI_AMD_5WAY_IRNMTN_READ_1541021954 /accession=XYG61332.b /library_id=LIB_Regulatory_Region_JGI_AMD_5WAY_IRNMTN_20020301 /template_id=Regulatory_Region_JGI_AMD_5WAY_IRNMTN_ /sample_id=Regulatory_Region_JGI_AMD_5WAY_IRNMTN_TRACE_SMPL_20020301 /site_id=Regulatory_Region_JGI_AMD_5WAY_IRNMTN /length=1109;"11 3 ATG;15 3 TGA;16 3 CTG;17 3 ATC;18 3 AGA;21 3 GAG;23 3 CCG;24 3 CAT;25 3 …
>Regulatory_Region_JGI_AMD_UBA_IRNMTN_READ_1569698495 /accession=BGUC17575.g /library_id=LIB_Regulatory_Region_JGI_AMD_UBA_IRNMTN_20050601 /sample_id=Regulatory_Region_JGI_AMD_UBA_IRNMTN_TRACE_SMPL_20050601 /site_id=Regulatory_Region_JGI_AMD_UBA_IRNMTN /length=990;"11 3 CCT;25 3 CAG;32 3 GGC;36 3 CCG;7 3 GAC;7 3 GAG;"
>Regulatory_Region_JGI_AMD_5WAY_IRNMTN_READ_1704688969 /accession=XYD24572.y /library_id=LIB_Regulatory_Region_JGI_AMD_5WAY_IRNMTN_20020301 /template_id=Regulatory_Region_JGI_AMD_5WAY_IRNMTN_ /sample_id=Regulatory_Region_JGI_AMD_5WAY_IRNMTN_TRACE_SMPL_20020301 /site_id=Regulatory_Region_JGI_AMD_5WAY_IRNMTN /length=1105;"11 3 CCT;13 3 TCG;13 3 TGG;18 3 AGG;19 3 CGG;21 3 AAC;6 3 CGA;7 3 AAT;"
>Regulatory_Region_JGI_AMD_5WAY_IRNMTN_READ_1540960548 /accession=XYG46479.g /library_id=LIB_Regulatory_Region_JGI_AMD_5WAY_IRNMTN_20020301 /template_id=Regulatory_Region_JGI_AMD_5WAY_IRNMTN_ /sample_id=Regulatory_Region_JGI_AMD_5WAY_IRNMTN_TRACE_SMPL_20020301 /site_id=Regulatory_Region_JGI_AMD_5WAY_IRNMTN /length=1093;"14 3 GAT;17 3 CAG;27 3 AAG;28 3 AAG;28 3 CAA;29 3 CTG;30 3 ATT;34 3 TGG;36 3 …
>Regulatory_Region_JGI_AMD_UBA_IRNMTN_READ_1569736166 /accession=BGUC36071.y /library_id=LIB_Regulatory_Region_JGI_AMD_UBA_IRNMTN_20050601 /sample_id=Regulatory_Region_JGI_AMD_UBA_IRNMTN_TRACE_SMPL_20050601 /site_id=Regulatory_Region_JGI_AMD_UBA_IRNMTN /length=1152;"13 3 TCG;17 3 CTG;18 3 AGA;31 3 TAA;32 3 ATT;35 3 AAT;35 3 TGA;"
>Regulatory_Region_JGI_AMD_UBA_IRNMTN_READ_1569753881 /accession=BGUC45368.y /library_id=LIB_Regulatory_Region_JGI_AMD_UBA_IRNMTN_20050601 /sample_id=Regulatory_Region_JGI_AMD_UBA_IRNMTN_TRACE_SMPL_20050601 /site_id=Regulatory_Region_JGI_AMD_UBA_IRNMTN /length=1117;"10 3 TAA;12 3 TTA;14 3 TAA;14 3 TCA;22 3 TTA;23 3 GAT;33 3 CCT;35 3 TAA;7 3 CAA;8 3 TCA;"
>Regulatory_Region_JGI_AMD_UBA_IRNMTN_READ_1569317806 /accession=BGUC71538.x /library_id=LIB_Regulatory_Region_JGI_AMD_UBA_IRNMTN_20050601 /sample_id=Regulatory_Region_JGI_AMD_UBA_IRNMTN_TRACE_SMPL_20050601 /site_id=Regulatory_Region_JGI_AMD_UBA_IRNMTN /length=1162;"14 3 AGG;21 3 CCA;31 3 TCG;7 3 CCC;"
>Regulatory_Region_JGI_AMD_UBA_IRNMTN_READ_1569824261 /accession=BGUC55975.x /library_id=LIB_Regulatory_Region_JGI_AMD_UBA_IRNMTN_20050601 /sample_id=Regulatory_Region_JGI_AMD_UBA_IRNMTN_TRACE_SMPL_20050601 /site_id=Regulatory_Region_JGI_AMD_UBA_IRNMTN /length=1151;"12 3 AGA;13 4 TAAA;14 3 TCA;14 3 TCT;20 3 AGG;21 3 AGA;21 3 TAA;22 3 AAT;23 3 TCT;25 3 TCT;31 3 AAC;31 3 AAT;35 3 TAA;9 3 TCA;"
>Regulatory_Region_JGI_AMD_5WAY_IRNMTN_READ_1540748387 /accession=XYG70785.g /library_id=LIB_Regulatory_Region_JGI_AMD_5WAY_IRNMTN_20020301 /template_id=Regulatory_Region_JGI_AMD_5WAY_IRNMTN_ /sample_id=Regulatory_Region_JGI_AMD_5WAY_IRNMTN_TRACE_SMPL_20020301 /site_id=Regulatory_Region_JGI_AMD_5WAY_IRNMTN /length=1190;"14 3 CTC;15 3 ATG;15 4 CGGG;18 3 CCG;7 3 CCG;"
>Regulatory_Region_JGI_AMD_5WAY_IRNMTN_READ_1704687512 /accession=XYD23804.y /library_id=LIB_Regulatory_Region_JGI_AMD_5WAY_IRNMTN_20020301 /template_id=Regulatory_Region_JGI_AMD_5WAY_IRNMTN_ /sample_id=Regulatory_Region_JGI_AMD_5WAY_IRNMTN_TRACE_SMPL_20020301 /site_id=Regulatory_Region_JGI_AMD_5WAY_IRNMTN /length=1115;"12 3 CAT;27 3 ATT;30 3 TCT;36 3 AAT;6 3 AGT;7 3 CAG;9 3 CCG;"
>Regulatory_Region_JGI_AMD_5WAY_IRNMTN_READ_1704649044 /accession=XYD13101.y /library_id=LIB_Regulatory_Region_JGI_AMD_5WAY_IRNMTN_20020301 /template_id=Regulatory_Region_JGI_AMD_5WAY_IRNMTN_ /sample_id=Regulatory_Region_JGI_AMD_5WAY_IRNMTN_TRACE_SMPL_20020301 /site_id=Regulatory_Region_JGI_AMD_5WAY_IRNMTN /length=1149;"11 3 TGG;14 3 TTA;17 3 TAA;19 3 TCA;21 3 TTA;22 3 CCT;27 3 ATT;28 3 AAT;29 3 …
>Regulatory_Region_JGI_AMD_5WAY_IRNMTN_READ_1704642015 /accession=XYD12375.y /library_id=LIB_Regulatory_Region_JGI_AMD_5WAY_IRNMTN_20020301 /template_id=Regulatory_Region_JGI_AMD_5WAY_IRNMTN_ /sample_id=Regulatory_Region_JGI_AMD_5WAY_IRNMTN_TRACE_SMPL_20020301 /site_id=Regulatory_Region_JGI_AMD_5WAY_IRNMTN /length=1056;"15 3 CCA;21 3 CCG;24 3 TGG;29 3 CCT;30 3 GCC;32 3 CGA;9 3 GAT;"
>Regulatory_Region_JGI_AMD_UBA_IRNMTN_READ_1569700644 /accession=BGUC18652.b /library_id=LIB_Regulatory_Region_JGI_AMD_UBA_IRNMTN_20050601 /sample_id=Regulatory_Region_JGI_AMD_UBA_IRNMTN_TRACE_SMPL_20050601 /site_id=Regulatory_Region_JGI_AMD_UBA_IRNMTN /length=1044;"11 3 CCT;14 3 AGA;15 3 TGA;16 3 CTT;17 3 CAA;18 3 CTG;28 3 TTG;36 3 TCT;7 3 GAC;"
>Regulatory_Region_JGI_AMD_UBA_IRNMTN_READ_1569311239 /accession=BGUC68234.x /library_id=LIB_Regulatory_Region_JGI_AMD_UBA_IRNMTN_20050601 /sample_id=Regulatory_Region_JGI_AMD_UBA_IRNMTN_TRACE_SMPL_20050601 /site_id=Regulatory_Region_JGI_AMD_UBA_IRNMTN /length=1215;"13 3 TCG;13 3 TCT;16 3 TCT;20 3 CCG;23 3 TGA;28 3 TTG;31 3 TCG;32 3 CGA;32 3 GCC;32 3 TGG;33 3 GGC;34 3 AAG;6 3 CGG;7 3 ACA;"
>Regulatory_Region_JGI_AMD_5WAY_IRNMTN_READ_1704630160 /accession=XYD3534.b1 /library_id=LIB_Regulatory_Region_JGI_AMD_5WAY_IRNMTN_20020301 /template_id=Regulatory_Region_JGI_AMD_5WAY_IRNMTN_ /sample_id=Regulatory_Region_JGI_AMD_5WAY_IRNMTN_TRACE_SMPL_20020301 /site_id=Regulatory_Region_JGI_AMD_5WAY_IRNMTN /length=915;"13 3 TGG;14 3 TAA;16 3 AAG;16 3 TGA;16 3 TGG;20 3 AGA;20 3 TTA;22 3 AAT;25 3 A…
>Regulatory_Region_JGI_AMD_5WAY_IRNMTN_READ_1704654563 /accession=XYD16982.y /library_id=LIB_Regulatory_Region_JGI_AMD_5WAY_IRNMTN_20020301 /template_id=Regulatory_Region_JGI_AMD_5WAY_IRNMTN_ /sample_id=Regulatory_Region_JGI_AMD_5WAY_IRNMTN_TRACE_SMPL_20020301 /site_id=Regulatory_Region_JGI_AMD_5WAY_IRNMTN /length=1106;"10 3 GAT;11 3 AGG;13 3 TTG;22 3 CTG;25 3 AAT;27 3 CAG;29 3 ATG;31 3 CAG;32 3 …
>Regulatory_Region_JGI_AMD_UBA_IRNMTN_READ_1569700929 /accession=BGUC18794.g /library_id=LIB_Regulatory_Region_JGI_AMD_UBA_IRNMTN_20050601 /sample_id=Regulatory_Region_JGI_AMD_UBA_IRNMTN_TRACE_SMPL_20050601 /site_id=Regulatory_Region_JGI_AMD_UBA_IRNMTN /length=1016;"13 3 AAG;13 3 AGG;14 3 CCT;20 3 TTG;22 3 CAA;34 3 GAG;34 3 GCC;8 4 CGAG;"
>Regulatory_Region_JGI_AMD_UBA_IRNMTN_READ_1569313777 /accession=BGUC69508.y /library_id=LIB_Regulatory_Region_JGI_AMD_UBA_IRNMTN_20050601 /sample_id=Regulatory_Region_JGI_AMD_UBA_IRNMTN_TRACE_SMPL_20050601 /site_id=Regulatory_Region_JGI_AMD_UBA_IRNMTN /length=1203;"11 3 CCG;13 5 TCGAC;14 3 CTT;15 3 CTG;18 3 CCT;29 3 TCT;30 3 ATT;30 3 GTC;34 3 ATG;"
>Regulatory_Region_JGI_AMD_5WAY_IRNMTN_READ_1704638986 /accession=XYD10367.x /library_id=LIB_Regulatory_Region_JGI_AMD_5WAY_IRNMTN_20020301 /template_id=Regulatory_Region_JGI_AMD_5WAY_IRNMTN_ /sample_id=Regulatory_Region_JGI_AMD_5WAY_IRNMTN_TRACE_SMPL_20020301 /site_id=Regulatory_Region_JGI_AMD_5WAY_IRNMTN /length=1274;"13 3 TTA;14 3 TTA;18 3 TTG;21 3 CAT;26 3 AAT;27 3 ATT;28 3 AAT;29 3 ATT;31 3 …
>Regulatory_Region_JGI_AMD_UBA_IRNMTN_READ_1569719942 /accession=BGUC27938.x /library_id=LIB_Regulatory_Region_JGI_AMD_UBA_IRNMTN_20050601 /sample_id=Regulatory_Region_JGI_AMD_UBA_IRNMTN_TRACE_SMPL_20050601 /site_id=Regulatory_Region_JGI_AMD_UBA_IRNMTN /length=1247;"17 3 ATT;19 3 AAG;21 3 TGG;23 3 AAC;23 3 ATG;24 3 CAT;26 3 TTA;28 3 CAA;31 3 TAA;34 3 AAG;35 3 GTT;6 3 AAT;7 3 AAT;9 4 GGTC;"
>Regulatory_Region_JGI_AMD_UBA_IRNMTN_READ_1569818349 /accession=BGUC53012.g /library_id=LIB_Regulatory_Region_JGI_AMD_UBA_IRNMTN_20050601 /sample_id=Regulatory_Region_JGI_AMD_UBA_IRNMTN_TRACE_SMPL_20050601 /site_id=Regulatory_Region_JGI_AMD_UBA_IRNMTN /length=1059;"12 3 TGG;14 3 AGG;18 3 CCG;18 3 CTG;21 3 GAG;24 3 AGA;"
>Regulatory_Region_JGI_AMD_5WAY_IRNMTN_READ_1541009169 /accession=XYG53731.g /library_id=LIB_Regulatory_Region_JGI_AMD_5WAY_IRNMTN_20020301 /template_id=Regulatory_Region_JGI_AMD_5WAY_IRNMTN_ /sample_id=Regulatory_Region_JGI_AMD_5WAY_IRNMTN_TRACE_SMPL_20020301 /site_id=Regulatory_Region_JGI_AMD_5WAY_IRNMTN /length=1139;"13 3 TAA;14 3 ATA;15 3 CCA;15 3 CTC;18 3 TAT;20 3 ATG;24 3 ATT;25 3 TTA;26 3 …
>Regulatory_Region_JGI_AMD_UBA_IRNMTN_READ_1569865733 /accession=BGUC61725.b /library_id=LIB_Regulatory_Region_JGI_AMD_UBA_IRNMTN_20050601 /sample_id=Regulatory_Region_JGI_AMD_UBA_IRNMTN_TRACE_SMPL_20050601 /site_id=Regulatory_Region_JGI_AMD_UBA_IRNMTN /length=965;"11 3 CTG;14 3 ACG;14 3 GCC;20 3 CCA;23 3 GAT;24 3 AGG;25 3 CCG;25 3 GCC;25 3 GGC;30 3 GCC;33 3 GGC;36 3 TGG;"
>Regulatory_Region_JGI_AMD_UBA_IRNMTN_READ_1569316993 /accession=BGUC71128.x /library_id=LIB_Regulatory_Region_JGI_AMD_UBA_IRNMTN_20050601 /sample_id=Regulatory_Region_JGI_AMD_UBA_IRNMTN_TRACE_SMPL_20050601 /site_id=Regulatory_Region_JGI_AMD_UBA_IRNMTN /length=1426;"13 3 TCG;15 3 CAG;19 3 AGA;20 3 CCT;22 3 AGG;22 3 TGA;28 3 AAG;28 3 GCC;30 3 CCT;31 4 TTGG;35 3 TTG;"
>Regulatory_Region_JGI_AMD_UBA_IRNMTN_READ_1569689969 /accession=BGUC13297.b /library_id=LIB_Regulatory_Region_JGI_AMD_UBA_IRNMTN_20050601 /sample_id=Regulatory_Region_JGI_AMD_UBA_IRNMTN_TRACE_SMPL_20050601 /site_id=Regulatory_Region_JGI_AMD_UBA_IRNMTN /length=968;"14 3 GCC;21 3 CCA;22 3 CCT;27 3 CAG;30 3 CTC;32 4 GCGC;33 3 CAG;36 3 GCC;8 3 CCG;"
>Regulatory_Region_JGI_AMD_5WAY_IRNMTN_READ_1704695658 /accession=XYD31945.x /library_id=LIB_Regulatory_Region_JGI_AMD_5WAY_IRNMTN_20020301 /template_id=Regulatory_Region_JGI_AMD_5WAY_IRNMTN_ /sample_id=Regulatory_Region_JGI_AMD_5WAY_IRNMTN_TRACE_SMPL_20020301 /site_id=Regulatory_Region_JGI_AMD_5WAY_IRNMTN /length=876;"10 3 TCA;12 3 TGT;14 3 ATT;16 3 TTA;18 3 TAT;27 3 ATT;31 3 GCC;32 3 AAG;32 3 A…
>Regulatory_Region_JGI_AMD_5WAY_IRNMTN_READ_1540944409 /accession=XYG38596.b /library_id=LIB_Regulatory_Region_JGI_AMD_5WAY_IRNMTN_20020301 /template_id=Regulatory_Region_JGI_AMD_5WAY_IRNMTN_ /sample_id=Regulatory_Region_JGI_AMD_5WAY_IRNMTN_TRACE_SMPL_20020301 /site_id=Regulatory_Region_JGI_AMD_5WAY_IRNMTN /length=848;"11 3 CCG;11 3 TCA;18 3 TCT;19 3 ATT;36 5 GAAAA;6 3 ATC;7 3 CCC;7 3 CTC;"
>Regulatory_Region_JGI_AMD_UBA_IRNMTN_READ_1569824635 /accession=BGUC56163.x /library_id=LIB_Regulatory_Region_JGI_AMD_UBA_IRNMTN_20050601 /sample_id=Regulatory_Region_JGI_AMD_UBA_IRNMTN_TRACE_SMPL_20050601 /site_id=Regulatory_Region_JGI_AMD_UBA_IRNMTN /length=1152;"10 3 CAA;10 3 TAA;10 3 TTA;12 3 AAG;12 4 TAAA;14 3 TTA;16 3 TGA;17 3 CAA;17 3 TAA;18 3 AGG;25 3 GCC;28 3 AAT;29 3 AAT;34 3 AAG;6 3 A…
>Regulatory_Region_JGI_AMD_5WAY_IRNMTN_READ_1540942323 /accession=XYG37182.b /library_id=LIB_Regulatory_Region_JGI_AMD_5WAY_IRNMTN_20020301 /template_id=Regulatory_Region_JGI_AMD_5WAY_IRNMTN_ /sample_id=Regulatory_Region_JGI_AMD_5WAY_IRNMTN_TRACE_SMPL_20020301 /site_id=Regulatory_Region_JGI_AMD_5WAY_IRNMTN /length=843;"11 3 CCA;14 3 GCC;21 3 CCA;21 3 GAG;21 3 TCA;29 3 CAG;30 3 TGA;31 3 CTG;6 3 GC…
>Regulatory_Region_JGI_AMD_UBA_IRNMTN_READ_1569678636 /accession=BGUC712.g1 /library_id=LIB_Regulatory_Region_JGI_AMD_UBA_IRNMTN_20050601 /sample_id=Regulatory_Region_JGI_AMD_UBA_IRNMTN_TRACE_SMPL_20050601 /site_id=Regulatory_Region_JGI_AMD_UBA_IRNMTN /length=985;"10 3 TTA;11 3 CTG;12 3 AAG;12 3 AGA;15 3 TCA;16 5 ATATA;18 3 TTG;19 3 CAT;25 3 AGA;25 3 CCT;27 3 TTA;31 3 AAT;31 3 ATT;34 3 ATT;35 3 G…
>Regulatory_Region_JGI_AMD_UBA_IRNMTN_READ_1569698700 /accession=BGUC17678.b /library_id=LIB_Regulatory_Region_JGI_AMD_UBA_IRNMTN_20050601 /sample_id=Regulatory_Region_JGI_AMD_UBA_IRNMTN_TRACE_SMPL_20050601 /site_id=Regulatory_Region_JGI_AMD_UBA_IRNMTN /length=1068;"18 3 CCA;19 3 CAA;21 3 CCG;22 3 CAA;25 3 ATG;29 3 ATG;30 3 GCC;30 4 CGGA;34 3 GAG;"
>Regulatory_Region_JGI_AMD_5WAY_IRNMTN_READ_1540934181 /accession=XYG29808.b /library_id=LIB_Regulatory_Region_JGI_AMD_5WAY_IRNMTN_20020301 /template_id=Regulatory_Region_JGI_AMD_5WAY_IRNMTN_ /sample_id=Regulatory_Region_JGI_AMD_5WAY_IRNMTN_TRACE_SMPL_20020301 /site_id=Regulatory_Region_JGI_AMD_5WAY_IRNMTN /length=853;"12 3 CCT;12 3 CGG;13 3 CGG;14 3 CCT;15 3 CTG;16 3 ATG;17 3 AGA;17 5 GTGGG;19 3…
>Regulatory_Region_JGI_AMD_UBA_IRNMTN_READ_1569826190 /accession=BGUC56941.x /library_id=LIB_Regulatory_Region_JGI_AMD_UBA_IRNMTN_20050601 /sample_id=Regulatory_Region_JGI_AMD_UBA_IRNMTN_TRACE_SMPL_20050601 /site_id=Regulatory_Region_JGI_AMD_UBA_IRNMTN /length=1146;"10 3 CCT;11 3 TGG;13 5 CTGCA;17 3 CAG;18 3 AGA;23 3 AGG;25 3 GTT;6 3 ATC;7 3 TCG;"
>Regulatory_Region_JGI_AMD_UBA_IRNMTN_READ_1569689746 /accession=BGUC13185.g /library_id=LIB_Regulatory_Region_JGI_AMD_UBA_IRNMTN_20050601 /sample_id=Regulatory_Region_JGI_AMD_UBA_IRNMTN_TRACE_SMPL_20050601 /site_id=Regulatory_Region_JGI_AMD_UBA_IRNMTN /length=974;"11 3 CCA;14 3 TAA;17 3 TAA;18 3 CTG;21 3 ATT;24 3 ATT;29 3 CCA;29 3 GCA;35 3 GTT;6 3 AAT;8 4 TATA;"
>Regulatory_Region_JGI_AMD_5WAY_IRNMTN_READ_1704652007 /accession=XYD15550.y /library_id=LIB_Regulatory_Region_JGI_AMD_5WAY_IRNMTN_20020301 /template_id=Regulatory_Region_JGI_AMD_5WAY_IRNMTN_ /sample_id=Regulatory_Region_JGI_AMD_5WAY_IRNMTN_TRACE_SMPL_20020301 /site_id=Regulatory_Region_JGI_AMD_5WAY_IRNMTN /length=1138;"16 3 AAG;16 3 TTA;18 3 TTG;24 3 CAT;24 3 TTA;31 3 AGG;31 3 ATT;33 3 ATT;34 3 …
>Regulatory_Region_JGI_AMD_5WAY_IRNMTN_READ_1704685298 /accession=XYD21817.y /library_id=LIB_Regulatory_Region_JGI_AMD_5WAY_IRNMTN_20020301 /template_id=Regulatory_Region_JGI_AMD_5WAY_IRNMTN_ /sample_id=Regulatory_Region_JGI_AMD_5WAY_IRNMTN_TRACE_SMPL_20020301 /site_id=Regulatory_Region_JGI_AMD_5WAY_IRNMTN /length=1072;"14 3 ATT;17 3 ATC;21 3 GAT;25 3 ATT;25 3 GGC;29 3 ATT;30 3 GTT;34 3 TAA;"
>Regulatory_Region_JGI_AMD_5WAY_IRNMTN_READ_1541018027 /accession=XYG50301.g /library_id=LIB_Regulatory_Region_JGI_AMD_5WAY_IRNMTN_20020301 /template_id=Regulatory_Region_JGI_AMD_5WAY_IRNMTN_ /sample_id=Regulatory_Region_JGI_AMD_5WAY_IRNMTN_TRACE_SMPL_20020301 /site_id=Regulatory_Region_JGI_AMD_5WAY_IRNMTN /length=1053;"12 3 CGG;14 3 AGA;14 3 CGG;22 3 CCG;23 3 CCG;23 3 TCT;24 3 CTG;29 3 AAT;29 3 …
>Regulatory_Region_JGI_AMD_5WAY_IRNMTN_READ_1541000566 /accession=XYG56168.g /library_id=LIB_Regulatory_Region_JGI_AMD_5WAY_IRNMTN_20020301 /template_id=Regulatory_Region_JGI_AMD_5WAY_IRNMTN_ /sample_id=Regulatory_Region_JGI_AMD_5WAY_IRNMTN_TRACE_SMPL_20020301 /site_id=Regulatory_Region_JGI_AMD_5WAY_IRNMTN /length=1143;"14 3 ACG;15 3 TGG;20 3 TAA;21 3 CTT;23 3 GTT;26 3 TCT;30 3 AAG;36 3 CCT;36 5 …
>Regulatory_Region_JGI_AMD_5WAY_IRNMTN_READ_1704655242 /accession=XYD18909.x /library_id=LIB_Regulatory_Region_JGI_AMD_5WAY_IRNMTN_20020301 /template_id=Regulatory_Region_JGI_AMD_5WAY_IRNMTN_ /sample_id=Regulatory_Region_JGI_AMD_5WAY_IRNMTN_TRACE_SMPL_20020301 /site_id=Regulatory_Region_JGI_AMD_5WAY_IRNMTN /length=1101;"10 3 CAA;21 3 CCG;24 3 CCG;"
>Regulatory_Region_JGI_AMD_UBA_IRNMTN_READ_1569740750 /accession=BGUC38375.x /library_id=LIB_Regulatory_Region_JGI_AMD_UBA_IRNMTN_20050601 /sample_id=Regulatory_Region_JGI_AMD_UBA_IRNMTN_TRACE_SMPL_20050601 /site_id=Regulatory_Region_JGI_AMD_UBA_IRNMTN /length=1171;"11 3 CGG;20 3 CCG;20 3 CGG;28 3 GGC;"
>Regulatory_Region_JGI_AMD_5WAY_IRNMTN_READ_1704684534 /accession=XYD19830.y /library_id=LIB_Regulatory_Region_JGI_AMD_5WAY_IRNMTN_20020301 /template_id=Regulatory_Region_JGI_AMD_5WAY_IRNMTN_ /sample_id=Regulatory_Region_JGI_AMD_5WAY_IRNMTN_TRACE_SMPL_20020301 /site_id=Regulatory_Region_JGI_AMD_5WAY_IRNMTN /length=1129;"12 3 AGA;20 3 TTG;36 3 CAG;9 3 CTG;"
>Regulatory_Region_JGI_AMD_UBA_IRNMTN_READ_1569668170 /accession=BGUC1435.b1 /library_id=LIB_Regulatory_Region_JGI_AMD_UBA_IRNMTN_20050601 /sample_id=Regulatory_Region_JGI_AMD_UBA_IRNMTN_TRACE_SMPL_20050601 /site_id=Regulatory_Region_JGI_AMD_UBA_IRNMTN /length=1050;"13 3 TTA;14 3 ATA;22 3 TCT;24 3 CAT;25 3 ATG;27 3 ATT;29 3 TCT;34 3 CCA;"
>Regulatory_Region_JGI_AMD_5WAY_IRNMTN_READ_1704646382 /accession=XYD17520.y /library_id=LIB_Regulatory_Region_JGI_AMD_5WAY_IRNMTN_20020301 /template_id=Regulatory_Region_JGI_AMD_5WAY_IRNMTN_ /sample_id=Regulatory_Region_JGI_AMD_5WAY_IRNMTN_TRACE_SMPL_20020301 /site_id=Regulatory_Region_JGI_AMD_5WAY_IRNMTN /length=1128;"10 3 TAA;10 3 TTA;21 3 ACC;33 3 CCT;34 3 AAG;6 3 GTA;"
>Regulatory_Region_JGI_AMD_5WAY_IRNMTN_READ_1540939807 /accession=XYG38122.b /library_id=LIB_Regulatory_Region_JGI_AMD_5WAY_IRNMTN_20020301 /template_id=Regulatory_Region_JGI_AMD_5WAY_IRNMTN_ /sample_id=Regulatory_Region_JGI_AMD_5WAY_IRNMTN_TRACE_SMPL_20020301 /site_id=Regulatory_Region_JGI_AMD_5WAY_IRNMTN /length=866;"11 3 AGA;19 3 AAG;29 3 GGC;36 3 GCC;7 3 CTC;8 3 TCA;9 3 CTG;"
>Regulatory_Region_JGI_AMD_UBA_IRNMTN_READ_1569709206 /accession=BGUC22547.b /library_id=LIB_Regulatory_Region_JGI_AMD_UBA_IRNMTN_20050601 /sample_id=Regulatory_Region_JGI_AMD_UBA_IRNMTN_TRACE_SMPL_20050601 /site_id=Regulatory_Region_JGI_AMD_UBA_IRNMTN /length=991;"12 3 CGG;13 3 CCA;14 3 GAT;19 3 CCG;21 3 TTG;28 3 CAG;34 3 GAG;8 3 CGG;8 3 CTC;8 4 TGAC;"
>Regulatory_Region_JGI_AMD_UBA_IRNMTN_READ_1569694593 /accession=BGUC15618.b /library_id=LIB_Regulatory_Region_JGI_AMD_UBA_IRNMTN_20050601 /sample_id=Regulatory_Region_JGI_AMD_UBA_IRNMTN_TRACE_SMPL_20050601 /site_id=Regulatory_Region_JGI_AMD_UBA_IRNMTN /length=1057;"15 3 CGG;21 3 ATT;21 3 CTT;28 3 CAG;28 3 TCT;30 3 AGG;32 3 TTG;7 3 ACA;"
>Regulatory_Region_JGI_AMD_5WAY_IRNMTN_READ_1704651392 /accession=XYD15258.y /library_id=LIB_Regulatory_Region_JGI_AMD_5WAY_IRNMTN_20020301 /template_id=Regulatory_Region_JGI_AMD_5WAY_IRNMTN_ /sample_id=Regulatory_Region_JGI_AMD_5WAY_IRNMTN_TRACE_SMPL_20020301 /site_id=Regulatory_Region_JGI_AMD_5WAY_IRNMTN /length=1190;"10 3 GAT;17 3 CTG;18 3 CCA;22 3 AGG;22 3 CCT;22 3 CTG;24 3 CAT;33 3 TGG;34 3 …
>Regulatory_Region_JGI_AMD_UBA_IRNMTN_READ_1569866066 /accession=BGUC61891.g /library_id=LIB_Regulatory_Region_JGI_AMD_UBA_IRNMTN_20050601 /sample_id=Regulatory_Region_JGI_AMD_UBA_IRNMTN_TRACE_SMPL_20050601 /site_id=Regulatory_Region_JGI_AMD_UBA_IRNMTN /length=954;"12 3 CAT;20 3 TAA;20 3 TGG;20 3 TTA;23 3 AGG;29 3 CAG;30 3 AAG;35 3 CAG;6 3 CAA;7 3 AAT;"
>Regulatory_Region_JGI_AMD_5WAY_IRNMTN_READ_1540746749 /accession=XYG73275.g /library_id=LIB_Regulatory_Region_JGI_AMD_5WAY_IRNMTN_20020301 /template_id=Regulatory_Region_JGI_AMD_5WAY_IRNMTN_ /sample_id=Regulatory_Region_JGI_AMD_5WAY_IRNMTN_TRACE_SMPL_20020301 /site_id=Regulatory_Region_JGI_AMD_5WAY_IRNMTN /length=1538;"19 3 CAT;19 3 TCA;21 3 TTG;29 3 ATT;33 3 CCT;34 3 GAG;35 3 ACG;38 4 GCGG;6 3 …
>Regulatory_Region_JGI_AMD_5WAY_IRNMTN_READ_1540745445 /accession=XYG70723.b /library_id=LIB_Regulatory_Region_JGI_AMD_5WAY_IRNMTN_20020301 /template_id=Regulatory_Region_JGI_AMD_5WAY_IRNMTN_ /sample_id=Regulatory_Region_JGI_AMD_5WAY_IRNMTN_TRACE_SMPL_20020301 /site_id=Regulatory_Region_JGI_AMD_5WAY_IRNMTN /length=1118;"11 3 CAA;12 3 TTA;12 4 TGCA;15 3 TGA;16 3 TGA;18 3 TAT;20 3 TAA;25 3 AAT;27 3…
>Regulatory_Region_JGI_AMD_5WAY_IRNMTN_READ_1540907375 /accession=XYG22682.g /library_id=LIB_Regulatory_Region_JGI_AMD_5WAY_IRNMTN_20020301 /template_id=Regulatory_Region_JGI_AMD_5WAY_IRNMTN_ /sample_id=Regulatory_Region_JGI_AMD_5WAY_IRNMTN_TRACE_SMPL_20020301 /site_id=Regulatory_Region_JGI_AMD_5WAY_IRNMTN /length=1161;"10 3 TCT;11 3 TCA;13 3 TTA;14 3 GAT;15 3 TGA;17 3 TTA;21 3 ATT;22 3 TTA;32 3 …
>Regulatory_Region_JGI_AMD_5WAY_IRNMTN_READ_1704655100 /accession=XYD14907.y /library_id=LIB_Regulatory_Region_JGI_AMD_5WAY_IRNMTN_20020301 /template_id=Regulatory_Region_JGI_AMD_5WAY_IRNMTN_ /sample_id=Regulatory_Region_JGI_AMD_5WAY_IRNMTN_TRACE_SMPL_20020301 /site_id=Regulatory_Region_JGI_AMD_5WAY_IRNMTN /length=1229;"25 3 CAG;29 3 GGC;36 3 AAT;36 3 ATC;36 3 CAA;7 3 AAT;7 3 ATT;9 3 CCG;"
>Regulatory_Region_JGI_AMD_5WAY_IRNMTN_READ_1540959768 /accession=XYG46947.g /library_id=LIB_Regulatory_Region_JGI_AMD_5WAY_IRNMTN_20020301 /template_id=Regulatory_Region_JGI_AMD_5WAY_IRNMTN_ /sample_id=Regulatory_Region_JGI_AMD_5WAY_IRNMTN_TRACE_SMPL_20020301 /site_id=Regulatory_Region_JGI_AMD_5WAY_IRNMTN /length=1097;"10 4 GACA;12 3 CCT;14 3 TCA;15 3 ATG;15 3 TCA;23 3 ATG;23 3 GCC;26 3 TTA;30 3…
>Regulatory_Region_JGI_AMD_UBA_IRNMTN_READ_1569867935 /accession=BGUC62830.g /library_id=LIB_Regulatory_Region_JGI_AMD_UBA_IRNMTN_20050601 /sample_id=Regulatory_Region_JGI_AMD_UBA_IRNMTN_TRACE_SMPL_20050601 /site_id=Regulatory_Region_JGI_AMD_UBA_IRNMTN /length=995;"25 3 GCC;28 3 GCC;29 3 GCC;31 3 TGG;"
>Regulatory_Region_JGI_AMD_UBA_IRNMTN_READ_1569694529 /accession=BGUC15586.b /library_id=LIB_Regulatory_Region_JGI_AMD_UBA_IRNMTN_20050601 /sample_id=Regulatory_Region_JGI_AMD_UBA_IRNMTN_TRACE_SMPL_20050601 /site_id=Regulatory_Region_JGI_AMD_UBA_IRNMTN /length=1085;"10 3 TCT;11 3 AGA;11 3 AGG;12 3 CAG;19 3 CGG;21 3 TTG;22 3 AAT;23 3 ATG;25 3 CAG;27 3 TCT;31 3 TGG;34 3 GCC;9 3 GCC;"
>Regulatory_Region_JGI_AMD_5WAY_IRNMTN_READ_1704628737 /accession=XYD1555.g1 /library_id=LIB_Regulatory_Region_JGI_AMD_5WAY_IRNMTN_20020301 /template_id=Regulatory_Region_JGI_AMD_5WAY_IRNMTN_ /sample_id=Regulatory_Region_JGI_AMD_5WAY_IRNMTN_TRACE_SMPL_20020301 /site_id=Regulatory_Region_JGI_AMD_5WAY_IRNMTN /length=865;"12 3 TTG;15 3 ATG;15 3 CTG;16 3 ATA;21 3 ATT;21 3 TTA;22 4 AGAA;26 3 AAT;31 3 …
>Regulatory_Region_JGI_AMD_UBA_IRNMTN_READ_1569315466 /accession=BGUC70360.x /library_id=LIB_Regulatory_Region_JGI_AMD_UBA_IRNMTN_20050601 /sample_id=Regulatory_Region_JGI_AMD_UBA_IRNMTN_TRACE_SMPL_20050601 /site_id=Regulatory_Region_JGI_AMD_UBA_IRNMTN /length=1217;"13 3 GGC;14 3 TCA;15 5 GCAGC;21 3 CTC;21 3 GAG;22 3 AGG;22 3 CCT;23 3 CCG;8 3 AAC;"
>Regulatory_Region_JGI_AMD_UBA_IRNMTN_READ_1569688328 /accession=BGUC12475.g /library_id=LIB_Regulatory_Region_JGI_AMD_UBA_IRNMTN_20050601 /sample_id=Regulatory_Region_JGI_AMD_UBA_IRNMTN_TRACE_SMPL_20050601 /site_id=Regulatory_Region_JGI_AMD_UBA_IRNMTN /length=1195;"13 3 AGA;14 3 CCT;18 3 CAA;26 3 TTG;36 3 ATC;36 3 TTG;7 3 CAA;9 3 TCT;"
>Regulatory_Region_JGI_AMD_UBA_IRNMTN_READ_1569736027 /accession=BGUC36002.x /library_id=LIB_Regulatory_Region_JGI_AMD_UBA_IRNMTN_20050601 /sample_id=Regulatory_Region_JGI_AMD_UBA_IRNMTN_TRACE_SMPL_20050601 /site_id=Regulatory_Region_JGI_AMD_UBA_IRNMTN /length=1161;"10 3 AGA;12 3 TTG;13 3 AGG;14 3 TCT;19 3 AGA;23 3 CAG;27 3 ATT;27 3 CTG;29 3 ATT;31 3 CCT;32 3 TTG;"
>Regulatory_Region_JGI_AMD_UBA_IRNMTN_READ_1569872416 /accession=BGUC65471.y /library_id=LIB_Regulatory_Region_JGI_AMD_UBA_IRNMTN_20050601 /sample_id=Regulatory_Region_JGI_AMD_UBA_IRNMTN_TRACE_SMPL_20050601 /site_id=Regulatory_Region_JGI_AMD_UBA_IRNMTN /length=1196;"13 3 TAA;15 3 ATC;15 3 CCA;20 3 CAG;22 3 CAA;23 3 CCT;25 3 GGC;27 3 AAG;32 3 ATT;33 3 TGG;34 3 GCC;36 3 CCA;7 3 GGC;9 3 CAA;"
>Regulatory_Region_JGI_AMD_5WAY_IRNMTN_READ_1540743309 /accession=XYG67819.b /library_id=LIB_Regulatory_Region_JGI_AMD_5WAY_IRNMTN_20020301 /template_id=Regulatory_Region_JGI_AMD_5WAY_IRNMTN_ /sample_id=Regulatory_Region_JGI_AMD_5WAY_IRNMTN_TRACE_SMPL_20020301 /site_id=Regulatory_Region_JGI_AMD_5WAY_IRNMTN /length=1148;"11 3 AGG;18 3 AGA;18 3 ATT;20 3 AGG;21 3 AGA;21 3 CTC;26 4 ACGC;31 3 TCG;6 3 …
>Regulatory_Region_JGI_AMD_UBA_IRNMTN_READ_1569674744 /accession=BGUC4998.g1 /library_id=LIB_Regulatory_Region_JGI_AMD_UBA_IRNMTN_20050601 /sample_id=Regulatory_Region_JGI_AMD_UBA_IRNMTN_TRACE_SMPL_20050601 /site_id=Regulatory_Region_JGI_AMD_UBA_IRNMTN /length=949;"12 3 AGG;21 3 AAC;24 3 AAG;25 3 AAT;30 3 TGA;"
>Regulatory_Region_JGI_AMD_UBA_IRNMTN_READ_1569740691 /accession=BGUC38345.y /library_id=LIB_Regulatory_Region_JGI_AMD_UBA_IRNMTN_20050601 /sample_id=Regulatory_Region_JGI_AMD_UBA_IRNMTN_TRACE_SMPL_20050601 /site_id=Regulatory_Region_JGI_AMD_UBA_IRNMTN /length=1236;"11 3 CGG;13 3 GGC;14 3 ACG;14 3 GCC;29 3 GGC;31 3 CAG;32 3 GGC;32 4 GCGC;35 3 TGA;9 4 CTCG;"
>Regulatory_Region_JGI_AMD_5WAY_IRNMTN_READ_1541005456 /accession=XYG53090.b /library_id=LIB_Regulatory_Region_JGI_AMD_5WAY_IRNMTN_20020301 /template_id=Regulatory_Region_JGI_AMD_5WAY_IRNMTN_ /sample_id=Regulatory_Region_JGI_AMD_5WAY_IRNMTN_TRACE_SMPL_20020301 /site_id=Regulatory_Region_JGI_AMD_5WAY_IRNMTN /length=1065;"10 3 ATG;22 3 CCG;24 3 CCA;24 3 TGG;30 3 CCT;31 3 TGG;32 3 AAG;6 3 AAG;9 3 CC…
>Regulatory_Region_JGI_AMD_5WAY_IRNMTN_READ_1704646987 /accession=XYD17774.y /library_id=LIB_Regulatory_Region_JGI_AMD_5WAY_IRNMTN_20020301 /template_id=Regulatory_Region_JGI_AMD_5WAY_IRNMTN_ /sample_id=Regulatory_Region_JGI_AMD_5WAY_IRNMTN_TRACE_SMPL_20020301 /site_id=Regulatory_Region_JGI_AMD_5WAY_IRNMTN /length=1106;"26 3 TTA;28 3 AAT;28 3 ATG;29 3 TTA;36 3 TTG;6 3 GCC;8 3 TAA;"
>Regulatory_Region_JGI_AMD_5WAY_IRNMTN_READ_1704642908 /accession=XYD12964.y /library_id=LIB_Regulatory_Region_JGI_AMD_5WAY_IRNMTN_20020301 /template_id=Regulatory_Region_JGI_AMD_5WAY_IRNMTN_ /sample_id=Regulatory_Region_JGI_AMD_5WAY_IRNMTN_TRACE_SMPL_20020301 /site_id=Regulatory_Region_JGI_AMD_5WAY_IRNMTN /length=1053;"13 3 AGA;13 3 TCA;14 3 CCA;15 3 CGG;25 3 TTA;30 3 GTC;31 3 ATT;36 3 AAT;7 3 A…
>Regulatory_Region_JGI_AMD_5WAY_IRNMTN_READ_1540999794 /accession=XYG56836.g /library_id=LIB_Regulatory_Region_JGI_AMD_5WAY_IRNMTN_20020301 /template_id=Regulatory_Region_JGI_AMD_5WAY_IRNMTN_ /sample_id=Regulatory_Region_JGI_AMD_5WAY_IRNMTN_TRACE_SMPL_20020301 /site_id=Regulatory_Region_JGI_AMD_5WAY_IRNMTN /length=1053;"11 3 TCA;16 3 ATA;22 3 AAT;22 3 CAT;22 3 TGA;23 3 ATT;23 3 GAT;25 3 AAT;30 3 …
>Regulatory_Region_JGI_AMD_5WAY_IRNMTN_READ_1541011809 /accession=XYG48979.b /library_id=LIB_Regulatory_Region_JGI_AMD_5WAY_IRNMTN_20020301 /template_id=Regulatory_Region_JGI_AMD_5WAY_IRNMTN_ /sample_id=Regulatory_Region_JGI_AMD_5WAY_IRNMTN_TRACE_SMPL_20020301 /site_id=Regulatory_Region_JGI_AMD_5WAY_IRNMTN /length=1181;"11 3 ATT;15 3 CTC;21 3 CAT;21 3 CTT;27 3 ATT;32 3 ATT;6 3 AGT;9 3 TAT;"
>Regulatory_Region_JGI_AMD_5WAY_IRNMTN_READ_1540922023 /accession=XYG25138.b /library_id=LIB_Regulatory_Region_JGI_AMD_5WAY_IRNMTN_20020301 /template_id=Regulatory_Region_JGI_AMD_5WAY_IRNMTN_ /sample_id=Regulatory_Region_JGI_AMD_5WAY_IRNMTN_TRACE_SMPL_20020301 /site_id=Regulatory_Region_JGI_AMD_5WAY_IRNMTN /length=907;"10 3 TCA;10 3 TTA;18 3 TTA;21 3 ATT;21 3 GAT;23 3 TGA;24 3 TGG;30 3 GTT;6 3 AA…
>Regulatory_Region_JGI_AMD_5WAY_IRNMTN_READ_1540929056 /accession=XYG29291.g /library_id=LIB_Regulatory_Region_JGI_AMD_5WAY_IRNMTN_20020301 /template_id=Regulatory_Region_JGI_AMD_5WAY_IRNMTN_ /sample_id=Regulatory_Region_JGI_AMD_5WAY_IRNMTN_TRACE_SMPL_20020301 /site_id=Regulatory_Region_JGI_AMD_5WAY_IRNMTN /length=855;"11 3 CCA;13 3 AGA;14 3 GCC;21 3 CCA;21 3 GAG;29 3 CAG;30 3 TGA;31 3 CTG;6 3 GC…
>Regulatory_Region_JGI_AMD_UBA_IRNMTN_READ_1569750367 /accession=BGUC43602.x /library_id=LIB_Regulatory_Region_JGI_AMD_UBA_IRNMTN_20050601 /sample_id=Regulatory_Region_JGI_AMD_UBA_IRNMTN_TRACE_SMPL_20050601 /site_id=Regulatory_Region_JGI_AMD_UBA_IRNMTN /length=1321;"10 3 TAA;13 3 CCA;14 5 GCAGC;19 3 ATG;19 3 TCT;21 3 CAT;22 3 AGG;22 3 TCT;24 3 CAT;25 3 AAT;26 3 GTC;28 3 CAA;29 3 TGG;32 3 CCA;34 3…
>Regulatory_Region_JGI_AMD_5WAY_IRNMTN_READ_1540918024 /accession=XYG24403.g /library_id=LIB_Regulatory_Region_JGI_AMD_5WAY_IRNMTN_20020301 /template_id=Regulatory_Region_JGI_AMD_5WAY_IRNMTN_ /sample_id=Regulatory_Region_JGI_AMD_5WAY_IRNMTN_TRACE_SMPL_20020301 /site_id=Regulatory_Region_JGI_AMD_5WAY_IRNMTN /length=964;"13 3 TCG;15 3 ATC;18 3 CCT;29 3 CTG;36 3 ATC;8 3 CCG;9 4 GCCC;"
>Regulatory_Region_JGI_AMD_5WAY_IRNMTN_READ_1704645544 /accession=XYD14692.y /library_id=LIB_Regulatory_Region_JGI_AMD_5WAY_IRNMTN_20020301 /template_id=Regulatory_Region_JGI_AMD_5WAY_IRNMTN_ /sample_id=Regulatory_Region_JGI_AMD_5WAY_IRNMTN_TRACE_SMPL_20020301 /site_id=Regulatory_Region_JGI_AMD_5WAY_IRNMTN /length=1118;"12 3 TGG;14 3 TCT;23 3 CCG;23 3 TCT;27 3 ATT;29 3 AAG;"
>Regulatory_Region_JGI_AMD_5WAY_IRNMTN_READ_1540909248 /accession=XYG19947.g /library_id=LIB_Regulatory_Region_JGI_AMD_5WAY_IRNMTN_20020301 /template_id=Regulatory_Region_JGI_AMD_5WAY_IRNMTN_ /sample_id=Regulatory_Region_JGI_AMD_5WAY_IRNMTN_TRACE_SMPL_20020301 /site_id=Regulatory_Region_JGI_AMD_5WAY_IRNMTN /length=964;"21 3 TGA;30 3 GTC;33 3 CCA;34 3 CAG;6 3 CGA;"
>Regulatory_Region_JGI_AMD_UBA_IRNMTN_READ_1569718863 /accession=BGUC27396.b /library_id=LIB_Regulatory_Region_JGI_AMD_UBA_IRNMTN_20050601 /sample_id=Regulatory_Region_JGI_AMD_UBA_IRNMTN_TRACE_SMPL_20050601 /site_id=Regulatory_Region_JGI_AMD_UBA_IRNMTN /length=1030;"11 3 TGG;13 3 TGA;14 3 ATT;14 3 GAT;16 3 ATG;16 3 CTT;17 3 TCA;17 3 TTA;7 3 CCA;"
>Regulatory_Region_JGI_AMD_5WAY_IRNMTN_READ_1704687243 /accession=XYD23508.y /library_id=LIB_Regulatory_Region_JGI_AMD_5WAY_IRNMTN_20020301 /template_id=Regulatory_Region_JGI_AMD_5WAY_IRNMTN_ /sample_id=Regulatory_Region_JGI_AMD_5WAY_IRNMTN_TRACE_SMPL_20020301 /site_id=Regulatory_Region_JGI_AMD_5WAY_IRNMTN /length=1091;"13 3 TCA;14 3 CGG;15 3 TCA;17 3 TAA;22 3 TGG;32 3 TTA;36 3 TAA;9 3 CCG;"
>Regulatory_Region_JGI_AMD_5WAY_IRNMTN_READ_1540922966 /accession=XYG23489.b /library_id=LIB_Regulatory_Region_JGI_AMD_5WAY_IRNMTN_20020301 /template_id=Regulatory_Region_JGI_AMD_5WAY_IRNMTN_ /sample_id=Regulatory_Region_JGI_AMD_5WAY_IRNMTN_TRACE_SMPL_20020301 /site_id=Regulatory_Region_JGI_AMD_5WAY_IRNMTN /length=861;"15 3 TTA;21 3 TGC;28 3 AGA;28 3 CAG;7 3 GTA;8 3 TCA;"
>Regulatory_Region_JGI_AMD_UBA_IRNMTN_READ_1569710506 /accession=BGUC23198.g /library_id=LIB_Regulatory_Region_JGI_AMD_UBA_IRNMTN_20050601 /sample_id=Regulatory_Region_JGI_AMD_UBA_IRNMTN_TRACE_SMPL_20050601 /site_id=Regulatory_Region_JGI_AMD_UBA_IRNMTN /length=964;"11 3 TCA;15 3 CCA;20 3 TGA;21 3 ACC;21 3 ATT;22 3 AGG;22 3 CAG;22 3 TGA;22 3 TGG;25 3 ATC;34 3 CTG;9 3 CAA;"
>Regulatory_Region_JGI_AMD_5WAY_IRNMTN_READ_1704628103 /accession=XYD895.b1 /library_id=LIB_Regulatory_Region_JGI_AMD_5WAY_IRNMTN_20020301 /template_id=Regulatory_Region_JGI_AMD_5WAY_IRNMTN_ /sample_id=Regulatory_Region_JGI_AMD_5WAY_IRNMTN_TRACE_SMPL_20020301 /site_id=Regulatory_Region_JGI_AMD_5WAY_IRNMTN /length=970;"14 3 ATA;14 3 ATT;15 3 AGG;19 3 AGA;20 3 ATG;21 3 AAC;21 3 CTT;23 3 TTA;24 3 AT…
>Regulatory_Region_JGI_AMD_UBA_IRNMTN_READ_1569823475 /accession=BGUC55582.b /library_id=LIB_Regulatory_Region_JGI_AMD_UBA_IRNMTN_20050601 /sample_id=Regulatory_Region_JGI_AMD_UBA_IRNMTN_TRACE_SMPL_20050601 /site_id=Regulatory_Region_JGI_AMD_UBA_IRNMTN /length=946;"15 3 ATC;17 3 CAT;21 3 ATT;21 3 GAT;21 3 TGA;33 3 ATT;36 3 ATG;36 3 CCT;6 3 ATC;"
>Regulatory_Region_JGI_AMD_UBA_IRNMTN_READ_1569309715 /accession=BGUC67468.y /library_id=LIB_Regulatory_Region_JGI_AMD_UBA_IRNMTN_20050601 /sample_id=Regulatory_Region_JGI_AMD_UBA_IRNMTN_TRACE_SMPL_20050601 /site_id=Regulatory_Region_JGI_AMD_UBA_IRNMTN /length=1223;"11 3 TCA;12 3 CAG;15 3 ATA;15 3 ATC;15 3 TGG;17 3 CTT;17 3 TAA;18 3 AGG;18 3 TAT;24 3 GCC;34 3 AAT;34 4 CAAA;39 5 CAAAC;6 3 TCT;7 3 …
>Regulatory_Region_JGI_AMD_5WAY_IRNMTN_READ_1541018252 /accession=XYG58974.b /library_id=LIB_Regulatory_Region_JGI_AMD_5WAY_IRNMTN_20020301 /template_id=Regulatory_Region_JGI_AMD_5WAY_IRNMTN_ /sample_id=Regulatory_Region_JGI_AMD_5WAY_IRNMTN_TRACE_SMPL_20020301 /site_id=Regulatory_Region_JGI_AMD_5WAY_IRNMTN /length=1135;"11 3 AGA;14 3 CTG;15 3 ATC;20 3 AGA;21 3 CCG;22 3 CCT;29 3 CCT;32 3 AGG;36 3 …
>Regulatory_Region_JGI_AMD_UBA_IRNMTN_READ_1569688323 /accession=BGUC12473.b /library_id=LIB_Regulatory_Region_JGI_AMD_UBA_IRNMTN_20050601 /sample_id=Regulatory_Region_JGI_AMD_UBA_IRNMTN_TRACE_SMPL_20050601 /site_id=Regulatory_Region_JGI_AMD_UBA_IRNMTN /length=938;"10 3 CCT;11 3 CAA;13 3 CGG;16 3 CTT;21 3 ATT;21 3 GTT;21 3 TCA;27 3 ATT;27 3 TCT;28 3 AGA;28 3 TCT;30 3 CCA;34 3 TCT;34 4 CAAA;9 3 CT…
>Regulatory_Region_JGI_AMD_5WAY_IRNMTN_READ_1541019352 /accession=XYG64970.b /library_id=LIB_Regulatory_Region_JGI_AMD_5WAY_IRNMTN_20020301 /template_id=Regulatory_Region_JGI_AMD_5WAY_IRNMTN_ /sample_id=Regulatory_Region_JGI_AMD_5WAY_IRNMTN_TRACE_SMPL_20020301 /site_id=Regulatory_Region_JGI_AMD_5WAY_IRNMTN /length=1107;"16 3 AGG;16 3 TGG;19 3 AGA;23 3 ATG;28 3 TCG;30 3 CAG;30 3 GTC;36 3 CCG;9 3 A…
>Regulatory_Region_JGI_AMD_UBA_IRNMTN_READ_1569718648 /accession=BGUC27288.g /library_id=LIB_Regulatory_Region_JGI_AMD_UBA_IRNMTN_20050601 /sample_id=Regulatory_Region_JGI_AMD_UBA_IRNMTN_TRACE_SMPL_20050601 /site_id=Regulatory_Region_JGI_AMD_UBA_IRNMTN /length=957;"12 3 CGG;15 4 CGGG;16 3 AAG;20 3 CAG;23 3 GCC;30 3 GTC;32 3 GGG;7 3 ACA;7 3 CAG;7 3 CCG;"
>Regulatory_Region_JGI_AMD_5WAY_IRNMTN_READ_1704695971 /accession=XYD31902.y /library_id=LIB_Regulatory_Region_JGI_AMD_5WAY_IRNMTN_20020301 /template_id=Regulatory_Region_JGI_AMD_5WAY_IRNMTN_ /sample_id=Regulatory_Region_JGI_AMD_5WAY_IRNMTN_TRACE_SMPL_20020301 /site_id=Regulatory_Region_JGI_AMD_5WAY_IRNMTN /length=1088;"15 3 CCA;22 3 CCG;6 3 AAT;6 3 CGA;7 3 TCG;9 3 CGG;"
>Regulatory_Region_JGI_AMD_5WAY_IRNMTN_READ_1541008453 /accession=XYG51767.g /library_id=LIB_Regulatory_Region_JGI_AMD_5WAY_IRNMTN_20020301 /template_id=Regulatory_Region_JGI_AMD_5WAY_IRNMTN_ /sample_id=Regulatory_Region_JGI_AMD_5WAY_IRNMTN_TRACE_SMPL_20020301 /site_id=Regulatory_Region_JGI_AMD_5WAY_IRNMTN /length=1197;"15 3 TGG;16 3 TCA;21 3 CAT;21 3 CCA;23 3 AGG;29 3 GGC;31 3 AAC;33 3 ATT;36 3 …
>Regulatory_Region_JGI_AMD_UBA_IRNMTN_READ_1569826855 /accession=BGUC57276.b /library_id=LIB_Regulatory_Region_JGI_AMD_UBA_IRNMTN_20050601 /sample_id=Regulatory_Region_JGI_AMD_UBA_IRNMTN_TRACE_SMPL_20050601 /site_id=Regulatory_Region_JGI_AMD_UBA_IRNMTN /length=900;"10 3 AGA;17 3 TCT;18 3 ATT;21 3 AGA;23 3 GTT;24 3 AGA;24 3 CCG;29 3 CAG;31 3 CCT;7 3 CAA;"
>Regulatory_Region_JGI_AMD_5WAY_IRNMTN_READ_1541032438 /accession=XYG63176.b /library_id=LIB_Regulatory_Region_JGI_AMD_5WAY_IRNMTN_20020301 /template_id=Regulatory_Region_JGI_AMD_5WAY_IRNMTN_ /sample_id=Regulatory_Region_JGI_AMD_5WAY_IRNMTN_TRACE_SMPL_20020301 /site_id=Regulatory_Region_JGI_AMD_5WAY_IRNMTN /length=1060;"16 5 TGAGT;18 3 TAT;21 3 TCA;21 5 AATTG;24 5 TAATG;30 3 AAT;32 3 TGG;34 3 TCT…
>Regulatory_Region_JGI_AMD_5WAY_IRNMTN_READ_1541008828 /accession=XYG53390.g /library_id=LIB_Regulatory_Region_JGI_AMD_5WAY_IRNMTN_20020301 /template_id=Regulatory_Region_JGI_AMD_5WAY_IRNMTN_ /sample_id=Regulatory_Region_JGI_AMD_5WAY_IRNMTN_TRACE_SMPL_20020301 /site_id=Regulatory_Region_JGI_AMD_5WAY_IRNMTN /length=1132;"16 3 ATG;20 3 TCA;21 3 TCA;23 3 AGA;23 3 ATT;36 3 CCT;6 3 ATG;"
>Regulatory_Region_JGI_AMD_5WAY_IRNMTN_READ_1540884622 /accession=XYG5890.y1 /library_id=LIB_Regulatory_Region_JGI_AMD_5WAY_IRNMTN_20020301 /template_id=Regulatory_Region_JGI_AMD_5WAY_IRNMTN_ /sample_id=Regulatory_Region_JGI_AMD_5WAY_IRNMTN_TRACE_SMPL_20020301 /site_id=Regulatory_Region_JGI_AMD_5WAY_IRNMTN /length=1024;"19 3 TAA;26 3 TCT;31 3 ATT;35 3 GTT;36 3 AAT;36 3 TCT;7 3 AAT;"
>Regulatory_Region_JGI_AMD_5WAY_IRNMTN_READ_1540907437 /accession=XYG22744.g /library_id=LIB_Regulatory_Region_JGI_AMD_5WAY_IRNMTN_20020301 /template_id=Regulatory_Region_JGI_AMD_5WAY_IRNMTN_ /sample_id=Regulatory_Region_JGI_AMD_5WAY_IRNMTN_TRACE_SMPL_20020301 /site_id=Regulatory_Region_JGI_AMD_5WAY_IRNMTN /length=1084;"12 5 TTTTA;13 3 TTA;22 3 CAA;26 3 AAT;27 3 TTA;30 3 AAT;30 3 ATG;32 3 TTA;9 3…
>Regulatory_Region_JGI_AMD_UBA_IRNMTN_READ_1569311821 /accession=BGUC68527.y /library_id=LIB_Regulatory_Region_JGI_AMD_UBA_IRNMTN_20050601 /sample_id=Regulatory_Region_JGI_AMD_UBA_IRNMTN_TRACE_SMPL_20050601 /site_id=Regulatory_Region_JGI_AMD_UBA_IRNMTN /length=1238;"10 3 TCA;13 3 TGG;15 3 CTG;16 3 TGG;21 3 CCG;31 3 GCC;33 3 GGC;34 3 TGG;36 3 GCC;6 3 GCC;7 3 TCG;"
>Regulatory_Region_JGI_AMD_5WAY_IRNMTN_READ_1541026557 /accession=XYG58639.g /library_id=LIB_Regulatory_Region_JGI_AMD_5WAY_IRNMTN_20020301 /template_id=Regulatory_Region_JGI_AMD_5WAY_IRNMTN_ /sample_id=Regulatory_Region_JGI_AMD_5WAY_IRNMTN_TRACE_SMPL_20020301 /site_id=Regulatory_Region_JGI_AMD_5WAY_IRNMTN /length=1182;"16 3 AGG;29 3 CAG;29 3 GCC;30 3 ATG;34 3 CCA;35 3 TGG;36 3 ATG;36 3 GCC;8 4 T…
>Regulatory_Region_JGI_AMD_UBA_IRNMTN_READ_1569717252 /accession=BGUC26589.b /library_id=LIB_Regulatory_Region_JGI_AMD_UBA_IRNMTN_20050601 /sample_id=Regulatory_Region_JGI_AMD_UBA_IRNMTN_TRACE_SMPL_20050601 /site_id=Regulatory_Region_JGI_AMD_UBA_IRNMTN /length=934;"10 3 GGT;12 3 TGT;13 4 CACC;13 4 GAGA;14 3 CAG;14 5 CTGCA;17 3 CAA;19 3 CAC;19 5 GGTGA;31 4 TTGG;32 4 TCTC;37 5 GAAAA;37 5 TTTTC;"
>Regulatory_Region_JGI_AMD_5WAY_IRNMTN_READ_1704676640 /accession=XYD22807.x /library_id=LIB_Regulatory_Region_JGI_AMD_5WAY_IRNMTN_20020301 /template_id=Regulatory_Region_JGI_AMD_5WAY_IRNMTN_ /sample_id=Regulatory_Region_JGI_AMD_5WAY_IRNMTN_TRACE_SMPL_20020301 /site_id=Regulatory_Region_JGI_AMD_5WAY_IRNMTN /length=1112;"11 3 ATT;16 3 ATA;26 3 GTT;27 3 AGG;27 3 ATT;31 3 CTG;33 3 TGG;36 3 ATT;"
>Regulatory_Region_JGI_AMD_UBA_IRNMTN_READ_1569875759 /accession=BGUC67161.y /library_id=LIB_Regulatory_Region_JGI_AMD_UBA_IRNMTN_20050601 /sample_id=Regulatory_Region_JGI_AMD_UBA_IRNMTN_TRACE_SMPL_20050601 /site_id=Regulatory_Region_JGI_AMD_UBA_IRNMTN /length=1281;"10 3 ATG;13 3 GGC;18 3 TAT;20 3 ATG;22 3 CAG;22 3 CCT;24 3 CAT;26 3 GTT;27 3 AAG;28 3 ATG;30 3 CAT;33 3 TTG;34 3 GTT;9 3 CTG;"
>Regulatory_Region_JGI_AMD_UBA_IRNMTN_READ_1569669536 /accession=BGUC2120.b1 /library_id=LIB_Regulatory_Region_JGI_AMD_UBA_IRNMTN_20050601 /sample_id=Regulatory_Region_JGI_AMD_UBA_IRNMTN_TRACE_SMPL_20050601 /site_id=Regulatory_Region_JGI_AMD_UBA_IRNMTN /length=971;"13 3 TAA;15 3 ATC;18 3 AGA;19 3 AGA;25 3 AGA;25 3 ATT;26 4 ACGC;28 3 TCT;30 3 ATT;33 3 ATT;36 3 ATC;36 3 ATT;8 4 TCCA;"
>Regulatory_Region_JGI_AMD_5WAY_IRNMTN_READ_1704674838 /accession=XYD20020.x /library_id=LIB_Regulatory_Region_JGI_AMD_5WAY_IRNMTN_20020301 /template_id=Regulatory_Region_JGI_AMD_5WAY_IRNMTN_ /sample_id=Regulatory_Region_JGI_AMD_5WAY_IRNMTN_TRACE_SMPL_20020301 /site_id=Regulatory_Region_JGI_AMD_5WAY_IRNMTN /length=1142;"14 3 CCA;17 3 TAA;29 3 ATT;31 3 AAT;35 3 AAT;36 3 AAT;9 3 GAT;"
>Regulatory_Region_JGI_AMD_UBA_IRNMTN_READ_1569315060 /accession=BGUC70155.y /library_id=LIB_Regulatory_Region_JGI_AMD_UBA_IRNMTN_20050601 /sample_id=Regulatory_Region_JGI_AMD_UBA_IRNMTN_TRACE_SMPL_20050601 /site_id=Regulatory_Region_JGI_AMD_UBA_IRNMTN /length=1145;"11 3 CAT;15 3 CGG;18 3 CCG;23 3 AGA;28 3 ATG;33 3 CCA;"
>Regulatory_Region_JGI_AMD_5WAY_IRNMTN_READ_1704694270 /accession=XYD30609.y /library_id=LIB_Regulatory_Region_JGI_AMD_5WAY_IRNMTN_20020301 /template_id=Regulatory_Region_JGI_AMD_5WAY_IRNMTN_ /sample_id=Regulatory_Region_JGI_AMD_5WAY_IRNMTN_TRACE_SMPL_20020301 /site_id=Regulatory_Region_JGI_AMD_5WAY_IRNMTN /length=1061;"13 3 CCA;14 3 ATA;15 3 ATC;19 3 ATT;22 3 CCT;25 3 TCT;29 3 CCA;30 3 AAT;33 3 …
>Regulatory_Region_JGI_AMD_5WAY_IRNMTN_READ_1541016343 /accession=XYG52841.b /library_id=LIB_Regulatory_Region_JGI_AMD_5WAY_IRNMTN_20020301 /template_id=Regulatory_Region_JGI_AMD_5WAY_IRNMTN_ /sample_id=Regulatory_Region_JGI_AMD_5WAY_IRNMTN_TRACE_SMPL_20020301 /site_id=Regulatory_Region_JGI_AMD_5WAY_IRNMTN /length=1131;"11 3 CGG;23 3 CTG;27 3 AGG;30 3 TCT;31 3 AAG;35 3 CAG;"
>Regulatory_Region_JGI_AMD_UBA_IRNMTN_READ_1569714420 /accession=BGUC25164.g /library_id=LIB_Regulatory_Region_JGI_AMD_UBA_IRNMTN_20050601 /sample_id=Regulatory_Region_JGI_AMD_UBA_IRNMTN_TRACE_SMPL_20050601 /site_id=Regulatory_Region_JGI_AMD_UBA_IRNMTN /length=977;"18 3 CCG;19 3 CAT;25 3 GCC;28 3 TCG;30 3 AGG;30 3 TTG;33 3 CCA;9 4 GTCC;"
>Regulatory_Region_JGI_AMD_5WAY_IRNMTN_READ_1704645482 /accession=XYD14625.y /library_id=LIB_Regulatory_Region_JGI_AMD_5WAY_IRNMTN_20020301 /template_id=Regulatory_Region_JGI_AMD_5WAY_IRNMTN_ /sample_id=Regulatory_Region_JGI_AMD_5WAY_IRNMTN_TRACE_SMPL_20020301 /site_id=Regulatory_Region_JGI_AMD_5WAY_IRNMTN /length=1408;"21 3 GAT;23 3 TCA;25 3 ATC;31 3 TCG;8 3 CTC;"
>Regulatory_Region_JGI_AMD_5WAY_IRNMTN_READ_1540934063 /accession=XYG29690.g /library_id=LIB_Regulatory_Region_JGI_AMD_5WAY_IRNMTN_20020301 /template_id=Regulatory_Region_JGI_AMD_5WAY_IRNMTN_ /sample_id=Regulatory_Region_JGI_AMD_5WAY_IRNMTN_TRACE_SMPL_20020301 /site_id=Regulatory_Region_JGI_AMD_5WAY_IRNMTN /length=861;"10 3 ATG;18 3 CCG;22 3 CAG;32 3 GGC;"
>Regulatory_Region_JGI_AMD_UBA_IRNMTN_READ_1569734605 /accession=BGUC35289.y /library_id=LIB_Regulatory_Region_JGI_AMD_UBA_IRNMTN_20050601 /sample_id=Regulatory_Region_JGI_AMD_UBA_IRNMTN_TRACE_SMPL_20050601 /site_id=Regulatory_Region_JGI_AMD_UBA_IRNMTN /length=1198;"16 3 AGG;25 3 AGA;25 3 GGC;26 3 GTC;29 3 GGC;31 3 TCG;6 3 GCC;7 3 CTC;"
>Regulatory_Region_JGI_AMD_5WAY_IRNMTN_READ_1540922300 /accession=XYG25223.g /library_id=LIB_Regulatory_Region_JGI_AMD_5WAY_IRNMTN_20020301 /template_id=Regulatory_Region_JGI_AMD_5WAY_IRNMTN_ /sample_id=Regulatory_Region_JGI_AMD_5WAY_IRNMTN_TRACE_SMPL_20020301 /site_id=Regulatory_Region_JGI_AMD_5WAY_IRNMTN /length=889;"12 3 TGT;13 3 TCG;13 3 TTA;15 3 ATC;23 3 GTT;28 4 CTCA;30 3 AAT;32 3 CTG;32 3 …
>Regulatory_Region_JGI_AMD_UBA_IRNMTN_READ_1569692278 /accession=BGUC14456.g /library_id=LIB_Regulatory_Region_JGI_AMD_UBA_IRNMTN_20050601 /sample_id=Regulatory_Region_JGI_AMD_UBA_IRNMTN_TRACE_SMPL_20050601 /site_id=Regulatory_Region_JGI_AMD_UBA_IRNMTN /length=970;"14 3 CAG;17 3 CAA;20 3 AGA;21 3 GTT;24 3 CCA;31 3 TCG;34 3 CCA;"
>Regulatory_Region_JGI_AMD_UBA_IRNMTN_READ_1569821117 /accession=BGUC54400.b /library_id=LIB_Regulatory_Region_JGI_AMD_UBA_IRNMTN_20050601 /sample_id=Regulatory_Region_JGI_AMD_UBA_IRNMTN_TRACE_SMPL_20050601 /site_id=Regulatory_Region_JGI_AMD_UBA_IRNMTN /length=999;"21 3 GAT;25 3 CCT;27 3 TTG;"
>Regulatory_Region_JGI_AMD_5WAY_IRNMTN_READ_1540926518 /accession=XYG30113.b /library_id=LIB_Regulatory_Region_JGI_AMD_5WAY_IRNMTN_20020301 /template_id=Regulatory_Region_JGI_AMD_5WAY_IRNMTN_ /sample_id=Regulatory_Region_JGI_AMD_5WAY_IRNMTN_TRACE_SMPL_20020301 /site_id=Regulatory_Region_JGI_AMD_5WAY_IRNMTN /length=1004;"10 3 CCG;11 3 CAT;14 3 CCA;26 3 AAT;28 3 ATT;30 3 CAG;36 3 GCC;7 3 CCA;9 3 CT…
>Regulatory_Region_JGI_AMD_5WAY_IRNMTN_READ_1704692312 /accession=XYD29328.x /library_id=LIB_Regulatory_Region_JGI_AMD_5WAY_IRNMTN_20020301 /template_id=Regulatory_Region_JGI_AMD_5WAY_IRNMTN_ /sample_id=Regulatory_Region_JGI_AMD_5WAY_IRNMTN_TRACE_SMPL_20020301 /site_id=Regulatory_Region_JGI_AMD_5WAY_IRNMTN /length=1164;"10 3 GGT;13 3 TCG;15 4 GAGC;19 4 ATCC;20 3 TCA;21 4 GCTG;25 5 GTTAT;27 5 CGCT…
>Regulatory_Region_JGI_AMD_5WAY_IRNMTN_READ_1540952032 /accession=XYG40939.g /library_id=LIB_Regulatory_Region_JGI_AMD_5WAY_IRNMTN_20020301 /template_id=Regulatory_Region_JGI_AMD_5WAY_IRNMTN_ /sample_id=Regulatory_Region_JGI_AMD_5WAY_IRNMTN_TRACE_SMPL_20020301 /site_id=Regulatory_Region_JGI_AMD_5WAY_IRNMTN /length=1215;"12 5 ATATA;14 3 TAA;21 3 TTA;23 3 ATT;25 3 AAT;31 3 TTA;32 3 TGG;6 3 CTA;9 3 …
>Regulatory_Region_JGI_AMD_5WAY_IRNMTN_READ_1540946402 /accession=XYG41165.b /library_id=LIB_Regulatory_Region_JGI_AMD_5WAY_IRNMTN_20020301 /template_id=Regulatory_Region_JGI_AMD_5WAY_IRNMTN_ /sample_id=Regulatory_Region_JGI_AMD_5WAY_IRNMTN_TRACE_SMPL_20020301 /site_id=Regulatory_Region_JGI_AMD_5WAY_IRNMTN /length=1164;"16 3 CTT;22 3 AAT;31 3 TAA;7 3 TAC;9 3 CAA;"
>Regulatory_Region_JGI_AMD_5WAY_IRNMTN_READ_1541001442 /accession=XYG56756.g /library_id=LIB_Regulatory_Region_JGI_AMD_5WAY_IRNMTN_20020301 /template_id=Regulatory_Region_JGI_AMD_5WAY_IRNMTN_ /sample_id=Regulatory_Region_JGI_AMD_5WAY_IRNMTN_TRACE_SMPL_20020301 /site_id=Regulatory_Region_JGI_AMD_5WAY_IRNMTN /length=1140_regulatory_region_2;"10 3 TCA;11 3 ATG;13 3 TGA;17 3 TGG;24 3 ATT;25 3 AAT;25 …
>Regulatory_Region_JGI_AMD_UBA_IRNMTN_READ_1569706530 /accession=BGUC21205.b /library_id=LIB_Regulatory_Region_JGI_AMD_UBA_IRNMTN_20050601 /sample_id=Regulatory_Region_JGI_AMD_UBA_IRNMTN_TRACE_SMPL_20050601 /site_id=Regulatory_Region_JGI_AMD_UBA_IRNMTN /length=912;"13 3 TCA;14 3 TAA;15 3 TGA;15 4 ACCC;17 3 ATC;17 3 CAT;22 3 CAT;24 3 ATG;28 3 CAG;35 3 AAT;35 3 TAA;36 3 ATC;6 3 AAG;7 3 CCA;"
>Regulatory_Region_JGI_AMD_5WAY_IRNMTN_READ_1704636501 /accession=XYD8795.g1 /library_id=LIB_Regulatory_Region_JGI_AMD_5WAY_IRNMTN_20020301 /template_id=Regulatory_Region_JGI_AMD_5WAY_IRNMTN_ /sample_id=Regulatory_Region_JGI_AMD_5WAY_IRNMTN_TRACE_SMPL_20020301 /site_id=Regulatory_Region_JGI_AMD_5WAY_IRNMTN /length=838;"14 3 TCA;15 3 TGA;16 3 TGA;17 3 TCT;20 3 AGG;23 3 CCT;"
>Regulatory_Region_JGI_AMD_5WAY_IRNMTN_READ_1541016932 /accession=XYG52758.g /library_id=LIB_Regulatory_Region_JGI_AMD_5WAY_IRNMTN_20020301 /template_id=Regulatory_Region_JGI_AMD_5WAY_IRNMTN_ /sample_id=Regulatory_Region_JGI_AMD_5WAY_IRNMTN_TRACE_SMPL_20020301 /site_id=Regulatory_Region_JGI_AMD_5WAY_IRNMTN /length=1163;"12 3 CAT;14 3 ATA;16 3 ATA;21 3 CAT;21 3 TTA;22 3 CTG;22 3 TCT;22 3 TGA;23 3 …
>Regulatory_Region_JGI_AMD_5WAY_IRNMTN_READ_1541028973 /accession=XYG66335.b /library_id=LIB_Regulatory_Region_JGI_AMD_5WAY_IRNMTN_20020301 /template_id=Regulatory_Region_JGI_AMD_5WAY_IRNMTN_ /sample_id=Regulatory_Region_JGI_AMD_5WAY_IRNMTN_TRACE_SMPL_20020301 /site_id=Regulatory_Region_JGI_AMD_5WAY_IRNMTN /length=1016;"10 3 CCG;11 3 TGG;13 3 CGG;21 3 TGA;33 3 AGG;33 3 GGC;36 3 CCG;8 4 TTCC;"
>Regulatory_Region_JGI_AMD_5WAY_IRNMTN_READ_1541025664 /accession=XYG67154.g /library_id=LIB_Regulatory_Region_JGI_AMD_5WAY_IRNMTN_20020301 /template_id=Regulatory_Region_JGI_AMD_5WAY_IRNMTN_ /sample_id=Regulatory_Region_JGI_AMD_5WAY_IRNMTN_TRACE_SMPL_20020301 /site_id=Regulatory_Region_JGI_AMD_5WAY_IRNMTN /length=1119;"11 3 CCG;13 3 AGA;14 3 GCC;21 3 GAG;29 3 CAG;29 3 TGG;32 3 CTG;32 3 GCC;33 3 …
>Regulatory_Region_JGI_AMD_5WAY_IRNMTN_READ_1541012707 /accession=XYG52373.b /library_id=LIB_Regulatory_Region_JGI_AMD_5WAY_IRNMTN_20020301 /template_id=Regulatory_Region_JGI_AMD_5WAY_IRNMTN_ /sample_id=Regulatory_Region_JGI_AMD_5WAY_IRNMTN_TRACE_SMPL_20020301 /site_id=Regulatory_Region_JGI_AMD_5WAY_IRNMTN /length=1131;"10 5 TTGGA;12 5 ATTTT;16 5 AGGTC;18 3 AGG;21 3 TGA;27 3 CAA;32 3 GGG;33 3 AGG…
>Regulatory_Region_JGI_AMD_UBA_IRNMTN_READ_1569748060 /accession=BGUC42439.y /library_id=LIB_Regulatory_Region_JGI_AMD_UBA_IRNMTN_20050601 /sample_id=Regulatory_Region_JGI_AMD_UBA_IRNMTN_TRACE_SMPL_20050601 /site_id=Regulatory_Region_JGI_AMD_UBA_IRNMTN /length=1139;"11 3 CAA;14 3 TTA;16 3 TCA;22 3 TCA;27 3 CTG;36 3 CTG;36 3 GTA;6 3 ACC;8 3 GAT;"
>Regulatory_Region_JGI_AMD_5WAY_IRNMTN_READ_1540918797 /accession=XYG27192.b /library_id=LIB_Regulatory_Region_JGI_AMD_5WAY_IRNMTN_20020301 /template_id=Regulatory_Region_JGI_AMD_5WAY_IRNMTN_ /sample_id=Regulatory_Region_JGI_AMD_5WAY_IRNMTN_TRACE_SMPL_20020301 /site_id=Regulatory_Region_JGI_AMD_5WAY_IRNMTN /length=874;"10 3 CAA;12 3 TGT;13 3 TGG;16 3 CTT;17 3 ATT;20 3 TCA;21 3 AAC;24 3 TTA;25 3 A…
>Regulatory_Region_JGI_AMD_5WAY_IRNMTN_READ_1704688015 /accession=XYD23946.y /library_id=LIB_Regulatory_Region_JGI_AMD_5WAY_IRNMTN_20020301 /template_id=Regulatory_Region_JGI_AMD_5WAY_IRNMTN_ /sample_id=Regulatory_Region_JGI_AMD_5WAY_IRNMTN_TRACE_SMPL_20020301 /site_id=Regulatory_Region_JGI_AMD_5WAY_IRNMTN /length=1094;"22 3 CCG;22 3 CTG;29 3 CAG;6 3 CGA;"
>Regulatory_Region_JGI_AMD_UBA_IRNMTN_READ_1569868266 /accession=BGUC62996.b /library_id=LIB_Regulatory_Region_JGI_AMD_UBA_IRNMTN_20050601 /sample_id=Regulatory_Region_JGI_AMD_UBA_IRNMTN_TRACE_SMPL_20050601 /site_id=Regulatory_Region_JGI_AMD_UBA_IRNMTN /length=1033;"13 3 CGG;14 3 CCT;15 3 TGA;16 3 AGG;16 3 CAG;16 3 TGG;18 3 CCG;23 3 CCG;32 3 CAG;7 3 GCC;9 4 CTCG;"
>Regulatory_Region_JGI_AMD_5WAY_IRNMTN_READ_1540923507 /accession=XYG23646.g /library_id=LIB_Regulatory_Region_JGI_AMD_5WAY_IRNMTN_20020301 /template_id=Regulatory_Region_JGI_AMD_5WAY_IRNMTN_ /sample_id=Regulatory_Region_JGI_AMD_5WAY_IRNMTN_TRACE_SMPL_20020301 /site_id=Regulatory_Region_JGI_AMD_5WAY_IRNMTN /length=890;"15 3 CTG;16 3 TCT;19 3 ATT;22 3 CAA;24 3 CCG;30 3 CCA;31 3 AGG;31 3 ATT;33 3 C…
>Regulatory_Region_JGI_AMD_UBA_IRNMTN_READ_1569708160 /accession=BGUC22022.b /library_id=LIB_Regulatory_Region_JGI_AMD_UBA_IRNMTN_20050601 /sample_id=Regulatory_Region_JGI_AMD_UBA_IRNMTN_TRACE_SMPL_20050601 /site_id=Regulatory_Region_JGI_AMD_UBA_IRNMTN /length=1021;"13 3 TCA;17 3 CAG;18 3 ATT;20 3 AGG;25 3 GCC;26 3 TTA;26 3 TTG;32 3 GCC;33 3 GGC;34 3 CCA;"
>Regulatory_Region_JGI_AMD_UBA_IRNMTN_READ_1569670025 /accession=BGUC2365.b1 /library_id=LIB_Regulatory_Region_JGI_AMD_UBA_IRNMTN_20050601 /sample_id=Regulatory_Region_JGI_AMD_UBA_IRNMTN_TRACE_SMPL_20050601 /site_id=Regulatory_Region_JGI_AMD_UBA_IRNMTN /length=1026;"17 3 CAA;17 3 TAA;18 3 ATT;18 3 CCT;21 3 AGG;21 3 ATT;21 3 CTT;23 3 ATT;25 3 ATT;25 3 CAG;28 3 AAT;29 3 TGG;31 3 AAT;31 3 ATT;32 3 T…
>Regulatory_Region_JGI_AMD_5WAY_IRNMTN_READ_1541025028 /accession=XYG66902.b /library_id=LIB_Regulatory_Region_JGI_AMD_5WAY_IRNMTN_20020301 /template_id=Regulatory_Region_JGI_AMD_5WAY_IRNMTN_ /sample_id=Regulatory_Region_JGI_AMD_5WAY_IRNMTN_TRACE_SMPL_20020301 /site_id=Regulatory_Region_JGI_AMD_5WAY_IRNMTN /length=1233;"17 3 TTA;21 3 GTT;23 3 GTT;24 3 TGG;25 3 AAT;25 3 CAA;30 3 TTG;31 3 AAC;32 3 …
>Regulatory_Region_JGI_AMD_UBA_IRNMTN_READ_1569738557 /accession=BGUC37275.x /library_id=LIB_Regulatory_Region_JGI_AMD_UBA_IRNMTN_20050601 /sample_id=Regulatory_Region_JGI_AMD_UBA_IRNMTN_TRACE_SMPL_20050601 /site_id=Regulatory_Region_JGI_AMD_UBA_IRNMTN /length=1015;"10 3 TAA;19 5 TTTAA;24 3 TTA;28 3 TCA;29 3 AAT;29 3 ATT;32 3 TTG;34 3 ATG;6 3 ATG;8 3 GAT;8 4 TCCA;"
>Regulatory_Region_JGI_AMD_UBA_IRNMTN_READ_1569679278 /accession=BGUC7412.g1 /library_id=LIB_Regulatory_Region_JGI_AMD_UBA_IRNMTN_20050601 /sample_id=Regulatory_Region_JGI_AMD_UBA_IRNMTN_TRACE_SMPL_20050601 /site_id=Regulatory_Region_JGI_AMD_UBA_IRNMTN /length=1110;"10 3 ATG;11 3 ATG;12 3 AGA;13 3 GGC;18 3 AGA;21 3 CAT;27 3 CTC;36 3 CCG;6 3 AAG;9 3 CGG;9 3 CTT;"
>Regulatory_Region_JGI_AMD_5WAY_IRNMTN_READ_1540899335 /accession=XYG15602.g /library_id=LIB_Regulatory_Region_JGI_AMD_5WAY_IRNMTN_20020301 /template_id=Regulatory_Region_JGI_AMD_5WAY_IRNMTN_ /sample_id=Regulatory_Region_JGI_AMD_5WAY_IRNMTN_TRACE_SMPL_20020301 /site_id=Regulatory_Region_JGI_AMD_5WAY_IRNMTN /length=1157;"10 3 CCG;12 4 GATC;19 3 CAT;20 3 CCG;23 3 ATG;27 3 CAA;32 3 CTG;"
>Regulatory_Region_JGI_AMD_UBA_IRNMTN_READ_1569748091 /accession=BGUC42455.x /library_id=LIB_Regulatory_Region_JGI_AMD_UBA_IRNMTN_20050601 /sample_id=Regulatory_Region_JGI_AMD_UBA_IRNMTN_TRACE_SMPL_20050601 /site_id=Regulatory_Region_JGI_AMD_UBA_IRNMTN /length=1194;"10 3 TTA;16 3 ATA;16 3 CTT;16 3 TGG;28 3 CAA;31 3 AAT;32 3 ATT;34 3 TAA;34 3 TGG;9 3 TTG;"
>Regulatory_Region_JGI_AMD_5WAY_IRNMTN_READ_1540953328 /accession=XYG40027.g /library_id=LIB_Regulatory_Region_JGI_AMD_5WAY_IRNMTN_20020301 /template_id=Regulatory_Region_JGI_AMD_5WAY_IRNMTN_ /sample_id=Regulatory_Region_JGI_AMD_5WAY_IRNMTN_TRACE_SMPL_20020301 /site_id=Regulatory_Region_JGI_AMD_5WAY_IRNMTN /length=1232;"14 3 CCT;24 3 TCT;28 3 TTG;31 3 AGG;31 3 TCG;34 3 ATC;36 3 CCT;8 3 CCT;"
>Regulatory_Region_JGI_AMD_5WAY_IRNMTN_READ_1540951890 /accession=XYG40797.g /library_id=LIB_Regulatory_Region_JGI_AMD_5WAY_IRNMTN_20020301 /template_id=Regulatory_Region_JGI_AMD_5WAY_IRNMTN_ /sample_id=Regulatory_Region_JGI_AMD_5WAY_IRNMTN_TRACE_SMPL_20020301 /site_id=Regulatory_Region_JGI_AMD_5WAY_IRNMTN /length=1109;"31 3 ATT;31 3 TAA;32 3 TTG;33 3 TTG;34 3 ATG;36 3 CAA;36 3 TTG;7 3 CAA;"
>Regulatory_Region_JGI_AMD_5WAY_IRNMTN_READ_1704680998 /accession=XYD27274.y /library_id=LIB_Regulatory_Region_JGI_AMD_5WAY_IRNMTN_20020301 /template_id=Regulatory_Region_JGI_AMD_5WAY_IRNMTN_ /sample_id=Regulatory_Region_JGI_AMD_5WAY_IRNMTN_TRACE_SMPL_20020301 /site_id=Regulatory_Region_JGI_AMD_5WAY_IRNMTN /length=1127;"14 3 ATA;15 3 TCA;18 3 GAT;21 3 CAT;25 3 AAT;27 3 AGG;28 3 TAA;32 3 CTG;38 5 …
>Regulatory_Region_JGI_AMD_5WAY_IRNMTN_READ_1541020687 /accession=XYG59393.g /library_id=LIB_Regulatory_Region_JGI_AMD_5WAY_IRNMTN_20020301 /template_id=Regulatory_Region_JGI_AMD_5WAY_IRNMTN_ /sample_id=Regulatory_Region_JGI_AMD_5WAY_IRNMTN_TRACE_SMPL_20020301 /site_id=Regulatory_Region_JGI_AMD_5WAY_IRNMTN /length=1137;"11 3 AGA;20 3 ATG;26 3 GTT;30 3 CTC;32 3 AAG;35 3 TGA;36 3 TCT;7 3 CCA;7 3 TC…
>Regulatory_Region_JGI_AMD_UBA_IRNMTN_READ_1569313420 /accession=BGUC69330.x /library_id=LIB_Regulatory_Region_JGI_AMD_UBA_IRNMTN_20050601 /sample_id=Regulatory_Region_JGI_AMD_UBA_IRNMTN_TRACE_SMPL_20050601 /site_id=Regulatory_Region_JGI_AMD_UBA_IRNMTN /length=1234;"10 3 TCA;24 3 CCG;25 3 AGA;28 3 GCC;31 3 TCG;7 3 CCG;9 3 GAT;"
>Regulatory_Region_JGI_AMD_5WAY_IRNMTN_READ_1540918069 /accession=XYG24448.g /library_id=LIB_Regulatory_Region_JGI_AMD_5WAY_IRNMTN_20020301 /template_id=Regulatory_Region_JGI_AMD_5WAY_IRNMTN_ /sample_id=Regulatory_Region_JGI_AMD_5WAY_IRNMTN_TRACE_SMPL_20020301 /site_id=Regulatory_Region_JGI_AMD_5WAY_IRNMTN /length=950;"10 3 TAA;11 3 AGG;11 3 ATG;12 3 CAG;13 3 TGG;22 3 TCT;6 3 CAA;7 3 CAG;9 3 CAG;…
>Regulatory_Region_JGI_AMD_UBA_IRNMTN_READ_1569813392 /accession=BGUC50137.x /library_id=LIB_Regulatory_Region_JGI_AMD_UBA_IRNMTN_20050601 /sample_id=Regulatory_Region_JGI_AMD_UBA_IRNMTN_TRACE_SMPL_20050601 /site_id=Regulatory_Region_JGI_AMD_UBA_IRNMTN /length=1206;"24 3 TCT;25 3 ATG;28 3 AAT;28 3 TTG;30 3 AAG;32 3 GGG;7 3 ACA;8 3 CTT;"
>Regulatory_Region_JGI_AMD_5WAY_IRNMTN_READ_1540935294 /accession=XYG33321.g /library_id=LIB_Regulatory_Region_JGI_AMD_5WAY_IRNMTN_20020301 /template_id=Regulatory_Region_JGI_AMD_5WAY_IRNMTN_ /sample_id=Regulatory_Region_JGI_AMD_5WAY_IRNMTN_TRACE_SMPL_20020301 /site_id=Regulatory_Region_JGI_AMD_5WAY_IRNMTN /length=866;"18 3 CCA;19 3 AAG;19 3 CAT;20 3 AGA;21 3 ACC;21 3 CAT;21 3 CTT;22 3 TGA;28 3 C…
>Regulatory_Region_JGI_AMD_5WAY_IRNMTN_READ_1540952532 /accession=XYG44031.b /library_id=LIB_Regulatory_Region_JGI_AMD_5WAY_IRNMTN_20020301 /template_id=Regulatory_Region_JGI_AMD_5WAY_IRNMTN_ /sample_id=Regulatory_Region_JGI_AMD_5WAY_IRNMTN_TRACE_SMPL_20020301 /site_id=Regulatory_Region_JGI_AMD_5WAY_IRNMTN /length=1131;"14 3 CCA;14 5 CTGCA;16 3 TGA;29 3 TCT;31 3 TTA;32 3 ATT;7 3 ATT;"
>Regulatory_Region_JGI_AMD_5WAY_IRNMTN_READ_1704654552 /accession=XYD16970.y /library_id=LIB_Regulatory_Region_JGI_AMD_5WAY_IRNMTN_20020301 /template_id=Regulatory_Region_JGI_AMD_5WAY_IRNMTN_ /sample_id=Regulatory_Region_JGI_AMD_5WAY_IRNMTN_TRACE_SMPL_20020301 /site_id=Regulatory_Region_JGI_AMD_5WAY_IRNMTN /length=1159;"14 3 TTA;21 3 GAT;22 3 TCT;24 3 AGA;24 3 CAT;25 3 ATC;25 3 ATT;32 3 TTA;36 3 …
>Regulatory_Region_JGI_AMD_5WAY_IRNMTN_READ_1540955171 /accession=XYG43022.b /library_id=LIB_Regulatory_Region_JGI_AMD_5WAY_IRNMTN_20020301 /template_id=Regulatory_Region_JGI_AMD_5WAY_IRNMTN_ /sample_id=Regulatory_Region_JGI_AMD_5WAY_IRNMTN_TRACE_SMPL_20020301 /site_id=Regulatory_Region_JGI_AMD_5WAY_IRNMTN /length=1098;"11 3 CCA;16 3 CAG;21 3 ATT;30 3 GCC;32 3 GCC;35 3 AGG;"
>Regulatory_Region_JGI_AMD_UBA_IRNMTN_READ_1569863863 /accession=BGUC60787.b /library_id=LIB_Regulatory_Region_JGI_AMD_UBA_IRNMTN_20050601 /sample_id=Regulatory_Region_JGI_AMD_UBA_IRNMTN_TRACE_SMPL_20050601 /site_id=Regulatory_Region_JGI_AMD_UBA_IRNMTN /length=1025;"11 3 CAT;15 3 ATA;16 3 TGG;21 3 CAT;21 3 TGA;22 3 TGG;24 3 CTG;25 3 GGC;28 3 CAG;29 3 CTG;30 3 ATG;31 3 TGG;32 3 ATT;35 3 TGA;7 3 CC…
>Regulatory_Region_JGI_AMD_5WAY_IRNMTN_READ_1540746117 /accession=XYG72739.g /library_id=LIB_Regulatory_Region_JGI_AMD_5WAY_IRNMTN_20020301 /template_id=Regulatory_Region_JGI_AMD_5WAY_IRNMTN_ /sample_id=Regulatory_Region_JGI_AMD_5WAY_IRNMTN_TRACE_SMPL_20020301 /site_id=Regulatory_Region_JGI_AMD_5WAY_IRNMTN /length=1126;"11 3 ATT;17 3 CTG;18 3 AGA;20 3 TGG;25 3 AAT;26 3 AAT;29 3 AAT;29 3 TTA;30 3 …
>Regulatory_Region_JGI_AMD_UBA_IRNMTN_READ_1569723529 /accession=BGUC29737.x /library_id=LIB_Regulatory_Region_JGI_AMD_UBA_IRNMTN_20050601 /sample_id=Regulatory_Region_JGI_AMD_UBA_IRNMTN_TRACE_SMPL_20050601 /site_id=Regulatory_Region_JGI_AMD_UBA_IRNMTN /length=1013;"10 3 ATG;13 3 CGG;21 3 AAC;25 5 AAAAG;26 3 GTC;31 3 AGG;6 3 ATC;"
>Regulatory_Region_JGI_AMD_UBA_IRNMTN_READ_1569718582 /accession=BGUC27255.g /library_id=LIB_Regulatory_Region_JGI_AMD_UBA_IRNMTN_20050601 /sample_id=Regulatory_Region_JGI_AMD_UBA_IRNMTN_TRACE_SMPL_20050601 /site_id=Regulatory_Region_JGI_AMD_UBA_IRNMTN /length=912;"28 3 TTG;32 3 TCA;34 3 AAG;34 3 GTT;8 3 GAT;9 3 CTT;"
>Regulatory_Region_JGI_AMD_5WAY_IRNMTN_READ_1540958040 /accession=XYG47907.g /library_id=LIB_Regulatory_Region_JGI_AMD_5WAY_IRNMTN_20020301 /template_id=Regulatory_Region_JGI_AMD_5WAY_IRNMTN_ /sample_id=Regulatory_Region_JGI_AMD_5WAY_IRNMTN_TRACE_SMPL_20020301 /site_id=Regulatory_Region_JGI_AMD_5WAY_IRNMTN /length=1152;"14 3 CCT;16 3 AAG;16 3 CTT;22 3 AGG;25 3 CAA;27 3 CCT;33 3 TTG;40 5 GGGGA;7 3…
>Regulatory_Region_JGI_AMD_5WAY_IRNMTN_READ_1540899103 /accession=XYG15370.g /library_id=LIB_Regulatory_Region_JGI_AMD_5WAY_IRNMTN_20020301 /template_id=Regulatory_Region_JGI_AMD_5WAY_IRNMTN_ /sample_id=Regulatory_Region_JGI_AMD_5WAY_IRNMTN_TRACE_SMPL_20020301 /site_id=Regulatory_Region_JGI_AMD_5WAY_IRNMTN /length=1092;"11 3 AGG;14 3 GAT;18 3 AGA;19 3 CAT;23 3 ATG;25 3 CCT;30 3 AGG;31 3 ATT;31 3 …
>Regulatory_Region_JGI_AMD_UBA_IRNMTN_READ_1569741355 /accession=BGUC38680.x /library_id=LIB_Regulatory_Region_JGI_AMD_UBA_IRNMTN_20050601 /sample_id=Regulatory_Region_JGI_AMD_UBA_IRNMTN_TRACE_SMPL_20050601 /site_id=Regulatory_Region_JGI_AMD_UBA_IRNMTN /length=1183;"12 3 TTG;13 3 TGG;14 3 CGG;15 3 CCA;18 3 CCG;18 3 CTG;20 3 ATG;25 3 ATC;30 3 GCC;31 3 GCC;33 3 CAG;9 3 CAA;"
>Regulatory_Region_JGI_AMD_UBA_IRNMTN_READ_1569741575 /accession=BGUC38790.x /library_id=LIB_Regulatory_Region_JGI_AMD_UBA_IRNMTN_20050601 /sample_id=Regulatory_Region_JGI_AMD_UBA_IRNMTN_TRACE_SMPL_20050601 /site_id=Regulatory_Region_JGI_AMD_UBA_IRNMTN /length=1237_regulatory_region_2;"22 3 TGA;23 3 TTA;33 3 ATG;36 3 GCC;7 3 CCG;9 3 TCA;"
>Regulatory_Region_JGI_AMD_5WAY_IRNMTN_READ_1541033591 /accession=XYG64500.b /library_id=LIB_Regulatory_Region_JGI_AMD_5WAY_IRNMTN_20020301 /template_id=Regulatory_Region_JGI_AMD_5WAY_IRNMTN_ /sample_id=Regulatory_Region_JGI_AMD_5WAY_IRNMTN_TRACE_SMPL_20020301 /site_id=Regulatory_Region_JGI_AMD_5WAY_IRNMTN /length=1112;"13 3 TGA;13 4 TAAA;14 3 CTT;16 3 AAG;17 3 ATT;19 3 CAA;32 3 ATT;34 3 CCA;34 3…
>Regulatory_Region_JGI_AMD_UBA_IRNMTN_READ_1569316494 /accession=BGUC70878.x /library_id=LIB_Regulatory_Region_JGI_AMD_UBA_IRNMTN_20050601 /sample_id=Regulatory_Region_JGI_AMD_UBA_IRNMTN_TRACE_SMPL_20050601 /site_id=Regulatory_Region_JGI_AMD_UBA_IRNMTN /length=1157;"10 3 GAT;11 3 CCG;11 3 CGG;19 3 CAA;21 3 GAG;21 3 TGA;31 3 CCT;32 3 GGG;6 3 ATG;7 3 GCC;9 3 AGG;"
>Regulatory_Region_JGI_AMD_UBA_IRNMTN_READ_1569865530 /accession=BGUC61623.g /library_id=LIB_Regulatory_Region_JGI_AMD_UBA_IRNMTN_20050601 /sample_id=Regulatory_Region_JGI_AMD_UBA_IRNMTN_TRACE_SMPL_20050601 /site_id=Regulatory_Region_JGI_AMD_UBA_IRNMTN /length=994;"15 3 CTG;22 3 CAG;22 3 TTA;23 3 GTT;23 3 TTA;28 3 AAG;29 3 CTG;31 3 AAG;33 3 ATT;"
>Regulatory_Region_JGI_AMD_UBA_IRNMTN_READ_1569744231 /accession=BGUC40130.x /library_id=LIB_Regulatory_Region_JGI_AMD_UBA_IRNMTN_20050601 /sample_id=Regulatory_Region_JGI_AMD_UBA_IRNMTN_TRACE_SMPL_20050601 /site_id=Regulatory_Region_JGI_AMD_UBA_IRNMTN /length=1204;"17 3 TGG;26 3 AAT;26 3 TAA;28 3 ATT;31 3 CCT;31 3 GCC;31 3 TAA;36 3 ATC;6 3 AAT;7 3 ATT;"
>Regulatory_Region_JGI_AMD_5WAY_IRNMTN_READ_1540960405 /accession=XYG47200.b /library_id=LIB_Regulatory_Region_JGI_AMD_5WAY_IRNMTN_20020301 /template_id=Regulatory_Region_JGI_AMD_5WAY_IRNMTN_ /sample_id=Regulatory_Region_JGI_AMD_5WAY_IRNMTN_TRACE_SMPL_20020301 /site_id=Regulatory_Region_JGI_AMD_5WAY_IRNMTN /length=1110;"14 3 AGA;20 5 ATATA;21 3 ATT;24 3 CAG;29 3 CAG;29 3 CCA;29 3 TGG;30 3 AGG;33 …
>Regulatory_Region_JGI_AMD_UBA_IRNMTN_READ_1569672557 /accession=BGUC3635.b1 /library_id=LIB_Regulatory_Region_JGI_AMD_UBA_IRNMTN_20050601 /sample_id=Regulatory_Region_JGI_AMD_UBA_IRNMTN_TRACE_SMPL_20050601 /site_id=Regulatory_Region_JGI_AMD_UBA_IRNMTN /length=983;"18 3 AGA;34 3 CTG;7 3 GCC;"
>Regulatory_Region_JGI_AMD_5WAY_IRNMTN_READ_1704637807 /accession=XYD9433.y1 /library_id=LIB_Regulatory_Region_JGI_AMD_5WAY_IRNMTN_20020301 /template_id=Regulatory_Region_JGI_AMD_5WAY_IRNMTN_ /sample_id=Regulatory_Region_JGI_AMD_5WAY_IRNMTN_TRACE_SMPL_20020301 /site_id=Regulatory_Region_JGI_AMD_5WAY_IRNMTN /length=1072;"18 3 GTC;19 4 ATCC;25 3 ATC;28 3 TCT;29 3 ATG;31 3 AAT;33 3 TCT;36 3 CCG;37 5…
>Regulatory_Region_JGI_AMD_UBA_IRNMTN_READ_1569677191 /accession=BGUC6114.b1 /library_id=LIB_Regulatory_Region_JGI_AMD_UBA_IRNMTN_20050601 /sample_id=Regulatory_Region_JGI_AMD_UBA_IRNMTN_TRACE_SMPL_20050601 /site_id=Regulatory_Region_JGI_AMD_UBA_IRNMTN /length=1022;"11 3 CGG;13 3 CAG;15 3 CCA;15 4 GAGC;22 3 TGA;24 3 TGG;28 4 GCGG;33 3 TCT;"
>Regulatory_Region_JGI_AMD_UBA_IRNMTN_READ_1569731755 /accession=BGUC33855.y /library_id=LIB_Regulatory_Region_JGI_AMD_UBA_IRNMTN_20050601 /sample_id=Regulatory_Region_JGI_AMD_UBA_IRNMTN_TRACE_SMPL_20050601 /site_id=Regulatory_Region_JGI_AMD_UBA_IRNMTN /length=1166;"17 3 ATC;17 3 TGG;20 3 CCA;22 3 AGG;29 3 AAG;31 3 TCG;34 3 TGG;36 3 CAA;"
>Regulatory_Region_JGI_AMD_5WAY_IRNMTN_READ_1541023340 /accession=XYG62142.g /library_id=LIB_Regulatory_Region_JGI_AMD_5WAY_IRNMTN_20020301 /template_id=Regulatory_Region_JGI_AMD_5WAY_IRNMTN_ /sample_id=Regulatory_Region_JGI_AMD_5WAY_IRNMTN_TRACE_SMPL_20020301 /site_id=Regulatory_Region_JGI_AMD_5WAY_IRNMTN /length=1152;"11 3 AAG;11 3 ATT;13 3 TTG;15 3 CCA;17 3 ATC;18 3 CCG;20 3 CCA;22 3 TTA;26 3 …
>Regulatory_Region_JGI_AMD_UBA_IRNMTN_READ_1569701439 /accession=BGUC19049.g /library_id=LIB_Regulatory_Region_JGI_AMD_UBA_IRNMTN_20050601 /sample_id=Regulatory_Region_JGI_AMD_UBA_IRNMTN_TRACE_SMPL_20050601 /site_id=Regulatory_Region_JGI_AMD_UBA_IRNMTN /length=1021;"15 3 TGG;16 3 CTG;18 3 CCT;20 3 CGG;24 3 CTG;25 3 CTG;26 3 GCC;6 3 CTA;9 3 CAA;"
>Regulatory_Region_JGI_AMD_UBA_IRNMTN_READ_1569811581 /accession=BGUC49230.b /library_id=LIB_Regulatory_Region_JGI_AMD_UBA_IRNMTN_20050601 /sample_id=Regulatory_Region_JGI_AMD_UBA_IRNMTN_TRACE_SMPL_20050601 /site_id=Regulatory_Region_JGI_AMD_UBA_IRNMTN /length=1009;"14 3 CAG;18 3 CCA;23 3 CTG;26 3 GTC;"
>Regulatory_Region_JGI_AMD_5WAY_IRNMTN_READ_1704686398 /accession=XYD22609.x /library_id=LIB_Regulatory_Region_JGI_AMD_5WAY_IRNMTN_20020301 /template_id=Regulatory_Region_JGI_AMD_5WAY_IRNMTN_ /sample_id=Regulatory_Region_JGI_AMD_5WAY_IRNMTN_TRACE_SMPL_20020301 /site_id=Regulatory_Region_JGI_AMD_5WAY_IRNMTN /length=1083;"13 3 TAA;19 3 CAT;21 3 ATT;29 3 CCA;30 3 AAT;30 3 GTC;35 3 TGA;35 3 TTG;"
>Regulatory_Region_JGI_AMD_UBA_IRNMTN_READ_1569754669 /accession=BGUC45762.y /library_id=LIB_Regulatory_Region_JGI_AMD_UBA_IRNMTN_20050601 /sample_id=Regulatory_Region_JGI_AMD_UBA_IRNMTN_TRACE_SMPL_20050601 /site_id=Regulatory_Region_JGI_AMD_UBA_IRNMTN /length=1130;"10 3 GAT;18 3 CTG;19 3 AAG;19 3 AGA;23 3 ATT;23 3 GTT;25 3 CCT;30 3 CCA;31 3 CCT;32 3 TAA;36 3 AAT;36 3 TCT;7 3 GTA;"
>Regulatory_Region_JGI_AMD_UBA_IRNMTN_READ_1569674399 /accession=BGUC4841.b1 /library_id=LIB_Regulatory_Region_JGI_AMD_UBA_IRNMTN_20050601 /sample_id=Regulatory_Region_JGI_AMD_UBA_IRNMTN_TRACE_SMPL_20050601 /site_id=Regulatory_Region_JGI_AMD_UBA_IRNMTN /length=989;"15 3 AGG;16 3 TAA;17 3 ATC;17 3 ATT;22 3 CAT;26 3 GCC;31 3 AAT;34 3 GTT;35 3 ACG;36 3 CTG;7 3 AGG;7 3 ATT;"
>Regulatory_Region_JGI_AMD_5WAY_IRNMTN_READ_1541027546 /accession=XYG58668.g /library_id=LIB_Regulatory_Region_JGI_AMD_5WAY_IRNMTN_20020301 /template_id=Regulatory_Region_JGI_AMD_5WAY_IRNMTN_ /sample_id=Regulatory_Region_JGI_AMD_5WAY_IRNMTN_TRACE_SMPL_20020301 /site_id=Regulatory_Region_JGI_AMD_5WAY_IRNMTN /length=1157;"12 3 CCT;14 3 GCC;15 3 AGG;20 3 TCA;20 3 TGA;27 3 CCT;30 3 CCT;34 3 GCC;"
>Regulatory_Region_JGI_AMD_5WAY_IRNMTN_READ_1704680657 /accession=XYD27590.x /library_id=LIB_Regulatory_Region_JGI_AMD_5WAY_IRNMTN_20020301 /template_id=Regulatory_Region_JGI_AMD_5WAY_IRNMTN_ /sample_id=Regulatory_Region_JGI_AMD_5WAY_IRNMTN_TRACE_SMPL_20020301 /site_id=Regulatory_Region_JGI_AMD_5WAY_IRNMTN /length=1016;"13 3 TCG;15 4 GAGC;21 3 AAC;21 4 GCTG;21 5 TATCC;23 3 GCC;24 3 AGG;27 3 CAG;2…
>Regulatory_Region_JGI_AMD_5WAY_IRNMTN_READ_1704646694 /accession=XYD17846.x /library_id=LIB_Regulatory_Region_JGI_AMD_5WAY_IRNMTN_20020301 /template_id=Regulatory_Region_JGI_AMD_5WAY_IRNMTN_ /sample_id=Regulatory_Region_JGI_AMD_5WAY_IRNMTN_TRACE_SMPL_20020301 /site_id=Regulatory_Region_JGI_AMD_5WAY_IRNMTN /length=1161;"10 3 TAA;10 3 TCT;14 3 ATA;15 4 AATG;17 3 ATT;20 3 TGG;22 3 AAT;23 3 ATG;32 3…
>Regulatory_Region_JGI_AMD_5WAY_IRNMTN_READ_1540920238 /accession=XYG27289.b /library_id=LIB_Regulatory_Region_JGI_AMD_5WAY_IRNMTN_20020301 /template_id=Regulatory_Region_JGI_AMD_5WAY_IRNMTN_ /sample_id=Regulatory_Region_JGI_AMD_5WAY_IRNMTN_TRACE_SMPL_20020301 /site_id=Regulatory_Region_JGI_AMD_5WAY_IRNMTN /length=885;"11 3 CGG;12 3 TTA;19 3 CAT;20 3 CAG;29 3 GCA;30 3 TTG;32 3 ATT;33 5 CAATA;"
>Regulatory_Region_JGI_AMD_UBA_IRNMTN_READ_1569742090 /accession=BGUC39047.y /library_id=LIB_Regulatory_Region_JGI_AMD_UBA_IRNMTN_20050601 /sample_id=Regulatory_Region_JGI_AMD_UBA_IRNMTN_TRACE_SMPL_20050601 /site_id=Regulatory_Region_JGI_AMD_UBA_IRNMTN /length=1164;"11 3 TCA;14 3 CGG;15 3 AGG;28 4 CGGA;31 3 GTT;33 3 GAG;33 3 GGC;6 3 CGA;"
>Regulatory_Region_JGI_AMD_5WAY_IRNMTN_READ_1540953704 /accession=XYG43955.g /library_id=LIB_Regulatory_Region_JGI_AMD_5WAY_IRNMTN_20020301 /template_id=Regulatory_Region_JGI_AMD_5WAY_IRNMTN_ /sample_id=Regulatory_Region_JGI_AMD_5WAY_IRNMTN_TRACE_SMPL_20020301 /site_id=Regulatory_Region_JGI_AMD_5WAY_IRNMTN /length=1118;"11 3 AAG;17 3 ATT;17 3 TGG;19 3 AGA;21 3 CTC;23 3 GAT;26 3 TGG;30 3 AAT;9 3 C…
>Regulatory_Region_JGI_AMD_UBA_IRNMTN_READ_1569748064 /accession=BGUC42441.y /library_id=LIB_Regulatory_Region_JGI_AMD_UBA_IRNMTN_20050601 /sample_id=Regulatory_Region_JGI_AMD_UBA_IRNMTN_TRACE_SMPL_20050601 /site_id=Regulatory_Region_JGI_AMD_UBA_IRNMTN /length=1111;"11 3 CCA;14 3 CCA;20 3 AGG;20 3 TAA;20 3 TCT;21 3 CTT;21 3 TGG;23 3 ATT;26 3 AAT;27 3 TCT;30 4 TTGA;7 3 GAG;"
>Regulatory_Region_JGI_AMD_5WAY_IRNMTN_READ_1704696176 /accession=XYD32143.y /library_id=LIB_Regulatory_Region_JGI_AMD_5WAY_IRNMTN_20020301 /template_id=Regulatory_Region_JGI_AMD_5WAY_IRNMTN_ /sample_id=Regulatory_Region_JGI_AMD_5WAY_IRNMTN_TRACE_SMPL_20020301 /site_id=Regulatory_Region_JGI_AMD_5WAY_IRNMTN /length=1140;"15 3 TTA;24 3 ATT;26 3 TTA;30 3 CTC;34 3 CAG;34 3 TAA;36 3 TGG;36 3 TTG;8 3 G…
>Regulatory_Region_JGI_AMD_5WAY_IRNMTN_READ_1704649125 /accession=XYD13189.y /library_id=LIB_Regulatory_Region_JGI_AMD_5WAY_IRNMTN_20020301 /template_id=Regulatory_Region_JGI_AMD_5WAY_IRNMTN_ /sample_id=Regulatory_Region_JGI_AMD_5WAY_IRNMTN_TRACE_SMPL_20020301 /site_id=Regulatory_Region_JGI_AMD_5WAY_IRNMTN /length=1242;"11 3 ATT;17 3 TTA;18 3 ATT;21 3 TGA;22 3 TGA;27 3 AAG;29 3 AAG;29 3 ATT;34 3 …
>Regulatory_Region_JGI_AMD_5WAY_IRNMTN_READ_1704649001 /accession=XYD13057.y /library_id=LIB_Regulatory_Region_JGI_AMD_5WAY_IRNMTN_20020301 /template_id=Regulatory_Region_JGI_AMD_5WAY_IRNMTN_ /sample_id=Regulatory_Region_JGI_AMD_5WAY_IRNMTN_TRACE_SMPL_20020301 /site_id=Regulatory_Region_JGI_AMD_5WAY_IRNMTN /length=1128;"16 3 TAA;22 3 CAT;25 3 CAG;34 3 GCC;7 3 ATT;9 3 CAT;"
>Regulatory_Region_JGI_AMD_5WAY_IRNMTN_READ_1704639970 /accession=XYD11181.x /library_id=LIB_Regulatory_Region_JGI_AMD_5WAY_IRNMTN_20020301 /template_id=Regulatory_Region_JGI_AMD_5WAY_IRNMTN_ /sample_id=Regulatory_Region_JGI_AMD_5WAY_IRNMTN_TRACE_SMPL_20020301 /site_id=Regulatory_Region_JGI_AMD_5WAY_IRNMTN /length=1105;"10 4 GGCC;11 3 CCG;17 3 ATT;18 3 CCG;21 3 AGA;23 3 GAT;24 3 CAG;28 3 AGA;28 3…
>Regulatory_Region_JGI_AMD_5WAY_IRNMTN_READ_1704682079 /accession=XYD23133.y /library_id=LIB_Regulatory_Region_JGI_AMD_5WAY_IRNMTN_20020301 /template_id=Regulatory_Region_JGI_AMD_5WAY_IRNMTN_ /sample_id=Regulatory_Region_JGI_AMD_5WAY_IRNMTN_TRACE_SMPL_20020301 /site_id=Regulatory_Region_JGI_AMD_5WAY_IRNMTN /length=1155;"12 3 TTA;15 3 TTA;17 3 CAT;19 3 ATT;21 3 CCA;25 3 AAT;25 3 ATT;28 3 AAT;36 3 …
>Regulatory_Region_JGI_AMD_5WAY_IRNMTN_READ_1541010001 /accession=XYG52163.b /library_id=LIB_Regulatory_Region_JGI_AMD_5WAY_IRNMTN_20020301 /template_id=Regulatory_Region_JGI_AMD_5WAY_IRNMTN_ /sample_id=Regulatory_Region_JGI_AMD_5WAY_IRNMTN_TRACE_SMPL_20020301 /site_id=Regulatory_Region_JGI_AMD_5WAY_IRNMTN /length=1179;"10 3 CCT;12 4 TGCA;15 3 CAG;17 3 TCA;18 3 AGG;21 3 TAA;25 3 AAT;28 3 AAT;29 3…
>Regulatory_Region_JGI_AMD_5WAY_IRNMTN_READ_1540952062 /accession=XYG40969.g /library_id=LIB_Regulatory_Region_JGI_AMD_5WAY_IRNMTN_20020301 /template_id=Regulatory_Region_JGI_AMD_5WAY_IRNMTN_ /sample_id=Regulatory_Region_JGI_AMD_5WAY_IRNMTN_TRACE_SMPL_20020301 /site_id=Regulatory_Region_JGI_AMD_5WAY_IRNMTN /length=1336;"15 3 TGG;17 3 CAA;18 3 CCG;20 3 TTA;22 3 TTA;26 3 TGG;31 3 AAC;34 3 AAT;35 3 …
>Regulatory_Region_JGI_AMD_5WAY_IRNMTN_READ_1540924770 /accession=XYG26061.b /library_id=LIB_Regulatory_Region_JGI_AMD_5WAY_IRNMTN_20020301 /template_id=Regulatory_Region_JGI_AMD_5WAY_IRNMTN_ /sample_id=Regulatory_Region_JGI_AMD_5WAY_IRNMTN_TRACE_SMPL_20020301 /site_id=Regulatory_Region_JGI_AMD_5WAY_IRNMTN /length=997;"13 3 TCA;16 3 CTT;23 3 TCA;23 3 TGA;7 3 GAG;9 3 GAT;"
>Regulatory_Region_JGI_AMD_UBA_IRNMTN_READ_1569667673 /accession=BGUC1184.g1 /library_id=LIB_Regulatory_Region_JGI_AMD_UBA_IRNMTN_20050601 /sample_id=Regulatory_Region_JGI_AMD_UBA_IRNMTN_TRACE_SMPL_20050601 /site_id=Regulatory_Region_JGI_AMD_UBA_IRNMTN /length=1083;"11 3 ATT;19 3 TAA;23 3 AAC;23 3 GAT;24 3 AAG;25 3 ATT;28 3 CAG;28 3 GCC;32 3 CTG;32 3 TCA;35 3 AAT;"
>Regulatory_Region_JGI_AMD_5WAY_IRNMTN_READ_1704645598 /accession=XYD14752.y /library_id=LIB_Regulatory_Region_JGI_AMD_5WAY_IRNMTN_20020301 /template_id=Regulatory_Region_JGI_AMD_5WAY_IRNMTN_ /sample_id=Regulatory_Region_JGI_AMD_5WAY_IRNMTN_TRACE_SMPL_20020301 /site_id=Regulatory_Region_JGI_AMD_5WAY_IRNMTN /length=1187;"10 3 CCT;20 3 CCG;20 3 CCT;21 4 TTTG;23 3 AGG;24 3 CCG;25 3 GTT;31 3 AAC;8 3 …
>Regulatory_Region_JGI_AMD_5WAY_IRNMTN_READ_1541002796 /accession=XYG54174.b /library_id=LIB_Regulatory_Region_JGI_AMD_5WAY_IRNMTN_20020301 /template_id=Regulatory_Region_JGI_AMD_5WAY_IRNMTN_ /sample_id=Regulatory_Region_JGI_AMD_5WAY_IRNMTN_TRACE_SMPL_20020301 /site_id=Regulatory_Region_JGI_AMD_5WAY_IRNMTN /length=1148;"10 3 AGA;15 3 TTA;27 3 AAG;32 3 AGG;6 3 AAT;"
>Regulatory_Region_JGI_AMD_UBA_IRNMTN_READ_1569758279 /accession=BGUC47573.x /library_id=LIB_Regulatory_Region_JGI_AMD_UBA_IRNMTN_20050601 /sample_id=Regulatory_Region_JGI_AMD_UBA_IRNMTN_TRACE_SMPL_20050601 /site_id=Regulatory_Region_JGI_AMD_UBA_IRNMTN /length=1119;"11 3 CAA;20 3 CCT;29 3 AAT;30 3 TCT;30 3 TGA;32 3 AAG;34 3 TGG;"
>Regulatory_Region_JGI_AMD_UBA_IRNMTN_READ_1569740258 /accession=BGUC38129.x /library_id=LIB_Regulatory_Region_JGI_AMD_UBA_IRNMTN_20050601 /sample_id=Regulatory_Region_JGI_AMD_UBA_IRNMTN_TRACE_SMPL_20050601 /site_id=Regulatory_Region_JGI_AMD_UBA_IRNMTN /length=1221;"18 3 AGG;19 3 TCT;20 3 CCT;23 3 GCC;24 3 CCG;25 3 TCT;26 3 GCC;30 3 GTC;"
>Regulatory_Region_JGI_AMD_5WAY_IRNMTN_READ_1540746236 /accession=XYG72858.g /library_id=LIB_Regulatory_Region_JGI_AMD_5WAY_IRNMTN_20020301 /template_id=Regulatory_Region_JGI_AMD_5WAY_IRNMTN_ /sample_id=Regulatory_Region_JGI_AMD_5WAY_IRNMTN_TRACE_SMPL_20020301 /site_id=Regulatory_Region_JGI_AMD_5WAY_IRNMTN /length=1153;"10 3 TCT;14 3 ATT;14 3 CTC;16 3 TGG;17 3 TAA;23 3 ATT;29 3 ATT;29 3 TGG;33 3 …
>Regulatory_Region_JGI_AMD_UBA_IRNMTN_READ_1569309534 /accession=BGUC67377.y /library_id=LIB_Regulatory_Region_JGI_AMD_UBA_IRNMTN_20050601 /sample_id=Regulatory_Region_JGI_AMD_UBA_IRNMTN_TRACE_SMPL_20050601 /site_id=Regulatory_Region_JGI_AMD_UBA_IRNMTN /length=1136;"11 3 AAG;14 3 CTC;19 3 TCA;24 3 TCT;25 3 GCC;9 3 CTG;"
>Regulatory_Region_JGI_AMD_UBA_IRNMTN_READ_1569874970 /accession=BGUC66764.y /library_id=LIB_Regulatory_Region_JGI_AMD_UBA_IRNMTN_20050601 /sample_id=Regulatory_Region_JGI_AMD_UBA_IRNMTN_TRACE_SMPL_20050601 /site_id=Regulatory_Region_JGI_AMD_UBA_IRNMTN /length=1184;"15 4 CGGG;25 3 GGC;26 3 GTC;27 3 AAG;36 3 TCT;9 4 TTCC;"
>Regulatory_Region_JGI_AMD_UBA_IRNMTN_READ_1569868226 /accession=BGUC62976.b /library_id=LIB_Regulatory_Region_JGI_AMD_UBA_IRNMTN_20050601 /sample_id=Regulatory_Region_JGI_AMD_UBA_IRNMTN_TRACE_SMPL_20050601 /site_id=Regulatory_Region_JGI_AMD_UBA_IRNMTN /length=885;"14 3 ATA;17 3 TCA;28 3 CAG;29 3 TTA;32 3 TAA;34 3 CAG;35 3 AGG;36 3 AAT;9 3 CGG;"
>Regulatory_Region_JGI_AMD_5WAY_IRNMTN_READ_1704648977 /accession=XYD13417.x /library_id=LIB_Regulatory_Region_JGI_AMD_5WAY_IRNMTN_20020301 /template_id=Regulatory_Region_JGI_AMD_5WAY_IRNMTN_ /sample_id=Regulatory_Region_JGI_AMD_5WAY_IRNMTN_TRACE_SMPL_20020301 /site_id=Regulatory_Region_JGI_AMD_5WAY_IRNMTN /length=1138;"11 3 AGG;12 3 AGG;12 3 CCT;12 3 TCT;12 4 TGCA;14 3 TCT;18 3 GTC;33 3 GAG;36 3…
>Regulatory_Region_JGI_AMD_UBA_IRNMTN_READ_1569751754 /accession=BGUC44302.b /library_id=LIB_Regulatory_Region_JGI_AMD_UBA_IRNMTN_20050601 /sample_id=Regulatory_Region_JGI_AMD_UBA_IRNMTN_TRACE_SMPL_20050601 /site_id=Regulatory_Region_JGI_AMD_UBA_IRNMTN /length=1024;"14 3 GCC;18 3 CCG;20 3 AGG;21 3 CCG;23 3 CCT;24 3 CCG;26 3 GCC;27 3 CTC;31 3 CCT;7 3 CTC;7 3 TCG;"
>Regulatory_Region_JGI_AMD_5WAY_IRNMTN_READ_1540999857 /accession=XYG56899.g /library_id=LIB_Regulatory_Region_JGI_AMD_5WAY_IRNMTN_20020301 /template_id=Regulatory_Region_JGI_AMD_5WAY_IRNMTN_ /sample_id=Regulatory_Region_JGI_AMD_5WAY_IRNMTN_TRACE_SMPL_20020301 /site_id=Regulatory_Region_JGI_AMD_5WAY_IRNMTN /length=1063;"14 5 ATATA;17 3 ATT;17 3 CAT;17 3 CTT;20 5 ATATA;26 3 TAA;26 3 TCT;27 3 TTA;2…
>Regulatory_Region_JGI_AMD_5WAY_IRNMTN_READ_1704635337 /accession=XYD7934.g1 /library_id=LIB_Regulatory_Region_JGI_AMD_5WAY_IRNMTN_20020301 /template_id=Regulatory_Region_JGI_AMD_5WAY_IRNMTN_ /sample_id=Regulatory_Region_JGI_AMD_5WAY_IRNMTN_TRACE_SMPL_20020301 /site_id=Regulatory_Region_JGI_AMD_5WAY_IRNMTN /length=930;"18 3 AGG;18 3 GTC;20 3 CCA;24 3 AGA;27 3 CAG;27 3 CCT;33 3 GCC;6 3 GCC;8 3 CTT…
>Regulatory_Region_JGI_AMD_UBA_IRNMTN_READ_1569679190 /accession=BGUC7371.g1 /library_id=LIB_Regulatory_Region_JGI_AMD_UBA_IRNMTN_20050601 /sample_id=Regulatory_Region_JGI_AMD_UBA_IRNMTN_TRACE_SMPL_20050601 /site_id=Regulatory_Region_JGI_AMD_UBA_IRNMTN /length=1099;"11 3 CCA;12 3 CAG;17 3 TCA;18 3 CAA;20 3 TTA;29 3 GCA;31 3 AAC;32 3 GGG;36 3 ATG;"
>Regulatory_Region_JGI_AMD_5WAY_IRNMTN_READ_1540933970 /accession=XYG29693.b /library_id=LIB_Regulatory_Region_JGI_AMD_5WAY_IRNMTN_20020301 /template_id=Regulatory_Region_JGI_AMD_5WAY_IRNMTN_ /sample_id=Regulatory_Region_JGI_AMD_5WAY_IRNMTN_TRACE_SMPL_20020301 /site_id=Regulatory_Region_JGI_AMD_5WAY_IRNMTN /length=878;"17 3 TAA;19 3 TCT;21 3 CAT;21 3 TCA;28 3 TAA;29 3 ATG;30 3 CAT;32 3 ATT;36 3 A…
>Regulatory_Region_JGI_AMD_5WAY_IRNMTN_READ_1540957079 /accession=XYG46178.g /library_id=LIB_Regulatory_Region_JGI_AMD_5WAY_IRNMTN_20020301 /template_id=Regulatory_Region_JGI_AMD_5WAY_IRNMTN_ /sample_id=Regulatory_Region_JGI_AMD_5WAY_IRNMTN_TRACE_SMPL_20020301 /site_id=Regulatory_Region_JGI_AMD_5WAY_IRNMTN /length=1283;"13 3 CAG;15 3 CTG;18 3 TCT;21 5 TATCC;23 3 TCA;32 3 GCC;32 4 GCGC;6 3 CTA;9 3…
>Regulatory_Region_JGI_AMD_5WAY_IRNMTN_READ_1540946113 /accession=XYG41644.b /library_id=LIB_Regulatory_Region_JGI_AMD_5WAY_IRNMTN_20020301 /template_id=Regulatory_Region_JGI_AMD_5WAY_IRNMTN_ /sample_id=Regulatory_Region_JGI_AMD_5WAY_IRNMTN_TRACE_SMPL_20020301 /site_id=Regulatory_Region_JGI_AMD_5WAY_IRNMTN /length=1110;"12 3 TGG;13 3 TCT;14 3 GAT;15 3 ATG;17 3 ATC;19 3 ATT;20 3 CCT;21 3 CTT;21 3 …
>Regulatory_Region_JGI_AMD_5WAY_IRNMTN_READ_1704630452 /accession=XYD3554.g1 /library_id=LIB_Regulatory_Region_JGI_AMD_5WAY_IRNMTN_20020301 /template_id=Regulatory_Region_JGI_AMD_5WAY_IRNMTN_ /sample_id=Regulatory_Region_JGI_AMD_5WAY_IRNMTN_TRACE_SMPL_20020301 /site_id=Regulatory_Region_JGI_AMD_5WAY_IRNMTN /length=921;"15 3 TGA;19 3 AAG;20 3 CCT;21 3 AGA;21 3 GTT;24 3 ATT;28 3 ATT;30 3 GTC;35 3 C…
>Regulatory_Region_JGI_AMD_UBA_IRNMTN_READ_1569742941 /accession=BGUC39480.y /library_id=LIB_Regulatory_Region_JGI_AMD_UBA_IRNMTN_20050601 /sample_id=Regulatory_Region_JGI_AMD_UBA_IRNMTN_TRACE_SMPL_20050601 /site_id=Regulatory_Region_JGI_AMD_UBA_IRNMTN /length=1164;"11 3 ATT;11 3 TGG;14 3 CTT;15 3 CCA;22 3 CAA;23 3 TCA;23 3 TGA;25 3 AGA;32 3 TAA;33 3 TGG;36 3 TGG;8 3 TAA;"
>Regulatory_Region_JGI_AMD_UBA_IRNMTN_READ_1569740870 /accession=BGUC38435.x /library_id=LIB_Regulatory_Region_JGI_AMD_UBA_IRNMTN_20050601 /sample_id=Regulatory_Region_JGI_AMD_UBA_IRNMTN_TRACE_SMPL_20050601 /site_id=Regulatory_Region_JGI_AMD_UBA_IRNMTN /length=1183;"11 3 CCA;20 3 TGA;25 3 CCG;28 3 CAG;35 3 ACG;"
>Regulatory_Region_JGI_AMD_UBA_IRNMTN_READ_1569668342 /accession=BGUC1522.b1 /library_id=LIB_Regulatory_Region_JGI_AMD_UBA_IRNMTN_20050601 /sample_id=Regulatory_Region_JGI_AMD_UBA_IRNMTN_TRACE_SMPL_20050601 /site_id=Regulatory_Region_JGI_AMD_UBA_IRNMTN /length=1061;"10 3 TCT;13 3 AAG;14 3 ATT;14 3 GCC;16 3 AAG;21 3 ATT;21 3 GAG;23 3 GCC;26 3 TTG;6 3 TCT;"
>Regulatory_Region_JGI_AMD_UBA_IRNMTN_READ_1569875184 /accession=BGUC66871.y /library_id=LIB_Regulatory_Region_JGI_AMD_UBA_IRNMTN_20050601 /sample_id=Regulatory_Region_JGI_AMD_UBA_IRNMTN_TRACE_SMPL_20050601 /site_id=Regulatory_Region_JGI_AMD_UBA_IRNMTN /length=965;"14 3 TCA;20 3 CCA;21 3 ACC;26 3 AAT;26 3 GTC;29 3 ATG;32 3 CTG;7 3 AAT;"
>Regulatory_Region_JGI_AMD_5WAY_IRNMTN_READ_1704692430 /accession=XYD29496.x /library_id=LIB_Regulatory_Region_JGI_AMD_5WAY_IRNMTN_20020301 /template_id=Regulatory_Region_JGI_AMD_5WAY_IRNMTN_ /sample_id=Regulatory_Region_JGI_AMD_5WAY_IRNMTN_TRACE_SMPL_20020301 /site_id=Regulatory_Region_JGI_AMD_5WAY_IRNMTN /length=1097;"15 3 CTC;26 3 TTG;27 3 CAA;29 3 AAG;29 3 AAT;7 3 TAC;"
>Regulatory_Region_JGI_AMD_UBA_IRNMTN_READ_1569743093 /accession=BGUC39557.x /library_id=LIB_Regulatory_Region_JGI_AMD_UBA_IRNMTN_20050601 /sample_id=Regulatory_Region_JGI_AMD_UBA_IRNMTN_TRACE_SMPL_20050601 /site_id=Regulatory_Region_JGI_AMD_UBA_IRNMTN /length=902;"13 3 AGA;19 3 CCG;31 3 GTT;7 3 GCC;8 3 CTT;9 3 CCG;"
>Regulatory_Region_JGI_AMD_5WAY_IRNMTN_READ_1704649557 /accession=XYD13657.x /library_id=LIB_Regulatory_Region_JGI_AMD_5WAY_IRNMTN_20020301 /template_id=Regulatory_Region_JGI_AMD_5WAY_IRNMTN_ /sample_id=Regulatory_Region_JGI_AMD_5WAY_IRNMTN_TRACE_SMPL_20020301 /site_id=Regulatory_Region_JGI_AMD_5WAY_IRNMTN /length=1111;"13 3 TAA;20 3 TAA;24 3 ATT;34 3 TGG;36 3 AAT;36 3 TCT;6 3 AAT;7 3 AAT;7 3 ATT…
>Regulatory_Region_JGI_AMD_5WAY_IRNMTN_READ_1540745315 /accession=XYG70113.b /library_id=LIB_Regulatory_Region_JGI_AMD_5WAY_IRNMTN_20020301 /template_id=Regulatory_Region_JGI_AMD_5WAY_IRNMTN_ /sample_id=Regulatory_Region_JGI_AMD_5WAY_IRNMTN_TRACE_SMPL_20020301 /site_id=Regulatory_Region_JGI_AMD_5WAY_IRNMTN /length=1221;"10 3 TTA;12 3 AGA;12 3 CAT;27 3 CTG;28 3 ATG;29 3 AAG;36 3 ATT;36 3 CAG;"
>Regulatory_Region_JGI_AMD_UBA_IRNMTN_READ_1569871921 /accession=BGUC65222.x /library_id=LIB_Regulatory_Region_JGI_AMD_UBA_IRNMTN_20050601 /sample_id=Regulatory_Region_JGI_AMD_UBA_IRNMTN_TRACE_SMPL_20050601 /site_id=Regulatory_Region_JGI_AMD_UBA_IRNMTN /length=1201;"10 3 TCT;13 3 TTG;18 3 CAA;19 3 TCT;20 3 CCT;23 3 TCT;28 3 TTG;32 3 TTG;34 3 CTG;35 3 GTA;40 5 AGAAA;6 3 ATC;7 3 GAG;9 3 CAA;"
>Regulatory_Region_JGI_AMD_UBA_IRNMTN_READ_1569870034 /accession=BGUC64270.x /library_id=LIB_Regulatory_Region_JGI_AMD_UBA_IRNMTN_20050601 /sample_id=Regulatory_Region_JGI_AMD_UBA_IRNMTN_TRACE_SMPL_20050601 /site_id=Regulatory_Region_JGI_AMD_UBA_IRNMTN /length=857;"14 3 TCA;14 5 CTGCA;15 3 CTG;19 3 ATG;21 3 CCA;28 3 AGA;35 3 CAG;9 3 GAT;"
>Regulatory_Region_JGI_AMD_UBA_IRNMTN_READ_1569677746 /accession=BGUC6366.g1 /library_id=LIB_Regulatory_Region_JGI_AMD_UBA_IRNMTN_20050601 /sample_id=Regulatory_Region_JGI_AMD_UBA_IRNMTN_TRACE_SMPL_20050601 /site_id=Regulatory_Region_JGI_AMD_UBA_IRNMTN /length=1091;"11 3 AGG;12 3 CGG;18 3 TTG;19 3 CGG;21 3 CCG;22 3 CCG;24 3 GCC;33 3 GCC;34 3 ATT;34 3 GCC;"
>Regulatory_Region_JGI_AMD_UBA_IRNMTN_READ_1569864054 /accession=BGUC60884.g /library_id=LIB_Regulatory_Region_JGI_AMD_UBA_IRNMTN_20050601 /sample_id=Regulatory_Region_JGI_AMD_UBA_IRNMTN_TRACE_SMPL_20050601 /site_id=Regulatory_Region_JGI_AMD_UBA_IRNMTN /length=1048;"10 3 ATG;10 3 TAA;17 3 ATC;18 3 ATT;28 3 TAA;29 3 AAG;33 3 ATT;7 3 CCG;"
>Regulatory_Region_JGI_AMD_UBA_IRNMTN_READ_1569708173 /accession=BGUC22028.g /library_id=LIB_Regulatory_Region_JGI_AMD_UBA_IRNMTN_20050601 /sample_id=Regulatory_Region_JGI_AMD_UBA_IRNMTN_TRACE_SMPL_20050601 /site_id=Regulatory_Region_JGI_AMD_UBA_IRNMTN /length=1019;"13 3 TCA;14 3 TCA;16 3 AGG;17 3 CAG;19 3 ATG;31 3 AGG;32 3 CTG;33 3 AGG;36 3 GAG;6 3 CGA;9 3 CGG;"
>Regulatory_Region_JGI_AMD_5WAY_IRNMTN_READ_1540956239 /accession=XYG44858.b /library_id=LIB_Regulatory_Region_JGI_AMD_5WAY_IRNMTN_20020301 /template_id=Regulatory_Region_JGI_AMD_5WAY_IRNMTN_ /sample_id=Regulatory_Region_JGI_AMD_5WAY_IRNMTN_TRACE_SMPL_20020301 /site_id=Regulatory_Region_JGI_AMD_5WAY_IRNMTN /length=1143;"14 3 CAG;14 3 CCT;14 3 CGG;16 3 AAG;17 3 TGG;19 3 CGG;22 3 AGG;24 3 GCC;26 3 …
>Regulatory_Region_JGI_AMD_UBA_IRNMTN_READ_1569725637 /accession=BGUC30791.y /library_id=LIB_Regulatory_Region_JGI_AMD_UBA_IRNMTN_20050601 /sample_id=Regulatory_Region_JGI_AMD_UBA_IRNMTN_TRACE_SMPL_20050601 /site_id=Regulatory_Region_JGI_AMD_UBA_IRNMTN /length=1023;"10 3 TCA;25 3 CAG;25 3 TCT;29 3 AAT;34 3 GCC;"
>Regulatory_Region_JGI_AMD_UBA_IRNMTN_READ_1569820865 /accession=BGUC54272.g /library_id=LIB_Regulatory_Region_JGI_AMD_UBA_IRNMTN_20050601 /sample_id=Regulatory_Region_JGI_AMD_UBA_IRNMTN_TRACE_SMPL_20050601 /site_id=Regulatory_Region_JGI_AMD_UBA_IRNMTN /length=996;"11 3 CAT;14 3 CTT;17 3 ATC;17 3 CAT;20 3 TGA;22 3 TGA;22 3 TTA;23 3 TCA;25 3 ATG;34 3 AAT;7 3 AAT;"
>Regulatory_Region_JGI_AMD_UBA_IRNMTN_READ_1569735211 /accession=BGUC35594.x /library_id=LIB_Regulatory_Region_JGI_AMD_UBA_IRNMTN_20050601 /sample_id=Regulatory_Region_JGI_AMD_UBA_IRNMTN_TRACE_SMPL_20050601 /site_id=Regulatory_Region_JGI_AMD_UBA_IRNMTN /length=1230;"10 3 GGT;12 3 TGT;13 4 CACC;13 4 GAGA;18 3 GTC;19 3 CAC;19 5 GGTGA;31 4 TTGG;32 4 TCTC;37 5 GAAAA;37 5 TTTTC;8 3 GAT;"
>Regulatory_Region_JGI_AMD_5WAY_IRNMTN_READ_1540946304 /accession=XYG41835.b /library_id=LIB_Regulatory_Region_JGI_AMD_5WAY_IRNMTN_20020301 /template_id=Regulatory_Region_JGI_AMD_5WAY_IRNMTN_ /sample_id=Regulatory_Region_JGI_AMD_5WAY_IRNMTN_TRACE_SMPL_20020301 /site_id=Regulatory_Region_JGI_AMD_5WAY_IRNMTN /length=1209;"11 3 CAT;11 3 CCA;16 3 CTG;19 3 TAA;24 3 CAT;32 3 AGG;34 3 CCA;35 3 TGG;9 3 T…
>Regulatory_Region_JGI_AMD_UBA_IRNMTN_READ_1569679027 /accession=BGUC7298.b1 /library_id=LIB_Regulatory_Region_JGI_AMD_UBA_IRNMTN_20050601 /sample_id=Regulatory_Region_JGI_AMD_UBA_IRNMTN_TRACE_SMPL_20050601 /site_id=Regulatory_Region_JGI_AMD_UBA_IRNMTN /length=1082;"10 3 GGT;12 3 CCT;14 3 GAT;19 3 CCG;19 3 CGG;19 3 TCT;20 3 TCT;22 3 CTG;23 3 AGA;24 3 TGG;7 3 AGG;7 3 CCG;9 3 GCC;"
>Regulatory_Region_JGI_AMD_UBA_IRNMTN_READ_1569674031 /accession=BGUC4674.b1 /library_id=LIB_Regulatory_Region_JGI_AMD_UBA_IRNMTN_20050601 /sample_id=Regulatory_Region_JGI_AMD_UBA_IRNMTN_TRACE_SMPL_20050601 /site_id=Regulatory_Region_JGI_AMD_UBA_IRNMTN /length=961;"14 3 CCT;16 3 AGG;18 3 ATT;19 3 CGG;21 3 TGA;26 3 TTG;31 3 CTG;32 3 AGG;32 3 CAG;35 3 CAG;36 3 GAG;6 3 ATG;8 3 GAT;8 3 TCA;8 4 CCTG;"
>Regulatory_Region_JGI_AMD_5WAY_IRNMTN_READ_1704639600 /accession=XYD11085.x /library_id=LIB_Regulatory_Region_JGI_AMD_5WAY_IRNMTN_20020301 /template_id=Regulatory_Region_JGI_AMD_5WAY_IRNMTN_ /sample_id=Regulatory_Region_JGI_AMD_5WAY_IRNMTN_TRACE_SMPL_20020301 /site_id=Regulatory_Region_JGI_AMD_5WAY_IRNMTN /length=1210;"10 3 TAA;14 3 TTA;15 3 ATA;18 3 ATT;23 5 TATAT;31 3 TAA;34 3 AAT;7 3 ACA;"
>Regulatory_Region_JGI_AMD_5WAY_IRNMTN_READ_1704692416 /accession=XYD29479.x /library_id=LIB_Regulatory_Region_JGI_AMD_5WAY_IRNMTN_20020301 /template_id=Regulatory_Region_JGI_AMD_5WAY_IRNMTN_ /sample_id=Regulatory_Region_JGI_AMD_5WAY_IRNMTN_TRACE_SMPL_20020301 /site_id=Regulatory_Region_JGI_AMD_5WAY_IRNMTN /length=1089;"10 3 TCA;12 3 AGG;20 3 CCA;20 3 TTA;21 3 GAT;21 3 TGA;21 5 AAGGA;30 3 CCA;"
>Regulatory_Region_JGI_AMD_UBA_IRNMTN_READ_1569867984 /accession=BGUC62855.b /library_id=LIB_Regulatory_Region_JGI_AMD_UBA_IRNMTN_20050601 /sample_id=Regulatory_Region_JGI_AMD_UBA_IRNMTN_TRACE_SMPL_20050601 /site_id=Regulatory_Region_JGI_AMD_UBA_IRNMTN /length=930;"12 3 CAT;21 3 AAC;22 3 TAA;26 3 AAT;32 3 TTA;33 3 ATT;36 3 TCT;9 3 CAG;"
>Regulatory_Region_JGI_AMD_5WAY_IRNMTN_READ_1540884698 /accession=XYG5981.y1 /library_id=LIB_Regulatory_Region_JGI_AMD_5WAY_IRNMTN_20020301 /template_id=Regulatory_Region_JGI_AMD_5WAY_IRNMTN_ /sample_id=Regulatory_Region_JGI_AMD_5WAY_IRNMTN_TRACE_SMPL_20020301 /site_id=Regulatory_Region_JGI_AMD_5WAY_IRNMTN /length=1100;"10 3 GGT;18 3 CAA;19 3 TCA;19 3 TCT;20 3 CCA;23 3 CCT;25 3 ATT;29 3 GCC;30 3 …
>Regulatory_Region_JGI_AMD_5WAY_IRNMTN_READ_1541001796 /accession=XYG57110.b /library_id=LIB_Regulatory_Region_JGI_AMD_5WAY_IRNMTN_20020301 /template_id=Regulatory_Region_JGI_AMD_5WAY_IRNMTN_ /sample_id=Regulatory_Region_JGI_AMD_5WAY_IRNMTN_TRACE_SMPL_20020301 /site_id=Regulatory_Region_JGI_AMD_5WAY_IRNMTN /length=1005;"12 3 CGG;17 3 ATC;23 3 ATG;26 3 GTC;27 3 ATG;30 3 AGG;32 3 GCC;7 3 GCC;8 4 CC…
>Regulatory_Region_JGI_AMD_5WAY_IRNMTN_READ_1540889425 /accession=XYG4912.g2 /library_id=LIB_Regulatory_Region_JGI_AMD_5WAY_IRNMTN_20020301 /template_id=Regulatory_Region_JGI_AMD_5WAY_IRNMTN_ /sample_id=Regulatory_Region_JGI_AMD_5WAY_IRNMTN_TRACE_SMPL_20020301 /site_id=Regulatory_Region_JGI_AMD_5WAY_IRNMTN /length=890;"11 3 ATG;17 3 AGA;17 3 CAA;17 3 TAA;25 3 AGA;25 3 ATT;30 3 CTC;35 3 TGA;"
>Regulatory_Region_JGI_AMD_5WAY_IRNMTN_READ_1704647444 /accession=XYD18276.x /library_id=LIB_Regulatory_Region_JGI_AMD_5WAY_IRNMTN_20020301 /template_id=Regulatory_Region_JGI_AMD_5WAY_IRNMTN_ /sample_id=Regulatory_Region_JGI_AMD_5WAY_IRNMTN_TRACE_SMPL_20020301 /site_id=Regulatory_Region_JGI_AMD_5WAY_IRNMTN /length=1039;"16 3 ATA;18 3 GAT;18 3 TTA;21 3 CCA;32 3 AAG;32 3 CAG;35 3 AGG;36 3 TAA;7 3 G…
>Regulatory_Region_JGI_AMD_5WAY_IRNMTN_READ_1540950823 /accession=XYG45874.g /library_id=LIB_Regulatory_Region_JGI_AMD_5WAY_IRNMTN_20020301 /template_id=Regulatory_Region_JGI_AMD_5WAY_IRNMTN_ /sample_id=Regulatory_Region_JGI_AMD_5WAY_IRNMTN_TRACE_SMPL_20020301 /site_id=Regulatory_Region_JGI_AMD_5WAY_IRNMTN /length=1101;"12 4 TAAA;15 3 TGG;17 3 AGA;17 3 ATT;28 3 GCC;33 3 GCC;34 3 ATG;34 3 TTA;6 3 …
>Regulatory_Region_JGI_AMD_UBA_IRNMTN_READ_1569819166 /accession=BGUC53421.b /library_id=LIB_Regulatory_Region_JGI_AMD_UBA_IRNMTN_20050601 /sample_id=Regulatory_Region_JGI_AMD_UBA_IRNMTN_TRACE_SMPL_20050601 /site_id=Regulatory_Region_JGI_AMD_UBA_IRNMTN /length=1057;"10 3 CAA;13 4 CACC;18 3 CAA;21 3 AGG;23 3 AGA;25 3 ATC;25 3 ATG;25 3 GTT;29 3 GGC;33 3 AGG;34 3 GTT;36 3 CCT;6 3 CTA;9 3 TTG;"
>Regulatory_Region_JGI_AMD_UBA_IRNMTN_READ_1569817343 /accession=BGUC52504.g /library_id=LIB_Regulatory_Region_JGI_AMD_UBA_IRNMTN_20050601 /sample_id=Regulatory_Region_JGI_AMD_UBA_IRNMTN_TRACE_SMPL_20050601 /site_id=Regulatory_Region_JGI_AMD_UBA_IRNMTN /length=1075;"13 3 TGG;15 3 CCA;18 3 TCT;22 3 CCG;29 3 CCA;31 3 TGG;"
>Regulatory_Region_JGI_AMD_UBA_IRNMTN_READ_1569697603 /accession=BGUC17126.g /library_id=LIB_Regulatory_Region_JGI_AMD_UBA_IRNMTN_20050601 /sample_id=Regulatory_Region_JGI_AMD_UBA_IRNMTN_TRACE_SMPL_20050601 /site_id=Regulatory_Region_JGI_AMD_UBA_IRNMTN /length=994;"13 3 AGG;16 3 TTA;17 3 CTG;21 3 GAT;21 3 TAA;22 3 TGA;26 3 TTG;28 3 AAT;28 3 TAA;31 3 AAT;33 3 TCT;34 3 ATT;7 3 ATT;8 4 GAAT;9 3 AGG;"
>Regulatory_Region_JGI_AMD_5WAY_IRNMTN_READ_1540955687 /accession=XYG43250.g /library_id=LIB_Regulatory_Region_JGI_AMD_5WAY_IRNMTN_20020301 /template_id=Regulatory_Region_JGI_AMD_5WAY_IRNMTN_ /sample_id=Regulatory_Region_JGI_AMD_5WAY_IRNMTN_TRACE_SMPL_20020301 /site_id=Regulatory_Region_JGI_AMD_5WAY_IRNMTN /length=1082;"11 4 TGCA;23 3 AGG;29 3 ATT;29 3 CTG;31 3 TAA;31 5 TCATG;32 3 ATT;33 3 CCA;36…
>Regulatory_Region_JGI_AMD_UBA_IRNMTN_READ_1569693997 /accession=BGUC15320.b /library_id=LIB_Regulatory_Region_JGI_AMD_UBA_IRNMTN_20050601 /sample_id=Regulatory_Region_JGI_AMD_UBA_IRNMTN_TRACE_SMPL_20050601 /site_id=Regulatory_Region_JGI_AMD_UBA_IRNMTN /length=960;"10 3 TCA;13 3 TAA;18 3 TAT;18 3 TTA;23 3 TTA;33 3 AGG;9 3 CCT;"
>Regulatory_Region_JGI_AMD_5WAY_IRNMTN_READ_1704627658 /accession=XYD5530.g1 /library_id=LIB_Regulatory_Region_JGI_AMD_5WAY_IRNMTN_20020301 /template_id=Regulatory_Region_JGI_AMD_5WAY_IRNMTN_ /sample_id=Regulatory_Region_JGI_AMD_5WAY_IRNMTN_TRACE_SMPL_20020301 /site_id=Regulatory_Region_JGI_AMD_5WAY_IRNMTN /length=847;"15 3 CTG;18 3 CCA;21 3 TCA;22 3 TGG;30 3 TTG;33 3 ATT;34 3 CCA;7 3 GCC;"
>Regulatory_Region_JGI_AMD_5WAY_IRNMTN_READ_1704647067 /accession=XYD17858.y /library_id=LIB_Regulatory_Region_JGI_AMD_5WAY_IRNMTN_20020301 /template_id=Regulatory_Region_JGI_AMD_5WAY_IRNMTN_ /sample_id=Regulatory_Region_JGI_AMD_5WAY_IRNMTN_TRACE_SMPL_20020301 /site_id=Regulatory_Region_JGI_AMD_5WAY_IRNMTN /length=1102;"10 3 CAA;15 3 ATA;26 3 TTA;32 3 CAG;33 3 ATT;34 4 CAAA;35 3 TAA;36 3 ATT;36 3…
>Regulatory_Region_JGI_AMD_UBA_IRNMTN_READ_1569693308 /accession=BGUC14974.g /library_id=LIB_Regulatory_Region_JGI_AMD_UBA_IRNMTN_20050601 /sample_id=Regulatory_Region_JGI_AMD_UBA_IRNMTN_TRACE_SMPL_20050601 /site_id=Regulatory_Region_JGI_AMD_UBA_IRNMTN /length=992;"13 3 TTG;15 3 ATG;19 3 TCA;23 3 CTG;25 3 ATG;28 3 TCA;30 3 CAG;7 3 CAG;8 3 TCA;"
>Regulatory_Region_JGI_AMD_5WAY_IRNMTN_READ_1541021873 /accession=XYG61251.b /library_id=LIB_Regulatory_Region_JGI_AMD_5WAY_IRNMTN_20020301 /template_id=Regulatory_Region_JGI_AMD_5WAY_IRNMTN_ /sample_id=Regulatory_Region_JGI_AMD_5WAY_IRNMTN_TRACE_SMPL_20020301 /site_id=Regulatory_Region_JGI_AMD_5WAY_IRNMTN /length=1121;"12 3 CGG;12 3 TGG;13 3 TCG;17 3 CAT;18 3 CCA;19 3 CGG;21 3 GAG;21 3 TGG;27 3 …
>Regulatory_Region_JGI_AMD_UBA_IRNMTN_READ_1569826915 /accession=BGUC57306.b /library_id=LIB_Regulatory_Region_JGI_AMD_UBA_IRNMTN_20050601 /sample_id=Regulatory_Region_JGI_AMD_UBA_IRNMTN_TRACE_SMPL_20050601 /site_id=Regulatory_Region_JGI_AMD_UBA_IRNMTN /length=818;"10 3 GGT;12 3 TTG;16 3 CTT;18 3 TTG;20 3 CCT;22 3 TTA;23 3 CCT;25 3 ATT;29 3 CTG;30 3 AAT;32 3 TAA;32 3 TCA;36 3 TGG;"
>Regulatory_Region_JGI_AMD_5WAY_IRNMTN_READ_1704677105 /accession=XYD22901.y /library_id=LIB_Regulatory_Region_JGI_AMD_5WAY_IRNMTN_20020301 /template_id=Regulatory_Region_JGI_AMD_5WAY_IRNMTN_ /sample_id=Regulatory_Region_JGI_AMD_5WAY_IRNMTN_TRACE_SMPL_20020301 /site_id=Regulatory_Region_JGI_AMD_5WAY_IRNMTN /length=1116;"12 4 TAAA;13 3 TAA;14 3 TAA;17 3 ATT;21 3 TAA;22 3 AAT;24 3 TTA;31 3 AAT;31 3…
>Regulatory_Region_JGI_AMD_UBA_IRNMTN_READ_1569817931 /accession=BGUC52800.g /library_id=LIB_Regulatory_Region_JGI_AMD_UBA_IRNMTN_20050601 /sample_id=Regulatory_Region_JGI_AMD_UBA_IRNMTN_TRACE_SMPL_20050601 /site_id=Regulatory_Region_JGI_AMD_UBA_IRNMTN /length=912;"15 3 TCA;24 3 ATG;28 3 ATT;30 3 ATG;30 4 TTGA;32 3 TCA;36 3 ATT;6 3 AAT;6 3 CTA;"
>Regulatory_Region_JGI_AMD_UBA_IRNMTN_READ_1569318030 /accession=BGUC71650.y /library_id=LIB_Regulatory_Region_JGI_AMD_UBA_IRNMTN_20050601 /sample_id=Regulatory_Region_JGI_AMD_UBA_IRNMTN_TRACE_SMPL_20050601 /site_id=Regulatory_Region_JGI_AMD_UBA_IRNMTN /length=1186;"12 3 CAT;18 3 CAA;19 3 CAA;20 3 TAA;20 3 TTG;28 3 TTG;29 3 AAG;31 3 CCT;34 3 ATT;36 3 GAG;6 3 ATG;7 3 CTC;"
>Regulatory_Region_JGI_AMD_UBA_IRNMTN_READ_1569820562 /accession=BGUC54121.b /library_id=LIB_Regulatory_Region_JGI_AMD_UBA_IRNMTN_20050601 /sample_id=Regulatory_Region_JGI_AMD_UBA_IRNMTN_TRACE_SMPL_20050601 /site_id=Regulatory_Region_JGI_AMD_UBA_IRNMTN /length=998;"13 3 CGG;14 3 CTC;19 3 CGG;26 3 TTA;26 4 ACGC;35 3 TTG;9 3 TCT;"
>Regulatory_Region_JGI_AMD_5WAY_IRNMTN_READ_1704679591 /accession=XYD26315.y /library_id=LIB_Regulatory_Region_JGI_AMD_5WAY_IRNMTN_20020301 /template_id=Regulatory_Region_JGI_AMD_5WAY_IRNMTN_ /sample_id=Regulatory_Region_JGI_AMD_5WAY_IRNMTN_TRACE_SMPL_20020301 /site_id=Regulatory_Region_JGI_AMD_5WAY_IRNMTN /length=1019;"13 3 TCG;14 3 CTG;21 3 ATT;24 3 ATT;26 3 TCT;28 3 ATT;"
>Regulatory_Region_JGI_AMD_5WAY_IRNMTN_READ_1704674686 /accession=XYD27505.x /library_id=LIB_Regulatory_Region_JGI_AMD_5WAY_IRNMTN_20020301 /template_id=Regulatory_Region_JGI_AMD_5WAY_IRNMTN_ /sample_id=Regulatory_Region_JGI_AMD_5WAY_IRNMTN_TRACE_SMPL_20020301 /site_id=Regulatory_Region_JGI_AMD_5WAY_IRNMTN /length=1125;"15 3 AGG;23 3 GTT;25 3 CCG;31 3 AAT;32 3 ATT;32 3 TTG;36 3 CAA;8 3 CTC;9 3 CC…
>Regulatory_Region_JGI_AMD_UBA_IRNMTN_READ_1569692805 /accession=BGUC14722.b /library_id=LIB_Regulatory_Region_JGI_AMD_UBA_IRNMTN_20050601 /sample_id=Regulatory_Region_JGI_AMD_UBA_IRNMTN_TRACE_SMPL_20050601 /site_id=Regulatory_Region_JGI_AMD_UBA_IRNMTN /length=996;"11 3 CCA;15 3 CGG;18 3 AGA;18 3 CCA;18 3 CCG;18 5 TCCGG;20 3 CGG;22 3 AGG;23 3 AGG;24 3 CTG;24 3 GCC;24 5 GGGAG;28 3 GGC;32 3 GGC;33 …
>Regulatory_Region_JGI_AMD_UBA_IRNMTN_READ_1569825131 /accession=BGUC56411.y /library_id=LIB_Regulatory_Region_JGI_AMD_UBA_IRNMTN_20050601 /sample_id=Regulatory_Region_JGI_AMD_UBA_IRNMTN_TRACE_SMPL_20050601 /site_id=Regulatory_Region_JGI_AMD_UBA_IRNMTN /length=1124;"20 3 ATG;20 3 CCT;21 3 TCA;23 3 AGG;25 3 ATG;28 3 CAG;30 3 AAG;31 3 CTG;34 3 TAA;"
>Regulatory_Region_JGI_AMD_5WAY_IRNMTN_READ_1540922353 /accession=XYG25276.b /library_id=LIB_Regulatory_Region_JGI_AMD_5WAY_IRNMTN_20020301 /template_id=Regulatory_Region_JGI_AMD_5WAY_IRNMTN_ /sample_id=Regulatory_Region_JGI_AMD_5WAY_IRNMTN_TRACE_SMPL_20020301 /site_id=Regulatory_Region_JGI_AMD_5WAY_IRNMTN /length=941;"11 3 CCA;13 3 TCT;14 3 TAA;16 3 AAG;18 3 CCA;33 3 ATG;34 3 ATT;36 3 AAT;6 3 AA…
>Regulatory_Region_JGI_AMD_5WAY_IRNMTN_READ_1540750729 /accession=XYG70055.g /library_id=LIB_Regulatory_Region_JGI_AMD_5WAY_IRNMTN_20020301 /template_id=Regulatory_Region_JGI_AMD_5WAY_IRNMTN_ /sample_id=Regulatory_Region_JGI_AMD_5WAY_IRNMTN_TRACE_SMPL_20020301 /site_id=Regulatory_Region_JGI_AMD_5WAY_IRNMTN /length=1264;"10 3 TTA;13 3 TTA;14 3 ATT;17 3 TAA;18 3 ATT;21 3 CTT;23 3 ATT;24 3 AAG;26 3 …
>Regulatory_Region_JGI_AMD_UBA_IRNMTN_READ_1569758073 /accession=BGUC47470.x /library_id=LIB_Regulatory_Region_JGI_AMD_UBA_IRNMTN_20050601 /sample_id=Regulatory_Region_JGI_AMD_UBA_IRNMTN_TRACE_SMPL_20050601 /site_id=Regulatory_Region_JGI_AMD_UBA_IRNMTN /length=948;"12 3 TTG;19 3 AGA;20 3 TCA;21 3 ATT;23 3 CTG;25 3 ATC;28 3 TCG;30 3 AAT;30 4 GGTA;32 3 CTG;33 3 ATT;36 3 ATT;7 3 ACA;8 3 CCT;"
>Regulatory_Region_JGI_AMD_UBA_IRNMTN_READ_1569685724 /accession=BGUC11169.b /library_id=LIB_Regulatory_Region_JGI_AMD_UBA_IRNMTN_20050601 /sample_id=Regulatory_Region_JGI_AMD_UBA_IRNMTN_TRACE_SMPL_20050601 /site_id=Regulatory_Region_JGI_AMD_UBA_IRNMTN /length=1030;"15 3 CTC;21 3 AAC;21 3 CCG;21 3 TGG;27 3 TTG;29 3 CCA;29 3 GCC;30 3 GTT;31 3 AGG;33 3 TGG;36 3 CTG;"
>Regulatory_Region_JGI_AMD_5WAY_IRNMTN_READ_1704637682 /accession=XYD9299.y1 /library_id=LIB_Regulatory_Region_JGI_AMD_5WAY_IRNMTN_20020301 /template_id=Regulatory_Region_JGI_AMD_5WAY_IRNMTN_ /sample_id=Regulatory_Region_JGI_AMD_5WAY_IRNMTN_TRACE_SMPL_20020301 /site_id=Regulatory_Region_JGI_AMD_5WAY_IRNMTN /length=1058;"13 3 TTA;16 3 TCA;21 3 ATT;23 3 TCA;25 3 ATT;29 3 ATT;31 3 AAT;31 3 CAG;34 3 …
>Regulatory_Region_JGI_AMD_UBA_IRNMTN_READ_1569737992 /accession=BGUC36992.y /library_id=LIB_Regulatory_Region_JGI_AMD_UBA_IRNMTN_20050601 /sample_id=Regulatory_Region_JGI_AMD_UBA_IRNMTN_TRACE_SMPL_20050601 /site_id=Regulatory_Region_JGI_AMD_UBA_IRNMTN /length=1194;"13 3 TTG;15 3 CAG;18 3 ATT;23 3 TGA;25 3 AGA;28 3 ATT;29 3 ATG;33 3 TTG;"
>Regulatory_Region_JGI_AMD_5WAY_IRNMTN_READ_1540744183 /accession=XYG70325.g /library_id=LIB_Regulatory_Region_JGI_AMD_5WAY_IRNMTN_20020301 /template_id=Regulatory_Region_JGI_AMD_5WAY_IRNMTN_ /sample_id=Regulatory_Region_JGI_AMD_5WAY_IRNMTN_TRACE_SMPL_20020301 /site_id=Regulatory_Region_JGI_AMD_5WAY_IRNMTN /length=1132;"10 3 GAT;13 3 TCA;14 3 ATA;14 5 ATATA;15 3 ATC;19 3 CCG;20 3 CGG;25 3 AAT;36 …
>Regulatory_Region_JGI_AMD_UBA_IRNMTN_READ_1569751098 /accession=BGUC43971.y /library_id=LIB_Regulatory_Region_JGI_AMD_UBA_IRNMTN_20050601 /sample_id=Regulatory_Region_JGI_AMD_UBA_IRNMTN_TRACE_SMPL_20050601 /site_id=Regulatory_Region_JGI_AMD_UBA_IRNMTN /length=1172;"10 3 GGT;12 3 CGG;15 3 CCA;17 5 TCGGG;23 3 AAC;28 3 GGC;33 3 GCC;33 3 TGG;34 3 CCA;7 3 AAT;"
>Regulatory_Region_JGI_AMD_UBA_IRNMTN_READ_1569733399 /accession=BGUC34682.x /library_id=LIB_Regulatory_Region_JGI_AMD_UBA_IRNMTN_20050601 /sample_id=Regulatory_Region_JGI_AMD_UBA_IRNMTN_TRACE_SMPL_20050601 /site_id=Regulatory_Region_JGI_AMD_UBA_IRNMTN /length=1174;"19 3 TCA;26 5 CCCCC;31 3 CCT;32 3 AAG;6 3 GTA;7 3 ATT;"
>Regulatory_Region_JGI_AMD_5WAY_IRNMTN_READ_1541003717 /accession=XYG54807.g /library_id=LIB_Regulatory_Region_JGI_AMD_5WAY_IRNMTN_20020301 /template_id=Regulatory_Region_JGI_AMD_5WAY_IRNMTN_ /sample_id=Regulatory_Region_JGI_AMD_5WAY_IRNMTN_TRACE_SMPL_20020301 /site_id=Regulatory_Region_JGI_AMD_5WAY_IRNMTN /length=1104;"18 3 ATT;28 3 AAG;32 3 TTG;34 3 CCA;9 3 CTT;"
>Regulatory_Region_JGI_AMD_UBA_IRNMTN_READ_1569810570 /accession=BGUC48721.g /library_id=LIB_Regulatory_Region_JGI_AMD_UBA_IRNMTN_20050601 /sample_id=Regulatory_Region_JGI_AMD_UBA_IRNMTN_TRACE_SMPL_20050601 /site_id=Regulatory_Region_JGI_AMD_UBA_IRNMTN /length=1021;"17 3 CAT;20 3 TGG;23 3 GAT;25 3 AAT;25 3 ATT;31 3 TAA;32 3 AAG;34 3 GTT;6 3 ATC;8 3 CTC;"
>Regulatory_Region_JGI_AMD_5WAY_IRNMTN_READ_1704649593 /accession=XYD13696.x /library_id=LIB_Regulatory_Region_JGI_AMD_5WAY_IRNMTN_20020301 /template_id=Regulatory_Region_JGI_AMD_5WAY_IRNMTN_ /sample_id=Regulatory_Region_JGI_AMD_5WAY_IRNMTN_TRACE_SMPL_20020301 /site_id=Regulatory_Region_JGI_AMD_5WAY_IRNMTN /length=1172;"15 3 ATA;17 3 ATC;19 3 ATG;19 3 TAA;20 3 ATG;21 3 AGA;24 3 AAG;27 3 CAA;36 3 …
>Regulatory_Region_JGI_AMD_UBA_IRNMTN_READ_1569311963 /accession=BGUC68599.y /library_id=LIB_Regulatory_Region_JGI_AMD_UBA_IRNMTN_20050601 /sample_id=Regulatory_Region_JGI_AMD_UBA_IRNMTN_TRACE_SMPL_20050601 /site_id=Regulatory_Region_JGI_AMD_UBA_IRNMTN /length=1156;"11 3 CCA;11 3 CGG;16 3 AAG;18 3 CCA;23 3 AAC;23 3 TGA;27 3 ATG;28 3 AAG;28 3 ATT;28 3 CAG;6 3 AAG;8 3 CTT;"
>Regulatory_Region_JGI_AMD_5WAY_IRNMTN_READ_1540943783 /accession=XYG33938.g /library_id=LIB_Regulatory_Region_JGI_AMD_5WAY_IRNMTN_20020301 /template_id=Regulatory_Region_JGI_AMD_5WAY_IRNMTN_ /sample_id=Regulatory_Region_JGI_AMD_5WAY_IRNMTN_TRACE_SMPL_20020301 /site_id=Regulatory_Region_JGI_AMD_5WAY_IRNMTN /length=870;"12 3 TCT;12 3 TTG;13 5 CCGCT;14 3 CTT;19 3 AAG;19 3 ATT;20 5 AGGAT;23 3 ATT;24…
>Regulatory_Region_JGI_AMD_UBA_IRNMTN_READ_1569722561 /accession=BGUC29249.y /library_id=LIB_Regulatory_Region_JGI_AMD_UBA_IRNMTN_20050601 /sample_id=Regulatory_Region_JGI_AMD_UBA_IRNMTN_TRACE_SMPL_20050601 /site_id=Regulatory_Region_JGI_AMD_UBA_IRNMTN /length=1173;"11 3 CCA;13 3 TCG;16 3 CTT;17 3 TGG;18 3 AGG;21 3 AGA;27 3 AAG;29 3 TCT;30 3 ATG;32 3 GGC;33 3 GCC;33 3 TCT;9 3 CCT;9 3 TCA;"
>Regulatory_Region_JGI_AMD_5WAY_IRNMTN_READ_1540941749 /accession=XYG36224.g /library_id=LIB_Regulatory_Region_JGI_AMD_5WAY_IRNMTN_20020301 /template_id=Regulatory_Region_JGI_AMD_5WAY_IRNMTN_ /sample_id=Regulatory_Region_JGI_AMD_5WAY_IRNMTN_TRACE_SMPL_20020301 /site_id=Regulatory_Region_JGI_AMD_5WAY_IRNMTN /length=811;"11 3 CCA;11 3 TGG;18 3 ATT;20 3 AGA;21 3 GAT;22 3 TTA;30 3 AAG;32 3 ATT;33 3 T…
>Regulatory_Region_JGI_AMD_UBA_IRNMTN_READ_1569717612 /accession=BGUC26769.g /library_id=LIB_Regulatory_Region_JGI_AMD_UBA_IRNMTN_20050601 /sample_id=Regulatory_Region_JGI_AMD_UBA_IRNMTN_TRACE_SMPL_20050601 /site_id=Regulatory_Region_JGI_AMD_UBA_IRNMTN /length=932;"18 3 AGG;23 3 CAG;25 3 GTT;27 3 ATG;31 3 GTT;32 3 CAG;33 3 AGG;33 3 ATT;6 3 AAT;"
>Regulatory_Region_JGI_AMD_UBA_IRNMTN_READ_1569690148 /accession=BGUC13386.g /library_id=LIB_Regulatory_Region_JGI_AMD_UBA_IRNMTN_20050601 /sample_id=Regulatory_Region_JGI_AMD_UBA_IRNMTN_TRACE_SMPL_20050601 /site_id=Regulatory_Region_JGI_AMD_UBA_IRNMTN /length=976;"10 3 AGA;13 3 CCA;19 3 ATT;21 3 CAT;21 3 TAA;23 3 CAG;24 3 AGA;26 5 AAAAG;27 3 AGG;30 3 GTC;31 3 CAG;32 3 TGG;34 3 TGG;34 5 TTTTC;35 …
>Regulatory_Region_JGI_AMD_5WAY_IRNMTN_READ_1704639610 /accession=XYD11097.x /library_id=LIB_Regulatory_Region_JGI_AMD_5WAY_IRNMTN_20020301 /template_id=Regulatory_Region_JGI_AMD_5WAY_IRNMTN_ /sample_id=Regulatory_Region_JGI_AMD_5WAY_IRNMTN_TRACE_SMPL_20020301 /site_id=Regulatory_Region_JGI_AMD_5WAY_IRNMTN /length=1158;"12 3 TTA;15 5 ACCGC;16 5 TGTAG;22 3 GTT;29 5 TAGCA;34 3 ATC;36 3 ATC;"
>Regulatory_Region_JGI_AMD_UBA_IRNMTN_READ_1569699927 /accession=BGUC18291.g /library_id=LIB_Regulatory_Region_JGI_AMD_UBA_IRNMTN_20050601 /sample_id=Regulatory_Region_JGI_AMD_UBA_IRNMTN_TRACE_SMPL_20050601 /site_id=Regulatory_Region_JGI_AMD_UBA_IRNMTN /length=1030;"11 3 CCG;13 3 GGC;14 3 ACG;14 3 CTT;14 3 TCA;21 3 TGG;27 3 CTC;28 3 GGC;29 3 TGG;34 3 ATG;9 3 CTT;9 3 GCC;"
>Regulatory_Region_JGI_AMD_5WAY_IRNMTN_READ_1704685399 /accession=XYD21924.x /library_id=LIB_Regulatory_Region_JGI_AMD_5WAY_IRNMTN_20020301 /template_id=Regulatory_Region_JGI_AMD_5WAY_IRNMTN_ /sample_id=Regulatory_Region_JGI_AMD_5WAY_IRNMTN_TRACE_SMPL_20020301 /site_id=Regulatory_Region_JGI_AMD_5WAY_IRNMTN /length=1090;"11 3 CCA;12 3 AAG;14 5 CTGCA;18 3 TTG;21 3 TAA;24 3 TTA;28 3 TCT;31 3 AGG;33 …
>Regulatory_Region_JGI_AMD_UBA_IRNMTN_READ_1569859825 /accession=BGUC58763.b /library_id=LIB_Regulatory_Region_JGI_AMD_UBA_IRNMTN_20050601 /sample_id=Regulatory_Region_JGI_AMD_UBA_IRNMTN_TRACE_SMPL_20050601 /site_id=Regulatory_Region_JGI_AMD_UBA_IRNMTN /length=1059;"14 3 GAT;18 3 CCG;22 3 CCG;24 4 GTTG;29 3 ATG;33 3 AGG;9 3 CAG;"
>Regulatory_Region_JGI_AMD_UBA_IRNMTN_READ_1569736440 /accession=BGUC36208.y /library_id=LIB_Regulatory_Region_JGI_AMD_UBA_IRNMTN_20050601 /sample_id=Regulatory_Region_JGI_AMD_UBA_IRNMTN_TRACE_SMPL_20050601 /site_id=Regulatory_Region_JGI_AMD_UBA_IRNMTN /length=1217;"14 3 ACG;14 3 CGG;18 3 CCA;24 3 TCT;32 3 ATT;32 3 TGG;36 3 TCT;6 3 GCC;"
>Regulatory_Region_JGI_AMD_5WAY_IRNMTN_READ_1540936499 /accession=XYG32030.b /library_id=LIB_Regulatory_Region_JGI_AMD_5WAY_IRNMTN_20020301 /template_id=Regulatory_Region_JGI_AMD_5WAY_IRNMTN_ /sample_id=Regulatory_Region_JGI_AMD_5WAY_IRNMTN_TRACE_SMPL_20020301 /site_id=Regulatory_Region_JGI_AMD_5WAY_IRNMTN /length=874;"12 3 CAG;13 3 TGG;16 3 TTA;17 3 TAA;22 3 TCA;23 3 GAT;23 3 TCT;25 3 GTT;36 3 A…
>Regulatory_Region_JGI_AMD_5WAY_IRNMTN_READ_1540959192 /accession=XYG46275.b /library_id=LIB_Regulatory_Region_JGI_AMD_5WAY_IRNMTN_20020301 /template_id=Regulatory_Region_JGI_AMD_5WAY_IRNMTN_ /sample_id=Regulatory_Region_JGI_AMD_5WAY_IRNMTN_TRACE_SMPL_20020301 /site_id=Regulatory_Region_JGI_AMD_5WAY_IRNMTN /length=1150;"13 3 CGG;22 3 GTT;36 3 TCT;6 3 ACC;6 3 TCT;"
>Regulatory_Region_JGI_AMD_UBA_IRNMTN_READ_1569709022 /accession=BGUC22455.b /library_id=LIB_Regulatory_Region_JGI_AMD_UBA_IRNMTN_20050601 /sample_id=Regulatory_Region_JGI_AMD_UBA_IRNMTN_TRACE_SMPL_20050601 /site_id=Regulatory_Region_JGI_AMD_UBA_IRNMTN /length=981;"11 3 AAG;11 3 AGA;12 4 TAAA;13 3 GGC;19 3 ATT;19 3 TAA;21 3 TGA;25 3 ATT;26 3 TAA;27 3 ATT;28 3 AAT;31 3 TTA;36 3 CCA;6 3 ATG;"
>Regulatory_Region_JGI_AMD_UBA_IRNMTN_READ_1569870466 /accession=BGUC64487.x /library_id=LIB_Regulatory_Region_JGI_AMD_UBA_IRNMTN_20050601 /sample_id=Regulatory_Region_JGI_AMD_UBA_IRNMTN_TRACE_SMPL_20050601 /site_id=Regulatory_Region_JGI_AMD_UBA_IRNMTN /length=1236;"10 3 AGA;15 3 CAG;24 3 CCA;25 3 CCG;29 3 CTG;33 3 AGG;34 3 TGG;"
>Regulatory_Region_JGI_AMD_5WAY_IRNMTN_READ_1541007039 /accession=XYG55633.b /library_id=LIB_Regulatory_Region_JGI_AMD_5WAY_IRNMTN_20020301 /template_id=Regulatory_Region_JGI_AMD_5WAY_IRNMTN_ /sample_id=Regulatory_Region_JGI_AMD_5WAY_IRNMTN_TRACE_SMPL_20020301 /site_id=Regulatory_Region_JGI_AMD_5WAY_IRNMTN /length=1083;"15 3 AGG;17 3 ATC;19 3 CAC;20 3 CGG;25 3 CCG;30 3 AAT;31 3 CTG;7 3 AGG;8 3 CC…
>Regulatory_Region_JGI_AMD_UBA_IRNMTN_READ_1569874343 /accession=BGUC66448.x /library_id=LIB_Regulatory_Region_JGI_AMD_UBA_IRNMTN_20050601 /sample_id=Regulatory_Region_JGI_AMD_UBA_IRNMTN_TRACE_SMPL_20050601 /site_id=Regulatory_Region_JGI_AMD_UBA_IRNMTN /length=1133;"13 3 CGG;15 3 ATC;18 5 GGATC;20 3 CCA;32 3 CGA;36 3 CCG;6 3 ATC;"
>Regulatory_Region_JGI_AMD_5WAY_IRNMTN_READ_1540938329 /accession=XYG38084.g /library_id=LIB_Regulatory_Region_JGI_AMD_5WAY_IRNMTN_20020301 /template_id=Regulatory_Region_JGI_AMD_5WAY_IRNMTN_ /sample_id=Regulatory_Region_JGI_AMD_5WAY_IRNMTN_TRACE_SMPL_20020301 /site_id=Regulatory_Region_JGI_AMD_5WAY_IRNMTN /length=830;"10 3 TAA;21 3 TTG;29 3 GCA;30 3 AGG;30 3 TCT;35 3 CAG;36 3 TAA;"
>Regulatory_Region_JGI_AMD_5WAY_IRNMTN_READ_1540936117 /accession=XYG35584.g /library_id=LIB_Regulatory_Region_JGI_AMD_5WAY_IRNMTN_20020301 /template_id=Regulatory_Region_JGI_AMD_5WAY_IRNMTN_ /sample_id=Regulatory_Region_JGI_AMD_5WAY_IRNMTN_TRACE_SMPL_20020301 /site_id=Regulatory_Region_JGI_AMD_5WAY_IRNMTN /length=862;"11 3 ATT;11 3 CGG;13 3 TCA;24 3 TTA;27 3 ATT;27 3 CTC;30 3 GTT;34 3 TGG;8 3 CG…
>Regulatory_Region_JGI_AMD_5WAY_IRNMTN_READ_1704631964 /accession=XYD4733.g1 /library_id=LIB_Regulatory_Region_JGI_AMD_5WAY_IRNMTN_20020301 /template_id=Regulatory_Region_JGI_AMD_5WAY_IRNMTN_ /sample_id=Regulatory_Region_JGI_AMD_5WAY_IRNMTN_TRACE_SMPL_20020301 /site_id=Regulatory_Region_JGI_AMD_5WAY_IRNMTN /length=856;"12 3 TTA;16 3 AGG;17 3 TCT;21 3 TGC;23 3 ATT;6 3 GTA;"
>Regulatory_Region_JGI_AMD_UBA_IRNMTN_READ_1569869866 /accession=BGUC64184.x /library_id=LIB_Regulatory_Region_JGI_AMD_UBA_IRNMTN_20050601 /sample_id=Regulatory_Region_JGI_AMD_UBA_IRNMTN_TRACE_SMPL_20050601 /site_id=Regulatory_Region_JGI_AMD_UBA_IRNMTN /length=1152;"11 3 TGG;12 3 CGG;25 3 CCG;29 3 TGG;31 3 AAG;6 3 CGG;"
>Regulatory_Region_JGI_AMD_5WAY_IRNMTN_READ_1704639913 /accession=XYD11095.y /library_id=LIB_Regulatory_Region_JGI_AMD_5WAY_IRNMTN_20020301 /template_id=Regulatory_Region_JGI_AMD_5WAY_IRNMTN_ /sample_id=Regulatory_Region_JGI_AMD_5WAY_IRNMTN_TRACE_SMPL_20020301 /site_id=Regulatory_Region_JGI_AMD_5WAY_IRNMTN /length=887;"11 3 AGG;13 3 TCA;16 3 ATG;17 4 TCGC;18 3 CAA;22 3 AAT;22 3 AGG;27 3 CAA;30 3 …
>Regulatory_Region_JGI_AMD_UBA_IRNMTN_READ_1569870853 /accession=BGUC64684.x /library_id=LIB_Regulatory_Region_JGI_AMD_UBA_IRNMTN_20050601 /sample_id=Regulatory_Region_JGI_AMD_UBA_IRNMTN_TRACE_SMPL_20050601 /site_id=Regulatory_Region_JGI_AMD_UBA_IRNMTN /length=1152;"13 3 TTA;14 3 CTT;14 3 TAA;16 3 ATG;16 3 CTG;17 3 TAA;18 3 TTA;19 3 CAA;21 3 CCA;21 3 TGA;22 3 AGG;23 3 ATT;24 3 CAT;31 3 TTA;37 5 T…
>Regulatory_Region_JGI_AMD_UBA_IRNMTN_READ_1569701344 /accession=BGUC19002.b /library_id=LIB_Regulatory_Region_JGI_AMD_UBA_IRNMTN_20050601 /sample_id=Regulatory_Region_JGI_AMD_UBA_IRNMTN_TRACE_SMPL_20050601 /site_id=Regulatory_Region_JGI_AMD_UBA_IRNMTN /length=950;"12 3 AGA;23 3 CCG;26 3 GCC;32 3 TTG;34 3 ATG;34 3 TGG;35 3 CCT;8 3 CGG;"
>Regulatory_Region_JGI_AMD_UBA_IRNMTN_READ_1569731389 /accession=BGUC33672.y /library_id=LIB_Regulatory_Region_JGI_AMD_UBA_IRNMTN_20050601 /sample_id=Regulatory_Region_JGI_AMD_UBA_IRNMTN_TRACE_SMPL_20050601 /site_id=Regulatory_Region_JGI_AMD_UBA_IRNMTN /length=947;"11 3 AAG;15 3 ATG;15 3 TCA;21 3 CAT;23 3 CCT;23 3 TCT;34 3 AAG;34 3 TCT;35 3 CCT;6 3 ATG;7 3 TAC;"
>Regulatory_Region_JGI_AMD_UBA_IRNMTN_READ_1569874731 /accession=BGUC66645.x /library_id=LIB_Regulatory_Region_JGI_AMD_UBA_IRNMTN_20050601 /sample_id=Regulatory_Region_JGI_AMD_UBA_IRNMTN_TRACE_SMPL_20050601 /site_id=Regulatory_Region_JGI_AMD_UBA_IRNMTN /length=1236;"12 3 TCT;15 3 CGG;19 3 AAG;32 3 TTG;36 3 CCG;7 3 GAC;7 3 GAG;"
>Regulatory_Region_JGI_AMD_UBA_IRNMTN_READ_1569822412 /accession=BGUC55049.g /library_id=LIB_Regulatory_Region_JGI_AMD_UBA_IRNMTN_20050601 /sample_id=Regulatory_Region_JGI_AMD_UBA_IRNMTN_TRACE_SMPL_20050601 /site_id=Regulatory_Region_JGI_AMD_UBA_IRNMTN /length=986;"11 3 AGA;12 3 CGG;13 3 CAG;20 3 TGG;23 3 AGG;36 3 CCG;8 3 CCT;9 3 CCG;"
>Regulatory_Region_JGI_AMD_5WAY_IRNMTN_READ_1540923080 /accession=XYG23603.b /library_id=LIB_Regulatory_Region_JGI_AMD_5WAY_IRNMTN_20020301 /template_id=Regulatory_Region_JGI_AMD_5WAY_IRNMTN_ /sample_id=Regulatory_Region_JGI_AMD_5WAY_IRNMTN_TRACE_SMPL_20020301 /site_id=Regulatory_Region_JGI_AMD_5WAY_IRNMTN /length=868;"14 3 AGA;14 3 ATT;21 3 TGC;26 3 TAA;32 5 CATTT;33 3 CAG;34 3 TTA;36 3 AAT;36 3…
>Regulatory_Region_JGI_AMD_UBA_IRNMTN_READ_1569674861 /accession=BGUC5051.b1 /library_id=LIB_Regulatory_Region_JGI_AMD_UBA_IRNMTN_20050601 /sample_id=Regulatory_Region_JGI_AMD_UBA_IRNMTN_TRACE_SMPL_20050601 /site_id=Regulatory_Region_JGI_AMD_UBA_IRNMTN /length=1002;"11 3 CCT;20 3 TTA;21 3 ATT;22 3 TCA;24 3 AGG;25 3 AAT;25 3 CTG;29 3 ATT;32 3 TTA;34 3 ATT;35 3 TAA;36 3 CCA;"
>Regulatory_Region_JGI_AMD_5WAY_IRNMTN_READ_1540931483 /accession=XYG32390.b /library_id=LIB_Regulatory_Region_JGI_AMD_5WAY_IRNMTN_20020301 /template_id=Regulatory_Region_JGI_AMD_5WAY_IRNMTN_ /sample_id=Regulatory_Region_JGI_AMD_5WAY_IRNMTN_TRACE_SMPL_20020301 /site_id=Regulatory_Region_JGI_AMD_5WAY_IRNMTN /length=1134;"12 3 AAG;23 3 CCG;28 3 AGA;36 3 CCT;8 3 CTC;"
>Regulatory_Region_JGI_AMD_UBA_IRNMTN_READ_1569677761 /accession=BGUC6373.b1 /library_id=LIB_Regulatory_Region_JGI_AMD_UBA_IRNMTN_20050601 /sample_id=Regulatory_Region_JGI_AMD_UBA_IRNMTN_TRACE_SMPL_20050601 /site_id=Regulatory_Region_JGI_AMD_UBA_IRNMTN /length=1116;"14 3 CCT;17 3 CAG;23 3 AAC;23 3 GTT;31 3 GCC;33 3 GGC;34 3 GCC;35 3 TGA;8 3 CGG;"
>Regulatory_Region_JGI_AMD_5WAY_IRNMTN_READ_1704691331 /accession=XYD30736.y /library_id=LIB_Regulatory_Region_JGI_AMD_5WAY_IRNMTN_20020301 /template_id=Regulatory_Region_JGI_AMD_5WAY_IRNMTN_ /sample_id=Regulatory_Region_JGI_AMD_5WAY_IRNMTN_TRACE_SMPL_20020301 /site_id=Regulatory_Region_JGI_AMD_5WAY_IRNMTN /length=1058;"16 5 AATAT;20 3 TAA;25 3 CTG;26 3 AAT;27 3 ATG;35 3 AAT;36 3 ATT;6 3 AAT;"
>Regulatory_Region_JGI_AMD_UBA_IRNMTN_READ_1569862794 /accession=BGUC60252.g /library_id=LIB_Regulatory_Region_JGI_AMD_UBA_IRNMTN_20050601 /sample_id=Regulatory_Region_JGI_AMD_UBA_IRNMTN_TRACE_SMPL_20050601 /site_id=Regulatory_Region_JGI_AMD_UBA_IRNMTN /length=1073;"21 3 TGG;32 3 CAG;33 3 AGG;34 3 GCC;35 3 TGG;36 3 GCC;8 3 CCG;"
>Regulatory_Region_JGI_AMD_UBA_IRNMTN_READ_1569859749 /accession=BGUC58725.b /library_id=LIB_Regulatory_Region_JGI_AMD_UBA_IRNMTN_20050601 /sample_id=Regulatory_Region_JGI_AMD_UBA_IRNMTN_TRACE_SMPL_20050601 /site_id=Regulatory_Region_JGI_AMD_UBA_IRNMTN /length=1048;"12 3 CAG;22 4 AGAA;23 3 GAT;24 3 CAG;34 3 AAT;36 3 TCT;7 3 CAG;9 3 CTG;"
>Regulatory_Region_JGI_AMD_5WAY_IRNMTN_READ_1541016558 /accession=XYG53920.b /library_id=LIB_Regulatory_Region_JGI_AMD_5WAY_IRNMTN_20020301 /template_id=Regulatory_Region_JGI_AMD_5WAY_IRNMTN_ /sample_id=Regulatory_Region_JGI_AMD_5WAY_IRNMTN_TRACE_SMPL_20020301 /site_id=Regulatory_Region_JGI_AMD_5WAY_IRNMTN /length=1188;"10 3 CCT;11 3 AGA;12 5 TTTTA;13 3 AGG;14 3 TTA;19 3 AAG;21 3 AAC;22 3 GTT;31 …
>Regulatory_Region_JGI_AMD_5WAY_IRNMTN_READ_1541029924 /accession=XYG63446.b /library_id=LIB_Regulatory_Region_JGI_AMD_5WAY_IRNMTN_20020301 /template_id=Regulatory_Region_JGI_AMD_5WAY_IRNMTN_ /sample_id=Regulatory_Region_JGI_AMD_5WAY_IRNMTN_TRACE_SMPL_20020301 /site_id=Regulatory_Region_JGI_AMD_5WAY_IRNMTN /length=1137;"11 3 AAG;11 3 CGG;14 3 CTC;17 3 CAA;25 3 TCT;26 3 TTG;28 3 AGA;28 3 CAA;30 3 …
>Regulatory_Region_JGI_AMD_5WAY_IRNMTN_READ_1540948579 /accession=XYG42522.g /library_id=LIB_Regulatory_Region_JGI_AMD_5WAY_IRNMTN_20020301 /template_id=Regulatory_Region_JGI_AMD_5WAY_IRNMTN_ /sample_id=Regulatory_Region_JGI_AMD_5WAY_IRNMTN_TRACE_SMPL_20020301 /site_id=Regulatory_Region_JGI_AMD_5WAY_IRNMTN /length=1079;"12 3 TGT;16 3 AAG;18 3 AGA;21 3 CAT;22 3 CCT;23 3 ATT;24 3 ATT;32 3 TTA;32 3 …
>Regulatory_Region_JGI_AMD_UBA_IRNMTN_READ_1569689566 /accession=BGUC13095.g /library_id=LIB_Regulatory_Region_JGI_AMD_UBA_IRNMTN_20050601 /sample_id=Regulatory_Region_JGI_AMD_UBA_IRNMTN_TRACE_SMPL_20050601 /site_id=Regulatory_Region_JGI_AMD_UBA_IRNMTN /length=965;"11 3 CCA;11 3 CCG;11 3 CTG;19 3 AAG;20 3 CCG;21 3 CCG;22 3 AGG;24 3 TGG;27 3 CAG;28 4 CGGA;29 3 CCT;33 3 CAG;9 4 TTCC;"
>Regulatory_Region_JGI_AMD_5WAY_IRNMTN_READ_1704687997 /accession=XYD23927.y /library_id=LIB_Regulatory_Region_JGI_AMD_5WAY_IRNMTN_20020301 /template_id=Regulatory_Region_JGI_AMD_5WAY_IRNMTN_ /sample_id=Regulatory_Region_JGI_AMD_5WAY_IRNMTN_TRACE_SMPL_20020301 /site_id=Regulatory_Region_JGI_AMD_5WAY_IRNMTN /length=1056;"16 3 TCT;18 3 TCT;22 3 TTA;24 3 CCA;30 3 TCT;32 3 TGG;8 3 CCT;9 3 AGG;"
>Regulatory_Region_JGI_AMD_5WAY_IRNMTN_READ_1540923608 /accession=XYG23747.g /library_id=LIB_Regulatory_Region_JGI_AMD_5WAY_IRNMTN_20020301 /template_id=Regulatory_Region_JGI_AMD_5WAY_IRNMTN_ /sample_id=Regulatory_Region_JGI_AMD_5WAY_IRNMTN_TRACE_SMPL_20020301 /site_id=Regulatory_Region_JGI_AMD_5WAY_IRNMTN /length=909;"13 3 CGG;14 3 ACG;14 3 CAG;14 3 CGG;15 4 GAGC;19 3 CCG;21 4 GCTG;25 3 GGC;29 3…
>Regulatory_Region_JGI_AMD_UBA_IRNMTN_READ_1569684129 /accession=BGUC10370.g /library_id=LIB_Regulatory_Region_JGI_AMD_UBA_IRNMTN_20050601 /sample_id=Regulatory_Region_JGI_AMD_UBA_IRNMTN_TRACE_SMPL_20050601 /site_id=Regulatory_Region_JGI_AMD_UBA_IRNMTN /length=1020;"18 3 TCT;20 3 CCA;20 3 CGG;22 3 AGG;25 3 GGC;29 3 CTG;31 3 TCG;32 3 AGG;"
>Regulatory_Region_JGI_AMD_5WAY_IRNMTN_READ_1540938212 /accession=XYG36815.g /library_id=LIB_Regulatory_Region_JGI_AMD_5WAY_IRNMTN_20020301 /template_id=Regulatory_Region_JGI_AMD_5WAY_IRNMTN_ /sample_id=Regulatory_Region_JGI_AMD_5WAY_IRNMTN_TRACE_SMPL_20020301 /site_id=Regulatory_Region_JGI_AMD_5WAY_IRNMTN /length=858;"13 3 TTA;14 3 ATA;21 3 GAG;21 3 GTT;23 3 AAC;23 3 TCA;30 3 CCA;7 3 TAC;7 3 TCG…
>Regulatory_Region_JGI_AMD_UBA_IRNMTN_READ_1569862069 /accession=BGUC59889.b /library_id=LIB_Regulatory_Region_JGI_AMD_UBA_IRNMTN_20050601 /sample_id=Regulatory_Region_JGI_AMD_UBA_IRNMTN_TRACE_SMPL_20050601 /site_id=Regulatory_Region_JGI_AMD_UBA_IRNMTN /length=987;"13 3 TAA;16 3 TAA;17 3 AGA;24 3 CTG;24 3 TGG;27 3 CTC;36 3 CCA;36 3 CCT;36 3 GCC;"
>Regulatory_Region_JGI_AMD_5WAY_IRNMTN_READ_1704623167 /accession=XYD3009.b1 /library_id=LIB_Regulatory_Region_JGI_AMD_5WAY_IRNMTN_20020301 /template_id=Regulatory_Region_JGI_AMD_5WAY_IRNMTN_ /sample_id=Regulatory_Region_JGI_AMD_5WAY_IRNMTN_TRACE_SMPL_20020301 /site_id=Regulatory_Region_JGI_AMD_5WAY_IRNMTN /length=829;"13 4 TAAA;17 3 TAA;23 5 TATAT;25 3 TTA;26 3 AAT;28 3 AAT;33 3 GCC;34 3 GAG;7 3…
>Regulatory_Region_JGI_AMD_UBA_IRNMTN_READ_1569860408 /accession=BGUC59056.g /library_id=LIB_Regulatory_Region_JGI_AMD_UBA_IRNMTN_20050601 /sample_id=Regulatory_Region_JGI_AMD_UBA_IRNMTN_TRACE_SMPL_20050601 /site_id=Regulatory_Region_JGI_AMD_UBA_IRNMTN /length=1013;"12 3 CCT;13 3 TCT;17 3 TCA;23 3 AGG;25 3 TCT;27 3 CAA;35 3 AGG;8 3 GAT;"
>Regulatory_Region_JGI_AMD_5WAY_IRNMTN_READ_1540960084 /accession=XYG46975.b /library_id=LIB_Regulatory_Region_JGI_AMD_5WAY_IRNMTN_20020301 /template_id=Regulatory_Region_JGI_AMD_5WAY_IRNMTN_ /sample_id=Regulatory_Region_JGI_AMD_5WAY_IRNMTN_TRACE_SMPL_20020301 /site_id=Regulatory_Region_JGI_AMD_5WAY_IRNMTN /length=1161;"10 3 AGA;15 3 ATA;17 3 TTA;22 3 AAT;25 3 TCT;30 3 GTT;35 3 TAA;36 3 GTA;"
>Regulatory_Region_JGI_AMD_UBA_IRNMTN_READ_1569818971 /accession=BGUC53323.g /library_id=LIB_Regulatory_Region_JGI_AMD_UBA_IRNMTN_20050601 /sample_id=Regulatory_Region_JGI_AMD_UBA_IRNMTN_TRACE_SMPL_20050601 /site_id=Regulatory_Region_JGI_AMD_UBA_IRNMTN /length=1047;"11 3 CAA;13 3 TCT;15 3 CGG;16 3 TCT;22 3 TTA;27 3 CCT;28 3 CAA;33 3 GGC;"
>Regulatory_Region_JGI_AMD_UBA_IRNMTN_READ_1569309635 /accession=BGUC67428.x /library_id=LIB_Regulatory_Region_JGI_AMD_UBA_IRNMTN_20050601 /sample_id=Regulatory_Region_JGI_AMD_UBA_IRNMTN_TRACE_SMPL_20050601 /site_id=Regulatory_Region_JGI_AMD_UBA_IRNMTN /length=1046;"11 3 CAA;11 3 CGG;18 3 GAT;20 3 TCT;21 3 TCA;24 3 AGA;28 3 ATT;28 3 TCA;30 3 TGA;31 3 CAG;31 3 GTT;33 3 TTG;36 3 AAT;6 3 AAT;7 3 AAT…
>Regulatory_Region_JGI_AMD_5WAY_IRNMTN_READ_1704653284 /accession=XYD16317.y /library_id=LIB_Regulatory_Region_JGI_AMD_5WAY_IRNMTN_20020301 /template_id=Regulatory_Region_JGI_AMD_5WAY_IRNMTN_ /sample_id=Regulatory_Region_JGI_AMD_5WAY_IRNMTN_TRACE_SMPL_20020301 /site_id=Regulatory_Region_JGI_AMD_5WAY_IRNMTN /length=1066;"11 3 ATT;13 3 TGA;18 3 CCT;22 3 AAT;24 3 CCA;27 3 TTG;29 3 CCT;32 3 AAG;34 3 …
>Regulatory_Region_JGI_AMD_5WAY_IRNMTN_READ_1541032049 /accession=XYG62883.b /library_id=LIB_Regulatory_Region_JGI_AMD_5WAY_IRNMTN_20020301 /template_id=Regulatory_Region_JGI_AMD_5WAY_IRNMTN_ /sample_id=Regulatory_Region_JGI_AMD_5WAY_IRNMTN_TRACE_SMPL_20020301 /site_id=Regulatory_Region_JGI_AMD_5WAY_IRNMTN /length=1104;"14 3 ATT;16 3 TTA;19 3 ATT;21 3 ATT;22 3 CAA;25 3 AAT;25 3 ATT;31 3 TGG;32 3 …
>Regulatory_Region_JGI_AMD_UBA_IRNMTN_READ_1569722592 /accession=BGUC29265.x /library_id=LIB_Regulatory_Region_JGI_AMD_UBA_IRNMTN_20050601 /sample_id=Regulatory_Region_JGI_AMD_UBA_IRNMTN_TRACE_SMPL_20050601 /site_id=Regulatory_Region_JGI_AMD_UBA_IRNMTN /length=1228;"10 3 CAA;17 3 ATT;20 3 TCT;21 3 GTT;24 3 AGA;29 3 CTG;32 5 AAACA;34 3 TTA;35 3 TAA;36 3 TCT;6 3 GTA;"
>Regulatory_Region_JGI_AMD_5WAY_IRNMTN_READ_1541032708 /accession=XYG63063.g /library_id=LIB_Regulatory_Region_JGI_AMD_5WAY_IRNMTN_20020301 /template_id=Regulatory_Region_JGI_AMD_5WAY_IRNMTN_ /sample_id=Regulatory_Region_JGI_AMD_5WAY_IRNMTN_TRACE_SMPL_20020301 /site_id=Regulatory_Region_JGI_AMD_5WAY_IRNMTN /length=1051;"12 4 TAAA;18 3 TCT;21 3 CTT;22 3 TTA;28 3 AGA;31 3 AAT;31 3 CAG;35 3 GTA;36 3…
>Regulatory_Region_JGI_AMD_UBA_IRNMTN_READ_1569731766 /accession=BGUC33861.x /library_id=LIB_Regulatory_Region_JGI_AMD_UBA_IRNMTN_20050601 /sample_id=Regulatory_Region_JGI_AMD_UBA_IRNMTN_TRACE_SMPL_20050601 /site_id=Regulatory_Region_JGI_AMD_UBA_IRNMTN /length=1185;"14 5 CTGCA;17 3 ATC;19 4 GCAG;20 3 TTA;23 3 AGA;23 3 CCG;31 3 GTT;34 3 GCC;35 3 CAG;36 3 CAA;8 3 CCT;9 3 AGG;9 3 GCC;"
>Regulatory_Region_JGI_AMD_5WAY_IRNMTN_READ_1540884421 /accession=XYG6110.x1 /library_id=LIB_Regulatory_Region_JGI_AMD_5WAY_IRNMTN_20020301 /template_id=Regulatory_Region_JGI_AMD_5WAY_IRNMTN_ /sample_id=Regulatory_Region_JGI_AMD_5WAY_IRNMTN_TRACE_SMPL_20020301 /site_id=Regulatory_Region_JGI_AMD_5WAY_IRNMTN /length=1044;"14 3 CTT;29 3 TCT;31 3 TGG;33 3 CCA;34 3 ATT;6 3 GCC;"
>Regulatory_Region_JGI_AMD_5WAY_IRNMTN_READ_1540909201 /accession=XYG19900.g /library_id=LIB_Regulatory_Region_JGI_AMD_5WAY_IRNMTN_20020301 /template_id=Regulatory_Region_JGI_AMD_5WAY_IRNMTN_ /sample_id=Regulatory_Region_JGI_AMD_5WAY_IRNMTN_TRACE_SMPL_20020301 /site_id=Regulatory_Region_JGI_AMD_5WAY_IRNMTN /length=813;"11 4 TGCA;13 3 TTA;20 3 CCA;21 3 CAT;28 3 AAT;30 3 TTG;32 3 ATT;"
>Regulatory_Region_JGI_AMD_UBA_IRNMTN_READ_1569741743 /accession=BGUC38874.x /library_id=LIB_Regulatory_Region_JGI_AMD_UBA_IRNMTN_20050601 /sample_id=Regulatory_Region_JGI_AMD_UBA_IRNMTN_TRACE_SMPL_20050601 /site_id=Regulatory_Region_JGI_AMD_UBA_IRNMTN /length=1186;"10 4 GGCC;12 3 CAG;13 3 GGC;13 3 TCG;13 5 CACCC;16 3 TGA;22 3 TCA;28 3 TCG;29 3 GCC;32 3 AGG;33 5 GTAAA;34 3 AAG;34 3 GAG;"
>Regulatory_Region_JGI_AMD_UBA_IRNMTN_READ_1569317456 /accession=BGUC71362.x /library_id=LIB_Regulatory_Region_JGI_AMD_UBA_IRNMTN_20050601 /sample_id=Regulatory_Region_JGI_AMD_UBA_IRNMTN_TRACE_SMPL_20050601 /site_id=Regulatory_Region_JGI_AMD_UBA_IRNMTN /length=1188;"10 3 GAT;12 3 TGT;14 3 CTT;14 3 TTA;17 3 CAA;17 3 CTT;19 3 TAA;20 3 TGG;22 3 TCT;27 3 CAA;28 3 CAA;30 3 TCT;30 4 CGGA;32 3 ATT;32 3 …
>Regulatory_Region_JGI_AMD_5WAY_IRNMTN_READ_1704686209 /accession=XYD22407.x /library_id=LIB_Regulatory_Region_JGI_AMD_5WAY_IRNMTN_20020301 /template_id=Regulatory_Region_JGI_AMD_5WAY_IRNMTN_ /sample_id=Regulatory_Region_JGI_AMD_5WAY_IRNMTN_TRACE_SMPL_20020301 /site_id=Regulatory_Region_JGI_AMD_5WAY_IRNMTN /length=1101;"11 3 CAA;11 3 CCA;14 3 TCA;17 3 ATT;17 3 TTA;20 3 TAA;21 3 CAT;24 3 CAT;27 3 …
>Regulatory_Region_JGI_AMD_5WAY_IRNMTN_READ_1540884087 /accession=XYG5472.y1 /library_id=LIB_Regulatory_Region_JGI_AMD_5WAY_IRNMTN_20020301 /template_id=Regulatory_Region_JGI_AMD_5WAY_IRNMTN_ /sample_id=Regulatory_Region_JGI_AMD_5WAY_IRNMTN_TRACE_SMPL_20020301 /site_id=Regulatory_Region_JGI_AMD_5WAY_IRNMTN /length=1045;"11 3 ATG;12 3 TTG;13 3 TTG;14 3 CCA;14 3 CGG;20 3 ATG;21 3 ATT;28 3 AAG;31 3 …
>Regulatory_Region_JGI_AMD_UBA_IRNMTN_READ_1569873358 /accession=BGUC65949.x /library_id=LIB_Regulatory_Region_JGI_AMD_UBA_IRNMTN_20050601 /sample_id=Regulatory_Region_JGI_AMD_UBA_IRNMTN_TRACE_SMPL_20050601 /site_id=Regulatory_Region_JGI_AMD_UBA_IRNMTN /length=1131;"11 3 AAG;11 3 CCT;14 3 TCA;15 3 CAG;19 3 AGA;20 3 TGG;23 3 AGA;23 3 TCT;25 3 ATC;29 3 TCT;30 3 GTC;32 3 CAG;34 3 GTT;7 3 CCG;9 3 GCC…
>Regulatory_Region_JGI_AMD_UBA_IRNMTN_READ_1569870742 /accession=BGUC64628.x /library_id=LIB_Regulatory_Region_JGI_AMD_UBA_IRNMTN_20050601 /sample_id=Regulatory_Region_JGI_AMD_UBA_IRNMTN_TRACE_SMPL_20050601 /site_id=Regulatory_Region_JGI_AMD_UBA_IRNMTN /length=1195;"10 3 AGA;10 3 CAA;14 3 CAG;17 3 TCA;20 3 CCG;25 3 GGC;29 3 CCT;31 3 GTT;36 3 CCA;6 3 TCT;"
>Regulatory_Region_JGI_AMD_5WAY_IRNMTN_READ_1540955136 /accession=XYG40299.g /library_id=LIB_Regulatory_Region_JGI_AMD_5WAY_IRNMTN_20020301 /template_id=Regulatory_Region_JGI_AMD_5WAY_IRNMTN_ /sample_id=Regulatory_Region_JGI_AMD_5WAY_IRNMTN_TRACE_SMPL_20020301 /site_id=Regulatory_Region_JGI_AMD_5WAY_IRNMTN /length=1139;"13 3 TTG;16 3 TTA;18 3 TTA;21 3 TTA;23 3 CCG;25 3 AAT;26 5 AAAAG;27 3 CCT;30 …
>Regulatory_Region_JGI_AMD_UBA_IRNMTN_READ_1569728230 /accession=BGUC32091.g /library_id=LIB_Regulatory_Region_JGI_AMD_UBA_IRNMTN_20050601 /sample_id=Regulatory_Region_JGI_AMD_UBA_IRNMTN_TRACE_SMPL_20050601 /site_id=Regulatory_Region_JGI_AMD_UBA_IRNMTN /length=1015;"14 3 CTC;25 3 ATG;33 3 GCC;35 3 AGG;36 3 CCG;8 3 CCT;9 3 CCG;"
>Regulatory_Region_JGI_AMD_UBA_IRNMTN_READ_1569723608 /accession=BGUC29777.x /library_id=LIB_Regulatory_Region_JGI_AMD_UBA_IRNMTN_20050601 /sample_id=Regulatory_Region_JGI_AMD_UBA_IRNMTN_TRACE_SMPL_20050601 /site_id=Regulatory_Region_JGI_AMD_UBA_IRNMTN /length=932;"16 3 TAA;16 3 TCT;17 3 CAT;18 3 TTG;19 3 TCA;24 3 TCT;27 3 CCT;40 5 GATTT;8 3 GAT;8 4 GAAT;"
>Regulatory_Region_JGI_AMD_UBA_IRNMTN_READ_1569826511 /accession=BGUC57101.y /library_id=LIB_Regulatory_Region_JGI_AMD_UBA_IRNMTN_20050601 /sample_id=Regulatory_Region_JGI_AMD_UBA_IRNMTN_TRACE_SMPL_20050601 /site_id=Regulatory_Region_JGI_AMD_UBA_IRNMTN /length=1169;"10 3 GGT;12 3 TGT;13 3 CGG;13 4 CACC;13 4 GAGA;14 3 TCT;17 3 ATC;19 3 CAC;19 5 GGTGA;24 3 AGG;27 3 AAG;28 3 AAG;30 3 CCT;30 3 CTC;31…
>Regulatory_Region_JGI_AMD_UBA_IRNMTN_READ_1569738235 /accession=BGUC37114.x /library_id=LIB_Regulatory_Region_JGI_AMD_UBA_IRNMTN_20050601 /sample_id=Regulatory_Region_JGI_AMD_UBA_IRNMTN_TRACE_SMPL_20050601 /site_id=Regulatory_Region_JGI_AMD_UBA_IRNMTN /length=1183;"14 3 ATT;17 3 TCA;18 3 TTA;21 3 CTT;23 3 CAG;23 3 TGA;28 3 AAT;29 3 CCA;33 3 ATG;33 3 ATT;8 3 TAA;"
>Regulatory_Region_JGI_AMD_5WAY_IRNMTN_READ_1540949081 /accession=XYG44996.b /library_id=LIB_Regulatory_Region_JGI_AMD_5WAY_IRNMTN_20020301 /template_id=Regulatory_Region_JGI_AMD_5WAY_IRNMTN_ /sample_id=Regulatory_Region_JGI_AMD_5WAY_IRNMTN_TRACE_SMPL_20020301 /site_id=Regulatory_Region_JGI_AMD_5WAY_IRNMTN /length=1195;"12 3 CCT;19 3 ATG;23 3 AAC;24 3 AGA;27 3 TTG;33 3 TTG;7 3 TCG;8 3 CGG;9 3 AGG…
>Regulatory_Region_JGI_AMD_5WAY_IRNMTN_READ_1540955226 /accession=XYG43077.b /library_id=LIB_Regulatory_Region_JGI_AMD_5WAY_IRNMTN_20020301 /template_id=Regulatory_Region_JGI_AMD_5WAY_IRNMTN_ /sample_id=Regulatory_Region_JGI_AMD_5WAY_IRNMTN_TRACE_SMPL_20020301 /site_id=Regulatory_Region_JGI_AMD_5WAY_IRNMTN /length=1095;"11 3 CCA;13 3 AGG;16 5 ATATA;18 3 ATT;22 3 CAG;25 3 CAG;36 3 CAA;6 3 GTA;7 3 …
>Regulatory_Region_JGI_AMD_UBA_IRNMTN_READ_1569826606 /accession=BGUC57149.x /library_id=LIB_Regulatory_Region_JGI_AMD_UBA_IRNMTN_20050601 /sample_id=Regulatory_Region_JGI_AMD_UBA_IRNMTN_TRACE_SMPL_20050601 /site_id=Regulatory_Region_JGI_AMD_UBA_IRNMTN /length=1153;"12 4 TAAA;13 3 TTG;15 3 CCA;16 3 ATA;19 3 TAA;22 3 CAT;23 3 CTG;28 3 ATT;29 3 AAG;31 3 TAA;36 3 CCA;9 3 CAA;"
>Regulatory_Region_JGI_AMD_UBA_IRNMTN_READ_1569811079 /accession=BGUC48977.b /library_id=LIB_Regulatory_Region_JGI_AMD_UBA_IRNMTN_20050601 /sample_id=Regulatory_Region_JGI_AMD_UBA_IRNMTN_TRACE_SMPL_20050601 /site_id=Regulatory_Region_JGI_AMD_UBA_IRNMTN /length=1038;"15 3 ATA;17 3 TAA;19 3 AAG;21 3 ATT;23 3 GTT;25 3 AAT;25 3 ATT;27 3 TTG;28 3 TTG;"
>Regulatory_Region_JGI_AMD_UBA_IRNMTN_READ_1569709068 /accession=BGUC22478.b /library_id=LIB_Regulatory_Region_JGI_AMD_UBA_IRNMTN_20050601 /sample_id=Regulatory_Region_JGI_AMD_UBA_IRNMTN_TRACE_SMPL_20050601 /site_id=Regulatory_Region_JGI_AMD_UBA_IRNMTN /length=1028;"11 3 CAT;12 3 AGA;13 3 TCT;14 5 TTTGC;15 3 AGG;21 3 GAG;23 3 GTT;28 3 AAG;30 3 GTT;34 3 TCT;"
>Regulatory_Region_JGI_AMD_5WAY_IRNMTN_READ_1704637088 /accession=XYD9026.y1 /library_id=LIB_Regulatory_Region_JGI_AMD_5WAY_IRNMTN_20020301 /template_id=Regulatory_Region_JGI_AMD_5WAY_IRNMTN_ /sample_id=Regulatory_Region_JGI_AMD_5WAY_IRNMTN_TRACE_SMPL_20020301 /site_id=Regulatory_Region_JGI_AMD_5WAY_IRNMTN /length=900;"13 3 TCA;15 3 ATC;16 3 TGG;23 3 ATG;23 3 GTT;24 3 ATT;26 3 GTT;29 3 ATT;30 3 A…
>Regulatory_Region_JGI_AMD_UBA_IRNMTN_READ_1569708515 /accession=BGUC22199.g /library_id=LIB_Regulatory_Region_JGI_AMD_UBA_IRNMTN_20050601 /sample_id=Regulatory_Region_JGI_AMD_UBA_IRNMTN_TRACE_SMPL_20050601 /site_id=Regulatory_Region_JGI_AMD_UBA_IRNMTN /length=1003;"13 3 CAG;13 3 TGG;22 3 AGG;24 3 CAG;28 3 AGA;28 3 GCC;28 3 GGC;29 3 GCA;30 3 CAG;9 4 TTCC;"
>Regulatory_Region_JGI_AMD_5WAY_IRNMTN_READ_1541000185 /accession=XYG56267.b /library_id=LIB_Regulatory_Region_JGI_AMD_5WAY_IRNMTN_20020301 /template_id=Regulatory_Region_JGI_AMD_5WAY_IRNMTN_ /sample_id=Regulatory_Region_JGI_AMD_5WAY_IRNMTN_TRACE_SMPL_20020301 /site_id=Regulatory_Region_JGI_AMD_5WAY_IRNMTN /length=1101;"17 3 TTA;19 3 ATG;20 3 TCA;23 3 ATT;25 3 AAT;27 3 CAA;28 3 ATT;29 3 AAT;29 3 …
>Regulatory_Region_JGI_AMD_5WAY_IRNMTN_READ_1540884474 /accession=XYG5880.x1 /library_id=LIB_Regulatory_Region_JGI_AMD_5WAY_IRNMTN_20020301 /template_id=Regulatory_Region_JGI_AMD_5WAY_IRNMTN_ /sample_id=Regulatory_Region_JGI_AMD_5WAY_IRNMTN_TRACE_SMPL_20020301 /site_id=Regulatory_Region_JGI_AMD_5WAY_IRNMTN /length=1028;"14 3 CCT;15 3 CCA;17 3 CAT;20 3 AGA;24 3 TCT;25 3 AGA;29 3 AAG;30 3 TCT;32 3 …
>Regulatory_Region_JGI_AMD_UBA_IRNMTN_READ_1569745431 /accession=BGUC40735.x /library_id=LIB_Regulatory_Region_JGI_AMD_UBA_IRNMTN_20050601 /sample_id=Regulatory_Region_JGI_AMD_UBA_IRNMTN_TRACE_SMPL_20050601 /site_id=Regulatory_Region_JGI_AMD_UBA_IRNMTN /length=1203;"10 3 CCG;16 3 AAG;17 3 CTT;27 3 AGG;30 3 CCT;33 3 GGC;"
>Regulatory_Region_JGI_AMD_UBA_IRNMTN_READ_1569709848 /accession=BGUC22869.b /library_id=LIB_Regulatory_Region_JGI_AMD_UBA_IRNMTN_20050601 /sample_id=Regulatory_Region_JGI_AMD_UBA_IRNMTN_TRACE_SMPL_20050601 /site_id=Regulatory_Region_JGI_AMD_UBA_IRNMTN /length=1084;"11 3 AAG;24 3 AAG;28 3 AGA;28 3 GCC;30 3 AGG;36 3 GCC;9 3 AGG;"
>Regulatory_Region_JGI_AMD_5WAY_IRNMTN_READ_1704688789 /accession=XYD24379.y /library_id=LIB_Regulatory_Region_JGI_AMD_5WAY_IRNMTN_20020301 /template_id=Regulatory_Region_JGI_AMD_5WAY_IRNMTN_ /sample_id=Regulatory_Region_JGI_AMD_5WAY_IRNMTN_TRACE_SMPL_20020301 /site_id=Regulatory_Region_JGI_AMD_5WAY_IRNMTN /length=1168;"11 3 CAA;13 3 TCG;19 3 CGG;20 3 AGG;22 3 CAA;22 3 CAT;25 3 GCC;25 3 GTT;29 3 …
>Regulatory_Region_JGI_AMD_5WAY_IRNMTN_READ_1540930529 /accession=XYG32972.g /library_id=LIB_Regulatory_Region_JGI_AMD_5WAY_IRNMTN_20020301 /template_id=Regulatory_Region_JGI_AMD_5WAY_IRNMTN_ /sample_id=Regulatory_Region_JGI_AMD_5WAY_IRNMTN_TRACE_SMPL_20020301 /site_id=Regulatory_Region_JGI_AMD_5WAY_IRNMTN /length=922;"11 3 ATT;21 3 AAC;23 3 TCT;31 3 GTT;32 3 TGG;8 3 CTT;"
>Regulatory_Region_JGI_AMD_5WAY_IRNMTN_READ_1540936579 /accession=XYG32110.b /library_id=LIB_Regulatory_Region_JGI_AMD_5WAY_IRNMTN_20020301 /template_id=Regulatory_Region_JGI_AMD_5WAY_IRNMTN_ /sample_id=Regulatory_Region_JGI_AMD_5WAY_IRNMTN_TRACE_SMPL_20020301 /site_id=Regulatory_Region_JGI_AMD_5WAY_IRNMTN /length=866;"13 3 TCT;14 3 ATT;17 3 ATT;17 3 TAA;21 3 TAA;21 5 TAATA;24 3 ATG;25 3 AAT;31 3…
>Regulatory_Region_JGI_AMD_UBA_IRNMTN_READ_1569758915 /accession=BGUC47893.x /library_id=LIB_Regulatory_Region_JGI_AMD_UBA_IRNMTN_20050601 /sample_id=Regulatory_Region_JGI_AMD_UBA_IRNMTN_TRACE_SMPL_20050601 /site_id=Regulatory_Region_JGI_AMD_UBA_IRNMTN /length=1195;"15 4 CGGG;16 3 CTG;25 5 AAAAG;29 3 GCA;32 3 TTG;36 3 GTA;"
>Regulatory_Region_JGI_AMD_5WAY_IRNMTN_READ_1541015097 /accession=XYG52363.g /library_id=LIB_Regulatory_Region_JGI_AMD_5WAY_IRNMTN_20020301 /template_id=Regulatory_Region_JGI_AMD_5WAY_IRNMTN_ /sample_id=Regulatory_Region_JGI_AMD_5WAY_IRNMTN_TRACE_SMPL_20020301 /site_id=Regulatory_Region_JGI_AMD_5WAY_IRNMTN /length=1431;"22 3 CCG;23 3 TCT;32 3 TAA;35 3 CCT;6 3 TCT;"
>Regulatory_Region_JGI_AMD_UBA_IRNMTN_READ_1569698164 /accession=BGUC17408.b /library_id=LIB_Regulatory_Region_JGI_AMD_UBA_IRNMTN_20050601 /sample_id=Regulatory_Region_JGI_AMD_UBA_IRNMTN_TRACE_SMPL_20050601 /site_id=Regulatory_Region_JGI_AMD_UBA_IRNMTN /length=977;"17 4 TCGC;23 3 GCC;31 3 GCC;36 3 GCC;6 3 CGG;"
>Regulatory_Region_JGI_AMD_UBA_IRNMTN_READ_1569704544 /accession=BGUC20210.g /library_id=LIB_Regulatory_Region_JGI_AMD_UBA_IRNMTN_20050601 /sample_id=Regulatory_Region_JGI_AMD_UBA_IRNMTN_TRACE_SMPL_20050601 /site_id=Regulatory_Region_JGI_AMD_UBA_IRNMTN /length=1019;"11 3 CGG;14 3 CAG;17 3 TGG;23 3 TGA;29 3 ATG;29 3 TGG;30 3 GTC;31 3 GCC;7 3 TCG;"
>Regulatory_Region_JGI_AMD_UBA_IRNMTN_READ_1569874614 /accession=BGUC66585.y /library_id=LIB_Regulatory_Region_JGI_AMD_UBA_IRNMTN_20050601 /sample_id=Regulatory_Region_JGI_AMD_UBA_IRNMTN_TRACE_SMPL_20050601 /site_id=Regulatory_Region_JGI_AMD_UBA_IRNMTN /length=1181;"14 3 CCA;21 3 ATT;22 3 TCT;27 3 TTA;28 3 TCA;29 3 CTG;34 3 AAT;34 3 ATT;36 3 AAT;8 3 CTC;"
>Regulatory_Region_JGI_AMD_5WAY_IRNMTN_READ_1704640745 /accession=XYD11874.x /library_id=LIB_Regulatory_Region_JGI_AMD_5WAY_IRNMTN_20020301 /template_id=Regulatory_Region_JGI_AMD_5WAY_IRNMTN_ /sample_id=Regulatory_Region_JGI_AMD_5WAY_IRNMTN_TRACE_SMPL_20020301 /site_id=Regulatory_Region_JGI_AMD_5WAY_IRNMTN /length=1045;"10 3 TAA;10 3 TCA;13 3 GGC;13 3 TCA;16 3 TCT;19 3 AAG;21 3 ACC;22 3 TGA;31 3 …
>Regulatory_Region_JGI_AMD_5WAY_IRNMTN_READ_1541021338 /accession=XYG59852.b /library_id=LIB_Regulatory_Region_JGI_AMD_5WAY_IRNMTN_20020301 /template_id=Regulatory_Region_JGI_AMD_5WAY_IRNMTN_ /sample_id=Regulatory_Region_JGI_AMD_5WAY_IRNMTN_TRACE_SMPL_20020301 /site_id=Regulatory_Region_JGI_AMD_5WAY_IRNMTN /length=1228;"11 3 CCA;12 3 AAG;14 5 CTGCA;21 3 TAA;24 3 TTA;27 3 ATT;33 3 ATT;33 3 TTG;8 4…
>Regulatory_Region_JGI_AMD_UBA_IRNMTN_READ_1569864948 /accession=BGUC61332.g /library_id=LIB_Regulatory_Region_JGI_AMD_UBA_IRNMTN_20050601 /sample_id=Regulatory_Region_JGI_AMD_UBA_IRNMTN_TRACE_SMPL_20050601 /site_id=Regulatory_Region_JGI_AMD_UBA_IRNMTN /length=982;"14 3 CTC;14 3 TCA;24 3 AAG;24 3 AGA;25 3 GCC;31 3 GTT;33 3 GAG;33 3 GCC;35 3 ACG;35 3 TAA;36 3 GAG;36 3 TAA;6 3 ATC;"
>Regulatory_Region_JGI_AMD_UBA_IRNMTN_READ_1569742602 /accession=BGUC39306.y /library_id=LIB_Regulatory_Region_JGI_AMD_UBA_IRNMTN_20050601 /sample_id=Regulatory_Region_JGI_AMD_UBA_IRNMTN_TRACE_SMPL_20050601 /site_id=Regulatory_Region_JGI_AMD_UBA_IRNMTN /length=1123;"10 3 CCG;10 4 GGCC;16 3 CTT;18 3 AGA;24 3 GCC;32 3 CCA;32 3 CGA;32 3 GCC;32 3 GGC;33 3 CCA;36 3 CCT;7 3 CCG;8 4 TCCC;9 3 CTG;"
>Regulatory_Region_JGI_AMD_UBA_IRNMTN_READ_1569312767 /accession=BGUC69002.y /library_id=LIB_Regulatory_Region_JGI_AMD_UBA_IRNMTN_20050601 /sample_id=Regulatory_Region_JGI_AMD_UBA_IRNMTN_TRACE_SMPL_20050601 /site_id=Regulatory_Region_JGI_AMD_UBA_IRNMTN /length=1204;"21 3 ATT;30 3 GTT;6 3 ATC;6 3 ATG;"
>Regulatory_Region_JGI_AMD_5WAY_IRNMTN_READ_1541010099 /accession=XYG53413.b /library_id=LIB_Regulatory_Region_JGI_AMD_5WAY_IRNMTN_20020301 /template_id=Regulatory_Region_JGI_AMD_5WAY_IRNMTN_ /sample_id=Regulatory_Region_JGI_AMD_5WAY_IRNMTN_TRACE_SMPL_20020301 /site_id=Regulatory_Region_JGI_AMD_5WAY_IRNMTN /length=1231;"20 3 CCA;28 3 ATG;30 3 CAT;31 3 TGG;32 3 ATT;34 3 AAT;36 3 CAA;36 3 TAA;9 3 C…
>Regulatory_Region_JGI_AMD_5WAY_IRNMTN_READ_1704693547 /accession=XYD29977.y /library_id=LIB_Regulatory_Region_JGI_AMD_5WAY_IRNMTN_20020301 /template_id=Regulatory_Region_JGI_AMD_5WAY_IRNMTN_ /sample_id=Regulatory_Region_JGI_AMD_5WAY_IRNMTN_TRACE_SMPL_20020301 /site_id=Regulatory_Region_JGI_AMD_5WAY_IRNMTN /length=844;"26 3 AAT;29 3 TGG;31 3 TAA;34 3 GCC;35 3 CCT;"
>Regulatory_Region_JGI_AMD_5WAY_IRNMTN_READ_1704688558 /accession=XYD24517.x /library_id=LIB_Regulatory_Region_JGI_AMD_5WAY_IRNMTN_20020301 /template_id=Regulatory_Region_JGI_AMD_5WAY_IRNMTN_ /sample_id=Regulatory_Region_JGI_AMD_5WAY_IRNMTN_TRACE_SMPL_20020301 /site_id=Regulatory_Region_JGI_AMD_5WAY_IRNMTN /length=1081;"18 3 CCG;18 3 CTG;19 3 CGG;21 3 AAC;21 3 GTT;22 3 AGG;30 3 CAG;36 3 CCA;6 3 T…
>Regulatory_Region_JGI_AMD_5WAY_IRNMTN_READ_1704652482 /accession=XYD16101.x /library_id=LIB_Regulatory_Region_JGI_AMD_5WAY_IRNMTN_20020301 /template_id=Regulatory_Region_JGI_AMD_5WAY_IRNMTN_ /sample_id=Regulatory_Region_JGI_AMD_5WAY_IRNMTN_TRACE_SMPL_20020301 /site_id=Regulatory_Region_JGI_AMD_5WAY_IRNMTN /length=827;"10 4 TTTA;13 3 TCA;14 3 TTA;17 3 ATC;18 3 CAA;19 3 TAA;20 5 ATATA;21 3 TTA;25 …
>Regulatory_Region_JGI_AMD_5WAY_IRNMTN_READ_1540950069 /accession=XYG40992.b /library_id=LIB_Regulatory_Region_JGI_AMD_5WAY_IRNMTN_20020301 /template_id=Regulatory_Region_JGI_AMD_5WAY_IRNMTN_ /sample_id=Regulatory_Region_JGI_AMD_5WAY_IRNMTN_TRACE_SMPL_20020301 /site_id=Regulatory_Region_JGI_AMD_5WAY_IRNMTN /length=1124;"19 3 TCA;27 3 ATT;33 3 CCT;33 3 TTG;"
>Regulatory_Region_JGI_AMD_5WAY_IRNMTN_READ_1540747305 /accession=XYG68839.g /library_id=LIB_Regulatory_Region_JGI_AMD_5WAY_IRNMTN_20020301 /template_id=Regulatory_Region_JGI_AMD_5WAY_IRNMTN_ /sample_id=Regulatory_Region_JGI_AMD_5WAY_IRNMTN_TRACE_SMPL_20020301 /site_id=Regulatory_Region_JGI_AMD_5WAY_IRNMTN /length=1135;"14 3 CTT;19 3 TCA;20 3 TCA;26 3 TGG;27 3 CCT;31 3 CAG;35 3 TAA;6 3 CTA;"
>Regulatory_Region_JGI_AMD_5WAY_IRNMTN_READ_1540945821 /accession=XYG41352.g /library_id=LIB_Regulatory_Region_JGI_AMD_5WAY_IRNMTN_20020301 /template_id=Regulatory_Region_JGI_AMD_5WAY_IRNMTN_ /sample_id=Regulatory_Region_JGI_AMD_5WAY_IRNMTN_TRACE_SMPL_20020301 /site_id=Regulatory_Region_JGI_AMD_5WAY_IRNMTN /length=1002;"19 3 CAT;20 3 TCA;21 3 AGG;21 3 TTA;30 3 AAT;8 4 GAAT;"
>Regulatory_Region_JGI_AMD_5WAY_IRNMTN_READ_1541016320 /accession=XYG52818.b /library_id=LIB_Regulatory_Region_JGI_AMD_5WAY_IRNMTN_20020301 /template_id=Regulatory_Region_JGI_AMD_5WAY_IRNMTN_ /sample_id=Regulatory_Region_JGI_AMD_5WAY_IRNMTN_TRACE_SMPL_20020301 /site_id=Regulatory_Region_JGI_AMD_5WAY_IRNMTN /length=1143;"33 3 CCA;33 3 CCT;36 3 GAG;8 3 GAT;"
>Regulatory_Region_JGI_AMD_5WAY_IRNMTN_READ_1541014971 /accession=XYG52237.g /library_id=LIB_Regulatory_Region_JGI_AMD_5WAY_IRNMTN_20020301 /template_id=Regulatory_Region_JGI_AMD_5WAY_IRNMTN_ /sample_id=Regulatory_Region_JGI_AMD_5WAY_IRNMTN_TRACE_SMPL_20020301 /site_id=Regulatory_Region_JGI_AMD_5WAY_IRNMTN /length=1185;"18 3 TAT;19 3 TAA;23 3 CAG;23 3 TCA;25 3 TTA;28 3 ATT;34 3 ATT;35 3 TGA;6 3 C…
>Regulatory_Region_JGI_AMD_UBA_IRNMTN_READ_1569713644 /accession=BGUC24774.y /library_id=LIB_Regulatory_Region_JGI_AMD_UBA_IRNMTN_20050601 /sample_id=Regulatory_Region_JGI_AMD_UBA_IRNMTN_TRACE_SMPL_20050601 /site_id=Regulatory_Region_JGI_AMD_UBA_IRNMTN /length=1141;"10 3 AGA;11 3 ATG;13 3 CGG;15 3 CCA;33 3 GGC;35 3 TGA;36 3 AAT;36 3 ATG;36 3 CAG;7 3 AGG;"
>Regulatory_Region_JGI_AMD_5WAY_IRNMTN_READ_1704625875 /accession=XYD3878.g1 /library_id=LIB_Regulatory_Region_JGI_AMD_5WAY_IRNMTN_20020301 /template_id=Regulatory_Region_JGI_AMD_5WAY_IRNMTN_ /sample_id=Regulatory_Region_JGI_AMD_5WAY_IRNMTN_TRACE_SMPL_20020301 /site_id=Regulatory_Region_JGI_AMD_5WAY_IRNMTN /length=829;"14 3 CTT;22 3 GTT;24 3 CCG;28 3 GCC;28 3 GGC;32 3 GGC;"
>Regulatory_Region_JGI_AMD_5WAY_IRNMTN_READ_1540956819 /accession=XYG45630.b /library_id=LIB_Regulatory_Region_JGI_AMD_5WAY_IRNMTN_20020301 /template_id=Regulatory_Region_JGI_AMD_5WAY_IRNMTN_ /sample_id=Regulatory_Region_JGI_AMD_5WAY_IRNMTN_TRACE_SMPL_20020301 /site_id=Regulatory_Region_JGI_AMD_5WAY_IRNMTN /length=1130;"11 5 TTTAA;15 3 ATA;17 3 AGA;17 3 TAA;18 3 ATT;18 3 TAT;20 3 TGG;23 3 AAC;23 …
>Regulatory_Region_JGI_AMD_UBA_IRNMTN_READ_1569699070 /accession=BGUC17863.b /library_id=LIB_Regulatory_Region_JGI_AMD_UBA_IRNMTN_20050601 /sample_id=Regulatory_Region_JGI_AMD_UBA_IRNMTN_TRACE_SMPL_20050601 /site_id=Regulatory_Region_JGI_AMD_UBA_IRNMTN /length=1023;"13 3 TTG;19 3 AGA;21 3 CTT;28 3 AAG;28 3 AGA;36 3 TAA;7 3 CCC;8 3 TAA;9 3 CAG;9 3 CTT;9 3 TCT;"
>Regulatory_Region_JGI_AMD_5WAY_IRNMTN_READ_1704683929 /accession=XYD19474.y /library_id=LIB_Regulatory_Region_JGI_AMD_5WAY_IRNMTN_20020301 /template_id=Regulatory_Region_JGI_AMD_5WAY_IRNMTN_ /sample_id=Regulatory_Region_JGI_AMD_5WAY_IRNMTN_TRACE_SMPL_20020301 /site_id=Regulatory_Region_JGI_AMD_5WAY_IRNMTN /length=1136;"11 3 AGA;14 3 CTT;16 3 AGG;17 3 ATC;23 3 CCG;26 3 AAT;29 3 TCT;32 3 AAG;34 3 …
>Regulatory_Region_JGI_AMD_5WAY_IRNMTN_READ_1541010027 /accession=XYG52189.b /library_id=LIB_Regulatory_Region_JGI_AMD_5WAY_IRNMTN_20020301 /template_id=Regulatory_Region_JGI_AMD_5WAY_IRNMTN_ /sample_id=Regulatory_Region_JGI_AMD_5WAY_IRNMTN_TRACE_SMPL_20020301 /site_id=Regulatory_Region_JGI_AMD_5WAY_IRNMTN /length=1143;"12 3 CAG;12 3 TTG;13 3 CAG;16 3 TCA;16 3 TCT;30 3 GTT;"
>Regulatory_Region_JGI_AMD_UBA_IRNMTN_READ_1569826135 /accession=BGUC56913.y /library_id=LIB_Regulatory_Region_JGI_AMD_UBA_IRNMTN_20050601 /sample_id=Regulatory_Region_JGI_AMD_UBA_IRNMTN_TRACE_SMPL_20050601 /site_id=Regulatory_Region_JGI_AMD_UBA_IRNMTN /length=1171;"14 3 GCC;17 4 GCTC;20 3 CGG;21 3 GAG;24 3 CCA;29 3 GGC;7 3 GAG;7 3 GGC;"
>Regulatory_Region_JGI_AMD_UBA_IRNMTN_READ_1569313237 /accession=BGUC69238.y /library_id=LIB_Regulatory_Region_JGI_AMD_UBA_IRNMTN_20050601 /sample_id=Regulatory_Region_JGI_AMD_UBA_IRNMTN_TRACE_SMPL_20050601 /site_id=Regulatory_Region_JGI_AMD_UBA_IRNMTN /length=1194;"21 3 AAC;22 3 CCT;22 3 CTG;23 3 GTT;24 3 CAG;28 3 AAT;30 3 CAT;33 3 TGG;34 3 ATC;34 3 ATG;35 3 TGG;36 3 ATT;8 3 CCT;"
>Regulatory_Region_JGI_AMD_5WAY_IRNMTN_READ_1541020543 /accession=XYG59249.g /library_id=LIB_Regulatory_Region_JGI_AMD_5WAY_IRNMTN_20020301 /template_id=Regulatory_Region_JGI_AMD_5WAY_IRNMTN_ /sample_id=Regulatory_Region_JGI_AMD_5WAY_IRNMTN_TRACE_SMPL_20020301 /site_id=Regulatory_Region_JGI_AMD_5WAY_IRNMTN /length=1140;"14 3 ATA;14 3 ATT;22 3 TTA;24 3 ATT;25 3 TCT;26 3 TTA;27 3 CAA;30 3 AAT;32 5 …
>Regulatory_Region_JGI_AMD_UBA_IRNMTN_READ_1569733154 /accession=BGUC34559.y /library_id=LIB_Regulatory_Region_JGI_AMD_UBA_IRNMTN_20050601 /sample_id=Regulatory_Region_JGI_AMD_UBA_IRNMTN_TRACE_SMPL_20050601 /site_id=Regulatory_Region_JGI_AMD_UBA_IRNMTN /length=1228;"10 3 CCG;13 3 CGG;13 3 GGC;18 3 GTC;21 3 TCA;22 3 CTG;25 3 GGC;26 3 GTC;29 3 CAG;29 3 GCA;29 3 GCC;31 3 TCG;35 3 TTG;7 3 CCG;7 3 TCG…
>Regulatory_Region_JGI_AMD_UBA_IRNMTN_READ_1569860050 /accession=BGUC58875.g /library_id=LIB_Regulatory_Region_JGI_AMD_UBA_IRNMTN_20050601 /sample_id=Regulatory_Region_JGI_AMD_UBA_IRNMTN_TRACE_SMPL_20050601 /site_id=Regulatory_Region_JGI_AMD_UBA_IRNMTN /length=1062;"10 3 ATG;15 5 GATCT;20 3 TCT;22 3 TCA;25 3 AAT;28 3 TCA;29 3 CTG;34 3 CCA;7 3 ACA;7 3 CCA;9 3 CGG;"
>Regulatory_Region_JGI_AMD_UBA_IRNMTN_READ_1569695982 /accession=BGUC16314.b /library_id=LIB_Regulatory_Region_JGI_AMD_UBA_IRNMTN_20050601 /sample_id=Regulatory_Region_JGI_AMD_UBA_IRNMTN_TRACE_SMPL_20050601 /site_id=Regulatory_Region_JGI_AMD_UBA_IRNMTN /length=913;"13 5 CCGCT;14 3 CCT;17 3 CTG;26 3 GCC;26 3 GTC;28 3 TCG;30 3 GTC;32 3 GGC;32 3 TCA;33 3 GCC;6 3 CGA;7 3 AGG;9 3 AGG;"
>Regulatory_Region_JGI_AMD_UBA_IRNMTN_READ_1569749712 /accession=BGUC43273.x /library_id=LIB_Regulatory_Region_JGI_AMD_UBA_IRNMTN_20050601 /sample_id=Regulatory_Region_JGI_AMD_UBA_IRNMTN_TRACE_SMPL_20050601 /site_id=Regulatory_Region_JGI_AMD_UBA_IRNMTN /length=1201;"17 3 TCA;17 3 TCT;21 3 AGA;21 4 TTTG;22 3 CAT;25 3 GTT;27 3 CAA;28 3 AAT;32 3 CAG;32 3 CTG;34 3 TTA;35 3 GTT;"
>Regulatory_Region_JGI_AMD_5WAY_IRNMTN_READ_1704651338 /accession=XYD15201.y /library_id=LIB_Regulatory_Region_JGI_AMD_5WAY_IRNMTN_20020301 /template_id=Regulatory_Region_JGI_AMD_5WAY_IRNMTN_ /sample_id=Regulatory_Region_JGI_AMD_5WAY_IRNMTN_TRACE_SMPL_20020301 /site_id=Regulatory_Region_JGI_AMD_5WAY_IRNMTN /length=1131;"16 3 ATG;23 3 GAT;25 3 ATG;25 3 GTT;28 3 AGA;31 3 TGG;33 3 ATT;36 3 GAG;"
>Regulatory_Region_JGI_AMD_5WAY_IRNMTN_READ_1541020265 /accession=XYG58971.g /library_id=LIB_Regulatory_Region_JGI_AMD_5WAY_IRNMTN_20020301 /template_id=Regulatory_Region_JGI_AMD_5WAY_IRNMTN_ /sample_id=Regulatory_Region_JGI_AMD_5WAY_IRNMTN_TRACE_SMPL_20020301 /site_id=Regulatory_Region_JGI_AMD_5WAY_IRNMTN /length=1159;"19 3 TCT;23 3 AGA;24 3 CCG;25 3 GGC;26 3 GTC;30 3 ATG;34 3 AAT;35 3 ACG;36 3 …
>Regulatory_Region_JGI_AMD_UBA_IRNMTN_READ_1569819276 /accession=BGUC53476.b /library_id=LIB_Regulatory_Region_JGI_AMD_UBA_IRNMTN_20050601 /sample_id=Regulatory_Region_JGI_AMD_UBA_IRNMTN_TRACE_SMPL_20050601 /site_id=Regulatory_Region_JGI_AMD_UBA_IRNMTN /length=1018;"16 3 AGG;18 5 TCCGG;21 3 CTT;22 3 TCT;23 3 AGG;25 3 AGA;28 3 GGC;31 3 CAG;7 3 AGG;7 3 TAC;8 4 CCTG;9 3 TAT;"
>Regulatory_Region_JGI_AMD_UBA_IRNMTN_READ_1569697119 /accession=BGUC16883.g /library_id=LIB_Regulatory_Region_JGI_AMD_UBA_IRNMTN_20050601 /sample_id=Regulatory_Region_JGI_AMD_UBA_IRNMTN_TRACE_SMPL_20050601 /site_id=Regulatory_Region_JGI_AMD_UBA_IRNMTN /length=976;"13 3 AGA;17 3 AGA;18 3 ATT;23 3 AGA;29 3 CTG;6 3 ACC;8 3 AAC;"
>Regulatory_Region_JGI_AMD_UBA_IRNMTN_READ_1569816666 /accession=BGUC51782.b /library_id=LIB_Regulatory_Region_JGI_AMD_UBA_IRNMTN_20050601 /sample_id=Regulatory_Region_JGI_AMD_UBA_IRNMTN_TRACE_SMPL_20050601 /site_id=Regulatory_Region_JGI_AMD_UBA_IRNMTN /length=985;"14 3 ACG;15 3 ATC;20 3 TTG;22 3 TGG;23 3 GCC;24 3 CAG;25 3 CAA;32 3 CTG;36 3 TGG;"
>Regulatory_Region_JGI_AMD_5WAY_IRNMTN_READ_1540940021 /accession=XYG30848.b /library_id=LIB_Regulatory_Region_JGI_AMD_5WAY_IRNMTN_20020301 /template_id=Regulatory_Region_JGI_AMD_5WAY_IRNMTN_ /sample_id=Regulatory_Region_JGI_AMD_5WAY_IRNMTN_TRACE_SMPL_20020301 /site_id=Regulatory_Region_JGI_AMD_5WAY_IRNMTN /length=907;"16 3 ATG;27 3 CAA;29 3 AAT;30 3 AAT;30 3 CAG;35 3 AAT;7 3 AAT;7 3 CCC;8 3 CGG;"
>Regulatory_Region_JGI_AMD_5WAY_IRNMTN_READ_1540945809 /accession=XYG41340.g /library_id=LIB_Regulatory_Region_JGI_AMD_5WAY_IRNMTN_20020301 /template_id=Regulatory_Region_JGI_AMD_5WAY_IRNMTN_ /sample_id=Regulatory_Region_JGI_AMD_5WAY_IRNMTN_TRACE_SMPL_20020301 /site_id=Regulatory_Region_JGI_AMD_5WAY_IRNMTN /length=1066;"10 3 GAT;13 3 CCA;15 3 TGG;16 3 CTT;18 3 CCA;18 3 CTG;20 3 TTG;21 3 TTG;22 3 …
>Regulatory_Region_JGI_AMD_UBA_IRNMTN_READ_1569722980 /accession=BGUC29460.x /library_id=LIB_Regulatory_Region_JGI_AMD_UBA_IRNMTN_20050601 /sample_id=Regulatory_Region_JGI_AMD_UBA_IRNMTN_TRACE_SMPL_20050601 /site_id=Regulatory_Region_JGI_AMD_UBA_IRNMTN /length=1178;"14 3 CTC;25 3 GGC;28 3 AAG;30 3 CTC;36 3 ATC;8 4 CGAG;"
>Regulatory_Region_JGI_AMD_UBA_IRNMTN_READ_1569309267 /accession=BGUC67243.x /library_id=LIB_Regulatory_Region_JGI_AMD_UBA_IRNMTN_20050601 /sample_id=Regulatory_Region_JGI_AMD_UBA_IRNMTN_TRACE_SMPL_20050601 /site_id=Regulatory_Region_JGI_AMD_UBA_IRNMTN /length=1155;"15 3 CGG;22 3 CTG;26 3 GCC;30 3 GCC;7 3 GGC;"
>Regulatory_Region_JGI_AMD_UBA_IRNMTN_READ_1569716507 /accession=BGUC26213.b /library_id=LIB_Regulatory_Region_JGI_AMD_UBA_IRNMTN_20050601 /sample_id=Regulatory_Region_JGI_AMD_UBA_IRNMTN_TRACE_SMPL_20050601 /site_id=Regulatory_Region_JGI_AMD_UBA_IRNMTN /length=1052;"12 3 CGG;14 3 ATT;17 3 ATT;17 3 TAA;20 3 CCG;22 3 TAA;24 3 CAT;25 3 AAT;28 3 TTG;29 3 TTA;34 3 TGG;35 3 CAG;38 5 ATTTT;6 3 ACC;6 3 G…
>Regulatory_Region_JGI_AMD_UBA_IRNMTN_READ_1569866942 /accession=BGUC62330.g /library_id=LIB_Regulatory_Region_JGI_AMD_UBA_IRNMTN_20050601 /sample_id=Regulatory_Region_JGI_AMD_UBA_IRNMTN_TRACE_SMPL_20050601 /site_id=Regulatory_Region_JGI_AMD_UBA_IRNMTN /length=1029;"13 3 CAG;14 3 CGG;15 3 CGG;23 3 CTG;24 3 CTG;26 3 GCC;28 3 TCA;30 3 GTT;33 3 AGG;"
>Regulatory_Region_JGI_AMD_5WAY_IRNMTN_READ_1541011756 /accession=XYG48926.g /library_id=LIB_Regulatory_Region_JGI_AMD_5WAY_IRNMTN_20020301 /template_id=Regulatory_Region_JGI_AMD_5WAY_IRNMTN_ /sample_id=Regulatory_Region_JGI_AMD_5WAY_IRNMTN_TRACE_SMPL_20020301 /site_id=Regulatory_Region_JGI_AMD_5WAY_IRNMTN /length=1111;"12 3 TTA;13 3 AAG;13 3 CCA;14 3 AGA;17 3 CAT;17 3 TGG;26 3 AAT;27 3 CAA;27 3 …
>Regulatory_Region_JGI_AMD_5WAY_IRNMTN_READ_1704676235 /accession=XYD21233.x /library_id=LIB_Regulatory_Region_JGI_AMD_5WAY_IRNMTN_20020301 /template_id=Regulatory_Region_JGI_AMD_5WAY_IRNMTN_ /sample_id=Regulatory_Region_JGI_AMD_5WAY_IRNMTN_TRACE_SMPL_20020301 /site_id=Regulatory_Region_JGI_AMD_5WAY_IRNMTN /length=1061;"11 3 CCT;18 3 CCT;21 3 TGG;24 3 AGG;32 3 TGG;"
>Regulatory_Region_JGI_AMD_UBA_IRNMTN_READ_1569814286 /accession=BGUC50585.y /library_id=LIB_Regulatory_Region_JGI_AMD_UBA_IRNMTN_20050601 /sample_id=Regulatory_Region_JGI_AMD_UBA_IRNMTN_TRACE_SMPL_20050601 /site_id=Regulatory_Region_JGI_AMD_UBA_IRNMTN /length=1167;"18 3 CCG;21 3 AGA;21 3 GAT;22 3 AGG;30 3 ATT;32 3 CTG;34 3 ATC;6 3 ATC;7 3 AGG;"
>Regulatory_Region_JGI_AMD_5WAY_IRNMTN_READ_1704643966 /accession=XYD14480.x /library_id=LIB_Regulatory_Region_JGI_AMD_5WAY_IRNMTN_20020301 /template_id=Regulatory_Region_JGI_AMD_5WAY_IRNMTN_ /sample_id=Regulatory_Region_JGI_AMD_5WAY_IRNMTN_TRACE_SMPL_20020301 /site_id=Regulatory_Region_JGI_AMD_5WAY_IRNMTN /length=1022;"15 3 CGG;19 3 CAC;19 3 CCG;19 3 CGG;21 3 CTC;24 3 CCG;25 3 ATG;25 3 CAA;28 3 …
>Regulatory_Region_JGI_AMD_5WAY_IRNMTN_READ_1540922426 /accession=XYG25253.g /library_id=LIB_Regulatory_Region_JGI_AMD_5WAY_IRNMTN_20020301 /template_id=Regulatory_Region_JGI_AMD_5WAY_IRNMTN_ /sample_id=Regulatory_Region_JGI_AMD_5WAY_IRNMTN_TRACE_SMPL_20020301 /site_id=Regulatory_Region_JGI_AMD_5WAY_IRNMTN /length=831;"12 3 CAT;18 3 TTG;23 3 AGA;25 3 CCT;27 3 AGG;34 3 TCT;6 3 ATC;"
>Regulatory_Region_JGI_AMD_5WAY_IRNMTN_READ_1704626422 /accession=XYD7040.g1 /library_id=LIB_Regulatory_Region_JGI_AMD_5WAY_IRNMTN_20020301 /template_id=Regulatory_Region_JGI_AMD_5WAY_IRNMTN_ /sample_id=Regulatory_Region_JGI_AMD_5WAY_IRNMTN_TRACE_SMPL_20020301 /site_id=Regulatory_Region_JGI_AMD_5WAY_IRNMTN /length=838;"12 3 TCT;13 3 TTA;17 3 CTG;18 3 GTC;21 3 CTC;24 3 CCA;24 3 TTA;25 3 ATG;25 3 C…
>Regulatory_Region_JGI_AMD_5WAY_IRNMTN_READ_1704674847 /accession=XYD20031.x /library_id=LIB_Regulatory_Region_JGI_AMD_5WAY_IRNMTN_20020301 /template_id=Regulatory_Region_JGI_AMD_5WAY_IRNMTN_ /sample_id=Regulatory_Region_JGI_AMD_5WAY_IRNMTN_TRACE_SMPL_20020301 /site_id=Regulatory_Region_JGI_AMD_5WAY_IRNMTN /length=1150;"15 3 TCA;17 3 CTT;18 3 AGA;18 3 CTG;20 3 TGA;24 3 AGA;25 3 ATT;31 3 AGG;34 3 …
>Regulatory_Region_JGI_AMD_5WAY_IRNMTN_READ_1540902253 /accession=XYG15448.b /library_id=LIB_Regulatory_Region_JGI_AMD_5WAY_IRNMTN_20020301 /template_id=Regulatory_Region_JGI_AMD_5WAY_IRNMTN_ /sample_id=Regulatory_Region_JGI_AMD_5WAY_IRNMTN_TRACE_SMPL_20020301 /site_id=Regulatory_Region_JGI_AMD_5WAY_IRNMTN /length=1051;"13 3 CGG;13 3 GGC;14 3 GCC;18 3 TTG;19 3 ATT;19 3 CCG;22 3 CCG;22 3 CCT;32 3 …
>Regulatory_Region_JGI_AMD_UBA_IRNMTN_READ_1569752729 /accession=BGUC44790.g /library_id=LIB_Regulatory_Region_JGI_AMD_UBA_IRNMTN_20050601 /sample_id=Regulatory_Region_JGI_AMD_UBA_IRNMTN_TRACE_SMPL_20050601 /site_id=Regulatory_Region_JGI_AMD_UBA_IRNMTN /length=988;"14 3 GCC;18 3 AGA;20 3 TCT;29 3 GCC;30 3 CAG;32 3 GGG;34 3 ATT;9 3 CAG;"
>Regulatory_Region_JGI_AMD_5WAY_IRNMTN_READ_1540958591 /accession=XYG43370.b /library_id=LIB_Regulatory_Region_JGI_AMD_5WAY_IRNMTN_20020301 /template_id=Regulatory_Region_JGI_AMD_5WAY_IRNMTN_ /sample_id=Regulatory_Region_JGI_AMD_5WAY_IRNMTN_TRACE_SMPL_20020301 /site_id=Regulatory_Region_JGI_AMD_5WAY_IRNMTN /length=1177;"12 3 CAT;15 3 TCA;16 3 CTT;21 3 TTA;24 3 TCT;28 3 AAT;36 3 ATT;36 3 GTA;8 3 C…
>Regulatory_Region_JGI_AMD_UBA_IRNMTN_READ_1569825749 /accession=BGUC56720.g /library_id=LIB_Regulatory_Region_JGI_AMD_UBA_IRNMTN_20050601 /sample_id=Regulatory_Region_JGI_AMD_UBA_IRNMTN_TRACE_SMPL_20050601 /site_id=Regulatory_Region_JGI_AMD_UBA_IRNMTN /length=944;"10 4 TTTA;17 3 ATC;17 3 CTT;19 3 AAG;19 3 AGA;20 3 AGG;23 3 CCT;23 3 CTG;25 3 TCT;30 3 ATT;31 3 TAA;32 3 AGG;33 3 ATT;34 3 TAA;6 3 CA…
>Regulatory_Region_JGI_AMD_5WAY_IRNMTN_READ_1540944555 /accession=XYG38646.g /library_id=LIB_Regulatory_Region_JGI_AMD_5WAY_IRNMTN_20020301 /template_id=Regulatory_Region_JGI_AMD_5WAY_IRNMTN_ /sample_id=Regulatory_Region_JGI_AMD_5WAY_IRNMTN_TRACE_SMPL_20020301 /site_id=Regulatory_Region_JGI_AMD_5WAY_IRNMTN /length=834;"15 5 GATCT;16 3 CTT;25 3 CTG;25 3 GTT;26 3 TTG;30 3 TCT;31 3 TAA;6 3 AAG;7 3 G…
>Regulatory_Region_JGI_AMD_5WAY_IRNMTN_READ_1540750934 /accession=XYG70260.g /library_id=LIB_Regulatory_Region_JGI_AMD_5WAY_IRNMTN_20020301 /template_id=Regulatory_Region_JGI_AMD_5WAY_IRNMTN_ /sample_id=Regulatory_Region_JGI_AMD_5WAY_IRNMTN_TRACE_SMPL_20020301 /site_id=Regulatory_Region_JGI_AMD_5WAY_IRNMTN /length=1134;"11 3 CAT;11 3 CCT;20 3 CAG;22 3 GTT;24 3 CAG;25 5 GGACA;28 3 AAT;30 3 GTT;34 …
>Regulatory_Region_JGI_AMD_UBA_IRNMTN_READ_1569871051 /accession=BGUC64783.x /library_id=LIB_Regulatory_Region_JGI_AMD_UBA_IRNMTN_20050601 /sample_id=Regulatory_Region_JGI_AMD_UBA_IRNMTN_TRACE_SMPL_20050601 /site_id=Regulatory_Region_JGI_AMD_UBA_IRNMTN /length=1177;"14 3 CGG;17 3 ATC;19 3 CGG;20 3 CCG;22 3 TGA;33 3 GGC;9 3 AGG;9 3 CCT;"
>Regulatory_Region_JGI_AMD_5WAY_IRNMTN_READ_1540746860 /accession=XYG68490.g /library_id=LIB_Regulatory_Region_JGI_AMD_5WAY_IRNMTN_20020301 /template_id=Regulatory_Region_JGI_AMD_5WAY_IRNMTN_ /sample_id=Regulatory_Region_JGI_AMD_5WAY_IRNMTN_TRACE_SMPL_20020301 /site_id=Regulatory_Region_JGI_AMD_5WAY_IRNMTN /length=1137;"12 3 TTA;14 3 ATA;17 3 ATT;17 3 CAG;18 3 TCT;19 3 TCA;21 3 AGA;21 3 TAA;31 3 …
>Regulatory_Region_JGI_AMD_UBA_IRNMTN_READ_1569742001 /accession=BGUC39003.x /library_id=LIB_Regulatory_Region_JGI_AMD_UBA_IRNMTN_20050601 /sample_id=Regulatory_Region_JGI_AMD_UBA_IRNMTN_TRACE_SMPL_20050601 /site_id=Regulatory_Region_JGI_AMD_UBA_IRNMTN /length=1238;"15 3 CTC;15 3 TGA;15 5 GCAGC;21 3 AGG;26 3 GTC;30 3 CTC;7 3 TCG;9 3 CTG;"
>Regulatory_Region_JGI_AMD_UBA_IRNMTN_READ_1569680635 /accession=BGUC8031.b1 /library_id=LIB_Regulatory_Region_JGI_AMD_UBA_IRNMTN_20050601 /sample_id=Regulatory_Region_JGI_AMD_UBA_IRNMTN_TRACE_SMPL_20050601 /site_id=Regulatory_Region_JGI_AMD_UBA_IRNMTN /length=975;"14 3 TTA;18 3 ATT;18 3 CCA;22 3 GTT;26 3 TTA;28 3 CAA;30 3 TCT;31 3 AAG;31 3 ATT;34 3 ATT;36 3 ATC;"
>Regulatory_Region_JGI_AMD_5WAY_IRNMTN_READ_1704677184 /accession=XYD22982.y /library_id=LIB_Regulatory_Region_JGI_AMD_5WAY_IRNMTN_20020301 /template_id=Regulatory_Region_JGI_AMD_5WAY_IRNMTN_ /sample_id=Regulatory_Region_JGI_AMD_5WAY_IRNMTN_TRACE_SMPL_20020301 /site_id=Regulatory_Region_JGI_AMD_5WAY_IRNMTN /length=990;"17 3 AGA;17 3 CTT;19 3 CAT;20 3 CGG;20 3 TCA;23 3 CCG;"
>Regulatory_Region_JGI_AMD_5WAY_IRNMTN_READ_1704653752 /accession=XYD16848.x /library_id=LIB_Regulatory_Region_JGI_AMD_5WAY_IRNMTN_20020301 /template_id=Regulatory_Region_JGI_AMD_5WAY_IRNMTN_ /sample_id=Regulatory_Region_JGI_AMD_5WAY_IRNMTN_TRACE_SMPL_20020301 /site_id=Regulatory_Region_JGI_AMD_5WAY_IRNMTN /length=960;"18 3 TAT;21 3 TCA;24 3 TTA;25 3 AAT;32 3 ATT;34 3 AAT;"
>Regulatory_Region_JGI_AMD_5WAY_IRNMTN_READ_1540951812 /accession=XYG40719.g /library_id=LIB_Regulatory_Region_JGI_AMD_5WAY_IRNMTN_20020301 /template_id=Regulatory_Region_JGI_AMD_5WAY_IRNMTN_ /sample_id=Regulatory_Region_JGI_AMD_5WAY_IRNMTN_TRACE_SMPL_20020301 /site_id=Regulatory_Region_JGI_AMD_5WAY_IRNMTN /length=1085;"10 3 TAA;13 3 AGA;14 3 CTG;19 3 TCA;20 3 TTA;21 3 AGA;21 3 CAT;25 3 AAT;25 3 …
>Regulatory_Region_JGI_AMD_UBA_IRNMTN_READ_1569860037 /accession=BGUC58869.b /library_id=LIB_Regulatory_Region_JGI_AMD_UBA_IRNMTN_20050601 /sample_id=Regulatory_Region_JGI_AMD_UBA_IRNMTN_TRACE_SMPL_20050601 /site_id=Regulatory_Region_JGI_AMD_UBA_IRNMTN /length=1077;"13 3 AGG;14 3 TCT;20 3 TGG;21 3 ATT;22 3 TCA;24 3 ATT;25 3 AAT;30 3 TCT;35 3 CAG;7 3 GAC;"
>Regulatory_Region_JGI_AMD_UBA_IRNMTN_READ_1569679339 /accession=BGUC7440.b1 /library_id=LIB_Regulatory_Region_JGI_AMD_UBA_IRNMTN_20050601 /sample_id=Regulatory_Region_JGI_AMD_UBA_IRNMTN_TRACE_SMPL_20050601 /site_id=Regulatory_Region_JGI_AMD_UBA_IRNMTN /length=1123;"10 3 AGA;11 3 AGG;25 3 CCG;31 3 AAG;34 3 CCA;7 3 GAC;"
>Regulatory_Region_JGI_AMD_UBA_IRNMTN_READ_1569726682 /accession=BGUC31315.g /library_id=LIB_Regulatory_Region_JGI_AMD_UBA_IRNMTN_20050601 /sample_id=Regulatory_Region_JGI_AMD_UBA_IRNMTN_TRACE_SMPL_20050601 /site_id=Regulatory_Region_JGI_AMD_UBA_IRNMTN /length=1017;"13 3 CGG;19 4 ATCC;23 3 TCT;25 3 CCG;29 3 GCC;34 3 GCC;"
>Regulatory_Region_JGI_AMD_UBA_IRNMTN_READ_1569744506 /accession=BGUC40268.y /library_id=LIB_Regulatory_Region_JGI_AMD_UBA_IRNMTN_20050601 /sample_id=Regulatory_Region_JGI_AMD_UBA_IRNMTN_TRACE_SMPL_20050601 /site_id=Regulatory_Region_JGI_AMD_UBA_IRNMTN /length=1014;"13 3 CGG;13 3 TCG;18 3 CCT;20 3 CCT;22 3 CCG;26 3 GTC;31 3 CCT;7 3 GAC;"
>Regulatory_Region_JGI_AMD_5WAY_IRNMTN_READ_1540887162 /accession=XYG3041.g2 /library_id=LIB_Regulatory_Region_JGI_AMD_5WAY_IRNMTN_20020301 /template_id=Regulatory_Region_JGI_AMD_5WAY_IRNMTN_ /sample_id=Regulatory_Region_JGI_AMD_5WAY_IRNMTN_TRACE_SMPL_20020301 /site_id=Regulatory_Region_JGI_AMD_5WAY_IRNMTN /length=894;"18 3 TAT;20 3 TTA;28 3 CAG;28 3 TAA;30 3 ATT;"
>Regulatory_Region_JGI_AMD_UBA_IRNMTN_READ_1569809846 /accession=BGUC48359.g /library_id=LIB_Regulatory_Region_JGI_AMD_UBA_IRNMTN_20050601 /sample_id=Regulatory_Region_JGI_AMD_UBA_IRNMTN_TRACE_SMPL_20050601 /site_id=Regulatory_Region_JGI_AMD_UBA_IRNMTN /length=965;"16 3 ATA;18 3 TTG;21 3 ATT;22 3 CAA;26 3 AAT;27 3 ATT;35 3 GTT;"
>Regulatory_Region_JGI_AMD_5WAY_IRNMTN_READ_1541005185 /accession=XYG51859.g /library_id=LIB_Regulatory_Region_JGI_AMD_5WAY_IRNMTN_20020301 /template_id=Regulatory_Region_JGI_AMD_5WAY_IRNMTN_ /sample_id=Regulatory_Region_JGI_AMD_5WAY_IRNMTN_TRACE_SMPL_20020301 /site_id=Regulatory_Region_JGI_AMD_5WAY_IRNMTN /length=1137;"13 3 TTA;14 3 TCA;14 5 TAAAT;16 3 TAA;16 3 TTA;18 3 TAT;20 3 TGA;23 3 TGA;28 …
>Regulatory_Region_JGI_AMD_UBA_IRNMTN_READ_1569679361 /accession=BGUC7450.b1 /library_id=LIB_Regulatory_Region_JGI_AMD_UBA_IRNMTN_20050601 /sample_id=Regulatory_Region_JGI_AMD_UBA_IRNMTN_TRACE_SMPL_20050601 /site_id=Regulatory_Region_JGI_AMD_UBA_IRNMTN /length=1127;"13 3 TCG;15 4 ACCC;19 3 CCG;29 4 GTCC;38 4 GCGG;8 3 CGG;"
>Regulatory_Region_JGI_AMD_5WAY_IRNMTN_READ_1541014765 /accession=XYG50783.b /library_id=LIB_Regulatory_Region_JGI_AMD_5WAY_IRNMTN_20020301 /template_id=Regulatory_Region_JGI_AMD_5WAY_IRNMTN_ /sample_id=Regulatory_Region_JGI_AMD_5WAY_IRNMTN_TRACE_SMPL_20020301 /site_id=Regulatory_Region_JGI_AMD_5WAY_IRNMTN /length=1059;"19 3 CAA;28 3 TAA;29 3 AAT;29 3 ATT;30 3 CCA;31 5 ATATA;32 3 ATT;34 3 TTA;35 …
>Regulatory_Region_JGI_AMD_5WAY_IRNMTN_READ_1540916870 /accession=XYG28433.g /library_id=LIB_Regulatory_Region_JGI_AMD_5WAY_IRNMTN_20020301 /template_id=Regulatory_Region_JGI_AMD_5WAY_IRNMTN_ /sample_id=Regulatory_Region_JGI_AMD_5WAY_IRNMTN_TRACE_SMPL_20020301 /site_id=Regulatory_Region_JGI_AMD_5WAY_IRNMTN /length=1130;"13 3 AGA;14 3 ATA;15 3 ATA;19 3 CAC;19 3 TAA;32 3 CAG;33 3 TTG;7 3 CCA;"
>Regulatory_Region_JGI_AMD_UBA_IRNMTN_READ_1569692197 /accession=BGUC14416.b /library_id=LIB_Regulatory_Region_JGI_AMD_UBA_IRNMTN_20050601 /sample_id=Regulatory_Region_JGI_AMD_UBA_IRNMTN_TRACE_SMPL_20050601 /site_id=Regulatory_Region_JGI_AMD_UBA_IRNMTN /length=979;"17 3 ATC;24 3 AGA;29 3 GGC;30 3 GTC;31 3 AGG;35 5 GATCG;36 3 CCG;6 3 CGG;"
>Regulatory_Region_JGI_AMD_UBA_IRNMTN_READ_1569731232 /accession=BGUC33593.y /library_id=LIB_Regulatory_Region_JGI_AMD_UBA_IRNMTN_20050601 /sample_id=Regulatory_Region_JGI_AMD_UBA_IRNMTN_TRACE_SMPL_20050601 /site_id=Regulatory_Region_JGI_AMD_UBA_IRNMTN /length=984;"13 3 AGA;13 3 CGG;14 3 CTT;19 3 TCA;23 3 AGA;23 3 GAT;31 3 CCT;35 3 CCT;"
>Regulatory_Region_JGI_AMD_5WAY_IRNMTN_READ_1540958793 /accession=XYG45012.g /library_id=LIB_Regulatory_Region_JGI_AMD_5WAY_IRNMTN_20020301 /template_id=Regulatory_Region_JGI_AMD_5WAY_IRNMTN_ /sample_id=Regulatory_Region_JGI_AMD_5WAY_IRNMTN_TRACE_SMPL_20020301 /site_id=Regulatory_Region_JGI_AMD_5WAY_IRNMTN /length=1119;"12 5 ATTTT;14 3 ATT;15 3 CTG;21 3 TTA;27 3 TTA;28 3 ATT;29 3 AAT;29 3 ATT;31 …
>Regulatory_Region_JGI_AMD_5WAY_IRNMTN_READ_1541013307 /accession=XYG54125.g /library_id=LIB_Regulatory_Region_JGI_AMD_5WAY_IRNMTN_20020301 /template_id=Regulatory_Region_JGI_AMD_5WAY_IRNMTN_ /sample_id=Regulatory_Region_JGI_AMD_5WAY_IRNMTN_TRACE_SMPL_20020301 /site_id=Regulatory_Region_JGI_AMD_5WAY_IRNMTN /length=1171;"15 3 AGG;30 3 ATT;32 3 ATT;36 3 AAT;37 5 TTAAA;6 3 ATG;9 4 ATGC;"
>Regulatory_Region_JGI_AMD_UBA_IRNMTN_READ_1569671593 /accession=BGUC3151.b1 /library_id=LIB_Regulatory_Region_JGI_AMD_UBA_IRNMTN_20050601 /sample_id=Regulatory_Region_JGI_AMD_UBA_IRNMTN_TRACE_SMPL_20050601 /site_id=Regulatory_Region_JGI_AMD_UBA_IRNMTN /length=954;"10 4 GACA;13 3 CCA;13 4 ATCT;14 4 GTCA;20 3 AGG;25 3 ATG;27 3 AGG;29 4 GTCC;31 3 CTG;33 3 AGG;35 3 TGG;"
>Regulatory_Region_JGI_AMD_UBA_IRNMTN_READ_1569723757 /accession=BGUC29851.y /library_id=LIB_Regulatory_Region_JGI_AMD_UBA_IRNMTN_20050601 /sample_id=Regulatory_Region_JGI_AMD_UBA_IRNMTN_TRACE_SMPL_20050601 /site_id=Regulatory_Region_JGI_AMD_UBA_IRNMTN /length=1047;"10 3 ATG;15 3 TCA;19 3 CAA;24 3 GCC;"
>Regulatory_Region_JGI_AMD_UBA_IRNMTN_READ_1569728496 /accession=BGUC32224.g /library_id=LIB_Regulatory_Region_JGI_AMD_UBA_IRNMTN_20050601 /sample_id=Regulatory_Region_JGI_AMD_UBA_IRNMTN_TRACE_SMPL_20050601 /site_id=Regulatory_Region_JGI_AMD_UBA_IRNMTN /length=987;"13 3 CCA;16 3 TGA;17 3 AGA;20 3 TCA;21 3 GAG;21 3 TTG;26 3 TTA;29 3 TGG;36 3 TAA;7 3 TCG;"
>Regulatory_Region_JGI_AMD_UBA_IRNMTN_READ_1569680449 /accession=BGUC7947.b1 /library_id=LIB_Regulatory_Region_JGI_AMD_UBA_IRNMTN_20050601 /sample_id=Regulatory_Region_JGI_AMD_UBA_IRNMTN_TRACE_SMPL_20050601 /site_id=Regulatory_Region_JGI_AMD_UBA_IRNMTN /length=1029;"12 3 CGG;13 3 GGC;14 3 CGG;22 3 AGG;24 3 TGG;25 3 GGC;28 3 GCC;32 3 TGG;9 3 TCA;"
>Regulatory_Region_JGI_AMD_5WAY_IRNMTN_READ_1704626022 /accession=XYD4092.g1 /library_id=LIB_Regulatory_Region_JGI_AMD_5WAY_IRNMTN_20020301 /template_id=Regulatory_Region_JGI_AMD_5WAY_IRNMTN_ /sample_id=Regulatory_Region_JGI_AMD_5WAY_IRNMTN_TRACE_SMPL_20020301 /site_id=Regulatory_Region_JGI_AMD_5WAY_IRNMTN /length=835;"12 3 CAT;21 3 ATT;23 3 TTA;24 3 ATT;25 3 ATG;27 3 ATG;32 3 AAG;33 3 ATT;9 3 CT…
>Regulatory_Region_JGI_AMD_5WAY_IRNMTN_READ_1541033758 /accession=XYG60059.b /library_id=LIB_Regulatory_Region_JGI_AMD_5WAY_IRNMTN_20020301 /template_id=Regulatory_Region_JGI_AMD_5WAY_IRNMTN_ /sample_id=Regulatory_Region_JGI_AMD_5WAY_IRNMTN_TRACE_SMPL_20020301 /site_id=Regulatory_Region_JGI_AMD_5WAY_IRNMTN /length=1260;"14 3 AGA;15 3 CTC;19 3 CGG;22 4 AGAA;28 3 TTG;8 3 CTT;8 3 GAT;"
>Regulatory_Region_JGI_AMD_5WAY_IRNMTN_READ_1540949659 /accession=XYG39814.b /library_id=LIB_Regulatory_Region_JGI_AMD_5WAY_IRNMTN_20020301 /template_id=Regulatory_Region_JGI_AMD_5WAY_IRNMTN_ /sample_id=Regulatory_Region_JGI_AMD_5WAY_IRNMTN_TRACE_SMPL_20020301 /site_id=Regulatory_Region_JGI_AMD_5WAY_IRNMTN /length=1123;"10 3 TTA;12 3 CAG;22 3 CAA;24 3 AGA;26 3 TCT;26 5 ATAAT;29 3 ATG;29 3 ATT;32 …
>Regulatory_Region_JGI_AMD_5WAY_IRNMTN_READ_1540748882 /accession=XYG71184.g /library_id=LIB_Regulatory_Region_JGI_AMD_5WAY_IRNMTN_20020301 /template_id=Regulatory_Region_JGI_AMD_5WAY_IRNMTN_ /sample_id=Regulatory_Region_JGI_AMD_5WAY_IRNMTN_TRACE_SMPL_20020301 /site_id=Regulatory_Region_JGI_AMD_5WAY_IRNMTN /length=1140;"19 3 TCA;32 3 ATT;36 3 TAA;"
>Regulatory_Region_JGI_AMD_5WAY_IRNMTN_READ_1540953416 /accession=XYG40115.g /library_id=LIB_Regulatory_Region_JGI_AMD_5WAY_IRNMTN_20020301 /template_id=Regulatory_Region_JGI_AMD_5WAY_IRNMTN_ /sample_id=Regulatory_Region_JGI_AMD_5WAY_IRNMTN_TRACE_SMPL_20020301 /site_id=Regulatory_Region_JGI_AMD_5WAY_IRNMTN /length=1276;"10 3 TAA;10 3 TCT;11 3 ATT;11 3 TCA;13 3 TTG;16 3 CTT;17 3 AGA;17 5 AAGAG;24 …
>Regulatory_Region_JGI_AMD_UBA_IRNMTN_READ_1569824887 /accession=BGUC56289.y /library_id=LIB_Regulatory_Region_JGI_AMD_UBA_IRNMTN_20050601 /sample_id=Regulatory_Region_JGI_AMD_UBA_IRNMTN_TRACE_SMPL_20050601 /site_id=Regulatory_Region_JGI_AMD_UBA_IRNMTN /length=1119;"14 3 CTC;16 3 AGG;25 3 GCC;26 3 GCC;26 3 GTC;32 3 GCC;33 3 TTG;8 3 CGG;"
>Regulatory_Region_JGI_AMD_UBA_IRNMTN_READ_1569694638 /accession=BGUC15640.g /library_id=LIB_Regulatory_Region_JGI_AMD_UBA_IRNMTN_20050601 /sample_id=Regulatory_Region_JGI_AMD_UBA_IRNMTN_TRACE_SMPL_20050601 /site_id=Regulatory_Region_JGI_AMD_UBA_IRNMTN /length=1009;"18 3 AGG;21 3 TGA;24 3 AGA;25 3 ATC;30 3 TCT;36 3 CCG;7 3 GGC;9 3 CTT;"
>Regulatory_Region_JGI_AMD_5WAY_IRNMTN_READ_1704651561 /accession=XYD15440.x /library_id=LIB_Regulatory_Region_JGI_AMD_5WAY_IRNMTN_20020301 /template_id=Regulatory_Region_JGI_AMD_5WAY_IRNMTN_ /sample_id=Regulatory_Region_JGI_AMD_5WAY_IRNMTN_TRACE_SMPL_20020301 /site_id=Regulatory_Region_JGI_AMD_5WAY_IRNMTN /length=1156;"10 3 TAA;11 3 TCA;13 3 CCA;15 3 CTC;15 3 TGG;20 3 TTA;26 3 TTG;28 3 AAT;29 3 …
>Regulatory_Region_JGI_AMD_UBA_IRNMTN_READ_1569817149 /accession=BGUC52407.g /library_id=LIB_Regulatory_Region_JGI_AMD_UBA_IRNMTN_20050601 /sample_id=Regulatory_Region_JGI_AMD_UBA_IRNMTN_TRACE_SMPL_20050601 /site_id=Regulatory_Region_JGI_AMD_UBA_IRNMTN /length=966;"12 3 CGG;12 4 GATC;14 3 AGG;20 3 CGG;23 3 CCG;25 3 CCG;27 3 AGG;27 3 CCT;31 3 CCT;33 3 GAG;36 3 CCG;"
>Regulatory_Region_JGI_AMD_5WAY_IRNMTN_READ_1540946175 /accession=XYG41706.b /library_id=LIB_Regulatory_Region_JGI_AMD_5WAY_IRNMTN_20020301 /template_id=Regulatory_Region_JGI_AMD_5WAY_IRNMTN_ /sample_id=Regulatory_Region_JGI_AMD_5WAY_IRNMTN_TRACE_SMPL_20020301 /site_id=Regulatory_Region_JGI_AMD_5WAY_IRNMTN /length=1170;"10 3 AGA;12 5 TAAAA;14 3 TAA;16 3 CAG;22 3 TTA;31 3 TAA;34 3 ATT;7 3 TAC;9 3 …
>Regulatory_Region_JGI_AMD_UBA_IRNMTN_READ_1569314362 /accession=BGUC69805.y /library_id=LIB_Regulatory_Region_JGI_AMD_UBA_IRNMTN_20050601 /sample_id=Regulatory_Region_JGI_AMD_UBA_IRNMTN_TRACE_SMPL_20050601 /site_id=Regulatory_Region_JGI_AMD_UBA_IRNMTN /length=1227;"10 3 TCA;13 3 CGG;13 3 TCA;15 3 CAG;19 3 ATT;23 3 CCT;24 3 CAT;29 3 AAT;30 3 TTG;31 3 AAT;33 3 ATG;34 3 ATG;36 3 AAT;36 3 CCA;6 3 CA…
>Regulatory_Region_JGI_AMD_UBA_IRNMTN_READ_1569725348 /accession=BGUC30647.x /library_id=LIB_Regulatory_Region_JGI_AMD_UBA_IRNMTN_20050601 /sample_id=Regulatory_Region_JGI_AMD_UBA_IRNMTN_TRACE_SMPL_20050601 /site_id=Regulatory_Region_JGI_AMD_UBA_IRNMTN /length=1139;"13 3 TCG;14 3 CTG;15 3 ATG;17 3 CAT;20 3 TGA;28 3 GCC;28 3 GGC;29 5 AAAGA;30 3 ATG;30 3 CAT;34 3 CAG;"
>Regulatory_Region_JGI_AMD_UBA_IRNMTN_READ_1569749124 /accession=BGUC42976.g /library_id=LIB_Regulatory_Region_JGI_AMD_UBA_IRNMTN_20050601 /sample_id=Regulatory_Region_JGI_AMD_UBA_IRNMTN_TRACE_SMPL_20050601 /site_id=Regulatory_Region_JGI_AMD_UBA_IRNMTN /length=946;"15 3 CCA;15 3 CTG;17 3 CAG;19 3 CCG;21 3 ACC;27 3 CTG;29 3 AAT;29 3 TGG;30 3 GTC;30 4 CGGA;31 3 ATT;33 3 CCT;7 3 CAA;"
>Regulatory_Region_JGI_AMD_UBA_IRNMTN_READ_1569722838 /accession=BGUC29389.x /library_id=LIB_Regulatory_Region_JGI_AMD_UBA_IRNMTN_20050601 /sample_id=Regulatory_Region_JGI_AMD_UBA_IRNMTN_TRACE_SMPL_20050601 /site_id=Regulatory_Region_JGI_AMD_UBA_IRNMTN /length=1166;"12 3 TTA;16 3 AAG;18 3 AGA;19 3 TAA;20 3 TCA;22 3 TGA;25 3 AGA;29 3 AAG;34 3 ATT;8 3 TAA;9 3 TTG;"
>Regulatory_Region_JGI_AMD_5WAY_IRNMTN_READ_1540742604 /accession=XYG67402.b /library_id=LIB_Regulatory_Region_JGI_AMD_5WAY_IRNMTN_20020301 /template_id=Regulatory_Region_JGI_AMD_5WAY_IRNMTN_ /sample_id=Regulatory_Region_JGI_AMD_5WAY_IRNMTN_TRACE_SMPL_20020301 /site_id=Regulatory_Region_JGI_AMD_5WAY_IRNMTN /length=1183;"10 3 GGT;12 3 TGT;13 4 CACC;13 4 GAGA;14 3 AGG;15 3 CGG;18 3 CCG;19 3 CAC;19 …
>Regulatory_Region_JGI_AMD_5WAY_IRNMTN_READ_1540746995 /accession=XYG68625.g /library_id=LIB_Regulatory_Region_JGI_AMD_5WAY_IRNMTN_20020301 /template_id=Regulatory_Region_JGI_AMD_5WAY_IRNMTN_ /sample_id=Regulatory_Region_JGI_AMD_5WAY_IRNMTN_TRACE_SMPL_20020301 /site_id=Regulatory_Region_JGI_AMD_5WAY_IRNMTN /length=1264;"14 3 CTC;17 3 CTG;23 3 TCA;23 3 TCT;25 3 ATG;30 3 TGA;32 3 CCA;33 3 GAG;34 3 …
>Regulatory_Region_JGI_AMD_5WAY_IRNMTN_READ_1541026319 /accession=XYG65697.b /library_id=LIB_Regulatory_Region_JGI_AMD_5WAY_IRNMTN_20020301 /template_id=Regulatory_Region_JGI_AMD_5WAY_IRNMTN_ /sample_id=Regulatory_Region_JGI_AMD_5WAY_IRNMTN_TRACE_SMPL_20020301 /site_id=Regulatory_Region_JGI_AMD_5WAY_IRNMTN /length=1220;"14 3 AGA;14 3 ATT;14 3 TTA;16 3 TCA;17 3 AGA;21 3 TTA;21 5 TATAT;22 3 AGG;24 …
>Regulatory_Region_JGI_AMD_UBA_IRNMTN_READ_1569318394 /accession=BGUC71833.y /library_id=LIB_Regulatory_Region_JGI_AMD_UBA_IRNMTN_20050601 /sample_id=Regulatory_Region_JGI_AMD_UBA_IRNMTN_TRACE_SMPL_20050601 /site_id=Regulatory_Region_JGI_AMD_UBA_IRNMTN /length=1114;"11 3 TGG;18 3 ATT;21 3 ATT;21 3 TAA;22 3 CAA;23 3 ATT;28 3 ATG;29 3 ATG;34 3 TTA;"
>Regulatory_Region_JGI_AMD_UBA_IRNMTN_READ_1569745418 /accession=BGUC40728.y /library_id=LIB_Regulatory_Region_JGI_AMD_UBA_IRNMTN_20050601 /sample_id=Regulatory_Region_JGI_AMD_UBA_IRNMTN_TRACE_SMPL_20050601 /site_id=Regulatory_Region_JGI_AMD_UBA_IRNMTN /length=1236;"12 3 AGG;12 3 CAG;13 3 CAG;14 3 CCT;15 3 TGG;16 3 ATA;21 3 TGA;22 3 CTG;23 3 TCA;25 3 CCT;28 3 AGA;30 3 GCC;31 3 GCC;9 3 CAG;9 3 CGG…
>Regulatory_Region_JGI_AMD_UBA_IRNMTN_READ_1569819729 /accession=BGUC53703.g /library_id=LIB_Regulatory_Region_JGI_AMD_UBA_IRNMTN_20050601 /sample_id=Regulatory_Region_JGI_AMD_UBA_IRNMTN_TRACE_SMPL_20050601 /site_id=Regulatory_Region_JGI_AMD_UBA_IRNMTN /length=1052;"11 3 CCT;13 3 TGG;17 3 TGG;19 3 CGG;32 3 AGG;32 3 GCC;6 3 GCC;8 3 CCG;9 3 CGG;"
>Regulatory_Region_JGI_AMD_UBA_IRNMTN_READ_1569315560 /accession=BGUC70407.y /library_id=LIB_Regulatory_Region_JGI_AMD_UBA_IRNMTN_20050601 /sample_id=Regulatory_Region_JGI_AMD_UBA_IRNMTN_TRACE_SMPL_20050601 /site_id=Regulatory_Region_JGI_AMD_UBA_IRNMTN /length=1182;"13 3 GGC;21 3 ACC;21 3 GTT;22 3 CAT;22 3 CCG;28 3 AAT;29 3 CCA;9 3 CAG;9 3 CCG;"
>Regulatory_Region_JGI_AMD_UBA_IRNMTN_READ_1569310694 /accession=BGUC67959.y /library_id=LIB_Regulatory_Region_JGI_AMD_UBA_IRNMTN_20050601 /sample_id=Regulatory_Region_JGI_AMD_UBA_IRNMTN_TRACE_SMPL_20050601 /site_id=Regulatory_Region_JGI_AMD_UBA_IRNMTN /length=1211;"10 3 AGA;16 3 TCA;17 3 CAG;19 3 CAT;23 3 TGA;7 3 TCG;"
>Regulatory_Region_JGI_AMD_5WAY_IRNMTN_READ_1541024731 /accession=XYG65453.g /library_id=LIB_Regulatory_Region_JGI_AMD_5WAY_IRNMTN_20020301 /template_id=Regulatory_Region_JGI_AMD_5WAY_IRNMTN_ /sample_id=Regulatory_Region_JGI_AMD_5WAY_IRNMTN_TRACE_SMPL_20020301 /site_id=Regulatory_Region_JGI_AMD_5WAY_IRNMTN /length=1098;"18 3 CAA;24 3 TGG;27 3 TTA;29 3 AAT;32 3 ATT;34 3 TTA;35 3 TGA;"
>Regulatory_Region_JGI_AMD_5WAY_IRNMTN_READ_1704692559 /accession=XYD29296.y /library_id=LIB_Regulatory_Region_JGI_AMD_5WAY_IRNMTN_20020301 /template_id=Regulatory_Region_JGI_AMD_5WAY_IRNMTN_ /sample_id=Regulatory_Region_JGI_AMD_5WAY_IRNMTN_TRACE_SMPL_20020301 /site_id=Regulatory_Region_JGI_AMD_5WAY_IRNMTN /length=1177;"11 3 ATG;14 3 GAT;16 3 TAA;21 3 AGA;22 3 CAT;22 3 TTA;23 3 GAT;23 3 TGA;31 3 …
>Regulatory_Region_JGI_AMD_5WAY_IRNMTN_READ_1704649114 /accession=XYD13178.y /library_id=LIB_Regulatory_Region_JGI_AMD_5WAY_IRNMTN_20020301 /template_id=Regulatory_Region_JGI_AMD_5WAY_IRNMTN_ /sample_id=Regulatory_Region_JGI_AMD_5WAY_IRNMTN_TRACE_SMPL_20020301 /site_id=Regulatory_Region_JGI_AMD_5WAY_IRNMTN /length=1207;"12 3 TTG;13 3 TGA;16 3 CTG;17 3 TAA;24 3 AAG;25 3 CAG;32 5 CATTT;34 3 ATT;34 …
>Regulatory_Region_JGI_AMD_UBA_IRNMTN_READ_1569685196 /accession=BGUC10905.b /library_id=LIB_Regulatory_Region_JGI_AMD_UBA_IRNMTN_20050601 /sample_id=Regulatory_Region_JGI_AMD_UBA_IRNMTN_TRACE_SMPL_20050601 /site_id=Regulatory_Region_JGI_AMD_UBA_IRNMTN /length=1056;"14 3 CCT;15 3 ATA;17 3 TGG;21 3 ATT;23 3 ATG;23 3 GAT;23 3 TTA;25 3 AGA;25 3 ATG;27 3 AAG;30 3 GTT;32 3 GGG;35 3 AAT;7 3 AAT;7 3 TCG…
>Regulatory_Region_JGI_AMD_5WAY_IRNMTN_READ_1541007479 /accession=XYG49449.g /library_id=LIB_Regulatory_Region_JGI_AMD_5WAY_IRNMTN_20020301 /template_id=Regulatory_Region_JGI_AMD_5WAY_IRNMTN_ /sample_id=Regulatory_Region_JGI_AMD_5WAY_IRNMTN_TRACE_SMPL_20020301 /site_id=Regulatory_Region_JGI_AMD_5WAY_IRNMTN /length=1156;"17 3 AGA;25 3 AGA;27 3 CTG;29 3 CTG;32 3 CAG;35 3 AGG;35 3 TGG;36 3 AAT;6 3 A…
>Regulatory_Region_JGI_AMD_UBA_IRNMTN_READ_1569868722 /accession=BGUC63226.b /library_id=LIB_Regulatory_Region_JGI_AMD_UBA_IRNMTN_20050601 /sample_id=Regulatory_Region_JGI_AMD_UBA_IRNMTN_TRACE_SMPL_20050601 /site_id=Regulatory_Region_JGI_AMD_UBA_IRNMTN /length=1011;"11 3 CAT;11 3 CGG;12 3 CGG;24 3 AGG;30 4 CGGA;8 3 CGG;"
>Regulatory_Region_JGI_AMD_UBA_IRNMTN_READ_1569730627 /accession=BGUC33290.b /library_id=LIB_Regulatory_Region_JGI_AMD_UBA_IRNMTN_20050601 /sample_id=Regulatory_Region_JGI_AMD_UBA_IRNMTN_TRACE_SMPL_20050601 /site_id=Regulatory_Region_JGI_AMD_UBA_IRNMTN /length=975;"10 3 CCT;10 3 TTA;14 3 GAT;15 3 AGG;17 3 TCA;18 3 CCT;18 3 CTG;20 3 CCA;27 3 CCT;28 3 AAG;28 3 ATG;35 3 CAG;7 3 CTC;7 3 GCC;9 3 AGG;"
>Regulatory_Region_JGI_AMD_5WAY_IRNMTN_READ_1540953347 /accession=XYG40046.g /library_id=LIB_Regulatory_Region_JGI_AMD_5WAY_IRNMTN_20020301 /template_id=Regulatory_Region_JGI_AMD_5WAY_IRNMTN_ /sample_id=Regulatory_Region_JGI_AMD_5WAY_IRNMTN_TRACE_SMPL_20020301 /site_id=Regulatory_Region_JGI_AMD_5WAY_IRNMTN /length=1136;"11 3 ATG;12 3 CAT;17 3 TAA;21 3 CTT;30 3 AAT;32 3 ATT;32 3 CGA;34 3 AAT;34 3 …
>Regulatory_Region_JGI_AMD_5WAY_IRNMTN_READ_1540742643 /accession=XYG67441.b /library_id=LIB_Regulatory_Region_JGI_AMD_5WAY_IRNMTN_20020301 /template_id=Regulatory_Region_JGI_AMD_5WAY_IRNMTN_ /sample_id=Regulatory_Region_JGI_AMD_5WAY_IRNMTN_TRACE_SMPL_20020301 /site_id=Regulatory_Region_JGI_AMD_5WAY_IRNMTN /length=1152;"11 3 ATT;14 3 ATT;16 3 AAG;17 3 ATT;19 3 CAA;21 3 CAT;22 3 TCT;24 3 AAG;29 3 …
>Regulatory_Region_JGI_AMD_UBA_IRNMTN_READ_1569682642 /accession=BGUC9296.b1 /library_id=LIB_Regulatory_Region_JGI_AMD_UBA_IRNMTN_20050601 /sample_id=Regulatory_Region_JGI_AMD_UBA_IRNMTN_TRACE_SMPL_20050601 /site_id=Regulatory_Region_JGI_AMD_UBA_IRNMTN /length=978;"18 3 CTG;19 3 TCA;23 3 ATT;24 3 ATT;32 3 TAA;36 3 TGG;6 3 AAT;"
>Regulatory_Region_JGI_AMD_5WAY_IRNMTN_READ_1704695352 /accession=XYD31551.y /library_id=LIB_Regulatory_Region_JGI_AMD_5WAY_IRNMTN_20020301 /template_id=Regulatory_Region_JGI_AMD_5WAY_IRNMTN_ /sample_id=Regulatory_Region_JGI_AMD_5WAY_IRNMTN_TRACE_SMPL_20020301 /site_id=Regulatory_Region_JGI_AMD_5WAY_IRNMTN /length=1065;"11 3 TCA;12 3 CAG;19 4 ATCC;21 3 TCA;22 3 TGA;24 3 CAG;25 3 ATT;32 3 CTG;32 4…
>Regulatory_Region_JGI_AMD_5WAY_IRNMTN_READ_1541007700 /accession=XYG51206.b /library_id=LIB_Regulatory_Region_JGI_AMD_5WAY_IRNMTN_20020301 /template_id=Regulatory_Region_JGI_AMD_5WAY_IRNMTN_ /sample_id=Regulatory_Region_JGI_AMD_5WAY_IRNMTN_TRACE_SMPL_20020301 /site_id=Regulatory_Region_JGI_AMD_5WAY_IRNMTN /length=1284;"11 3 AGG;13 4 GAGA;14 3 ATT;14 3 GAT;14 3 GCC;21 3 GTT;22 3 TGA;25 3 CTG;28 3…
>Regulatory_Region_JGI_AMD_5WAY_IRNMTN_READ_1704648692 /accession=XYD13123.x /library_id=LIB_Regulatory_Region_JGI_AMD_5WAY_IRNMTN_20020301 /template_id=Regulatory_Region_JGI_AMD_5WAY_IRNMTN_ /sample_id=Regulatory_Region_JGI_AMD_5WAY_IRNMTN_TRACE_SMPL_20020301 /site_id=Regulatory_Region_JGI_AMD_5WAY_IRNMTN /length=1129;"13 3 CCA;18 3 AGG;28 3 ATG;31 3 CTG;31 3 GTT;8 3 GAT;9 3 TAT;"
>Regulatory_Region_JGI_AMD_UBA_IRNMTN_READ_1569871535 /accession=BGUC65027.y /library_id=LIB_Regulatory_Region_JGI_AMD_UBA_IRNMTN_20050601 /sample_id=Regulatory_Region_JGI_AMD_UBA_IRNMTN_TRACE_SMPL_20050601 /site_id=Regulatory_Region_JGI_AMD_UBA_IRNMTN /length=1147;"12 3 TCT;14 3 TCT;15 3 ATA;16 4 TCAA;17 3 ATT;20 3 AGA;20 3 TAA;21 3 TAA;26 5 AAAAG;28 3 TTG;29 3 GCA;7 3 AAT;"
>Regulatory_Region_JGI_AMD_5WAY_IRNMTN_READ_1540745009 /accession=XYG68751.g /library_id=LIB_Regulatory_Region_JGI_AMD_5WAY_IRNMTN_20020301 /template_id=Regulatory_Region_JGI_AMD_5WAY_IRNMTN_ /sample_id=Regulatory_Region_JGI_AMD_5WAY_IRNMTN_TRACE_SMPL_20020301 /site_id=Regulatory_Region_JGI_AMD_5WAY_IRNMTN /length=1068;"10 3 CAA;11 3 CTG;21 3 CTC;22 3 GTT;23 3 CAG;27 3 AAG;31 3 CCT;32 3 AAG;7 3 G…
>Regulatory_Region_JGI_AMD_UBA_IRNMTN_READ_1569744597 /accession=BGUC40314.x /library_id=LIB_Regulatory_Region_JGI_AMD_UBA_IRNMTN_20050601 /sample_id=Regulatory_Region_JGI_AMD_UBA_IRNMTN_TRACE_SMPL_20050601 /site_id=Regulatory_Region_JGI_AMD_UBA_IRNMTN /length=1240;"13 3 CGG;23 3 CTG;23 3 GCC;29 3 GCC;31 3 TCG;6 3 ATC;9 3 TCA;"
>Regulatory_Region_JGI_AMD_5WAY_IRNMTN_READ_1541016753 /accession=XYG54115.b /library_id=LIB_Regulatory_Region_JGI_AMD_5WAY_IRNMTN_20020301 /template_id=Regulatory_Region_JGI_AMD_5WAY_IRNMTN_ /sample_id=Regulatory_Region_JGI_AMD_5WAY_IRNMTN_TRACE_SMPL_20020301 /site_id=Regulatory_Region_JGI_AMD_5WAY_IRNMTN /length=1126;"16 3 CAG;19 3 ATT;28 3 TCG;"
>Regulatory_Region_JGI_AMD_UBA_IRNMTN_READ_1569713871 /accession=BGUC24889.x /library_id=LIB_Regulatory_Region_JGI_AMD_UBA_IRNMTN_20050601 /sample_id=Regulatory_Region_JGI_AMD_UBA_IRNMTN_TRACE_SMPL_20050601 /site_id=Regulatory_Region_JGI_AMD_UBA_IRNMTN /length=942;"12 3 AGA;14 3 ACG;14 3 AGA;17 3 AGA;20 3 TCA;25 3 CAA;27 3 CCT;33 3 TCT;6 3 CGA;7 3 TCG;8 4 TTCC;"
>Regulatory_Region_JGI_AMD_UBA_IRNMTN_READ_1569824376 /accession=BGUC56032.y /library_id=LIB_Regulatory_Region_JGI_AMD_UBA_IRNMTN_20050601 /sample_id=Regulatory_Region_JGI_AMD_UBA_IRNMTN_TRACE_SMPL_20050601 /site_id=Regulatory_Region_JGI_AMD_UBA_IRNMTN /length=1138;"12 3 CCT;13 3 GGC;14 5 CTTAA;15 3 ATC;15 3 TTA;16 3 TGA;21 3 CAT;24 3 ATT;25 3 AAT;30 3 CAG;31 3 TTA;34 3 ATT;7 3 AAT;9 3 TTG;"
>Regulatory_Region_JGI_AMD_5WAY_IRNMTN_READ_1704653148 /accession=XYD16142.y /library_id=LIB_Regulatory_Region_JGI_AMD_5WAY_IRNMTN_20020301 /template_id=Regulatory_Region_JGI_AMD_5WAY_IRNMTN_ /sample_id=Regulatory_Region_JGI_AMD_5WAY_IRNMTN_TRACE_SMPL_20020301 /site_id=Regulatory_Region_JGI_AMD_5WAY_IRNMTN /length=1170;"11 3 ATG;13 3 TGG;20 3 CGG;23 3 CCT;26 3 AAT;28 3 TTG;30 3 GTC;8 3 CTC;"
>Regulatory_Region_JGI_AMD_UBA_IRNMTN_READ_1569817726 /accession=BGUC52698.b /library_id=LIB_Regulatory_Region_JGI_AMD_UBA_IRNMTN_20050601 /sample_id=Regulatory_Region_JGI_AMD_UBA_IRNMTN_TRACE_SMPL_20050601 /site_id=Regulatory_Region_JGI_AMD_UBA_IRNMTN /length=940;"23 3 CAG;28 3 ATT;30 3 CTC;30 3 GCC;7 3 GGC;"
>Regulatory_Region_JGI_AMD_5WAY_IRNMTN_READ_1540917249 /accession=XYG28620.g /library_id=LIB_Regulatory_Region_JGI_AMD_5WAY_IRNMTN_20020301 /template_id=Regulatory_Region_JGI_AMD_5WAY_IRNMTN_ /sample_id=Regulatory_Region_JGI_AMD_5WAY_IRNMTN_TRACE_SMPL_20020301 /site_id=Regulatory_Region_JGI_AMD_5WAY_IRNMTN /length=843;"10 3 CCT;14 3 AGA;14 3 ATA;17 3 AGA;20 3 TGA;21 3 AGA;21 3 CTT;24 3 ATT;25 3 A…
>Regulatory_Region_JGI_AMD_UBA_IRNMTN_READ_1569719050 /accession=BGUC27490.b /library_id=LIB_Regulatory_Region_JGI_AMD_UBA_IRNMTN_20050601 /sample_id=Regulatory_Region_JGI_AMD_UBA_IRNMTN_TRACE_SMPL_20050601 /site_id=Regulatory_Region_JGI_AMD_UBA_IRNMTN /length=1005;"20 3 CGG;20 3 TGA;23 3 TTA;25 3 AGA;29 3 AAG;29 3 CCT;30 3 AAT;33 3 CAG;"
>Regulatory_Region_JGI_AMD_UBA_IRNMTN_READ_1569310007 /accession=BGUC67615.x /library_id=LIB_Regulatory_Region_JGI_AMD_UBA_IRNMTN_20050601 /sample_id=Regulatory_Region_JGI_AMD_UBA_IRNMTN_TRACE_SMPL_20050601 /site_id=Regulatory_Region_JGI_AMD_UBA_IRNMTN /length=936;"10 3 GGT;11 3 CTG;13 3 TCG;13 5 CTGCA;15 5 GCAGC;18 3 CAA;31 3 AAG;33 3 CCA;6 3 TCT;9 3 CTT;"
>Regulatory_Region_JGI_AMD_5WAY_IRNMTN_READ_1704646975 /accession=XYD17760.y /library_id=LIB_Regulatory_Region_JGI_AMD_5WAY_IRNMTN_20020301 /template_id=Regulatory_Region_JGI_AMD_5WAY_IRNMTN_ /sample_id=Regulatory_Region_JGI_AMD_5WAY_IRNMTN_TRACE_SMPL_20020301 /site_id=Regulatory_Region_JGI_AMD_5WAY_IRNMTN /length=1120;"14 3 CTG;21 3 TTA;28 3 AAT;30 3 CCA;36 3 ATC;6 3 AAT;7 3 ATT;"
>Regulatory_Region_JGI_AMD_5WAY_IRNMTN_READ_1540953583 /accession=XYG43834.g /library_id=LIB_Regulatory_Region_JGI_AMD_5WAY_IRNMTN_20020301 /template_id=Regulatory_Region_JGI_AMD_5WAY_IRNMTN_ /sample_id=Regulatory_Region_JGI_AMD_5WAY_IRNMTN_TRACE_SMPL_20020301 /site_id=Regulatory_Region_JGI_AMD_5WAY_IRNMTN /length=1162;"13 3 TCG;15 3 TCA;18 3 ATT;19 3 ATT;22 3 AGG;31 3 ATT;36 3 ATC;9 3 CCT;"
>Regulatory_Region_JGI_AMD_UBA_IRNMTN_READ_1569725722 /accession=BGUC30834.x /library_id=LIB_Regulatory_Region_JGI_AMD_UBA_IRNMTN_20050601 /sample_id=Regulatory_Region_JGI_AMD_UBA_IRNMTN_TRACE_SMPL_20050601 /site_id=Regulatory_Region_JGI_AMD_UBA_IRNMTN /length=1178;"10 3 ATG;14 3 TTA;18 3 CAA;20 3 CCA;23 3 TGA;9 3 CAG;9 3 TTG;"
>Regulatory_Region_JGI_AMD_5WAY_IRNMTN_READ_1704693272 /accession=XYD30019.x /library_id=LIB_Regulatory_Region_JGI_AMD_5WAY_IRNMTN_20020301 /template_id=Regulatory_Region_JGI_AMD_5WAY_IRNMTN_ /sample_id=Regulatory_Region_JGI_AMD_5WAY_IRNMTN_TRACE_SMPL_20020301 /site_id=Regulatory_Region_JGI_AMD_5WAY_IRNMTN /length=1042;"11 3 CCG;15 3 CGG;18 3 GTC;21 3 TCA;21 3 TGA;"
>Regulatory_Region_JGI_AMD_UBA_IRNMTN_READ_1569812618 /accession=BGUC49749.g /library_id=LIB_Regulatory_Region_JGI_AMD_UBA_IRNMTN_20050601 /sample_id=Regulatory_Region_JGI_AMD_UBA_IRNMTN_TRACE_SMPL_20050601 /site_id=Regulatory_Region_JGI_AMD_UBA_IRNMTN /length=1049;"10 3 CCT;12 3 CAT;15 3 AGG;24 3 CAT;32 3 CGA;36 3 TGG;7 3 GAC;"
>Regulatory_Region_JGI_AMD_5WAY_IRNMTN_READ_1541029962 /accession=XYG63484.b /library_id=LIB_Regulatory_Region_JGI_AMD_5WAY_IRNMTN_20020301 /template_id=Regulatory_Region_JGI_AMD_5WAY_IRNMTN_ /sample_id=Regulatory_Region_JGI_AMD_5WAY_IRNMTN_TRACE_SMPL_20020301 /site_id=Regulatory_Region_JGI_AMD_5WAY_IRNMTN /length=1180;"11 3 ATG;11 3 TCA;16 3 TTA;18 3 TAT;19 3 TCT;21 3 TTG;22 3 TTA;26 3 AAT;26 3 …
>Regulatory_Region_JGI_AMD_5WAY_IRNMTN_READ_1704653212 /accession=XYD16233.y /library_id=LIB_Regulatory_Region_JGI_AMD_5WAY_IRNMTN_20020301 /template_id=Regulatory_Region_JGI_AMD_5WAY_IRNMTN_ /sample_id=Regulatory_Region_JGI_AMD_5WAY_IRNMTN_TRACE_SMPL_20020301 /site_id=Regulatory_Region_JGI_AMD_5WAY_IRNMTN /length=1126;"18 3 CCG;25 3 GCC;26 3 GCC;28 3 CAG;29 3 AAG;32 3 AAG;33 3 AGG;35 5 ACAAA;9 3…
>Regulatory_Region_JGI_AMD_UBA_IRNMTN_READ_1569715991 /accession=BGUC25952.b /library_id=LIB_Regulatory_Region_JGI_AMD_UBA_IRNMTN_20050601 /sample_id=Regulatory_Region_JGI_AMD_UBA_IRNMTN_TRACE_SMPL_20050601 /site_id=Regulatory_Region_JGI_AMD_UBA_IRNMTN /length=1002;"12 3 CAG;15 3 CAG;23 3 AGA;24 3 AAG;25 3 AGA;27 3 CTC;32 3 CGA;34 3 AAT;36 3 TCT;6 3 CGG;"
>Regulatory_Region_JGI_AMD_5WAY_IRNMTN_READ_1540748185 /accession=XYG70199.b /library_id=LIB_Regulatory_Region_JGI_AMD_5WAY_IRNMTN_20020301 /template_id=Regulatory_Region_JGI_AMD_5WAY_IRNMTN_ /sample_id=Regulatory_Region_JGI_AMD_5WAY_IRNMTN_TRACE_SMPL_20020301 /site_id=Regulatory_Region_JGI_AMD_5WAY_IRNMTN /length=1133;"10 3 CAA;14 3 GAT;16 3 TTA;19 3 ATT;22 3 AGG;24 3 TGG;28 3 AAT;29 3 GCA;31 3 …
>Regulatory_Region_JGI_AMD_UBA_IRNMTN_READ_1569745187 /accession=BGUC40613.x /library_id=LIB_Regulatory_Region_JGI_AMD_UBA_IRNMTN_20050601 /sample_id=Regulatory_Region_JGI_AMD_UBA_IRNMTN_TRACE_SMPL_20050601 /site_id=Regulatory_Region_JGI_AMD_UBA_IRNMTN /length=1184;"14 3 CGG;19 3 AGA;19 3 ATT;25 3 ATG;25 3 CAA;26 3 AAT;30 3 GCC;30 3 GTC;6 3 TCT;7 3 ATT;9 4 GTCC;"
>Regulatory_Region_JGI_AMD_5WAY_IRNMTN_READ_1704690526 /accession=XYD30866.x /library_id=LIB_Regulatory_Region_JGI_AMD_5WAY_IRNMTN_20020301 /template_id=Regulatory_Region_JGI_AMD_5WAY_IRNMTN_ /sample_id=Regulatory_Region_JGI_AMD_5WAY_IRNMTN_TRACE_SMPL_20020301 /site_id=Regulatory_Region_JGI_AMD_5WAY_IRNMTN /length=1108;"11 3 TGG;13 3 TTA;17 3 CTG;20 3 TTA;21 3 TAA;23 3 GTT;25 3 ATT;28 3 TAA;29 3 …
[truncated: 5,941 more rows]
