# Supplementary material for: Adaptation to environmental factors shapes the organization of regulatory regions in microbial communities
Source: BMC Genomics. 2014 Oct 8;15(1):877. doi: 10.1186/1471-2164-15-877 (PMC4287501; doi:10.1186/1471-2164-15-877)
Supplement: Supplementary file 10 — Additional file 10: A list (CSV MS-DOS format) of overrepresented TFBSs per promoter found in Acid Mine, Waseca Soils and Whale falls, respectively. The abbreviated nomenclature used for the binding sites is the following: N, W, Sequence, where N is the number of variable nucleotides. W is the number of nucleotides defining the inverted repeat. Sequence is the actual sequence of the site. Example: 10 3 ATC, corresponds to: ATCNNNNNNNNNNGAT. (CSV 873 KB) [file 12864_2014_6783_MOESM10_ESM.csv]

>Regulatory_Region_WASECA_FRM_SOIL_READ_1557447048 /accession=XZS94898.b1 /library_id=Regulatory_Region_WASECA_FRM_SOIL_LIB_20010901 /sample_id=Regulatory_Region_WASECA_FRM_SOIL_SMPL_20010901 /sample_name=FARM_SOIL /number_of_sites=1 /site_id_1=Regulatory_Region_WASECA_FRM_SOIL_SITE_20010901 /length=1387;"11 3 CTG;14 3 CAG;14 3 CTG;17 3 CTG;29 3 GCC;29 3 GGC;30 3 GCC;32 3 GCC;34 3 CTG;36 3 CCG;6 …
>Regulatory_Region_WASECA_FRM_SOIL_READ_1557408463 /accession=XZS61250.g1 /library_id=Regulatory_Region_WASECA_FRM_SOIL_LIB_20010901 /sample_id=Regulatory_Region_WASECA_FRM_SOIL_SMPL_20010901 /sample_name=FARM_SOIL /number_of_sites=1 /site_id_1=Regulatory_Region_WASECA_FRM_SOIL_SITE_20010901 /length=1252;"16 3 ATA;22 3 AAT;22 3 TGG;23 3 CTG;24 3 CAG;25 3 ATC;32 3 ATT;32 3 GGG;33 3 ATT;"
>Regulatory_Region_WASECA_FRM_SOIL_READ_1557360950 /accession=XZS33662.y1 /library_id=Regulatory_Region_WASECA_FRM_SOIL_LIB_20010901 /sample_id=Regulatory_Region_WASECA_FRM_SOIL_SMPL_20010901 /sample_name=FARM_SOIL /number_of_sites=1 /site_id_1=Regulatory_Region_WASECA_FRM_SOIL_SITE_20010901 /length=1183;"12 5 CCACC;13 3 TCG;19 3 AAG;19 5 GGTAC;23 4 CGGG;24 3 AGG;24 4 TGGG;25 4 CCCA;27 3 TTG;30 3…
>Regulatory_Region_WASECA_FRM_SOIL_READ_1557370599 /accession=XZS38080.b1 /library_id=Regulatory_Region_WASECA_FRM_SOIL_LIB_20010901 /sample_id=Regulatory_Region_WASECA_FRM_SOIL_SMPL_20010901 /sample_name=FARM_SOIL /number_of_sites=1 /site_id_1=Regulatory_Region_WASECA_FRM_SOIL_SITE_20010901 /length=1347;"10 3 AGA;13 3 TCG;16 3 TGA;17 3 CAG;17 3 TCA;20 3 CCG;23 3 CCG;23 3 TCA;28 3 TCA;31 3 AAT;36…
>Regulatory_Region_WASECA_FRM_SOIL_READ_1557370323 /accession=XZS34679.g1 /library_id=Regulatory_Region_WASECA_FRM_SOIL_LIB_20010901 /sample_id=Regulatory_Region_WASECA_FRM_SOIL_SMPL_20010901 /sample_name=FARM_SOIL /number_of_sites=1 /site_id_1=Regulatory_Region_WASECA_FRM_SOIL_SITE_20010901 /length=1246;"10 3 CCG;14 3 CTT;19 3 CAA;20 3 CCG;23 3 AAC;23 3 GCC;25 3 CAA;30 3 GTT;31 4 TTGG;32 3 GCC;3…
>Regulatory_Region_WASECA_FRM_SOIL_READ_1557463570 /accession=XZS115870.b1 /library_id=Regulatory_Region_WASECA_FRM_SOIL_LIB_20010901 /sample_id=Regulatory_Region_WASECA_FRM_SOIL_SMPL_20010901 /sample_name=FARM_SOIL /number_of_sites=1 /site_id_1=Regulatory_Region_WASECA_FRM_SOIL_SITE_20010901 /length=1217;"13 3 TGG;18 3 ATT;28 3 ATT;36 3 ATT;36 3 TTG;7 3 AAT;"
>Regulatory_Region_WASECA_FRM_SOIL_READ_1557437702 /accession=XZS84032.g1 /library_id=Regulatory_Region_WASECA_FRM_SOIL_LIB_20010901 /sample_id=Regulatory_Region_WASECA_FRM_SOIL_SMPL_20010901 /sample_name=FARM_SOIL /number_of_sites=1 /site_id_1=Regulatory_Region_WASECA_FRM_SOIL_SITE_20010901 /length=1129;"15 3 ATC;23 3 AGG;28 3 AAG;28 3 TAA;29 3 TTA;30 3 GTT;34 3 AAT;35 3 AGG;7 3 CTC;"
>Regulatory_Region_WASECA_FRM_SOIL_READ_1557421892 /accession=XZS74482.b1 /library_id=Regulatory_Region_WASECA_FRM_SOIL_LIB_20010901 /sample_id=Regulatory_Region_WASECA_FRM_SOIL_SMPL_20010901 /sample_name=FARM_SOIL /number_of_sites=1 /site_id_1=Regulatory_Region_WASECA_FRM_SOIL_SITE_20010901 /length=1320;"11 3 CAA;13 3 CGG;16 3 AAG;18 3 GAT;18 3 TTG;22 3 CCT;23 3 GAT;25 3 GCC;26 3 TTA;31 3 AGG;32…
>Regulatory_Region_WASECA_FRM_SOIL_READ_1557454771 /accession=XZS98277.g /library_id=Regulatory_Region_WASECA_FRM_SOIL_LIB_20010901 /sample_id=Regulatory_Region_WASECA_FRM_SOIL_SMPL_20010901 /sample_name=FARM_SOIL /number_of_sites=1 /site_id_1=Regulatory_Region_WASECA_FRM_SOIL_SITE_20010901 /length=1392;"24 3 AGA;26 3 TTA;27 3 CAA;7 3 ATT;9 4 TTCC;"
>Regulatory_Region_WASECA_FRM_SOIL_READ_1557411883 /accession=XZS60177.g1 /library_id=Regulatory_Region_WASECA_FRM_SOIL_LIB_20010901 /sample_id=Regulatory_Region_WASECA_FRM_SOIL_SMPL_20010901 /sample_name=FARM_SOIL /number_of_sites=1 /site_id_1=Regulatory_Region_WASECA_FRM_SOIL_SITE_20010901 /length=1313;"11 3 CAA;11 3 CAT;17 3 CAA;17 3 CTG;19 3 CCG;21 3 AAC;21 3 GTT;26 3 GTT;36 3 GCC;"
>Regulatory_Region_WASECA_FRM_SOIL_READ_1557458194 /accession=XZS99074.b1 /library_id=Regulatory_Region_WASECA_FRM_SOIL_LIB_20010901 /sample_id=Regulatory_Region_WASECA_FRM_SOIL_SMPL_20010901 /sample_name=FARM_SOIL /number_of_sites=1 /site_id_1=Regulatory_Region_WASECA_FRM_SOIL_SITE_20010901 /length=1322;"14 3 GCC;21 3 CCG;21 3 CTC;30 3 GTT;32 3 TGG;7 3 AAT;9 3 CCG;"
>Regulatory_Region_WASECA_FRM_SOIL_READ_1557328939 /accession=XZS21467.g2 /library_id=Regulatory_Region_WASECA_FRM_SOIL_LIB_20010901 /sample_id=Regulatory_Region_WASECA_FRM_SOIL_SMPL_20010901 /sample_name=FARM_SOIL /number_of_sites=1 /site_id_1=Regulatory_Region_WASECA_FRM_SOIL_SITE_20010901 /length=1049;"19 3 ATG;27 3 AGG;32 3 GGC;35 3 TGA;"
>Regulatory_Region_WASECA_FRM_SOIL_READ_1557438748 /accession=XZS82409.g /library_id=Regulatory_Region_WASECA_FRM_SOIL_LIB_20010901 /sample_id=Regulatory_Region_WASECA_FRM_SOIL_SMPL_20010901 /sample_name=FARM_SOIL /number_of_sites=1 /site_id_1=Regulatory_Region_WASECA_FRM_SOIL_SITE_20010901 /length=1378;"17 3 TGG;18 3 TCT;24 3 TCT;28 3 CAA;28 3 TCT;31 3 AAC;32 3 CCA;35 3 GTT;7 3 GCC;9 3 CCT;"
>Regulatory_Region_WASECA_FRM_SOIL_READ_1557463505 /accession=XZS115746.b1 /library_id=Regulatory_Region_WASECA_FRM_SOIL_LIB_20010901 /sample_id=Regulatory_Region_WASECA_FRM_SOIL_SMPL_20010901 /sample_name=FARM_SOIL /number_of_sites=1 /site_id_1=Regulatory_Region_WASECA_FRM_SOIL_SITE_20010901 /length=1270;"19 3 CAC;21 3 TTG;25 3 CTG;33 4 CAGA;6 3 CGG;7 3 CCA;9 3 CAG;"
>Regulatory_Region_WASECA_FRM_SOIL_READ_1557414821 /accession=XZS59466.g1 /library_id=Regulatory_Region_WASECA_FRM_SOIL_LIB_20010901 /sample_id=Regulatory_Region_WASECA_FRM_SOIL_SMPL_20010901 /sample_name=FARM_SOIL /number_of_sites=1 /site_id_1=Regulatory_Region_WASECA_FRM_SOIL_SITE_20010901 /length=1164;"18 3 GAT;21 3 CTC;22 3 TGG;24 3 CTG;29 3 ATG;"
>Regulatory_Region_WASECA_FRM_SOIL_READ_1557428065 /accession=XZS71391.g1 /library_id=Regulatory_Region_WASECA_FRM_SOIL_LIB_20010901 /sample_id=Regulatory_Region_WASECA_FRM_SOIL_SMPL_20010901 /sample_name=FARM_SOIL /number_of_sites=1 /site_id_1=Regulatory_Region_WASECA_FRM_SOIL_SITE_20010901 /length=1314;"10 3 CAA;11 3 AGA;15 3 CCA;16 3 CAG;19 3 AAG;19 3 CAC;26 3 GTC;30 3 AAG;36 3 ATC;6 3 TCT;8 4…
>Regulatory_Region_WASECA_FRM_SOIL_READ_1557369191 /accession=XZS37472.g1 /library_id=Regulatory_Region_WASECA_FRM_SOIL_LIB_20010901 /sample_id=Regulatory_Region_WASECA_FRM_SOIL_SMPL_20010901 /sample_name=FARM_SOIL /number_of_sites=1 /site_id_1=Regulatory_Region_WASECA_FRM_SOIL_SITE_20010901 /length=1256;"11 3 CAA;14 3 CTT;15 3 TGA;16 3 ATG;30 3 GCC;32 3 TTG;33 3 TGG;36 3 CCG;36 3 TTG;"
>Regulatory_Region_WASECA_FRM_SOIL_READ_1557327703 /accession=XZS22733.g2 /library_id=Regulatory_Region_WASECA_FRM_SOIL_LIB_20010901 /sample_id=Regulatory_Region_WASECA_FRM_SOIL_SMPL_20010901 /sample_name=FARM_SOIL /number_of_sites=1 /site_id_1=Regulatory_Region_WASECA_FRM_SOIL_SITE_20010901 /length=989;"16 3 AGG;17 3 CTG;23 3 CTG;23 3 TCT;27 3 CAG;"
>Regulatory_Region_WASECA_FRM_SOIL_READ_1557427643 /accession=XZS71253.g1 /library_id=Regulatory_Region_WASECA_FRM_SOIL_LIB_20010901 /sample_id=Regulatory_Region_WASECA_FRM_SOIL_SMPL_20010901 /sample_name=FARM_SOIL /number_of_sites=1 /site_id_1=Regulatory_Region_WASECA_FRM_SOIL_SITE_20010901 /length=1346;"15 3 TGG;27 3 AAG;"
>Regulatory_Region_WASECA_FRM_SOIL_READ_1557427636 /accession=XZS71244.g1 /library_id=Regulatory_Region_WASECA_FRM_SOIL_LIB_20010901 /sample_id=Regulatory_Region_WASECA_FRM_SOIL_SMPL_20010901 /sample_name=FARM_SOIL /number_of_sites=1 /site_id_1=Regulatory_Region_WASECA_FRM_SOIL_SITE_20010901 /length=1313;"11 3 AGA;14 3 CGG;15 3 ATC;19 3 AAG;19 3 ATT;36 3 CCA;36 3 CCG;6 3 CGG;6 3 TCT;8 4 GCGG;8 4 …
>Regulatory_Region_WASECA_FRM_SOIL_READ_1557421982 /accession=XZS67335.x1 /library_id=Regulatory_Region_WASECA_FRM_SOIL_LIB_20010901 /sample_id=Regulatory_Region_WASECA_FRM_SOIL_SMPL_20010901 /sample_name=FARM_SOIL /number_of_sites=1 /site_id_1=Regulatory_Region_WASECA_FRM_SOIL_SITE_20010901 /length=1218;"15 3 TGA;25 3 TTA;28 3 CAG;31 3 AAT;32 3 CAG;36 3 ATC;7 3 CCG;"
>Regulatory_Region_WASECA_FRM_SOIL_READ_1557411737 /accession=XZS59876.b1 /library_id=Regulatory_Region_WASECA_FRM_SOIL_LIB_20010901 /sample_id=Regulatory_Region_WASECA_FRM_SOIL_SMPL_20010901 /sample_name=FARM_SOIL /number_of_sites=1 /site_id_1=Regulatory_Region_WASECA_FRM_SOIL_SITE_20010901 /length=1326;"10 4 GGCC;13 3 CGG;13 3 GGC;15 3 TGG;19 3 CGG;20 3 CGG;21 3 TGG;33 3 GAG;34 3 ATC;7 3 CTC;"
>Regulatory_Region_WASECA_FRM_SOIL_READ_1557390182 /accession=XZS52395.y1 /library_id=Regulatory_Region_WASECA_FRM_SOIL_LIB_20010901 /sample_id=Regulatory_Region_WASECA_FRM_SOIL_SMPL_20010901 /sample_name=FARM_SOIL /number_of_sites=1 /site_id_1=Regulatory_Region_WASECA_FRM_SOIL_SITE_20010901 /length=1045;"16 3 TAA;17 3 CTG;17 3 TGG;20 3 TTG;21 3 ATT;21 4 TTTG;25 3 GGC;28 3 CAA;33 3 TTG;"
>Regulatory_Region_WASECA_FRM_SOIL_READ_1557435553 /accession=XZS78701.b1 /library_id=Regulatory_Region_WASECA_FRM_SOIL_LIB_20010901 /sample_id=Regulatory_Region_WASECA_FRM_SOIL_SMPL_20010901 /sample_name=FARM_SOIL /number_of_sites=1 /site_id_1=Regulatory_Region_WASECA_FRM_SOIL_SITE_20010901 /length=1289;"14 3 ACG;14 3 TAA;14 3 TCA;19 3 TCA;22 3 CAA;29 3 ATG;30 3 AGG;33 3 CCT;35 3 AAT;36 3 CAA;9 …
>Regulatory_Region_WASECA_FRM_SOIL_READ_1557393489 /accession=XZS49831.b1 /library_id=Regulatory_Region_WASECA_FRM_SOIL_LIB_20010901 /sample_id=Regulatory_Region_WASECA_FRM_SOIL_SMPL_20010901 /sample_name=FARM_SOIL /number_of_sites=1 /site_id_1=Regulatory_Region_WASECA_FRM_SOIL_SITE_20010901 /length=1209;"20 3 CAG;21 3 CCG;22 3 TGG;25 3 GGC;6 3 CGG;6 3 GCC;9 3 TCA;"
>Regulatory_Region_WASECA_FRM_SOIL_READ_1557389741 /accession=XZS50270.y1 /library_id=Regulatory_Region_WASECA_FRM_SOIL_LIB_20010901 /sample_id=Regulatory_Region_WASECA_FRM_SOIL_SMPL_20010901 /sample_name=FARM_SOIL /number_of_sites=1 /site_id_1=Regulatory_Region_WASECA_FRM_SOIL_SITE_20010901 /length=1146;"10 3 CCG;13 3 TGG;15 3 TGG;19 3 TCT;23 3 TCA;30 3 GCC;30 3 TTG;35 3 ACG;36 3 CTG;6 3 CGA;"
>Regulatory_Region_WASECA_FRM_SOIL_READ_1557337235 /accession=XZS25108.y1 /library_id=Regulatory_Region_WASECA_FRM_SOIL_LIB_20010901 /sample_id=Regulatory_Region_WASECA_FRM_SOIL_SMPL_20010901 /sample_name=FARM_SOIL /number_of_sites=1 /site_id_1=Regulatory_Region_WASECA_FRM_SOIL_SITE_20010901 /length=1186;"10 3 GAT;11 3 TCA;12 3 AGG;14 3 CAG;20 3 TAA;22 3 TGG;24 3 CCA;24 3 TTA;27 3 ATT;29 3 TGG;30…
>Regulatory_Region_WASECA_FRM_SOIL_READ_1557448124 /accession=XZS90332.b1 /library_id=Regulatory_Region_WASECA_FRM_SOIL_LIB_20010901 /sample_id=Regulatory_Region_WASECA_FRM_SOIL_SMPL_20010901 /sample_name=FARM_SOIL /number_of_sites=1 /site_id_1=Regulatory_Region_WASECA_FRM_SOIL_SITE_20010901 /length=1238;"11 3 CCT;13 3 AGA;17 3 CTG;25 3 CCG;30 3 AGG;30 3 TCT;33 3 TTG;34 3 GTT;9 3 CCT;"
>Regulatory_Region_WASECA_FRM_SOIL_READ_1557408283 /accession=XZS58214.g /library_id=Regulatory_Region_WASECA_FRM_SOIL_LIB_20010901 /sample_id=Regulatory_Region_WASECA_FRM_SOIL_SMPL_20010901 /sample_name=FARM_SOIL /number_of_sites=1 /site_id_1=Regulatory_Region_WASECA_FRM_SOIL_SITE_20010901 /length=1486;"10 3 TAA;11 3 CCT;12 3 AGA;15 3 AGG;18 3 CCT;24 4 AACC;29 3 GGC;30 3 CCT;31 3 GCC;33 3 CCT;35…
>Regulatory_Region_WASECA_FRM_SOIL_READ_1557407247 /accession=XZS62790.y3 /library_id=Regulatory_Region_WASECA_FRM_SOIL_LIB_20010901 /sample_id=Regulatory_Region_WASECA_FRM_SOIL_SMPL_20010901 /sample_name=FARM_SOIL /number_of_sites=1 /site_id_1=Regulatory_Region_WASECA_FRM_SOIL_SITE_20010901 /length=1015;"18 3 CCG;27 3 ATG;28 3 CAA;29 3 GGC;6 3 AAG;7 3 GGC;9 3 CCT;9 3 GCC;"
>Regulatory_Region_WASECA_FRM_SOIL_READ_1557385989 /accession=XZS46645.b1 /library_id=Regulatory_Region_WASECA_FRM_SOIL_LIB_20010901 /sample_id=Regulatory_Region_WASECA_FRM_SOIL_SMPL_20010901 /sample_name=FARM_SOIL /number_of_sites=1 /site_id_1=Regulatory_Region_WASECA_FRM_SOIL_SITE_20010901 /length=1314;"10 3 TTA;15 3 CTG;17 3 CAG;19 3 AAG;20 3 CGG;23 3 ATT;29 3 AAG;30 3 ATG;32 3 TTG;33 3 CCA;34…
>Regulatory_Region_WASECA_FRM_SOIL_READ_1557424228 /accession=XZS72116.g1 /library_id=Regulatory_Region_WASECA_FRM_SOIL_LIB_20010901 /sample_id=Regulatory_Region_WASECA_FRM_SOIL_SMPL_20010901 /sample_name=FARM_SOIL /number_of_sites=1 /site_id_1=Regulatory_Region_WASECA_FRM_SOIL_SITE_20010901 /length=1468;"12 3 TGT;14 3 GCC;16 3 CTT;18 3 CTG;21 3 TCA;27 3 AGG;32 3 AGG;35 3 TTG;"
>Regulatory_Region_WASECA_FRM_SOIL_READ_1557374981 /accession=XZS42504.y1 /library_id=Regulatory_Region_WASECA_FRM_SOIL_LIB_20010901 /sample_id=Regulatory_Region_WASECA_FRM_SOIL_SMPL_20010901 /sample_name=FARM_SOIL /number_of_sites=1 /site_id_1=Regulatory_Region_WASECA_FRM_SOIL_SITE_20010901 /length=1158;"14 3 TCT;16 3 TCA;18 3 CAA;18 3 TTA;18 3 TTG;22 3 TCA;24 3 TTA;28 3 TAA;29 3 GGC;30 3 TTG;34…
>Regulatory_Region_WASECA_FRM_SOIL_READ_1557364474 /accession=XZS37754.g1 /library_id=Regulatory_Region_WASECA_FRM_SOIL_LIB_20010901 /sample_id=Regulatory_Region_WASECA_FRM_SOIL_SMPL_20010901 /sample_name=FARM_SOIL /number_of_sites=1 /site_id_1=Regulatory_Region_WASECA_FRM_SOIL_SITE_20010901 /length=1337;"10 3 CCT;12 4 GATC;17 3 CTT;28 3 ATT;34 3 CAG;7 3 CCG;"
>Regulatory_Region_WASECA_FRM_SOIL_READ_1557407437 /accession=XZS65539.x1 /library_id=Regulatory_Region_WASECA_FRM_SOIL_LIB_20010901 /sample_id=Regulatory_Region_WASECA_FRM_SOIL_SMPL_20010901 /sample_name=FARM_SOIL /number_of_sites=1 /site_id_1=Regulatory_Region_WASECA_FRM_SOIL_SITE_20010901 /length=1040;"10 3 GAT;16 3 TGA;16 3 TGG;18 3 GTC;20 3 TGA;28 3 GCC;32 3 GCC;33 3 CAG;34 3 CTG;35 3 TTG;36…
>Regulatory_Region_WASECA_FRM_SOIL_READ_1557376713 /accession=XZS43283.b /library_id=Regulatory_Region_WASECA_FRM_SOIL_LIB_20010901 /sample_id=Regulatory_Region_WASECA_FRM_SOIL_SMPL_20010901 /sample_name=FARM_SOIL /number_of_sites=1 /site_id_1=Regulatory_Region_WASECA_FRM_SOIL_SITE_20010901 /length=1105;"10 3 GGT;14 3 CAG;19 3 CCG;20 3 CCG;24 3 AGG;25 3 ATC;29 3 GGC;35 3 ACG;7 3 CTC;8 3 CGG;"
>Regulatory_Region_WASECA_FRM_SOIL_READ_1557428351 /accession=XZS71194.b1 /library_id=Regulatory_Region_WASECA_FRM_SOIL_LIB_20010901 /sample_id=Regulatory_Region_WASECA_FRM_SOIL_SMPL_20010901 /sample_name=FARM_SOIL /number_of_sites=1 /site_id_1=Regulatory_Region_WASECA_FRM_SOIL_SITE_20010901 /length=1274;"11 3 ATT;19 3 CCG;23 3 GCC;28 3 AAG;32 3 TTG;33 3 ATG;6 3 CTA;7 3 CCC;9 3 TAT;"
>Regulatory_Region_WASECA_FRM_SOIL_READ_1557408006 /accession=XZS65996.y1 /library_id=Regulatory_Region_WASECA_FRM_SOIL_LIB_20010901 /sample_id=Regulatory_Region_WASECA_FRM_SOIL_SMPL_20010901 /sample_name=FARM_SOIL /number_of_sites=1 /site_id_1=Regulatory_Region_WASECA_FRM_SOIL_SITE_20010901 /length=1181;"18 3 CAA;23 3 GCC;31 3 GCC;31 3 GTT;32 3 TGG;35 3 ACG;6 3 ACC;"
>Regulatory_Region_WASECA_FRM_SOIL_READ_1557428861 /accession=XZS83601.b1 /library_id=Regulatory_Region_WASECA_FRM_SOIL_LIB_20010901 /sample_id=Regulatory_Region_WASECA_FRM_SOIL_SMPL_20010901 /sample_name=FARM_SOIL /number_of_sites=1 /site_id_1=Regulatory_Region_WASECA_FRM_SOIL_SITE_20010901 /length=1340;"10 3 CAA;11 3 ATT;13 3 TTG;16 3 AAG;18 3 ATT;20 3 TTA;21 3 TCA;21 5 AATTG;28 4 GTAT;31 3 ATT…
>Regulatory_Region_WASECA_FRM_SOIL_READ_1557384254 /accession=XZS41042.g1 /library_id=Regulatory_Region_WASECA_FRM_SOIL_LIB_20010901 /sample_id=Regulatory_Region_WASECA_FRM_SOIL_SMPL_20010901 /sample_name=FARM_SOIL /number_of_sites=1 /site_id_1=Regulatory_Region_WASECA_FRM_SOIL_SITE_20010901 /length=1164;"12 3 TTG;13 3 TGA;17 3 TAA;21 3 AAC;22 3 AAT;28 3 ATT;33 3 CAG;9 3 CAA;"
>Regulatory_Region_WASECA_FRM_SOIL_READ_1557333566 /accession=XZS22553.g2 /library_id=Regulatory_Region_WASECA_FRM_SOIL_LIB_20010901 /sample_id=Regulatory_Region_WASECA_FRM_SOIL_SMPL_20010901 /sample_name=FARM_SOIL /number_of_sites=1 /site_id_1=Regulatory_Region_WASECA_FRM_SOIL_SITE_20010901 /length=992;"13 3 CGG;17 3 TCT;21 3 CAT;29 3 TGG;32 3 ATT;32 3 CTG;34 3 TAA;9 3 GCC;"
>Regulatory_Region_WASECA_FRM_SOIL_READ_1557441112 /accession=XZS86666.g1 /library_id=Regulatory_Region_WASECA_FRM_SOIL_LIB_20010901 /sample_id=Regulatory_Region_WASECA_FRM_SOIL_SMPL_20010901 /sample_name=FARM_SOIL /number_of_sites=1 /site_id_1=Regulatory_Region_WASECA_FRM_SOIL_SITE_20010901 /length=1313;"12 3 TTA;14 3 CTC;17 3 CTT;27 3 ATT;27 3 CCT;29 3 AAT;30 3 TGA;32 3 AAG;9 3 TAT;"
>Regulatory_Region_WASECA_FRM_SOIL_READ_1557447282 /accession=XZS95347.b1 /library_id=Regulatory_Region_WASECA_FRM_SOIL_LIB_20010901 /sample_id=Regulatory_Region_WASECA_FRM_SOIL_SMPL_20010901 /sample_name=FARM_SOIL /number_of_sites=1 /site_id_1=Regulatory_Region_WASECA_FRM_SOIL_SITE_20010901 /length=1387;"19 3 TCT;23 3 AGG;25 3 ATT;29 3 GCC;30 3 GCC;33 3 AGG;7 3 ATT;"
>Regulatory_Region_WASECA_FRM_SOIL_READ_1557457307 /accession=XZS100855.b /library_id=Regulatory_Region_WASECA_FRM_SOIL_LIB_20010901 /sample_id=Regulatory_Region_WASECA_FRM_SOIL_SMPL_20010901 /sample_name=FARM_SOIL /number_of_sites=1 /site_id_1=Regulatory_Region_WASECA_FRM_SOIL_SITE_20010901 /length=1197;"12 3 CGG;13 3 CGG;15 3 TGA;18 3 CTG;22 3 TCA;26 3 GCC;31 3 GCC;8 3 TCA;"
>Regulatory_Region_WASECA_FRM_SOIL_READ_1557418566 /accession=XZS75773.x1 /library_id=Regulatory_Region_WASECA_FRM_SOIL_LIB_20010901 /sample_id=Regulatory_Region_WASECA_FRM_SOIL_SMPL_20010901 /sample_name=FARM_SOIL /number_of_sites=1 /site_id_1=Regulatory_Region_WASECA_FRM_SOIL_SITE_20010901 /length=1035;"11 3 CGG;14 3 TAA;14 3 TCA;18 3 CCA;19 3 CAA;23 3 GTT;25 3 AAT;26 3 TGG;30 3 AAT;32 3 TAA;32…
>Regulatory_Region_WASECA_FRM_SOIL_READ_1557359580 /accession=XZS29339.y1 /library_id=Regulatory_Region_WASECA_FRM_SOIL_LIB_20010901 /sample_id=Regulatory_Region_WASECA_FRM_SOIL_SMPL_20010901 /sample_name=FARM_SOIL /number_of_sites=1 /site_id_1=Regulatory_Region_WASECA_FRM_SOIL_SITE_20010901 /length=1150;"21 3 CCG;27 3 TTG;33 3 GAG;36 3 CAA;7 3 CCA;7 3 TCG;"
>Regulatory_Region_WASECA_FRM_SOIL_READ_1557429105 /accession=XZS84567.g1 /library_id=Regulatory_Region_WASECA_FRM_SOIL_LIB_20010901 /sample_id=Regulatory_Region_WASECA_FRM_SOIL_SMPL_20010901 /sample_name=FARM_SOIL /number_of_sites=1 /site_id_1=Regulatory_Region_WASECA_FRM_SOIL_SITE_20010901 /length=1129;"13 3 TCT;14 3 CGG;18 3 CTG;19 3 TCT;21 3 CTC;23 3 AAC;23 3 CCG;25 3 GGC;27 3 AGG;30 3 CTC;31…
>Regulatory_Region_WASECA_FRM_SOIL_READ_1557417621 /accession=XZS71736.b1 /library_id=Regulatory_Region_WASECA_FRM_SOIL_LIB_20010901 /sample_id=Regulatory_Region_WASECA_FRM_SOIL_SMPL_20010901 /sample_name=FARM_SOIL /number_of_sites=1 /site_id_1=Regulatory_Region_WASECA_FRM_SOIL_SITE_20010901 /length=1295;"13 3 TAA;20 3 CCT;21 3 TGA;22 3 TGG;29 3 ATT;30 3 AAT;33 3 ATT;"
>Regulatory_Region_WASECA_FRM_SOIL_READ_1557463208 /accession=XZS115351.b1 /library_id=Regulatory_Region_WASECA_FRM_SOIL_LIB_20010901 /sample_id=Regulatory_Region_WASECA_FRM_SOIL_SMPL_20010901 /sample_name=FARM_SOIL /number_of_sites=1 /site_id_1=Regulatory_Region_WASECA_FRM_SOIL_SITE_20010901 /length=1212;"10 3 CCG;14 3 CAG;18 3 CTG;23 3 TCT;33 3 GAG;7 3 CCC;7 3 CCG;"
>Regulatory_Region_WASECA_FRM_SOIL_READ_1557463135 /accession=XZS115228.b1 /library_id=Regulatory_Region_WASECA_FRM_SOIL_LIB_20010901 /sample_id=Regulatory_Region_WASECA_FRM_SOIL_SMPL_20010901 /sample_name=FARM_SOIL /number_of_sites=1 /site_id_1=Regulatory_Region_WASECA_FRM_SOIL_SITE_20010901 /length=1294;"11 5 GGCAT;23 3 CTG;30 3 AGG;34 3 CCA;7 3 GCC;8 4 TCCA;8 4 TGAC;"
>Regulatory_Region_WASECA_FRM_SOIL_READ_1557406944 /accession=XZS65130.y1 /library_id=Regulatory_Region_WASECA_FRM_SOIL_LIB_20010901 /sample_id=Regulatory_Region_WASECA_FRM_SOIL_SMPL_20010901 /sample_name=FARM_SOIL /number_of_sites=1 /site_id_1=Regulatory_Region_WASECA_FRM_SOIL_SITE_20010901 /length=1230;"11 5 GGCAT;22 3 TCT;26 3 TTG;6 3 ATC;"
>Regulatory_Region_WASECA_FRM_SOIL_READ_1557371690 /accession=XZS29806.y1 /library_id=Regulatory_Region_WASECA_FRM_SOIL_LIB_20010901 /sample_id=Regulatory_Region_WASECA_FRM_SOIL_SMPL_20010901 /sample_name=FARM_SOIL /number_of_sites=1 /site_id_1=Regulatory_Region_WASECA_FRM_SOIL_SITE_20010901 /length=1159;"12 5 TAAAA;17 3 CTT;20 3 TGA;26 3 AAT;29 3 ATT;29 3 TTA;32 3 ATT;32 3 TCA;33 3 ATT;34 3 TAA;…
>Regulatory_Region_WASECA_FRM_SOIL_READ_1557403800 /accession=XZS62401.x1 /library_id=Regulatory_Region_WASECA_FRM_SOIL_LIB_20010901 /sample_id=Regulatory_Region_WASECA_FRM_SOIL_SMPL_20010901 /sample_name=FARM_SOIL /number_of_sites=1 /site_id_1=Regulatory_Region_WASECA_FRM_SOIL_SITE_20010901 /length=867;"10 3 CCG;13 3 GGC;13 3 TCG;18 3 CCG;32 3 CGA;"
>Regulatory_Region_WASECA_FRM_SOIL_READ_1557461569 /accession=XZS114515.b1 /library_id=Regulatory_Region_WASECA_FRM_SOIL_LIB_20010901 /sample_id=Regulatory_Region_WASECA_FRM_SOIL_SMPL_20010901 /sample_name=FARM_SOIL /number_of_sites=1 /site_id_1=Regulatory_Region_WASECA_FRM_SOIL_SITE_20010901 /length=1232;"11 3 ATG;11 3 CCA;15 3 TGG;18 3 ATT;26 3 GTC;27 3 AAG;30 3 AAG;32 3 TTG;36 3 CAA;38 4 GCGG;…
>Regulatory_Region_WASECA_FRM_SOIL_READ_1557418654 /accession=XZS75905.x1 /library_id=Regulatory_Region_WASECA_FRM_SOIL_LIB_20010901 /sample_id=Regulatory_Region_WASECA_FRM_SOIL_SMPL_20010901 /sample_name=FARM_SOIL /number_of_sites=1 /site_id_1=Regulatory_Region_WASECA_FRM_SOIL_SITE_20010901 /length=1235;"14 3 CGG;15 3 AGG;22 3 TCA;25 3 ATT;25 3 CCT;28 3 ATT;30 3 CAG;31 3 CCT;32 3 TTA;35 3 AGG;6 …
>Regulatory_Region_WASECA_FRM_SOIL_READ_1557427222 /accession=XZS72949.g1 /library_id=Regulatory_Region_WASECA_FRM_SOIL_LIB_20010901 /sample_id=Regulatory_Region_WASECA_FRM_SOIL_SMPL_20010901 /sample_name=FARM_SOIL /number_of_sites=1 /site_id_1=Regulatory_Region_WASECA_FRM_SOIL_SITE_20010901 /length=1143;"16 3 AAG;32 3 CGA;36 3 ATG;36 3 GAG;6 3 CGG;"
>Regulatory_Region_WASECA_FRM_SOIL_READ_1557463432 /accession=XZS115630.b1 /library_id=Regulatory_Region_WASECA_FRM_SOIL_LIB_20010901 /sample_id=Regulatory_Region_WASECA_FRM_SOIL_SMPL_20010901 /sample_name=FARM_SOIL /number_of_sites=1 /site_id_1=Regulatory_Region_WASECA_FRM_SOIL_SITE_20010901 /length=1383;"19 3 CCG;28 3 AAT;30 3 CAT;33 3 GCC;9 3 GCC;"
>Regulatory_Region_WASECA_FRM_SOIL_READ_1557415915 /accession=XZS70614.b1 /library_id=Regulatory_Region_WASECA_FRM_SOIL_LIB_20010901 /sample_id=Regulatory_Region_WASECA_FRM_SOIL_SMPL_20010901 /sample_name=FARM_SOIL /number_of_sites=1 /site_id_1=Regulatory_Region_WASECA_FRM_SOIL_SITE_20010901 /length=1435;"10 3 ATG;11 3 CCG;15 3 TCA;15 3 TGG;16 3 TAA;21 3 CCA;21 3 TGA;22 3 TGA;29 3 CCA;32 3 TGG;33…
>Regulatory_Region_WASECA_FRM_SOIL_READ_1557329955 /accession=XZS22000.g2 /library_id=Regulatory_Region_WASECA_FRM_SOIL_LIB_20010901 /sample_id=Regulatory_Region_WASECA_FRM_SOIL_SMPL_20010901 /sample_name=FARM_SOIL /number_of_sites=1 /site_id_1=Regulatory_Region_WASECA_FRM_SOIL_SITE_20010901 /length=989;"11 3 AGA;19 3 AAG;22 3 AGG;28 3 CAG;30 3 AAG;31 3 TCG;35 3 AAT;36 3 GAG;6 3 TCT;8 4 GCGG;8 4 …
>Regulatory_Region_WASECA_FRM_SOIL_READ_1557432767 /accession=XZS80341.x1 /library_id=Regulatory_Region_WASECA_FRM_SOIL_LIB_20010901 /sample_id=Regulatory_Region_WASECA_FRM_SOIL_SMPL_20010901 /sample_name=FARM_SOIL /number_of_sites=1 /site_id_1=Regulatory_Region_WASECA_FRM_SOIL_SITE_20010901 /length=1219;"19 3 ATG;20 3 AGG;21 3 ATT;21 3 TTA;24 3 TTA;26 3 GTT;28 3 ATT;28 3 TAA;29 3 AAG;33 3 ATT;7 …
>Regulatory_Region_WASECA_FRM_SOIL_READ_1557420690 /accession=XZS72265.g1 /library_id=Regulatory_Region_WASECA_FRM_SOIL_LIB_20010901 /sample_id=Regulatory_Region_WASECA_FRM_SOIL_SMPL_20010901 /sample_name=FARM_SOIL /number_of_sites=1 /site_id_1=Regulatory_Region_WASECA_FRM_SOIL_SITE_20010901 /length=1144;"12 3 CGG;12 5 CCACC;16 3 TGA;19 3 AAG;20 3 CCG;21 3 TGA;23 4 CGGG;28 3 AAG;28 3 CAA;30 3 AAG…
>Regulatory_Region_WASECA_FRM_SOIL_READ_1557432059 /accession=XZS79630.y1 /library_id=Regulatory_Region_WASECA_FRM_SOIL_LIB_20010901 /sample_id=Regulatory_Region_WASECA_FRM_SOIL_SMPL_20010901 /sample_name=FARM_SOIL /number_of_sites=1 /site_id_1=Regulatory_Region_WASECA_FRM_SOIL_SITE_20010901 /length=1276;"21 3 GAG;24 3 AAG;30 3 GCC;9 3 TTG;"
>Regulatory_Region_WASECA_FRM_SOIL_READ_1557337800 /accession=XZS25471.y1 /library_id=Regulatory_Region_WASECA_FRM_SOIL_LIB_20010901 /sample_id=Regulatory_Region_WASECA_FRM_SOIL_SMPL_20010901 /sample_name=FARM_SOIL /number_of_sites=1 /site_id_1=Regulatory_Region_WASECA_FRM_SOIL_SITE_20010901 /length=1311;"22 3 TGG;25 3 CCG;32 3 GGC;33 3 ATG;36 3 GTA;"
>Regulatory_Region_WASECA_FRM_SOIL_READ_1557417022 /accession=XZS73597.g4 /library_id=Regulatory_Region_WASECA_FRM_SOIL_LIB_20010901 /sample_id=Regulatory_Region_WASECA_FRM_SOIL_SMPL_20010901 /sample_name=FARM_SOIL /number_of_sites=1 /site_id_1=Regulatory_Region_WASECA_FRM_SOIL_SITE_20010901 /length=1190;"10 3 TCA;12 3 CGG;16 3 TCA;20 3 TGA;21 3 TAA;24 3 CAG;29 3 CTG;33 3 ATG;33 3 GGC;34 3 ATC;36…
>Regulatory_Region_WASECA_FRM_SOIL_READ_1557429243 /accession=XZS84761.g1 /library_id=Regulatory_Region_WASECA_FRM_SOIL_LIB_20010901 /sample_id=Regulatory_Region_WASECA_FRM_SOIL_SMPL_20010901 /sample_name=FARM_SOIL /number_of_sites=1 /site_id_1=Regulatory_Region_WASECA_FRM_SOIL_SITE_20010901 /length=1104;"10 3 GGT;21 3 GAG;21 3 TTG;24 3 GCC;28 3 AGA;29 3 CAG;31 3 CTG;31 3 GTT;32 3 CGA;32 3 CTG;35…
>Regulatory_Region_WASECA_FRM_SOIL_READ_1557461249 /accession=XZS114360.b1 /library_id=Regulatory_Region_WASECA_FRM_SOIL_LIB_20010901 /sample_id=Regulatory_Region_WASECA_FRM_SOIL_SMPL_20010901 /sample_name=FARM_SOIL /number_of_sites=1 /site_id_1=Regulatory_Region_WASECA_FRM_SOIL_SITE_20010901 /length=1272;"16 3 CTG;19 3 TCA;20 3 CCA;20 3 CCG;24 3 AAG;24 3 CAG;32 3 GCC;32 3 GGC;34 3 AAT;34 3 GCC;6…
>Regulatory_Region_WASECA_FRM_SOIL_READ_1557456422 /accession=XZS101068.b1 /library_id=Regulatory_Region_WASECA_FRM_SOIL_LIB_20010901 /sample_id=Regulatory_Region_WASECA_FRM_SOIL_SMPL_20010901 /sample_name=FARM_SOIL /number_of_sites=1 /site_id_1=Regulatory_Region_WASECA_FRM_SOIL_SITE_20010901 /length=1383;"11 3 ATT;21 3 ATT;27 3 AAG;29 3 AAT;31 3 AAG;8 3 CCG;8 4 TTCC;9 3 CCG;"
>Regulatory_Region_WASECA_FRM_SOIL_READ_1557390390 /accession=XZS53065.y1 /library_id=Regulatory_Region_WASECA_FRM_SOIL_LIB_20010901 /sample_id=Regulatory_Region_WASECA_FRM_SOIL_SMPL_20010901 /sample_name=FARM_SOIL /number_of_sites=1 /site_id_1=Regulatory_Region_WASECA_FRM_SOIL_SITE_20010901 /length=1139;"14 3 GCC;16 3 TGG;21 3 ACC;24 3 ATT;28 3 CAA;35 3 TTG;9 3 TTG;"
>Regulatory_Region_WASECA_FRM_SOIL_READ_1557412710 /accession=XZS58972.b1 /library_id=Regulatory_Region_WASECA_FRM_SOIL_LIB_20010901 /sample_id=Regulatory_Region_WASECA_FRM_SOIL_SMPL_20010901 /sample_name=FARM_SOIL /number_of_sites=1 /site_id_1=Regulatory_Region_WASECA_FRM_SOIL_SITE_20010901 /length=1187;"16 5 GATCT;19 3 CAA;22 3 AAT;24 3 TGG;28 3 TTG;32 3 ATT;34 3 ATT;7 3 CCA;8 3 AAC;9 3 TAT;"
>Regulatory_Region_WASECA_FRM_SOIL_READ_1557400430 /accession=XZS55659.g1 /library_id=Regulatory_Region_WASECA_FRM_SOIL_LIB_20010901 /sample_id=Regulatory_Region_WASECA_FRM_SOIL_SMPL_20010901 /sample_name=FARM_SOIL /number_of_sites=1 /site_id_1=Regulatory_Region_WASECA_FRM_SOIL_SITE_20010901 /length=1172;"13 3 TTA;17 3 ATT;18 3 CCT;19 3 ATG;23 3 TTA;36 3 ATT;36 3 CCA;7 3 ACA;7 3 GCC;7 3 TAC;"
>Regulatory_Region_WASECA_FRM_SOIL_READ_1557338998 /accession=XZS26174.y1 /library_id=Regulatory_Region_WASECA_FRM_SOIL_LIB_20010901 /sample_id=Regulatory_Region_WASECA_FRM_SOIL_SMPL_20010901 /sample_name=FARM_SOIL /number_of_sites=1 /site_id_1=Regulatory_Region_WASECA_FRM_SOIL_SITE_20010901 /length=1238;"15 3 TCA;17 3 CTG;22 3 TAA;24 3 AGG;27 3 TTA;28 3 TCA;29 3 CCT;31 3 AAC;31 3 CAG;33 3 CCA;7 …
>Regulatory_Region_WASECA_FRM_SOIL_READ_1557420848 /accession=XZS72413.b1 /library_id=Regulatory_Region_WASECA_FRM_SOIL_LIB_20010901 /sample_id=Regulatory_Region_WASECA_FRM_SOIL_SMPL_20010901 /sample_name=FARM_SOIL /number_of_sites=1 /site_id_1=Regulatory_Region_WASECA_FRM_SOIL_SITE_20010901 /length=1191;"24 3 ATT;25 3 GGC;28 3 ATT;33 3 CCT;34 3 ATC;34 3 CCA;35 3 CCT;36 3 ATT;7 3 GAC;"
>Regulatory_Region_WASECA_FRM_SOIL_READ_1557383093 /accession=XZS38408.b1 /library_id=Regulatory_Region_WASECA_FRM_SOIL_LIB_20010901 /sample_id=Regulatory_Region_WASECA_FRM_SOIL_SMPL_20010901 /sample_name=FARM_SOIL /number_of_sites=1 /site_id_1=Regulatory_Region_WASECA_FRM_SOIL_SITE_20010901 /length=1008;"14 3 CGG;25 3 GCC;29 3 ATG;29 3 GGC;31 3 TCG;"
>Regulatory_Region_WASECA_FRM_SOIL_READ_1557450701 /accession=XZS93411.g1 /library_id=Regulatory_Region_WASECA_FRM_SOIL_LIB_20010901 /sample_id=Regulatory_Region_WASECA_FRM_SOIL_SMPL_20010901 /sample_name=FARM_SOIL /number_of_sites=1 /site_id_1=Regulatory_Region_WASECA_FRM_SOIL_SITE_20010901 /length=1269;"12 3 TTG;22 3 TCA;23 3 AAC;25 3 ATT;28 3 TAA;31 3 TAA;6 3 CTA;"
>Regulatory_Region_WASECA_FRM_SOIL_READ_1557370030 /accession=XZS38164.g1 /library_id=Regulatory_Region_WASECA_FRM_SOIL_LIB_20010901 /sample_id=Regulatory_Region_WASECA_FRM_SOIL_SMPL_20010901 /sample_name=FARM_SOIL /number_of_sites=1 /site_id_1=Regulatory_Region_WASECA_FRM_SOIL_SITE_20010901 /length=1402;"14 3 CCA;14 3 GAT;24 3 GCC;28 3 CAG;34 3 TGG;36 3 CCA;6 3 GCC;9 3 CAT;"
>Regulatory_Region_WASECA_FRM_SOIL_READ_1557412623 /accession=XZS58857.b1 /library_id=Regulatory_Region_WASECA_FRM_SOIL_LIB_20010901 /sample_id=Regulatory_Region_WASECA_FRM_SOIL_SMPL_20010901 /sample_name=FARM_SOIL /number_of_sites=1 /site_id_1=Regulatory_Region_WASECA_FRM_SOIL_SITE_20010901 /length=1176;"29 3 AAG;30 3 CCA;31 3 TCG;34 3 AAG;36 3 AAT;6 3 AAG;"
>Regulatory_Region_WASECA_FRM_SOIL_READ_1557330049 /accession=XZS22115.b2 /library_id=Regulatory_Region_WASECA_FRM_SOIL_LIB_20010901 /sample_id=Regulatory_Region_WASECA_FRM_SOIL_SMPL_20010901 /sample_name=FARM_SOIL /number_of_sites=1 /site_id_1=Regulatory_Region_WASECA_FRM_SOIL_SITE_20010901 /length=1218;"12 3 AGG;14 3 GCC;18 3 CCA;22 3 CTG;22 3 TGA;24 3 CTG;25 3 GGC;32 3 GGG;33 3 GCC;34 3 ATC;8 …
>Regulatory_Region_WASECA_FRM_SOIL_READ_1557415775 /accession=XZS70510.b1 /library_id=Regulatory_Region_WASECA_FRM_SOIL_LIB_20010901 /sample_id=Regulatory_Region_WASECA_FRM_SOIL_SMPL_20010901 /sample_name=FARM_SOIL /number_of_sites=1 /site_id_1=Regulatory_Region_WASECA_FRM_SOIL_SITE_20010901 /length=1421;"13 3 AGG;15 3 TGA;21 3 CTC;30 4 TCGC;33 3 AGG;7 3 GGC;8 3 CTC;8 4 TCTC;"
>Regulatory_Region_WASECA_FRM_SOIL_READ_1557453105 /accession=XZS96034.b1 /library_id=Regulatory_Region_WASECA_FRM_SOIL_LIB_20010901 /sample_id=Regulatory_Region_WASECA_FRM_SOIL_SMPL_20010901 /sample_name=FARM_SOIL /number_of_sites=1 /site_id_1=Regulatory_Region_WASECA_FRM_SOIL_SITE_20010901 /length=1403;"10 3 CAA;12 3 TTA;13 3 CAG;14 3 CAG;15 3 TGA;20 3 TCA;21 3 AGG;22 3 TCA;8 4 TCCC;"
>Regulatory_Region_WASECA_FRM_SOIL_READ_1557447500 /accession=XZS95545.g1 /library_id=Regulatory_Region_WASECA_FRM_SOIL_LIB_20010901 /sample_id=Regulatory_Region_WASECA_FRM_SOIL_SMPL_20010901 /sample_name=FARM_SOIL /number_of_sites=1 /site_id_1=Regulatory_Region_WASECA_FRM_SOIL_SITE_20010901 /length=1356;"13 3 AGG;13 3 TTG;15 3 ATC;24 3 CCG;25 3 CCG;25 3 GCC;27 3 CCT;28 3 TTG;33 3 CCT;34 3 ATC;"
>Regulatory_Region_WASECA_FRM_SOIL_READ_1557369829 /accession=XZS37931.g1 /library_id=Regulatory_Region_WASECA_FRM_SOIL_LIB_20010901 /sample_id=Regulatory_Region_WASECA_FRM_SOIL_SMPL_20010901 /sample_name=FARM_SOIL /number_of_sites=1 /site_id_1=Regulatory_Region_WASECA_FRM_SOIL_SITE_20010901 /length=1372;"11 3 CAA;12 3 TTG;14 3 ACG;18 3 CCG;25 3 CTG;25 3 GGC;31 3 GCC;32 3 GGG;34 3 GCC;34 3 TGG;7 …
>Regulatory_Region_WASECA_FRM_SOIL_READ_1557333305 /accession=XZS22547.b2 /library_id=Regulatory_Region_WASECA_FRM_SOIL_LIB_20010901 /sample_id=Regulatory_Region_WASECA_FRM_SOIL_SMPL_20010901 /sample_name=FARM_SOIL /number_of_sites=1 /site_id_1=Regulatory_Region_WASECA_FRM_SOIL_SITE_20010901 /length=938;"18 3 CCT;29 3 GCC;30 3 CCT;31 3 TCG;8 3 CGG;9 4 GCCC;"
>Regulatory_Region_WASECA_FRM_SOIL_READ_1557381547 /accession=XZS46513.b1 /library_id=Regulatory_Region_WASECA_FRM_SOIL_LIB_20010901 /sample_id=Regulatory_Region_WASECA_FRM_SOIL_SMPL_20010901 /sample_name=FARM_SOIL /number_of_sites=1 /site_id_1=Regulatory_Region_WASECA_FRM_SOIL_SITE_20010901 /length=1415;"14 3 ATT;18 3 ATT;19 3 ATG;19 4 ATCC;29 3 CCT;32 3 ATT;36 3 CCA;9 3 CAA;"
>Regulatory_Region_WASECA_FRM_SOIL_READ_1557422991 /accession=XZS68841.b1 /library_id=Regulatory_Region_WASECA_FRM_SOIL_LIB_20010901 /sample_id=Regulatory_Region_WASECA_FRM_SOIL_SMPL_20010901 /sample_name=FARM_SOIL /number_of_sites=1 /site_id_1=Regulatory_Region_WASECA_FRM_SOIL_SITE_20010901 /length=1164;"16 3 ATA;16 3 TGA;18 3 CTG;22 3 CCG;23 3 GCC;24 3 CAT;24 3 GCC;27 3 CAA;28 3 CAA;32 3 TCA;"
>Regulatory_Region_WASECA_FRM_SOIL_READ_1557361427 /accession=XZS32315.g1 /library_id=Regulatory_Region_WASECA_FRM_SOIL_LIB_20010901 /sample_id=Regulatory_Region_WASECA_FRM_SOIL_SMPL_20010901 /sample_name=FARM_SOIL /number_of_sites=1 /site_id_1=Regulatory_Region_WASECA_FRM_SOIL_SITE_20010901 /length=1160;"14 3 ATT;20 3 TCT;22 3 CAA;33 3 ATT;35 3 TTG;"
>Regulatory_Region_WASECA_FRM_SOIL_READ_1557419625 /accession=XZS76578.x1 /library_id=Regulatory_Region_WASECA_FRM_SOIL_LIB_20010901 /sample_id=Regulatory_Region_WASECA_FRM_SOIL_SMPL_20010901 /sample_name=FARM_SOIL /number_of_sites=1 /site_id_1=Regulatory_Region_WASECA_FRM_SOIL_SITE_20010901 /length=1044;"13 3 TGG;16 3 TGG;20 3 TAA;20 3 TTG;23 3 GTT;24 3 AGA;24 3 ATG;25 3 CCT;28 3 GGC;32 3 GGG;33…
>Regulatory_Region_WASECA_FRM_SOIL_READ_1557455314 /accession=XZS102873.g1 /library_id=Regulatory_Region_WASECA_FRM_SOIL_LIB_20010901 /sample_id=Regulatory_Region_WASECA_FRM_SOIL_SMPL_20010901 /sample_name=FARM_SOIL /number_of_sites=1 /site_id_1=Regulatory_Region_WASECA_FRM_SOIL_SITE_20010901 /length=1293;"15 3 CCA;18 3 CTG;20 3 CCG;21 3 GAG;27 3 CAG;30 3 GCC;32 3 AGG;33 3 GCC;36 3 GCC;"
>Regulatory_Region_WASECA_FRM_SOIL_READ_1557326882 /accession=XZS19313.b3 /library_id=Regulatory_Region_WASECA_FRM_SOIL_LIB_20010901 /sample_id=Regulatory_Region_WASECA_FRM_SOIL_SMPL_20010901 /sample_name=FARM_SOIL /number_of_sites=1 /site_id_1=Regulatory_Region_WASECA_FRM_SOIL_SITE_20010901 /length=1133;"12 3 CAT;14 3 CTG;15 3 TTA;18 3 GAT;21 3 TAA;25 3 CAA;25 3 CTG;34 3 ATT;34 3 TAA;8 4 TATA;"
>Regulatory_Region_WASECA_FRM_SOIL_READ_1557404233 /accession=XZS64332.x1 /library_id=Regulatory_Region_WASECA_FRM_SOIL_LIB_20010901 /sample_id=Regulatory_Region_WASECA_FRM_SOIL_SMPL_20010901 /sample_name=FARM_SOIL /number_of_sites=1 /site_id_1=Regulatory_Region_WASECA_FRM_SOIL_SITE_20010901 /length=1178;"12 3 AGG;12 3 CCT;22 3 AAT;33 3 ATG;36 3 ATG;7 3 AAT;"
>Regulatory_Region_WASECA_FRM_SOIL_READ_1557438846 /accession=XZS82549.g1 /library_id=Regulatory_Region_WASECA_FRM_SOIL_LIB_20010901 /sample_id=Regulatory_Region_WASECA_FRM_SOIL_SMPL_20010901 /sample_name=FARM_SOIL /number_of_sites=1 /site_id_1=Regulatory_Region_WASECA_FRM_SOIL_SITE_20010901 /length=1299;"11 3 ATT;11 3 CCA;14 3 TAA;21 3 GTT;25 3 AAT;28 3 AAG;30 3 CCA;30 4 TTGA;32 3 AGG;32 3 CTG;3…
>Regulatory_Region_WASECA_FRM_SOIL_READ_1557394530 /accession=XZS55093.x1 /library_id=Regulatory_Region_WASECA_FRM_SOIL_LIB_20010901 /sample_id=Regulatory_Region_WASECA_FRM_SOIL_SMPL_20010901 /sample_name=FARM_SOIL /number_of_sites=1 /site_id_1=Regulatory_Region_WASECA_FRM_SOIL_SITE_20010901 /length=1082;"29 3 TGG;32 3 CGA;7 3 CCG;8 3 AAC;"
>Regulatory_Region_WASECA_FRM_SOIL_READ_1557377532 /accession=XZS47397.g1 /library_id=Regulatory_Region_WASECA_FRM_SOIL_LIB_20010901 /sample_id=Regulatory_Region_WASECA_FRM_SOIL_SMPL_20010901 /sample_name=FARM_SOIL /number_of_sites=1 /site_id_1=Regulatory_Region_WASECA_FRM_SOIL_SITE_20010901 /length=1192;"11 3 TGG;14 3 CCA;21 3 TGG;22 3 AGG;25 3 GCC;29 3 GGC;33 3 CCA;36 3 CCG;"
>Regulatory_Region_WASECA_FRM_SOIL_READ_1557462645 /accession=XZS113310.g2 /library_id=Regulatory_Region_WASECA_FRM_SOIL_LIB_20010901 /sample_id=Regulatory_Region_WASECA_FRM_SOIL_SMPL_20010901 /sample_name=FARM_SOIL /number_of_sites=1 /site_id_1=Regulatory_Region_WASECA_FRM_SOIL_SITE_20010901 /length=1454;"11 3 ATG;14 3 AGA;14 3 AGG;17 3 AGA;17 3 CTG;20 3 AGA;22 3 TTA;30 3 GTT;30 3 TTG;31 3 GTT;9…
>Regulatory_Region_WASECA_FRM_SOIL_READ_1557422843 /accession=XZS68632.b1 /library_id=Regulatory_Region_WASECA_FRM_SOIL_LIB_20010901 /sample_id=Regulatory_Region_WASECA_FRM_SOIL_SMPL_20010901 /sample_name=FARM_SOIL /number_of_sites=1 /site_id_1=Regulatory_Region_WASECA_FRM_SOIL_SITE_20010901 /length=1216;"13 3 AAG;16 3 AAG;17 3 CAG;17 3 CTT;23 3 TTA;31 3 CAG;32 3 AAG;9 3 TTG;"
>Regulatory_Region_WASECA_FRM_SOIL_READ_1557402854 /accession=XZS56439.g1 /library_id=Regulatory_Region_WASECA_FRM_SOIL_LIB_20010901 /sample_id=Regulatory_Region_WASECA_FRM_SOIL_SMPL_20010901 /sample_name=FARM_SOIL /number_of_sites=1 /site_id_1=Regulatory_Region_WASECA_FRM_SOIL_SITE_20010901 /length=1097;"14 3 TCT;20 3 ATG;20 3 TGA;25 3 ATC;30 3 CCA;8 3 CTT;8 3 GAT;"
>Regulatory_Region_WASECA_FRM_SOIL_READ_1557401605 /accession=XZS56120.g1 /library_id=Regulatory_Region_WASECA_FRM_SOIL_LIB_20010901 /sample_id=Regulatory_Region_WASECA_FRM_SOIL_SMPL_20010901 /sample_name=FARM_SOIL /number_of_sites=1 /site_id_1=Regulatory_Region_WASECA_FRM_SOIL_SITE_20010901 /length=1159;"19 5 CCACC;20 3 CCG;21 3 AAC;22 3 TGG;25 3 CTG;26 3 TGG;32 3 GGC;33 3 GGC;34 3 GAG;38 4 GCGG…
>Regulatory_Region_WASECA_FRM_SOIL_READ_1557340761 /accession=XZS26910.x3 /library_id=Regulatory_Region_WASECA_FRM_SOIL_LIB_20010901 /sample_id=Regulatory_Region_WASECA_FRM_SOIL_SMPL_20010901 /sample_name=FARM_SOIL /number_of_sites=1 /site_id_1=Regulatory_Region_WASECA_FRM_SOIL_SITE_20010901 /length=1158;"10 3 TTA;12 3 TGT;16 3 TTA;17 3 TAA;19 3 TCA;20 3 CCA;20 3 CGG;29 3 TTA;31 3 AAG;33 3 CCT;8 …
>Regulatory_Region_WASECA_FRM_SOIL_READ_1557326500 /accession=XZS22827.b2 /library_id=Regulatory_Region_WASECA_FRM_SOIL_LIB_20010901 /sample_id=Regulatory_Region_WASECA_FRM_SOIL_SMPL_20010901 /sample_name=FARM_SOIL /number_of_sites=1 /site_id_1=Regulatory_Region_WASECA_FRM_SOIL_SITE_20010901 /length=991;"12 4 TGCA;14 3 AGA;18 3 ATT;19 3 AGA;21 3 AGA;21 3 GAG;23 3 AGA;25 3 AGA;28 3 AGA;33 3 AGG;34…
>Regulatory_Region_WASECA_FRM_SOIL_READ_1557453086 /accession=XZS96004.b1 /library_id=Regulatory_Region_WASECA_FRM_SOIL_LIB_20010901 /sample_id=Regulatory_Region_WASECA_FRM_SOIL_SMPL_20010901 /sample_name=FARM_SOIL /number_of_sites=1 /site_id_1=Regulatory_Region_WASECA_FRM_SOIL_SITE_20010901 /length=1349;"13 3 AGG;14 3 CCT;15 3 CGG;19 3 CGG;20 3 CAG;20 3 CCG;22 3 AGG;26 3 GCC;29 3 TGG;31 3 TGG;33…
>Regulatory_Region_WASECA_FRM_SOIL_READ_1557416631 /accession=XZS71507.g1 /library_id=Regulatory_Region_WASECA_FRM_SOIL_LIB_20010901 /sample_id=Regulatory_Region_WASECA_FRM_SOIL_SMPL_20010901 /sample_name=FARM_SOIL /number_of_sites=1 /site_id_1=Regulatory_Region_WASECA_FRM_SOIL_SITE_20010901 /length=1283;"14 3 CCT;14 3 TCT;21 3 TTA;22 3 AAT;22 3 CCG;22 5 AGGGG;26 3 TCT;29 3 TTA;31 3 ATT;31 3 CCT;…
>Regulatory_Region_WASECA_FRM_SOIL_READ_1557448670 /accession=XZS94121.g1 /library_id=Regulatory_Region_WASECA_FRM_SOIL_LIB_20010901 /sample_id=Regulatory_Region_WASECA_FRM_SOIL_SMPL_20010901 /sample_name=FARM_SOIL /number_of_sites=1 /site_id_1=Regulatory_Region_WASECA_FRM_SOIL_SITE_20010901 /length=1268;"10 3 AGA;10 3 TCA;21 3 CTT;23 3 CAG;31 3 GCC;7 3 CCG;"
>Regulatory_Region_WASECA_FRM_SOIL_READ_1557414947 /accession=XZS62704.x1 /library_id=Regulatory_Region_WASECA_FRM_SOIL_LIB_20010901 /sample_id=Regulatory_Region_WASECA_FRM_SOIL_SMPL_20010901 /sample_name=FARM_SOIL /number_of_sites=1 /site_id_1=Regulatory_Region_WASECA_FRM_SOIL_SITE_20010901 /length=1098;"22 3 GTT;32 3 GGC;33 3 GGC;"
>Regulatory_Region_WASECA_FRM_SOIL_READ_1557424313 /accession=XZS72427.g1 /library_id=Regulatory_Region_WASECA_FRM_SOIL_LIB_20010901 /sample_id=Regulatory_Region_WASECA_FRM_SOIL_SMPL_20010901 /sample_name=FARM_SOIL /number_of_sites=1 /site_id_1=Regulatory_Region_WASECA_FRM_SOIL_SITE_20010901 /length=1177;"10 3 CCG;12 3 CGG;13 3 AAG;16 3 CTT;18 3 TTG;19 3 AAG;24 3 CCA;30 3 ATG;32 3 GGC;7 3 CCC;7 3…
>Regulatory_Region_WASECA_FRM_SOIL_READ_1557365920 /accession=XZS33210.y1 /library_id=Regulatory_Region_WASECA_FRM_SOIL_LIB_20010901 /sample_id=Regulatory_Region_WASECA_FRM_SOIL_SMPL_20010901 /sample_name=FARM_SOIL /number_of_sites=1 /site_id_1=Regulatory_Region_WASECA_FRM_SOIL_SITE_20010901 /length=1128;"11 3 AAG;11 3 CTG;12 3 CAG;15 3 AGG;15 3 CGG;22 3 CCG;29 3 GGT;30 3 GCC;34 3 CCA;36 3 GAG;8 …
>Regulatory_Region_WASECA_FRM_SOIL_READ_1557455702 /accession=XZS97913.g2 /library_id=Regulatory_Region_WASECA_FRM_SOIL_LIB_20010901 /sample_id=Regulatory_Region_WASECA_FRM_SOIL_SMPL_20010901 /sample_name=FARM_SOIL /number_of_sites=1 /site_id_1=Regulatory_Region_WASECA_FRM_SOIL_SITE_20010901 /length=1070;"13 3 TCG;15 3 ATA;17 3 ATT;22 3 CAG;23 3 ATT;29 3 TTA;30 3 ATG;30 3 GCC;31 3 ATT;36 3 AAT;6 …
>Regulatory_Region_WASECA_FRM_SOIL_READ_1557319559 /accession=XZS14036.b1 /library_id=Regulatory_Region_WASECA_FRM_SOIL_LIB_20010901 /sample_id=Regulatory_Region_WASECA_FRM_SOIL_SMPL_20010901 /sample_name=FARM_SOIL /number_of_sites=1 /site_id_1=Regulatory_Region_WASECA_FRM_SOIL_SITE_20010901 /length=819;"11 3 CAA;14 3 CAG;18 3 ATT;18 3 CCG;19 3 TAA;23 3 GCC;"
>Regulatory_Region_WASECA_FRM_SOIL_READ_1557376727 /accession=XZS43205.g1 /library_id=Regulatory_Region_WASECA_FRM_SOIL_LIB_20010901 /sample_id=Regulatory_Region_WASECA_FRM_SOIL_SMPL_20010901 /sample_name=FARM_SOIL /number_of_sites=1 /site_id_1=Regulatory_Region_WASECA_FRM_SOIL_SITE_20010901 /length=1113;"11 3 CCT;12 3 AAG;12 3 CGG;20 3 AGG;23 3 GCC;27 3 CAG;27 3 CCT;34 3 AAG;6 3 ATG;8 3 CTC;9 3 …
>Regulatory_Region_WASECA_FRM_SOIL_READ_1557314673 /accession=XZS13061.b1 /library_id=Regulatory_Region_WASECA_FRM_SOIL_LIB_20010901 /sample_id=Regulatory_Region_WASECA_FRM_SOIL_SMPL_20010901 /sample_name=FARM_SOIL /number_of_sites=1 /site_id_1=Regulatory_Region_WASECA_FRM_SOIL_SITE_20010901 /length=815;"20 3 TCT;22 3 GTT;29 3 ATG;30 3 TTG;35 3 CCT;36 3 CTG;37 4 GCGC;6 3 ATC;"
>Regulatory_Region_WASECA_FRM_SOIL_READ_1557396924 /accession=XZS51828.y1 /library_id=Regulatory_Region_WASECA_FRM_SOIL_LIB_20010901 /sample_id=Regulatory_Region_WASECA_FRM_SOIL_SMPL_20010901 /sample_name=FARM_SOIL /number_of_sites=1 /site_id_1=Regulatory_Region_WASECA_FRM_SOIL_SITE_20010901 /length=1064;"13 3 TGG;17 3 ATT;17 3 CAG;22 3 TCT;24 3 AGG;27 3 CAA;33 3 ATG;36 3 CTG;8 3 CTT;"
>Regulatory_Region_WASECA_FRM_SOIL_READ_1557370518 /accession=XZS34912.g1 /library_id=Regulatory_Region_WASECA_FRM_SOIL_LIB_20010901 /sample_id=Regulatory_Region_WASECA_FRM_SOIL_SMPL_20010901 /sample_name=FARM_SOIL /number_of_sites=1 /site_id_1=Regulatory_Region_WASECA_FRM_SOIL_SITE_20010901 /length=1217;"17 3 ATT;17 3 TTA;18 3 CCA;22 3 TAA;24 3 ATT;25 3 AGA;25 3 TCT;34 3 ATG;36 3 AAT;6 3 TCT;7 3…
>Regulatory_Region_WASECA_FRM_SOIL_READ_1557435523 /accession=XZS78660.b1 /library_id=Regulatory_Region_WASECA_FRM_SOIL_LIB_20010901 /sample_id=Regulatory_Region_WASECA_FRM_SOIL_SMPL_20010901 /sample_name=FARM_SOIL /number_of_sites=1 /site_id_1=Regulatory_Region_WASECA_FRM_SOIL_SITE_20010901 /length=1222;"10 3 CAA;11 3 CTG;20 3 CCA;20 3 CCG;21 3 CCA;29 3 ATG;32 3 TTG;33 3 ATT;36 3 CTG;38 4 GCGG;6…
>Regulatory_Region_WASECA_FRM_SOIL_READ_1557394107 /accession=XZS51033.g1 /library_id=Regulatory_Region_WASECA_FRM_SOIL_LIB_20010901 /sample_id=Regulatory_Region_WASECA_FRM_SOIL_SMPL_20010901 /sample_name=FARM_SOIL /number_of_sites=1 /site_id_1=Regulatory_Region_WASECA_FRM_SOIL_SITE_20010901 /length=1165;"10 3 CCG;11 3 AAG;16 3 CTT;18 3 CAA;24 3 GCC;31 3 AAT;31 3 TAA;33 3 GGC;34 3 CCA;9 3 CGG;"
>Regulatory_Region_WASECA_FRM_SOIL_READ_1557428392 /accession=XZS71243.b1 /library_id=Regulatory_Region_WASECA_FRM_SOIL_LIB_20010901 /sample_id=Regulatory_Region_WASECA_FRM_SOIL_SMPL_20010901 /sample_name=FARM_SOIL /number_of_sites=1 /site_id_1=Regulatory_Region_WASECA_FRM_SOIL_SITE_20010901 /length=1329;"11 3 CCG;15 3 CGG;15 3 TTA;19 3 ATT;20 3 CCG;22 3 TCT;26 3 GCC;28 3 GGC;29 3 TGG;32 3 ATT;32…
>Regulatory_Region_WASECA_FRM_SOIL_READ_1557371099 /accession=XZS29075.x1 /library_id=Regulatory_Region_WASECA_FRM_SOIL_LIB_20010901 /sample_id=Regulatory_Region_WASECA_FRM_SOIL_SMPL_20010901 /sample_name=FARM_SOIL /number_of_sites=1 /site_id_1=Regulatory_Region_WASECA_FRM_SOIL_SITE_20010901 /length=1162;"31 3 CCT;33 3 AGG;36 3 CCG;9 3 TCT;"
>Regulatory_Region_WASECA_FRM_SOIL_READ_1557378487 /accession=XZS44371.g1 /library_id=Regulatory_Region_WASECA_FRM_SOIL_LIB_20010901 /sample_id=Regulatory_Region_WASECA_FRM_SOIL_SMPL_20010901 /sample_name=FARM_SOIL /number_of_sites=1 /site_id_1=Regulatory_Region_WASECA_FRM_SOIL_SITE_20010901 /length=1298;"17 3 AGA;21 3 TGC;32 3 CGA;33 3 TGG;35 3 TGA;36 3 ATC;6 3 CGG;8 3 CCT;8 3 TCA;9 3 AGG;"
>Regulatory_Region_WASECA_FRM_SOIL_READ_1557412014 /accession=XZS58431.b1 /library_id=Regulatory_Region_WASECA_FRM_SOIL_LIB_20010901 /sample_id=Regulatory_Region_WASECA_FRM_SOIL_SMPL_20010901 /sample_name=FARM_SOIL /number_of_sites=1 /site_id_1=Regulatory_Region_WASECA_FRM_SOIL_SITE_20010901 /length=1070;"24 3 CCG;24 3 GCC;27 3 CTG;33 3 GGC;34 3 AAG;38 4 GCGG;9 3 CTG;"
>Regulatory_Region_WASECA_FRM_SOIL_READ_1557402518 /accession=XZS57437.b1 /library_id=Regulatory_Region_WASECA_FRM_SOIL_LIB_20010901 /sample_id=Regulatory_Region_WASECA_FRM_SOIL_SMPL_20010901 /sample_name=FARM_SOIL /number_of_sites=1 /site_id_1=Regulatory_Region_WASECA_FRM_SOIL_SITE_20010901 /length=1211;"16 3 ATA;22 3 AGG;23 3 AAC;27 3 ATT;29 3 CCA;30 3 CCT;31 3 TCG;33 3 AGG;34 3 ATC;35 3 TTG;36…
>Regulatory_Region_WASECA_FRM_SOIL_READ_1557411705 /accession=XZS59826.b1 /library_id=Regulatory_Region_WASECA_FRM_SOIL_LIB_20010901 /sample_id=Regulatory_Region_WASECA_FRM_SOIL_SMPL_20010901 /sample_name=FARM_SOIL /number_of_sites=1 /site_id_1=Regulatory_Region_WASECA_FRM_SOIL_SITE_20010901 /length=1384;"12 5 TTTGG;14 3 TCT;14 5 GTGAG;15 3 CCA;16 5 TGAGT;18 3 CCG;20 3 CGG;21 3 CCA;24 3 CAG;32 3 …
>Regulatory_Region_WASECA_FRM_SOIL_READ_1557428931 /accession=XZS83521.g1 /library_id=Regulatory_Region_WASECA_FRM_SOIL_LIB_20010901 /sample_id=Regulatory_Region_WASECA_FRM_SOIL_SMPL_20010901 /sample_name=FARM_SOIL /number_of_sites=1 /site_id_1=Regulatory_Region_WASECA_FRM_SOIL_SITE_20010901 /length=1345;"10 4 GGCC;21 3 CCG;24 3 TGG;33 3 GGC;34 3 CAG;36 3 ATT;36 3 TGG;6 3 GCC;"
>Regulatory_Region_WASECA_FRM_SOIL_READ_1557405194 /accession=XZS63691.y1 /library_id=Regulatory_Region_WASECA_FRM_SOIL_LIB_20010901 /sample_id=Regulatory_Region_WASECA_FRM_SOIL_SMPL_20010901 /sample_name=FARM_SOIL /number_of_sites=1 /site_id_1=Regulatory_Region_WASECA_FRM_SOIL_SITE_20010901 /length=949;"13 3 AAG;19 3 CAA;20 3 CGG;23 3 CCG;26 3 TTG;30 3 AAG;32 3 GCC;33 3 TCT;34 5 CAAAC;7 3 AGG;7 …
>Regulatory_Region_WASECA_FRM_SOIL_READ_1557428306 /accession=XZS71139.b1 /library_id=Regulatory_Region_WASECA_FRM_SOIL_LIB_20010901 /sample_id=Regulatory_Region_WASECA_FRM_SOIL_SMPL_20010901 /sample_name=FARM_SOIL /number_of_sites=1 /site_id_1=Regulatory_Region_WASECA_FRM_SOIL_SITE_20010901 /length=1234;"17 3 CAA;17 3 TGG;21 3 AAC;25 3 ATC;26 3 TGG;28 3 AAT;28 3 TCG;33 3 ATT;35 3 GTT;7 3 CCA;"
>Regulatory_Region_WASECA_FRM_SOIL_READ_1557335356 /accession=XZS28362.g1 /library_id=Regulatory_Region_WASECA_FRM_SOIL_LIB_20010901 /sample_id=Regulatory_Region_WASECA_FRM_SOIL_SMPL_20010901 /sample_name=FARM_SOIL /number_of_sites=1 /site_id_1=Regulatory_Region_WASECA_FRM_SOIL_SITE_20010901 /length=1075;"12 4 GATC;14 3 ATT;17 3 AGA;20 3 TAA;23 3 CCG;23 3 GTT;25 3 GGC;29 3 CTG;35 3 CAG;"
>Regulatory_Region_WASECA_FRM_SOIL_READ_1557394082 /accession=XZS50999.g1 /library_id=Regulatory_Region_WASECA_FRM_SOIL_LIB_20010901 /sample_id=Regulatory_Region_WASECA_FRM_SOIL_SMPL_20010901 /sample_name=FARM_SOIL /number_of_sites=1 /site_id_1=Regulatory_Region_WASECA_FRM_SOIL_SITE_20010901 /length=1213;"10 3 CCG;13 3 AGG;13 3 TGG;15 3 AGG;15 4 CGGG;20 3 AGA;20 3 AGG;20 3 TGA;36 3 TGG;8 4 CGAG;"
>Regulatory_Region_WASECA_FRM_SOIL_READ_1557313700 /accession=XZS11714.g1 /library_id=Regulatory_Region_WASECA_FRM_SOIL_LIB_20010901 /sample_id=Regulatory_Region_WASECA_FRM_SOIL_SMPL_20010901 /sample_name=FARM_SOIL /number_of_sites=1 /site_id_1=Regulatory_Region_WASECA_FRM_SOIL_SITE_20010901 /length=836;"17 3 ATC;21 3 GAG;24 3 CCG;30 3 AGG;31 3 CCT;33 3 CCA;8 3 AAC;"
>Regulatory_Region_WASECA_FRM_SOIL_READ_1557456413 /accession=XZS101056.b1 /library_id=Regulatory_Region_WASECA_FRM_SOIL_LIB_20010901 /sample_id=Regulatory_Region_WASECA_FRM_SOIL_SMPL_20010901 /sample_name=FARM_SOIL /number_of_sites=1 /site_id_1=Regulatory_Region_WASECA_FRM_SOIL_SITE_20010901 /length=1357;"11 3 CCG;19 3 CAA;21 3 TAA;21 3 TTA;24 3 GCC;25 3 CAA;31 3 TCG;36 3 GCC;6 3 CAA;9 3 AGG;9 3…
>Regulatory_Region_WASECA_FRM_SOIL_READ_1557448565 /accession=XZS93204.g2 /library_id=Regulatory_Region_WASECA_FRM_SOIL_LIB_20010901 /sample_id=Regulatory_Region_WASECA_FRM_SOIL_SMPL_20010901 /sample_name=FARM_SOIL /number_of_sites=1 /site_id_1=Regulatory_Region_WASECA_FRM_SOIL_SITE_20010901 /length=1317;"14 3 CCA;25 3 CCT;26 3 TTG;31 3 TTA;36 3 AAT;7 3 GGC;"
>Regulatory_Region_WASECA_FRM_SOIL_READ_1557368651 /accession=XZS37119.b1 /library_id=Regulatory_Region_WASECA_FRM_SOIL_LIB_20010901 /sample_id=Regulatory_Region_WASECA_FRM_SOIL_SMPL_20010901 /sample_name=FARM_SOIL /number_of_sites=1 /site_id_1=Regulatory_Region_WASECA_FRM_SOIL_SITE_20010901 /length=1446;"13 3 CGG;16 3 AGG;17 3 ATT;18 3 ATT;21 3 TAA;22 3 CAA;23 3 GTT;29 3 GCC;30 3 AAT;32 3 GGC;34…
>Regulatory_Region_WASECA_FRM_SOIL_READ_1557457890 /accession=XZS96704.g1 /library_id=Regulatory_Region_WASECA_FRM_SOIL_LIB_20010901 /sample_id=Regulatory_Region_WASECA_FRM_SOIL_SMPL_20010901 /sample_name=FARM_SOIL /number_of_sites=1 /site_id_1=Regulatory_Region_WASECA_FRM_SOIL_SITE_20010901 /length=1329;"23 3 ATT;31 3 TCG;6 3 GTA;"
>Regulatory_Region_WASECA_FRM_SOIL_READ_1557406798 /accession=XZS64918.y1 /library_id=Regulatory_Region_WASECA_FRM_SOIL_LIB_20010901 /sample_id=Regulatory_Region_WASECA_FRM_SOIL_SMPL_20010901 /sample_name=FARM_SOIL /number_of_sites=1 /site_id_1=Regulatory_Region_WASECA_FRM_SOIL_SITE_20010901 /length=1256;"10 3 GGT;13 3 AGG;18 3 CCT;20 3 CAG;22 3 CAG;30 3 GTT;7 3 CAG;9 3 CCT;"
>Regulatory_Region_WASECA_FRM_SOIL_READ_1557331169 /accession=XZS23986.b2 /library_id=Regulatory_Region_WASECA_FRM_SOIL_LIB_20010901 /sample_id=Regulatory_Region_WASECA_FRM_SOIL_SMPL_20010901 /sample_name=FARM_SOIL /number_of_sites=1 /site_id_1=Regulatory_Region_WASECA_FRM_SOIL_SITE_20010901 /length=1104;"11 3 ATT;13 3 TGA;13 3 TGG;17 3 CAA;18 3 CAA;23 3 CCG;28 3 GCC;29 3 AAT;7 3 CCA;8 3 AAC;8 3 …
>Regulatory_Region_WASECA_FRM_SOIL_READ_1557414893 /accession=XZS62627.x1 /library_id=Regulatory_Region_WASECA_FRM_SOIL_LIB_20010901 /sample_id=Regulatory_Region_WASECA_FRM_SOIL_SMPL_20010901 /sample_name=FARM_SOIL /number_of_sites=1 /site_id_1=Regulatory_Region_WASECA_FRM_SOIL_SITE_20010901 /length=978;"19 3 ATT;19 3 CCG;26 3 GCC;31 3 AAT;33 3 ATG;7 3 GGC;"
>Regulatory_Region_WASECA_FRM_SOIL_READ_1557400464 /accession=XZS55325.b1 /library_id=Regulatory_Region_WASECA_FRM_SOIL_LIB_20010901 /sample_id=Regulatory_Region_WASECA_FRM_SOIL_SMPL_20010901 /sample_name=FARM_SOIL /number_of_sites=1 /site_id_1=Regulatory_Region_WASECA_FRM_SOIL_SITE_20010901 /length=1155;"14 3 CGG;21 3 CCG;21 3 TGG;36 3 TCT;8 3 CTT;"
>Regulatory_Region_WASECA_FRM_SOIL_READ_1557366245 /accession=XZS33640.x1 /library_id=Regulatory_Region_WASECA_FRM_SOIL_LIB_20010901 /sample_id=Regulatory_Region_WASECA_FRM_SOIL_SMPL_20010901 /sample_name=FARM_SOIL /number_of_sites=1 /site_id_1=Regulatory_Region_WASECA_FRM_SOIL_SITE_20010901 /length=1302;"10 3 CAA;13 3 TCG;15 3 CCA;23 3 CCG;24 3 ATT;29 3 GCA;29 3 GGC;35 3 AGG;36 3 GCC;"
>Regulatory_Region_WASECA_FRM_SOIL_READ_1557441879 /accession=XZS87088.x1 /library_id=Regulatory_Region_WASECA_FRM_SOIL_LIB_20010901 /sample_id=Regulatory_Region_WASECA_FRM_SOIL_SMPL_20010901 /sample_name=FARM_SOIL /number_of_sites=1 /site_id_1=Regulatory_Region_WASECA_FRM_SOIL_SITE_20010901 /length=1123;"14 3 CGG;23 3 TCA;26 3 GCC;30 3 GCC;32 3 CTG;7 3 CCG;"
>Regulatory_Region_WASECA_FRM_SOIL_READ_1557442974 /accession=XZS88416.y1 /library_id=Regulatory_Region_WASECA_FRM_SOIL_LIB_20010901 /sample_id=Regulatory_Region_WASECA_FRM_SOIL_SMPL_20010901 /sample_name=FARM_SOIL /number_of_sites=1 /site_id_1=Regulatory_Region_WASECA_FRM_SOIL_SITE_20010901 /length=1119;"13 3 TTG;16 3 TGA;19 3 CAA;22 3 CAT;27 3 CAA;6 3 GTA;"
>Regulatory_Region_WASECA_FRM_SOIL_READ_1557422870 /accession=XZS68669.b1 /library_id=Regulatory_Region_WASECA_FRM_SOIL_LIB_20010901 /sample_id=Regulatory_Region_WASECA_FRM_SOIL_SMPL_20010901 /sample_name=FARM_SOIL /number_of_sites=1 /site_id_1=Regulatory_Region_WASECA_FRM_SOIL_SITE_20010901 /length=1234;"21 3 AGG;7 3 CAG;7 3 TCG;"
>Regulatory_Region_WASECA_FRM_SOIL_READ_1557400060 /accession=XZS57124.g1 /library_id=Regulatory_Region_WASECA_FRM_SOIL_LIB_20010901 /sample_id=Regulatory_Region_WASECA_FRM_SOIL_SMPL_20010901 /sample_name=FARM_SOIL /number_of_sites=1 /site_id_1=Regulatory_Region_WASECA_FRM_SOIL_SITE_20010901 /length=1298;"12 3 CGG;17 3 TCA;21 3 ACC;25 3 GGC;26 3 GCC;30 3 GCC;32 3 GGC;35 3 CCT;7 3 GAG;9 3 CGG;"
>Regulatory_Region_WASECA_FRM_SOIL_READ_1557405706 /accession=XZS64223.y /library_id=Regulatory_Region_WASECA_FRM_SOIL_LIB_20010901 /sample_id=Regulatory_Region_WASECA_FRM_SOIL_SMPL_20010901 /sample_name=FARM_SOIL /number_of_sites=1 /site_id_1=Regulatory_Region_WASECA_FRM_SOIL_SITE_20010901 /length=1169;"20 3 AGG;22 3 CAA;24 3 CCG;32 3 CGA;33 3 GCC;7 3 TCG;"
>Regulatory_Region_WASECA_FRM_SOIL_READ_1557381595 /accession=XZS46488.g1 /library_id=Regulatory_Region_WASECA_FRM_SOIL_LIB_20010901 /sample_id=Regulatory_Region_WASECA_FRM_SOIL_SMPL_20010901 /sample_name=FARM_SOIL /number_of_sites=1 /site_id_1=Regulatory_Region_WASECA_FRM_SOIL_SITE_20010901 /length=1378;"16 3 CTT;20 3 CCG;21 3 CCG;21 3 GAG;22 3 CAT;"
>Regulatory_Region_WASECA_FRM_SOIL_READ_1557339687 /accession=XZS26623.y1 /library_id=Regulatory_Region_WASECA_FRM_SOIL_LIB_20010901 /sample_id=Regulatory_Region_WASECA_FRM_SOIL_SMPL_20010901 /sample_name=FARM_SOIL /number_of_sites=1 /site_id_1=Regulatory_Region_WASECA_FRM_SOIL_SITE_20010901 /length=1203;"12 3 TTG;17 3 ATT;17 3 CAT;17 3 CTT;30 3 CCA;33 3 CAG;7 3 TCG;"
>Regulatory_Region_WASECA_FRM_SOIL_READ_1557407573 /accession=XZS65354.y1 /library_id=Regulatory_Region_WASECA_FRM_SOIL_LIB_20010901 /sample_id=Regulatory_Region_WASECA_FRM_SOIL_SMPL_20010901 /sample_name=FARM_SOIL /number_of_sites=1 /site_id_1=Regulatory_Region_WASECA_FRM_SOIL_SITE_20010901 /length=1198;"11 3 TGG;14 3 CTC;16 3 CTG;18 3 AGG;19 3 ATG;22 3 AGG;27 3 CCT;28 3 TTG;9 3 GCC;"
>Regulatory_Region_WASECA_FRM_SOIL_READ_1557406979 /accession=XZS65180.y1 /library_id=Regulatory_Region_WASECA_FRM_SOIL_LIB_20010901 /sample_id=Regulatory_Region_WASECA_FRM_SOIL_SMPL_20010901 /sample_name=FARM_SOIL /number_of_sites=1 /site_id_1=Regulatory_Region_WASECA_FRM_SOIL_SITE_20010901 /length=1221;"11 3 AGA;19 3 AAG;19 4 ATCC;23 3 CCG;27 3 CAG;30 3 CCA;36 3 GAG;6 3 CGG;6 3 TCT;8 4 GCGG;8 4…
>Regulatory_Region_WASECA_FRM_SOIL_READ_1557412490 /accession=XZS60894.b1 /library_id=Regulatory_Region_WASECA_FRM_SOIL_LIB_20010901 /sample_id=Regulatory_Region_WASECA_FRM_SOIL_SMPL_20010901 /sample_name=FARM_SOIL /number_of_sites=1 /site_id_1=Regulatory_Region_WASECA_FRM_SOIL_SITE_20010901 /length=1146;"13 3 TGA;23 3 AAC;28 3 TTG;29 3 GGT;"
>Regulatory_Region_WASECA_FRM_SOIL_READ_1557424258 /accession=XZS72159.g1 /library_id=Regulatory_Region_WASECA_FRM_SOIL_LIB_20010901 /sample_id=Regulatory_Region_WASECA_FRM_SOIL_SMPL_20010901 /sample_name=FARM_SOIL /number_of_sites=1 /site_id_1=Regulatory_Region_WASECA_FRM_SOIL_SITE_20010901 /length=1315;"12 3 AAG;20 3 CCT;20 3 TTG;22 3 TAA;23 3 CCG;27 3 AGG;32 3 GCC;8 4 CATT;8 4 TTCC;9 3 CTT;"
>Regulatory_Region_WASECA_FRM_SOIL_READ_1557454611 /accession=XZS98041.g1 /library_id=Regulatory_Region_WASECA_FRM_SOIL_LIB_20010901 /sample_id=Regulatory_Region_WASECA_FRM_SOIL_SMPL_20010901 /sample_name=FARM_SOIL /number_of_sites=1 /site_id_1=Regulatory_Region_WASECA_FRM_SOIL_SITE_20010901 /length=1293;"16 3 AGG;24 3 CCA;25 3 CCT;26 3 AAT;28 3 GCC;30 3 AAT;33 3 CCT;38 5 ATTTT;6 3 ATG;8 3 AAC;"
>Regulatory_Region_WASECA_FRM_SOIL_READ_1557451825 /accession=XZS95973.g1 /library_id=Regulatory_Region_WASECA_FRM_SOIL_LIB_20010901 /sample_id=Regulatory_Region_WASECA_FRM_SOIL_SMPL_20010901 /sample_name=FARM_SOIL /number_of_sites=1 /site_id_1=Regulatory_Region_WASECA_FRM_SOIL_SITE_20010901 /length=1393;"13 3 TCA;15 3 TGG;15 3 TTA;16 3 TAA;23 3 TGA;30 3 GTC;35 3 TTG;8 4 CATT;9 3 GCC;"
>Regulatory_Region_WASECA_FRM_SOIL_READ_1557435641 /accession=XZS81532.g1 /library_id=Regulatory_Region_WASECA_FRM_SOIL_LIB_20010901 /sample_id=Regulatory_Region_WASECA_FRM_SOIL_SMPL_20010901 /sample_name=FARM_SOIL /number_of_sites=1 /site_id_1=Regulatory_Region_WASECA_FRM_SOIL_SITE_20010901 /length=1433;"10 3 CCG;18 3 TAT;25 3 GGC;28 3 GGC;28 3 TCG;30 3 ATT;6 3 CAA;6 3 GCC;7 3 GGC;"
>Regulatory_Region_WASECA_FRM_SOIL_READ_1557359854 /accession=XZS30378.x1 /library_id=Regulatory_Region_WASECA_FRM_SOIL_LIB_20010901 /sample_id=Regulatory_Region_WASECA_FRM_SOIL_SMPL_20010901 /sample_name=FARM_SOIL /number_of_sites=1 /site_id_1=Regulatory_Region_WASECA_FRM_SOIL_SITE_20010901 /length=1230;"11 3 ATT;13 3 TTG;14 3 ATT;20 3 CCG;30 3 ATT;32 3 TTA;36 3 AAT;36 3 CAA;"
>Regulatory_Region_WASECA_FRM_SOIL_READ_1557393752 /accession=XZS50862.b /library_id=Regulatory_Region_WASECA_FRM_SOIL_LIB_20010901 /sample_id=Regulatory_Region_WASECA_FRM_SOIL_SMPL_20010901 /sample_name=FARM_SOIL /number_of_sites=1 /site_id_1=Regulatory_Region_WASECA_FRM_SOIL_SITE_20010901 /length=1223;"14 3 TAA;15 3 TGG;18 3 TTA;19 3 ATG;19 3 ATT;23 3 AGA;30 3 TTG;34 3 TCT;36 3 GTA;7 3 CAA;7 3 …
>Regulatory_Region_WASECA_FRM_SOIL_READ_1557448798 /accession=XZS94315.g1 /library_id=Regulatory_Region_WASECA_FRM_SOIL_LIB_20010901 /sample_id=Regulatory_Region_WASECA_FRM_SOIL_SMPL_20010901 /sample_name=FARM_SOIL /number_of_sites=1 /site_id_1=Regulatory_Region_WASECA_FRM_SOIL_SITE_20010901 /length=1271;"21 3 CTT;22 3 CAA;22 3 CAT;30 3 CCT;36 3 CAG;36 3 GCC;"
>Regulatory_Region_WASECA_FRM_SOIL_READ_1557391215 /accession=XZS55296.y1 /library_id=Regulatory_Region_WASECA_FRM_SOIL_LIB_20010901 /sample_id=Regulatory_Region_WASECA_FRM_SOIL_SMPL_20010901 /sample_name=FARM_SOIL /number_of_sites=1 /site_id_1=Regulatory_Region_WASECA_FRM_SOIL_SITE_20010901 /length=1106;"13 3 TAA;14 5 GCAGC;18 3 ATT;20 4 GCAG;21 3 CTT;25 3 AGA;30 3 TTG;33 3 CAG;33 5 TTGTT;35 3 C…
>Regulatory_Region_WASECA_FRM_SOIL_READ_1557361795 /accession=XZS36500.g1 /library_id=Regulatory_Region_WASECA_FRM_SOIL_LIB_20010901 /sample_id=Regulatory_Region_WASECA_FRM_SOIL_SMPL_20010901 /sample_name=FARM_SOIL /number_of_sites=1 /site_id_1=Regulatory_Region_WASECA_FRM_SOIL_SITE_20010901 /length=1101;"12 3 AAG;18 3 CCG;20 3 TCA;23 3 CCG;27 3 CTC;27 3 TTG;29 3 CAG;33 3 TTG;34 3 GCC;38 4 GCGG;6…
>Regulatory_Region_WASECA_FRM_SOIL_READ_1557451235 /accession=XZS93878.b1 /library_id=Regulatory_Region_WASECA_FRM_SOIL_LIB_20010901 /sample_id=Regulatory_Region_WASECA_FRM_SOIL_SMPL_20010901 /sample_name=FARM_SOIL /number_of_sites=1 /site_id_1=Regulatory_Region_WASECA_FRM_SOIL_SITE_20010901 /length=1289;"20 3 TCA;22 3 CCG;25 3 CTG;28 3 TTG;29 3 ATG;7 3 TCG;"
>Regulatory_Region_WASECA_FRM_SOIL_READ_1557450020 /accession=XZS88140.g1 /library_id=Regulatory_Region_WASECA_FRM_SOIL_LIB_20010901 /sample_id=Regulatory_Region_WASECA_FRM_SOIL_SMPL_20010901 /sample_name=FARM_SOIL /number_of_sites=1 /site_id_1=Regulatory_Region_WASECA_FRM_SOIL_SITE_20010901 /length=1288;"24 3 AAG;24 3 CAG;31 3 CTG;33 3 ATT;35 3 TAA;7 3 CAA;"
>Regulatory_Region_WASECA_FRM_SOIL_READ_1557310019 /accession=XZS2638.g1 m /library_id=Regulatory_Region_WASECA_FRM_SOIL_LIB_20010901 /sample_id=Regulatory_Region_WASECA_FRM_SOIL_SMPL_20010901 /sample_name=FARM_SOIL /number_of_sites=1 /site_id_1=Regulatory_Region_WASECA_FRM_SOIL_SITE_20010901 /length=893;"13 3 TCG;14 3 CAG;16 3 TCA;22 3 CCG;24 3 CCA;25 3 GCC;26 3 AAT;31 3 AAG;31 3 GCC;35 3 TGG;"
>Regulatory_Region_WASECA_FRM_SOIL_READ_1557314265 /accession=XZS12421.g /library_id=Regulatory_Region_WASECA_FRM_SOIL_LIB_20010901 /sample_id=Regulatory_Region_WASECA_FRM_SOIL_SMPL_20010901 /sample_name=FARM_SOIL /number_of_sites=1 /site_id_1=Regulatory_Region_WASECA_FRM_SOIL_SITE_20010901 /length=848;"10 3 TAA;11 3 AGA;18 3 CCT;24 3 AAG;26 3 TAA;26 3 TGG;29 3 TCT;33 3 TGG;33 3 TTG;7 3 CCC;8 3 G…
>Regulatory_Region_WASECA_FRM_SOIL_READ_1557437581 /accession=XZS82873.b1 /library_id=Regulatory_Region_WASECA_FRM_SOIL_LIB_20010901 /sample_id=Regulatory_Region_WASECA_FRM_SOIL_SMPL_20010901 /sample_name=FARM_SOIL /number_of_sites=1 /site_id_1=Regulatory_Region_WASECA_FRM_SOIL_SITE_20010901 /length=1306;"16 3 TTA;20 3 CCT;22 3 GTT;28 3 ATT;28 3 TCT;29 3 AAT;30 3 ATT;31 3 GCC;34 3 TCT;6 3 TCT;"
>Regulatory_Region_WASECA_FRM_SOIL_READ_1557385401 /accession=XZS45139.b1 /library_id=Regulatory_Region_WASECA_FRM_SOIL_LIB_20010901 /sample_id=Regulatory_Region_WASECA_FRM_SOIL_SMPL_20010901 /sample_name=FARM_SOIL /number_of_sites=1 /site_id_1=Regulatory_Region_WASECA_FRM_SOIL_SITE_20010901 /length=1194;"11 3 CGG;12 3 AAG;13 3 CGG;19 3 CCG;21 3 TGG;24 3 CCG;28 3 GCC;32 3 CCA;33 3 GGC;36 3 GAG;7 …
>Regulatory_Region_WASECA_FRM_SOIL_READ_1557416698 /accession=XZS71610.g1 /library_id=Regulatory_Region_WASECA_FRM_SOIL_LIB_20010901 /sample_id=Regulatory_Region_WASECA_FRM_SOIL_SMPL_20010901 /sample_name=FARM_SOIL /number_of_sites=1 /site_id_1=Regulatory_Region_WASECA_FRM_SOIL_SITE_20010901 /length=1248;"13 4 ACCC;15 3 CTG;16 3 CAG;21 3 ACC;22 3 CCT;27 3 CCT;29 3 AAG;33 3 GCC;"
>Regulatory_Region_WASECA_FRM_SOIL_READ_1557387965 /accession=XZS41865.b1 /library_id=Regulatory_Region_WASECA_FRM_SOIL_LIB_20010901 /sample_id=Regulatory_Region_WASECA_FRM_SOIL_SMPL_20010901 /sample_name=FARM_SOIL /number_of_sites=1 /site_id_1=Regulatory_Region_WASECA_FRM_SOIL_SITE_20010901 /length=1311;"10 3 GAT;12 3 AAG;13 3 CAG;13 3 CGG;19 3 AAG;25 3 ATG;27 3 AAG;27 3 CTG;29 3 GGC;31 3 TCG;6 …
>Regulatory_Region_WASECA_FRM_SOIL_READ_1557331580 /accession=XZS19853.g2 /library_id=Regulatory_Region_WASECA_FRM_SOIL_LIB_20010901 /sample_id=Regulatory_Region_WASECA_FRM_SOIL_SMPL_20010901 /sample_name=FARM_SOIL /number_of_sites=1 /site_id_1=Regulatory_Region_WASECA_FRM_SOIL_SITE_20010901 /length=1031;"13 3 TCA;13 3 TGG;26 3 GTC;6 3 GCC;8 4 TCTC;"
>Regulatory_Region_WASECA_FRM_SOIL_READ_1557437848 /accession=XZS78785.b1 /library_id=Regulatory_Region_WASECA_FRM_SOIL_LIB_20010901 /sample_id=Regulatory_Region_WASECA_FRM_SOIL_SMPL_20010901 /sample_name=FARM_SOIL /number_of_sites=1 /site_id_1=Regulatory_Region_WASECA_FRM_SOIL_SITE_20010901 /length=1248;"13 3 TCG;17 3 AGA;19 3 CAC;19 3 CCG;22 3 GTT;28 3 ATT;29 3 ATT;6 3 TCT;9 3 CCG;"
>Regulatory_Region_WASECA_FRM_SOIL_READ_1557399110 /accession=XZS53871.x1 /library_id=Regulatory_Region_WASECA_FRM_SOIL_LIB_20010901 /sample_id=Regulatory_Region_WASECA_FRM_SOIL_SMPL_20010901 /sample_name=FARM_SOIL /number_of_sites=1 /site_id_1=Regulatory_Region_WASECA_FRM_SOIL_SITE_20010901 /length=1271;"11 3 TCA;12 3 AAG;13 3 TGG;14 3 AGG;15 3 CCA;17 3 CAT;21 3 CTT;21 3 TAA;22 3 AAT;26 3 AAT;28…
>Regulatory_Region_WASECA_FRM_SOIL_READ_1557333943 /accession=XZS27119.y1 /library_id=Regulatory_Region_WASECA_FRM_SOIL_LIB_20010901 /sample_id=Regulatory_Region_WASECA_FRM_SOIL_SMPL_20010901 /sample_name=FARM_SOIL /number_of_sites=1 /site_id_1=Regulatory_Region_WASECA_FRM_SOIL_SITE_20010901 /length=938;"14 3 TAA;14 3 TTA;18 3 CAA;18 3 TTG;25 3 GGC;6 3 GCC;"
>Regulatory_Region_WASECA_FRM_SOIL_READ_1557411322 /accession=XZS58276.b2 /library_id=Regulatory_Region_WASECA_FRM_SOIL_LIB_20010901 /sample_id=Regulatory_Region_WASECA_FRM_SOIL_SMPL_20010901 /sample_name=FARM_SOIL /number_of_sites=1 /site_id_1=Regulatory_Region_WASECA_FRM_SOIL_SITE_20010901 /length=1360;"13 3 TGG;17 3 CTT;26 3 TTA;30 3 AGG;30 3 GCC;"
>Regulatory_Region_WASECA_FRM_SOIL_READ_1557427477 /accession=XZS71042.g1 /library_id=Regulatory_Region_WASECA_FRM_SOIL_LIB_20010901 /sample_id=Regulatory_Region_WASECA_FRM_SOIL_SMPL_20010901 /sample_name=FARM_SOIL /number_of_sites=1 /site_id_1=Regulatory_Region_WASECA_FRM_SOIL_SITE_20010901 /length=1297;"11 3 CAA;16 3 ATG;19 3 CCG;21 3 CAT;21 3 TTA;21 3 TTG;24 3 ATG;24 3 CTG;27 3 CAA;27 3 TTG;31…
>Regulatory_Region_WASECA_FRM_SOIL_READ_1557445221 /accession=XZS90694.x1 /library_id=Regulatory_Region_WASECA_FRM_SOIL_LIB_20010901 /sample_id=Regulatory_Region_WASECA_FRM_SOIL_SMPL_20010901 /sample_name=FARM_SOIL /number_of_sites=1 /site_id_1=Regulatory_Region_WASECA_FRM_SOIL_SITE_20010901 /length=981;"15 3 CGG;18 3 TCT;21 3 GAT;22 3 TCA;25 3 GGC;28 3 ATG;7 3 CAG;"
>Regulatory_Region_WASECA_FRM_SOIL_READ_1557429811 /accession=XZS85668.g1 /library_id=Regulatory_Region_WASECA_FRM_SOIL_LIB_20010901 /sample_id=Regulatory_Region_WASECA_FRM_SOIL_SMPL_20010901 /sample_name=FARM_SOIL /number_of_sites=1 /site_id_1=Regulatory_Region_WASECA_FRM_SOIL_SITE_20010901 /length=1402;"11 3 CAT;12 3 TTG;20 3 TTG;21 3 GTT;21 3 TTG;23 3 GAT;27 3 TTA;30 3 ATT;31 3 AAT;32 3 CCA;32…
>Regulatory_Region_WASECA_FRM_SOIL_READ_1557330300 /accession=XZS22210.g2 /library_id=Regulatory_Region_WASECA_FRM_SOIL_LIB_20010901 /sample_id=Regulatory_Region_WASECA_FRM_SOIL_SMPL_20010901 /sample_name=FARM_SOIL /number_of_sites=1 /site_id_1=Regulatory_Region_WASECA_FRM_SOIL_SITE_20010901 /length=1042;"20 3 TAA;26 3 AAT;27 3 TTA;28 3 ATT;29 3 ATT;30 3 ATT;33 3 TTG;6 3 ATG;"
>Regulatory_Region_WASECA_FRM_SOIL_READ_1557459538 /accession=XZS99383.g1 /library_id=Regulatory_Region_WASECA_FRM_SOIL_LIB_20010901 /sample_id=Regulatory_Region_WASECA_FRM_SOIL_SMPL_20010901 /sample_name=FARM_SOIL /number_of_sites=1 /site_id_1=Regulatory_Region_WASECA_FRM_SOIL_SITE_20010901 /length=1345;"10 3 GGT;14 3 CGG;18 3 CCG;19 3 ATT;20 3 TGA;23 3 AGG;24 3 GCC;25 3 GTT;32 3 TTG;34 3 ATT;6 …
>Regulatory_Region_WASECA_FRM_SOIL_READ_1557384637 /accession=XZS44197.b1 /library_id=Regulatory_Region_WASECA_FRM_SOIL_LIB_20010901 /sample_id=Regulatory_Region_WASECA_FRM_SOIL_SMPL_20010901 /sample_name=FARM_SOIL /number_of_sites=1 /site_id_1=Regulatory_Region_WASECA_FRM_SOIL_SITE_20010901 /length=1377;"21 3 CCA;21 3 TCA;25 3 ATC;28 3 TCA;"
>Regulatory_Region_WASECA_FRM_SOIL_READ_1557335777 /accession=XZS27690.g1 /library_id=Regulatory_Region_WASECA_FRM_SOIL_LIB_20010901 /sample_id=Regulatory_Region_WASECA_FRM_SOIL_SMPL_20010901 /sample_name=FARM_SOIL /number_of_sites=1 /site_id_1=Regulatory_Region_WASECA_FRM_SOIL_SITE_20010901 /length=1298;"17 3 CTT;24 3 CCA;27 3 AAG;30 3 TTG;32 3 ATT;33 3 GCC;35 3 AAT;35 3 CCT;36 3 CCT;36 3 CTG;6 …
>Regulatory_Region_WASECA_FRM_SOIL_READ_1557459596 /accession=XZS101484.g1 /library_id=Regulatory_Region_WASECA_FRM_SOIL_LIB_20010901 /sample_id=Regulatory_Region_WASECA_FRM_SOIL_SMPL_20010901 /sample_name=FARM_SOIL /number_of_sites=1 /site_id_1=Regulatory_Region_WASECA_FRM_SOIL_SITE_20010901 /length=1395;"10 3 TCA;11 3 AGG;12 3 TTG;13 3 AAG;23 3 ATG;25 3 ATC;25 3 CAA;28 3 CAG;31 3 CAG;"
>Regulatory_Region_WASECA_FRM_SOIL_READ_1557393407 /accession=XZS49814.b1 /library_id=Regulatory_Region_WASECA_FRM_SOIL_LIB_20010901 /sample_id=Regulatory_Region_WASECA_FRM_SOIL_SMPL_20010901 /sample_name=FARM_SOIL /number_of_sites=1 /site_id_1=Regulatory_Region_WASECA_FRM_SOIL_SITE_20010901 /length=1163;"15 3 ATG;15 3 TGA;21 3 AGG;23 3 TCA;26 3 AAT;28 3 CAG;29 3 GGT;31 3 AAT;34 3 AAT;36 3 ATT;36…
>Regulatory_Region_WASECA_FRM_SOIL_READ_1557420346 /accession=XZS68691.g1 /library_id=Regulatory_Region_WASECA_FRM_SOIL_LIB_20010901 /sample_id=Regulatory_Region_WASECA_FRM_SOIL_SMPL_20010901 /sample_name=FARM_SOIL /number_of_sites=1 /site_id_1=Regulatory_Region_WASECA_FRM_SOIL_SITE_20010901 /length=1385;"23 4 CGGG;24 3 CAT;28 3 AAG;28 3 CAG;33 3 GGC;7 3 CCC;"
>Regulatory_Region_WASECA_FRM_SOIL_READ_1557316365 /accession=XZS14414.g1 /library_id=Regulatory_Region_WASECA_FRM_SOIL_LIB_20010901 /sample_id=Regulatory_Region_WASECA_FRM_SOIL_SMPL_20010901 /sample_name=FARM_SOIL /number_of_sites=1 /site_id_1=Regulatory_Region_WASECA_FRM_SOIL_SITE_20010901 /length=903;"10 3 CAA;15 3 ATG;16 3 TGA;22 3 GTT;24 3 ATT;28 3 TCA;34 3 TTA;"
>Regulatory_Region_WASECA_FRM_SOIL_READ_1557369257 /accession=XZS37550.b1 /library_id=Regulatory_Region_WASECA_FRM_SOIL_LIB_20010901 /sample_id=Regulatory_Region_WASECA_FRM_SOIL_SMPL_20010901 /sample_name=FARM_SOIL /number_of_sites=1 /site_id_1=Regulatory_Region_WASECA_FRM_SOIL_SITE_20010901 /length=1262;"11 3 CGG;13 3 TGG;19 3 ATG;29 3 CTG;32 3 ATT;32 3 GGG;"
>Regulatory_Region_WASECA_FRM_SOIL_READ_1557430926 /accession=XZS77336.x1 /library_id=Regulatory_Region_WASECA_FRM_SOIL_LIB_20010901 /sample_id=Regulatory_Region_WASECA_FRM_SOIL_SMPL_20010901 /sample_name=FARM_SOIL /number_of_sites=1 /site_id_1=Regulatory_Region_WASECA_FRM_SOIL_SITE_20010901 /length=1082;"18 3 ATT;18 3 CCT;18 3 CTG;19 3 TCA;22 3 TCA;23 3 AGG;"
>Regulatory_Region_WASECA_FRM_SOIL_READ_1557327132 /accession=XZS19583.b3 /library_id=Regulatory_Region_WASECA_FRM_SOIL_LIB_20010901 /sample_id=Regulatory_Region_WASECA_FRM_SOIL_SMPL_20010901 /sample_name=FARM_SOIL /number_of_sites=1 /site_id_1=Regulatory_Region_WASECA_FRM_SOIL_SITE_20010901 /length=1075;"12 3 CGG;12 3 TGT;17 3 ATT;18 3 CTG;18 3 GAT;23 3 GAT;25 3 AGA;28 3 TTG;32 3 AAG;32 3 GCC;"
>Regulatory_Region_WASECA_FRM_SOIL_READ_1557421260 /accession=XZS73769.g1 /library_id=Regulatory_Region_WASECA_FRM_SOIL_LIB_20010901 /sample_id=Regulatory_Region_WASECA_FRM_SOIL_SMPL_20010901 /sample_name=FARM_SOIL /number_of_sites=1 /site_id_1=Regulatory_Region_WASECA_FRM_SOIL_SITE_20010901 /length=1441;"23 3 CCT;23 3 GTT;31 3 AAC;34 3 CAG;36 3 CCG;8 3 CTT;"
>Regulatory_Region_WASECA_FRM_SOIL_READ_1557446355 /accession=XZS92221.g1 /library_id=Regulatory_Region_WASECA_FRM_SOIL_LIB_20010901 /sample_id=Regulatory_Region_WASECA_FRM_SOIL_SMPL_20010901 /sample_name=FARM_SOIL /number_of_sites=1 /site_id_1=Regulatory_Region_WASECA_FRM_SOIL_SITE_20010901 /length=1323;"18 3 ATT;23 3 AAC;25 3 AAT;27 3 ATG;29 3 ATT;30 3 CAG;31 3 AAC;32 3 GCC;7 3 AGG;7 3 ATT;"
>Regulatory_Region_WASECA_FRM_SOIL_READ_1557452219 /accession=XZS96202.g1 /library_id=Regulatory_Region_WASECA_FRM_SOIL_LIB_20010901 /sample_id=Regulatory_Region_WASECA_FRM_SOIL_SMPL_20010901 /sample_name=FARM_SOIL /number_of_sites=1 /site_id_1=Regulatory_Region_WASECA_FRM_SOIL_SITE_20010901 /length=1376;"17 3 CAA;22 3 CCG;29 3 GCC;33 3 CCT;9 3 CGG;9 3 TTG;"
>Regulatory_Region_WASECA_FRM_SOIL_READ_1557335795 /accession=XZS27711.g1 /library_id=Regulatory_Region_WASECA_FRM_SOIL_LIB_20010901 /sample_id=Regulatory_Region_WASECA_FRM_SOIL_SMPL_20010901 /sample_name=FARM_SOIL /number_of_sites=1 /site_id_1=Regulatory_Region_WASECA_FRM_SOIL_SITE_20010901 /length=1340;"12 3 CAG;15 3 CTG;15 3 TGG;18 3 CCA;20 3 TGG;23 3 GCC;24 3 CCG;25 3 AGA;27 3 CTC;28 3 ATG;33…
>Regulatory_Region_WASECA_FRM_SOIL_READ_1557446363 /accession=XZS92234.g1 /library_id=Regulatory_Region_WASECA_FRM_SOIL_LIB_20010901 /sample_id=Regulatory_Region_WASECA_FRM_SOIL_SMPL_20010901 /sample_name=FARM_SOIL /number_of_sites=1 /site_id_1=Regulatory_Region_WASECA_FRM_SOIL_SITE_20010901 /length=1251;"21 3 CCG;22 3 CAA;27 3 CAA;"
>Regulatory_Region_WASECA_FRM_SOIL_READ_1557364963 /accession=XZS29311.x1 /library_id=Regulatory_Region_WASECA_FRM_SOIL_LIB_20010901 /sample_id=Regulatory_Region_WASECA_FRM_SOIL_SMPL_20010901 /sample_name=FARM_SOIL /number_of_sites=1 /site_id_1=Regulatory_Region_WASECA_FRM_SOIL_SITE_20010901 /length=1048;"11 3 ATT;20 3 ATG;21 3 TGA;24 3 ATT;24 3 CCA;29 3 GCC;30 3 GTT;32 3 ATT;34 3 AAT;34 3 ATT;34…
>Regulatory_Region_WASECA_FRM_SOIL_READ_1557411779 /accession=XZS59838.g1 /library_id=Regulatory_Region_WASECA_FRM_SOIL_LIB_20010901 /sample_id=Regulatory_Region_WASECA_FRM_SOIL_SMPL_20010901 /sample_name=FARM_SOIL /number_of_sites=1 /site_id_1=Regulatory_Region_WASECA_FRM_SOIL_SITE_20010901 /length=1369;"13 3 CAG;15 3 CAG;15 3 TGG;17 3 TCA;19 3 CAA;21 3 ACC;23 3 GTT;24 3 ATT;24 3 CTG;33 3 GCC;34…
>Regulatory_Region_WASECA_FRM_SOIL_READ_1557312900 /accession=XZS11308.g1 /library_id=Regulatory_Region_WASECA_FRM_SOIL_LIB_20010901 /sample_id=Regulatory_Region_WASECA_FRM_SOIL_SMPL_20010901 /sample_name=FARM_SOIL /number_of_sites=1 /site_id_1=Regulatory_Region_WASECA_FRM_SOIL_SITE_20010901 /length=864;"15 3 TCA;18 3 CAA;20 3 TGG;23 3 CTG;29 3 GGC;31 3 GCC;36 3 CAG;7 3 GAG;7 3 GGC;"
>Regulatory_Region_WASECA_FRM_SOIL_READ_1557328918 /accession=XZS21444.g2 /library_id=Regulatory_Region_WASECA_FRM_SOIL_LIB_20010901 /sample_id=Regulatory_Region_WASECA_FRM_SOIL_SMPL_20010901 /sample_name=FARM_SOIL /number_of_sites=1 /site_id_1=Regulatory_Region_WASECA_FRM_SOIL_SITE_20010901 /length=1022;"10 3 TCT;11 3 AGA;11 3 CCT;13 3 CGG;15 3 CCA;25 3 CCG;26 3 TCT;28 4 GCGG;31 3 CTG;34 3 CTG;6…
>Regulatory_Region_WASECA_FRM_SOIL_READ_1557415242 /accession=XZS67660.g1 /library_id=Regulatory_Region_WASECA_FRM_SOIL_LIB_20010901 /sample_id=Regulatory_Region_WASECA_FRM_SOIL_SMPL_20010901 /sample_name=FARM_SOIL /number_of_sites=1 /site_id_1=Regulatory_Region_WASECA_FRM_SOIL_SITE_20010901 /length=1138;"12 5 CCACC;13 3 TAA;13 3 TTA;13 5 TTTTA;19 5 GGTAC;23 4 CGGG;23 5 AGTGA;24 3 AGG;24 4 TGGG;2…
>Regulatory_Region_WASECA_FRM_SOIL_READ_1557402830 /accession=XZS56407.g1 /library_id=Regulatory_Region_WASECA_FRM_SOIL_LIB_20010901 /sample_id=Regulatory_Region_WASECA_FRM_SOIL_SMPL_20010901 /sample_name=FARM_SOIL /number_of_sites=1 /site_id_1=Regulatory_Region_WASECA_FRM_SOIL_SITE_20010901 /length=1172;"21 3 CCA;21 3 TGC;23 3 TGA;28 3 GGC;29 3 TCT;31 3 TCG;33 3 ATT;33 3 CCA;9 3 CCG;"
>Regulatory_Region_WASECA_FRM_SOIL_READ_1557445849 /accession=XZS90491.g1 /library_id=Regulatory_Region_WASECA_FRM_SOIL_LIB_20010901 /sample_id=Regulatory_Region_WASECA_FRM_SOIL_SMPL_20010901 /sample_name=FARM_SOIL /number_of_sites=1 /site_id_1=Regulatory_Region_WASECA_FRM_SOIL_SITE_20010901 /length=1383;"10 3 TCT;22 3 TCT;23 3 CAG;24 3 CAT;7 3 GAC;"
>Regulatory_Region_WASECA_FRM_SOIL_READ_1557370186 /accession=XZS38349.g1 /library_id=Regulatory_Region_WASECA_FRM_SOIL_LIB_20010901 /sample_id=Regulatory_Region_WASECA_FRM_SOIL_SMPL_20010901 /sample_name=FARM_SOIL /number_of_sites=1 /site_id_1=Regulatory_Region_WASECA_FRM_SOIL_SITE_20010901 /length=1414;"12 3 TGT;17 3 CAA;25 3 CCG;31 3 GCC;"
>Regulatory_Region_WASECA_FRM_SOIL_READ_1557337503 /accession=XZS25463.x1 /library_id=Regulatory_Region_WASECA_FRM_SOIL_LIB_20010901 /sample_id=Regulatory_Region_WASECA_FRM_SOIL_SMPL_20010901 /sample_name=FARM_SOIL /number_of_sites=1 /site_id_1=Regulatory_Region_WASECA_FRM_SOIL_SITE_20010901 /length=1114;"11 3 CCA;13 3 TTG;17 3 ATC;21 3 AGG;27 3 TCT;28 3 CAG;29 3 CTG;30 3 GTC;33 3 TTG;35 3 TGA;36…
>Regulatory_Region_WASECA_FRM_SOIL_READ_1557446342 /accession=XZS92199.g1 /library_id=Regulatory_Region_WASECA_FRM_SOIL_LIB_20010901 /sample_id=Regulatory_Region_WASECA_FRM_SOIL_SMPL_20010901 /sample_name=FARM_SOIL /number_of_sites=1 /site_id_1=Regulatory_Region_WASECA_FRM_SOIL_SITE_20010901 /length=1326;"12 3 TTA;22 3 GTT;22 3 TAA;25 3 CAA;27 3 TTA;31 3 ATT;35 5 ACAAA;36 3 ATT;8 4 CATT;9 3 TCT;"
>Regulatory_Region_WASECA_FRM_SOIL_READ_1557333102 /accession=XZS22298.b2 /library_id=Regulatory_Region_WASECA_FRM_SOIL_LIB_20010901 /sample_id=Regulatory_Region_WASECA_FRM_SOIL_SMPL_20010901 /sample_name=FARM_SOIL /number_of_sites=1 /site_id_1=Regulatory_Region_WASECA_FRM_SOIL_SITE_20010901 /length=1013;"23 3 GAT;32 3 CGA;8 4 CGAG;9 3 GCC;"
>Regulatory_Region_WASECA_FRM_SOIL_READ_1557411698 /accession=XZS59815.b1 /library_id=Regulatory_Region_WASECA_FRM_SOIL_LIB_20010901 /sample_id=Regulatory_Region_WASECA_FRM_SOIL_SMPL_20010901 /sample_name=FARM_SOIL /number_of_sites=1 /site_id_1=Regulatory_Region_WASECA_FRM_SOIL_SITE_20010901 /length=1267;"14 3 TAA;17 3 CTG;20 3 TTG;25 3 GTT;29 3 GCA;31 3 CCT;31 3 CTG;34 3 ATC;9 3 CAG;"
>Regulatory_Region_WASECA_FRM_SOIL_READ_1557390355 /accession=XZS53015.y1 /library_id=Regulatory_Region_WASECA_FRM_SOIL_LIB_20010901 /sample_id=Regulatory_Region_WASECA_FRM_SOIL_SMPL_20010901 /sample_name=FARM_SOIL /number_of_sites=1 /site_id_1=Regulatory_Region_WASECA_FRM_SOIL_SITE_20010901 /length=1112;"14 3 CAG;21 3 CAT;21 3 GAG;31 3 TCG;32 3 CAG;32 3 CTG;36 3 CAG;7 3 CAG;"
>Regulatory_Region_WASECA_FRM_SOIL_READ_1557413658 /accession=XZS60535.g1 /library_id=Regulatory_Region_WASECA_FRM_SOIL_LIB_20010901 /sample_id=Regulatory_Region_WASECA_FRM_SOIL_SMPL_20010901 /sample_name=FARM_SOIL /number_of_sites=1 /site_id_1=Regulatory_Region_WASECA_FRM_SOIL_SITE_20010901 /length=1096;"25 3 ATG;33 3 CCA;34 3 AAT;34 3 CAG;"
>Regulatory_Region_WASECA_FRM_SOIL_READ_1557326723 /accession=XZS22982.g2 /library_id=Regulatory_Region_WASECA_FRM_SOIL_LIB_20010901 /sample_id=Regulatory_Region_WASECA_FRM_SOIL_SMPL_20010901 /sample_name=FARM_SOIL /number_of_sites=1 /site_id_1=Regulatory_Region_WASECA_FRM_SOIL_SITE_20010901 /length=1205;"19 3 AAG;20 3 CCG;27 3 AAG;29 3 ATT;29 3 GCC;33 3 TCT;35 3 CCT;"
>Regulatory_Region_WASECA_FRM_SOIL_READ_1557417423 /accession=XZS71468.b /library_id=Regulatory_Region_WASECA_FRM_SOIL_LIB_20010901 /sample_id=Regulatory_Region_WASECA_FRM_SOIL_SMPL_20010901 /sample_name=FARM_SOIL /number_of_sites=1 /site_id_1=Regulatory_Region_WASECA_FRM_SOIL_SITE_20010901 /length=1382;"15 3 CCA;21 3 TGG;23 3 GCC;24 3 CCA;24 3 TCT;31 3 TCG;7 3 CAG;"
>Regulatory_Region_WASECA_FRM_SOIL_READ_1557335255 /accession=XZS28338.b1 /library_id=Regulatory_Region_WASECA_FRM_SOIL_LIB_20010901 /sample_id=Regulatory_Region_WASECA_FRM_SOIL_SMPL_20010901 /sample_name=FARM_SOIL /number_of_sites=1 /site_id_1=Regulatory_Region_WASECA_FRM_SOIL_SITE_20010901 /length=1083;"11 3 CGG;13 3 TGA;14 3 AGA;16 3 ATA;22 3 CCG;29 3 GGT;34 3 AAT;"
>Regulatory_Region_WASECA_FRM_SOIL_READ_1557430306 /accession=XZS85761.b1 /library_id=Regulatory_Region_WASECA_FRM_SOIL_LIB_20010901 /sample_id=Regulatory_Region_WASECA_FRM_SOIL_SMPL_20010901 /sample_name=FARM_SOIL /number_of_sites=1 /site_id_1=Regulatory_Region_WASECA_FRM_SOIL_SITE_20010901 /length=1315;"11 3 CAA;15 3 ATC;17 3 CAT;18 3 TCT;19 3 TAA;23 3 TCA;24 3 CTG;25 3 ATG;25 3 GTT;27 3 AGG;"
>Regulatory_Region_WASECA_FRM_SOIL_READ_1557415539 /accession=XZS70288.g1 /library_id=Regulatory_Region_WASECA_FRM_SOIL_LIB_20010901 /sample_id=Regulatory_Region_WASECA_FRM_SOIL_SMPL_20010901 /sample_name=FARM_SOIL /number_of_sites=1 /site_id_1=Regulatory_Region_WASECA_FRM_SOIL_SITE_20010901 /length=1330;"13 3 GGC;27 3 ATT;28 3 AGA;30 3 AAG;31 3 CTG;31 3 TTA;33 3 CAG;34 3 ATG;35 3 GTT;36 3 CAA;6 …
>Regulatory_Region_WASECA_FRM_SOIL_READ_1557338195 /accession=XZS25950.x1 /library_id=Regulatory_Region_WASECA_FRM_SOIL_LIB_20010901 /sample_id=Regulatory_Region_WASECA_FRM_SOIL_SMPL_20010901 /sample_name=FARM_SOIL /number_of_sites=1 /site_id_1=Regulatory_Region_WASECA_FRM_SOIL_SITE_20010901 /length=1287;"13 3 AGA;19 3 AAG;23 3 ATT;23 3 CCG;24 3 CCG;24 3 GCC;29 3 GGC;29 3 TGG;30 3 ATG;6 3 ATC;9 3…
>Regulatory_Region_WASECA_FRM_SOIL_READ_1557422594 /accession=XZS68195.g1 /library_id=Regulatory_Region_WASECA_FRM_SOIL_LIB_20010901 /sample_id=Regulatory_Region_WASECA_FRM_SOIL_SMPL_20010901 /sample_name=FARM_SOIL /number_of_sites=1 /site_id_1=Regulatory_Region_WASECA_FRM_SOIL_SITE_20010901 /length=1175;"12 3 AGA;17 3 CAG;22 3 CAG;23 3 CAG;25 3 CTG;29 3 GCA;30 3 CCT;31 3 AAC;31 3 CAG;33 3 CCT;35…
>Regulatory_Region_WASECA_FRM_SOIL_READ_1557440525 /accession=XZS86256.g2 /library_id=Regulatory_Region_WASECA_FRM_SOIL_LIB_20010901 /sample_id=Regulatory_Region_WASECA_FRM_SOIL_SMPL_20010901 /sample_name=FARM_SOIL /number_of_sites=1 /site_id_1=Regulatory_Region_WASECA_FRM_SOIL_SITE_20010901 /length=1414;"10 3 AGA;10 3 CAA;16 3 ATG;18 3 ATT;18 3 GAT;21 3 TGC;25 3 CAA;30 3 AAT;36 3 ATT;"
>Regulatory_Region_WASECA_FRM_SOIL_READ_1557330211 /accession=XZS22207.b2 /library_id=Regulatory_Region_WASECA_FRM_SOIL_LIB_20010901 /sample_id=Regulatory_Region_WASECA_FRM_SOIL_SMPL_20010901 /sample_name=FARM_SOIL /number_of_sites=1 /site_id_1=Regulatory_Region_WASECA_FRM_SOIL_SITE_20010901 /length=1017;"11 3 CCG;13 3 TCG;15 3 CGG;18 3 AGA;23 3 CCT;29 3 GGC;31 3 CCT;32 3 CCA;7 3 CCG;8 3 CCT;"
>Regulatory_Region_WASECA_FRM_SOIL_READ_1557332699 /accession=XZS20127.g2 /library_id=Regulatory_Region_WASECA_FRM_SOIL_LIB_20010901 /sample_id=Regulatory_Region_WASECA_FRM_SOIL_SMPL_20010901 /sample_name=FARM_SOIL /number_of_sites=1 /site_id_1=Regulatory_Region_WASECA_FRM_SOIL_SITE_20010901 /length=1176;"13 3 TTG;13 4 TAAA;15 3 CGG;15 3 TCA;19 3 TCA;21 3 GAT;21 3 TAA;34 3 ATG;9 3 CCT;"
>Regulatory_Region_WASECA_FRM_SOIL_READ_1557429115 /accession=XZS84580.g1 /library_id=Regulatory_Region_WASECA_FRM_SOIL_LIB_20010901 /sample_id=Regulatory_Region_WASECA_FRM_SOIL_SMPL_20010901 /sample_name=FARM_SOIL /number_of_sites=1 /site_id_1=Regulatory_Region_WASECA_FRM_SOIL_SITE_20010901 /length=1203;"13 4 TAAA;18 3 CAA;22 3 AAT;23 3 GAT;26 3 TAA;32 3 AAG;35 3 AAT;"
>Regulatory_Region_WASECA_FRM_SOIL_READ_1557386432 /accession=XZS39042.g1 /library_id=Regulatory_Region_WASECA_FRM_SOIL_LIB_20010901 /sample_id=Regulatory_Region_WASECA_FRM_SOIL_SMPL_20010901 /sample_name=FARM_SOIL /number_of_sites=1 /site_id_1=Regulatory_Region_WASECA_FRM_SOIL_SITE_20010901 /length=1253;"21 3 TGA;21 3 TTA;21 3 TTG;29 3 ATT;30 3 AAG;31 3 ATT;34 3 AAT;7 3 ATT;7 3 CAA;8 3 AAC;8 3 C…
>Regulatory_Region_WASECA_FRM_SOIL_READ_1557370267 /accession=XZS34608.g1 /library_id=Regulatory_Region_WASECA_FRM_SOIL_LIB_20010901 /sample_id=Regulatory_Region_WASECA_FRM_SOIL_SMPL_20010901 /sample_name=FARM_SOIL /number_of_sites=1 /site_id_1=Regulatory_Region_WASECA_FRM_SOIL_SITE_20010901 /length=1242;"11 3 CCG;14 3 CTC;21 3 CCG;23 3 AAC;31 3 AAG;7 3 AGG;"
>Regulatory_Region_WASECA_FRM_SOIL_READ_1557421770 /accession=XZS74313.g1 /library_id=Regulatory_Region_WASECA_FRM_SOIL_LIB_20010901 /sample_id=Regulatory_Region_WASECA_FRM_SOIL_SMPL_20010901 /sample_name=FARM_SOIL /number_of_sites=1 /site_id_1=Regulatory_Region_WASECA_FRM_SOIL_SITE_20010901 /length=1376;"22 3 CCG;27 3 TTA;29 3 CCT;32 3 AAG;32 3 ATT;32 3 CGA;36 3 TCT;7 3 AAT;9 3 CAA;"
>Regulatory_Region_WASECA_FRM_SOIL_READ_1557435692 /accession=XZS81505.g1 /library_id=Regulatory_Region_WASECA_FRM_SOIL_LIB_20010901 /sample_id=Regulatory_Region_WASECA_FRM_SOIL_SMPL_20010901 /sample_name=FARM_SOIL /number_of_sites=1 /site_id_1=Regulatory_Region_WASECA_FRM_SOIL_SITE_20010901 /length=1271;"11 3 AGA;13 3 GGC;18 3 AGA;21 3 ATT;23 3 AGA;23 3 ATT;27 3 ATT;27 3 CAG;28 3 CAA;28 3 GGC;30…
>Regulatory_Region_WASECA_FRM_SOIL_READ_1557418806 /accession=XZS75702.y1 /library_id=Regulatory_Region_WASECA_FRM_SOIL_LIB_20010901 /sample_id=Regulatory_Region_WASECA_FRM_SOIL_SMPL_20010901 /sample_name=FARM_SOIL /number_of_sites=1 /site_id_1=Regulatory_Region_WASECA_FRM_SOIL_SITE_20010901 /length=1139;"15 3 CTG;17 3 ATT;19 3 TCT;21 3 ATT;24 3 ATT;25 3 TTA;26 3 AAT;27 3 ATT;28 3 TAA;34 3 GTT;"
>Regulatory_Region_WASECA_FRM_SOIL_READ_1557327798 /accession=XZS22845.g2 /library_id=Regulatory_Region_WASECA_FRM_SOIL_LIB_20010901 /sample_id=Regulatory_Region_WASECA_FRM_SOIL_SMPL_20010901 /sample_name=FARM_SOIL /number_of_sites=1 /site_id_1=Regulatory_Region_WASECA_FRM_SOIL_SITE_20010901 /length=956;"11 3 AGG;11 3 CCA;21 3 TGA;22 3 AGG;22 3 CCG;26 3 GTT;27 3 CCT;30 3 CAG;34 3 TGG;9 3 GCC;"
>Regulatory_Region_WASECA_FRM_SOIL_READ_1557418548 /accession=XZS75749.x1 /library_id=Regulatory_Region_WASECA_FRM_SOIL_LIB_20010901 /sample_id=Regulatory_Region_WASECA_FRM_SOIL_SMPL_20010901 /sample_name=FARM_SOIL /number_of_sites=1 /site_id_1=Regulatory_Region_WASECA_FRM_SOIL_SITE_20010901 /length=1113;"13 3 CGG;15 3 TCA;20 3 CCG;27 3 CTG;27 3 TCT;"
>Regulatory_Region_WASECA_FRM_SOIL_READ_1557458093 /accession=XZS96639.b1 /library_id=Regulatory_Region_WASECA_FRM_SOIL_LIB_20010901 /sample_id=Regulatory_Region_WASECA_FRM_SOIL_SMPL_20010901 /sample_name=FARM_SOIL /number_of_sites=1 /site_id_1=Regulatory_Region_WASECA_FRM_SOIL_SITE_20010901 /length=1296;"12 3 CCT;17 3 CTG;18 3 CCT;21 3 AGG;25 3 GGC;25 3 GTT;26 3 GCC;7 3 TCG;9 3 CGG;"
>Regulatory_Region_WASECA_FRM_SOIL_READ_1557423759 /accession=XZS69810.g1 /library_id=Regulatory_Region_WASECA_FRM_SOIL_LIB_20010901 /sample_id=Regulatory_Region_WASECA_FRM_SOIL_SMPL_20010901 /sample_name=FARM_SOIL /number_of_sites=1 /site_id_1=Regulatory_Region_WASECA_FRM_SOIL_SITE_20010901 /length=1473;"10 3 TCA;12 3 CCT;14 3 CTG;14 3 TAA;17 3 CAG;25 3 ATT;26 3 TCT;28 3 AAT;30 3 CAT;31 3 AAT;31…
>Regulatory_Region_WASECA_FRM_SOIL_READ_1557408154 /accession=XZS58043.g1 /library_id=Regulatory_Region_WASECA_FRM_SOIL_LIB_20010901 /sample_id=Regulatory_Region_WASECA_FRM_SOIL_SMPL_20010901 /sample_name=FARM_SOIL /number_of_sites=1 /site_id_1=Regulatory_Region_WASECA_FRM_SOIL_SITE_20010901 /length=1431;"18 3 GTC;20 3 TGG;21 3 TGC;23 3 GCC;28 3 TCG;31 3 TCG;38 4 GCGG;7 3 CCG;7 3 GGC;8 3 CGG;"
>Regulatory_Region_WASECA_FRM_SOIL_READ_1557364539 /accession=XZS28803.y1 /library_id=Regulatory_Region_WASECA_FRM_SOIL_LIB_20010901 /sample_id=Regulatory_Region_WASECA_FRM_SOIL_SMPL_20010901 /sample_name=FARM_SOIL /number_of_sites=1 /site_id_1=Regulatory_Region_WASECA_FRM_SOIL_SITE_20010901 /length=1109;"17 3 TCT;20 3 TCT;21 3 TTG;23 3 CAG;23 3 CTG;26 3 TCT;30 3 GTT;35 3 CAG;40 5 TGTAT;7 3 CAA;"
>Regulatory_Region_WASECA_FRM_SOIL_READ_1557415644 /accession=XZS70426.b /library_id=Regulatory_Region_WASECA_FRM_SOIL_LIB_20010901 /sample_id=Regulatory_Region_WASECA_FRM_SOIL_SMPL_20010901 /sample_name=FARM_SOIL /number_of_sites=1 /site_id_1=Regulatory_Region_WASECA_FRM_SOIL_SITE_20010901 /length=1386;"12 3 TCT;16 3 ATG;16 4 TCAA;19 3 ATT;19 3 CAT;21 3 TGG;23 3 ATG;27 3 ATT;28 3 AAT;30 3 TTG;7 …
>Regulatory_Region_WASECA_FRM_SOIL_READ_1557326925 /accession=XZS19359.b3 /library_id=Regulatory_Region_WASECA_FRM_SOIL_LIB_20010901 /sample_id=Regulatory_Region_WASECA_FRM_SOIL_SMPL_20010901 /sample_name=FARM_SOIL /number_of_sites=1 /site_id_1=Regulatory_Region_WASECA_FRM_SOIL_SITE_20010901 /length=1170;"10 3 CAA;16 3 AGG;18 3 CCT;21 3 CTC;21 3 GAG;22 3 AGG;22 3 CAG;28 3 GGC;28 3 TCG;30 3 GCC;30…
>Regulatory_Region_WASECA_FRM_SOIL_READ_1557462340 /accession=XZS114026.b2 /library_id=Regulatory_Region_WASECA_FRM_SOIL_LIB_20010901 /sample_id=Regulatory_Region_WASECA_FRM_SOIL_SMPL_20010901 /sample_name=FARM_SOIL /number_of_sites=1 /site_id_1=Regulatory_Region_WASECA_FRM_SOIL_SITE_20010901 /length=1194;"13 3 CGG;14 3 TCA;16 3 AGG;17 3 CTG;17 3 CTT;20 3 CGG;23 3 CCG;23 3 CTG;28 3 GGC;30 3 ATT;6…
>Regulatory_Region_WASECA_FRM_SOIL_READ_1557411732 /accession=XZS59868.b1 /library_id=Regulatory_Region_WASECA_FRM_SOIL_LIB_20010901 /sample_id=Regulatory_Region_WASECA_FRM_SOIL_SMPL_20010901 /sample_name=FARM_SOIL /number_of_sites=1 /site_id_1=Regulatory_Region_WASECA_FRM_SOIL_SITE_20010901 /length=1371;"11 3 AGA;11 3 ATT;12 3 TGT;13 3 AAG;14 3 CCA;15 3 TCA;15 3 TGA;17 3 TAA;19 3 AGA;21 3 TGG;22…
>Regulatory_Region_WASECA_FRM_SOIL_READ_1557426101 /accession=XZS69515.b1 /library_id=Regulatory_Region_WASECA_FRM_SOIL_LIB_20010901 /sample_id=Regulatory_Region_WASECA_FRM_SOIL_SMPL_20010901 /sample_name=FARM_SOIL /number_of_sites=1 /site_id_1=Regulatory_Region_WASECA_FRM_SOIL_SITE_20010901 /length=1242;"11 3 TCA;13 3 CGG;26 3 AAT;28 3 AAG;29 3 TGG;30 3 TTG;7 3 CCC;"
>Regulatory_Region_WASECA_FRM_SOIL_READ_1557421340 /accession=XZS73895.b2 /library_id=Regulatory_Region_WASECA_FRM_SOIL_LIB_20010901 /sample_id=Regulatory_Region_WASECA_FRM_SOIL_SMPL_20010901 /sample_name=FARM_SOIL /number_of_sites=1 /site_id_1=Regulatory_Region_WASECA_FRM_SOIL_SITE_20010901 /length=1368;"12 3 AAG;18 3 CCT;29 3 AAT;30 3 AAG;32 3 GCC;"
>Regulatory_Region_WASECA_FRM_SOIL_READ_1557450544 /accession=XZS93930.g1 /library_id=Regulatory_Region_WASECA_FRM_SOIL_LIB_20010901 /sample_id=Regulatory_Region_WASECA_FRM_SOIL_SMPL_20010901 /sample_name=FARM_SOIL /number_of_sites=1 /site_id_1=Regulatory_Region_WASECA_FRM_SOIL_SITE_20010901 /length=1347;"21 3 ACC;22 3 TCT;23 3 GAT;31 3 TCG;"
>Regulatory_Region_WASECA_FRM_SOIL_READ_1557339569 /accession=XZS26860.x1 /library_id=Regulatory_Region_WASECA_FRM_SOIL_LIB_20010901 /sample_id=Regulatory_Region_WASECA_FRM_SOIL_SMPL_20010901 /sample_name=FARM_SOIL /number_of_sites=1 /site_id_1=Regulatory_Region_WASECA_FRM_SOIL_SITE_20010901 /length=1068;"11 3 CGG;12 3 CGG;18 3 CTG;22 3 AGG;22 3 CCG;29 3 GCA;33 3 GGC;34 3 TGG;6 3 CGG;"
>Regulatory_Region_WASECA_FRM_SOIL_READ_1557368411 /accession=XZS35688.b1 /library_id=Regulatory_Region_WASECA_FRM_SOIL_LIB_20010901 /sample_id=Regulatory_Region_WASECA_FRM_SOIL_SMPL_20010901 /sample_name=FARM_SOIL /number_of_sites=1 /site_id_1=Regulatory_Region_WASECA_FRM_SOIL_SITE_20010901 /length=1042;"20 3 AGA;20 3 CCT;22 3 CCT;22 3 CTG;24 3 AGG;27 3 TCT;32 3 ATT;32 3 CGA;33 3 ATT;35 3 TTG;7 …
>Regulatory_Region_WASECA_FRM_SOIL_READ_1557463387 /accession=XZS115561.g1 /library_id=Regulatory_Region_WASECA_FRM_SOIL_LIB_20010901 /sample_id=Regulatory_Region_WASECA_FRM_SOIL_SMPL_20010901 /sample_name=FARM_SOIL /number_of_sites=1 /site_id_1=Regulatory_Region_WASECA_FRM_SOIL_SITE_20010901 /length=1183;"13 3 TTA;16 3 CAG;17 3 TCA;21 3 AGG;22 3 TAA;31 3 CCT;6 3 CGA;7 3 AGG;7 3 CAG;"
>Regulatory_Region_WASECA_FRM_SOIL_READ_1557435926 /accession=XZS81963.g1 /library_id=Regulatory_Region_WASECA_FRM_SOIL_LIB_20010901 /sample_id=Regulatory_Region_WASECA_FRM_SOIL_SMPL_20010901 /sample_name=FARM_SOIL /number_of_sites=1 /site_id_1=Regulatory_Region_WASECA_FRM_SOIL_SITE_20010901 /length=1168;"20 3 AGA;23 3 AGG;30 3 TCT;32 3 CCA;32 3 TGG;7 3 CCG;9 3 CCT;9 4 TTCC;"
>Regulatory_Region_WASECA_FRM_SOIL_READ_1557416582 /accession=XZS71448.g1 /library_id=Regulatory_Region_WASECA_FRM_SOIL_LIB_20010901 /sample_id=Regulatory_Region_WASECA_FRM_SOIL_SMPL_20010901 /sample_name=FARM_SOIL /number_of_sites=1 /site_id_1=Regulatory_Region_WASECA_FRM_SOIL_SITE_20010901 /length=1323;"10 3 CCG;12 3 AGA;15 3 TTA;19 3 AAG;27 3 TTG;30 3 GCC;31 3 AGG;31 3 ATT;32 3 ATT;32 3 CGA;32…
>Regulatory_Region_WASECA_FRM_SOIL_READ_1557406785 /accession=XZS64900.y1 /library_id=Regulatory_Region_WASECA_FRM_SOIL_LIB_20010901 /sample_id=Regulatory_Region_WASECA_FRM_SOIL_SMPL_20010901 /sample_name=FARM_SOIL /number_of_sites=1 /site_id_1=Regulatory_Region_WASECA_FRM_SOIL_SITE_20010901 /length=1120;"12 3 TGG;13 3 TCG;16 3 ATG;20 3 AGG;20 3 CAG;21 3 CCA;25 3 GTT;29 3 GCC;33 3 TGG;35 3 AAT;8 …
>Regulatory_Region_WASECA_FRM_SOIL_READ_1557400092 /accession=XZS57166.g1 /library_id=Regulatory_Region_WASECA_FRM_SOIL_LIB_20010901 /sample_id=Regulatory_Region_WASECA_FRM_SOIL_SMPL_20010901 /sample_name=FARM_SOIL /number_of_sites=1 /site_id_1=Regulatory_Region_WASECA_FRM_SOIL_SITE_20010901 /length=1388;"12 3 AGG;15 3 CGG;19 3 CAT;20 3 TCT;21 3 ATT;21 3 TCA;31 3 TCG;32 3 AAG;"
>Regulatory_Region_WASECA_FRM_SOIL_READ_1557401591 /accession=XZS56105.g1 /library_id=Regulatory_Region_WASECA_FRM_SOIL_LIB_20010901 /sample_id=Regulatory_Region_WASECA_FRM_SOIL_SMPL_20010901 /sample_name=FARM_SOIL /number_of_sites=1 /site_id_1=Regulatory_Region_WASECA_FRM_SOIL_SITE_20010901 /length=1186;"11 3 CGG;16 3 AAG;22 3 TGA;29 3 CAG;32 3 AAG;36 3 CAG;7 3 GGC;9 3 CCG;"
>Regulatory_Region_WASECA_FRM_SOIL_READ_1557448947 /accession=XZS94924.g1 /library_id=Regulatory_Region_WASECA_FRM_SOIL_LIB_20010901 /sample_id=Regulatory_Region_WASECA_FRM_SOIL_SMPL_20010901 /sample_name=FARM_SOIL /number_of_sites=1 /site_id_1=Regulatory_Region_WASECA_FRM_SOIL_SITE_20010901 /length=1321;"11 3 CGG;16 3 CTG;23 3 CCT;30 3 AGG;40 5 GGGGG;6 3 GCC;9 3 AGG;"
>Regulatory_Region_WASECA_FRM_SOIL_READ_1557376169 /accession=XZS39813.g1 /library_id=Regulatory_Region_WASECA_FRM_SOIL_LIB_20010901 /sample_id=Regulatory_Region_WASECA_FRM_SOIL_SMPL_20010901 /sample_name=FARM_SOIL /number_of_sites=1 /site_id_1=Regulatory_Region_WASECA_FRM_SOIL_SITE_20010901 /length=1208;"10 4 GGCC;16 3 ATG;25 3 CAA;9 3 CGG;"
>Regulatory_Region_WASECA_FRM_SOIL_READ_1557436163 /accession=XZS82685.g1 /library_id=Regulatory_Region_WASECA_FRM_SOIL_LIB_20010901 /sample_id=Regulatory_Region_WASECA_FRM_SOIL_SMPL_20010901 /sample_name=FARM_SOIL /number_of_sites=1 /site_id_1=Regulatory_Region_WASECA_FRM_SOIL_SITE_20010901 /length=1283;"18 3 AGG;23 3 CCG;25 3 ATC;25 3 GCC;30 3 ATT;34 3 TGG;7 3 TCG;9 3 CCG;"
>Regulatory_Region_WASECA_FRM_SOIL_READ_1557310140 /accession=XZS9701.x1 m /library_id=Regulatory_Region_WASECA_FRM_SOIL_LIB_20010901 /sample_id=Regulatory_Region_WASECA_FRM_SOIL_SMPL_20010901 /sample_name=FARM_SOIL /number_of_sites=1 /site_id_1=Regulatory_Region_WASECA_FRM_SOIL_SITE_20010901 /length=1004;"14 3 CGG;30 3 TCT;6 3 AGT;6 3 ATC;6 3 CGG;8 3 CTC;"
>Regulatory_Region_WASECA_FRM_SOIL_READ_1557429203 /accession=XZS84705.g1 /library_id=Regulatory_Region_WASECA_FRM_SOIL_LIB_20010901 /sample_id=Regulatory_Region_WASECA_FRM_SOIL_SMPL_20010901 /sample_name=FARM_SOIL /number_of_sites=1 /site_id_1=Regulatory_Region_WASECA_FRM_SOIL_SITE_20010901 /length=1177;"25 3 CCT;28 3 TCG;29 3 GCC;6 3 GCC;"
>Regulatory_Region_WASECA_FRM_SOIL_READ_1557437524 /accession=XZS82787.g1 /library_id=Regulatory_Region_WASECA_FRM_SOIL_LIB_20010901 /sample_id=Regulatory_Region_WASECA_FRM_SOIL_SMPL_20010901 /sample_name=FARM_SOIL /number_of_sites=1 /site_id_1=Regulatory_Region_WASECA_FRM_SOIL_SITE_20010901 /length=1279;"19 3 CGG;24 3 CCG;24 3 GCC;28 3 GGC;30 3 TCT;33 3 GCC;36 3 CCA;6 3 CGA;7 3 TCG;"
>Regulatory_Region_WASECA_FRM_SOIL_READ_1557369839 /accession=XZS37941.g1 /library_id=Regulatory_Region_WASECA_FRM_SOIL_LIB_20010901 /sample_id=Regulatory_Region_WASECA_FRM_SOIL_SMPL_20010901 /sample_name=FARM_SOIL /number_of_sites=1 /site_id_1=Regulatory_Region_WASECA_FRM_SOIL_SITE_20010901 /length=1365;"11 3 ATT;11 3 CTG;22 3 CCT;29 3 GCA;30 3 GCC;31 3 ATT;32 3 CCA;32 3 GCC;7 3 GCC;8 3 TCA;"
>Regulatory_Region_WASECA_FRM_SOIL_READ_1557410116 /accession=XZS58694.g1 /library_id=Regulatory_Region_WASECA_FRM_SOIL_LIB_20010901 /sample_id=Regulatory_Region_WASECA_FRM_SOIL_SMPL_20010901 /sample_name=FARM_SOIL /number_of_sites=1 /site_id_1=Regulatory_Region_WASECA_FRM_SOIL_SITE_20010901 /length=1085;"10 3 TAA;11 3 ATG;13 3 TCG;25 3 GTT;28 3 AGA;30 3 ATT;34 3 GTT;35 3 GTT;8 3 TAA;"
>Regulatory_Region_WASECA_FRM_SOIL_READ_1557407900 /accession=XZS65846.y1 /library_id=Regulatory_Region_WASECA_FRM_SOIL_LIB_20010901 /sample_id=Regulatory_Region_WASECA_FRM_SOIL_SMPL_20010901 /sample_name=FARM_SOIL /number_of_sites=1 /site_id_1=Regulatory_Region_WASECA_FRM_SOIL_SITE_20010901 /length=1174;"17 3 TGG;23 3 GAT;25 3 GTT;28 3 CAG;30 3 CTC;32 3 GCC;36 3 ATC;7 3 CCG;"
>Regulatory_Region_WASECA_FRM_SOIL_READ_1557369979 /accession=XZS38102.g1 /library_id=Regulatory_Region_WASECA_FRM_SOIL_LIB_20010901 /sample_id=Regulatory_Region_WASECA_FRM_SOIL_SMPL_20010901 /sample_name=FARM_SOIL /number_of_sites=1 /site_id_1=Regulatory_Region_WASECA_FRM_SOIL_SITE_20010901 /length=1288;"12 3 CAG;23 3 AGA;24 3 CAG;29 3 GCC;34 3 GAG;7 3 AAT;8 3 CCG;9 3 CCG;"
>Regulatory_Region_WASECA_FRM_SOIL_READ_1557452278 /accession=XZS96290.g1 /library_id=Regulatory_Region_WASECA_FRM_SOIL_LIB_20010901 /sample_id=Regulatory_Region_WASECA_FRM_SOIL_SMPL_20010901 /sample_name=FARM_SOIL /number_of_sites=1 /site_id_1=Regulatory_Region_WASECA_FRM_SOIL_SITE_20010901 /length=1328;"13 3 TCG;18 3 GAT;19 3 ATT;21 3 CCA;24 3 TGG;25 3 ATT;25 3 CAA;29 3 GGC;30 3 GTC;30 3 TCT;31…
>Regulatory_Region_WASECA_FRM_SOIL_READ_1557446497 /accession=XZS92444.g1 /library_id=Regulatory_Region_WASECA_FRM_SOIL_LIB_20010901 /sample_id=Regulatory_Region_WASECA_FRM_SOIL_SMPL_20010901 /sample_name=FARM_SOIL /number_of_sites=1 /site_id_1=Regulatory_Region_WASECA_FRM_SOIL_SITE_20010901 /length=1163;"12 3 CCT;16 3 ATG;16 3 TCA;18 3 CTG;20 3 ATG;24 3 CAG;33 3 GCC;34 3 AAT;7 3 GCC;8 3 AAC;9 3 …
>Regulatory_Region_WASECA_FRM_SOIL_READ_1557338565 /accession=XZS26001.y1 /library_id=Regulatory_Region_WASECA_FRM_SOIL_LIB_20010901 /sample_id=Regulatory_Region_WASECA_FRM_SOIL_SMPL_20010901 /sample_name=FARM_SOIL /number_of_sites=1 /site_id_1=Regulatory_Region_WASECA_FRM_SOIL_SITE_20010901 /length=1144;"14 3 CAG;15 3 CTC;20 3 TTA;21 3 TGA;23 3 TCA;29 3 ATG;31 3 CTG;"
>Regulatory_Region_WASECA_FRM_SOIL_READ_1557458916 /accession=XZS101379.g1 /library_id=Regulatory_Region_WASECA_FRM_SOIL_LIB_20010901 /sample_id=Regulatory_Region_WASECA_FRM_SOIL_SMPL_20010901 /sample_name=FARM_SOIL /number_of_sites=1 /site_id_1=Regulatory_Region_WASECA_FRM_SOIL_SITE_20010901 /length=1318;"14 3 ATT;16 3 AAG;16 3 CAG;19 3 AAG;22 3 CAG;26 3 TGG;36 3 CTG;"
>Regulatory_Region_WASECA_FRM_SOIL_READ_1557388630 /accession=XZS41844.x3 /library_id=Regulatory_Region_WASECA_FRM_SOIL_LIB_20010901 /sample_id=Regulatory_Region_WASECA_FRM_SOIL_SMPL_20010901 /sample_name=FARM_SOIL /number_of_sites=1 /site_id_1=Regulatory_Region_WASECA_FRM_SOIL_SITE_20010901 /length=1179;"14 3 CCA;21 3 TGC;28 3 GCC;28 3 GGC;29 4 GTCC;31 3 GCC;35 3 CCT;7 3 CCG;"
>Regulatory_Region_WASECA_FRM_SOIL_READ_1557369767 /accession=XZS37950.b1 /library_id=Regulatory_Region_WASECA_FRM_SOIL_LIB_20010901 /sample_id=Regulatory_Region_WASECA_FRM_SOIL_SMPL_20010901 /sample_name=FARM_SOIL /number_of_sites=1 /site_id_1=Regulatory_Region_WASECA_FRM_SOIL_SITE_20010901 /length=1346;"20 3 TCA;21 3 CTT;22 3 AGG;25 3 AAT;26 3 TAA;28 3 CAA;30 3 AGG;32 3 GGG;36 3 CAG;9 3 CTT;"
>Regulatory_Region_WASECA_FRM_SOIL_READ_1557368882 /accession=XZS37290.g1 /library_id=Regulatory_Region_WASECA_FRM_SOIL_LIB_20010901 /sample_id=Regulatory_Region_WASECA_FRM_SOIL_SMPL_20010901 /sample_name=FARM_SOIL /number_of_sites=1 /site_id_1=Regulatory_Region_WASECA_FRM_SOIL_SITE_20010901 /length=1203;"10 3 GGT;15 3 TTA;16 3 CTT;17 4 TCAA;20 3 AGG;22 3 GTT;23 3 GTT;31 3 TTA;32 3 TAA;34 3 ATT;7…
>Regulatory_Region_WASECA_FRM_SOIL_READ_1557381723 /accession=XZS46661.g1 /library_id=Regulatory_Region_WASECA_FRM_SOIL_LIB_20010901 /sample_id=Regulatory_Region_WASECA_FRM_SOIL_SMPL_20010901 /sample_name=FARM_SOIL /number_of_sites=1 /site_id_1=Regulatory_Region_WASECA_FRM_SOIL_SITE_20010901 /length=1390;"10 3 CCG;16 3 CTG;26 3 GTC;30 4 TCGC;31 3 CCT;7 3 CCG;"
>Regulatory_Region_WASECA_FRM_SOIL_READ_1557326804 /accession=XZS19228.b3 /library_id=Regulatory_Region_WASECA_FRM_SOIL_LIB_20010901 /sample_id=Regulatory_Region_WASECA_FRM_SOIL_SMPL_20010901 /sample_name=FARM_SOIL /number_of_sites=1 /site_id_1=Regulatory_Region_WASECA_FRM_SOIL_SITE_20010901 /length=1180;"15 3 TGA;23 3 CTG;28 3 GGC;30 3 CTC;35 3 ACG;6 3 GCC;9 3 TCA;"
>Regulatory_Region_WASECA_FRM_SOIL_READ_1557336608 /accession=XZS24709.y1 /library_id=Regulatory_Region_WASECA_FRM_SOIL_LIB_20010901 /sample_id=Regulatory_Region_WASECA_FRM_SOIL_SMPL_20010901 /sample_name=FARM_SOIL /number_of_sites=1 /site_id_1=Regulatory_Region_WASECA_FRM_SOIL_SITE_20010901 /length=1217;"17 4 GCTC;18 3 GTC;21 3 TGG;25 3 ATC;29 3 CCA;29 3 GGT;31 3 CTG;32 3 CTG;6 3 ACC;7 3 GAC;7 3…
>Regulatory_Region_WASECA_FRM_SOIL_READ_1557431272 /accession=XZS77466.y1 /library_id=Regulatory_Region_WASECA_FRM_SOIL_LIB_20010901 /sample_id=Regulatory_Region_WASECA_FRM_SOIL_SMPL_20010901 /sample_name=FARM_SOIL /number_of_sites=1 /site_id_1=Regulatory_Region_WASECA_FRM_SOIL_SITE_20010901 /length=1115;"13 3 TCT;16 3 TCA;22 3 CCG;27 3 CAA;28 3 CAA;32 3 TCA;6 3 CAA;"
>Regulatory_Region_WASECA_FRM_SOIL_READ_1557461492 /accession=XZS113231.b1 /library_id=Regulatory_Region_WASECA_FRM_SOIL_LIB_20010901 /sample_id=Regulatory_Region_WASECA_FRM_SOIL_SMPL_20010901 /sample_name=FARM_SOIL /number_of_sites=1 /site_id_1=Regulatory_Region_WASECA_FRM_SOIL_SITE_20010901 /length=1255;"12 3 TTA;15 3 ATG;17 3 TTA;21 4 TTTG;25 3 ATC;31 3 GCC;33 3 TGG;36 3 ATT;8 3 CGG;9 3 CTG;"
>Regulatory_Region_WASECA_FRM_SOIL_READ_1557420887 /accession=XZS72466.b1 /library_id=Regulatory_Region_WASECA_FRM_SOIL_LIB_20010901 /sample_id=Regulatory_Region_WASECA_FRM_SOIL_SMPL_20010901 /sample_name=FARM_SOIL /number_of_sites=1 /site_id_1=Regulatory_Region_WASECA_FRM_SOIL_SITE_20010901 /length=1181;"11 3 ATT;20 3 CCG;24 3 TGG;26 3 TAA;29 3 TTA;30 3 CCA;31 3 TAA;9 3 TAT;"
>Regulatory_Region_WASECA_FRM_SOIL_READ_1557367591 /accession=XZS32300.b1 /library_id=Regulatory_Region_WASECA_FRM_SOIL_LIB_20010901 /sample_id=Regulatory_Region_WASECA_FRM_SOIL_SMPL_20010901 /sample_name=FARM_SOIL /number_of_sites=1 /site_id_1=Regulatory_Region_WASECA_FRM_SOIL_SITE_20010901 /length=1269;"12 3 AGG;14 3 ATT;18 3 CCT;20 3 CGG;32 3 CTG;36 3 CCG;36 3 GAG;"
>Regulatory_Region_WASECA_FRM_SOIL_READ_1557423676 /accession=XZS69687.g1 /library_id=Regulatory_Region_WASECA_FRM_SOIL_LIB_20010901 /sample_id=Regulatory_Region_WASECA_FRM_SOIL_SMPL_20010901 /sample_name=FARM_SOIL /number_of_sites=1 /site_id_1=Regulatory_Region_WASECA_FRM_SOIL_SITE_20010901 /length=1268;"11 3 AGA;12 3 CCT;13 3 TGG;20 3 CGG;23 3 GCC;27 3 TTG;28 3 CAA;31 3 CCT;32 3 GGG;36 3 GCC;7 …
>Regulatory_Region_WASECA_FRM_SOIL_READ_1557407059 /accession=XZS62601.y3 /library_id=Regulatory_Region_WASECA_FRM_SOIL_LIB_20010901 /sample_id=Regulatory_Region_WASECA_FRM_SOIL_SMPL_20010901 /sample_name=FARM_SOIL /number_of_sites=1 /site_id_1=Regulatory_Region_WASECA_FRM_SOIL_SITE_20010901 /length=1150;"15 3 CTC;18 3 CCA;24 3 CAT;25 3 GCC;33 3 GAG;34 3 TGG;36 3 ATG;6 3 GCC;"
>Regulatory_Region_WASECA_FRM_SOIL_READ_1557419802 /accession=XZS76458.y1 /library_id=Regulatory_Region_WASECA_FRM_SOIL_LIB_20010901 /sample_id=Regulatory_Region_WASECA_FRM_SOIL_SMPL_20010901 /sample_name=FARM_SOIL /number_of_sites=1 /site_id_1=Regulatory_Region_WASECA_FRM_SOIL_SITE_20010901 /length=1228;"10 3 GGT;21 3 GAG;28 3 TCG;29 3 CCT;30 3 TCT;32 3 CTG;7 3 CTC;9 3 CAT;"
>Regulatory_Region_WASECA_FRM_SOIL_READ_1557463689 /accession=XZS115679.g1 /library_id=Regulatory_Region_WASECA_FRM_SOIL_LIB_20010901 /sample_id=Regulatory_Region_WASECA_FRM_SOIL_SMPL_20010901 /sample_name=FARM_SOIL /number_of_sites=1 /site_id_1=Regulatory_Region_WASECA_FRM_SOIL_SITE_20010901 /length=1185;"12 3 CCT;14 3 CCA;18 3 CCA;19 3 CCG;21 3 AGG;24 3 AGA;24 3 ATG;24 3 TGG;27 3 CTG;31 3 GTT;6…
>Regulatory_Region_WASECA_FRM_SOIL_READ_1557424098 /accession=XZS72020.g1 /library_id=Regulatory_Region_WASECA_FRM_SOIL_LIB_20010901 /sample_id=Regulatory_Region_WASECA_FRM_SOIL_SMPL_20010901 /sample_name=FARM_SOIL /number_of_sites=1 /site_id_1=Regulatory_Region_WASECA_FRM_SOIL_SITE_20010901 /length=1378;"11 3 CCG;15 3 CGG;17 3 AGA;20 3 CCA;26 3 GCC;34 3 GCC;34 3 TTA;"
>Regulatory_Region_WASECA_FRM_SOIL_READ_1557449628 /accession=XZS93135.b2 /library_id=Regulatory_Region_WASECA_FRM_SOIL_LIB_20010901 /sample_id=Regulatory_Region_WASECA_FRM_SOIL_SMPL_20010901 /sample_name=FARM_SOIL /number_of_sites=1 /site_id_1=Regulatory_Region_WASECA_FRM_SOIL_SITE_20010901 /length=1316;"14 3 CTT;20 3 TCT;20 3 TTG;21 3 CTT;23 3 TCT;27 3 CTG;29 3 CTG;30 3 TTG;35 3 TAA;7 3 CAA;"
>Regulatory_Region_WASECA_FRM_SOIL_READ_1557369430 /accession=XZS37657.b /library_id=Regulatory_Region_WASECA_FRM_SOIL_LIB_20010901 /sample_id=Regulatory_Region_WASECA_FRM_SOIL_SMPL_20010901 /sample_name=FARM_SOIL /number_of_sites=1 /site_id_1=Regulatory_Region_WASECA_FRM_SOIL_SITE_20010901 /length=1311;"12 3 AGA;13 3 AGG;18 3 GTC;21 3 CCG;24 3 CCG;26 3 GCC;6 3 GCC;7 3 TCG;9 4 CTCG;"
>Regulatory_Region_WASECA_FRM_SOIL_READ_1557428376 /accession=XZS71225.b1 /library_id=Regulatory_Region_WASECA_FRM_SOIL_LIB_20010901 /sample_id=Regulatory_Region_WASECA_FRM_SOIL_SMPL_20010901 /sample_name=FARM_SOIL /number_of_sites=1 /site_id_1=Regulatory_Region_WASECA_FRM_SOIL_SITE_20010901 /length=1184;"13 3 TGA;18 3 GAT;20 3 CCG;21 3 AAC;22 3 CTG;25 3 CCG;32 3 CAG;33 3 CAG;34 3 CTG;36 3 CTG;9 …
>Regulatory_Region_WASECA_FRM_SOIL_READ_1557434793 /accession=XZS84939.x1 /library_id=Regulatory_Region_WASECA_FRM_SOIL_LIB_20010901 /sample_id=Regulatory_Region_WASECA_FRM_SOIL_SMPL_20010901 /sample_name=FARM_SOIL /number_of_sites=1 /site_id_1=Regulatory_Region_WASECA_FRM_SOIL_SITE_20010901 /length=1102;"15 3 CCA;18 3 CAA;19 4 ATCC;20 3 CCT;21 3 TGC;28 3 CAG;28 3 TCG;32 3 CTG;34 3 CTG;7 3 GAC;9 …
>Regulatory_Region_WASECA_FRM_SOIL_READ_1557453535 /accession=XZS98131.b1 /library_id=Regulatory_Region_WASECA_FRM_SOIL_LIB_20010901 /sample_id=Regulatory_Region_WASECA_FRM_SOIL_SMPL_20010901 /sample_name=FARM_SOIL /number_of_sites=1 /site_id_1=Regulatory_Region_WASECA_FRM_SOIL_SITE_20010901 /length=1415;"10 3 CCG;11 3 AAG;13 3 AAG;13 3 TGA;19 3 CAT;20 3 CCT;30 3 ATT;32 3 ATT;32 3 TAA;34 3 ATC;36…
>Regulatory_Region_WASECA_FRM_SOIL_READ_1557431974 /accession=XZS79491.y /library_id=Regulatory_Region_WASECA_FRM_SOIL_LIB_20010901 /sample_id=Regulatory_Region_WASECA_FRM_SOIL_SMPL_20010901 /sample_name=FARM_SOIL /number_of_sites=1 /site_id_1=Regulatory_Region_WASECA_FRM_SOIL_SITE_20010901 /length=945;"14 3 GAT;15 3 TCA;18 3 CCT;33 3 CAG;36 3 CCG;7 3 GAC;8 3 CTC;"
>Regulatory_Region_WASECA_FRM_SOIL_READ_1557381767 /accession=XZS46716.g1 /library_id=Regulatory_Region_WASECA_FRM_SOIL_LIB_20010901 /sample_id=Regulatory_Region_WASECA_FRM_SOIL_SMPL_20010901 /sample_name=FARM_SOIL /number_of_sites=1 /site_id_1=Regulatory_Region_WASECA_FRM_SOIL_SITE_20010901 /length=1382;"10 3 CCG;10 3 TCA;12 4 GATC;21 3 TTG;27 3 CAG;28 3 GCC;31 3 TCG;32 3 ATT;32 3 GCC;34 3 ATC;"
>Regulatory_Region_WASECA_FRM_SOIL_READ_1557393697 /accession=XZS50789.b1 /library_id=Regulatory_Region_WASECA_FRM_SOIL_LIB_20010901 /sample_id=Regulatory_Region_WASECA_FRM_SOIL_SMPL_20010901 /sample_name=FARM_SOIL /number_of_sites=1 /site_id_1=Regulatory_Region_WASECA_FRM_SOIL_SITE_20010901 /length=1254;"12 3 AAG;21 3 TGG;36 3 ATG;7 3 TAC;"
>Regulatory_Region_WASECA_FRM_SOIL_READ_1557371881 /accession=XZS30043.x /library_id=Regulatory_Region_WASECA_FRM_SOIL_LIB_20010901 /sample_id=Regulatory_Region_WASECA_FRM_SOIL_SMPL_20010901 /sample_name=FARM_SOIL /number_of_sites=1 /site_id_1=Regulatory_Region_WASECA_FRM_SOIL_SITE_20010901 /length=1050;"13 3 GGC;14 3 ATT;14 3 GAT;14 3 TAA;17 5 GGATC;18 3 CCG;19 3 TCA;20 3 CAG;23 3 ATT;25 3 ATC;7…
>Regulatory_Region_WASECA_FRM_SOIL_READ_1557448360 /accession=XZS92893.g1 /library_id=Regulatory_Region_WASECA_FRM_SOIL_LIB_20010901 /sample_id=Regulatory_Region_WASECA_FRM_SOIL_SMPL_20010901 /sample_name=FARM_SOIL /number_of_sites=1 /site_id_1=Regulatory_Region_WASECA_FRM_SOIL_SITE_20010901 /length=1376;"18 3 CCT;22 3 AAT;22 5 AAAGG;24 3 GCC;31 3 AAC;33 3 CCA;34 3 GCC;6 3 CAA;7 3 CAA;9 3 CCG;"
>Regulatory_Region_WASECA_FRM_SOIL_READ_1557420884 /accession=XZS72462.b /library_id=Regulatory_Region_WASECA_FRM_SOIL_LIB_20010901 /sample_id=Regulatory_Region_WASECA_FRM_SOIL_SMPL_20010901 /sample_name=FARM_SOIL /number_of_sites=1 /site_id_1=Regulatory_Region_WASECA_FRM_SOIL_SITE_20010901 /length=1186;"12 3 CAT;19 3 CAA;20 3 TGA;21 3 AGA;34 3 GTT;36 3 ATC;36 3 GAG;8 3 AAC;"
>Regulatory_Region_WASECA_FRM_SOIL_READ_1557463944 /accession=XZS115981.g1 /library_id=Regulatory_Region_WASECA_FRM_SOIL_LIB_20010901 /sample_id=Regulatory_Region_WASECA_FRM_SOIL_SMPL_20010901 /sample_name=FARM_SOIL /number_of_sites=1 /site_id_1=Regulatory_Region_WASECA_FRM_SOIL_SITE_20010901 /length=1133;"14 3 ATA;16 3 CTT;16 3 TGG;25 3 ATC;26 3 TCT;27 3 AAG;7 3 CCA;8 3 GAT;"
>Regulatory_Region_WASECA_FRM_SOIL_READ_1557367456 /accession=XZS32131.b1 /library_id=Regulatory_Region_WASECA_FRM_SOIL_LIB_20010901 /sample_id=Regulatory_Region_WASECA_FRM_SOIL_SMPL_20010901 /sample_name=FARM_SOIL /number_of_sites=1 /site_id_1=Regulatory_Region_WASECA_FRM_SOIL_SITE_20010901 /length=1343;"15 3 CGG;16 3 CTT;28 3 AAT;28 3 GGC;29 3 ATT;29 3 GCC;6 3 CGA;7 3 CCC;8 3 CCT;"
>Regulatory_Region_WASECA_FRM_SOIL_READ_1557387232 /accession=XZS39031.b1 /library_id=Regulatory_Region_WASECA_FRM_SOIL_LIB_20010901 /sample_id=Regulatory_Region_WASECA_FRM_SOIL_SMPL_20010901 /sample_name=FARM_SOIL /number_of_sites=1 /site_id_1=Regulatory_Region_WASECA_FRM_SOIL_SITE_20010901 /length=1268;"15 3 CTC;16 5 GGATC;17 3 AGA;26 3 GCC;28 3 CAG;31 3 GCC;32 3 GCC;33 3 CCT;36 3 GAG;6 3 GTA;8…
>Regulatory_Region_WASECA_FRM_SOIL_READ_1557456278 /accession=XZS100859.g1 /library_id=Regulatory_Region_WASECA_FRM_SOIL_LIB_20010901 /sample_id=Regulatory_Region_WASECA_FRM_SOIL_SMPL_20010901 /sample_name=FARM_SOIL /number_of_sites=1 /site_id_1=Regulatory_Region_WASECA_FRM_SOIL_SITE_20010901 /length=1203;"12 3 CAT;13 3 TAA;16 3 ATG;18 3 CCT;30 3 CCT;31 3 AAT;32 3 AAG;34 3 TTA;9 3 CAT;"
>Regulatory_Region_WASECA_FRM_SOIL_READ_1557377966 /accession=XZS40281.g1 /library_id=Regulatory_Region_WASECA_FRM_SOIL_LIB_20010901 /sample_id=Regulatory_Region_WASECA_FRM_SOIL_SMPL_20010901 /sample_name=FARM_SOIL /number_of_sites=1 /site_id_1=Regulatory_Region_WASECA_FRM_SOIL_SITE_20010901 /length=1109;"18 3 TTA;24 3 ATG;29 3 AAT;30 3 CCA;30 3 TCT;36 3 TTG;"
>Regulatory_Region_WASECA_FRM_SOIL_READ_1557447775 /accession=XZS87503.x1 /library_id=Regulatory_Region_WASECA_FRM_SOIL_LIB_20010901 /sample_id=Regulatory_Region_WASECA_FRM_SOIL_SMPL_20010901 /sample_name=FARM_SOIL /number_of_sites=1 /site_id_1=Regulatory_Region_WASECA_FRM_SOIL_SITE_20010901 /length=917;"12 3 TTA;13 3 TAA;13 3 TTA;13 4 TAAA;20 3 TGA;21 3 TGA;34 3 TTA;36 3 CAA;6 3 AAG;"
>Regulatory_Region_WASECA_FRM_SOIL_READ_1557461600 /accession=XZS114554.b1 /library_id=Regulatory_Region_WASECA_FRM_SOIL_LIB_20010901 /sample_id=Regulatory_Region_WASECA_FRM_SOIL_SMPL_20010901 /sample_name=FARM_SOIL /number_of_sites=1 /site_id_1=Regulatory_Region_WASECA_FRM_SOIL_SITE_20010901 /length=1328;"14 3 CGG;17 3 CAT;20 3 TCT;22 3 CAT;31 3 CTG;33 3 GCC;8 3 CCT;"
>Regulatory_Region_WASECA_FRM_SOIL_READ_1557417619 /accession=XZS71734.b1 /library_id=Regulatory_Region_WASECA_FRM_SOIL_LIB_20010901 /sample_id=Regulatory_Region_WASECA_FRM_SOIL_SMPL_20010901 /sample_name=FARM_SOIL /number_of_sites=1 /site_id_1=Regulatory_Region_WASECA_FRM_SOIL_SITE_20010901 /length=1344;"11 3 CCG;11 3 CTG;12 3 CGG;19 3 ATG;19 3 CAC;27 3 CAG;31 3 AGG;36 3 ATG;36 3 GCC;"
>Regulatory_Region_WASECA_FRM_SOIL_READ_1557334798 /accession=XZS28036.g1 /library_id=Regulatory_Region_WASECA_FRM_SOIL_LIB_20010901 /sample_id=Regulatory_Region_WASECA_FRM_SOIL_SMPL_20010901 /sample_name=FARM_SOIL /number_of_sites=1 /site_id_1=Regulatory_Region_WASECA_FRM_SOIL_SITE_20010901 /length=1181;"11 3 AGG;12 3 TGT;16 3 TGA;17 3 ATC;19 3 CCG;24 3 CCA;30 3 GCC;31 3 TCG;36 3 CAA;"
>Regulatory_Region_WASECA_FRM_SOIL_READ_1557364261 /accession=XZS37132.g1 /library_id=Regulatory_Region_WASECA_FRM_SOIL_LIB_20010901 /sample_id=Regulatory_Region_WASECA_FRM_SOIL_SMPL_20010901 /sample_name=FARM_SOIL /number_of_sites=1 /site_id_1=Regulatory_Region_WASECA_FRM_SOIL_SITE_20010901 /length=1378;"10 3 AGA;10 3 CAA;17 3 CAA;20 3 TAA;21 3 TAA;23 3 AGG;27 3 ATT;27 3 CAG;30 3 AGG;31 3 GTT;34…
>Regulatory_Region_WASECA_FRM_SOIL_READ_1557317551 /accession=XZS15932.b1 /library_id=Regulatory_Region_WASECA_FRM_SOIL_LIB_20010901 /sample_id=Regulatory_Region_WASECA_FRM_SOIL_SMPL_20010901 /sample_name=FARM_SOIL /number_of_sites=1 /site_id_1=Regulatory_Region_WASECA_FRM_SOIL_SITE_20010901 /length=818;"11 3 AGA;12 5 CCACC;13 4 ACCC;20 3 CGG;22 3 CCG;27 3 AAG;30 3 TTG;6 3 AGT;6 3 ATC;6 3 CGG;8 3…
>Regulatory_Region_WASECA_FRM_SOIL_READ_1557336611 /accession=XZS24713.y1 /library_id=Regulatory_Region_WASECA_FRM_SOIL_LIB_20010901 /sample_id=Regulatory_Region_WASECA_FRM_SOIL_SMPL_20010901 /sample_name=FARM_SOIL /number_of_sites=1 /site_id_1=Regulatory_Region_WASECA_FRM_SOIL_SITE_20010901 /length=1242;"10 3 CCT;14 3 AGG;16 3 CAG;22 3 TCT;23 3 CCG;25 3 CCG;25 3 GTT;28 3 TAA;33 3 CAG;34 3 AAG;34…
>Regulatory_Region_WASECA_FRM_SOIL_READ_1557390896 /accession=XZS54868.y1 /library_id=Regulatory_Region_WASECA_FRM_SOIL_LIB_20010901 /sample_id=Regulatory_Region_WASECA_FRM_SOIL_SMPL_20010901 /sample_name=FARM_SOIL /number_of_sites=1 /site_id_1=Regulatory_Region_WASECA_FRM_SOIL_SITE_20010901 /length=1116;"12 3 CAG;12 3 CGG;24 3 CAG;30 3 TTG;31 3 GCC;32 3 GGC;6 3 CGG;7 3 CCC;7 3 TCG;"
>Regulatory_Region_WASECA_FRM_SOIL_READ_1557461850 /accession=XZS114566.g1 /library_id=Regulatory_Region_WASECA_FRM_SOIL_LIB_20010901 /sample_id=Regulatory_Region_WASECA_FRM_SOIL_SMPL_20010901 /sample_name=FARM_SOIL /number_of_sites=1 /site_id_1=Regulatory_Region_WASECA_FRM_SOIL_SITE_20010901 /length=1282;"16 3 TAA;16 3 TCA;17 3 CAA;24 3 AAG;28 3 AAG;29 3 GGC;31 3 AAC;31 3 TGG;32 3 AGG;33 3 CCA;3…
>Regulatory_Region_WASECA_FRM_SOIL_READ_1557367563 /accession=XZS32161.b1 /library_id=Regulatory_Region_WASECA_FRM_SOIL_LIB_20010901 /sample_id=Regulatory_Region_WASECA_FRM_SOIL_SMPL_20010901 /sample_name=FARM_SOIL /number_of_sites=1 /site_id_1=Regulatory_Region_WASECA_FRM_SOIL_SITE_20010901 /length=1369;"13 3 CGG;14 3 CCA;19 3 CCG;23 3 AGG;24 3 ATG;29 3 TGG;32 3 ATT;34 3 GCC;36 3 AAT;36 3 GCC;6 …
>Regulatory_Region_WASECA_FRM_SOIL_READ_1557406527 /accession=XZS64744.y1 /library_id=Regulatory_Region_WASECA_FRM_SOIL_LIB_20010901 /sample_id=Regulatory_Region_WASECA_FRM_SOIL_SMPL_20010901 /sample_name=FARM_SOIL /number_of_sites=1 /site_id_1=Regulatory_Region_WASECA_FRM_SOIL_SITE_20010901 /length=1090;"14 3 GCC;15 3 TTA;23 3 TGA;25 3 GTT;28 3 TCA;29 3 AAG;34 3 AAG;6 3 AAT;8 3 CTT;8 4 CACT;"
>Regulatory_Region_WASECA_FRM_SOIL_READ_1557331270 /accession=XZS24107.b2 /library_id=Regulatory_Region_WASECA_FRM_SOIL_LIB_20010901 /sample_id=Regulatory_Region_WASECA_FRM_SOIL_SMPL_20010901 /sample_name=FARM_SOIL /number_of_sites=1 /site_id_1=Regulatory_Region_WASECA_FRM_SOIL_SITE_20010901 /length=1209;"19 3 AGA;25 3 ATT;28 3 ATT;29 3 AAT;31 3 ATT;7 3 GTA;"
>Regulatory_Region_WASECA_FRM_SOIL_READ_1557340328 /accession=XZS27762.b1 /library_id=Regulatory_Region_WASECA_FRM_SOIL_LIB_20010901 /sample_id=Regulatory_Region_WASECA_FRM_SOIL_SMPL_20010901 /sample_name=FARM_SOIL /number_of_sites=1 /site_id_1=Regulatory_Region_WASECA_FRM_SOIL_SITE_20010901 /length=1241;"13 3 GGC;15 4 CGGG;18 3 CCA;20 3 TTG;22 3 TGG;26 3 TGG;30 3 GCC;33 3 AGG;34 3 TGG;36 3 GAG;8…
>Regulatory_Region_WASECA_FRM_SOIL_READ_1557415945 /accession=XZS70653.b1 /library_id=Regulatory_Region_WASECA_FRM_SOIL_LIB_20010901 /sample_id=Regulatory_Region_WASECA_FRM_SOIL_SMPL_20010901 /sample_name=FARM_SOIL /number_of_sites=1 /site_id_1=Regulatory_Region_WASECA_FRM_SOIL_SITE_20010901 /length=1330;"12 3 CAG;14 3 CTT;14 3 TCT;20 3 AGG;21 3 CCA;22 3 CAT;22 3 CCG;22 3 TGG;26 3 GCC;33 3 TGG;34…
>Regulatory_Region_WASECA_FRM_SOIL_READ_1557441504 /accession=XZS92342.b1 /library_id=Regulatory_Region_WASECA_FRM_SOIL_LIB_20010901 /sample_id=Regulatory_Region_WASECA_FRM_SOIL_SMPL_20010901 /sample_name=FARM_SOIL /number_of_sites=1 /site_id_1=Regulatory_Region_WASECA_FRM_SOIL_SITE_20010901 /length=1314;"16 3 TCA;17 3 CTG;20 3 CCA;27 3 TTA;7 3 CTC;"
>Regulatory_Region_WASECA_FRM_SOIL_READ_1557438051 /accession=XZS78882.g1 /library_id=Regulatory_Region_WASECA_FRM_SOIL_LIB_20010901 /sample_id=Regulatory_Region_WASECA_FRM_SOIL_SMPL_20010901 /sample_name=FARM_SOIL /number_of_sites=1 /site_id_1=Regulatory_Region_WASECA_FRM_SOIL_SITE_20010901 /length=1244;"10 3 CCG;13 3 CCA;19 3 ATG;23 3 AAC;23 3 ATG;24 3 CCA;25 3 ATC;25 3 CAA;29 3 ATG;34 3 ATG;"
>Regulatory_Region_WASECA_FRM_SOIL_READ_1557333513 /accession=XZS22495.g2 /library_id=Regulatory_Region_WASECA_FRM_SOIL_LIB_20010901 /sample_id=Regulatory_Region_WASECA_FRM_SOIL_SMPL_20010901 /sample_name=FARM_SOIL /number_of_sites=1 /site_id_1=Regulatory_Region_WASECA_FRM_SOIL_SITE_20010901 /length=1063;"11 3 AGA;13 3 CCA;19 3 AAG;20 3 CGG;23 3 ATG;31 3 CCT;35 3 TGG;6 3 TCT;7 3 CCG;8 4 GCGG;8 4 …
>Regulatory_Region_WASECA_FRM_SOIL_READ_1557446801 /accession=XZS92718.g /library_id=Regulatory_Region_WASECA_FRM_SOIL_LIB_20010901 /sample_id=Regulatory_Region_WASECA_FRM_SOIL_SMPL_20010901 /sample_name=FARM_SOIL /number_of_sites=1 /site_id_1=Regulatory_Region_WASECA_FRM_SOIL_SITE_20010901 /length=1318;"12 3 CCT;14 3 CTT;23 3 GAT;31 3 AAT;7 3 CCG;"
>Regulatory_Region_WASECA_FRM_SOIL_READ_1557421442 /accession=XZS73954.b2 /library_id=Regulatory_Region_WASECA_FRM_SOIL_LIB_20010901 /sample_id=Regulatory_Region_WASECA_FRM_SOIL_SMPL_20010901 /sample_name=FARM_SOIL /number_of_sites=1 /site_id_1=Regulatory_Region_WASECA_FRM_SOIL_SITE_20010901 /length=1387;"11 3 CAA;17 3 CAT;28 3 CAG;34 3 ATG;36 3 ATT;7 3 AAT;9 3 GAT;"
>Regulatory_Region_WASECA_FRM_SOIL_READ_1557366440 /accession=XZS34266.x1 /library_id=Regulatory_Region_WASECA_FRM_SOIL_LIB_20010901 /sample_id=Regulatory_Region_WASECA_FRM_SOIL_SMPL_20010901 /sample_name=FARM_SOIL /number_of_sites=1 /site_id_1=Regulatory_Region_WASECA_FRM_SOIL_SITE_20010901 /length=1234;"10 3 CCT;12 3 TTG;13 3 CCA;14 3 CTG;16 3 TGG;17 3 ATC;22 3 TCA;23 3 ATG;27 3 ATG;29 3 GCA;6 …
>Regulatory_Region_WASECA_FRM_SOIL_READ_1557446769 /accession=XZS92669.g1 /library_id=Regulatory_Region_WASECA_FRM_SOIL_LIB_20010901 /sample_id=Regulatory_Region_WASECA_FRM_SOIL_SMPL_20010901 /sample_name=FARM_SOIL /number_of_sites=1 /site_id_1=Regulatory_Region_WASECA_FRM_SOIL_SITE_20010901 /length=1380;"11 3 ATT;11 4 CTGA;23 3 GCC;25 3 CAG;27 3 CAG;28 3 ATT;31 3 ATT;36 3 AAT;"
>Regulatory_Region_WASECA_FRM_SOIL_READ_1557449632 /accession=XZS93140.b2 /library_id=Regulatory_Region_WASECA_FRM_SOIL_LIB_20010901 /sample_id=Regulatory_Region_WASECA_FRM_SOIL_SMPL_20010901 /sample_name=FARM_SOIL /number_of_sites=1 /site_id_1=Regulatory_Region_WASECA_FRM_SOIL_SITE_20010901 /length=1395;"10 3 TCA;12 3 TTG;14 3 TAA;18 3 TAT;9 3 CAA;"
>Regulatory_Region_WASECA_FRM_SOIL_READ_1557457318 /accession=XZS100868.b1 /library_id=Regulatory_Region_WASECA_FRM_SOIL_LIB_20010901 /sample_id=Regulatory_Region_WASECA_FRM_SOIL_SMPL_20010901 /sample_name=FARM_SOIL /number_of_sites=1 /site_id_1=Regulatory_Region_WASECA_FRM_SOIL_SITE_20010901 /length=1191;"11 3 CCG;13 3 TCG;19 3 CCG;20 3 CAG;21 3 AGA;22 3 CCG;25 3 CAA;25 3 CCG;31 3 TCG;35 3 AGG;6…
>Regulatory_Region_WASECA_FRM_SOIL_READ_1557318109 /accession=XZS16158.g1 /library_id=Regulatory_Region_WASECA_FRM_SOIL_LIB_20010901 /sample_id=Regulatory_Region_WASECA_FRM_SOIL_SMPL_20010901 /sample_name=FARM_SOIL /number_of_sites=1 /site_id_1=Regulatory_Region_WASECA_FRM_SOIL_SITE_20010901 /length=846;"10 3 GGT;10 3 TCA;13 3 GGC;20 3 AGG;25 3 CAA;31 3 AAG;33 3 AGG;35 3 TGG;8 4 CCTG;9 3 CCT;"
>Regulatory_Region_WASECA_FRM_SOIL_READ_1557438620 /accession=XZS82327.g1 /library_id=Regulatory_Region_WASECA_FRM_SOIL_LIB_20010901 /sample_id=Regulatory_Region_WASECA_FRM_SOIL_SMPL_20010901 /sample_name=FARM_SOIL /number_of_sites=1 /site_id_1=Regulatory_Region_WASECA_FRM_SOIL_SITE_20010901 /length=1332;"13 3 CGG;21 3 AGA;25 3 ATC;34 3 ATC;34 3 GCC;37 4 GCGC;9 3 CCG;"
>Regulatory_Region_WASECA_FRM_SOIL_READ_1557427576 /accession=XZS71174.g1 /library_id=Regulatory_Region_WASECA_FRM_SOIL_LIB_20010901 /sample_id=Regulatory_Region_WASECA_FRM_SOIL_SMPL_20010901 /sample_name=FARM_SOIL /number_of_sites=1 /site_id_1=Regulatory_Region_WASECA_FRM_SOIL_SITE_20010901 /length=1402;"11 3 ATG;11 3 CCT;13 3 TTA;17 3 TCA;18 3 CCG;21 3 GAT;21 3 TGG;21 3 TTA;23 3 CCG;24 3 CCA;32…
>Regulatory_Region_WASECA_FRM_SOIL_READ_1557381729 /accession=XZS46667.g1 /library_id=Regulatory_Region_WASECA_FRM_SOIL_LIB_20010901 /sample_id=Regulatory_Region_WASECA_FRM_SOIL_SMPL_20010901 /sample_name=FARM_SOIL /number_of_sites=1 /site_id_1=Regulatory_Region_WASECA_FRM_SOIL_SITE_20010901 /length=1404;"13 3 CCA;14 3 AGA;23 3 AGG;28 3 AAG;34 3 ATG;34 3 GCC;7 3 ATT;8 3 CCT;8 3 CGG;"
>Regulatory_Region_WASECA_FRM_SOIL_READ_1557416798 /accession=XZS71744.g1 /library_id=Regulatory_Region_WASECA_FRM_SOIL_LIB_20010901 /sample_id=Regulatory_Region_WASECA_FRM_SOIL_SMPL_20010901 /sample_name=FARM_SOIL /number_of_sites=1 /site_id_1=Regulatory_Region_WASECA_FRM_SOIL_SITE_20010901 /length=1454;"11 3 CGG;19 3 TAA;24 3 CCG;"
>Regulatory_Region_WASECA_FRM_SOIL_READ_1557404027 /accession=XZS62911.x1 /library_id=Regulatory_Region_WASECA_FRM_SOIL_LIB_20010901 /sample_id=Regulatory_Region_WASECA_FRM_SOIL_SMPL_20010901 /sample_name=FARM_SOIL /number_of_sites=1 /site_id_1=Regulatory_Region_WASECA_FRM_SOIL_SITE_20010901 /length=1123;"16 3 TCA;17 3 TAA;22 3 TGA;30 3 TTG;32 3 TTG;33 3 TTG;36 3 ATT;36 3 TTG;9 3 GAT;9 3 TCA;"
>Regulatory_Region_WASECA_FRM_SOIL_READ_1557407249 /accession=XZS62792.y3 /library_id=Regulatory_Region_WASECA_FRM_SOIL_LIB_20010901 /sample_id=Regulatory_Region_WASECA_FRM_SOIL_SMPL_20010901 /sample_name=FARM_SOIL /number_of_sites=1 /site_id_1=Regulatory_Region_WASECA_FRM_SOIL_SITE_20010901 /length=1008;"11 3 ATT;13 3 TGG;15 3 CTG;27 3 CAA;27 3 CTC;7 3 CCA;"
>Regulatory_Region_WASECA_FRM_SOIL_READ_1557411845 /accession=XZS60117.g1 /library_id=Regulatory_Region_WASECA_FRM_SOIL_LIB_20010901 /sample_id=Regulatory_Region_WASECA_FRM_SOIL_SMPL_20010901 /sample_name=FARM_SOIL /number_of_sites=1 /site_id_1=Regulatory_Region_WASECA_FRM_SOIL_SITE_20010901 /length=1361;"11 3 CCA;11 3 TGG;13 3 AGG;14 3 CCT;17 3 ATT;17 3 CTT;17 3 TAA;20 3 TTG;22 3 TGG;22 3 TTA;25…
>Regulatory_Region_WASECA_FRM_SOIL_READ_1557321895 /accession=XZS10513.g /library_id=Regulatory_Region_WASECA_FRM_SOIL_LIB_20010901 /sample_id=Regulatory_Region_WASECA_FRM_SOIL_SMPL_20010901 /sample_name=FARM_SOIL /number_of_sites=1 /site_id_1=Regulatory_Region_WASECA_FRM_SOIL_SITE_20010901 /length=1307;"11 3 ATT;15 3 TGA;35 3 CAG;36 3 CCA;36 3 GAG;7 3 CCC;9 3 CCG;"
>Regulatory_Region_WASECA_FRM_SOIL_READ_1557424238 /accession=XZS72130.g1 /library_id=Regulatory_Region_WASECA_FRM_SOIL_LIB_20010901 /sample_id=Regulatory_Region_WASECA_FRM_SOIL_SMPL_20010901 /sample_name=FARM_SOIL /number_of_sites=1 /site_id_1=Regulatory_Region_WASECA_FRM_SOIL_SITE_20010901 /length=1339;"13 3 TTA;18 3 CCG;22 3 GTT;26 3 GTT;30 3 CCA;36 3 ATT;"
>Regulatory_Region_WASECA_FRM_SOIL_READ_1557456126 /accession=XZS100616.g1 /library_id=Regulatory_Region_WASECA_FRM_SOIL_LIB_20010901 /sample_id=Regulatory_Region_WASECA_FRM_SOIL_SMPL_20010901 /sample_name=FARM_SOIL /number_of_sites=1 /site_id_1=Regulatory_Region_WASECA_FRM_SOIL_SITE_20010901 /length=1308;"11 3 AAG;12 3 TGT;19 3 TCA;20 3 CAG;20 3 CGG;21 3 CTC;22 3 TGA;28 3 AAT;29 3 TCT;33 3 CCT;7…
>Regulatory_Region_WASECA_FRM_SOIL_READ_1557459844 /accession=XZS102376.g /library_id=Regulatory_Region_WASECA_FRM_SOIL_LIB_20010901 /sample_id=Regulatory_Region_WASECA_FRM_SOIL_SMPL_20010901 /sample_name=FARM_SOIL /number_of_sites=1 /site_id_1=Regulatory_Region_WASECA_FRM_SOIL_SITE_20010901 /length=1368;"20 3 CCG;25 3 GGC;28 3 GGC;30 3 GCC;"
>Regulatory_Region_WASECA_FRM_SOIL_READ_1557414386 /accession=XZS63979.x1 /library_id=Regulatory_Region_WASECA_FRM_SOIL_LIB_20010901 /sample_id=Regulatory_Region_WASECA_FRM_SOIL_SMPL_20010901 /sample_name=FARM_SOIL /number_of_sites=1 /site_id_1=Regulatory_Region_WASECA_FRM_SOIL_SITE_20010901 /length=1030;"28 3 TCG;31 3 TCG;33 3 GGC;35 3 ACG;"
>Regulatory_Region_WASECA_FRM_SOIL_READ_1557413344 /accession=XZS60311.g1 /library_id=Regulatory_Region_WASECA_FRM_SOIL_LIB_20010901 /sample_id=Regulatory_Region_WASECA_FRM_SOIL_SMPL_20010901 /sample_name=FARM_SOIL /number_of_sites=1 /site_id_1=Regulatory_Region_WASECA_FRM_SOIL_SITE_20010901 /length=1096;"12 3 CCT;12 3 TGG;19 3 CGG;21 3 TGA;24 3 CCG;30 3 GCC;30 3 GTC;30 3 TGA;30 4 CGGA;34 3 GAG;3…
>Regulatory_Region_WASECA_FRM_SOIL_READ_1557398391 /accession=XZS52727.g1 /library_id=Regulatory_Region_WASECA_FRM_SOIL_LIB_20010901 /sample_id=Regulatory_Region_WASECA_FRM_SOIL_SMPL_20010901 /sample_name=FARM_SOIL /number_of_sites=1 /site_id_1=Regulatory_Region_WASECA_FRM_SOIL_SITE_20010901 /length=1289;"10 3 CAA;11 3 CCA;16 3 CTG;21 3 CCG;24 3 CAG;27 3 CAG;30 3 TTG;31 3 AAG;31 3 TGG;33 3 CCT;6 …
>Regulatory_Region_WASECA_FRM_SOIL_READ_1557372982 /accession=XZS32685.x1 /library_id=Regulatory_Region_WASECA_FRM_SOIL_LIB_20010901 /sample_id=Regulatory_Region_WASECA_FRM_SOIL_SMPL_20010901 /sample_name=FARM_SOIL /number_of_sites=1 /site_id_1=Regulatory_Region_WASECA_FRM_SOIL_SITE_20010901 /length=1093;"11 3 AGA;15 3 CTC;22 3 AGG;23 3 AGA;33 3 CCT;"
>Regulatory_Region_WASECA_FRM_SOIL_READ_1557377994 /accession=XZS40314.g1 /library_id=Regulatory_Region_WASECA_FRM_SOIL_LIB_20010901 /sample_id=Regulatory_Region_WASECA_FRM_SOIL_SMPL_20010901 /sample_name=FARM_SOIL /number_of_sites=1 /site_id_1=Regulatory_Region_WASECA_FRM_SOIL_SITE_20010901 /length=1029;"12 3 CAG;14 3 CTG;21 3 TGG;35 3 CCT;"
>Regulatory_Region_WASECA_FRM_SOIL_READ_1557423275 /accession=XZS69035.g1 /library_id=Regulatory_Region_WASECA_FRM_SOIL_LIB_20010901 /sample_id=Regulatory_Region_WASECA_FRM_SOIL_SMPL_20010901 /sample_name=FARM_SOIL /number_of_sites=1 /site_id_1=Regulatory_Region_WASECA_FRM_SOIL_SITE_20010901 /length=1177;"13 3 TCG;22 3 CAA;29 3 ATG;29 3 CAG;36 3 ATC;36 3 ATG;36 3 TTG;"
>Regulatory_Region_WASECA_FRM_SOIL_READ_1557379071 /accession=XZS47597.b1 /library_id=Regulatory_Region_WASECA_FRM_SOIL_LIB_20010901 /sample_id=Regulatory_Region_WASECA_FRM_SOIL_SMPL_20010901 /sample_name=FARM_SOIL /number_of_sites=1 /site_id_1=Regulatory_Region_WASECA_FRM_SOIL_SITE_20010901 /length=1059;"10 3 CCG;15 3 TCA;17 3 CAG;18 3 CCG;28 3 GGC;29 3 GGC;32 3 CGA;32 3 GGC;34 3 CCA;"
>Regulatory_Region_WASECA_FRM_SOIL_READ_1557431168 /accession=XZS77308.y1 /library_id=Regulatory_Region_WASECA_FRM_SOIL_LIB_20010901 /sample_id=Regulatory_Region_WASECA_FRM_SOIL_SMPL_20010901 /sample_name=FARM_SOIL /number_of_sites=1 /site_id_1=Regulatory_Region_WASECA_FRM_SOIL_SITE_20010901 /length=1074;"10 3 GGT;12 3 AGA;14 3 ATT;15 3 ATC;28 3 ATT;32 3 ATT;7 3 ATT;"
>Regulatory_Region_WASECA_FRM_SOIL_READ_1557423924 /accession=XZS71966.b1 /library_id=Regulatory_Region_WASECA_FRM_SOIL_LIB_20010901 /sample_id=Regulatory_Region_WASECA_FRM_SOIL_SMPL_20010901 /sample_name=FARM_SOIL /number_of_sites=1 /site_id_1=Regulatory_Region_WASECA_FRM_SOIL_SITE_20010901 /length=1350;"16 3 ATG;27 3 ATG;28 3 ATT;29 3 CTG;32 3 ATT;36 3 CCG;"
>Regulatory_Region_WASECA_FRM_SOIL_READ_1557326901 /accession=XZS19334.b3 /library_id=Regulatory_Region_WASECA_FRM_SOIL_LIB_20010901 /sample_id=Regulatory_Region_WASECA_FRM_SOIL_SMPL_20010901 /sample_name=FARM_SOIL /number_of_sites=1 /site_id_1=Regulatory_Region_WASECA_FRM_SOIL_SITE_20010901 /length=1174;"11 3 CAT;16 3 CTT;16 5 CCATT;17 3 TTA;18 3 CAA;18 5 CCCAT;23 3 GTT;24 4 GTTG;28 3 CAA;31 3 T…
>Regulatory_Region_WASECA_FRM_SOIL_READ_1557448592 /accession=XZS93239.g2 /library_id=Regulatory_Region_WASECA_FRM_SOIL_LIB_20010901 /sample_id=Regulatory_Region_WASECA_FRM_SOIL_SMPL_20010901 /sample_name=FARM_SOIL /number_of_sites=1 /site_id_1=Regulatory_Region_WASECA_FRM_SOIL_SITE_20010901 /length=1420;"10 3 CCG;15 3 TGG;17 3 CAT;27 3 TTG;29 3 GGC;30 3 CCA;34 3 CCA;34 3 GCC;36 3 TGG;40 5 GGGGA;…
>Regulatory_Region_WASECA_FRM_SOIL_READ_1557462125 /accession=XZS113755.b2 /library_id=Regulatory_Region_WASECA_FRM_SOIL_LIB_20010901 /sample_id=Regulatory_Region_WASECA_FRM_SOIL_SMPL_20010901 /sample_name=FARM_SOIL /number_of_sites=1 /site_id_1=Regulatory_Region_WASECA_FRM_SOIL_SITE_20010901 /length=1071;"21 3 ATT;30 3 TTG;34 3 CCA;36 3 TAA;7 3 ACA;"
>Regulatory_Region_WASECA_FRM_SOIL_READ_1557333409 /accession=XZS22378.g2 /library_id=Regulatory_Region_WASECA_FRM_SOIL_LIB_20010901 /sample_id=Regulatory_Region_WASECA_FRM_SOIL_SMPL_20010901 /sample_name=FARM_SOIL /number_of_sites=1 /site_id_1=Regulatory_Region_WASECA_FRM_SOIL_SITE_20010901 /length=1016;"11 3 AGA;16 3 TGA;19 3 AAG;20 3 TGA;20 3 TTA;22 3 TCT;23 3 AGG;27 3 ATG;30 3 TGA;33 3 GCC;34…
>Regulatory_Region_WASECA_FRM_SOIL_READ_1557449601 /accession=XZS93092.b2 /library_id=Regulatory_Region_WASECA_FRM_SOIL_LIB_20010901 /sample_id=Regulatory_Region_WASECA_FRM_SOIL_SMPL_20010901 /sample_name=FARM_SOIL /number_of_sites=1 /site_id_1=Regulatory_Region_WASECA_FRM_SOIL_SITE_20010901 /length=1366;"15 3 CTC;17 3 TGG;29 3 GCA;31 3 TCG;"
>Regulatory_Region_WASECA_FRM_SOIL_READ_1557383674 /accession=XZS39537.b1 /library_id=Regulatory_Region_WASECA_FRM_SOIL_LIB_20010901 /sample_id=Regulatory_Region_WASECA_FRM_SOIL_SMPL_20010901 /sample_name=FARM_SOIL /number_of_sites=1 /site_id_1=Regulatory_Region_WASECA_FRM_SOIL_SITE_20010901 /length=971;"17 3 ATC;20 3 CAG;21 3 CCG;22 3 AAT;25 3 ATC;29 3 TTA;32 3 TGG;8 4 CACT;9 3 CAG;9 3 CAT;9 3 C…
>Regulatory_Region_WASECA_FRM_SOIL_READ_1557406858 /accession=XZS65007.y1 /library_id=Regulatory_Region_WASECA_FRM_SOIL_LIB_20010901 /sample_id=Regulatory_Region_WASECA_FRM_SOIL_SMPL_20010901 /sample_name=FARM_SOIL /number_of_sites=1 /site_id_1=Regulatory_Region_WASECA_FRM_SOIL_SITE_20010901 /length=1194;"11 3 AAG;13 3 AGA;13 3 AGG;13 4 TAAA;17 3 CTG;18 3 ATT;19 3 ATT;19 3 CAT;21 3 CAT;26 3 AAT;2…
>Regulatory_Region_WASECA_FRM_SOIL_READ_1557426546 /accession=XZS74941.g1 /library_id=Regulatory_Region_WASECA_FRM_SOIL_LIB_20010901 /sample_id=Regulatory_Region_WASECA_FRM_SOIL_SMPL_20010901 /sample_name=FARM_SOIL /number_of_sites=1 /site_id_1=Regulatory_Region_WASECA_FRM_SOIL_SITE_20010901 /length=1214;"11 3 TCA;18 3 ATT;19 3 CCG;20 3 AGA;20 3 TTG;22 3 CCG;23 3 CAG;24 3 AAG;30 3 TGA;31 3 AAT;34…
>Regulatory_Region_WASECA_FRM_SOIL_READ_1557377911 /accession=XZS40203.g1 /library_id=Regulatory_Region_WASECA_FRM_SOIL_LIB_20010901 /sample_id=Regulatory_Region_WASECA_FRM_SOIL_SMPL_20010901 /sample_name=FARM_SOIL /number_of_sites=1 /site_id_1=Regulatory_Region_WASECA_FRM_SOIL_SITE_20010901 /length=1119;"11 3 AGA;16 3 TGA;18 3 TCT;19 3 AAG;29 3 GCC;30 3 AAG;30 3 TGA;33 3 GGC;6 3 GCC;6 3 TCT;8 4 …
>Regulatory_Region_WASECA_FRM_SOIL_READ_1557384731 /accession=XZS44311.b1 /library_id=Regulatory_Region_WASECA_FRM_SOIL_LIB_20010901 /sample_id=Regulatory_Region_WASECA_FRM_SOIL_SMPL_20010901 /sample_name=FARM_SOIL /number_of_sites=1 /site_id_1=Regulatory_Region_WASECA_FRM_SOIL_SITE_20010901 /length=1309;"18 3 CAA;21 3 CCA;22 3 AAT;22 3 CCG;24 3 TCT;29 3 GCC;31 3 AAT;32 3 CAG;32 3 TTG;34 3 CAG;34…
>Regulatory_Region_WASECA_FRM_SOIL_READ_1557449286 /accession=XZS95508.b1 /library_id=Regulatory_Region_WASECA_FRM_SOIL_LIB_20010901 /sample_id=Regulatory_Region_WASECA_FRM_SOIL_SMPL_20010901 /sample_name=FARM_SOIL /number_of_sites=1 /site_id_1=Regulatory_Region_WASECA_FRM_SOIL_SITE_20010901 /length=1280;"10 3 CCG;18 3 CCG;23 3 GCC;30 3 CCA;6 3 GTA;9 4 ATGC;"
>Regulatory_Region_WASECA_FRM_SOIL_READ_1557439869 /accession=XZS79323.g3 /library_id=Regulatory_Region_WASECA_FRM_SOIL_LIB_20010901 /sample_id=Regulatory_Region_WASECA_FRM_SOIL_SMPL_20010901 /sample_name=FARM_SOIL /number_of_sites=1 /site_id_1=Regulatory_Region_WASECA_FRM_SOIL_SITE_20010901 /length=1284;"19 3 ATT;21 3 CTC;23 3 TCA;27 3 TTA;29 3 ATT;29 3 GCA;30 3 AAT;34 3 AAT;6 3 ATG;8 3 CTT;"
>Regulatory_Region_WASECA_FRM_SOIL_READ_1557428059 /accession=XZS71384.g1 /library_id=Regulatory_Region_WASECA_FRM_SOIL_LIB_20010901 /sample_id=Regulatory_Region_WASECA_FRM_SOIL_SMPL_20010901 /sample_name=FARM_SOIL /number_of_sites=1 /site_id_1=Regulatory_Region_WASECA_FRM_SOIL_SITE_20010901 /length=1312;"14 3 CCT;14 3 CTT;17 3 CAT;19 3 CCG;27 3 AGG;29 3 TGG;30 3 CCA;32 3 AAG;32 3 AGG;34 3 CTG;8 …
>Regulatory_Region_WASECA_FRM_SOIL_READ_1557433773 /accession=XZS81045.x1 /library_id=Regulatory_Region_WASECA_FRM_SOIL_LIB_20010901 /sample_id=Regulatory_Region_WASECA_FRM_SOIL_SMPL_20010901 /sample_name=FARM_SOIL /number_of_sites=1 /site_id_1=Regulatory_Region_WASECA_FRM_SOIL_SITE_20010901 /length=1124;"13 3 TGA;15 3 CTC;19 3 CCG;22 3 TGG;25 3 GCC;28 3 GGC;29 3 GCA;30 3 GCC;32 3 GGC;33 3 CCA;"
>Regulatory_Region_WASECA_FRM_SOIL_READ_1557375433 /accession=XZS45347.y1 /library_id=Regulatory_Region_WASECA_FRM_SOIL_LIB_20010901 /sample_id=Regulatory_Region_WASECA_FRM_SOIL_SMPL_20010901 /sample_name=FARM_SOIL /number_of_sites=1 /site_id_1=Regulatory_Region_WASECA_FRM_SOIL_SITE_20010901 /length=1222;"12 5 CCACC;18 5 GGTAC;19 3 AAG;23 3 ATT;25 3 CTG;28 3 TCG;29 3 TGG;30 3 AAG;31 3 GCC;36 3 CC…
>Regulatory_Region_WASECA_FRM_SOIL_READ_1557407910 /accession=XZS65857.y1 /library_id=Regulatory_Region_WASECA_FRM_SOIL_LIB_20010901 /sample_id=Regulatory_Region_WASECA_FRM_SOIL_SMPL_20010901 /sample_name=FARM_SOIL /number_of_sites=1 /site_id_1=Regulatory_Region_WASECA_FRM_SOIL_SITE_20010901 /length=1108;"20 3 ATG;22 3 TCA;26 3 GTT;32 3 CGA;34 3 GCC;6 3 CGG;"
>Regulatory_Region_WASECA_FRM_SOIL_READ_1557450196 /accession=XZS93303.b2 /library_id=Regulatory_Region_WASECA_FRM_SOIL_LIB_20010901 /sample_id=Regulatory_Region_WASECA_FRM_SOIL_SMPL_20010901 /sample_name=FARM_SOIL /number_of_sites=1 /site_id_1=Regulatory_Region_WASECA_FRM_SOIL_SITE_20010901 /length=1278;"10 3 GAT;13 3 CAG;16 3 CTG;20 3 TGG;25 3 GCC;28 3 GCC;29 3 GCA;9 3 CAT;9 3 TAT;"
>Regulatory_Region_WASECA_FRM_SOIL_READ_1557325299 /accession=XZS18396.b2 /library_id=Regulatory_Region_WASECA_FRM_SOIL_LIB_20010901 /sample_id=Regulatory_Region_WASECA_FRM_SOIL_SMPL_20010901 /sample_name=FARM_SOIL /number_of_sites=1 /site_id_1=Regulatory_Region_WASECA_FRM_SOIL_SITE_20010901 /length=974;"10 3 ATG;11 3 CAA;11 3 CCT;14 3 CCA;16 3 CAG;21 3 TGG;23 3 TGA;32 3 TGG;32 4 GCGC;34 3 CCA;"
>Regulatory_Region_WASECA_FRM_SOIL_READ_1557463926 /accession=XZS115970.b1 /library_id=Regulatory_Region_WASECA_FRM_SOIL_LIB_20010901 /sample_id=Regulatory_Region_WASECA_FRM_SOIL_SMPL_20010901 /sample_name=FARM_SOIL /number_of_sites=1 /site_id_1=Regulatory_Region_WASECA_FRM_SOIL_SITE_20010901 /length=1073;"14 3 CGG;19 4 GCAG;25 3 GGC;33 3 GCC;"
>Regulatory_Region_WASECA_FRM_SOIL_READ_1557446841 /accession=XZS92778.b1 /library_id=Regulatory_Region_WASECA_FRM_SOIL_LIB_20010901 /sample_id=Regulatory_Region_WASECA_FRM_SOIL_SMPL_20010901 /sample_name=FARM_SOIL /number_of_sites=1 /site_id_1=Regulatory_Region_WASECA_FRM_SOIL_SITE_20010901 /length=1306;"10 5 TTGAC;13 3 TCA;14 3 TCT;16 5 CCATT;18 5 CCCAT;20 3 TTG;21 3 TGG;28 3 GCC;34 3 CCA;6 3 A…
>Regulatory_Region_WASECA_FRM_SOIL_READ_1557417678 /accession=XZS72202.b1 /library_id=Regulatory_Region_WASECA_FRM_SOIL_LIB_20010901 /sample_id=Regulatory_Region_WASECA_FRM_SOIL_SMPL_20010901 /sample_name=FARM_SOIL /number_of_sites=1 /site_id_1=Regulatory_Region_WASECA_FRM_SOIL_SITE_20010901 /length=1177;"19 3 ATG;20 3 TGA;21 3 CCG;28 3 GGC;28 4 CGGA;32 3 TTG;34 3 AAT;6 3 GCC;6 3 TCT;7 3 AGG;"
>Regulatory_Region_WASECA_FRM_SOIL_READ_1557457693 /accession=XZS102052.g1 /library_id=Regulatory_Region_WASECA_FRM_SOIL_LIB_20010901 /sample_id=Regulatory_Region_WASECA_FRM_SOIL_SMPL_20010901 /sample_name=FARM_SOIL /number_of_sites=1 /site_id_1=Regulatory_Region_WASECA_FRM_SOIL_SITE_20010901 /length=1415;"11 3 ATG;15 3 TCA;20 3 ATG;25 3 AAT;30 3 AAT;33 3 GCC;"
>Regulatory_Region_WASECA_FRM_SOIL_READ_1557379884 /accession=XZS40748.b1 /library_id=Regulatory_Region_WASECA_FRM_SOIL_LIB_20010901 /sample_id=Regulatory_Region_WASECA_FRM_SOIL_SMPL_20010901 /sample_name=FARM_SOIL /number_of_sites=1 /site_id_1=Regulatory_Region_WASECA_FRM_SOIL_SITE_20010901 /length=1125;"11 3 AAG;11 3 CGG;13 3 TCG;14 3 ACG;18 3 CCT;25 3 GGC;30 3 CAG;32 3 CGA;9 3 CGG;9 3 GCC;"
>Regulatory_Region_WASECA_FRM_SOIL_READ_1557402595 /accession=XZS57438.g1 /library_id=Regulatory_Region_WASECA_FRM_SOIL_LIB_20010901 /sample_id=Regulatory_Region_WASECA_FRM_SOIL_SMPL_20010901 /sample_name=FARM_SOIL /number_of_sites=1 /site_id_1=Regulatory_Region_WASECA_FRM_SOIL_SITE_20010901 /length=1255;"13 3 CAG;14 3 GAT;14 3 GCC;28 3 CAG;"
>Regulatory_Region_WASECA_FRM_SOIL_READ_1557310727 /accession=XZS10249.x1 /library_id=Regulatory_Region_WASECA_FRM_SOIL_LIB_20010901 /sample_id=Regulatory_Region_WASECA_FRM_SOIL_SMPL_20010901 /sample_name=FARM_SOIL /number_of_sites=1 /site_id_1=Regulatory_Region_WASECA_FRM_SOIL_SITE_20010901 /length=897;"11 3 AGA;11 3 TGG;21 3 GAT;32 3 ATT;35 3 CAG;6 3 AAG;6 3 AGT;8 3 CTC;8 4 CCTG;"
>Regulatory_Region_WASECA_FRM_SOIL_READ_1557460875 /accession=XZS114373.g1 /library_id=Regulatory_Region_WASECA_FRM_SOIL_LIB_20010901 /sample_id=Regulatory_Region_WASECA_FRM_SOIL_SMPL_20010901 /sample_name=FARM_SOIL /number_of_sites=1 /site_id_1=Regulatory_Region_WASECA_FRM_SOIL_SITE_20010901 /length=1324;"13 3 TTG;15 3 TCA;18 3 TTG;19 3 AAG;20 3 TGA;22 3 CAA;23 4 CGGG;27 3 TTG;29 3 ATT;29 3 CCA;…
>Regulatory_Region_WASECA_FRM_SOIL_READ_1557320829 /accession=XZS13930.g1 /library_id=Regulatory_Region_WASECA_FRM_SOIL_LIB_20010901 /sample_id=Regulatory_Region_WASECA_FRM_SOIL_SMPL_20010901 /sample_name=FARM_SOIL /number_of_sites=1 /site_id_1=Regulatory_Region_WASECA_FRM_SOIL_SITE_20010901 /length=868;"10 3 AGA;11 3 CAA;12 3 AGA;14 3 ATT;16 3 TTA;18 3 GAT;19 3 AGA;19 3 CAA;28 3 TCA;33 3 TCT;34 …
>Regulatory_Region_WASECA_FRM_SOIL_READ_1557428094 /accession=XZS69318.g1 /library_id=Regulatory_Region_WASECA_FRM_SOIL_LIB_20010901 /sample_id=Regulatory_Region_WASECA_FRM_SOIL_SMPL_20010901 /sample_name=FARM_SOIL /number_of_sites=1 /site_id_1=Regulatory_Region_WASECA_FRM_SOIL_SITE_20010901 /length=1154;"11 3 CCT;13 3 TGG;18 3 GTC;24 3 TCT;25 3 CCG;33 3 AGG;34 3 GCC;36 3 CAG;8 3 CCG;"
>Regulatory_Region_WASECA_FRM_SOIL_READ_1557407832 /accession=XZS65737.y1 /library_id=Regulatory_Region_WASECA_FRM_SOIL_LIB_20010901 /sample_id=Regulatory_Region_WASECA_FRM_SOIL_SMPL_20010901 /sample_name=FARM_SOIL /number_of_sites=1 /site_id_1=Regulatory_Region_WASECA_FRM_SOIL_SITE_20010901 /length=1002;"12 3 AAG;22 3 CCG;22 3 TGG;30 3 AAG;32 3 GGC;36 3 TCT;"
>Regulatory_Region_WASECA_FRM_SOIL_READ_1557458814 /accession=XZS100159.g1 /library_id=Regulatory_Region_WASECA_FRM_SOIL_LIB_20010901 /sample_id=Regulatory_Region_WASECA_FRM_SOIL_SMPL_20010901 /sample_name=FARM_SOIL /number_of_sites=1 /site_id_1=Regulatory_Region_WASECA_FRM_SOIL_SITE_20010901 /length=1182;"12 3 AGG;18 3 TTG;21 3 TGG;22 3 CAA;23 3 AGG;31 3 CTG;33 3 ATG;35 3 CAG;35 3 GTT;6 3 ACC;"
>Regulatory_Region_WASECA_FRM_SOIL_READ_1557377363 /accession=XZS47265.g1 /library_id=Regulatory_Region_WASECA_FRM_SOIL_LIB_20010901 /sample_id=Regulatory_Region_WASECA_FRM_SOIL_SMPL_20010901 /sample_name=FARM_SOIL /number_of_sites=1 /site_id_1=Regulatory_Region_WASECA_FRM_SOIL_SITE_20010901 /length=1085;"11 3 CCG;16 3 ATG;19 3 CAA;23 3 GCC;28 3 GCC;32 3 CAG;32 3 GCC;35 3 AAT;6 3 ATC;8 4 TCCC;9 3…
>Regulatory_Region_WASECA_FRM_SOIL_READ_1557337481 /accession=XZS25427.x /library_id=Regulatory_Region_WASECA_FRM_SOIL_LIB_20010901 /sample_id=Regulatory_Region_WASECA_FRM_SOIL_SMPL_20010901 /sample_name=FARM_SOIL /number_of_sites=1 /site_id_1=Regulatory_Region_WASECA_FRM_SOIL_SITE_20010901 /length=1170;"13 3 CGG;19 3 CCG;21 3 ACC;36 3 GCC;7 3 GAC;"
>Regulatory_Region_WASECA_FRM_SOIL_READ_1557398654 /accession=XZS52962.b1 /library_id=Regulatory_Region_WASECA_FRM_SOIL_LIB_20010901 /sample_id=Regulatory_Region_WASECA_FRM_SOIL_SMPL_20010901 /sample_name=FARM_SOIL /number_of_sites=1 /site_id_1=Regulatory_Region_WASECA_FRM_SOIL_SITE_20010901 /length=1250;"14 3 CTG;24 3 ATG;24 3 CAG;25 3 CAG;27 3 ATT;30 3 CAT;30 3 TCT;33 3 GGC;6 3 AAG;6 3 ATG;"
>Regulatory_Region_WASECA_FRM_SOIL_READ_1557339267 /accession=XZS26484.y1 /library_id=Regulatory_Region_WASECA_FRM_SOIL_LIB_20010901 /sample_id=Regulatory_Region_WASECA_FRM_SOIL_SMPL_20010901 /sample_name=FARM_SOIL /number_of_sites=1 /site_id_1=Regulatory_Region_WASECA_FRM_SOIL_SITE_20010901 /length=1085;"10 3 CCG;14 3 ATA;14 3 CAG;22 3 TCA;30 3 GTC;30 3 TGA;31 3 AAT;35 3 TGA;36 3 CTG;"
>Regulatory_Region_WASECA_FRM_SOIL_READ_1557448920 /accession=XZS94877.g1 /library_id=Regulatory_Region_WASECA_FRM_SOIL_LIB_20010901 /sample_id=Regulatory_Region_WASECA_FRM_SOIL_SMPL_20010901 /sample_name=FARM_SOIL /number_of_sites=1 /site_id_1=Regulatory_Region_WASECA_FRM_SOIL_SITE_20010901 /length=1405;"11 3 AGG;11 3 ATG;13 3 GGC;16 3 TCA;18 3 GAT;19 3 CCG;24 3 CTG;24 3 GCC;32 3 GGC;33 3 GCC;"
>Regulatory_Region_WASECA_FRM_SOIL_READ_1557456135 /accession=XZS100639.g1 /library_id=Regulatory_Region_WASECA_FRM_SOIL_LIB_20010901 /sample_id=Regulatory_Region_WASECA_FRM_SOIL_SMPL_20010901 /sample_name=FARM_SOIL /number_of_sites=1 /site_id_1=Regulatory_Region_WASECA_FRM_SOIL_SITE_20010901 /length=1250;"10 3 CAA;10 3 CCG;14 3 CCT;16 3 CAG;18 3 GAT;20 3 AGG;21 3 CCG;21 3 TGG;23 4 CGGG;31 3 CCT;…
>Regulatory_Region_WASECA_FRM_SOIL_READ_1557370142 /accession=XZS38295.g1 /library_id=Regulatory_Region_WASECA_FRM_SOIL_LIB_20010901 /sample_id=Regulatory_Region_WASECA_FRM_SOIL_SMPL_20010901 /sample_name=FARM_SOIL /number_of_sites=1 /site_id_1=Regulatory_Region_WASECA_FRM_SOIL_SITE_20010901 /length=1304;"10 3 GGT;10 3 TCA;11 3 TGG;15 3 CCA;21 3 CTT;29 3 GGC;33 4 GCTG;"
>Regulatory_Region_WASECA_FRM_SOIL_READ_1557429095 /accession=XZS84548.g1 /library_id=Regulatory_Region_WASECA_FRM_SOIL_LIB_20010901 /sample_id=Regulatory_Region_WASECA_FRM_SOIL_SMPL_20010901 /sample_name=FARM_SOIL /number_of_sites=1 /site_id_1=Regulatory_Region_WASECA_FRM_SOIL_SITE_20010901 /length=1191;"13 3 CAG;13 4 ATCT;18 3 CTG;25 3 TTA;27 3 CAA;28 3 CAG;29 3 ATT;33 3 GGC;35 3 CCT;36 3 AAT;"
>Regulatory_Region_WASECA_FRM_SOIL_READ_1557405473 /accession=XZS64099.y1 /library_id=Regulatory_Region_WASECA_FRM_SOIL_LIB_20010901 /sample_id=Regulatory_Region_WASECA_FRM_SOIL_SMPL_20010901 /sample_name=FARM_SOIL /number_of_sites=1 /site_id_1=Regulatory_Region_WASECA_FRM_SOIL_SITE_20010901 /length=1104;"12 3 CAG;12 3 TTA;16 3 ATA;16 3 TTA;22 3 TTA;30 3 GTT;31 3 TTA;7 3 AAT;9 3 CCT;"
>Regulatory_Region_WASECA_FRM_SOIL_READ_1557382798 /accession=XZS45341.x1 /library_id=Regulatory_Region_WASECA_FRM_SOIL_LIB_20010901 /sample_id=Regulatory_Region_WASECA_FRM_SOIL_SMPL_20010901 /sample_name=FARM_SOIL /number_of_sites=1 /site_id_1=Regulatory_Region_WASECA_FRM_SOIL_SITE_20010901 /length=1088;"11 3 CGG;15 3 TTA;19 3 CCG;22 3 TAA;22 3 TGA;6 3 AAT;"
>Regulatory_Region_WASECA_FRM_SOIL_READ_1557457231 /accession=XZS100743.b1 /library_id=Regulatory_Region_WASECA_FRM_SOIL_LIB_20010901 /sample_id=Regulatory_Region_WASECA_FRM_SOIL_SMPL_20010901 /sample_name=FARM_SOIL /number_of_sites=1 /site_id_1=Regulatory_Region_WASECA_FRM_SOIL_SITE_20010901 /length=1194;"12 3 AGG;12 3 CAG;13 3 TGG;29 3 GCC;30 3 CAG;35 3 CCT;7 3 GGC;9 3 CAG;"
>Regulatory_Region_WASECA_FRM_SOIL_READ_1557448131 /accession=XZS90344.b1 /library_id=Regulatory_Region_WASECA_FRM_SOIL_LIB_20010901 /sample_id=Regulatory_Region_WASECA_FRM_SOIL_SMPL_20010901 /sample_name=FARM_SOIL /number_of_sites=1 /site_id_1=Regulatory_Region_WASECA_FRM_SOIL_SITE_20010901 /length=1261;"16 3 CTT;19 3 ATT;21 3 ATT;25 3 CTG;35 3 GTT;7 3 CCC;9 3 CAA;"
>Regulatory_Region_WASECA_FRM_SOIL_READ_1557382129 /accession=XZS41430.y1 /library_id=Regulatory_Region_WASECA_FRM_SOIL_LIB_20010901 /sample_id=Regulatory_Region_WASECA_FRM_SOIL_SMPL_20010901 /sample_name=FARM_SOIL /number_of_sites=1 /site_id_1=Regulatory_Region_WASECA_FRM_SOIL_SITE_20010901 /length=1181;"13 3 GGC;15 3 CTC;19 3 CGG;24 3 CCA;32 3 GGC;32 3 TGG;36 3 CCG;36 3 TGG;36 4 CACA;7 3 AGG;7 …
>Regulatory_Region_WASECA_FRM_SOIL_READ_1557339595 /accession=XZS26510.y1 /library_id=Regulatory_Region_WASECA_FRM_SOIL_LIB_20010901 /sample_id=Regulatory_Region_WASECA_FRM_SOIL_SMPL_20010901 /sample_name=FARM_SOIL /number_of_sites=1 /site_id_1=Regulatory_Region_WASECA_FRM_SOIL_SITE_20010901 /length=1132;"11 3 CCT;14 3 CGG;16 3 TGG;17 3 ATT;18 3 GAT;8 3 GAT;9 4 GGTC;"
>Regulatory_Region_WASECA_FRM_SOIL_READ_1557431668 /accession=XZS77675.y1 /library_id=Regulatory_Region_WASECA_FRM_SOIL_LIB_20010901 /sample_id=Regulatory_Region_WASECA_FRM_SOIL_SMPL_20010901 /sample_name=FARM_SOIL /number_of_sites=1 /site_id_1=Regulatory_Region_WASECA_FRM_SOIL_SITE_20010901 /length=1116;"12 5 CCACC;14 3 ATT;15 3 AGG;18 3 GAT;19 3 AAG;20 3 TAA;23 4 CGGG;24 3 AGA;24 3 TTA;27 3 AGG…
>Regulatory_Region_WASECA_FRM_SOIL_READ_1557416791 /accession=XZS71735.g1 /library_id=Regulatory_Region_WASECA_FRM_SOIL_LIB_20010901 /sample_id=Regulatory_Region_WASECA_FRM_SOIL_SMPL_20010901 /sample_name=FARM_SOIL /number_of_sites=1 /site_id_1=Regulatory_Region_WASECA_FRM_SOIL_SITE_20010901 /length=1272;"11 3 CCA;13 3 TGG;14 3 CTT;18 3 CCG;20 3 ATG;28 3 TCG;29 3 GGT;30 3 TGA;31 3 TGG;32 3 CCA;33…
>Regulatory_Region_WASECA_FRM_SOIL_READ_1557413654 /accession=XZS60531.g1 /library_id=Regulatory_Region_WASECA_FRM_SOIL_LIB_20010901 /sample_id=Regulatory_Region_WASECA_FRM_SOIL_SMPL_20010901 /sample_name=FARM_SOIL /number_of_sites=1 /site_id_1=Regulatory_Region_WASECA_FRM_SOIL_SITE_20010901 /length=1165;"19 3 CAT;24 3 CAG;29 3 CCA;34 3 CAG;34 3 GTT;9 3 TCA;"
>Regulatory_Region_WASECA_FRM_SOIL_READ_1557461156 /accession=XZS114234.b /library_id=Regulatory_Region_WASECA_FRM_SOIL_LIB_20010901 /sample_id=Regulatory_Region_WASECA_FRM_SOIL_SMPL_20010901 /sample_name=FARM_SOIL /number_of_sites=1 /site_id_1=Regulatory_Region_WASECA_FRM_SOIL_SITE_20010901 /length=1187;"17 3 CTT;21 3 AGA;28 3 AAT;29 3 ATG;30 3 AAT;31 3 ATT;33 3 CCA;33 3 GCC;35 3 GTA;7 3 ACA;"
>Regulatory_Region_WASECA_FRM_SOIL_READ_1557372981 /accession=XZS32684.x1 /library_id=Regulatory_Region_WASECA_FRM_SOIL_LIB_20010901 /sample_id=Regulatory_Region_WASECA_FRM_SOIL_SMPL_20010901 /sample_name=FARM_SOIL /number_of_sites=1 /site_id_1=Regulatory_Region_WASECA_FRM_SOIL_SITE_20010901 /length=1102;"11 3 CCG;20 3 CGG;21 3 TGC;28 3 GGC;32 3 CTG;34 3 CAG;"
>Regulatory_Region_WASECA_FRM_SOIL_READ_1557329890 /accession=XZS22012.b2 /library_id=Regulatory_Region_WASECA_FRM_SOIL_LIB_20010901 /sample_id=Regulatory_Region_WASECA_FRM_SOIL_SMPL_20010901 /sample_name=FARM_SOIL /number_of_sites=1 /site_id_1=Regulatory_Region_WASECA_FRM_SOIL_SITE_20010901 /length=1034;"11 3 CAA;17 3 AGA;17 3 CAA;20 3 TGG;29 3 GCA;34 3 ATT;36 3 CAA;36 3 TCT;8 3 CCG;9 3 CTG;"
>Regulatory_Region_WASECA_FRM_SOIL_READ_1557333195 /accession=XZS22406.b2 /library_id=Regulatory_Region_WASECA_FRM_SOIL_LIB_20010901 /sample_id=Regulatory_Region_WASECA_FRM_SOIL_SMPL_20010901 /sample_name=FARM_SOIL /number_of_sites=1 /site_id_1=Regulatory_Region_WASECA_FRM_SOIL_SITE_20010901 /length=1015;"12 3 TTG;13 3 TCG;20 3 AGA;27 3 CTC;30 3 AAT;30 3 CAG;34 3 CCA;36 3 CTG;9 3 GCC;"
>Regulatory_Region_WASECA_FRM_SOIL_READ_1557449222 /accession=XZS95226.g1 /library_id=Regulatory_Region_WASECA_FRM_SOIL_LIB_20010901 /sample_id=Regulatory_Region_WASECA_FRM_SOIL_SMPL_20010901 /sample_name=FARM_SOIL /number_of_sites=1 /site_id_1=Regulatory_Region_WASECA_FRM_SOIL_SITE_20010901 /length=1236;"10 3 CAA;11 3 AAG;15 3 CTG;18 3 TTG;23 3 AAC;27 3 AGG;28 3 AAT;30 3 GCC;35 3 AAT;6 3 AAT;"
>Regulatory_Region_WASECA_FRM_SOIL_READ_1557458713 /accession=XZS99975.g1 /library_id=Regulatory_Region_WASECA_FRM_SOIL_LIB_20010901 /sample_id=Regulatory_Region_WASECA_FRM_SOIL_SMPL_20010901 /sample_name=FARM_SOIL /number_of_sites=1 /site_id_1=Regulatory_Region_WASECA_FRM_SOIL_SITE_20010901 /length=1102;"11 3 TCA;14 3 TAA;17 3 ATC;19 3 ATT;27 3 ATT;33 3 CCA;34 3 ATC;35 3 AAT;"
>Regulatory_Region_WASECA_FRM_SOIL_READ_1557412543 /accession=XZS58757.b1 /library_id=Regulatory_Region_WASECA_FRM_SOIL_LIB_20010901 /sample_id=Regulatory_Region_WASECA_FRM_SOIL_SMPL_20010901 /sample_name=FARM_SOIL /number_of_sites=1 /site_id_1=Regulatory_Region_WASECA_FRM_SOIL_SITE_20010901 /length=1112;"11 3 AGG;13 3 CGG;13 3 GGC;20 3 ATG;27 3 AAG;29 3 GCC;32 3 CTG;33 3 TCT;33 4 GCTG;6 3 GCC;"
>Regulatory_Region_WASECA_FRM_SOIL_READ_1557361274 /accession=XZS34444.y1 /library_id=Regulatory_Region_WASECA_FRM_SOIL_LIB_20010901 /sample_id=Regulatory_Region_WASECA_FRM_SOIL_SMPL_20010901 /sample_name=FARM_SOIL /number_of_sites=1 /site_id_1=Regulatory_Region_WASECA_FRM_SOIL_SITE_20010901 /length=1131;"10 3 CAA;13 3 AAG;15 4 AACG;21 3 TAA;28 3 AAG;29 3 ATG;34 3 AAT;8 3 TAA;9 3 CCG;9 3 GCC;"
>Regulatory_Region_WASECA_FRM_SOIL_READ_1557419547 /accession=XZS76447.x1 /library_id=Regulatory_Region_WASECA_FRM_SOIL_LIB_20010901 /sample_id=Regulatory_Region_WASECA_FRM_SOIL_SMPL_20010901 /sample_name=FARM_SOIL /number_of_sites=1 /site_id_1=Regulatory_Region_WASECA_FRM_SOIL_SITE_20010901 /length=1197;"21 3 CCG;25 3 CAG;26 3 TTG;36 3 CCG;7 3 CAG;7 3 CCA;8 3 AAC;"
>Regulatory_Region_WASECA_FRM_SOIL_READ_1557459880 /accession=XZS102373.g2 /library_id=Regulatory_Region_WASECA_FRM_SOIL_LIB_20010901 /sample_id=Regulatory_Region_WASECA_FRM_SOIL_SMPL_20010901 /sample_name=FARM_SOIL /number_of_sites=1 /site_id_1=Regulatory_Region_WASECA_FRM_SOIL_SITE_20010901 /length=1427;"10 3 GAT;15 3 CAG;17 3 TCA;19 3 TAA;23 3 TCA;23 5 AGTGA;24 3 AAG;29 3 CCA;29 3 CTG;32 3 TCA…
>Regulatory_Region_WASECA_FRM_SOIL_READ_1557424167 /accession=XZS72127.b1 /library_id=Regulatory_Region_WASECA_FRM_SOIL_LIB_20010901 /sample_id=Regulatory_Region_WASECA_FRM_SOIL_SMPL_20010901 /sample_name=FARM_SOIL /number_of_sites=1 /site_id_1=Regulatory_Region_WASECA_FRM_SOIL_SITE_20010901 /length=1422;"14 3 CCT;21 3 TCA;23 3 GTT;28 3 ATT;28 3 TCT;33 3 TGG;36 3 AAT;"
>Regulatory_Region_WASECA_FRM_SOIL_READ_1557337656 /accession=XZS25674.x1 /library_id=Regulatory_Region_WASECA_FRM_SOIL_LIB_20010901 /sample_id=Regulatory_Region_WASECA_FRM_SOIL_SMPL_20010901 /sample_name=FARM_SOIL /number_of_sites=1 /site_id_1=Regulatory_Region_WASECA_FRM_SOIL_SITE_20010901 /length=1247;"12 3 TTG;14 3 CCA;17 3 CTT;20 3 CCA;21 3 TGC;22 3 CAA;23 3 CCT;24 3 AGG;24 3 CAG;28 3 ATT;32…
>Regulatory_Region_WASECA_FRM_SOIL_READ_1557382634 /accession=XZS43983.x1 /library_id=Regulatory_Region_WASECA_FRM_SOIL_LIB_20010901 /sample_id=Regulatory_Region_WASECA_FRM_SOIL_SMPL_20010901 /sample_name=FARM_SOIL /number_of_sites=1 /site_id_1=Regulatory_Region_WASECA_FRM_SOIL_SITE_20010901 /length=1407;"13 3 TCG;21 3 CCG;28 3 ATT;"
>Regulatory_Region_WASECA_FRM_SOIL_READ_1557401149 /accession=XZS55799.b1 /library_id=Regulatory_Region_WASECA_FRM_SOIL_LIB_20010901 /sample_id=Regulatory_Region_WASECA_FRM_SOIL_SMPL_20010901 /sample_name=FARM_SOIL /number_of_sites=1 /site_id_1=Regulatory_Region_WASECA_FRM_SOIL_SITE_20010901 /length=1097;"12 4 GATC;13 3 TCG;19 3 CGG;25 3 AAT;27 3 AGG;28 3 TCT;29 3 AAG;31 3 CTG;32 3 TGG;6 3 CGA;"
>Regulatory_Region_WASECA_FRM_SOIL_READ_1557337559 /accession=XZS25534.x1 /library_id=Regulatory_Region_WASECA_FRM_SOIL_LIB_20010901 /sample_id=Regulatory_Region_WASECA_FRM_SOIL_SMPL_20010901 /sample_name=FARM_SOIL /number_of_sites=1 /site_id_1=Regulatory_Region_WASECA_FRM_SOIL_SITE_20010901 /length=1110;"14 3 CGG;19 3 AGA;24 3 GCC;28 3 ATG;28 3 GCC;31 3 GCC;31 3 TCG;6 3 CGG;7 3 CAA;"
>Regulatory_Region_WASECA_FRM_SOIL_READ_1557417631 /accession=XZS71753.b1 /library_id=Regulatory_Region_WASECA_FRM_SOIL_LIB_20010901 /sample_id=Regulatory_Region_WASECA_FRM_SOIL_SMPL_20010901 /sample_name=FARM_SOIL /number_of_sites=1 /site_id_1=Regulatory_Region_WASECA_FRM_SOIL_SITE_20010901 /length=1272;"11 5 GGCAT;14 3 CGG;15 3 ATC;18 3 CAA;21 3 TTG;22 3 CAA;27 3 ATG;32 3 TCA;33 3 CCA;34 3 AAT;…
>Regulatory_Region_WASECA_FRM_SOIL_READ_1557321866 /accession=XZS10482.g1 /library_id=Regulatory_Region_WASECA_FRM_SOIL_LIB_20010901 /sample_id=Regulatory_Region_WASECA_FRM_SOIL_SMPL_20010901 /sample_name=FARM_SOIL /number_of_sites=1 /site_id_1=Regulatory_Region_WASECA_FRM_SOIL_SITE_20010901 /length=1380;"14 3 ATT;14 3 TCT;20 3 CCA;20 3 CGG;21 3 AGA;32 3 CAG;34 3 AAG;35 3 ACG;"
>Regulatory_Region_WASECA_FRM_SOIL_READ_1557426387 /accession=XZS72597.g1 /library_id=Regulatory_Region_WASECA_FRM_SOIL_LIB_20010901 /sample_id=Regulatory_Region_WASECA_FRM_SOIL_SMPL_20010901 /sample_name=FARM_SOIL /number_of_sites=1 /site_id_1=Regulatory_Region_WASECA_FRM_SOIL_SITE_20010901 /length=1194;"11 3 AGA;11 3 CCG;16 3 TGA;18 3 AGG;19 3 AAG;21 3 TCA;21 3 TGC;22 3 TGA;24 3 GCC;25 3 GGC;30…
>Regulatory_Region_WASECA_FRM_SOIL_READ_1557427502 /accession=XZS71077.g1 /library_id=Regulatory_Region_WASECA_FRM_SOIL_LIB_20010901 /sample_id=Regulatory_Region_WASECA_FRM_SOIL_SMPL_20010901 /sample_name=FARM_SOIL /number_of_sites=1 /site_id_1=Regulatory_Region_WASECA_FRM_SOIL_SITE_20010901 /length=1334;"10 3 TAA;11 3 CCA;14 3 CCA;17 3 TTA;19 3 ATT;21 3 TGG;22 3 AGG;27 3 CTG;29 3 GCC;35 3 AAT;9 …
>Regulatory_Region_WASECA_FRM_SOIL_READ_1557385873 /accession=XZS46400.g1 /library_id=Regulatory_Region_WASECA_FRM_SOIL_LIB_20010901 /sample_id=Regulatory_Region_WASECA_FRM_SOIL_SMPL_20010901 /sample_name=FARM_SOIL /number_of_sites=1 /site_id_1=Regulatory_Region_WASECA_FRM_SOIL_SITE_20010901 /length=1192;"13 3 AGG;14 3 CTT;18 3 CCT;26 3 TGG;33 3 TGG;35 3 ACG;"
>Regulatory_Region_WASECA_FRM_SOIL_READ_1557371603 /accession=XZS29699.y1 /library_id=Regulatory_Region_WASECA_FRM_SOIL_LIB_20010901 /sample_id=Regulatory_Region_WASECA_FRM_SOIL_SMPL_20010901 /sample_name=FARM_SOIL /number_of_sites=1 /site_id_1=Regulatory_Region_WASECA_FRM_SOIL_SITE_20010901 /length=1090;"13 3 TCG;21 3 TGG;"
>Regulatory_Region_WASECA_FRM_SOIL_READ_1557450104 /accession=XZS88270.g1 /library_id=Regulatory_Region_WASECA_FRM_SOIL_LIB_20010901 /sample_id=Regulatory_Region_WASECA_FRM_SOIL_SMPL_20010901 /sample_name=FARM_SOIL /number_of_sites=1 /site_id_1=Regulatory_Region_WASECA_FRM_SOIL_SITE_20010901 /length=1369;"19 3 CCG;19 3 TCA;33 3 CAG;7 3 GCC;"
>Regulatory_Region_WASECA_FRM_SOIL_READ_1557441652 /accession=XZS95271.g1 /library_id=Regulatory_Region_WASECA_FRM_SOIL_LIB_20010901 /sample_id=Regulatory_Region_WASECA_FRM_SOIL_SMPL_20010901 /sample_name=FARM_SOIL /number_of_sites=1 /site_id_1=Regulatory_Region_WASECA_FRM_SOIL_SITE_20010901 /length=1361;"14 3 AGA;16 3 TGG;17 3 AGA;18 3 CCT;18 3 TTG;25 3 CCG;25 3 GTT;26 3 GTC;28 3 GGC;32 3 CTG;36…
>Regulatory_Region_WASECA_FRM_SOIL_READ_1557446833 /accession=XZS92770.b1 /library_id=Regulatory_Region_WASECA_FRM_SOIL_LIB_20010901 /sample_id=Regulatory_Region_WASECA_FRM_SOIL_SMPL_20010901 /sample_name=FARM_SOIL /number_of_sites=1 /site_id_1=Regulatory_Region_WASECA_FRM_SOIL_SITE_20010901 /length=1508;"18 3 CCA;22 3 TGA;23 3 ATT;25 4 CCCA;27 3 AAG;36 3 TAA;9 3 GCC;"
>Regulatory_Region_WASECA_FRM_SOIL_READ_1557431068 /accession=XZS77543.x1 /library_id=Regulatory_Region_WASECA_FRM_SOIL_LIB_20010901 /sample_id=Regulatory_Region_WASECA_FRM_SOIL_SMPL_20010901 /sample_name=FARM_SOIL /number_of_sites=1 /site_id_1=Regulatory_Region_WASECA_FRM_SOIL_SITE_20010901 /length=1138;"16 3 TCA;18 3 CTG;21 4 TTTG;23 3 AAC;23 3 TGA;34 3 CAG;9 3 TCT;"
>Regulatory_Region_WASECA_FRM_SOIL_READ_1557421718 /accession=XZS74334.b1 /library_id=Regulatory_Region_WASECA_FRM_SOIL_LIB_20010901 /sample_id=Regulatory_Region_WASECA_FRM_SOIL_SMPL_20010901 /sample_name=FARM_SOIL /number_of_sites=1 /site_id_1=Regulatory_Region_WASECA_FRM_SOIL_SITE_20010901 /length=1448;"10 3 CCG;18 3 GTC;19 3 CAA;20 3 CGG;25 3 ATC;28 3 GCC;30 3 ATG;"
>Regulatory_Region_WASECA_FRM_SOIL_READ_1557369521 /accession=XZS37758.b1 /library_id=Regulatory_Region_WASECA_FRM_SOIL_LIB_20010901 /sample_id=Regulatory_Region_WASECA_FRM_SOIL_SMPL_20010901 /sample_name=FARM_SOIL /number_of_sites=1 /site_id_1=Regulatory_Region_WASECA_FRM_SOIL_SITE_20010901 /length=1347;"16 3 ATG;17 3 CAG;27 3 CTC;28 3 AAG;31 3 AGG;7 3 GAC;7 3 GCC;8 3 CGG;9 3 CTG;"
>Regulatory_Region_WASECA_FRM_SOIL_READ_1557451203 /accession=XZS93829.b1 /library_id=Regulatory_Region_WASECA_FRM_SOIL_LIB_20010901 /sample_id=Regulatory_Region_WASECA_FRM_SOIL_SMPL_20010901 /sample_name=FARM_SOIL /number_of_sites=1 /site_id_1=Regulatory_Region_WASECA_FRM_SOIL_SITE_20010901 /length=1416;"13 4 CACC;15 3 CGG;22 3 CAG;23 3 ATG;23 3 CCT;31 3 TCG;32 3 CTG;32 3 GCC;7 3 AGG;7 3 TCG;"
>Regulatory_Region_WASECA_FRM_SOIL_READ_1557389277 /accession=XZS42023.b1 /library_id=Regulatory_Region_WASECA_FRM_SOIL_LIB_20010901 /sample_id=Regulatory_Region_WASECA_FRM_SOIL_SMPL_20010901 /sample_name=FARM_SOIL /number_of_sites=1 /site_id_1=Regulatory_Region_WASECA_FRM_SOIL_SITE_20010901 /length=1290;"11 3 AGA;14 3 TCA;18 3 TAT;21 3 CTT;24 3 CAT;25 3 GGC;29 3 TTA;32 3 TGG;34 3 GAG;7 3 TAC;"
>Regulatory_Region_WASECA_FRM_SOIL_READ_1557439260 /accession=XZS78269.g1 /library_id=Regulatory_Region_WASECA_FRM_SOIL_LIB_20010901 /sample_id=Regulatory_Region_WASECA_FRM_SOIL_SMPL_20010901 /sample_name=FARM_SOIL /number_of_sites=1 /site_id_1=Regulatory_Region_WASECA_FRM_SOIL_SITE_20010901 /length=1140;"27 3 CTC;28 3 TCG;32 3 AAG;34 3 GAG;7 3 AGG;7 3 GAC;8 3 CGG;9 3 CCG;"
>Regulatory_Region_WASECA_FRM_SOIL_READ_1557412271 /accession=XZS60310.b1 /library_id=Regulatory_Region_WASECA_FRM_SOIL_LIB_20010901 /sample_id=Regulatory_Region_WASECA_FRM_SOIL_SMPL_20010901 /sample_name=FARM_SOIL /number_of_sites=1 /site_id_1=Regulatory_Region_WASECA_FRM_SOIL_SITE_20010901 /length=1117;"15 3 AGG;17 3 CTG;18 3 CCG;18 3 GAT;20 3 TCA;22 3 GTT;37 4 GCGC;6 3 ATC;7 3 TCG;9 3 CAG;"
>Regulatory_Region_WASECA_FRM_SOIL_READ_1557369144 /accession=XZS37511.b1 /library_id=Regulatory_Region_WASECA_FRM_SOIL_LIB_20010901 /sample_id=Regulatory_Region_WASECA_FRM_SOIL_SMPL_20010901 /sample_name=FARM_SOIL /number_of_sites=1 /site_id_1=Regulatory_Region_WASECA_FRM_SOIL_SITE_20010901 /length=1242;"13 3 TTA;15 3 ATC;23 3 AGA;28 3 TCT;29 3 TTA;31 3 AAT;34 3 ATC;36 3 CAA;9 3 CGG;"
>Regulatory_Region_WASECA_FRM_SOIL_READ_1557378568 /accession=XZS44473.g1 /library_id=Regulatory_Region_WASECA_FRM_SOIL_LIB_20010901 /sample_id=Regulatory_Region_WASECA_FRM_SOIL_SMPL_20010901 /sample_name=FARM_SOIL /number_of_sites=1 /site_id_1=Regulatory_Region_WASECA_FRM_SOIL_SITE_20010901 /length=1266;"14 3 TTA;15 3 TCA;22 3 GTT;23 3 TGA;24 3 TTA;25 3 AAT;25 3 ATG;25 3 CAA;25 5 AAAAG;26 3 AAT;…
>Regulatory_Region_WASECA_FRM_SOIL_READ_1557408545 /accession=XZS61352.g1 /library_id=Regulatory_Region_WASECA_FRM_SOIL_LIB_20010901 /sample_id=Regulatory_Region_WASECA_FRM_SOIL_SMPL_20010901 /sample_name=FARM_SOIL /number_of_sites=1 /site_id_1=Regulatory_Region_WASECA_FRM_SOIL_SITE_20010901 /length=1193;"10 3 CAA;15 3 CGG;20 3 AGA;21 3 AAC;25 3 AAT;30 3 AAG;36 4 CGTT;6 3 AAG;6 3 ATC;7 3 AGG;7 3 …
>Regulatory_Region_WASECA_FRM_SOIL_READ_1557385095 /accession=XZS44754.b1 /library_id=Regulatory_Region_WASECA_FRM_SOIL_LIB_20010901 /sample_id=Regulatory_Region_WASECA_FRM_SOIL_SMPL_20010901 /sample_name=FARM_SOIL /number_of_sites=1 /site_id_1=Regulatory_Region_WASECA_FRM_SOIL_SITE_20010901 /length=1241;"12 3 TTA;14 3 CCA;18 3 CCG;20 3 ATG;22 3 TTA;23 3 TGA;25 3 CCT;30 3 TTG;33 3 TGG;34 3 TTA;36…
>Regulatory_Region_WASECA_FRM_SOIL_READ_1557451198 /accession=XZS93823.b1 /library_id=Regulatory_Region_WASECA_FRM_SOIL_LIB_20010901 /sample_id=Regulatory_Region_WASECA_FRM_SOIL_SMPL_20010901 /sample_name=FARM_SOIL /number_of_sites=1 /site_id_1=Regulatory_Region_WASECA_FRM_SOIL_SITE_20010901 /length=1283;"16 3 CTT;16 3 TCT;17 3 AGA;22 3 CAG;23 3 ATG;24 3 CCG;28 3 TCA;30 3 GCC;33 3 TCT;"
>Regulatory_Region_WASECA_FRM_SOIL_READ_1557453746 /accession=XZS98455.g1 /library_id=Regulatory_Region_WASECA_FRM_SOIL_LIB_20010901 /sample_id=Regulatory_Region_WASECA_FRM_SOIL_SMPL_20010901 /sample_name=FARM_SOIL /number_of_sites=1 /site_id_1=Regulatory_Region_WASECA_FRM_SOIL_SITE_20010901 /length=1347;"23 3 TCA;25 3 CAA;29 3 TGG;32 3 GGC;34 3 TGG;"
>Regulatory_Region_WASECA_FRM_SOIL_READ_1557447025 /accession=XZS94856.b1 /library_id=Regulatory_Region_WASECA_FRM_SOIL_LIB_20010901 /sample_id=Regulatory_Region_WASECA_FRM_SOIL_SMPL_20010901 /sample_name=FARM_SOIL /number_of_sites=1 /site_id_1=Regulatory_Region_WASECA_FRM_SOIL_SITE_20010901 /length=1242;"10 3 CCT;13 3 CGG;16 3 ATG;17 3 CAT;21 3 TGG;21 3 TTG;33 3 CCA;35 3 TGA;8 4 TGAC;"
>Regulatory_Region_WASECA_FRM_SOIL_READ_1557439880 /accession=XZS79342.g3 /library_id=Regulatory_Region_WASECA_FRM_SOIL_LIB_20010901 /sample_id=Regulatory_Region_WASECA_FRM_SOIL_SMPL_20010901 /sample_name=FARM_SOIL /number_of_sites=1 /site_id_1=Regulatory_Region_WASECA_FRM_SOIL_SITE_20010901 /length=1374;"13 3 TGG;15 3 AGG;15 3 ATA;17 3 TCA;18 3 ATT;18 3 CCG;19 3 ATG;24 3 CAT;29 3 GGC;32 3 GCC;33…
>Regulatory_Region_WASECA_FRM_SOIL_READ_1557417973 /accession=XZS74273.b1 /library_id=Regulatory_Region_WASECA_FRM_SOIL_LIB_20010901 /sample_id=Regulatory_Region_WASECA_FRM_SOIL_SMPL_20010901 /sample_name=FARM_SOIL /number_of_sites=1 /site_id_1=Regulatory_Region_WASECA_FRM_SOIL_SITE_20010901 /length=1342;"13 3 TGA;17 3 CTG;19 3 AGA;23 3 CCG;32 3 TCA;35 3 AGG;7 3 ACA;"
>Regulatory_Region_WASECA_FRM_SOIL_READ_1557459290 /accession=XZS102120.b1 /library_id=Regulatory_Region_WASECA_FRM_SOIL_LIB_20010901 /sample_id=Regulatory_Region_WASECA_FRM_SOIL_SMPL_20010901 /sample_name=FARM_SOIL /number_of_sites=1 /site_id_1=Regulatory_Region_WASECA_FRM_SOIL_SITE_20010901 /length=1407;"11 3 ATG;11 3 CGG;21 3 CCG;24 3 GCC;29 3 CCA;31 3 TGG;32 3 ATT;33 3 GAG;6 3 ATC;6 3 CGG;7 3…
>Regulatory_Region_WASECA_FRM_SOIL_READ_1557462031 /accession=XZS113424.b2 /library_id=Regulatory_Region_WASECA_FRM_SOIL_LIB_20010901 /sample_id=Regulatory_Region_WASECA_FRM_SOIL_SMPL_20010901 /sample_name=FARM_SOIL /number_of_sites=1 /site_id_1=Regulatory_Region_WASECA_FRM_SOIL_SITE_20010901 /length=1286;"10 3 CAA;15 3 CCA;18 3 CAA;23 3 CAG;24 4 TGGG;25 3 CCT;25 3 GGC;25 3 GTT;26 3 AAT;27 3 CAA;…
>Regulatory_Region_WASECA_FRM_SOIL_READ_1557439200 /accession=XZS82502.b1 /library_id=Regulatory_Region_WASECA_FRM_SOIL_LIB_20010901 /sample_id=Regulatory_Region_WASECA_FRM_SOIL_SMPL_20010901 /sample_name=FARM_SOIL /number_of_sites=1 /site_id_1=Regulatory_Region_WASECA_FRM_SOIL_SITE_20010901 /length=1399;"14 3 GCC;15 3 ATA;15 3 CTG;21 3 ACC;21 3 AGG;22 3 AAT;28 3 ATG;29 3 GGC;32 3 TGG;33 3 GCC;9 …
>Regulatory_Region_WASECA_FRM_SOIL_READ_1557326404 /accession=XZS22711.b2 /library_id=Regulatory_Region_WASECA_FRM_SOIL_LIB_20010901 /sample_id=Regulatory_Region_WASECA_FRM_SOIL_SMPL_20010901 /sample_name=FARM_SOIL /number_of_sites=1 /site_id_1=Regulatory_Region_WASECA_FRM_SOIL_SITE_20010901 /length=1012;"14 3 GCC;19 3 CAT;24 3 CCG;25 3 CAG;25 3 GGC;"
>Regulatory_Region_WASECA_FRM_SOIL_READ_1557407646 /accession=XZS65461.y1 /library_id=Regulatory_Region_WASECA_FRM_SOIL_LIB_20010901 /sample_id=Regulatory_Region_WASECA_FRM_SOIL_SMPL_20010901 /sample_name=FARM_SOIL /number_of_sites=1 /site_id_1=Regulatory_Region_WASECA_FRM_SOIL_SITE_20010901 /length=1139;"14 3 TCA;20 3 TCT;20 3 TGA;21 3 TAA;27 3 ATT;28 3 TAA;29 3 ATT;31 3 ATT;32 3 ATT;35 3 AAT;35…
>Regulatory_Region_WASECA_FRM_SOIL_READ_1557369718 /accession=XZS37892.g1 /library_id=Regulatory_Region_WASECA_FRM_SOIL_LIB_20010901 /sample_id=Regulatory_Region_WASECA_FRM_SOIL_SMPL_20010901 /sample_name=FARM_SOIL /number_of_sites=1 /site_id_1=Regulatory_Region_WASECA_FRM_SOIL_SITE_20010901 /length=1256;"11 3 CAT;15 3 CGG;18 3 AGG;21 3 ATT;25 3 CCG;27 3 CAG;27 3 CTG;28 4 GCGG;30 3 ATG;35 3 CCT;3…
>Regulatory_Region_WASECA_FRM_SOIL_READ_1557446450 /accession=XZS92373.g1 /library_id=Regulatory_Region_WASECA_FRM_SOIL_LIB_20010901 /sample_id=Regulatory_Region_WASECA_FRM_SOIL_SMPL_20010901 /sample_name=FARM_SOIL /number_of_sites=1 /site_id_1=Regulatory_Region_WASECA_FRM_SOIL_SITE_20010901 /length=1317;"10 3 GAT;11 3 CCG;14 3 CGG;17 3 CAT;24 3 AGA;32 3 GCC;34 3 AAG;6 3 ACC;7 3 CCC;8 3 CCT;"
>Regulatory_Region_WASECA_FRM_SOIL_READ_1557451007 /accession=XZS93531.g1 /library_id=Regulatory_Region_WASECA_FRM_SOIL_LIB_20010901 /sample_id=Regulatory_Region_WASECA_FRM_SOIL_SMPL_20010901 /sample_name=FARM_SOIL /number_of_sites=1 /site_id_1=Regulatory_Region_WASECA_FRM_SOIL_SITE_20010901 /length=1396;"18 3 CCG;18 3 CTG;19 3 CCG;20 3 CGG;20 3 TCT;22 3 CCG;22 3 CTG;23 3 AGG;23 3 TCA;28 3 TCG;7 …
>Regulatory_Region_WASECA_FRM_SOIL_READ_1557454608 /accession=XZS98037.g1 /library_id=Regulatory_Region_WASECA_FRM_SOIL_LIB_20010901 /sample_id=Regulatory_Region_WASECA_FRM_SOIL_SMPL_20010901 /sample_name=FARM_SOIL /number_of_sites=1 /site_id_1=Regulatory_Region_WASECA_FRM_SOIL_SITE_20010901 /length=1384;"14 4 ATCT;20 3 CCA;21 3 ATT;22 3 TGG;25 3 ATT;26 3 TCT;30 3 CTC;7 3 AGG;7 3 CAG;"
>Regulatory_Region_WASECA_FRM_SOIL_READ_1557462759 /accession=XZS113547.g2 /library_id=Regulatory_Region_WASECA_FRM_SOIL_LIB_20010901 /sample_id=Regulatory_Region_WASECA_FRM_SOIL_SMPL_20010901 /sample_name=FARM_SOIL /number_of_sites=1 /site_id_1=Regulatory_Region_WASECA_FRM_SOIL_SITE_20010901 /length=1401;"19 3 CCG;21 3 AGG;24 3 AGG;29 3 TGG;32 3 CTG;34 3 GCC;36 3 CCG;6 3 CGA;7 3 CCG;"
>Regulatory_Region_WASECA_FRM_SOIL_READ_1557412943 /accession=XZS59191.g /library_id=Regulatory_Region_WASECA_FRM_SOIL_LIB_20010901 /sample_id=Regulatory_Region_WASECA_FRM_SOIL_SMPL_20010901 /sample_name=FARM_SOIL /number_of_sites=1 /site_id_1=Regulatory_Region_WASECA_FRM_SOIL_SITE_20010901 /length=1198;"12 3 AAG;14 3 ATT;14 3 CGG;16 3 ATA;18 3 CCA;18 3 CTG;23 3 TGA;25 3 ATT;32 3 AGG;34 3 GTT;36 …
>Regulatory_Region_WASECA_FRM_SOIL_READ_1557402432 /accession=XZS57327.g1 /library_id=Regulatory_Region_WASECA_FRM_SOIL_LIB_20010901 /sample_id=Regulatory_Region_WASECA_FRM_SOIL_SMPL_20010901 /sample_name=FARM_SOIL /number_of_sites=1 /site_id_1=Regulatory_Region_WASECA_FRM_SOIL_SITE_20010901 /length=1211;"10 3 CCG;11 3 CGG;14 3 CAG;25 3 GCC;30 3 AGG;31 3 GCC;33 3 TGG;7 3 CCG;"
>Regulatory_Region_WASECA_FRM_SOIL_READ_1557416764 /accession=XZS71695.g1 /library_id=Regulatory_Region_WASECA_FRM_SOIL_LIB_20010901 /sample_id=Regulatory_Region_WASECA_FRM_SOIL_SMPL_20010901 /sample_name=FARM_SOIL /number_of_sites=1 /site_id_1=Regulatory_Region_WASECA_FRM_SOIL_SITE_20010901 /length=1276;"10 3 ATG;12 3 CCT;12 3 TGG;12 3 TGT;17 3 CAT;21 3 CCG;25 3 TCT;30 3 CCT;32 3 TCA;36 3 CCT;6 …
>Regulatory_Region_WASECA_FRM_SOIL_READ_1557338918 /accession=XZS26473.x1 /library_id=Regulatory_Region_WASECA_FRM_SOIL_LIB_20010901 /sample_id=Regulatory_Region_WASECA_FRM_SOIL_SMPL_20010901 /sample_name=FARM_SOIL /number_of_sites=1 /site_id_1=Regulatory_Region_WASECA_FRM_SOIL_SITE_20010901 /length=1120;"18 3 CAA;21 3 TGG;22 3 TGA;23 3 CCT;28 3 AAG;28 3 ATT;29 3 AAT;31 3 TCG;33 3 ATT;34 3 ATC;35…
>Regulatory_Region_WASECA_FRM_SOIL_READ_1557460356 /accession=XZS100462.g2 /library_id=Regulatory_Region_WASECA_FRM_SOIL_LIB_20010901 /sample_id=Regulatory_Region_WASECA_FRM_SOIL_SMPL_20010901 /sample_name=FARM_SOIL /number_of_sites=1 /site_id_1=Regulatory_Region_WASECA_FRM_SOIL_SITE_20010901 /length=1339;"13 3 TGG;16 3 AGG;16 3 TGA;17 3 TAA;20 3 TTG;23 3 AAC;25 3 GTT;26 3 TTG;28 3 AAG;"
>Regulatory_Region_WASECA_FRM_SOIL_READ_1557427932 /accession=XZS69178.g1 /library_id=Regulatory_Region_WASECA_FRM_SOIL_LIB_20010901 /sample_id=Regulatory_Region_WASECA_FRM_SOIL_SMPL_20010901 /sample_name=FARM_SOIL /number_of_sites=1 /site_id_1=Regulatory_Region_WASECA_FRM_SOIL_SITE_20010901 /length=1119;"23 3 GCC;32 3 CGA;32 3 GCC;32 3 GGC;33 3 GGC;7 3 GAG;8 3 CGG;9 3 AGG;"
>Regulatory_Region_WASECA_FRM_SOIL_READ_1557396695 /accession=XZS51525.y1 /library_id=Regulatory_Region_WASECA_FRM_SOIL_LIB_20010901 /sample_id=Regulatory_Region_WASECA_FRM_SOIL_SMPL_20010901 /sample_name=FARM_SOIL /number_of_sites=1 /site_id_1=Regulatory_Region_WASECA_FRM_SOIL_SITE_20010901 /length=1088;"15 3 ATG;18 3 TTG;22 3 CCG;22 3 TGG;30 3 CAT;32 3 TGG;33 3 ATT;35 3 GTT;8 3 CGG;"
>Regulatory_Region_WASECA_FRM_SOIL_READ_1557314917 /accession=XZS13197.g1 /library_id=Regulatory_Region_WASECA_FRM_SOIL_LIB_20010901 /sample_id=Regulatory_Region_WASECA_FRM_SOIL_SMPL_20010901 /sample_name=FARM_SOIL /number_of_sites=1 /site_id_1=Regulatory_Region_WASECA_FRM_SOIL_SITE_20010901 /length=835;"10 3 AGA;12 3 AGG;13 3 TTG;19 3 ATG;22 3 CAG;25 3 GTT;27 3 AGG;28 3 CAG;31 3 GTT;32 3 CAG;33 …
>Regulatory_Region_WASECA_FRM_SOIL_READ_1557363982 /accession=XZS36423.b1 /library_id=Regulatory_Region_WASECA_FRM_SOIL_LIB_20010901 /sample_id=Regulatory_Region_WASECA_FRM_SOIL_SMPL_20010901 /sample_name=FARM_SOIL /number_of_sites=1 /site_id_1=Regulatory_Region_WASECA_FRM_SOIL_SITE_20010901 /length=1317;"18 3 TTG;20 3 AGA;23 3 AAC;23 3 GTT;27 3 AAG;31 3 AAC;32 3 TTG;8 3 TCA;"
>Regulatory_Region_WASECA_FRM_SOIL_READ_1557375809 /accession=XZS39560.g1 /library_id=Regulatory_Region_WASECA_FRM_SOIL_LIB_20010901 /sample_id=Regulatory_Region_WASECA_FRM_SOIL_SMPL_20010901 /sample_name=FARM_SOIL /number_of_sites=1 /site_id_1=Regulatory_Region_WASECA_FRM_SOIL_SITE_20010901 /length=1143;"12 3 CGG;21 3 TAA;24 3 CAT;32 3 TGG;36 3 ATC;"
>Regulatory_Region_WASECA_FRM_SOIL_READ_1557372785 /accession=XZS31283.y1 /library_id=Regulatory_Region_WASECA_FRM_SOIL_LIB_20010901 /sample_id=Regulatory_Region_WASECA_FRM_SOIL_SMPL_20010901 /sample_name=FARM_SOIL /number_of_sites=1 /site_id_1=Regulatory_Region_WASECA_FRM_SOIL_SITE_20010901 /length=1139;"12 3 CAG;24 3 CAG;24 3 CTG;25 3 GCC;27 3 AGG;29 3 ATG;29 3 CCA;30 3 CAT;33 3 TTG;36 3 CCA;9 …
>Regulatory_Region_WASECA_FRM_SOIL_READ_1557461349 /accession=XZS112933.b1 /library_id=Regulatory_Region_WASECA_FRM_SOIL_LIB_20010901 /sample_id=Regulatory_Region_WASECA_FRM_SOIL_SMPL_20010901 /sample_name=FARM_SOIL /number_of_sites=1 /site_id_1=Regulatory_Region_WASECA_FRM_SOIL_SITE_20010901 /length=1195;"12 3 CGG;15 3 TGA;17 3 CAA;19 3 ATG;21 3 CCG;25 3 CAG;30 3 CCA;8 3 CCT;9 3 GCC;9 3 TCT;"
>Regulatory_Region_WASECA_FRM_SOIL_READ_1557318632 /accession=XZS16451.g1 /library_id=Regulatory_Region_WASECA_FRM_SOIL_LIB_20010901 /sample_id=Regulatory_Region_WASECA_FRM_SOIL_SMPL_20010901 /sample_name=FARM_SOIL /number_of_sites=1 /site_id_1=Regulatory_Region_WASECA_FRM_SOIL_SITE_20010901 /length=832;"13 3 TTG;18 3 ATT;30 3 TTG;31 3 GTT;34 3 GCC;6 3 CGG;"
>Regulatory_Region_WASECA_FRM_SOIL_READ_1557463812 /accession=XZS115799.g1 /library_id=Regulatory_Region_WASECA_FRM_SOIL_LIB_20010901 /sample_id=Regulatory_Region_WASECA_FRM_SOIL_SMPL_20010901 /sample_name=FARM_SOIL /number_of_sites=1 /site_id_1=Regulatory_Region_WASECA_FRM_SOIL_SITE_20010901 /length=1294;"11 3 AAG;14 3 AGG;20 3 TAA;25 3 CCG;32 3 ATT;34 3 CAG;36 3 CAA;36 3 GCC;36 3 TAA;7 3 GCC;"
>Regulatory_Region_WASECA_FRM_SOIL_READ_1557452860 /accession=XZS97556.b1 /library_id=Regulatory_Region_WASECA_FRM_SOIL_LIB_20010901 /sample_id=Regulatory_Region_WASECA_FRM_SOIL_SMPL_20010901 /sample_name=FARM_SOIL /number_of_sites=1 /site_id_1=Regulatory_Region_WASECA_FRM_SOIL_SITE_20010901 /length=1187;"13 3 AGG;15 3 ATC;32 3 GCC;33 3 CAG;7 3 GCC;7 3 GGC;9 3 CTG;"
>Regulatory_Region_WASECA_FRM_SOIL_READ_1557338727 /accession=XZS26202.x1 /library_id=Regulatory_Region_WASECA_FRM_SOIL_LIB_20010901 /sample_id=Regulatory_Region_WASECA_FRM_SOIL_SMPL_20010901 /sample_name=FARM_SOIL /number_of_sites=1 /site_id_1=Regulatory_Region_WASECA_FRM_SOIL_SITE_20010901 /length=1066;"12 3 TGG;14 3 CCA;14 3 CCT;18 3 TTG;28 3 TCA;31 3 AAT;9 3 TTG;"
>Regulatory_Region_WASECA_FRM_SOIL_READ_1557384740 /accession=XZS44321.b1 /library_id=Regulatory_Region_WASECA_FRM_SOIL_LIB_20010901 /sample_id=Regulatory_Region_WASECA_FRM_SOIL_SMPL_20010901 /sample_name=FARM_SOIL /number_of_sites=1 /site_id_1=Regulatory_Region_WASECA_FRM_SOIL_SITE_20010901 /length=1277;"12 3 CGG;20 3 CCA;21 3 ACC;24 3 ATG;27 3 CAA;31 3 CAG;33 3 TTG;6 3 AAT;"
>Regulatory_Region_WASECA_FRM_SOIL_READ_1557450296 /accession=XZS94220.b1 /library_id=Regulatory_Region_WASECA_FRM_SOIL_LIB_20010901 /sample_id=Regulatory_Region_WASECA_FRM_SOIL_SMPL_20010901 /sample_name=FARM_SOIL /number_of_sites=1 /site_id_1=Regulatory_Region_WASECA_FRM_SOIL_SITE_20010901 /length=1285;"11 3 CCA;11 3 CCG;14 3 CCT;14 3 GCC;16 3 TGG;19 3 CCG;20 3 CCA;22 3 GTT;23 3 CCG;28 3 TCG;36…
>Regulatory_Region_WASECA_FRM_SOIL_READ_1557409859 /accession=XZS58350.g1 /library_id=Regulatory_Region_WASECA_FRM_SOIL_LIB_20010901 /sample_id=Regulatory_Region_WASECA_FRM_SOIL_SMPL_20010901 /sample_name=FARM_SOIL /number_of_sites=1 /site_id_1=Regulatory_Region_WASECA_FRM_SOIL_SITE_20010901 /length=1393;"10 3 CAA;12 3 AGG;14 3 CCT;14 3 TTA;17 3 CTT;19 3 CCG;21 3 ATT;21 3 TGG;25 3 CCT;27 3 CCT;29…
>Regulatory_Region_WASECA_FRM_SOIL_READ_1557309461 /accession=XZS2322.g1 m /library_id=Regulatory_Region_WASECA_FRM_SOIL_LIB_20010901 /sample_id=Regulatory_Region_WASECA_FRM_SOIL_SMPL_20010901 /sample_name=FARM_SOIL /number_of_sites=1 /site_id_1=Regulatory_Region_WASECA_FRM_SOIL_SITE_20010901 /length=865;"10 3 AGA;13 3 TCG;14 3 CAG;15 3 CAG;17 5 AAGAG;18 3 CTG;19 3 CAT;21 3 TGC;25 3 CCG;28 3 AGA;…
>Regulatory_Region_WASECA_FRM_SOIL_READ_1557335395 /accession=XZS28403.g1 /library_id=Regulatory_Region_WASECA_FRM_SOIL_LIB_20010901 /sample_id=Regulatory_Region_WASECA_FRM_SOIL_SMPL_20010901 /sample_name=FARM_SOIL /number_of_sites=1 /site_id_1=Regulatory_Region_WASECA_FRM_SOIL_SITE_20010901 /length=1038;"14 3 GCC;23 3 GCC;25 3 GGC;33 3 TTG;"
>Regulatory_Region_WASECA_FRM_SOIL_READ_1557331562 /accession=XZS19835.g2 /library_id=Regulatory_Region_WASECA_FRM_SOIL_LIB_20010901 /sample_id=Regulatory_Region_WASECA_FRM_SOIL_SMPL_20010901 /sample_name=FARM_SOIL /number_of_sites=1 /site_id_1=Regulatory_Region_WASECA_FRM_SOIL_SITE_20010901 /length=1038;"14 3 CCA;16 3 ATG;20 3 CAG;25 3 GGC;31 3 TCG;32 3 CGA;33 3 GCC;7 3 CTC;8 4 GCGG;"
>Regulatory_Region_WASECA_FRM_SOIL_READ_1557452254 /accession=XZS96255.g1 /library_id=Regulatory_Region_WASECA_FRM_SOIL_LIB_20010901 /sample_id=Regulatory_Region_WASECA_FRM_SOIL_SMPL_20010901 /sample_name=FARM_SOIL /number_of_sites=1 /site_id_1=Regulatory_Region_WASECA_FRM_SOIL_SITE_20010901 /length=1366;"12 3 CAG;12 3 TGG;13 3 AAG;16 3 AAG;17 3 CAG;18 3 CCT;18 3 TTG;21 3 GTT;21 3 TGA;27 3 TTG;28…
>Regulatory_Region_WASECA_FRM_SOIL_READ_1557411119 /accession=XZS59645.b1 /library_id=Regulatory_Region_WASECA_FRM_SOIL_LIB_20010901 /sample_id=Regulatory_Region_WASECA_FRM_SOIL_SMPL_20010901 /sample_name=FARM_SOIL /number_of_sites=1 /site_id_1=Regulatory_Region_WASECA_FRM_SOIL_SITE_20010901 /length=1387;"10 3 CCT;20 3 TTG;22 3 AGG;25 3 GGC;26 3 TTG;29 3 CCA;32 3 TTG;33 3 CCT;9 3 CAA;"
>Regulatory_Region_WASECA_FRM_SOIL_READ_1557452298 /accession=XZS96324.g1 /library_id=Regulatory_Region_WASECA_FRM_SOIL_LIB_20010901 /sample_id=Regulatory_Region_WASECA_FRM_SOIL_SMPL_20010901 /sample_name=FARM_SOIL /number_of_sites=1 /site_id_1=Regulatory_Region_WASECA_FRM_SOIL_SITE_20010901 /length=1444;"15 3 TCA;20 3 TTG;24 3 AAG;24 3 AGG;26 3 GCC;29 3 CCA;32 3 TGG;6 3 CGG;9 3 AGG;"
>Regulatory_Region_WASECA_FRM_SOIL_READ_1557428074 /accession=XZS71404.g1 /library_id=Regulatory_Region_WASECA_FRM_SOIL_LIB_20010901 /sample_id=Regulatory_Region_WASECA_FRM_SOIL_SMPL_20010901 /sample_name=FARM_SOIL /number_of_sites=1 /site_id_1=Regulatory_Region_WASECA_FRM_SOIL_SITE_20010901 /length=1405;"11 3 AGA;11 3 CCG;12 3 CAG;14 3 GCC;17 3 TGG;19 3 AAG;24 3 CAG;24 3 CCG;30 3 AAG;32 3 GGC;35…
>Regulatory_Region_WASECA_FRM_SOIL_READ_1557384376 /accession=XZS43495.g1 /library_id=Regulatory_Region_WASECA_FRM_SOIL_LIB_20010901 /sample_id=Regulatory_Region_WASECA_FRM_SOIL_SMPL_20010901 /sample_name=FARM_SOIL /number_of_sites=1 /site_id_1=Regulatory_Region_WASECA_FRM_SOIL_SITE_20010901 /length=1031;"11 3 CGG;13 3 TCG;18 3 GTC;23 3 AAC;25 3 ATC;33 3 TGG;35 3 TGA;35 3 TGG;35 3 TTG;7 3 CCA;"
>Regulatory_Region_WASECA_FRM_SOIL_READ_1557340483 /accession=XZS27933.b1 /library_id=Regulatory_Region_WASECA_FRM_SOIL_LIB_20010901 /sample_id=Regulatory_Region_WASECA_FRM_SOIL_SMPL_20010901 /sample_name=FARM_SOIL /number_of_sites=1 /site_id_1=Regulatory_Region_WASECA_FRM_SOIL_SITE_20010901 /length=1245;"12 3 AGA;14 3 TCT;17 3 CTT;18 3 TCT;20 3 CCT;21 3 GTT;27 3 TTA;6 3 AAG;7 3 ATT;8 3 AAC;9 3 T…
>Regulatory_Region_WASECA_FRM_SOIL_READ_1557443719 /accession=XZS89173.x1 /library_id=Regulatory_Region_WASECA_FRM_SOIL_LIB_20010901 /sample_id=Regulatory_Region_WASECA_FRM_SOIL_SMPL_20010901 /sample_name=FARM_SOIL /number_of_sites=1 /site_id_1=Regulatory_Region_WASECA_FRM_SOIL_SITE_20010901 /length=1129;"11 3 ATT;13 3 AAG;14 3 CTC;17 3 TAA;24 3 GCC;32 3 TAA;34 3 GCC;36 3 TGG;7 3 CAG;9 4 TTCC;"
>Regulatory_Region_WASECA_FRM_SOIL_READ_1557420932 /accession=XZS72528.b1 /library_id=Regulatory_Region_WASECA_FRM_SOIL_LIB_20010901 /sample_id=Regulatory_Region_WASECA_FRM_SOIL_SMPL_20010901 /sample_name=FARM_SOIL /number_of_sites=1 /site_id_1=Regulatory_Region_WASECA_FRM_SOIL_SITE_20010901 /length=1162;"11 3 TGG;13 3 AGG;13 3 TCG;14 3 ATT;14 3 CGG;20 3 CGG;24 3 AGG;26 3 GTT;35 3 TTG;7 3 CAA;8 3…
>Regulatory_Region_WASECA_FRM_SOIL_READ_1557463377 /accession=XZS115540.g1 /library_id=Regulatory_Region_WASECA_FRM_SOIL_LIB_20010901 /sample_id=Regulatory_Region_WASECA_FRM_SOIL_SMPL_20010901 /sample_name=FARM_SOIL /number_of_sites=1 /site_id_1=Regulatory_Region_WASECA_FRM_SOIL_SITE_20010901 /length=1271;"11 3 AGA;23 3 ATG;23 4 CGGG;24 4 TGGG;25 4 CCCA;36 3 AAT;36 3 TAA;6 3 TCT;"
>Regulatory_Region_WASECA_FRM_SOIL_READ_1557393587 /accession=XZS49863.g1 /library_id=Regulatory_Region_WASECA_FRM_SOIL_LIB_20010901 /sample_id=Regulatory_Region_WASECA_FRM_SOIL_SMPL_20010901 /sample_name=FARM_SOIL /number_of_sites=1 /site_id_1=Regulatory_Region_WASECA_FRM_SOIL_SITE_20010901 /length=1260;"12 3 AAG;15 3 TTA;19 3 CAC;22 3 AAT;29 3 ATT;30 3 AAT;30 3 TTG;31 3 AAT;31 3 TTA;33 3 ATT;34…
>Regulatory_Region_WASECA_FRM_SOIL_READ_1557372087 /accession=XZS30331.x1 /library_id=Regulatory_Region_WASECA_FRM_SOIL_LIB_20010901 /sample_id=Regulatory_Region_WASECA_FRM_SOIL_SMPL_20010901 /sample_name=FARM_SOIL /number_of_sites=1 /site_id_1=Regulatory_Region_WASECA_FRM_SOIL_SITE_20010901 /length=1130;"14 3 CAG;14 3 CTC;15 3 CGG;20 3 CGG;20 3 TCA;21 3 TAA;22 3 CAG;25 3 CCT;29 3 GGC;31 3 CAG;34…
>Regulatory_Region_WASECA_FRM_SOIL_READ_1557437169 /accession=XZS81996.b1 /library_id=Regulatory_Region_WASECA_FRM_SOIL_LIB_20010901 /sample_id=Regulatory_Region_WASECA_FRM_SOIL_SMPL_20010901 /sample_name=FARM_SOIL /number_of_sites=1 /site_id_1=Regulatory_Region_WASECA_FRM_SOIL_SITE_20010901 /length=1137;"10 3 TTA;12 3 TCT;13 3 TAA;14 3 AGA;20 3 AGA;22 3 TCT;23 3 ATT;25 3 CAA;28 3 TAA;30 3 ATT;31…
>Regulatory_Region_WASECA_FRM_SOIL_READ_1557423965 /accession=XZS71929.g1 /library_id=Regulatory_Region_WASECA_FRM_SOIL_LIB_20010901 /sample_id=Regulatory_Region_WASECA_FRM_SOIL_SMPL_20010901 /sample_name=FARM_SOIL /number_of_sites=1 /site_id_1=Regulatory_Region_WASECA_FRM_SOIL_SITE_20010901 /length=1337;"12 3 TGT;18 3 TAT;21 3 CTC;23 3 TTA;28 3 ATT;28 3 CAA;"
>Regulatory_Region_WASECA_FRM_SOIL_READ_1557339269 /accession=XZS26486.y1 /library_id=Regulatory_Region_WASECA_FRM_SOIL_LIB_20010901 /sample_id=Regulatory_Region_WASECA_FRM_SOIL_SMPL_20010901 /sample_name=FARM_SOIL /number_of_sites=1 /site_id_1=Regulatory_Region_WASECA_FRM_SOIL_SITE_20010901 /length=1120;"10 3 TCA;14 3 ACG;16 3 TCT;17 3 CAA;22 3 TCA;23 3 GTT;28 3 ATT;32 3 GCC;7 3 GGC;"
>Regulatory_Region_WASECA_FRM_SOIL_READ_1557386372 /accession=XZS38967.g1 /library_id=Regulatory_Region_WASECA_FRM_SOIL_LIB_20010901 /sample_id=Regulatory_Region_WASECA_FRM_SOIL_SMPL_20010901 /sample_name=FARM_SOIL /number_of_sites=1 /site_id_1=Regulatory_Region_WASECA_FRM_SOIL_SITE_20010901 /length=1365;"10 3 CCG;13 3 CGG;18 3 CCA;18 3 CCT;23 3 AGG;27 3 CCT;36 3 CCG;"
>Regulatory_Region_WASECA_FRM_SOIL_READ_1557438971 /accession=XZS78136.g1 /library_id=Regulatory_Region_WASECA_FRM_SOIL_LIB_20010901 /sample_id=Regulatory_Region_WASECA_FRM_SOIL_SMPL_20010901 /sample_name=FARM_SOIL /number_of_sites=1 /site_id_1=Regulatory_Region_WASECA_FRM_SOIL_SITE_20010901 /length=1246;"10 3 TTA;12 3 TGG;15 3 TTA;19 3 TAA;28 3 ATT;31 3 TAA;32 3 ATT;33 3 CCA;9 3 TAT;"
>Regulatory_Region_WASECA_FRM_SOIL_READ_1557335987 /accession=XZS28501.b1 /library_id=Regulatory_Region_WASECA_FRM_SOIL_LIB_20010901 /sample_id=Regulatory_Region_WASECA_FRM_SOIL_SMPL_20010901 /sample_name=FARM_SOIL /number_of_sites=1 /site_id_1=Regulatory_Region_WASECA_FRM_SOIL_SITE_20010901 /length=1165;"11 3 CAT;13 3 AGG;15 3 CAG;15 3 TGG;19 3 CCG;20 3 CGG;22 3 CCG;26 3 GTT;29 3 TCT;30 3 CCA;31…
>Regulatory_Region_WASECA_FRM_SOIL_READ_1557411208 /accession=XZS59948.g1 /library_id=Regulatory_Region_WASECA_FRM_SOIL_LIB_20010901 /sample_id=Regulatory_Region_WASECA_FRM_SOIL_SMPL_20010901 /sample_name=FARM_SOIL /number_of_sites=1 /site_id_1=Regulatory_Region_WASECA_FRM_SOIL_SITE_20010901 /length=1374;"10 3 GAT;12 3 CGG;16 3 AAG;17 3 ATC;20 3 CCG;24 3 AGA;36 3 ATC;"
>Regulatory_Region_WASECA_FRM_SOIL_READ_1557441668 /accession=XZS95301.g1 /library_id=Regulatory_Region_WASECA_FRM_SOIL_LIB_20010901 /sample_id=Regulatory_Region_WASECA_FRM_SOIL_SMPL_20010901 /sample_name=FARM_SOIL /number_of_sites=1 /site_id_1=Regulatory_Region_WASECA_FRM_SOIL_SITE_20010901 /length=1323;"12 3 TGG;14 3 GCC;18 3 CCA;23 3 CCG;25 3 GGC;28 3 CAA;31 3 AGG;33 3 GGC;33 3 TGG;7 3 GCC;8 3…
>Regulatory_Region_WASECA_FRM_SOIL_READ_1557414276 /accession=XZS63838.x1 /library_id=Regulatory_Region_WASECA_FRM_SOIL_LIB_20010901 /sample_id=Regulatory_Region_WASECA_FRM_SOIL_SMPL_20010901 /sample_name=FARM_SOIL /number_of_sites=1 /site_id_1=Regulatory_Region_WASECA_FRM_SOIL_SITE_20010901 /length=1006;"19 3 ATG;24 3 CAG;26 3 GCC;27 3 CAG;33 3 TGG;34 4 GCTG;8 3 AAC;"
>Regulatory_Region_WASECA_FRM_SOIL_READ_1557456755 /accession=XZS96423.g1 /library_id=Regulatory_Region_WASECA_FRM_SOIL_LIB_20010901 /sample_id=Regulatory_Region_WASECA_FRM_SOIL_SMPL_20010901 /sample_name=FARM_SOIL /number_of_sites=1 /site_id_1=Regulatory_Region_WASECA_FRM_SOIL_SITE_20010901 /length=1334;"13 3 CCA;14 3 TCA;21 3 AAC;21 3 AGG;21 3 TTG;22 3 CAT;23 3 GTT;24 3 CAG;28 3 TTG;29 3 AAG;29…
>Regulatory_Region_WASECA_FRM_SOIL_READ_1557464352 /accession=XZS116363.b2 /library_id=Regulatory_Region_WASECA_FRM_SOIL_LIB_20010901 /sample_id=Regulatory_Region_WASECA_FRM_SOIL_SMPL_20010901 /sample_name=FARM_SOIL /number_of_sites=1 /site_id_1=Regulatory_Region_WASECA_FRM_SOIL_SITE_20010901 /length=1426;"14 3 CTC;19 3 ATT;22 5 AGGGG;32 3 GGG;33 3 AGG;6 3 GCC;"
>Regulatory_Region_WASECA_FRM_SOIL_READ_1557367183 /accession=XZS31045.b1 /library_id=Regulatory_Region_WASECA_FRM_SOIL_LIB_20010901 /sample_id=Regulatory_Region_WASECA_FRM_SOIL_SMPL_20010901 /sample_name=FARM_SOIL /number_of_sites=1 /site_id_1=Regulatory_Region_WASECA_FRM_SOIL_SITE_20010901 /length=1250;"17 3 CTT;23 3 ATG;29 3 TGG;6 3 CGA;7 3 CCG;"
>Regulatory_Region_WASECA_FRM_SOIL_READ_1557420939 /accession=XZS72540.b1 /library_id=Regulatory_Region_WASECA_FRM_SOIL_LIB_20010901 /sample_id=Regulatory_Region_WASECA_FRM_SOIL_SMPL_20010901 /sample_name=FARM_SOIL /number_of_sites=1 /site_id_1=Regulatory_Region_WASECA_FRM_SOIL_SITE_20010901 /length=1184;"10 3 GAT;13 3 TTG;14 3 ACG;15 3 CAG;15 3 CTG;19 3 CCG;21 3 TGG;23 3 CCG;30 3 CAG;31 3 CTG;33…
>Regulatory_Region_WASECA_FRM_SOIL_READ_1557440902 /accession=XZS86556.b1 /library_id=Regulatory_Region_WASECA_FRM_SOIL_LIB_20010901 /sample_id=Regulatory_Region_WASECA_FRM_SOIL_SMPL_20010901 /sample_name=FARM_SOIL /number_of_sites=1 /site_id_1=Regulatory_Region_WASECA_FRM_SOIL_SITE_20010901 /length=1410;"11 3 CCT;18 3 AGG;20 3 AGA;21 3 CTT;21 3 GTT;22 3 CAA;22 3 TTA;23 5 AAAGG;24 3 CCA;25 3 TTA;…
>Regulatory_Region_WASECA_FRM_SOIL_READ_1557373254 /accession=XZS33002.x1 /library_id=Regulatory_Region_WASECA_FRM_SOIL_LIB_20010901 /sample_id=Regulatory_Region_WASECA_FRM_SOIL_SMPL_20010901 /sample_name=FARM_SOIL /number_of_sites=1 /site_id_1=Regulatory_Region_WASECA_FRM_SOIL_SITE_20010901 /length=1064;"10 3 TAA;16 3 ATG;21 5 AATTG;23 3 CAG;24 3 CCA;30 3 AAT;34 3 TCT;8 4 TCCA;"
>Regulatory_Region_WASECA_FRM_SOIL_READ_1557391807 /accession=XZS51158.x1 /library_id=Regulatory_Region_WASECA_FRM_SOIL_LIB_20010901 /sample_id=Regulatory_Region_WASECA_FRM_SOIL_SMPL_20010901 /sample_name=FARM_SOIL /number_of_sites=1 /site_id_1=Regulatory_Region_WASECA_FRM_SOIL_SITE_20010901 /length=1195;"18 3 CCG;20 3 TGA;23 3 CAG;30 3 GTC;30 3 TGA;32 3 AGG;37 5 GAAAA;"
>Regulatory_Region_WASECA_FRM_SOIL_READ_1557452904 /accession=XZS97627.b1 /library_id=Regulatory_Region_WASECA_FRM_SOIL_LIB_20010901 /sample_id=Regulatory_Region_WASECA_FRM_SOIL_SMPL_20010901 /sample_name=FARM_SOIL /number_of_sites=1 /site_id_1=Regulatory_Region_WASECA_FRM_SOIL_SITE_20010901 /length=1112;"11 3 ATG;15 3 CAG;17 3 ATC;19 3 TCA;20 3 AGA;20 4 GCAG;21 3 TAA;21 4 GCTG;24 3 TGG;25 3 GCC;…
>Regulatory_Region_WASECA_FRM_SOIL_READ_1557372863 /accession=XZS31386.y1 /library_id=Regulatory_Region_WASECA_FRM_SOIL_LIB_20010901 /sample_id=Regulatory_Region_WASECA_FRM_SOIL_SMPL_20010901 /sample_name=FARM_SOIL /number_of_sites=1 /site_id_1=Regulatory_Region_WASECA_FRM_SOIL_SITE_20010901 /length=1155;"17 3 ATC;19 3 TAA;20 3 TCA;25 3 AAT;34 3 ATT;6 3 ACC;9 3 CAG;"
>Regulatory_Region_WASECA_FRM_SOIL_READ_1557375264 /accession=XZS43990.y1 /library_id=Regulatory_Region_WASECA_FRM_SOIL_LIB_20010901 /sample_id=Regulatory_Region_WASECA_FRM_SOIL_SMPL_20010901 /sample_name=FARM_SOIL /number_of_sites=1 /site_id_1=Regulatory_Region_WASECA_FRM_SOIL_SITE_20010901 /length=1150;"11 3 TGG;13 3 CAG;13 3 TTA;14 5 TAAAT;16 5 GATCT;17 3 CTG;20 3 CCA;30 3 CAG;6 3 GCC;7 3 TCG;…
>Regulatory_Region_WASECA_FRM_SOIL_READ_1557334631 /accession=XZS27552.y1 /library_id=Regulatory_Region_WASECA_FRM_SOIL_LIB_20010901 /sample_id=Regulatory_Region_WASECA_FRM_SOIL_SMPL_20010901 /sample_name=FARM_SOIL /number_of_sites=1 /site_id_1=Regulatory_Region_WASECA_FRM_SOIL_SITE_20010901 /length=1169;"13 3 GGC;14 3 AGG;14 3 CTG;14 3 TAA;19 3 CCG;21 3 CAT;22 3 TCA;22 3 TGG;26 3 TTG;28 3 ATG;29…
>Regulatory_Region_WASECA_FRM_SOIL_READ_1557447017 /accession=XZS92925.b1 /library_id=Regulatory_Region_WASECA_FRM_SOIL_LIB_20010901 /sample_id=Regulatory_Region_WASECA_FRM_SOIL_SMPL_20010901 /sample_name=FARM_SOIL /number_of_sites=1 /site_id_1=Regulatory_Region_WASECA_FRM_SOIL_SITE_20010901 /length=1244;"18 3 TTA;19 3 CGG;21 3 CCA;21 3 CTT;22 3 TTA;23 3 TCT;31 3 AAC;32 3 GCC;32 3 TCA;33 3 GCC;34…
>Regulatory_Region_WASECA_FRM_SOIL_READ_1557424116 /accession=XZS72046.g1 /library_id=Regulatory_Region_WASECA_FRM_SOIL_LIB_20010901 /sample_id=Regulatory_Region_WASECA_FRM_SOIL_SMPL_20010901 /sample_name=FARM_SOIL /number_of_sites=1 /site_id_1=Regulatory_Region_WASECA_FRM_SOIL_SITE_20010901 /length=1359;"13 3 TCG;13 4 CACC;17 4 GCTC;19 3 CCG;22 3 TCA;25 3 GCC;28 3 TCG;31 3 TCG;33 3 CAG;33 3 GCC;"
>Regulatory_Region_WASECA_FRM_SOIL_READ_1557310298 /accession=XZS9914.x1 m /library_id=Regulatory_Region_WASECA_FRM_SOIL_LIB_20010901 /sample_id=Regulatory_Region_WASECA_FRM_SOIL_SMPL_20010901 /sample_name=FARM_SOIL /number_of_sites=1 /site_id_1=Regulatory_Region_WASECA_FRM_SOIL_SITE_20010901 /length=988;"13 3 TTG;17 3 ATT;17 3 CTT;18 3 CAA;32 3 TAA;32 3 TTA;34 3 CAG;6 3 GTA;8 3 AAC;9 3 CAA;"
>Regulatory_Region_WASECA_FRM_SOIL_READ_1557437648 /accession=XZS82887.g1 /library_id=Regulatory_Region_WASECA_FRM_SOIL_LIB_20010901 /sample_id=Regulatory_Region_WASECA_FRM_SOIL_SMPL_20010901 /sample_name=FARM_SOIL /number_of_sites=1 /site_id_1=Regulatory_Region_WASECA_FRM_SOIL_SITE_20010901 /length=1232;"10 3 CAA;13 3 TGG;18 3 ATT;19 5 GGTAC;21 3 AAC;24 3 AGG;24 3 TGG;24 4 TGGG;26 3 AAT;26 3 GTT…
>Regulatory_Region_WASECA_FRM_SOIL_READ_1557435845 /accession=XZS81843.g1 /library_id=Regulatory_Region_WASECA_FRM_SOIL_LIB_20010901 /sample_id=Regulatory_Region_WASECA_FRM_SOIL_SMPL_20010901 /sample_name=FARM_SOIL /number_of_sites=1 /site_id_1=Regulatory_Region_WASECA_FRM_SOIL_SITE_20010901 /length=1143;"17 3 CTG;21 3 AGG;25 3 CTG;30 3 CTC;35 3 ACG;35 3 CCT;7 3 GAG;8 3 CGG;"
>Regulatory_Region_WASECA_FRM_SOIL_READ_1557339735 /accession=XZS26682.y1 /library_id=Regulatory_Region_WASECA_FRM_SOIL_LIB_20010901 /sample_id=Regulatory_Region_WASECA_FRM_SOIL_SMPL_20010901 /sample_name=FARM_SOIL /number_of_sites=1 /site_id_1=Regulatory_Region_WASECA_FRM_SOIL_SITE_20010901 /length=1059;"12 3 TTA;13 3 AAG;14 3 GAT;18 3 AGA;18 3 ATT;18 3 TAT;21 3 TTA;23 3 TGA;26 3 TAA;26 3 TTG;27…
>Regulatory_Region_WASECA_FRM_SOIL_READ_1557369984 /accession=XZS38108.g1 /library_id=Regulatory_Region_WASECA_FRM_SOIL_LIB_20010901 /sample_id=Regulatory_Region_WASECA_FRM_SOIL_SMPL_20010901 /sample_name=FARM_SOIL /number_of_sites=1 /site_id_1=Regulatory_Region_WASECA_FRM_SOIL_SITE_20010901 /length=1288;"10 3 CCG;11 3 AAG;22 3 CTG;27 3 AAG;7 3 CCA;9 3 GCC;"
>Regulatory_Region_WASECA_FRM_SOIL_READ_1557391481 /accession=XZS49977.x1 /library_id=Regulatory_Region_WASECA_FRM_SOIL_LIB_20010901 /sample_id=Regulatory_Region_WASECA_FRM_SOIL_SMPL_20010901 /sample_name=FARM_SOIL /number_of_sites=1 /site_id_1=Regulatory_Region_WASECA_FRM_SOIL_SITE_20010901 /length=1071;"12 3 AGA;12 3 CAG;13 3 AGG;15 3 ATC;18 3 CCG;25 3 GCC;25 3 GGC;27 3 TTG;32 3 CGA;35 3 ACG;"
>Regulatory_Region_WASECA_FRM_SOIL_READ_1557323113 /accession=XZS18655.g2 /library_id=Regulatory_Region_WASECA_FRM_SOIL_LIB_20010901 /sample_id=Regulatory_Region_WASECA_FRM_SOIL_SMPL_20010901 /sample_name=FARM_SOIL /number_of_sites=1 /site_id_1=Regulatory_Region_WASECA_FRM_SOIL_SITE_20010901 /length=924;"10 3 CCG;11 3 CGG;12 3 TGT;17 3 TCA;19 3 AGA;27 3 CAA;29 3 CCT;6 3 CGA;"
>Regulatory_Region_WASECA_FRM_SOIL_READ_1557458072 /accession=XZS96604.b1 /library_id=Regulatory_Region_WASECA_FRM_SOIL_LIB_20010901 /sample_id=Regulatory_Region_WASECA_FRM_SOIL_SMPL_20010901 /sample_name=FARM_SOIL /number_of_sites=1 /site_id_1=Regulatory_Region_WASECA_FRM_SOIL_SITE_20010901 /length=1382;"15 3 AGG;21 3 CCG;24 3 CCG;32 3 GCC;33 3 GCC;7 3 TCG;9 3 GCC;"
>Regulatory_Region_WASECA_FRM_SOIL_READ_1557408083 /accession=XZS57651.b1 /library_id=Regulatory_Region_WASECA_FRM_SOIL_LIB_20010901 /sample_id=Regulatory_Region_WASECA_FRM_SOIL_SMPL_20010901 /sample_name=FARM_SOIL /number_of_sites=1 /site_id_1=Regulatory_Region_WASECA_FRM_SOIL_SITE_20010901 /length=1171;"10 3 CAA;14 3 CAG;18 3 TTG;22 3 CAA;31 3 CTG;34 3 ATC;"
>Regulatory_Region_WASECA_FRM_SOIL_READ_1557374082 /accession=XZS34079.y1 /library_id=Regulatory_Region_WASECA_FRM_SOIL_LIB_20010901 /sample_id=Regulatory_Region_WASECA_FRM_SOIL_SMPL_20010901 /sample_name=FARM_SOIL /number_of_sites=1 /site_id_1=Regulatory_Region_WASECA_FRM_SOIL_SITE_20010901 /length=977;"11 3 AGA;13 3 TGG;15 3 CGG;15 3 CTC;19 3 CCG;20 3 CAG;26 3 TAA;28 3 GGC;31 3 AAT;32 3 AAG;35 …
>Regulatory_Region_WASECA_FRM_SOIL_READ_1557405101 /accession=XZS63521.y1 /library_id=Regulatory_Region_WASECA_FRM_SOIL_LIB_20010901 /sample_id=Regulatory_Region_WASECA_FRM_SOIL_SMPL_20010901 /sample_name=FARM_SOIL /number_of_sites=1 /site_id_1=Regulatory_Region_WASECA_FRM_SOIL_SITE_20010901 /length=1099;"20 3 CCA;20 3 CGG;22 3 CCG;25 3 ATC;32 3 GCC;33 3 ATT;33 3 TTG;34 3 GTT;36 3 ATT;9 3 CAA;"
>Regulatory_Region_WASECA_FRM_SOIL_READ_1557366863 /accession=XZS30847.b1 /library_id=Regulatory_Region_WASECA_FRM_SOIL_LIB_20010901 /sample_id=Regulatory_Region_WASECA_FRM_SOIL_SMPL_20010901 /sample_name=FARM_SOIL /number_of_sites=1 /site_id_1=Regulatory_Region_WASECA_FRM_SOIL_SITE_20010901 /length=1140;"14 3 CTT;19 3 AGA;22 3 GTT;22 3 TCA;23 3 TCT;23 3 TTA;29 3 TGG;29 3 TTA;30 3 AAG;30 3 TGA;31…
>Regulatory_Region_WASECA_FRM_SOIL_READ_1557365437 /accession=XZS30670.y /library_id=Regulatory_Region_WASECA_FRM_SOIL_LIB_20010901 /sample_id=Regulatory_Region_WASECA_FRM_SOIL_SMPL_20010901 /sample_name=FARM_SOIL /number_of_sites=1 /site_id_1=Regulatory_Region_WASECA_FRM_SOIL_SITE_20010901 /length=848;"13 3 CCA;15 3 CGG;18 3 CCG;23 3 GCC;25 3 CAA;29 3 CCA;29 3 GCC;36 3 TGG;7 3 GTA;"
>Regulatory_Region_WASECA_FRM_SOIL_READ_1557384331 /accession=XZS42961.b1 /library_id=Regulatory_Region_WASECA_FRM_SOIL_LIB_20010901 /sample_id=Regulatory_Region_WASECA_FRM_SOIL_SMPL_20010901 /sample_name=FARM_SOIL /number_of_sites=1 /site_id_1=Regulatory_Region_WASECA_FRM_SOIL_SITE_20010901 /length=1165;"27 3 AAG;27 3 CTG;33 3 ATT;35 3 AGG;35 3 CCT;36 3 ATT;8 3 CCG;8 3 CTC;9 4 GTCC;"
>Regulatory_Region_WASECA_FRM_SOIL_READ_1557416711 /accession=XZS71573.g1 /library_id=Regulatory_Region_WASECA_FRM_SOIL_LIB_20010901 /sample_id=Regulatory_Region_WASECA_FRM_SOIL_SMPL_20010901 /sample_name=FARM_SOIL /number_of_sites=1 /site_id_1=Regulatory_Region_WASECA_FRM_SOIL_SITE_20010901 /length=1235;"11 3 CCA;14 3 ATT;22 3 TTA;26 3 AAT;28 3 GGC;29 3 TTA;31 3 AAT;31 3 ATT;33 3 CCA;35 3 TAA;36…
>Regulatory_Region_WASECA_FRM_SOIL_READ_1557436178 /accession=XZS82706.g /library_id=Regulatory_Region_WASECA_FRM_SOIL_LIB_20010901 /sample_id=Regulatory_Region_WASECA_FRM_SOIL_SMPL_20010901 /sample_name=FARM_SOIL /number_of_sites=1 /site_id_1=Regulatory_Region_WASECA_FRM_SOIL_SITE_20010901 /length=1347;"11 3 ATT;11 3 TGG;12 3 TGT;13 3 TAA;13 3 TTA;16 3 TAA;17 3 ATC;17 3 TAA;18 3 TTA;26 3 TTA;28 …
>Regulatory_Region_WASECA_FRM_SOIL_READ_1557322824 /accession=XZS18530.b2 /library_id=Regulatory_Region_WASECA_FRM_SOIL_LIB_20010901 /sample_id=Regulatory_Region_WASECA_FRM_SOIL_SMPL_20010901 /sample_name=FARM_SOIL /number_of_sites=1 /site_id_1=Regulatory_Region_WASECA_FRM_SOIL_SITE_20010901 /length=919;"13 3 TAA;13 3 TGA;14 3 CTT;21 3 CAT;28 3 CAA;31 3 TAA;33 3 ATT;35 3 TTG;8 3 TAA;"
>Regulatory_Region_WASECA_FRM_SOIL_READ_1557383260 /accession=XZS38626.b1 /library_id=Regulatory_Region_WASECA_FRM_SOIL_LIB_20010901 /sample_id=Regulatory_Region_WASECA_FRM_SOIL_SMPL_20010901 /sample_name=FARM_SOIL /number_of_sites=1 /site_id_1=Regulatory_Region_WASECA_FRM_SOIL_SITE_20010901 /length=1175;"16 3 CAG;26 3 GCC;29 3 ATG;32 3 AGG;33 3 GCC;6 3 GCC;7 3 GGC;"
>Regulatory_Region_WASECA_FRM_SOIL_READ_1557406913 /accession=XZS65039.y1 /library_id=Regulatory_Region_WASECA_FRM_SOIL_LIB_20010901 /sample_id=Regulatory_Region_WASECA_FRM_SOIL_SMPL_20010901 /sample_name=FARM_SOIL /number_of_sites=1 /site_id_1=Regulatory_Region_WASECA_FRM_SOIL_SITE_20010901 /length=1291;"11 3 AGA;11 3 CAT;17 3 TTA;19 3 AAG;25 3 CAA;25 3 TTA;26 3 TTA;29 3 ATT;30 3 AAG;32 3 ATT;34…
>Regulatory_Region_WASECA_FRM_SOIL_READ_1557382146 /accession=XZS41448.y1 /library_id=Regulatory_Region_WASECA_FRM_SOIL_LIB_20010901 /sample_id=Regulatory_Region_WASECA_FRM_SOIL_SMPL_20010901 /sample_name=FARM_SOIL /number_of_sites=1 /site_id_1=Regulatory_Region_WASECA_FRM_SOIL_SITE_20010901 /length=1168;"10 3 GAT;11 3 CCG;15 3 CCA;16 3 TGG;24 3 CCA;24 3 TTA;29 3 CCA;31 3 AAC;31 3 AGG;33 3 ATT;34…
>Regulatory_Region_WASECA_FRM_SOIL_READ_1557446817 /accession=XZS92746.b1 /library_id=Regulatory_Region_WASECA_FRM_SOIL_LIB_20010901 /sample_id=Regulatory_Region_WASECA_FRM_SOIL_SMPL_20010901 /sample_name=FARM_SOIL /number_of_sites=1 /site_id_1=Regulatory_Region_WASECA_FRM_SOIL_SITE_20010901 /length=1299;"13 3 TGA;27 3 CCT;33 3 TTG;35 3 CAG;7 3 GCC;"
>Regulatory_Region_WASECA_FRM_SOIL_READ_1557326317 /accession=XZS21077.g3 /library_id=Regulatory_Region_WASECA_FRM_SOIL_LIB_20010901 /sample_id=Regulatory_Region_WASECA_FRM_SOIL_SMPL_20010901 /sample_name=FARM_SOIL /number_of_sites=1 /site_id_1=Regulatory_Region_WASECA_FRM_SOIL_SITE_20010901 /length=1046;"11 3 CAT;13 3 AGG;13 3 CAG;22 3 TCT;30 3 GTT;31 3 TGG;34 3 CCA;"
>Regulatory_Region_WASECA_FRM_SOIL_READ_1557392893 /accession=XZS49322.g1 /library_id=Regulatory_Region_WASECA_FRM_SOIL_LIB_20010901 /sample_id=Regulatory_Region_WASECA_FRM_SOIL_SMPL_20010901 /sample_name=FARM_SOIL /number_of_sites=1 /site_id_1=Regulatory_Region_WASECA_FRM_SOIL_SITE_20010901 /length=1197;"19 3 ATT;20 3 TAA;21 3 ACC;"
>Regulatory_Region_WASECA_FRM_SOIL_READ_1557366558 /accession=XZS34416.x1 /library_id=Regulatory_Region_WASECA_FRM_SOIL_LIB_20010901 /sample_id=Regulatory_Region_WASECA_FRM_SOIL_SMPL_20010901 /sample_name=FARM_SOIL /number_of_sites=1 /site_id_1=Regulatory_Region_WASECA_FRM_SOIL_SITE_20010901 /length=1195;"10 3 CCG;10 3 TCT;14 3 CCT;16 3 TGA;18 3 AGA;18 3 GAT;20 3 ATG;25 3 ATG;28 3 CAA;30 3 TGA;33…
>Regulatory_Region_WASECA_FRM_SOIL_READ_1557413381 /accession=XZS60356.g1 /library_id=Regulatory_Region_WASECA_FRM_SOIL_LIB_20010901 /sample_id=Regulatory_Region_WASECA_FRM_SOIL_SMPL_20010901 /sample_name=FARM_SOIL /number_of_sites=1 /site_id_1=Regulatory_Region_WASECA_FRM_SOIL_SITE_20010901 /length=1070;"12 3 TTA;19 3 ATG;22 3 TCA;24 3 ATT;25 3 AAT;28 3 AAG;29 3 AAT;29 3 TTA;34 3 ATC;36 3 ATT;38…
>Regulatory_Region_WASECA_FRM_SOIL_READ_1557422869 /accession=XZS68667.b1 /library_id=Regulatory_Region_WASECA_FRM_SOIL_LIB_20010901 /sample_id=Regulatory_Region_WASECA_FRM_SOIL_SMPL_20010901 /sample_name=FARM_SOIL /number_of_sites=1 /site_id_1=Regulatory_Region_WASECA_FRM_SOIL_SITE_20010901 /length=1423;"11 3 CCA;22 3 CCG;28 3 TTG;29 3 GCA;30 3 TCT;32 3 TCA;34 3 ATG;35 3 TTG;36 3 CCG;36 3 TGG;"
>Regulatory_Region_WASECA_FRM_SOIL_READ_1557374728 /accession=XZS41421.x1 /library_id=Regulatory_Region_WASECA_FRM_SOIL_LIB_20010901 /sample_id=Regulatory_Region_WASECA_FRM_SOIL_SMPL_20010901 /sample_name=FARM_SOIL /number_of_sites=1 /site_id_1=Regulatory_Region_WASECA_FRM_SOIL_SITE_20010901 /length=1365;"14 3 CCT;18 3 CAA;21 3 GTT;23 3 CCT;23 3 GCC;25 3 CCG;29 3 AAG;33 3 GCC;33 3 TGG;35 3 CAG;36…
>Regulatory_Region_WASECA_FRM_SOIL_READ_1557369677 /accession=XZS37845.g1 /library_id=Regulatory_Region_WASECA_FRM_SOIL_LIB_20010901 /sample_id=Regulatory_Region_WASECA_FRM_SOIL_SMPL_20010901 /sample_name=FARM_SOIL /number_of_sites=1 /site_id_1=Regulatory_Region_WASECA_FRM_SOIL_SITE_20010901 /length=1297;"13 3 TTA;13 4 ACCC;14 3 ATA;15 3 CAG;17 3 CAA;19 3 TAA;19 5 GGTAC;20 3 AGG;22 3 CAA;23 3 GCC…
>Regulatory_Region_WASECA_FRM_SOIL_READ_1557454419 /accession=XZS98480.b1 /library_id=Regulatory_Region_WASECA_FRM_SOIL_LIB_20010901 /sample_id=Regulatory_Region_WASECA_FRM_SOIL_SMPL_20010901 /sample_name=FARM_SOIL /number_of_sites=1 /site_id_1=Regulatory_Region_WASECA_FRM_SOIL_SITE_20010901 /length=1286;"12 3 CAG;13 3 CGG;13 3 GGC;15 3 CGG;23 3 CCG;35 3 ACG;7 3 CAA;9 3 CTT;"
>Regulatory_Region_WASECA_FRM_SOIL_READ_1557447422 /accession=XZS95440.g1 /library_id=Regulatory_Region_WASECA_FRM_SOIL_LIB_20010901 /sample_id=Regulatory_Region_WASECA_FRM_SOIL_SMPL_20010901 /sample_name=FARM_SOIL /number_of_sites=1 /site_id_1=Regulatory_Region_WASECA_FRM_SOIL_SITE_20010901 /length=1254;"13 3 AAG;13 3 CGG;13 3 TGG;36 3 TGG;6 3 ACC;6 3 GCC;"
>Regulatory_Region_WASECA_FRM_SOIL_READ_1557426251 /accession=XZS70005.b1 /library_id=Regulatory_Region_WASECA_FRM_SOIL_LIB_20010901 /sample_id=Regulatory_Region_WASECA_FRM_SOIL_SMPL_20010901 /sample_name=FARM_SOIL /number_of_sites=1 /site_id_1=Regulatory_Region_WASECA_FRM_SOIL_SITE_20010901 /length=1352;"14 3 CTC;24 3 TCT;27 3 TTA;29 3 ATG;30 3 ATT;36 3 TCT;7 3 CAA;"
>Regulatory_Region_WASECA_FRM_SOIL_READ_1557429267 /accession=XZS84813.g1 /library_id=Regulatory_Region_WASECA_FRM_SOIL_LIB_20010901 /sample_id=Regulatory_Region_WASECA_FRM_SOIL_SMPL_20010901 /sample_name=FARM_SOIL /number_of_sites=1 /site_id_1=Regulatory_Region_WASECA_FRM_SOIL_SITE_20010901 /length=1195;"16 3 TGA;17 3 ATC;17 3 TCT;23 3 AGA;24 3 TCT;31 3 TCG;32 3 GGC;33 3 GGC;35 3 TGA;36 3 ATC;36…
>Regulatory_Region_WASECA_FRM_SOIL_READ_1557381581 /accession=XZS46466.g1 /library_id=Regulatory_Region_WASECA_FRM_SOIL_LIB_20010901 /sample_id=Regulatory_Region_WASECA_FRM_SOIL_SMPL_20010901 /sample_name=FARM_SOIL /number_of_sites=1 /site_id_1=Regulatory_Region_WASECA_FRM_SOIL_SITE_20010901 /length=1343;"10 3 GAT;11 3 CAA;17 3 AGA;20 3 TAA;22 3 AAT;25 3 ATT;26 3 TAA;31 3 CAG;32 3 TCA;33 3 ATT;33…
>Regulatory_Region_WASECA_FRM_SOIL_READ_1557410690 /accession=XZS61375.b1 /library_id=Regulatory_Region_WASECA_FRM_SOIL_LIB_20010901 /sample_id=Regulatory_Region_WASECA_FRM_SOIL_SMPL_20010901 /sample_name=FARM_SOIL /number_of_sites=1 /site_id_1=Regulatory_Region_WASECA_FRM_SOIL_SITE_20010901 /length=1262;"14 3 CTG;14 3 GCC;15 3 CAG;15 3 CTC;15 3 TGA;18 3 CCG;29 3 TGG;9 3 CCG;"
>Regulatory_Region_WASECA_FRM_SOIL_READ_1557439458 /accession=XZS78190.b1 /library_id=Regulatory_Region_WASECA_FRM_SOIL_LIB_20010901 /sample_id=Regulatory_Region_WASECA_FRM_SOIL_SMPL_20010901 /sample_name=FARM_SOIL /number_of_sites=1 /site_id_1=Regulatory_Region_WASECA_FRM_SOIL_SITE_20010901 /length=1171;"13 3 AGA;24 3 CCA;28 3 TCT;30 3 TGA;32 3 ATT;33 3 TTG;7 3 ATT;"
>Regulatory_Region_WASECA_FRM_SOIL_READ_1557338641 /accession=XZS26086.y1 /library_id=Regulatory_Region_WASECA_FRM_SOIL_LIB_20010901 /sample_id=Regulatory_Region_WASECA_FRM_SOIL_SMPL_20010901 /sample_name=FARM_SOIL /number_of_sites=1 /site_id_1=Regulatory_Region_WASECA_FRM_SOIL_SITE_20010901 /length=845;"17 3 CTG;24 3 CAT;24 3 TCT;27 3 CAG;32 3 CAG;34 3 CTG;36 3 CTG;"
>Regulatory_Region_WASECA_FRM_SOIL_READ_1557333390 /accession=XZS22352.g2 /library_id=Regulatory_Region_WASECA_FRM_SOIL_LIB_20010901 /sample_id=Regulatory_Region_WASECA_FRM_SOIL_SMPL_20010901 /sample_name=FARM_SOIL /number_of_sites=1 /site_id_1=Regulatory_Region_WASECA_FRM_SOIL_SITE_20010901 /length=1034;"13 3 AGA;20 3 CCT;27 3 AGG;33 3 TGG;33 3 TTG;34 3 GTT;36 3 ATG;6 3 CGA;"
>Regulatory_Region_WASECA_FRM_SOIL_READ_1557410974 /accession=XZS57909.g1 /library_id=Regulatory_Region_WASECA_FRM_SOIL_LIB_20010901 /sample_id=Regulatory_Region_WASECA_FRM_SOIL_SMPL_20010901 /sample_name=FARM_SOIL /number_of_sites=1 /site_id_1=Regulatory_Region_WASECA_FRM_SOIL_SITE_20010901 /length=1201;"14 4 ATCT;26 3 TCT;26 3 TTG;29 3 AAG;34 3 TGG;35 3 TTG;7 3 GCC;"
>Regulatory_Region_WASECA_FRM_SOIL_READ_1557380883 /accession=XZS44935.b1 /library_id=Regulatory_Region_WASECA_FRM_SOIL_LIB_20010901 /sample_id=Regulatory_Region_WASECA_FRM_SOIL_SMPL_20010901 /sample_name=FARM_SOIL /number_of_sites=1 /site_id_1=Regulatory_Region_WASECA_FRM_SOIL_SITE_20010901 /length=1057;"13 3 CGG;18 3 CAA;18 3 CTG;20 3 TGA;23 3 ATG;25 3 AAT;30 3 ATT;31 3 AAG;31 3 GCC;33 3 TTG;34…
>Regulatory_Region_WASECA_FRM_SOIL_READ_1557454018 /accession=XZS98899.x1 /library_id=Regulatory_Region_WASECA_FRM_SOIL_LIB_20010901 /sample_id=Regulatory_Region_WASECA_FRM_SOIL_SMPL_20010901 /sample_name=FARM_SOIL /number_of_sites=1 /site_id_1=Regulatory_Region_WASECA_FRM_SOIL_SITE_20010901 /length=1089;"13 3 TCT;13 3 TTG;19 3 ATT;19 3 CAT;20 3 ATG;21 3 TCA;21 5 AATTG;26 3 GTC;29 3 CCA;30 3 CCA;…
>Regulatory_Region_WASECA_FRM_SOIL_READ_1557374233 /accession=XZS34653.b1 /library_id=Regulatory_Region_WASECA_FRM_SOIL_LIB_20010901 /sample_id=Regulatory_Region_WASECA_FRM_SOIL_SMPL_20010901 /sample_name=FARM_SOIL /number_of_sites=1 /site_id_1=Regulatory_Region_WASECA_FRM_SOIL_SITE_20010901 /length=1164;"15 3 CGG;16 3 TCA;25 3 AAT;28 3 GGC;29 3 GGC;7 3 TCG;9 3 CCG;"
>Regulatory_Region_WASECA_FRM_SOIL_READ_1557444196 /accession=XZS89528.x /library_id=Regulatory_Region_WASECA_FRM_SOIL_LIB_20010901 /sample_id=Regulatory_Region_WASECA_FRM_SOIL_SMPL_20010901 /sample_name=FARM_SOIL /number_of_sites=1 /site_id_1=Regulatory_Region_WASECA_FRM_SOIL_SITE_20010901 /length=1305;"11 3 CGG;14 3 CTG;15 3 CAG;18 3 ATT;33 3 TGG;7 3 GGC;9 3 TCT;"
>Regulatory_Region_WASECA_FRM_SOIL_READ_1557408171 /accession=XZS58067.g1 /library_id=Regulatory_Region_WASECA_FRM_SOIL_LIB_20010901 /sample_id=Regulatory_Region_WASECA_FRM_SOIL_SMPL_20010901 /sample_name=FARM_SOIL /number_of_sites=1 /site_id_1=Regulatory_Region_WASECA_FRM_SOIL_SITE_20010901 /length=1326;"10 3 ATG;18 3 CAA;19 3 TCA;21 3 TAA;30 3 GCC;31 3 ATT;31 3 GCC;7 3 CCA;9 3 CAT;"
>Regulatory_Region_WASECA_FRM_SOIL_READ_1557381955 /accession=XZS41214.y1 /library_id=Regulatory_Region_WASECA_FRM_SOIL_LIB_20010901 /sample_id=Regulatory_Region_WASECA_FRM_SOIL_SMPL_20010901 /sample_name=FARM_SOIL /number_of_sites=1 /site_id_1=Regulatory_Region_WASECA_FRM_SOIL_SITE_20010901 /length=1260;"13 3 AGG;14 3 ATT;16 3 CTT;23 3 AAC;27 3 CCT;31 3 CAG;33 3 TCT;35 3 TAA;6 3 AAT;"
>Regulatory_Region_WASECA_FRM_SOIL_READ_1557328930 /accession=XZS21458.g2 /library_id=Regulatory_Region_WASECA_FRM_SOIL_LIB_20010901 /sample_id=Regulatory_Region_WASECA_FRM_SOIL_SMPL_20010901 /sample_name=FARM_SOIL /number_of_sites=1 /site_id_1=Regulatory_Region_WASECA_FRM_SOIL_SITE_20010901 /length=1015;"10 3 GAT;11 3 AGA;19 3 AAG;19 3 CAT;21 3 TCA;24 3 ATT;24 3 GCC;25 3 ATG;30 3 ATG;36 3 CAA;6 …
>Regulatory_Region_WASECA_FRM_SOIL_READ_1557453169 /accession=XZS96138.b1 /library_id=Regulatory_Region_WASECA_FRM_SOIL_LIB_20010901 /sample_id=Regulatory_Region_WASECA_FRM_SOIL_SMPL_20010901 /sample_name=FARM_SOIL /number_of_sites=1 /site_id_1=Regulatory_Region_WASECA_FRM_SOIL_SITE_20010901 /length=1380;"10 3 CAA;11 3 TCA;12 3 AGA;14 3 TTA;16 3 AAG;17 3 ATT;18 3 CAA;33 3 ATT;8 4 CACT;"
>Regulatory_Region_WASECA_FRM_SOIL_READ_1557339813 /accession=XZS26769.y1 /library_id=Regulatory_Region_WASECA_FRM_SOIL_LIB_20010901 /sample_id=Regulatory_Region_WASECA_FRM_SOIL_SMPL_20010901 /sample_name=FARM_SOIL /number_of_sites=1 /site_id_1=Regulatory_Region_WASECA_FRM_SOIL_SITE_20010901 /length=1146;"10 3 CAA;12 3 CGG;13 3 AGA;14 3 CTT;15 3 CGG;16 3 AAG;24 3 CAG;27 3 CAA;33 3 TGG;34 3 GCC;7 …
>Regulatory_Region_WASECA_FRM_SOIL_READ_1557387254 /accession=XZS39057.b1 /library_id=Regulatory_Region_WASECA_FRM_SOIL_LIB_20010901 /sample_id=Regulatory_Region_WASECA_FRM_SOIL_SMPL_20010901 /sample_name=FARM_SOIL /number_of_sites=1 /site_id_1=Regulatory_Region_WASECA_FRM_SOIL_SITE_20010901 /length=1133;"11 3 CTG;17 3 CTG;18 3 GAT;19 3 ATG;20 3 CCG;20 3 CGG;23 3 TCA;31 3 TCG;7 3 CCG;"
>Regulatory_Region_WASECA_FRM_SOIL_READ_1557382367 /accession=XZS42496.x1 /library_id=Regulatory_Region_WASECA_FRM_SOIL_LIB_20010901 /sample_id=Regulatory_Region_WASECA_FRM_SOIL_SMPL_20010901 /sample_name=FARM_SOIL /number_of_sites=1 /site_id_1=Regulatory_Region_WASECA_FRM_SOIL_SITE_20010901 /length=1200;"14 3 ATA;15 3 ATG;18 3 TTG;20 3 TCA;21 3 GTT;24 3 AGA;33 3 TCT;36 3 TTG;8 4 GAAT;"
>Regulatory_Region_WASECA_FRM_SOIL_READ_1557332737 /accession=XZS20167.b2 /library_id=Regulatory_Region_WASECA_FRM_SOIL_LIB_20010901 /sample_id=Regulatory_Region_WASECA_FRM_SOIL_SMPL_20010901 /sample_name=FARM_SOIL /number_of_sites=1 /site_id_1=Regulatory_Region_WASECA_FRM_SOIL_SITE_20010901 /length=1138;"11 3 AAG;13 3 CCA;21 3 AAC;21 3 ACC;21 3 TGC;24 3 TGG;25 3 GGC;27 3 CAA;31 3 TGG;34 3 GAG;36…
>Regulatory_Region_WASECA_FRM_SOIL_READ_1557381276 /accession=XZS45707.b2 /library_id=Regulatory_Region_WASECA_FRM_SOIL_LIB_20010901 /sample_id=Regulatory_Region_WASECA_FRM_SOIL_SMPL_20010901 /sample_name=FARM_SOIL /number_of_sites=1 /site_id_1=Regulatory_Region_WASECA_FRM_SOIL_SITE_20010901 /length=1135;"13 3 TCG;15 3 CGG;19 3 CCG;21 3 ACC;21 3 AGA;22 3 CCT;23 3 GTT;25 3 AGA;26 3 AAT;32 3 CGA;6 …
>Regulatory_Region_WASECA_FRM_SOIL_READ_1557457019 /accession=XZS99816.b1 /library_id=Regulatory_Region_WASECA_FRM_SOIL_LIB_20010901 /sample_id=Regulatory_Region_WASECA_FRM_SOIL_SMPL_20010901 /sample_name=FARM_SOIL /number_of_sites=1 /site_id_1=Regulatory_Region_WASECA_FRM_SOIL_SITE_20010901 /length=1152;"16 3 CTG;16 3 CTT;16 3 TGG;21 3 GTT;21 3 TGC;21 3 TGG;33 3 CCA;36 3 TGG;"
>Regulatory_Region_WASECA_FRM_SOIL_READ_1557384016 /accession=XZS40930.b1 /library_id=Regulatory_Region_WASECA_FRM_SOIL_LIB_20010901 /sample_id=Regulatory_Region_WASECA_FRM_SOIL_SMPL_20010901 /sample_name=FARM_SOIL /number_of_sites=1 /site_id_1=Regulatory_Region_WASECA_FRM_SOIL_SITE_20010901 /length=1162;"20 3 CCT;21 3 CCG;21 3 CTC;26 3 GTC;26 3 TTG;27 3 CAG;27 3 CTG;28 3 TCG;30 3 CTC;33 3 CCT;36…
>Regulatory_Region_WASECA_FRM_SOIL_READ_1557461222 /accession=XZS114334.b1 /library_id=Regulatory_Region_WASECA_FRM_SOIL_LIB_20010901 /sample_id=Regulatory_Region_WASECA_FRM_SOIL_SMPL_20010901 /sample_name=FARM_SOIL /number_of_sites=1 /site_id_1=Regulatory_Region_WASECA_FRM_SOIL_SITE_20010901 /length=1245;"11 3 TGG;15 3 TGA;20 3 CAG;21 3 ACC;24 3 AGA;25 3 ATC;25 3 CTG;28 3 TCG;29 3 AAT;36 3 CAA;3…
>Regulatory_Region_WASECA_FRM_SOIL_READ_1557363889 /accession=XZS36308.b1 /library_id=Regulatory_Region_WASECA_FRM_SOIL_LIB_20010901 /sample_id=Regulatory_Region_WASECA_FRM_SOIL_SMPL_20010901 /sample_name=FARM_SOIL /number_of_sites=1 /site_id_1=Regulatory_Region_WASECA_FRM_SOIL_SITE_20010901 /length=1324;"13 3 AGG;15 3 CTC;16 3 ATA;16 4 TCAA;21 3 CTC;23 3 CCT;27 3 TCT;28 3 ATT;36 3 CCA;7 3 CCA;"
>Regulatory_Region_WASECA_FRM_SOIL_READ_1557335757 /accession=XZS27666.g1 /library_id=Regulatory_Region_WASECA_FRM_SOIL_LIB_20010901 /sample_id=Regulatory_Region_WASECA_FRM_SOIL_SMPL_20010901 /sample_name=FARM_SOIL /number_of_sites=1 /site_id_1=Regulatory_Region_WASECA_FRM_SOIL_SITE_20010901 /length=1266;"17 3 AGA;23 3 CAG;27 3 CAA;28 3 TAA;29 3 CAG;32 3 ATT;33 3 TCT;34 3 ATT;35 3 TAA;35 3 TTG;9 …
>Regulatory_Region_WASECA_FRM_SOIL_READ_1557459742 /accession=XZS102200.g2 /library_id=Regulatory_Region_WASECA_FRM_SOIL_LIB_20010901 /sample_id=Regulatory_Region_WASECA_FRM_SOIL_SMPL_20010901 /sample_name=FARM_SOIL /number_of_sites=1 /site_id_1=Regulatory_Region_WASECA_FRM_SOIL_SITE_20010901 /length=1300;"14 3 ATT;17 3 TAA;30 3 TTG;34 3 CCA;35 3 TGA;7 3 AAT;7 3 CCA;"
>Regulatory_Region_WASECA_FRM_SOIL_READ_1557399664 /accession=XZS48141.b1 /library_id=Regulatory_Region_WASECA_FRM_SOIL_LIB_20010901 /sample_id=Regulatory_Region_WASECA_FRM_SOIL_SMPL_20010901 /sample_name=FARM_SOIL /number_of_sites=1 /site_id_1=Regulatory_Region_WASECA_FRM_SOIL_SITE_20010901 /length=1152;"15 3 AGG;15 3 CTG;21 3 TGC;23 3 GAT;35 3 TGA;36 3 AAT;7 3 CCG;9 3 AGG;"
>Regulatory_Region_WASECA_FRM_SOIL_READ_1557458533 /accession=XZS99340.g1 /library_id=Regulatory_Region_WASECA_FRM_SOIL_LIB_20010901 /sample_id=Regulatory_Region_WASECA_FRM_SOIL_SMPL_20010901 /sample_name=FARM_SOIL /number_of_sites=1 /site_id_1=Regulatory_Region_WASECA_FRM_SOIL_SITE_20010901 /length=1342;"36 3 CTG;"
>Regulatory_Region_WASECA_FRM_SOIL_READ_1557421836 /accession=XZS74409.b1 /library_id=Regulatory_Region_WASECA_FRM_SOIL_LIB_20010901 /sample_id=Regulatory_Region_WASECA_FRM_SOIL_SMPL_20010901 /sample_name=FARM_SOIL /number_of_sites=1 /site_id_1=Regulatory_Region_WASECA_FRM_SOIL_SITE_20010901 /length=1386;"19 3 CAA;20 3 CCT;23 3 CCG;25 3 CAA;29 3 ATG;31 3 AAG;34 3 ATC;"
>Regulatory_Region_WASECA_FRM_SOIL_READ_1557427556 /accession=XZS71149.g1 /library_id=Regulatory_Region_WASECA_FRM_SOIL_LIB_20010901 /sample_id=Regulatory_Region_WASECA_FRM_SOIL_SMPL_20010901 /sample_name=FARM_SOIL /number_of_sites=1 /site_id_1=Regulatory_Region_WASECA_FRM_SOIL_SITE_20010901 /length=1349;"11 3 TCA;13 3 CGG;13 3 TGA;16 3 CAG;16 3 CTG;20 3 TCA;23 3 AGA;23 3 CAG;25 3 CTG;27 3 CAG;28…
>Regulatory_Region_WASECA_FRM_SOIL_READ_1557428756 /accession=XZS83517.b1 /library_id=Regulatory_Region_WASECA_FRM_SOIL_LIB_20010901 /sample_id=Regulatory_Region_WASECA_FRM_SOIL_SMPL_20010901 /sample_name=FARM_SOIL /number_of_sites=1 /site_id_1=Regulatory_Region_WASECA_FRM_SOIL_SITE_20010901 /length=1327;"12 3 AGG;12 3 CGG;14 3 CTG;17 3 TCA;20 3 CGG;34 3 GCC;34 3 GTT;36 3 GAG;7 3 GCC;8 4 TCCC;"
>Regulatory_Region_WASECA_FRM_SOIL_READ_1557404537 /accession=XZS63005.y1 /library_id=Regulatory_Region_WASECA_FRM_SOIL_LIB_20010901 /sample_id=Regulatory_Region_WASECA_FRM_SOIL_SMPL_20010901 /sample_name=FARM_SOIL /number_of_sites=1 /site_id_1=Regulatory_Region_WASECA_FRM_SOIL_SITE_20010901 /length=1165;"11 3 TCA;14 3 ATT;14 3 TTA;25 3 GTT;27 3 CAA;28 3 AAT;28 3 TAA;30 3 TTG;34 3 AAT;34 3 ATT;35…
>Regulatory_Region_WASECA_FRM_SOIL_READ_1557447027 /accession=XZS94858.b1 /library_id=Regulatory_Region_WASECA_FRM_SOIL_LIB_20010901 /sample_id=Regulatory_Region_WASECA_FRM_SOIL_SMPL_20010901 /sample_name=FARM_SOIL /number_of_sites=1 /site_id_1=Regulatory_Region_WASECA_FRM_SOIL_SITE_20010901 /length=1333;"10 3 CCT;10 3 TTA;13 3 AAG;18 3 CCT;23 3 GCC;28 3 ATG;35 3 AAT;6 3 CGG;7 3 ATT;"
>Regulatory_Region_WASECA_FRM_SOIL_READ_1557449536 /accession=XZS92990.b2 /library_id=Regulatory_Region_WASECA_FRM_SOIL_LIB_20010901 /sample_id=Regulatory_Region_WASECA_FRM_SOIL_SMPL_20010901 /sample_name=FARM_SOIL /number_of_sites=1 /site_id_1=Regulatory_Region_WASECA_FRM_SOIL_SITE_20010901 /length=1447;"12 3 TTG;13 3 CAG;14 3 CAG;16 3 CTT;21 3 CCA;24 3 GCC;25 3 GGC;27 3 AAG;34 3 CTG;"
>Regulatory_Region_WASECA_FRM_SOIL_READ_1557419043 /accession=XZS76094.x1 /library_id=Regulatory_Region_WASECA_FRM_SOIL_LIB_20010901 /sample_id=Regulatory_Region_WASECA_FRM_SOIL_SMPL_20010901 /sample_name=FARM_SOIL /number_of_sites=1 /site_id_1=Regulatory_Region_WASECA_FRM_SOIL_SITE_20010901 /length=1047;"11 3 CTG;16 3 AAG;18 3 CTG;19 3 CAA;19 3 CGG;21 3 TGC;27 3 CAA;28 3 TCA;29 3 ATT;36 3 ATC;6 …
>Regulatory_Region_WASECA_FRM_SOIL_READ_1557329865 /accession=XZS21978.g2 /library_id=Regulatory_Region_WASECA_FRM_SOIL_LIB_20010901 /sample_id=Regulatory_Region_WASECA_FRM_SOIL_SMPL_20010901 /sample_name=FARM_SOIL /number_of_sites=1 /site_id_1=Regulatory_Region_WASECA_FRM_SOIL_SITE_20010901 /length=949;"10 3 CCT;13 3 TCG;18 3 AGA;18 3 CTG;21 3 CCG;21 3 TCA;23 3 AGA;28 3 CAG;30 3 GTC;32 3 GGC;7 3…
>Regulatory_Region_WASECA_FRM_SOIL_READ_1557454553 /accession=XZS97950.g1 /library_id=Regulatory_Region_WASECA_FRM_SOIL_LIB_20010901 /sample_id=Regulatory_Region_WASECA_FRM_SOIL_SMPL_20010901 /sample_name=FARM_SOIL /number_of_sites=1 /site_id_1=Regulatory_Region_WASECA_FRM_SOIL_SITE_20010901 /length=1343;"14 3 CCT;14 3 CGG;16 3 CTG;24 3 ATG;28 3 TCG;30 4 TCGC;31 3 AGG;34 3 TGG;36 3 CCT;"
>Regulatory_Region_WASECA_FRM_SOIL_READ_1557438796 /accession=XZS82484.g1 /library_id=Regulatory_Region_WASECA_FRM_SOIL_LIB_20010901 /sample_id=Regulatory_Region_WASECA_FRM_SOIL_SMPL_20010901 /sample_name=FARM_SOIL /number_of_sites=1 /site_id_1=Regulatory_Region_WASECA_FRM_SOIL_SITE_20010901 /length=1353;"12 3 TGT;15 3 TGA;17 3 CAT;20 3 CGG;22 3 CAA;23 3 ATT;27 3 TTG;6 3 CAA;"
>Regulatory_Region_WASECA_FRM_SOIL_READ_1557407002 /accession=XZS65221.y1 /library_id=Regulatory_Region_WASECA_FRM_SOIL_LIB_20010901 /sample_id=Regulatory_Region_WASECA_FRM_SOIL_SMPL_20010901 /sample_name=FARM_SOIL /number_of_sites=1 /site_id_1=Regulatory_Region_WASECA_FRM_SOIL_SITE_20010901 /length=1129;"12 4 TGCA;14 3 TCA;16 3 TGA;18 3 GAT;21 3 GAT;22 3 CAT;24 3 TGG;28 3 TCA;34 3 CTG;34 3 TGG;3…
>Regulatory_Region_WASECA_FRM_SOIL_READ_1557381156 /accession=XZS45168.g1 /library_id=Regulatory_Region_WASECA_FRM_SOIL_LIB_20010901 /sample_id=Regulatory_Region_WASECA_FRM_SOIL_SMPL_20010901 /sample_name=FARM_SOIL /number_of_sites=1 /site_id_1=Regulatory_Region_WASECA_FRM_SOIL_SITE_20010901 /length=1117;"13 3 AGA;13 3 AGG;14 3 ACG;18 3 GTC;18 3 TTA;18 3 TTG;21 3 CCG;30 3 GTC;"
>Regulatory_Region_WASECA_FRM_SOIL_READ_1557362318 /accession=XZS35493.g1 /library_id=Regulatory_Region_WASECA_FRM_SOIL_LIB_20010901 /sample_id=Regulatory_Region_WASECA_FRM_SOIL_SMPL_20010901 /sample_name=FARM_SOIL /number_of_sites=1 /site_id_1=Regulatory_Region_WASECA_FRM_SOIL_SITE_20010901 /length=1202;"21 3 CCA;24 3 TTA;30 3 CAT;31 3 ATT;36 3 CCA;9 3 GAT;"
>Regulatory_Region_WASECA_FRM_SOIL_READ_1557367730 /accession=XZS32509.b1 /library_id=Regulatory_Region_WASECA_FRM_SOIL_LIB_20010901 /sample_id=Regulatory_Region_WASECA_FRM_SOIL_SMPL_20010901 /sample_name=FARM_SOIL /number_of_sites=1 /site_id_1=Regulatory_Region_WASECA_FRM_SOIL_SITE_20010901 /length=1223;"14 3 GCC;18 3 GTC;23 3 GCC;34 3 GCC;36 3 GCC;6 3 ACC;6 3 CGA;"
>Regulatory_Region_WASECA_FRM_SOIL_READ_1557326508 /accession=XZS22836.b2 /library_id=Regulatory_Region_WASECA_FRM_SOIL_LIB_20010901 /sample_id=Regulatory_Region_WASECA_FRM_SOIL_SMPL_20010901 /sample_name=FARM_SOIL /number_of_sites=1 /site_id_1=Regulatory_Region_WASECA_FRM_SOIL_SITE_20010901 /length=936;"13 3 CGG;14 3 CTG;16 3 TCA;18 3 TAT;19 3 ATT;19 3 CAA;22 3 TAA;26 3 GCC;29 3 AAT;30 3 ATT;32 …
>Regulatory_Region_WASECA_FRM_SOIL_READ_1557420772 /accession=XZS72294.g1 /library_id=Regulatory_Region_WASECA_FRM_SOIL_LIB_20010901 /sample_id=Regulatory_Region_WASECA_FRM_SOIL_SMPL_20010901 /sample_name=FARM_SOIL /number_of_sites=1 /site_id_1=Regulatory_Region_WASECA_FRM_SOIL_SITE_20010901 /length=1378;"13 3 TTA;14 3 TCT;15 3 ATA;23 3 TGA;8 3 GAT;"
>Regulatory_Region_WASECA_FRM_SOIL_READ_1557428593 /accession=XZS83356.b1 /library_id=Regulatory_Region_WASECA_FRM_SOIL_LIB_20010901 /sample_id=Regulatory_Region_WASECA_FRM_SOIL_SMPL_20010901 /sample_name=FARM_SOIL /number_of_sites=1 /site_id_1=Regulatory_Region_WASECA_FRM_SOIL_SITE_20010901 /length=1403;"18 3 CCA;21 3 GAT;25 3 GGC;36 3 GCC;6 3 GCC;8 3 CTC;"
>Regulatory_Region_WASECA_FRM_SOIL_READ_1557462225 /accession=XZS113821.b2 /library_id=Regulatory_Region_WASECA_FRM_SOIL_LIB_20010901 /sample_id=Regulatory_Region_WASECA_FRM_SOIL_SMPL_20010901 /sample_name=FARM_SOIL /number_of_sites=1 /site_id_1=Regulatory_Region_WASECA_FRM_SOIL_SITE_20010901 /length=1226;"13 3 TGG;13 3 TTG;17 3 CTT;21 3 TAA;24 3 CCG;24 3 TGG;25 3 CAG;31 3 TCG;35 3 AAT;7 3 GTA;8 …
>Regulatory_Region_WASECA_FRM_SOIL_READ_1557447177 /accession=XZS95091.b1 /library_id=Regulatory_Region_WASECA_FRM_SOIL_LIB_20010901 /sample_id=Regulatory_Region_WASECA_FRM_SOIL_SMPL_20010901 /sample_name=FARM_SOIL /number_of_sites=1 /site_id_1=Regulatory_Region_WASECA_FRM_SOIL_SITE_20010901 /length=1444;"11 3 AGG;11 3 CCG;14 3 AGG;16 3 CTT;19 3 CCG;22 3 CAA;24 3 GCC;32 3 CAG;33 3 GGC;36 3 CAG;"
>Regulatory_Region_WASECA_FRM_SOIL_READ_1557459475 /accession=XZS102450.b2 /library_id=Regulatory_Region_WASECA_FRM_SOIL_LIB_20010901 /sample_id=Regulatory_Region_WASECA_FRM_SOIL_SMPL_20010901 /sample_name=FARM_SOIL /number_of_sites=1 /site_id_1=Regulatory_Region_WASECA_FRM_SOIL_SITE_20010901 /length=1398;"12 3 TGG;13 3 CGG;27 3 AGG;28 3 GCC;28 3 TCG;30 3 GTC;31 3 TCG;32 3 GCC;35 3 AGG;"
>Regulatory_Region_WASECA_FRM_SOIL_READ_1557441340 /accession=XZS91890.g1 /library_id=Regulatory_Region_WASECA_FRM_SOIL_LIB_20010901 /sample_id=Regulatory_Region_WASECA_FRM_SOIL_SMPL_20010901 /sample_name=FARM_SOIL /number_of_sites=1 /site_id_1=Regulatory_Region_WASECA_FRM_SOIL_SITE_20010901 /length=1133;"15 3 TGA;16 3 CTG;17 3 AGA;20 3 TTG;22 3 CAG;22 3 CCG;24 3 CCG;25 3 CAG;33 3 CAG;34 3 CAG;36…
>Regulatory_Region_WASECA_FRM_SOIL_READ_1557364302 /accession=XZS37181.g1 /library_id=Regulatory_Region_WASECA_FRM_SOIL_LIB_20010901 /sample_id=Regulatory_Region_WASECA_FRM_SOIL_SMPL_20010901 /sample_name=FARM_SOIL /number_of_sites=1 /site_id_1=Regulatory_Region_WASECA_FRM_SOIL_SITE_20010901 /length=1421;"13 3 TGA;19 3 AAG;22 3 AGG;24 3 ATT;27 3 ATG;9 3 CCT;"
>Regulatory_Region_WASECA_FRM_SOIL_READ_1557322528 /accession=XZS17639.g3 /library_id=Regulatory_Region_WASECA_FRM_SOIL_LIB_20010901 /sample_id=Regulatory_Region_WASECA_FRM_SOIL_SMPL_20010901 /sample_name=FARM_SOIL /number_of_sites=1 /site_id_1=Regulatory_Region_WASECA_FRM_SOIL_SITE_20010901 /length=1048;"10 3 GAT;12 3 TTG;16 3 AGG;18 3 AGG;19 3 TCA;32 3 TTG;36 3 ATC;36 3 CCT;7 3 AGG;9 3 CAA;"
>Regulatory_Region_WASECA_FRM_SOIL_READ_1557417556 /accession=XZS71653.b1 /library_id=Regulatory_Region_WASECA_FRM_SOIL_LIB_20010901 /sample_id=Regulatory_Region_WASECA_FRM_SOIL_SMPL_20010901 /sample_name=FARM_SOIL /number_of_sites=1 /site_id_1=Regulatory_Region_WASECA_FRM_SOIL_SITE_20010901 /length=1249;"14 3 CTC;21 3 TTG;31 3 TCG;32 3 GGC;33 3 CCA;36 3 CCG;6 3 ATC;6 3 CGG;8 3 CCT;"
>Regulatory_Region_WASECA_FRM_SOIL_READ_1557415349 /accession=XZS67812.g1 /library_id=Regulatory_Region_WASECA_FRM_SOIL_LIB_20010901 /sample_id=Regulatory_Region_WASECA_FRM_SOIL_SMPL_20010901 /sample_name=FARM_SOIL /number_of_sites=1 /site_id_1=Regulatory_Region_WASECA_FRM_SOIL_SITE_20010901 /length=1235;"22 3 TCA;28 3 ATT;34 3 GCC;"
>Regulatory_Region_WASECA_FRM_SOIL_READ_1557426084 /accession=XZS68249.b1 /library_id=Regulatory_Region_WASECA_FRM_SOIL_LIB_20010901 /sample_id=Regulatory_Region_WASECA_FRM_SOIL_SMPL_20010901 /sample_name=FARM_SOIL /number_of_sites=1 /site_id_1=Regulatory_Region_WASECA_FRM_SOIL_SITE_20010901 /length=1023;"10 3 TCT;11 3 AAG;12 3 AGA;16 3 TAA;16 3 TCA;23 3 AGG;25 3 GCC;27 3 AGG;27 3 TCT;29 3 ATG;30…
>Regulatory_Region_WASECA_FRM_SOIL_READ_1557456489 /accession=XZS101167.b1 /library_id=Regulatory_Region_WASECA_FRM_SOIL_LIB_20010901 /sample_id=Regulatory_Region_WASECA_FRM_SOIL_SMPL_20010901 /sample_name=FARM_SOIL /number_of_sites=1 /site_id_1=Regulatory_Region_WASECA_FRM_SOIL_SITE_20010901 /length=1417;"12 3 AAG;21 3 TAA;22 3 TGA;25 3 TTA;29 3 ATT;36 3 GTA;"
>Regulatory_Region_WASECA_FRM_SOIL_READ_1557403709 /accession=XZS62287.x1 /library_id=Regulatory_Region_WASECA_FRM_SOIL_LIB_20010901 /sample_id=Regulatory_Region_WASECA_FRM_SOIL_SMPL_20010901 /sample_name=FARM_SOIL /number_of_sites=1 /site_id_1=Regulatory_Region_WASECA_FRM_SOIL_SITE_20010901 /length=988;"11 3 CCG;17 3 CTG;18 3 TCT;21 3 ATT;21 3 TTG;29 3 CAG;30 3 CTC;31 3 TCG;32 3 AAG;"
>Regulatory_Region_WASECA_FRM_SOIL_READ_1557459023 /accession=XZS101547.b1 /library_id=Regulatory_Region_WASECA_FRM_SOIL_LIB_20010901 /sample_id=Regulatory_Region_WASECA_FRM_SOIL_SMPL_20010901 /sample_name=FARM_SOIL /number_of_sites=1 /site_id_1=Regulatory_Region_WASECA_FRM_SOIL_SITE_20010901 /length=1318;"10 3 GAT;23 3 CCG;23 3 GCC;29 3 GGC;33 3 CAG;33 3 GCC;34 3 GCC;35 3 TGA;8 4 CCTG;"
>Regulatory_Region_WASECA_FRM_SOIL_READ_1557366881 /accession=XZS30875.b1 /library_id=Regulatory_Region_WASECA_FRM_SOIL_LIB_20010901 /sample_id=Regulatory_Region_WASECA_FRM_SOIL_SMPL_20010901 /sample_name=FARM_SOIL /number_of_sites=1 /site_id_1=Regulatory_Region_WASECA_FRM_SOIL_SITE_20010901 /length=1230;"12 3 CCT;13 3 GGC;23 3 CCT;24 3 ATT;32 3 AAG;"
>Regulatory_Region_WASECA_FRM_SOIL_READ_1557447303 /accession=XZS95376.b1 /library_id=Regulatory_Region_WASECA_FRM_SOIL_LIB_20010901 /sample_id=Regulatory_Region_WASECA_FRM_SOIL_SMPL_20010901 /sample_name=FARM_SOIL /number_of_sites=1 /site_id_1=Regulatory_Region_WASECA_FRM_SOIL_SITE_20010901 /length=1265;"11 3 TCA;14 3 CAG;22 3 TGA;22 3 TGG;35 3 AGG;7 3 GGC;9 3 GCC;"
>Regulatory_Region_WASECA_FRM_SOIL_READ_1557340850 /accession=XZS27012.x3 /library_id=Regulatory_Region_WASECA_FRM_SOIL_LIB_20010901 /sample_id=Regulatory_Region_WASECA_FRM_SOIL_SMPL_20010901 /sample_name=FARM_SOIL /number_of_sites=1 /site_id_1=Regulatory_Region_WASECA_FRM_SOIL_SITE_20010901 /length=1204;"12 3 AAG;14 4 ATCT;20 3 TCT;21 3 CTT;22 3 CAA;28 3 GCC;33 3 GGC;36 3 GCC;36 3 TGG;"
>Regulatory_Region_WASECA_FRM_SOIL_READ_1557377354 /accession=XZS47251.g1 /library_id=Regulatory_Region_WASECA_FRM_SOIL_LIB_20010901 /sample_id=Regulatory_Region_WASECA_FRM_SOIL_SMPL_20010901 /sample_name=FARM_SOIL /number_of_sites=1 /site_id_1=Regulatory_Region_WASECA_FRM_SOIL_SITE_20010901 /length=1127;"10 3 ATG;14 3 ACG;22 3 CAT;32 3 GCC;33 3 AGG;34 3 GAG;35 3 CCT;36 3 CCG;"
>Regulatory_Region_WASECA_FRM_SOIL_READ_1557340352 /accession=XZS27788.b1 /library_id=Regulatory_Region_WASECA_FRM_SOIL_LIB_20010901 /sample_id=Regulatory_Region_WASECA_FRM_SOIL_SMPL_20010901 /sample_name=FARM_SOIL /number_of_sites=1 /site_id_1=Regulatory_Region_WASECA_FRM_SOIL_SITE_20010901 /length=1339;"14 3 CTG;25 3 CCG;25 3 GGC;31 3 TCG;32 3 GCC;34 3 GCC;7 3 AGG;"
>Regulatory_Region_WASECA_FRM_SOIL_READ_1557384791 /accession=XZS44387.b1 /library_id=Regulatory_Region_WASECA_FRM_SOIL_LIB_20010901 /sample_id=Regulatory_Region_WASECA_FRM_SOIL_SMPL_20010901 /sample_name=FARM_SOIL /number_of_sites=1 /site_id_1=Regulatory_Region_WASECA_FRM_SOIL_SITE_20010901 /length=1339;"10 3 ATG;10 3 CCG;11 3 CTG;12 3 AAG;12 3 TGT;16 3 TGA;20 3 CCG;24 3 CAG;27 3 CCT;28 3 TCA;29…
>Regulatory_Region_WASECA_FRM_SOIL_READ_1557457534 /accession=XZS101217.g1 /library_id=Regulatory_Region_WASECA_FRM_SOIL_LIB_20010901 /sample_id=Regulatory_Region_WASECA_FRM_SOIL_SMPL_20010901 /sample_name=FARM_SOIL /number_of_sites=1 /site_id_1=Regulatory_Region_WASECA_FRM_SOIL_SITE_20010901 /length=1359;"11 3 CAT;15 3 CCA;16 3 TTA;17 3 CAT;17 3 CTT;24 3 TCT;29 3 TTA;30 3 AAT;31 3 TAA;34 3 ATT;"
>Regulatory_Region_WASECA_FRM_SOIL_READ_1557381540 /accession=XZS46505.b1 /library_id=Regulatory_Region_WASECA_FRM_SOIL_LIB_20010901 /sample_id=Regulatory_Region_WASECA_FRM_SOIL_SMPL_20010901 /sample_name=FARM_SOIL /number_of_sites=1 /site_id_1=Regulatory_Region_WASECA_FRM_SOIL_SITE_20010901 /length=1359;"11 3 CAA;17 3 ATT;18 3 CCA;20 3 TCA;24 4 TGGG;26 3 AAT;27 3 ATT;27 3 TTG;36 3 TAA;7 3 CCA;"
>Regulatory_Region_WASECA_FRM_SOIL_READ_1557411787 /accession=XZS59849.g1 /library_id=Regulatory_Region_WASECA_FRM_SOIL_LIB_20010901 /sample_id=Regulatory_Region_WASECA_FRM_SOIL_SMPL_20010901 /sample_name=FARM_SOIL /number_of_sites=1 /site_id_1=Regulatory_Region_WASECA_FRM_SOIL_SITE_20010901 /length=1480;"16 3 TCT;19 3 AAG;20 3 AGG;30 3 AGG;32 3 GGC;36 3 CCT;36 3 TCT;"
>Regulatory_Region_WASECA_FRM_SOIL_READ_1557331802 /accession=XZS24028.g2 /library_id=Regulatory_Region_WASECA_FRM_SOIL_LIB_20010901 /sample_id=Regulatory_Region_WASECA_FRM_SOIL_SMPL_20010901 /sample_name=FARM_SOIL /number_of_sites=1 /site_id_1=Regulatory_Region_WASECA_FRM_SOIL_SITE_20010901 /length=1208;"13 3 GGC;13 3 TGA;16 3 TCA;30 4 TCGC;31 3 TCG;7 3 CCA;"
>Regulatory_Region_WASECA_FRM_SOIL_READ_1557447085 /accession=XZS94955.b1 /library_id=Regulatory_Region_WASECA_FRM_SOIL_LIB_20010901 /sample_id=Regulatory_Region_WASECA_FRM_SOIL_SMPL_20010901 /sample_name=FARM_SOIL /number_of_sites=1 /site_id_1=Regulatory_Region_WASECA_FRM_SOIL_SITE_20010901 /length=1458;"11 3 AGG;11 3 CCA;12 3 TGG;17 3 AGA;19 3 AAG;19 3 CGG;21 3 GAG;32 3 CCA;33 3 CCT;"
>Regulatory_Region_WASECA_FRM_SOIL_READ_1557391318 /accession=XZS49663.g1 /library_id=Regulatory_Region_WASECA_FRM_SOIL_LIB_20010901 /sample_id=Regulatory_Region_WASECA_FRM_SOIL_SMPL_20010901 /sample_name=FARM_SOIL /number_of_sites=1 /site_id_1=Regulatory_Region_WASECA_FRM_SOIL_SITE_20010901 /length=1262;"18 3 CCA;19 3 CAA;21 3 TTG;27 3 CAA;29 3 CCT;30 3 AGG;34 5 TTTTC;"
>Regulatory_Region_WASECA_FRM_SOIL_READ_1557374242 /accession=XZS34667.b1 /library_id=Regulatory_Region_WASECA_FRM_SOIL_LIB_20010901 /sample_id=Regulatory_Region_WASECA_FRM_SOIL_SMPL_20010901 /sample_name=FARM_SOIL /number_of_sites=1 /site_id_1=Regulatory_Region_WASECA_FRM_SOIL_SITE_20010901 /length=1233;"18 3 CCA;27 3 CTC;29 3 GCC;30 3 CCT;7 3 CCG;"
>Regulatory_Region_WASECA_FRM_SOIL_READ_1557438417 /accession=XZS81725.b1 /library_id=Regulatory_Region_WASECA_FRM_SOIL_LIB_20010901 /sample_id=Regulatory_Region_WASECA_FRM_SOIL_SMPL_20010901 /sample_name=FARM_SOIL /number_of_sites=1 /site_id_1=Regulatory_Region_WASECA_FRM_SOIL_SITE_20010901 /length=1527;"12 3 CGG;15 3 CTC;17 3 CAA;22 3 CCT;22 3 TGG;23 3 CCG;26 3 GCC;30 3 GCC;31 3 TGG;32 3 CCA;35…
>Regulatory_Region_WASECA_FRM_SOIL_READ_1557451219 /accession=XZS93851.b1 /library_id=Regulatory_Region_WASECA_FRM_SOIL_LIB_20010901 /sample_id=Regulatory_Region_WASECA_FRM_SOIL_SMPL_20010901 /sample_name=FARM_SOIL /number_of_sites=1 /site_id_1=Regulatory_Region_WASECA_FRM_SOIL_SITE_20010901 /length=1354;"11 3 TGG;12 3 CAG;13 3 CGG;14 3 CAG;22 3 GTT;24 3 CAG;25 3 CAA;27 3 CTG;29 3 GCC;30 3 ATG;31…
>Regulatory_Region_WASECA_FRM_SOIL_READ_1557462791 /accession=XZS113587.g2 /library_id=Regulatory_Region_WASECA_FRM_SOIL_LIB_20010901 /sample_id=Regulatory_Region_WASECA_FRM_SOIL_SMPL_20010901 /sample_name=FARM_SOIL /number_of_sites=1 /site_id_1=Regulatory_Region_WASECA_FRM_SOIL_SITE_20010901 /length=1379;"25 3 GGC;32 3 GGC;32 4 GCGC;"
>Regulatory_Region_WASECA_FRM_SOIL_READ_1557331236 /accession=XZS24067.b2 /library_id=Regulatory_Region_WASECA_FRM_SOIL_LIB_20010901 /sample_id=Regulatory_Region_WASECA_FRM_SOIL_SMPL_20010901 /sample_name=FARM_SOIL /number_of_sites=1 /site_id_1=Regulatory_Region_WASECA_FRM_SOIL_SITE_20010901 /length=1203;"13 3 AAG;7 3 GGC;8 3 TAA;"
>Regulatory_Region_WASECA_FRM_SOIL_READ_1557405983 /accession=XZS64967.x1 /library_id=Regulatory_Region_WASECA_FRM_SOIL_LIB_20010901 /sample_id=Regulatory_Region_WASECA_FRM_SOIL_SMPL_20010901 /sample_name=FARM_SOIL /number_of_sites=1 /site_id_1=Regulatory_Region_WASECA_FRM_SOIL_SITE_20010901 /length=1216;"28 3 GGC;29 3 GGC;30 4 TCGC;32 3 GGC;32 3 GGG;7 3 TCG;8 3 CTT;"
>Regulatory_Region_WASECA_FRM_SOIL_READ_1557328912 /accession=XZS21438.g2 /library_id=Regulatory_Region_WASECA_FRM_SOIL_LIB_20010901 /sample_id=Regulatory_Region_WASECA_FRM_SOIL_SMPL_20010901 /sample_name=FARM_SOIL /number_of_sites=1 /site_id_1=Regulatory_Region_WASECA_FRM_SOIL_SITE_20010901 /length=1019;"10 3 TCT;11 3 CTG;19 3 ATG;33 3 GAG;6 3 ATC;6 3 ATG;6 3 CGG;7 3 CAA;"
>Regulatory_Region_WASECA_FRM_SOIL_READ_1557392584 /accession=XZS53347.x1 /library_id=Regulatory_Region_WASECA_FRM_SOIL_LIB_20010901 /sample_id=Regulatory_Region_WASECA_FRM_SOIL_SMPL_20010901 /sample_name=FARM_SOIL /number_of_sites=1 /site_id_1=Regulatory_Region_WASECA_FRM_SOIL_SITE_20010901 /length=1166;"15 3 CTC;21 3 CTT;21 3 GAT;22 3 AGG;30 3 AAG;31 3 CAG;34 3 GCC;"
>Regulatory_Region_WASECA_FRM_SOIL_READ_1557399293 /accession=XZS54142.x1 /library_id=Regulatory_Region_WASECA_FRM_SOIL_LIB_20010901 /sample_id=Regulatory_Region_WASECA_FRM_SOIL_SMPL_20010901 /sample_name=FARM_SOIL /number_of_sites=1 /site_id_1=Regulatory_Region_WASECA_FRM_SOIL_SITE_20010901 /length=1162;"10 3 TCA;11 3 AGG;15 3 ATA;19 3 CAA;21 3 TCA;26 3 AAT;32 3 TCA;36 3 ATG;36 3 ATT;6 3 AGT;6 3…
>Regulatory_Region_WASECA_FRM_SOIL_READ_1557401567 /accession=XZS56070.g1 /library_id=Regulatory_Region_WASECA_FRM_SOIL_LIB_20010901 /sample_id=Regulatory_Region_WASECA_FRM_SOIL_SMPL_20010901 /sample_name=FARM_SOIL /number_of_sites=1 /site_id_1=Regulatory_Region_WASECA_FRM_SOIL_SITE_20010901 /length=1152;"10 3 TAA;10 3 TTA;12 3 TGG;14 3 TTA;15 3 TGG;18 3 TTG;25 3 AAT;26 3 TTA;30 3 ATT;32 3 TAA;32…
>Regulatory_Region_WASECA_FRM_SOIL_READ_1557459687 /accession=XZS101621.g1 /library_id=Regulatory_Region_WASECA_FRM_SOIL_LIB_20010901 /sample_id=Regulatory_Region_WASECA_FRM_SOIL_SMPL_20010901 /sample_name=FARM_SOIL /number_of_sites=1 /site_id_1=Regulatory_Region_WASECA_FRM_SOIL_SITE_20010901 /length=1423;"11 3 CCT;14 3 TCA;17 3 ATT;21 3 TGA;22 3 CTG;22 3 TGA;27 3 CAG;31 3 AGG;32 3 TAA;6 3 GTA;9 …
>Regulatory_Region_WASECA_FRM_SOIL_READ_1557408690 /accession=XZS61556.y1 /library_id=Regulatory_Region_WASECA_FRM_SOIL_LIB_20010901 /sample_id=Regulatory_Region_WASECA_FRM_SOIL_SMPL_20010901 /sample_name=FARM_SOIL /number_of_sites=1 /site_id_1=Regulatory_Region_WASECA_FRM_SOIL_SITE_20010901 /length=1179;"10 3 CCG;17 3 ATT;19 3 CAC;19 3 CGG;20 3 CCG;21 3 CTC;24 3 CCG;34 3 CAG;"
>Regulatory_Region_WASECA_FRM_SOIL_READ_1557382878 /accession=XZS45440.x1 /library_id=Regulatory_Region_WASECA_FRM_SOIL_LIB_20010901 /sample_id=Regulatory_Region_WASECA_FRM_SOIL_SMPL_20010901 /sample_name=FARM_SOIL /number_of_sites=1 /site_id_1=Regulatory_Region_WASECA_FRM_SOIL_SITE_20010901 /length=1190;"10 3 CCG;13 3 TCG;14 3 CGG;19 3 TCA;21 3 TCA;31 3 AAC;31 3 TCG;33 3 GCC;34 3 ATC;7 3 CCA;8 4…
>Regulatory_Region_WASECA_FRM_SOIL_READ_1557453693 /accession=XZS98372.g1 /library_id=Regulatory_Region_WASECA_FRM_SOIL_LIB_20010901 /sample_id=Regulatory_Region_WASECA_FRM_SOIL_SMPL_20010901 /sample_name=FARM_SOIL /number_of_sites=1 /site_id_1=Regulatory_Region_WASECA_FRM_SOIL_SITE_20010901 /length=1339;"14 3 CCT;18 3 CCG;22 3 CCG;22 3 GTT;26 3 TTA;28 3 TAA;29 5 AAAGA;31 3 CCT;34 3 AAT;6 3 GCC;9…
>Regulatory_Region_WASECA_FRM_SOIL_READ_1557414194 /accession=XZS61040.g1 /library_id=Regulatory_Region_WASECA_FRM_SOIL_LIB_20010901 /sample_id=Regulatory_Region_WASECA_FRM_SOIL_SMPL_20010901 /sample_name=FARM_SOIL /number_of_sites=1 /site_id_1=Regulatory_Region_WASECA_FRM_SOIL_SITE_20010901 /length=1229;"11 3 CGG;12 3 CCT;18 3 CCA;20 3 CGG;22 3 CCG;25 3 CCG;31 3 AAG;32 3 TGG;8 3 CTT;"
>Regulatory_Region_WASECA_FRM_SOIL_READ_1557444321 /accession=XZS89700.x1 /library_id=Regulatory_Region_WASECA_FRM_SOIL_LIB_20010901 /sample_id=Regulatory_Region_WASECA_FRM_SOIL_SMPL_20010901 /sample_name=FARM_SOIL /number_of_sites=1 /site_id_1=Regulatory_Region_WASECA_FRM_SOIL_SITE_20010901 /length=1124;"11 3 CGG;14 3 CGG;25 3 GGC;29 3 GCC;31 3 GCC;"
>Regulatory_Region_WASECA_FRM_SOIL_READ_1557454495 /accession=XZS98627.b1 /library_id=Regulatory_Region_WASECA_FRM_SOIL_LIB_20010901 /sample_id=Regulatory_Region_WASECA_FRM_SOIL_SMPL_20010901 /sample_name=FARM_SOIL /number_of_sites=1 /site_id_1=Regulatory_Region_WASECA_FRM_SOIL_SITE_20010901 /length=1407;"13 3 CCA;13 3 CGG;13 3 TTG;24 3 CCG;30 3 CTC;32 3 TTG;7 3 CCC;7 3 TCG;9 3 CAT;"
>Regulatory_Region_WASECA_FRM_SOIL_READ_1557462812 /accession=XZS113622.g2 /library_id=Regulatory_Region_WASECA_FRM_SOIL_LIB_20010901 /sample_id=Regulatory_Region_WASECA_FRM_SOIL_SMPL_20010901 /sample_name=FARM_SOIL /number_of_sites=1 /site_id_1=Regulatory_Region_WASECA_FRM_SOIL_SITE_20010901 /length=1399;"21 3 CAT;36 3 ATG;9 3 CCG;"
>Regulatory_Region_WASECA_FRM_SOIL_READ_1557423239 /accession=XZS69084.b1 /library_id=Regulatory_Region_WASECA_FRM_SOIL_LIB_20010901 /sample_id=Regulatory_Region_WASECA_FRM_SOIL_SMPL_20010901 /sample_name=FARM_SOIL /number_of_sites=1 /site_id_1=Regulatory_Region_WASECA_FRM_SOIL_SITE_20010901 /length=1193;"12 3 AAG;19 5 TTTAA;21 3 AAC;25 3 TTA;26 3 AAT;32 3 ATT;7 3 CAA;"
>Regulatory_Region_WASECA_FRM_SOIL_READ_1557440059 /accession=XZS86041.g2 /library_id=Regulatory_Region_WASECA_FRM_SOIL_LIB_20010901 /sample_id=Regulatory_Region_WASECA_FRM_SOIL_SMPL_20010901 /sample_name=FARM_SOIL /number_of_sites=1 /site_id_1=Regulatory_Region_WASECA_FRM_SOIL_SITE_20010901 /length=1339;"12 3 CAG;13 3 TTA;15 3 CAG;16 3 TCA;17 3 ATT;23 3 TCA;25 3 AAT;28 3 AAT;30 3 CCA;6 3 CGA;7 3…
>Regulatory_Region_WASECA_FRM_SOIL_READ_1557392334 /accession=XZS53036.x1 /library_id=Regulatory_Region_WASECA_FRM_SOIL_LIB_20010901 /sample_id=Regulatory_Region_WASECA_FRM_SOIL_SMPL_20010901 /sample_name=FARM_SOIL /number_of_sites=1 /site_id_1=Regulatory_Region_WASECA_FRM_SOIL_SITE_20010901 /length=1269;"17 3 ATC;17 3 ATT;23 3 TGA;25 3 AAT;25 3 CCT;26 3 TCT;27 3 ATT;27 3 TCT;29 3 ATG;33 3 TCT;"
>Regulatory_Region_WASECA_FRM_SOIL_READ_1557361747 /accession=XZS36252.g1 /library_id=Regulatory_Region_WASECA_FRM_SOIL_LIB_20010901 /sample_id=Regulatory_Region_WASECA_FRM_SOIL_SMPL_20010901 /sample_name=FARM_SOIL /number_of_sites=1 /site_id_1=Regulatory_Region_WASECA_FRM_SOIL_SITE_20010901 /length=1355;"11 3 AAG;12 3 TCT;19 3 CCG;22 3 AGG;27 3 AGG;7 3 GGC;9 3 GCC;"
>Regulatory_Region_WASECA_FRM_SOIL_READ_1557430013 /accession=XZS85989.g1 /library_id=Regulatory_Region_WASECA_FRM_SOIL_LIB_20010901 /sample_id=Regulatory_Region_WASECA_FRM_SOIL_SMPL_20010901 /sample_name=FARM_SOIL /number_of_sites=1 /site_id_1=Regulatory_Region_WASECA_FRM_SOIL_SITE_20010901 /length=1397;"10 3 TCA;26 3 TGG;28 3 TCG;32 3 GCC;34 3 TGG;"
>Regulatory_Region_WASECA_FRM_SOIL_READ_1557449687 /accession=XZS94086.b /library_id=Regulatory_Region_WASECA_FRM_SOIL_LIB_20010901 /sample_id=Regulatory_Region_WASECA_FRM_SOIL_SMPL_20010901 /sample_name=FARM_SOIL /number_of_sites=1 /site_id_1=Regulatory_Region_WASECA_FRM_SOIL_SITE_20010901 /length=1230;"18 3 TCT;19 3 ATT;21 3 CTT;23 3 AAC;23 3 TCT;32 3 CGA;33 3 ATT;34 3 ATT;34 3 GTT;36 3 CAA;6 3…
>Regulatory_Region_WASECA_FRM_SOIL_READ_1557401508 /accession=XZS56084.b1 /library_id=Regulatory_Region_WASECA_FRM_SOIL_LIB_20010901 /sample_id=Regulatory_Region_WASECA_FRM_SOIL_SMPL_20010901 /sample_name=FARM_SOIL /number_of_sites=1 /site_id_1=Regulatory_Region_WASECA_FRM_SOIL_SITE_20010901 /length=1211;"12 3 CAG;15 3 TCA;21 3 GTT;21 3 TGC;23 3 TTA;27 3 CTC;"
>Regulatory_Region_WASECA_FRM_SOIL_READ_1557372725 /accession=XZS31210.y1 /library_id=Regulatory_Region_WASECA_FRM_SOIL_LIB_20010901 /sample_id=Regulatory_Region_WASECA_FRM_SOIL_SMPL_20010901 /sample_name=FARM_SOIL /number_of_sites=1 /site_id_1=Regulatory_Region_WASECA_FRM_SOIL_SITE_20010901 /length=1140;"11 3 CCG;19 3 CAT;19 3 CGG;21 3 TCA;23 3 GAT;23 3 TGA;25 3 ATC;28 3 ATG;30 3 CCA;33 3 TGG;36…
>Regulatory_Region_WASECA_FRM_SOIL_READ_1557330316 /accession=XZS22228.g2 /library_id=Regulatory_Region_WASECA_FRM_SOIL_LIB_20010901 /sample_id=Regulatory_Region_WASECA_FRM_SOIL_SMPL_20010901 /sample_name=FARM_SOIL /number_of_sites=1 /site_id_1=Regulatory_Region_WASECA_FRM_SOIL_SITE_20010901 /length=981;"11 3 AGA;16 3 TGA;19 3 AAG;20 3 CAG;24 3 CCG;30 3 AAG;34 3 ATC;6 3 TCT;8 4 GCGG;8 4 TCTC;9 3 …
>Regulatory_Region_WASECA_FRM_SOIL_READ_1557407713 /accession=XZS65569.y1 /library_id=Regulatory_Region_WASECA_FRM_SOIL_LIB_20010901 /sample_id=Regulatory_Region_WASECA_FRM_SOIL_SMPL_20010901 /sample_name=FARM_SOIL /number_of_sites=1 /site_id_1=Regulatory_Region_WASECA_FRM_SOIL_SITE_20010901 /length=1037;"11 3 AGA;11 3 ATT;11 3 CCT;15 3 TCA;16 3 CTG;18 3 CCG;20 3 TCA;24 3 CAG;30 3 CCA;30 3 TTG;31…
>Regulatory_Region_WASECA_FRM_SOIL_READ_1557411026 /accession=XZS57974.g1 /library_id=Regulatory_Region_WASECA_FRM_SOIL_LIB_20010901 /sample_id=Regulatory_Region_WASECA_FRM_SOIL_SMPL_20010901 /sample_name=FARM_SOIL /number_of_sites=1 /site_id_1=Regulatory_Region_WASECA_FRM_SOIL_SITE_20010901 /length=1120;"13 3 TCG;16 3 AGG;21 3 ATT;22 3 CCT;28 3 AAT;28 3 TCG;29 3 CCT;30 3 ATT;30 3 TGA;33 3 GAG;35…
>Regulatory_Region_WASECA_FRM_SOIL_READ_1557442660 /accession=XZS87903.y1 /library_id=Regulatory_Region_WASECA_FRM_SOIL_LIB_20010901 /sample_id=Regulatory_Region_WASECA_FRM_SOIL_SMPL_20010901 /sample_name=FARM_SOIL /number_of_sites=1 /site_id_1=Regulatory_Region_WASECA_FRM_SOIL_SITE_20010901 /length=1183;"11 3 CCG;23 3 CCG;36 3 CAA;6 3 ATC;6 3 CTA;9 3 CAA;"
>Regulatory_Region_WASECA_FRM_SOIL_READ_1557448413 /accession=XZS92972.g2 /library_id=Regulatory_Region_WASECA_FRM_SOIL_LIB_20010901 /sample_id=Regulatory_Region_WASECA_FRM_SOIL_SMPL_20010901 /sample_name=FARM_SOIL /number_of_sites=1 /site_id_1=Regulatory_Region_WASECA_FRM_SOIL_SITE_20010901 /length=1432;"14 3 GCC;15 3 TTA;20 3 AGG;20 3 CGG;25 3 CTG;25 3 GCC;29 3 CAG;30 3 GCC;31 3 GCC;32 3 GCC;36…
>Regulatory_Region_WASECA_FRM_SOIL_READ_1557383020 /accession=XZS45617.x1 /library_id=Regulatory_Region_WASECA_FRM_SOIL_LIB_20010901 /sample_id=Regulatory_Region_WASECA_FRM_SOIL_SMPL_20010901 /sample_name=FARM_SOIL /number_of_sites=1 /site_id_1=Regulatory_Region_WASECA_FRM_SOIL_SITE_20010901 /length=1434;"10 3 TCT;17 3 CAT;34 3 CTG;35 3 TGG;"
>Regulatory_Region_WASECA_FRM_SOIL_READ_1557451534 /accession=XZS95795.b1 /library_id=Regulatory_Region_WASECA_FRM_SOIL_LIB_20010901 /sample_id=Regulatory_Region_WASECA_FRM_SOIL_SMPL_20010901 /sample_name=FARM_SOIL /number_of_sites=1 /site_id_1=Regulatory_Region_WASECA_FRM_SOIL_SITE_20010901 /length=1295;"13 3 AGG;18 3 CCT;22 3 TCA;23 3 CTG;28 3 TCG;32 3 GGG;33 3 ATG;33 3 TTG;34 3 ATC;35 3 TGA;6 …
>Regulatory_Region_WASECA_FRM_SOIL_READ_1557392604 /accession=XZS49156.b /library_id=Regulatory_Region_WASECA_FRM_SOIL_LIB_20010901 /sample_id=Regulatory_Region_WASECA_FRM_SOIL_SMPL_20010901 /sample_name=FARM_SOIL /number_of_sites=1 /site_id_1=Regulatory_Region_WASECA_FRM_SOIL_SITE_20010901 /length=1276;"10 3 TAA;16 3 ATA;18 3 CCT;21 3 AGG;23 3 GTT;25 3 CAG;31 3 AAG;36 3 ATC;36 3 ATG;36 3 CCA;36 …
>Regulatory_Region_WASECA_FRM_SOIL_READ_1557369165 /accession=XZS37441.b1 /library_id=Regulatory_Region_WASECA_FRM_SOIL_LIB_20010901 /sample_id=Regulatory_Region_WASECA_FRM_SOIL_SMPL_20010901 /sample_name=FARM_SOIL /number_of_sites=1 /site_id_1=Regulatory_Region_WASECA_FRM_SOIL_SITE_20010901 /length=1246;"11 3 CGG;15 3 CTG;24 3 AGG;24 3 GCC;30 3 AGG;34 3 AAG;"
>Regulatory_Region_WASECA_FRM_SOIL_READ_1557360712 /accession=XZS33375.x1 /library_id=Regulatory_Region_WASECA_FRM_SOIL_LIB_20010901 /sample_id=Regulatory_Region_WASECA_FRM_SOIL_SMPL_20010901 /sample_name=FARM_SOIL /number_of_sites=1 /site_id_1=Regulatory_Region_WASECA_FRM_SOIL_SITE_20010901 /length=966;"24 3 CCG;25 3 GCC;36 3 CCG;8 3 GAT;9 3 CAG;"
>Regulatory_Region_WASECA_FRM_SOIL_READ_1557451370 /accession=XZS95630.b1 /library_id=Regulatory_Region_WASECA_FRM_SOIL_LIB_20010901 /sample_id=Regulatory_Region_WASECA_FRM_SOIL_SMPL_20010901 /sample_name=FARM_SOIL /number_of_sites=1 /site_id_1=Regulatory_Region_WASECA_FRM_SOIL_SITE_20010901 /length=1359;"10 3 AGA;11 3 TCA;13 3 TCA;16 3 TAA;22 3 CAA;24 3 ATG;24 3 GCC;25 4 GTTG;28 3 AAT;28 3 TCA;3…
>Regulatory_Region_WASECA_FRM_SOIL_READ_1557392732 /accession=XZS49215.g1 /library_id=Regulatory_Region_WASECA_FRM_SOIL_LIB_20010901 /sample_id=Regulatory_Region_WASECA_FRM_SOIL_SMPL_20010901 /sample_name=FARM_SOIL /number_of_sites=1 /site_id_1=Regulatory_Region_WASECA_FRM_SOIL_SITE_20010901 /length=1197;"13 3 AGG;34 3 GTT;7 3 TCG;"
>Regulatory_Region_WASECA_FRM_SOIL_READ_1557383357 /accession=XZS38746.b1 /library_id=Regulatory_Region_WASECA_FRM_SOIL_LIB_20010901 /sample_id=Regulatory_Region_WASECA_FRM_SOIL_SMPL_20010901 /sample_name=FARM_SOIL /number_of_sites=1 /site_id_1=Regulatory_Region_WASECA_FRM_SOIL_SITE_20010901 /length=1158;"11 3 CCG;21 3 CTC;23 3 TCT;25 3 CAA;30 3 CTC;7 3 GGC;7 3 TCG;"
>Regulatory_Region_WASECA_FRM_SOIL_READ_1557423779 /accession=XZS69843.g1 /library_id=Regulatory_Region_WASECA_FRM_SOIL_LIB_20010901 /sample_id=Regulatory_Region_WASECA_FRM_SOIL_SMPL_20010901 /sample_name=FARM_SOIL /number_of_sites=1 /site_id_1=Regulatory_Region_WASECA_FRM_SOIL_SITE_20010901 /length=1801;"10 3 GGT;15 3 TTA;22 3 AAT;26 3 TCT;26 3 TGG;27 3 ATT;8 3 GAT;"
>Regulatory_Region_WASECA_FRM_SOIL_READ_1557417842 /accession=XZS73802.b2 /library_id=Regulatory_Region_WASECA_FRM_SOIL_LIB_20010901 /sample_id=Regulatory_Region_WASECA_FRM_SOIL_SMPL_20010901 /sample_name=FARM_SOIL /number_of_sites=1 /site_id_1=Regulatory_Region_WASECA_FRM_SOIL_SITE_20010901 /length=1373;"20 3 CCT;23 3 GTT;24 3 AGG;34 3 CCA;7 3 CAA;7 3 CCG;9 3 GAT;"
>Regulatory_Region_WASECA_FRM_SOIL_READ_1557320627 /accession=XZS10642.b1 /library_id=Regulatory_Region_WASECA_FRM_SOIL_LIB_20010901 /sample_id=Regulatory_Region_WASECA_FRM_SOIL_SMPL_20010901 /sample_name=FARM_SOIL /number_of_sites=1 /site_id_1=Regulatory_Region_WASECA_FRM_SOIL_SITE_20010901 /length=1054;"13 3 CAG;13 3 CCA;15 3 AGG;18 3 ATT;30 3 ATT;33 3 TCT;36 3 CAA;6 3 CGA;8 3 CTT;"
>Regulatory_Region_WASECA_FRM_SOIL_READ_1557460439 /accession=XZS100603.b2 /library_id=Regulatory_Region_WASECA_FRM_SOIL_LIB_20010901 /sample_id=Regulatory_Region_WASECA_FRM_SOIL_SMPL_20010901 /sample_name=FARM_SOIL /number_of_sites=1 /site_id_1=Regulatory_Region_WASECA_FRM_SOIL_SITE_20010901 /length=1214;"12 3 TGG;19 3 CGG;25 3 CAA;25 3 GCC;32 3 GGG;34 3 GCC;7 3 CCC;"
>Regulatory_Region_WASECA_FRM_SOIL_READ_1557417193 /accession=XZS67685.b1 /library_id=Regulatory_Region_WASECA_FRM_SOIL_LIB_20010901 /sample_id=Regulatory_Region_WASECA_FRM_SOIL_SMPL_20010901 /sample_name=FARM_SOIL /number_of_sites=1 /site_id_1=Regulatory_Region_WASECA_FRM_SOIL_SITE_20010901 /length=1124;"15 3 CGG;21 3 CCG;21 3 GTT;25 3 AAT;32 3 ATT;32 3 CAG;"
>Regulatory_Region_WASECA_FRM_SOIL_READ_1557376267 /accession=XZS39842.g1 /library_id=Regulatory_Region_WASECA_FRM_SOIL_LIB_20010901 /sample_id=Regulatory_Region_WASECA_FRM_SOIL_SMPL_20010901 /sample_name=FARM_SOIL /number_of_sites=1 /site_id_1=Regulatory_Region_WASECA_FRM_SOIL_SITE_20010901 /length=1378;"12 3 CGG;13 3 TTG;17 3 CAT;22 3 CTG;23 3 GCC;25 3 ATC;32 3 TCA;36 3 ATC;6 3 CGA;"
>Regulatory_Region_WASECA_FRM_SOIL_READ_1557387751 /accession=XZS40548.g1 /library_id=Regulatory_Region_WASECA_FRM_SOIL_LIB_20010901 /sample_id=Regulatory_Region_WASECA_FRM_SOIL_SMPL_20010901 /sample_name=FARM_SOIL /number_of_sites=1 /site_id_1=Regulatory_Region_WASECA_FRM_SOIL_SITE_20010901 /length=1093;"21 3 CCG;29 3 CTG;33 3 ATG;9 3 TTG;"
>Regulatory_Region_WASECA_FRM_SOIL_READ_1557463927 /accession=XZS115977.b1 /library_id=Regulatory_Region_WASECA_FRM_SOIL_LIB_20010901 /sample_id=Regulatory_Region_WASECA_FRM_SOIL_SMPL_20010901 /sample_name=FARM_SOIL /number_of_sites=1 /site_id_1=Regulatory_Region_WASECA_FRM_SOIL_SITE_20010901 /length=1100;"16 3 CTG;16 3 TGG;17 3 TCA;20 3 TTA;20 3 TTG;23 3 AGA;26 3 TGG;30 3 ATT;35 3 AAT;"
>Regulatory_Region_WASECA_FRM_SOIL_READ_1557437179 /accession=XZS82011.b /library_id=Regulatory_Region_WASECA_FRM_SOIL_LIB_20010901 /sample_id=Regulatory_Region_WASECA_FRM_SOIL_SMPL_20010901 /sample_name=FARM_SOIL /number_of_sites=1 /site_id_1=Regulatory_Region_WASECA_FRM_SOIL_SITE_20010901 /length=1258;"11 3 CAA;12 3 TGG;14 3 CCA;16 3 AGG;19 3 TCA;22 3 CCG;22 3 GTT;25 3 ATT;26 3 AAT;27 3 TTG;28 …
>Regulatory_Region_WASECA_FRM_SOIL_READ_1557442479 /accession=XZS87622.y1 /library_id=Regulatory_Region_WASECA_FRM_SOIL_LIB_20010901 /sample_id=Regulatory_Region_WASECA_FRM_SOIL_SMPL_20010901 /sample_name=FARM_SOIL /number_of_sites=1 /site_id_1=Regulatory_Region_WASECA_FRM_SOIL_SITE_20010901 /length=1276;"11 3 CCA;15 4 ACCC;17 3 CTG;21 3 CCA;25 3 CAA;33 3 GAG;33 3 TTG;34 5 TGTGT;6 3 CTA;6 3 GCC;"
>Regulatory_Region_WASECA_FRM_SOIL_READ_1557392319 /accession=XZS53015.x1 /library_id=Regulatory_Region_WASECA_FRM_SOIL_LIB_20010901 /sample_id=Regulatory_Region_WASECA_FRM_SOIL_SMPL_20010901 /sample_name=FARM_SOIL /number_of_sites=1 /site_id_1=Regulatory_Region_WASECA_FRM_SOIL_SITE_20010901 /length=1035;"11 3 CAA;12 3 CGG;14 3 CAG;19 4 GCAG;23 3 GCC;29 3 CAG;31 3 CAG;31 3 CCT;9 3 TCA;"
>Regulatory_Region_WASECA_FRM_SOIL_READ_1557320452 /accession=XZS10454.b1 /library_id=Regulatory_Region_WASECA_FRM_SOIL_LIB_20010901 /sample_id=Regulatory_Region_WASECA_FRM_SOIL_SMPL_20010901 /sample_name=FARM_SOIL /number_of_sites=1 /site_id_1=Regulatory_Region_WASECA_FRM_SOIL_SITE_20010901 /length=1049;"10 3 GAT;11 3 CGG;14 3 CGG;19 3 CCG;22 3 TAA;29 3 GCC;36 3 GCC;8 3 CGG;"
>Regulatory_Region_WASECA_FRM_SOIL_READ_1557417675 /accession=XZS72197.b1 /library_id=Regulatory_Region_WASECA_FRM_SOIL_LIB_20010901 /sample_id=Regulatory_Region_WASECA_FRM_SOIL_SMPL_20010901 /sample_name=FARM_SOIL /number_of_sites=1 /site_id_1=Regulatory_Region_WASECA_FRM_SOIL_SITE_20010901 /length=1139;"14 3 TAA;24 3 ATG;24 3 GCC;29 3 CAG;29 3 TGG;30 3 AAG;7 3 GGC;"
>Regulatory_Region_WASECA_FRM_SOIL_READ_1557464756 /accession=XZS116640.g2 /library_id=Regulatory_Region_WASECA_FRM_SOIL_LIB_20010901 /sample_id=Regulatory_Region_WASECA_FRM_SOIL_SMPL_20010901 /sample_name=FARM_SOIL /number_of_sites=1 /site_id_1=Regulatory_Region_WASECA_FRM_SOIL_SITE_20010901 /length=1297;"13 3 TCG;17 3 TCA;20 3 CAG;20 3 TCA;21 3 ACC;21 3 CCG;25 3 GGC;27 3 CTG;36 3 CAG;36 3 TCT;9…
>Regulatory_Region_WASECA_FRM_SOIL_READ_1557434267 /accession=XZS84105.x1 /library_id=Regulatory_Region_WASECA_FRM_SOIL_LIB_20010901 /sample_id=Regulatory_Region_WASECA_FRM_SOIL_SMPL_20010901 /sample_name=FARM_SOIL /number_of_sites=1 /site_id_1=Regulatory_Region_WASECA_FRM_SOIL_SITE_20010901 /length=1231;"11 3 CGG;13 4 ACCC;14 3 ACG;14 3 CCT;20 3 AGA;21 3 AAC;26 3 GTC;26 3 TCT;31 3 TAA;34 3 GAG;3…
>Regulatory_Region_WASECA_FRM_SOIL_READ_1557374106 /accession=XZS34111.y1 /library_id=Regulatory_Region_WASECA_FRM_SOIL_LIB_20010901 /sample_id=Regulatory_Region_WASECA_FRM_SOIL_SMPL_20010901 /sample_name=FARM_SOIL /number_of_sites=1 /site_id_1=Regulatory_Region_WASECA_FRM_SOIL_SITE_20010901 /length=1027;"12 3 AGG;14 3 AGA;22 3 AGG;23 3 CTG;29 3 CAG;30 3 GCC;33 4 CAGA;34 3 CTG;7 3 GTA;9 3 CTG;"
>Regulatory_Region_WASECA_FRM_SOIL_READ_1557370765 /accession=XZS38279.b1 /library_id=Regulatory_Region_WASECA_FRM_SOIL_LIB_20010901 /sample_id=Regulatory_Region_WASECA_FRM_SOIL_SMPL_20010901 /sample_name=FARM_SOIL /number_of_sites=1 /site_id_1=Regulatory_Region_WASECA_FRM_SOIL_SITE_20010901 /length=1372;"14 3 TCT;16 5 CCATT;21 3 TTG;23 3 GCC;24 3 CAG;28 3 CAA;32 3 CCA;32 3 GGG;36 3 TCT;7 3 AGG;8…
>Regulatory_Region_WASECA_FRM_SOIL_READ_1557408634 /accession=XZS61479.y1 /library_id=Regulatory_Region_WASECA_FRM_SOIL_LIB_20010901 /sample_id=Regulatory_Region_WASECA_FRM_SOIL_SMPL_20010901 /sample_name=FARM_SOIL /number_of_sites=1 /site_id_1=Regulatory_Region_WASECA_FRM_SOIL_SITE_20010901 /length=1054;"11 3 AGG;13 3 CGG;13 3 TGA;19 3 CGG;26 3 GCC;29 3 ATG;29 3 GCC;29 3 GGT;31 3 TCG;36 3 ATT;9 …
>Regulatory_Region_WASECA_FRM_SOIL_READ_1557397324 /accession=XZS51941.y1 /library_id=Regulatory_Region_WASECA_FRM_SOIL_LIB_20010901 /sample_id=Regulatory_Region_WASECA_FRM_SOIL_SMPL_20010901 /sample_name=FARM_SOIL /number_of_sites=1 /site_id_1=Regulatory_Region_WASECA_FRM_SOIL_SITE_20010901 /length=1169;"12 3 CGG;12 3 TCT;13 3 GGC;18 3 AGG;22 3 CCG;24 3 TGG;25 3 ATG;27 3 CCT;33 3 GCC;6 3 GCC;7 3…
>Regulatory_Region_WASECA_FRM_SOIL_READ_1557448312 /accession=XZS90617.b1 /library_id=Regulatory_Region_WASECA_FRM_SOIL_LIB_20010901 /sample_id=Regulatory_Region_WASECA_FRM_SOIL_SMPL_20010901 /sample_name=FARM_SOIL /number_of_sites=1 /site_id_1=Regulatory_Region_WASECA_FRM_SOIL_SITE_20010901 /length=1155;"22 3 CAT;22 3 CTG;23 3 CCG;23 3 GCC;32 3 AAG;32 3 TCA;6 3 CGA;"
>Regulatory_Region_WASECA_FRM_SOIL_READ_1557333486 /accession=XZS22369.g2 /library_id=Regulatory_Region_WASECA_FRM_SOIL_LIB_20010901 /sample_id=Regulatory_Region_WASECA_FRM_SOIL_SMPL_20010901 /sample_name=FARM_SOIL /number_of_sites=1 /site_id_1=Regulatory_Region_WASECA_FRM_SOIL_SITE_20010901 /length=1041;"15 3 CCA;22 3 CCG;23 3 GTT;34 3 AAG;"
>Regulatory_Region_WASECA_FRM_SOIL_READ_1557398644 /accession=XZS52950.b1 /library_id=Regulatory_Region_WASECA_FRM_SOIL_LIB_20010901 /sample_id=Regulatory_Region_WASECA_FRM_SOIL_SMPL_20010901 /sample_name=FARM_SOIL /number_of_sites=1 /site_id_1=Regulatory_Region_WASECA_FRM_SOIL_SITE_20010901 /length=1337;"13 3 GGC;21 3 GAG;29 3 GCC;33 3 GGC;34 3 GCC;36 3 CCG;36 3 TGG;7 3 GGC;9 3 CGG;"
>Regulatory_Region_WASECA_FRM_SOIL_READ_1557406550 /accession=XZS64773.y1 /library_id=Regulatory_Region_WASECA_FRM_SOIL_LIB_20010901 /sample_id=Regulatory_Region_WASECA_FRM_SOIL_SMPL_20010901 /sample_name=FARM_SOIL /number_of_sites=1 /site_id_1=Regulatory_Region_WASECA_FRM_SOIL_SITE_20010901 /length=1107;"10 3 ATG;11 3 AGA;11 3 CAA;11 3 CAT;13 3 CCA;16 3 TGA;19 3 AAG;19 3 AGA;22 3 TCA;24 3 ATG;25…
>Regulatory_Region_WASECA_FRM_SOIL_READ_1557399230 /accession=XZS54041.x1 /library_id=Regulatory_Region_WASECA_FRM_SOIL_LIB_20010901 /sample_id=Regulatory_Region_WASECA_FRM_SOIL_SMPL_20010901 /sample_name=FARM_SOIL /number_of_sites=1 /site_id_1=Regulatory_Region_WASECA_FRM_SOIL_SITE_20010901 /length=1137;"11 3 ATG;12 3 TGG;13 3 TGA;14 3 CTC;18 3 CCA;19 3 ATG;20 3 CCA;20 3 TCT;22 3 TGG;23 3 GAT;24…
>Regulatory_Region_WASECA_FRM_SOIL_READ_1557386944 /accession=XZS47779.x1 /library_id=Regulatory_Region_WASECA_FRM_SOIL_LIB_20010901 /sample_id=Regulatory_Region_WASECA_FRM_SOIL_SMPL_20010901 /sample_name=FARM_SOIL /number_of_sites=1 /site_id_1=Regulatory_Region_WASECA_FRM_SOIL_SITE_20010901 /length=905;"15 3 TTA;18 3 TCT;21 3 CAT;22 3 TGG;25 3 AGA;28 3 ATG;30 3 CTC;32 3 GGC;6 3 TCT;7 3 CCA;7 3 C…
>Regulatory_Region_WASECA_FRM_SOIL_READ_1557450804 /accession=XZS93778.b1 /library_id=Regulatory_Region_WASECA_FRM_SOIL_LIB_20010901 /sample_id=Regulatory_Region_WASECA_FRM_SOIL_SMPL_20010901 /sample_name=FARM_SOIL /number_of_sites=1 /site_id_1=Regulatory_Region_WASECA_FRM_SOIL_SITE_20010901 /length=1359;"13 3 AAG;14 3 AGA;14 3 CTT;20 3 CCA;24 3 CCG;25 3 AAT;26 3 TGG;28 3 AAG;31 3 AAG;32 3 TAA;9 …
>Regulatory_Region_WASECA_FRM_SOIL_READ_1557373497 /accession=XZS32914.y1 /library_id=Regulatory_Region_WASECA_FRM_SOIL_LIB_20010901 /sample_id=Regulatory_Region_WASECA_FRM_SOIL_SMPL_20010901 /sample_name=FARM_SOIL /number_of_sites=1 /site_id_1=Regulatory_Region_WASECA_FRM_SOIL_SITE_20010901 /length=1088;"15 3 CAG;15 3 TGA;16 3 AGG;20 3 TGG;21 3 CCG;22 3 TAA;29 3 TGG;30 3 CCT;6 3 ATC;7 3 CTC;8 3 …
>Regulatory_Region_WASECA_FRM_SOIL_READ_1557330139 /accession=XZS22124.g2 /library_id=Regulatory_Region_WASECA_FRM_SOIL_LIB_20010901 /sample_id=Regulatory_Region_WASECA_FRM_SOIL_SMPL_20010901 /sample_name=FARM_SOIL /number_of_sites=1 /site_id_1=Regulatory_Region_WASECA_FRM_SOIL_SITE_20010901 /length=1022;"17 3 CTT;26 3 TGG;30 3 AAT;31 3 TGG;"
>Regulatory_Region_WASECA_FRM_SOIL_READ_1557444459 /accession=XZS89525.y1 /library_id=Regulatory_Region_WASECA_FRM_SOIL_LIB_20010901 /sample_id=Regulatory_Region_WASECA_FRM_SOIL_SMPL_20010901 /sample_name=FARM_SOIL /number_of_sites=1 /site_id_1=Regulatory_Region_WASECA_FRM_SOIL_SITE_20010901 /length=1278;"10 3 CCT;11 3 CTG;13 3 TCA;15 3 CCA;15 3 TGA;17 4 TCAA;18 3 TAT;19 3 CAT;21 3 CTT;21 3 TTA;2…
>Regulatory_Region_WASECA_FRM_SOIL_READ_1557409741 /accession=XZS58099.b1 /library_id=Regulatory_Region_WASECA_FRM_SOIL_LIB_20010901 /sample_id=Regulatory_Region_WASECA_FRM_SOIL_SMPL_20010901 /sample_name=FARM_SOIL /number_of_sites=1 /site_id_1=Regulatory_Region_WASECA_FRM_SOIL_SITE_20010901 /length=1449;"11 3 CAT;17 3 TCT;19 3 AAG;20 3 TGG;23 3 TCA;30 3 TGA;31 3 GCC;36 3 CTG;36 3 TCT;"
>Regulatory_Region_WASECA_FRM_SOIL_READ_1557413436 /accession=XZS60432.b /library_id=Regulatory_Region_WASECA_FRM_SOIL_LIB_20010901 /sample_id=Regulatory_Region_WASECA_FRM_SOIL_SMPL_20010901 /sample_name=FARM_SOIL /number_of_sites=1 /site_id_1=Regulatory_Region_WASECA_FRM_SOIL_SITE_20010901 /length=1339;"17 3 TTA;18 3 GAT;19 3 ATT;19 3 TAA;20 3 TCT;21 3 GTT;21 3 TGA;24 3 TCT;27 3 TTA;32 3 TAA;33 …
>Regulatory_Region_WASECA_FRM_SOIL_READ_1557436630 /accession=XZS84640.b1 /library_id=Regulatory_Region_WASECA_FRM_SOIL_LIB_20010901 /sample_id=Regulatory_Region_WASECA_FRM_SOIL_SMPL_20010901 /sample_name=FARM_SOIL /number_of_sites=1 /site_id_1=Regulatory_Region_WASECA_FRM_SOIL_SITE_20010901 /length=1170;"18 3 GAT;22 3 AAT;23 3 AAC;34 3 AAT;7 3 CAG;9 3 CTG;"
>Regulatory_Region_WASECA_FRM_SOIL_READ_1557397493 /accession=XZS52143.y1 /library_id=Regulatory_Region_WASECA_FRM_SOIL_LIB_20010901 /sample_id=Regulatory_Region_WASECA_FRM_SOIL_SMPL_20010901 /sample_name=FARM_SOIL /number_of_sites=1 /site_id_1=Regulatory_Region_WASECA_FRM_SOIL_SITE_20010901 /length=1126;"14 3 TCT;18 3 GTC;21 3 CCA;30 3 GTC;30 4 TCGC;31 3 GCC;6 3 GCC;7 3 ATT;"
>Regulatory_Region_WASECA_FRM_SOIL_READ_1557417978 /accession=XZS74280.b1 /library_id=Regulatory_Region_WASECA_FRM_SOIL_LIB_20010901 /sample_id=Regulatory_Region_WASECA_FRM_SOIL_SMPL_20010901 /sample_name=FARM_SOIL /number_of_sites=1 /site_id_1=Regulatory_Region_WASECA_FRM_SOIL_SITE_20010901 /length=1330;"11 3 AGG;14 3 TTA;17 3 TCT;25 3 GCC;7 3 GGC;8 3 CTC;"
>Regulatory_Region_WASECA_FRM_SOIL_READ_1557453144 /accession=XZS96098.b /library_id=Regulatory_Region_WASECA_FRM_SOIL_LIB_20010901 /sample_id=Regulatory_Region_WASECA_FRM_SOIL_SMPL_20010901 /sample_name=FARM_SOIL /number_of_sites=1 /site_id_1=Regulatory_Region_WASECA_FRM_SOIL_SITE_20010901 /length=1310;"15 3 ATC;17 3 TCT;22 3 TGG;23 3 TCT;32 3 AAG;33 3 AGG;33 3 ATT;33 3 TCT;36 3 GCC;"
>Regulatory_Region_WASECA_FRM_SOIL_READ_1557424428 /accession=XZS72594.b1 /library_id=Regulatory_Region_WASECA_FRM_SOIL_LIB_20010901 /sample_id=Regulatory_Region_WASECA_FRM_SOIL_SMPL_20010901 /sample_name=FARM_SOIL /number_of_sites=1 /site_id_1=Regulatory_Region_WASECA_FRM_SOIL_SITE_20010901 /length=1201;"11 3 CCA;15 4 AACG;18 3 CTG;18 3 GTC;20 3 CCG;29 3 GCC;30 3 CAG;32 3 CGA;32 3 GGC;34 3 CAG;3…
>Regulatory_Region_WASECA_FRM_SOIL_READ_1557453623 /accession=XZS98266.b1 /library_id=Regulatory_Region_WASECA_FRM_SOIL_LIB_20010901 /sample_id=Regulatory_Region_WASECA_FRM_SOIL_SMPL_20010901 /sample_name=FARM_SOIL /number_of_sites=1 /site_id_1=Regulatory_Region_WASECA_FRM_SOIL_SITE_20010901 /length=1449;"13 3 CCA;14 3 CTC;24 3 AAG;24 3 CCA;25 3 AAT;35 3 AGG;36 3 TCT;8 4 GAAT;"
>Regulatory_Region_WASECA_FRM_SOIL_READ_1557370842 /accession=XZS38372.b1 /library_id=Regulatory_Region_WASECA_FRM_SOIL_LIB_20010901 /sample_id=Regulatory_Region_WASECA_FRM_SOIL_SMPL_20010901 /sample_name=FARM_SOIL /number_of_sites=1 /site_id_1=Regulatory_Region_WASECA_FRM_SOIL_SITE_20010901 /length=1390;"19 3 AAG;27 3 ATT;28 3 TAA;29 3 ATT;31 3 AAG;36 3 CTG;6 3 ATG;"
>Regulatory_Region_WASECA_FRM_SOIL_READ_1557452152 /accession=XZS96100.g1 /library_id=Regulatory_Region_WASECA_FRM_SOIL_LIB_20010901 /sample_id=Regulatory_Region_WASECA_FRM_SOIL_SMPL_20010901 /sample_name=FARM_SOIL /number_of_sites=1 /site_id_1=Regulatory_Region_WASECA_FRM_SOIL_SITE_20010901 /length=1403;"11 3 AGA;12 3 TGG;17 3 TCT;18 5 GGTAC;19 3 AAG;23 3 AGG;25 3 CAA;6 3 ATC;6 3 TCT;7 3 ATT;"
>Regulatory_Region_WASECA_FRM_SOIL_READ_1557395166 /accession=XZS48648.y1 /library_id=Regulatory_Region_WASECA_FRM_SOIL_LIB_20010901 /sample_id=Regulatory_Region_WASECA_FRM_SOIL_SMPL_20010901 /sample_name=FARM_SOIL /number_of_sites=1 /site_id_1=Regulatory_Region_WASECA_FRM_SOIL_SITE_20010901 /length=1188;"11 3 CTG;12 5 CTGCT;16 3 AGG;20 3 TGA;24 3 CCA;32 3 CGA;32 3 CTG;6 3 AGT;7 3 CTC;"
>Regulatory_Region_WASECA_FRM_SOIL_READ_1557463553 /accession=XZS115840.b1 /library_id=Regulatory_Region_WASECA_FRM_SOIL_LIB_20010901 /sample_id=Regulatory_Region_WASECA_FRM_SOIL_SMPL_20010901 /sample_name=FARM_SOIL /number_of_sites=1 /site_id_1=Regulatory_Region_WASECA_FRM_SOIL_SITE_20010901 /length=1286;"11 3 CCG;11 4 TGCA;21 3 AGG;32 3 GCC;34 3 CAG;"
>Regulatory_Region_WASECA_FRM_SOIL_READ_1557362209 /accession=XZS35359.g1 /library_id=Regulatory_Region_WASECA_FRM_SOIL_LIB_20010901 /sample_id=Regulatory_Region_WASECA_FRM_SOIL_SMPL_20010901 /sample_name=FARM_SOIL /number_of_sites=1 /site_id_1=Regulatory_Region_WASECA_FRM_SOIL_SITE_20010901 /length=1110;"16 3 TGA;21 3 TGC;22 3 TCA;24 3 CCA;24 3 TCT;28 3 TCG;29 3 AAG;33 3 TTG;6 3 CGG;"
>Regulatory_Region_WASECA_FRM_SOIL_READ_1557394477 /accession=XZS55016.x1 /library_id=Regulatory_Region_WASECA_FRM_SOIL_LIB_20010901 /sample_id=Regulatory_Region_WASECA_FRM_SOIL_SMPL_20010901 /sample_name=FARM_SOIL /number_of_sites=1 /site_id_1=Regulatory_Region_WASECA_FRM_SOIL_SITE_20010901 /length=1266;"16 3 TAA;18 3 CCG;23 3 CAG;26 3 GTC;27 3 TCT;28 3 TCT;31 3 TAA;35 3 AAT;6 3 AAT;"
>Regulatory_Region_WASECA_FRM_SOIL_READ_1557414322 /accession=XZS63899.x /library_id=Regulatory_Region_WASECA_FRM_SOIL_LIB_20010901 /sample_id=Regulatory_Region_WASECA_FRM_SOIL_SMPL_20010901 /sample_name=FARM_SOIL /number_of_sites=1 /site_id_1=Regulatory_Region_WASECA_FRM_SOIL_SITE_20010901 /length=801;"11 3 CCT;19 3 CCG;20 3 AGG;20 3 CCG;21 3 CCG;21 3 TTG;24 3 CCG;31 3 CTG;31 3 TCG;6 3 ACC;8 3 C…
>Regulatory_Region_WASECA_FRM_SOIL_READ_1557389233 /accession=XZS41970.b1 /library_id=Regulatory_Region_WASECA_FRM_SOIL_LIB_20010901 /sample_id=Regulatory_Region_WASECA_FRM_SOIL_SMPL_20010901 /sample_name=FARM_SOIL /number_of_sites=1 /site_id_1=Regulatory_Region_WASECA_FRM_SOIL_SITE_20010901 /length=1405;"10 3 CCG;18 3 CCA;20 3 CCG;25 3 CCG;28 3 GCC;31 3 TCG;36 3 TGG;9 3 CTG;"
>Regulatory_Region_WASECA_FRM_SOIL_READ_1557449119 /accession=XZS95172.b1 /library_id=Regulatory_Region_WASECA_FRM_SOIL_LIB_20010901 /sample_id=Regulatory_Region_WASECA_FRM_SOIL_SMPL_20010901 /sample_name=FARM_SOIL /number_of_sites=1 /site_id_1=Regulatory_Region_WASECA_FRM_SOIL_SITE_20010901 /length=1385;"12 3 CGG;15 4 CGGG;19 3 CCG;26 3 AAT;26 3 GCC;34 3 CCA;6 3 CGA;"
>Regulatory_Region_WASECA_FRM_SOIL_READ_1557461732 /accession=XZS114762.b1 /library_id=Regulatory_Region_WASECA_FRM_SOIL_LIB_20010901 /sample_id=Regulatory_Region_WASECA_FRM_SOIL_SMPL_20010901 /sample_name=FARM_SOIL /number_of_sites=1 /site_id_1=Regulatory_Region_WASECA_FRM_SOIL_SITE_20010901 /length=1284;"13 3 CGG;14 3 CGG;15 3 CTC;21 3 TGA;24 3 GCC;32 3 CTG;32 3 TGG;34 3 CCA;6 3 GCC;"
>Regulatory_Region_WASECA_FRM_SOIL_READ_1557407491 /accession=XZS65621.x1 /library_id=Regulatory_Region_WASECA_FRM_SOIL_LIB_20010901 /sample_id=Regulatory_Region_WASECA_FRM_SOIL_SMPL_20010901 /sample_name=FARM_SOIL /number_of_sites=1 /site_id_1=Regulatory_Region_WASECA_FRM_SOIL_SITE_20010901 /length=1096;"14 3 CAG;15 3 ATA;16 3 TTA;19 3 CAT;21 3 CTT;23 3 ATG;31 3 TCG;9 3 TCA;"
>Regulatory_Region_WASECA_FRM_SOIL_READ_1557327721 /accession=XZS22756.g2 /library_id=Regulatory_Region_WASECA_FRM_SOIL_LIB_20010901 /sample_id=Regulatory_Region_WASECA_FRM_SOIL_SMPL_20010901 /sample_name=FARM_SOIL /number_of_sites=1 /site_id_1=Regulatory_Region_WASECA_FRM_SOIL_SITE_20010901 /length=1033;"10 3 TCA;14 3 GCC;21 3 TTG;22 3 CTG;30 3 CAG;30 3 GCC;32 3 GGC;33 3 TCT;34 3 ATT;35 3 TGG;36…
>Regulatory_Region_WASECA_FRM_SOIL_READ_1557327638 /accession=XZS22661.g2 /library_id=Regulatory_Region_WASECA_FRM_SOIL_LIB_20010901 /sample_id=Regulatory_Region_WASECA_FRM_SOIL_SMPL_20010901 /sample_name=FARM_SOIL /number_of_sites=1 /site_id_1=Regulatory_Region_WASECA_FRM_SOIL_SITE_20010901 /length=1007;"10 3 TCT;14 3 ATA;14 3 GCC;16 3 CTT;27 3 ATT;28 3 TCG;36 3 ATT;6 3 ATC;6 3 CTA;8 3 AAC;"
>Regulatory_Region_WASECA_FRM_SOIL_READ_1557445056 /accession=XZS90048.y1 /library_id=Regulatory_Region_WASECA_FRM_SOIL_LIB_20010901 /sample_id=Regulatory_Region_WASECA_FRM_SOIL_SMPL_20010901 /sample_name=FARM_SOIL /number_of_sites=1 /site_id_1=Regulatory_Region_WASECA_FRM_SOIL_SITE_20010901 /length=928;"11 3 TCA;14 3 CTG;19 3 ATG;20 3 TGA;21 3 TTA;21 3 TTG;23 3 TCT;24 4 GTTG;27 3 CAG;33 3 CCA;35…
>Regulatory_Region_WASECA_FRM_SOIL_READ_1557448831 /accession=XZS94370.g1 /library_id=Regulatory_Region_WASECA_FRM_SOIL_LIB_20010901 /sample_id=Regulatory_Region_WASECA_FRM_SOIL_SMPL_20010901 /sample_name=FARM_SOIL /number_of_sites=1 /site_id_1=Regulatory_Region_WASECA_FRM_SOIL_SITE_20010901 /length=1233;"10 3 CCG;11 3 CTG;15 3 ATC;26 3 GCC;29 3 GCC;30 3 CAG;31 3 CCT;32 3 GCC;6 3 GTA;7 3 CCG;"
>Regulatory_Region_WASECA_FRM_SOIL_READ_1557442919 /accession=XZS88328.y1 /library_id=Regulatory_Region_WASECA_FRM_SOIL_LIB_20010901 /sample_id=Regulatory_Region_WASECA_FRM_SOIL_SMPL_20010901 /sample_name=FARM_SOIL /number_of_sites=1 /site_id_1=Regulatory_Region_WASECA_FRM_SOIL_SITE_20010901 /length=925;"16 3 TGG;21 3 CCG;27 3 CTG;32 3 GCC;34 3 TGG;36 3 CAG;7 3 GGC;9 3 CGG;"
>Regulatory_Region_WASECA_FRM_SOIL_READ_1557363287 /accession=XZS32150.g1 /library_id=Regulatory_Region_WASECA_FRM_SOIL_LIB_20010901 /sample_id=Regulatory_Region_WASECA_FRM_SOIL_SMPL_20010901 /sample_name=FARM_SOIL /number_of_sites=1 /site_id_1=Regulatory_Region_WASECA_FRM_SOIL_SITE_20010901 /length=1298;"12 3 AGG;14 3 GCC;16 3 CTT;20 3 CCG;27 3 CAG;28 3 GCC;29 3 AAG;31 3 CCT;31 3 GCC;32 3 GCC;32…
>Regulatory_Region_WASECA_FRM_SOIL_READ_1557421499 /accession=XZS74034.b /library_id=Regulatory_Region_WASECA_FRM_SOIL_LIB_20010901 /sample_id=Regulatory_Region_WASECA_FRM_SOIL_SMPL_20010901 /sample_name=FARM_SOIL /number_of_sites=1 /site_id_1=Regulatory_Region_WASECA_FRM_SOIL_SITE_20010901 /length=1400;"28 3 GGC;34 3 GCC;7 3 GGC;"
>Regulatory_Region_WASECA_FRM_SOIL_READ_1557404035 /accession=XZS62922.x1 /library_id=Regulatory_Region_WASECA_FRM_SOIL_LIB_20010901 /sample_id=Regulatory_Region_WASECA_FRM_SOIL_SMPL_20010901 /sample_name=FARM_SOIL /number_of_sites=1 /site_id_1=Regulatory_Region_WASECA_FRM_SOIL_SITE_20010901 /length=986;"13 3 CGG;14 3 CTG;24 3 CCG;31 3 TCG;33 3 GGC;8 3 CGG;"
>Regulatory_Region_WASECA_FRM_SOIL_READ_1557437098 /accession=XZS81895.b1 /library_id=Regulatory_Region_WASECA_FRM_SOIL_LIB_20010901 /sample_id=Regulatory_Region_WASECA_FRM_SOIL_SMPL_20010901 /sample_name=FARM_SOIL /number_of_sites=1 /site_id_1=Regulatory_Region_WASECA_FRM_SOIL_SITE_20010901 /length=1109;"14 3 CAG;16 3 CTT;18 3 GTC;18 3 TCT;28 3 CAA;30 3 ATT;31 3 GCC;"
>Regulatory_Region_WASECA_FRM_SOIL_READ_1557376859 /accession=XZS43373.b1 /library_id=Regulatory_Region_WASECA_FRM_SOIL_LIB_20010901 /sample_id=Regulatory_Region_WASECA_FRM_SOIL_SMPL_20010901 /sample_name=FARM_SOIL /number_of_sites=1 /site_id_1=Regulatory_Region_WASECA_FRM_SOIL_SITE_20010901 /length=1107;"12 3 CAG;13 3 TCG;17 3 ATC;20 3 CGG;21 3 ACC;22 3 CCG;28 3 TCA;30 3 TTG;31 3 CAG;36 3 CCG;"
>Regulatory_Region_WASECA_FRM_SOIL_READ_1557380096 /accession=XZS42742.b1 /library_id=Regulatory_Region_WASECA_FRM_SOIL_LIB_20010901 /sample_id=Regulatory_Region_WASECA_FRM_SOIL_SMPL_20010901 /sample_name=FARM_SOIL /number_of_sites=1 /site_id_1=Regulatory_Region_WASECA_FRM_SOIL_SITE_20010901 /length=1187;"18 3 GAT;19 3 AGA;19 3 CAC;23 3 CCT;24 3 CCG;25 3 GCC;27 3 ATT;33 3 TCT;34 3 CTG;36 3 GAG;7 …
>Regulatory_Region_WASECA_FRM_SOIL_READ_1557462131 /accession=XZS113701.b2 /library_id=Regulatory_Region_WASECA_FRM_SOIL_LIB_20010901 /sample_id=Regulatory_Region_WASECA_FRM_SOIL_SMPL_20010901 /sample_name=FARM_SOIL /number_of_sites=1 /site_id_1=Regulatory_Region_WASECA_FRM_SOIL_SITE_20010901 /length=1188;"11 3 AAG;12 3 TGT;15 3 CTC;21 3 TGA;28 3 AAG;29 3 ATG;31 3 CTG;31 3 GTT;33 3 TGG;35 4 CAAA;…
>Regulatory_Region_WASECA_FRM_SOIL_READ_1557455116 /accession=XZS102569.g1 /library_id=Regulatory_Region_WASECA_FRM_SOIL_LIB_20010901 /sample_id=Regulatory_Region_WASECA_FRM_SOIL_SMPL_20010901 /sample_name=FARM_SOIL /number_of_sites=1 /site_id_1=Regulatory_Region_WASECA_FRM_SOIL_SITE_20010901 /length=1266;"14 3 GCC;15 3 AGG;15 3 CTG;26 3 GCC;28 3 GCC;29 3 ATG;30 3 CCA;35 3 ACG;7 3 CCA;7 3 CCC;7 3…
>Regulatory_Region_WASECA_FRM_SOIL_READ_1557461394 /accession=XZS113077.b1 /library_id=Regulatory_Region_WASECA_FRM_SOIL_LIB_20010901 /sample_id=Regulatory_Region_WASECA_FRM_SOIL_SMPL_20010901 /sample_name=FARM_SOIL /number_of_sites=1 /site_id_1=Regulatory_Region_WASECA_FRM_SOIL_SITE_20010901 /length=1150;"14 3 ATA;14 3 CTC;22 3 AAT;28 3 TAA;29 3 ATG;29 3 ATT;34 3 TTA;36 3 ATT;"
>Regulatory_Region_WASECA_FRM_SOIL_READ_1557416718 /accession=XZS71636.g1 /library_id=Regulatory_Region_WASECA_FRM_SOIL_LIB_20010901 /sample_id=Regulatory_Region_WASECA_FRM_SOIL_SMPL_20010901 /sample_name=FARM_SOIL /number_of_sites=1 /site_id_1=Regulatory_Region_WASECA_FRM_SOIL_SITE_20010901 /length=1327;"19 5 TTTAA;24 3 ATT;24 3 TGG;28 3 TCT;32 3 TAA;8 3 AAC;"
>Regulatory_Region_WASECA_FRM_SOIL_READ_1557462630 /accession=XZS113347.g2 /library_id=Regulatory_Region_WASECA_FRM_SOIL_LIB_20010901 /sample_id=Regulatory_Region_WASECA_FRM_SOIL_SMPL_20010901 /sample_name=FARM_SOIL /number_of_sites=1 /site_id_1=Regulatory_Region_WASECA_FRM_SOIL_SITE_20010901 /length=1368;"11 3 CCT;11 3 CGG;13 3 GGC;15 3 CGG;21 3 ATT;22 3 AGG;31 3 GTT;7 3 AGG;7 3 CCC;"
>Regulatory_Region_WASECA_FRM_SOIL_READ_1557371416 /accession=XZS29855.x1 /library_id=Regulatory_Region_WASECA_FRM_SOIL_LIB_20010901 /sample_id=Regulatory_Region_WASECA_FRM_SOIL_SMPL_20010901 /sample_name=FARM_SOIL /number_of_sites=1 /site_id_1=Regulatory_Region_WASECA_FRM_SOIL_SITE_20010901 /length=1119;"13 3 TTG;14 3 CGG;20 3 CGG;26 3 TTG;28 3 AAT;28 3 GCC;34 3 GTT;"
>Regulatory_Region_WASECA_FRM_SOIL_READ_1557400878 /accession=XZS55844.g1 /library_id=Regulatory_Region_WASECA_FRM_SOIL_LIB_20010901 /sample_id=Regulatory_Region_WASECA_FRM_SOIL_SMPL_20010901 /sample_name=FARM_SOIL /number_of_sites=1 /site_id_1=Regulatory_Region_WASECA_FRM_SOIL_SITE_20010901 /length=1126;"12 3 CAT;16 3 TAA;21 3 TAA;25 3 ATT;27 3 CCT;29 3 GCA;31 3 GTT;33 3 ATT;34 3 AAG;"
>Regulatory_Region_WASECA_FRM_SOIL_READ_1557438034 /accession=XZS78859.g1 /library_id=Regulatory_Region_WASECA_FRM_SOIL_LIB_20010901 /sample_id=Regulatory_Region_WASECA_FRM_SOIL_SMPL_20010901 /sample_name=FARM_SOIL /number_of_sites=1 /site_id_1=Regulatory_Region_WASECA_FRM_SOIL_SITE_20010901 /length=1348;"12 3 TTG;18 3 CTG;22 3 AGG;30 3 GCC;31 3 AAC;33 3 TGG;35 3 CCT;35 3 TTG;6 3 AAG;"
>Regulatory_Region_WASECA_FRM_SOIL_READ_1557411953 /accession=XZS60264.g1 /library_id=Regulatory_Region_WASECA_FRM_SOIL_LIB_20010901 /sample_id=Regulatory_Region_WASECA_FRM_SOIL_SMPL_20010901 /sample_name=FARM_SOIL /number_of_sites=1 /site_id_1=Regulatory_Region_WASECA_FRM_SOIL_SITE_20010901 /length=1312;"11 3 CAA;13 3 CCA;16 3 TCT;23 3 CCG;25 3 AAT;30 3 CCA;30 3 CCT;31 3 AAG;32 3 AGG;"
>Regulatory_Region_WASECA_FRM_SOIL_READ_1557407595 /accession=XZS65385.y1 /library_id=Regulatory_Region_WASECA_FRM_SOIL_LIB_20010901 /sample_id=Regulatory_Region_WASECA_FRM_SOIL_SMPL_20010901 /sample_name=FARM_SOIL /number_of_sites=1 /site_id_1=Regulatory_Region_WASECA_FRM_SOIL_SITE_20010901 /length=900;"11 3 AGA;14 3 TTA;17 3 CTG;19 3 AAG;19 3 TCA;25 3 AAT;28 3 AAT;28 3 CAG;32 3 ATT;35 3 TGA;36 …
>Regulatory_Region_WASECA_FRM_SOIL_READ_1557370838 /accession=XZS38368.b1 /library_id=Regulatory_Region_WASECA_FRM_SOIL_LIB_20010901 /sample_id=Regulatory_Region_WASECA_FRM_SOIL_SMPL_20010901 /sample_name=FARM_SOIL /number_of_sites=1 /site_id_1=Regulatory_Region_WASECA_FRM_SOIL_SITE_20010901 /length=1348;"11 3 AGG;12 3 TTA;15 3 ATC;18 3 CCA;18 5 CCCAT;22 3 CAA;23 3 GTT;25 3 AGA;28 3 CAA;31 3 ATT;…
>Regulatory_Region_WASECA_FRM_SOIL_READ_1557464676 /accession=XZS116501.g2 /library_id=Regulatory_Region_WASECA_FRM_SOIL_LIB_20010901 /sample_id=Regulatory_Region_WASECA_FRM_SOIL_SMPL_20010901 /sample_name=FARM_SOIL /number_of_sites=1 /site_id_1=Regulatory_Region_WASECA_FRM_SOIL_SITE_20010901 /length=1404;"11 3 CCG;15 3 CGG;17 3 CTG;18 3 GTC;27 3 TTG;28 4 GCGG;32 3 CGA;33 3 GGC;34 3 GCC;35 3 TTG;…
>Regulatory_Region_WASECA_FRM_SOIL_READ_1557446390 /accession=XZS92282.g1 /library_id=Regulatory_Region_WASECA_FRM_SOIL_LIB_20010901 /sample_id=Regulatory_Region_WASECA_FRM_SOIL_SMPL_20010901 /sample_name=FARM_SOIL /number_of_sites=1 /site_id_1=Regulatory_Region_WASECA_FRM_SOIL_SITE_20010901 /length=1328;"12 3 CGG;13 3 TTG;20 3 CCA;24 3 CCG;28 3 TCG;30 3 CAG;32 3 GGC;32 3 TGG;34 3 GAG;"
>Regulatory_Region_WASECA_FRM_SOIL_READ_1557447132 /accession=XZS95020.b1 /library_id=Regulatory_Region_WASECA_FRM_SOIL_LIB_20010901 /sample_id=Regulatory_Region_WASECA_FRM_SOIL_SMPL_20010901 /sample_name=FARM_SOIL /number_of_sites=1 /site_id_1=Regulatory_Region_WASECA_FRM_SOIL_SITE_20010901 /length=1359;"20 3 TGG;23 4 CGGG;24 3 CCG;32 3 AGG;34 3 GCC;36 3 GCC;"
>Regulatory_Region_WASECA_FRM_SOIL_READ_1557433553 /accession=XZS80723.y1 /library_id=Regulatory_Region_WASECA_FRM_SOIL_LIB_20010901 /sample_id=Regulatory_Region_WASECA_FRM_SOIL_SMPL_20010901 /sample_name=FARM_SOIL /number_of_sites=1 /site_id_1=Regulatory_Region_WASECA_FRM_SOIL_SITE_20010901 /length=1111;"10 3 CCG;14 3 ATA;24 3 GCC;29 3 CAG;30 3 CAG;35 3 TGG;36 3 ATC;36 3 CCT;7 3 CCG;"
>Regulatory_Region_WASECA_FRM_SOIL_READ_1557453587 /accession=XZS98218.b1 /library_id=Regulatory_Region_WASECA_FRM_SOIL_LIB_20010901 /sample_id=Regulatory_Region_WASECA_FRM_SOIL_SMPL_20010901 /sample_name=FARM_SOIL /number_of_sites=1 /site_id_1=Regulatory_Region_WASECA_FRM_SOIL_SITE_20010901 /length=1387;"10 3 TCA;10 5 TTGAC;13 3 AGG;16 5 CCATT;20 3 CGG;21 3 CCA;21 3 TGG;23 3 AGG;24 3 TGG;28 3 CA…
>Regulatory_Region_WASECA_FRM_SOIL_READ_1557393391 /accession=XZS49788.b1 /library_id=Regulatory_Region_WASECA_FRM_SOIL_LIB_20010901 /sample_id=Regulatory_Region_WASECA_FRM_SOIL_SMPL_20010901 /sample_name=FARM_SOIL /number_of_sites=1 /site_id_1=Regulatory_Region_WASECA_FRM_SOIL_SITE_20010901 /length=1259;"21 3 GTT;23 3 CTG;24 3 ATT;27 3 ATT;27 3 CAA;36 3 TTG;"
>Regulatory_Region_WASECA_FRM_SOIL_READ_1557427804 /accession=XZS74726.g1 /library_id=Regulatory_Region_WASECA_FRM_SOIL_LIB_20010901 /sample_id=Regulatory_Region_WASECA_FRM_SOIL_SMPL_20010901 /sample_name=FARM_SOIL /number_of_sites=1 /site_id_1=Regulatory_Region_WASECA_FRM_SOIL_SITE_20010901 /length=1144;"11 3 CCG;21 3 TTA;25 5 AGATC;26 3 AAT;31 3 CAG;31 3 TAA;32 3 CCA;"
>Regulatory_Region_WASECA_FRM_SOIL_READ_1557395508 /accession=XZS49134.x1 /library_id=Regulatory_Region_WASECA_FRM_SOIL_LIB_20010901 /sample_id=Regulatory_Region_WASECA_FRM_SOIL_SMPL_20010901 /sample_name=FARM_SOIL /number_of_sites=1 /site_id_1=Regulatory_Region_WASECA_FRM_SOIL_SITE_20010901 /length=1125;"12 3 TTA;14 3 ATT;15 3 CGG;16 3 TCT;21 3 TTA;22 3 TAA;23 3 TTA;24 3 CAG;25 3 ATT;30 3 AAG;30…
>Regulatory_Region_WASECA_FRM_SOIL_READ_1557392910 /accession=XZS49343.g1 /library_id=Regulatory_Region_WASECA_FRM_SOIL_LIB_20010901 /sample_id=Regulatory_Region_WASECA_FRM_SOIL_SMPL_20010901 /sample_name=FARM_SOIL /number_of_sites=1 /site_id_1=Regulatory_Region_WASECA_FRM_SOIL_SITE_20010901 /length=1133;"11 3 ATG;14 3 ACG;20 3 CGG;22 3 CCG;23 3 CCG;24 3 GCC;25 3 CCG;29 3 AAG;30 3 GCC;30 3 GTC;6 …
>Regulatory_Region_WASECA_FRM_SOIL_READ_1557377859 /accession=XZS40140.g1 /library_id=Regulatory_Region_WASECA_FRM_SOIL_LIB_20010901 /sample_id=Regulatory_Region_WASECA_FRM_SOIL_SMPL_20010901 /sample_name=FARM_SOIL /number_of_sites=1 /site_id_1=Regulatory_Region_WASECA_FRM_SOIL_SITE_20010901 /length=1129;"15 3 CAG;21 3 CTC;21 3 TGG;23 3 GCC;26 3 TGG;29 3 TGG;36 3 CCA;7 3 TCG;"
>Regulatory_Region_WASECA_FRM_SOIL_READ_1557395777 /accession=XZS49136.y1 /library_id=Regulatory_Region_WASECA_FRM_SOIL_LIB_20010901 /sample_id=Regulatory_Region_WASECA_FRM_SOIL_SMPL_20010901 /sample_name=FARM_SOIL /number_of_sites=1 /site_id_1=Regulatory_Region_WASECA_FRM_SOIL_SITE_20010901 /length=1390;"15 3 ATG;15 3 TGA;22 3 TCA;24 3 CCG;28 3 TCA;30 3 ATT;"
>Regulatory_Region_WASECA_FRM_SOIL_READ_1557336578 /accession=XZS24673.y1 /library_id=Regulatory_Region_WASECA_FRM_SOIL_LIB_20010901 /sample_id=Regulatory_Region_WASECA_FRM_SOIL_SMPL_20010901 /sample_name=FARM_SOIL /number_of_sites=1 /site_id_1=Regulatory_Region_WASECA_FRM_SOIL_SITE_20010901 /length=975;"19 3 TCT;31 3 ATT;36 3 CCG;36 3 CTG;7 3 CCG;"
>Regulatory_Region_WASECA_FRM_SOIL_READ_1557438375 /accession=XZS81659.b1 /library_id=Regulatory_Region_WASECA_FRM_SOIL_LIB_20010901 /sample_id=Regulatory_Region_WASECA_FRM_SOIL_SMPL_20010901 /sample_name=FARM_SOIL /number_of_sites=1 /site_id_1=Regulatory_Region_WASECA_FRM_SOIL_SITE_20010901 /length=1384;"12 3 AAG;14 3 TCT;14 5 GTGAG;16 5 TGAGT;17 3 CAA;20 3 CGG;21 3 ACC;24 3 CAG;25 3 CCG;28 3 CA…
>Regulatory_Region_WASECA_FRM_SOIL_READ_1557324292 /accession=XZS17769.b2 /library_id=Regulatory_Region_WASECA_FRM_SOIL_LIB_20010901 /sample_id=Regulatory_Region_WASECA_FRM_SOIL_SMPL_20010901 /sample_name=FARM_SOIL /number_of_sites=1 /site_id_1=Regulatory_Region_WASECA_FRM_SOIL_SITE_20010901 /length=1022;"12 3 TCT;19 3 CAT;21 3 GAG;22 3 CAG;29 3 ATG;"
>Regulatory_Region_WASECA_FRM_SOIL_READ_1557368935 /accession=XZS37349.b1 /library_id=Regulatory_Region_WASECA_FRM_SOIL_LIB_20010901 /sample_id=Regulatory_Region_WASECA_FRM_SOIL_SMPL_20010901 /sample_name=FARM_SOIL /number_of_sites=1 /site_id_1=Regulatory_Region_WASECA_FRM_SOIL_SITE_20010901 /length=1261;"11 3 CCT;12 3 TGG;14 3 TCT;18 3 AGG;21 3 AGG;21 3 CCA;22 3 CAA;23 3 ATT;26 3 TAA;27 3 TTA;36…
>Regulatory_Region_WASECA_FRM_SOIL_READ_1557454216 /accession=XZS96298.b1 /library_id=Regulatory_Region_WASECA_FRM_SOIL_LIB_20010901 /sample_id=Regulatory_Region_WASECA_FRM_SOIL_SMPL_20010901 /sample_name=FARM_SOIL /number_of_sites=1 /site_id_1=Regulatory_Region_WASECA_FRM_SOIL_SITE_20010901 /length=1417;"10 3 GGT;10 3 TCT;12 3 TGG;17 3 TGG;20 3 TTG;22 3 TGG;22 5 AACCA;24 3 AGG;26 3 TGG;27 3 CAA;…
>Regulatory_Region_WASECA_FRM_SOIL_READ_1557338247 /accession=XZS26015.x1 /library_id=Regulatory_Region_WASECA_FRM_SOIL_LIB_20010901 /sample_id=Regulatory_Region_WASECA_FRM_SOIL_SMPL_20010901 /sample_name=FARM_SOIL /number_of_sites=1 /site_id_1=Regulatory_Region_WASECA_FRM_SOIL_SITE_20010901 /length=1111;"11 3 CAA;16 3 TAA;18 3 TTG;20 3 CCA;21 3 ACC;24 3 ATT;26 3 TTA;27 3 CAA;31 3 AGG;31 3 CCT;32…
>Regulatory_Region_WASECA_FRM_SOIL_READ_1557388029 /accession=XZS41947.b1 /library_id=Regulatory_Region_WASECA_FRM_SOIL_LIB_20010901 /sample_id=Regulatory_Region_WASECA_FRM_SOIL_SMPL_20010901 /sample_name=FARM_SOIL /number_of_sites=1 /site_id_1=Regulatory_Region_WASECA_FRM_SOIL_SITE_20010901 /length=1156;"12 3 TTG;14 3 TAA;22 3 AAT;24 3 AGG;26 3 AAT;31 3 TTA;32 3 ATT;34 3 TGG;36 3 TAA;7 3 CAA;"
>Regulatory_Region_WASECA_FRM_SOIL_READ_1557396345 /accession=XZS50675.y1 /library_id=Regulatory_Region_WASECA_FRM_SOIL_LIB_20010901 /sample_id=Regulatory_Region_WASECA_FRM_SOIL_SMPL_20010901 /sample_name=FARM_SOIL /number_of_sites=1 /site_id_1=Regulatory_Region_WASECA_FRM_SOIL_SITE_20010901 /length=1125;"12 3 CGG;15 3 CAG;19 3 CGG;20 3 TGG;23 3 CCG;32 3 CGA;33 3 CCT;33 3 GGC;35 3 ACG;36 4 CGTT;8…
>Regulatory_Region_WASECA_FRM_SOIL_READ_1557426196 /accession=XZS69933.b1 /library_id=Regulatory_Region_WASECA_FRM_SOIL_LIB_20010901 /sample_id=Regulatory_Region_WASECA_FRM_SOIL_SMPL_20010901 /sample_name=FARM_SOIL /number_of_sites=1 /site_id_1=Regulatory_Region_WASECA_FRM_SOIL_SITE_20010901 /length=1374;"12 3 CAG;15 3 ATA;17 3 TAA;28 3 TAA;31 3 AAT;8 4 TTCC;9 3 CCG;"
>Regulatory_Region_WASECA_FRM_SOIL_READ_1557340321 /accession=XZS27755.b1 /library_id=Regulatory_Region_WASECA_FRM_SOIL_LIB_20010901 /sample_id=Regulatory_Region_WASECA_FRM_SOIL_SMPL_20010901 /sample_name=FARM_SOIL /number_of_sites=1 /site_id_1=Regulatory_Region_WASECA_FRM_SOIL_SITE_20010901 /length=1293;"11 3 AGA;13 3 CAG;17 3 ATC;19 3 TCT;24 3 GCC;28 3 GGC;29 3 GCC;30 3 CAT;32 3 GCC;34 3 CCA;6 …
>Regulatory_Region_WASECA_FRM_SOIL_READ_1557463480 /accession=XZS115699.b1 /library_id=Regulatory_Region_WASECA_FRM_SOIL_LIB_20010901 /sample_id=Regulatory_Region_WASECA_FRM_SOIL_SMPL_20010901 /sample_name=FARM_SOIL /number_of_sites=1 /site_id_1=Regulatory_Region_WASECA_FRM_SOIL_SITE_20010901 /length=1339;"13 3 CAG;18 3 CCG;23 3 CTG;28 3 GCC;28 3 GGC;7 3 CAG;7 3 GCC;"
>Regulatory_Region_WASECA_FRM_SOIL_READ_1557428513 /accession=XZS71412.b1 /library_id=Regulatory_Region_WASECA_FRM_SOIL_LIB_20010901 /sample_id=Regulatory_Region_WASECA_FRM_SOIL_SMPL_20010901 /sample_name=FARM_SOIL /number_of_sites=1 /site_id_1=Regulatory_Region_WASECA_FRM_SOIL_SITE_20010901 /length=1257;"10 3 CAA;11 3 AGG;13 3 TGG;18 3 ATT;19 3 ATT;28 3 CAA;29 3 CCT;30 3 TCT;35 3 TTG;37 5 TTAAA;…
>Regulatory_Region_WASECA_FRM_SOIL_READ_1557375838 /accession=XZS39598.g1 /library_id=Regulatory_Region_WASECA_FRM_SOIL_LIB_20010901 /sample_id=Regulatory_Region_WASECA_FRM_SOIL_SMPL_20010901 /sample_name=FARM_SOIL /number_of_sites=1 /site_id_1=Regulatory_Region_WASECA_FRM_SOIL_SITE_20010901 /length=1188;"13 3 TGA;15 3 CTC;16 3 ATA;18 3 GTC;19 3 ATG;31 3 AAG;33 3 ATT;35 3 CAG;9 3 CTT;9 3 TCT;"
>Regulatory_Region_WASECA_FRM_SOIL_READ_1557444154 /accession=XZS89462.y1 /library_id=Regulatory_Region_WASECA_FRM_SOIL_LIB_20010901 /sample_id=Regulatory_Region_WASECA_FRM_SOIL_SMPL_20010901 /sample_name=FARM_SOIL /number_of_sites=1 /site_id_1=Regulatory_Region_WASECA_FRM_SOIL_SITE_20010901 /length=1095;"11 3 CCG;14 3 CGG;28 3 TCG;29 3 GGC;30 3 TGA;33 3 GCC;35 3 TTG;36 3 CCG;"
>Regulatory_Region_WASECA_FRM_SOIL_READ_1557451738 /accession=XZS95934.b1 /library_id=Regulatory_Region_WASECA_FRM_SOIL_LIB_20010901 /sample_id=Regulatory_Region_WASECA_FRM_SOIL_SMPL_20010901 /sample_name=FARM_SOIL /number_of_sites=1 /site_id_1=Regulatory_Region_WASECA_FRM_SOIL_SITE_20010901 /length=1385;"16 3 TGA;17 5 TCGGG;24 3 GCC;32 3 GGG;"
>Regulatory_Region_WASECA_FRM_SOIL_READ_1557395645 /accession=XZS48958.y1 /library_id=Regulatory_Region_WASECA_FRM_SOIL_LIB_20010901 /sample_id=Regulatory_Region_WASECA_FRM_SOIL_SMPL_20010901 /sample_name=FARM_SOIL /number_of_sites=1 /site_id_1=Regulatory_Region_WASECA_FRM_SOIL_SITE_20010901 /length=1236;"13 3 TCG;16 3 AAG;16 3 TGA;18 3 CCA;19 3 TCT;21 3 CAT;23 3 AGA;25 3 ATC;28 3 CAA;"
>Regulatory_Region_WASECA_FRM_SOIL_READ_1557416037 /accession=XZS70618.g1 /library_id=Regulatory_Region_WASECA_FRM_SOIL_LIB_20010901 /sample_id=Regulatory_Region_WASECA_FRM_SOIL_SMPL_20010901 /sample_name=FARM_SOIL /number_of_sites=1 /site_id_1=Regulatory_Region_WASECA_FRM_SOIL_SITE_20010901 /length=1372;"14 3 CGG;19 3 CGG;20 3 TTG;25 3 GGC;26 3 TTG;32 3 GGC;34 3 ATC;34 3 GAG;36 3 GCC;7 3 GAG;9 3…
>Regulatory_Region_WASECA_FRM_SOIL_READ_1557421352 /accession=XZS73911.b2 /library_id=Regulatory_Region_WASECA_FRM_SOIL_LIB_20010901 /sample_id=Regulatory_Region_WASECA_FRM_SOIL_SMPL_20010901 /sample_name=FARM_SOIL /number_of_sites=1 /site_id_1=Regulatory_Region_WASECA_FRM_SOIL_SITE_20010901 /length=1320;"12 3 AGG;24 3 ATT;28 3 ATT;29 3 GGT;30 3 CCT;32 3 GGC;34 3 AAT;6 3 ACC;"
>Regulatory_Region_WASECA_FRM_SOIL_READ_1557396841 /accession=XZS51714.y1 /library_id=Regulatory_Region_WASECA_FRM_SOIL_LIB_20010901 /sample_id=Regulatory_Region_WASECA_FRM_SOIL_SMPL_20010901 /sample_name=FARM_SOIL /number_of_sites=1 /site_id_1=Regulatory_Region_WASECA_FRM_SOIL_SITE_20010901 /length=1134;"14 3 ATA;18 3 TAT;23 3 ATG;28 3 TCT;30 3 GTT;32 3 GGG;36 3 GAG;8 3 CGG;"
>Regulatory_Region_WASECA_FRM_SOIL_READ_1557369616 /accession=XZS37866.b1 /library_id=Regulatory_Region_WASECA_FRM_SOIL_LIB_20010901 /sample_id=Regulatory_Region_WASECA_FRM_SOIL_SMPL_20010901 /sample_name=FARM_SOIL /number_of_sites=1 /site_id_1=Regulatory_Region_WASECA_FRM_SOIL_SITE_20010901 /length=1341;"10 3 GGT;11 3 AAG;22 4 TACC;24 3 ATT;24 3 CAG;29 3 TCT;31 3 CAG;34 3 ATG;6 3 GCC;"
>Regulatory_Region_WASECA_FRM_SOIL_READ_1557327713 /accession=XZS22745.g2 /library_id=Regulatory_Region_WASECA_FRM_SOIL_LIB_20010901 /sample_id=Regulatory_Region_WASECA_FRM_SOIL_SMPL_20010901 /sample_name=FARM_SOIL /number_of_sites=1 /site_id_1=Regulatory_Region_WASECA_FRM_SOIL_SITE_20010901 /length=950;"15 3 CCA;17 3 TGG;31 3 CAG;9 3 CAT;"
>Regulatory_Region_WASECA_FRM_SOIL_READ_1557313755 /accession=XZS11781.g1 /library_id=Regulatory_Region_WASECA_FRM_SOIL_LIB_20010901 /sample_id=Regulatory_Region_WASECA_FRM_SOIL_SMPL_20010901 /sample_name=FARM_SOIL /number_of_sites=1 /site_id_1=Regulatory_Region_WASECA_FRM_SOIL_SITE_20010901 /length=830;"10 3 GAT;11 3 AGG;11 3 CAT;14 3 ATT;15 3 TGG;16 3 TCT;18 3 CCG;20 3 CGG;22 3 TGG;25 3 ATT;25 …
>Regulatory_Region_WASECA_FRM_SOIL_READ_1557369992 /accession=XZS38117.g1 /library_id=Regulatory_Region_WASECA_FRM_SOIL_LIB_20010901 /sample_id=Regulatory_Region_WASECA_FRM_SOIL_SMPL_20010901 /sample_name=FARM_SOIL /number_of_sites=1 /site_id_1=Regulatory_Region_WASECA_FRM_SOIL_SITE_20010901 /length=1330;"12 3 CAT;17 3 CAA;18 3 ATT;21 3 AGA;22 3 AAT;24 3 ATG;28 3 ATT;30 3 ATT;31 3 GTT;6 3 GTA;8 4…
>Regulatory_Region_WASECA_FRM_SOIL_READ_1557392958 /accession=XZS49399.b1 /library_id=Regulatory_Region_WASECA_FRM_SOIL_LIB_20010901 /sample_id=Regulatory_Region_WASECA_FRM_SOIL_SMPL_20010901 /sample_name=FARM_SOIL /number_of_sites=1 /site_id_1=Regulatory_Region_WASECA_FRM_SOIL_SITE_20010901 /length=1342;"13 3 TCT;15 3 CTC;18 3 TCT;22 3 TCT;24 3 TCT;30 3 ATT;31 3 TGG;31 3 TTA;34 3 GAG;34 3 TAA;8 …
>Regulatory_Region_WASECA_FRM_SOIL_READ_1557428058 /accession=XZS71382.g1 /library_id=Regulatory_Region_WASECA_FRM_SOIL_LIB_20010901 /sample_id=Regulatory_Region_WASECA_FRM_SOIL_SMPL_20010901 /sample_name=FARM_SOIL /number_of_sites=1 /site_id_1=Regulatory_Region_WASECA_FRM_SOIL_SITE_20010901 /length=1377;"21 3 TTG;26 3 TTG;26 5 AAAAG;29 3 GCA;32 3 AGG;32 3 CCA;34 3 CCA;35 3 CCT;35 3 TGG;7 3 GGC;8…
>Regulatory_Region_WASECA_FRM_SOIL_READ_1557406827 /accession=XZS64960.y1 /library_id=Regulatory_Region_WASECA_FRM_SOIL_LIB_20010901 /sample_id=Regulatory_Region_WASECA_FRM_SOIL_SMPL_20010901 /sample_name=FARM_SOIL /number_of_sites=1 /site_id_1=Regulatory_Region_WASECA_FRM_SOIL_SITE_20010901 /length=1209;"13 3 CGG;14 3 AGG;14 3 CTG;21 3 GAG;21 3 TGA;22 3 CCT;23 3 CCG;25 3 CCG;25 3 GGC;26 3 GTT;28…
>Regulatory_Region_WASECA_FRM_SOIL_READ_1557369647 /accession=XZS37900.b1 /library_id=Regulatory_Region_WASECA_FRM_SOIL_LIB_20010901 /sample_id=Regulatory_Region_WASECA_FRM_SOIL_SMPL_20010901 /sample_name=FARM_SOIL /number_of_sites=1 /site_id_1=Regulatory_Region_WASECA_FRM_SOIL_SITE_20010901 /length=1331;"10 3 CCG;14 3 CCA;19 3 ATG;23 3 TCA;27 3 ATT;9 3 CCT;"
>Regulatory_Region_WASECA_FRM_SOIL_READ_1557449132 /accession=XZS95193.b1 /library_id=Regulatory_Region_WASECA_FRM_SOIL_LIB_20010901 /sample_id=Regulatory_Region_WASECA_FRM_SOIL_SMPL_20010901 /sample_name=FARM_SOIL /number_of_sites=1 /site_id_1=Regulatory_Region_WASECA_FRM_SOIL_SITE_20010901 /length=1413;"13 3 AAG;14 3 CTT;16 3 CTT;19 3 AGA;22 3 TCA;24 3 AAG;24 3 CAT;27 3 AGG;28 3 GCC;31 3 AAG;33…
>Regulatory_Region_WASECA_FRM_SOIL_READ_1557435167 /accession=XZS85116.y1 /library_id=Regulatory_Region_WASECA_FRM_SOIL_LIB_20010901 /sample_id=Regulatory_Region_WASECA_FRM_SOIL_SMPL_20010901 /sample_name=FARM_SOIL /number_of_sites=1 /site_id_1=Regulatory_Region_WASECA_FRM_SOIL_SITE_20010901 /length=1021;"10 3 TAA;18 3 GTC;20 3 TAA;21 3 CCG;21 3 TCA;25 3 ATT;25 3 GTT;26 3 TCT;28 3 AAG;29 3 GCC;31…
>Regulatory_Region_WASECA_FRM_SOIL_READ_1557364030 /accession=XZS36866.g1 /library_id=Regulatory_Region_WASECA_FRM_SOIL_LIB_20010901 /sample_id=Regulatory_Region_WASECA_FRM_SOIL_SMPL_20010901 /sample_name=FARM_SOIL /number_of_sites=1 /site_id_1=Regulatory_Region_WASECA_FRM_SOIL_SITE_20010901 /length=1334;"11 3 TGG;14 3 CCA;20 3 TAA;21 3 TGG;22 3 AGG;26 3 TTA;28 3 ATT;31 3 ATT;32 3 TAA;34 3 AAT;"
>Regulatory_Region_WASECA_FRM_SOIL_READ_1557368440 /accession=XZS36876.b1 /library_id=Regulatory_Region_WASECA_FRM_SOIL_LIB_20010901 /sample_id=Regulatory_Region_WASECA_FRM_SOIL_SMPL_20010901 /sample_name=FARM_SOIL /number_of_sites=1 /site_id_1=Regulatory_Region_WASECA_FRM_SOIL_SITE_20010901 /length=1376;"12 3 AAG;13 3 AAG;14 3 CTT;14 3 TTA;24 3 TCT;31 3 AGG;32 3 GCC;36 3 CCG;7 3 GGC;8 3 CCT;"
>Regulatory_Region_WASECA_FRM_SOIL_READ_1557449069 /accession=XZS95102.g1 /library_id=Regulatory_Region_WASECA_FRM_SOIL_LIB_20010901 /sample_id=Regulatory_Region_WASECA_FRM_SOIL_SMPL_20010901 /sample_name=FARM_SOIL /number_of_sites=1 /site_id_1=Regulatory_Region_WASECA_FRM_SOIL_SITE_20010901 /length=1369;"14 3 CTT;15 3 AGG;16 3 TAA;18 3 TCT;19 3 CAA;30 3 CTC;35 3 TTG;36 3 TCT;40 5 TTCTT;7 3 ATT;"
>Regulatory_Region_WASECA_FRM_SOIL_READ_1557448998 /accession=XZS94994.g1 /library_id=Regulatory_Region_WASECA_FRM_SOIL_LIB_20010901 /sample_id=Regulatory_Region_WASECA_FRM_SOIL_SMPL_20010901 /sample_name=FARM_SOIL /number_of_sites=1 /site_id_1=Regulatory_Region_WASECA_FRM_SOIL_SITE_20010901 /length=1365;"11 3 AGA;14 3 GCC;15 3 ATC;19 3 CCG;23 3 TCT;24 3 CAG;24 3 CCG;27 3 CAG;30 3 ATT;36 4 CGTT;6…
>Regulatory_Region_WASECA_FRM_SOIL_READ_1557407848 /accession=XZS65765.y1 /library_id=Regulatory_Region_WASECA_FRM_SOIL_LIB_20010901 /sample_id=Regulatory_Region_WASECA_FRM_SOIL_SMPL_20010901 /sample_name=FARM_SOIL /number_of_sites=1 /site_id_1=Regulatory_Region_WASECA_FRM_SOIL_SITE_20010901 /length=927;"11 3 AGA;19 3 AAG;23 3 ATG;29 3 GGC;30 3 AAG;30 3 GCC;36 3 CAG;6 3 CGA;6 3 TCT;7 3 GGC;7 3 TC…
>Regulatory_Region_WASECA_FRM_SOIL_READ_1557438107 /accession=XZS78967.b1 /library_id=Regulatory_Region_WASECA_FRM_SOIL_LIB_20010901 /sample_id=Regulatory_Region_WASECA_FRM_SOIL_SMPL_20010901 /sample_name=FARM_SOIL /number_of_sites=1 /site_id_1=Regulatory_Region_WASECA_FRM_SOIL_SITE_20010901 /length=1310;"10 3 GAT;11 3 CAA;12 3 CCT;12 3 TTG;17 3 CAA;21 3 TTG;27 3 CAG;29 3 GCA;29 3 TTA;"
>Regulatory_Region_WASECA_FRM_SOIL_READ_1557417511 /accession=XZS71590.b1 /library_id=Regulatory_Region_WASECA_FRM_SOIL_LIB_20010901 /sample_id=Regulatory_Region_WASECA_FRM_SOIL_SMPL_20010901 /sample_name=FARM_SOIL /number_of_sites=1 /site_id_1=Regulatory_Region_WASECA_FRM_SOIL_SITE_20010901 /length=1328;"21 3 CTT;22 3 CAA;25 3 GCC;34 3 CCA;7 3 ATT;"
>Regulatory_Region_WASECA_FRM_SOIL_READ_1557437724 /accession=XZS84067.g1 /library_id=Regulatory_Region_WASECA_FRM_SOIL_LIB_20010901 /sample_id=Regulatory_Region_WASECA_FRM_SOIL_SMPL_20010901 /sample_name=FARM_SOIL /number_of_sites=1 /site_id_1=Regulatory_Region_WASECA_FRM_SOIL_SITE_20010901 /length=1178;"19 3 CAA;19 3 CCG;25 3 GGC;26 3 GCC;29 3 AAT;29 3 GCA;34 3 AAT;35 3 TTG;"
>Regulatory_Region_WASECA_FRM_SOIL_READ_1557428698 /accession=XZS83424.g1 /library_id=Regulatory_Region_WASECA_FRM_SOIL_LIB_20010901 /sample_id=Regulatory_Region_WASECA_FRM_SOIL_SMPL_20010901 /sample_name=FARM_SOIL /number_of_sites=1 /site_id_1=Regulatory_Region_WASECA_FRM_SOIL_SITE_20010901 /length=1252;"27 3 CCT;28 3 AAG;30 3 ATT;33 3 GGC;35 3 ACG;35 3 TGG;36 3 CCG;6 3 CGA;8 3 CTT;9 3 CTT;9 3 G…
>Regulatory_Region_WASECA_FRM_SOIL_READ_1557417836 /accession=XZS73793.b /library_id=Regulatory_Region_WASECA_FRM_SOIL_LIB_20010901 /sample_id=Regulatory_Region_WASECA_FRM_SOIL_SMPL_20010901 /sample_name=FARM_SOIL /number_of_sites=1 /site_id_1=Regulatory_Region_WASECA_FRM_SOIL_SITE_20010901 /length=1338;"11 3 CGG;17 3 TGG;18 3 AGG;21 3 CTT;22 3 TCA;24 3 CCG;32 3 TGG;7 3 CCG;7 3 TCG;"
>Regulatory_Region_WASECA_FRM_SOIL_READ_1557378179 /accession=XZS42851.g1 /library_id=Regulatory_Region_WASECA_FRM_SOIL_LIB_20010901 /sample_id=Regulatory_Region_WASECA_FRM_SOIL_SMPL_20010901 /sample_name=FARM_SOIL /number_of_sites=1 /site_id_1=Regulatory_Region_WASECA_FRM_SOIL_SITE_20010901 /length=1315;"10 3 TAA;13 3 TCT;21 3 TAA;22 3 AAT;24 3 ATT;29 3 ATT;31 3 AAT;35 3 TGA;36 3 TCT;7 3 TAC;"
>Regulatory_Region_WASECA_FRM_SOIL_READ_1557411076 /accession=XZS59581.b1 /library_id=Regulatory_Region_WASECA_FRM_SOIL_LIB_20010901 /sample_id=Regulatory_Region_WASECA_FRM_SOIL_SMPL_20010901 /sample_name=FARM_SOIL /number_of_sites=1 /site_id_1=Regulatory_Region_WASECA_FRM_SOIL_SITE_20010901 /length=1373;"11 3 CAA;14 3 CGG;14 3 GCC;19 3 CAC;26 3 GCC;31 3 AGG;35 3 GTA;7 3 GCC;"
>Regulatory_Region_WASECA_FRM_SOIL_READ_1557421615 /accession=XZS74196.g1 /library_id=Regulatory_Region_WASECA_FRM_SOIL_LIB_20010901 /sample_id=Regulatory_Region_WASECA_FRM_SOIL_SMPL_20010901 /sample_name=FARM_SOIL /number_of_sites=1 /site_id_1=Regulatory_Region_WASECA_FRM_SOIL_SITE_20010901 /length=1340;"12 3 CGG;15 3 CTC;17 3 ATT;20 3 CGG;25 3 CTG;27 3 CAG;28 3 CAG;31 3 GCC;32 3 TCA;7 3 CCG;7 3…
>Regulatory_Region_WASECA_FRM_SOIL_READ_1557417633 /accession=XZS71755.b1 /library_id=Regulatory_Region_WASECA_FRM_SOIL_LIB_20010901 /sample_id=Regulatory_Region_WASECA_FRM_SOIL_SMPL_20010901 /sample_name=FARM_SOIL /number_of_sites=1 /site_id_1=Regulatory_Region_WASECA_FRM_SOIL_SITE_20010901 /length=1350;"12 3 TCT;28 3 GCC;28 3 TCA;29 3 GGT;33 3 CCA;36 3 CAG;36 3 CCA;7 3 GAG;"
>Regulatory_Region_WASECA_FRM_SOIL_READ_1557447175 /accession=XZS95089.b1 /library_id=Regulatory_Region_WASECA_FRM_SOIL_LIB_20010901 /sample_id=Regulatory_Region_WASECA_FRM_SOIL_SMPL_20010901 /sample_name=FARM_SOIL /number_of_sites=1 /site_id_1=Regulatory_Region_WASECA_FRM_SOIL_SITE_20010901 /length=1375;"11 3 CGG;12 3 CGG;16 3 TGG;20 3 CGG;25 3 CCG;30 3 CAG;33 3 GGC;34 3 CAG;36 3 CCA;7 3 CCC;8 4…
>Regulatory_Region_WASECA_FRM_SOIL_READ_1557444782 /accession=XZS90008.x1 /library_id=Regulatory_Region_WASECA_FRM_SOIL_LIB_20010901 /sample_id=Regulatory_Region_WASECA_FRM_SOIL_SMPL_20010901 /sample_name=FARM_SOIL /number_of_sites=1 /site_id_1=Regulatory_Region_WASECA_FRM_SOIL_SITE_20010901 /length=1020;"11 3 CCG;11 3 CCT;12 3 AGG;20 3 ATG;22 3 TGG;24 3 CCA;28 3 GGC;34 3 GCC;36 3 CCG;6 3 AGT;9 3…
>Regulatory_Region_WASECA_FRM_SOIL_READ_1557400171 /accession=XZS55349.g1 /library_id=Regulatory_Region_WASECA_FRM_SOIL_LIB_20010901 /sample_id=Regulatory_Region_WASECA_FRM_SOIL_SMPL_20010901 /sample_name=FARM_SOIL /number_of_sites=1 /site_id_1=Regulatory_Region_WASECA_FRM_SOIL_SITE_20010901 /length=1210;"21 3 GAG;26 3 TCT;32 3 GCC;35 3 AGG;7 3 GCC;"
>Regulatory_Region_WASECA_FRM_SOIL_READ_1557415642 /accession=XZS70424.b1 /library_id=Regulatory_Region_WASECA_FRM_SOIL_LIB_20010901 /sample_id=Regulatory_Region_WASECA_FRM_SOIL_SMPL_20010901 /sample_name=FARM_SOIL /number_of_sites=1 /site_id_1=Regulatory_Region_WASECA_FRM_SOIL_SITE_20010901 /length=1271;"11 3 ATT;16 3 TCA;21 3 AGA;21 3 TGG;22 3 GTT;29 3 ATT;29 3 CCA;35 3 AAT;6 3 CTA;8 3 AAC;8 3 …
>Regulatory_Region_WASECA_FRM_SOIL_READ_1557310081 /accession=XZS9611.x1 m /library_id=Regulatory_Region_WASECA_FRM_SOIL_LIB_20010901 /sample_id=Regulatory_Region_WASECA_FRM_SOIL_SMPL_20010901 /sample_name=FARM_SOIL /number_of_sites=1 /site_id_1=Regulatory_Region_WASECA_FRM_SOIL_SITE_20010901 /length=962;"10 3 CCG;11 3 AGA;11 3 CTG;12 5 CCACC;13 4 ACCC;14 3 ATA;17 4 GTAC;24 3 AGG;24 4 TGGG;29 3 C…
>Regulatory_Region_WASECA_FRM_SOIL_READ_1557456095 /accession=XZS100611.b1 /library_id=Regulatory_Region_WASECA_FRM_SOIL_LIB_20010901 /sample_id=Regulatory_Region_WASECA_FRM_SOIL_SMPL_20010901 /sample_name=FARM_SOIL /number_of_sites=1 /site_id_1=Regulatory_Region_WASECA_FRM_SOIL_SITE_20010901 /length=1203;"15 3 TGA;17 3 ATT;21 3 TGA;22 3 TCA;22 3 TGA;27 3 ATG;32 3 CGA;"
>Regulatory_Region_WASECA_FRM_SOIL_READ_1557403649 /accession=XZS61820.x1 /library_id=Regulatory_Region_WASECA_FRM_SOIL_LIB_20010901 /sample_id=Regulatory_Region_WASECA_FRM_SOIL_SMPL_20010901 /sample_name=FARM_SOIL /number_of_sites=1 /site_id_1=Regulatory_Region_WASECA_FRM_SOIL_SITE_20010901 /length=1186;"20 4 GCAG;21 3 TGC;24 3 CCA;28 3 AAG;34 3 GAG;36 3 CAG;"
>Regulatory_Region_WASECA_FRM_SOIL_READ_1557391673 /accession=XZS50217.x1 /library_id=Regulatory_Region_WASECA_FRM_SOIL_LIB_20010901 /sample_id=Regulatory_Region_WASECA_FRM_SOIL_SMPL_20010901 /sample_name=FARM_SOIL /number_of_sites=1 /site_id_1=Regulatory_Region_WASECA_FRM_SOIL_SITE_20010901 /length=1100;"33 3 CCA;34 3 GAG;8 3 CGG;9 3 CGG;9 3 CTG;"
>Regulatory_Region_WASECA_FRM_SOIL_READ_1557360402 /accession=XZS31847.x1 /library_id=Regulatory_Region_WASECA_FRM_SOIL_LIB_20010901 /sample_id=Regulatory_Region_WASECA_FRM_SOIL_SMPL_20010901 /sample_name=FARM_SOIL /number_of_sites=1 /site_id_1=Regulatory_Region_WASECA_FRM_SOIL_SITE_20010901 /length=1133;"10 3 TCT;13 3 AGG;14 3 TCT;20 3 TCA;24 3 CCG;30 3 CCA;7 3 CAG;"
>Regulatory_Region_WASECA_FRM_SOIL_READ_1557382357 /accession=XZS42482.x1 /library_id=Regulatory_Region_WASECA_FRM_SOIL_LIB_20010901 /sample_id=Regulatory_Region_WASECA_FRM_SOIL_SMPL_20010901 /sample_name=FARM_SOIL /number_of_sites=1 /site_id_1=Regulatory_Region_WASECA_FRM_SOIL_SITE_20010901 /length=1309;"11 3 AGA;14 3 TTA;27 3 CTC;28 3 TCG;31 3 CAG;8 4 CACT;8 4 CCTG;"
>Regulatory_Region_WASECA_FRM_SOIL_READ_1557400961 /accession=XZS55946.g1 /library_id=Regulatory_Region_WASECA_FRM_SOIL_LIB_20010901 /sample_id=Regulatory_Region_WASECA_FRM_SOIL_SMPL_20010901 /sample_name=FARM_SOIL /number_of_sites=1 /site_id_1=Regulatory_Region_WASECA_FRM_SOIL_SITE_20010901 /length=1074;"11 3 ATG;17 3 TTA;19 3 TAA;24 3 AAG;24 3 TTA;24 5 AAAGG;29 3 ATT;30 3 CCT;31 3 TTA;32 3 ATT;…
>Regulatory_Region_WASECA_FRM_SOIL_READ_1557442874 /accession=XZS88634.x1 /library_id=Regulatory_Region_WASECA_FRM_SOIL_LIB_20010901 /sample_id=Regulatory_Region_WASECA_FRM_SOIL_SMPL_20010901 /sample_name=FARM_SOIL /number_of_sites=1 /site_id_1=Regulatory_Region_WASECA_FRM_SOIL_SITE_20010901 /length=1119;"11 3 ATT;19 3 ATT;21 3 TTG;22 3 AAT;26 3 TTA;27 3 CTG;32 3 TTG;34 3 AAG;35 3 CCT;35 3 TAA;36…
>Regulatory_Region_WASECA_FRM_SOIL_READ_1557394354 /accession=XZS54837.x1 /library_id=Regulatory_Region_WASECA_FRM_SOIL_LIB_20010901 /sample_id=Regulatory_Region_WASECA_FRM_SOIL_SMPL_20010901 /sample_name=FARM_SOIL /number_of_sites=1 /site_id_1=Regulatory_Region_WASECA_FRM_SOIL_SITE_20010901 /length=1150;"16 3 CAG;25 3 CCG;31 3 TCG;32 3 CGA;32 3 GCC;33 3 GGC;7 3 TCG;9 3 CTG;"
>Regulatory_Region_WASECA_FRM_SOIL_READ_1557391561 /accession=XZS50078.x1 /library_id=Regulatory_Region_WASECA_FRM_SOIL_LIB_20010901 /sample_id=Regulatory_Region_WASECA_FRM_SOIL_SMPL_20010901 /sample_name=FARM_SOIL /number_of_sites=1 /site_id_1=Regulatory_Region_WASECA_FRM_SOIL_SITE_20010901 /length=1183;"10 3 TCA;10 3 TCT;11 3 CAA;18 3 AGG;36 3 CCG;"
>Regulatory_Region_WASECA_FRM_SOIL_READ_1557464621 /accession=XZS116419.g2 /library_id=Regulatory_Region_WASECA_FRM_SOIL_LIB_20010901 /sample_id=Regulatory_Region_WASECA_FRM_SOIL_SMPL_20010901 /sample_name=FARM_SOIL /number_of_sites=1 /site_id_1=Regulatory_Region_WASECA_FRM_SOIL_SITE_20010901 /length=1377;"10 3 AGA;17 3 CAA;23 3 ATG;29 3 GGT;32 3 GGG;35 3 TTG;6 3 CAA;9 3 TTG;"
>Regulatory_Region_WASECA_FRM_SOIL_READ_1557443255 /accession=XZS88839.x1 /library_id=Regulatory_Region_WASECA_FRM_SOIL_LIB_20010901 /sample_id=Regulatory_Region_WASECA_FRM_SOIL_SMPL_20010901 /sample_name=FARM_SOIL /number_of_sites=1 /site_id_1=Regulatory_Region_WASECA_FRM_SOIL_SITE_20010901 /length=1180;"10 3 CAA;11 3 CTG;15 3 AGG;19 3 CGG;23 3 AGA;27 3 AGG;28 3 TCG;31 3 TCG;32 3 CCA;6 3 ACC;9 3…
>Regulatory_Region_WASECA_FRM_SOIL_READ_1557371617 /accession=XZS29718.y1 /library_id=Regulatory_Region_WASECA_FRM_SOIL_LIB_20010901 /sample_id=Regulatory_Region_WASECA_FRM_SOIL_SMPL_20010901 /sample_name=FARM_SOIL /number_of_sites=1 /site_id_1=Regulatory_Region_WASECA_FRM_SOIL_SITE_20010901 /length=1081;"16 3 TCA;18 3 TTA;19 3 ATT;22 3 TAA;29 3 CAG;7 3 CCC;9 3 CAG;"
>Regulatory_Region_WASECA_FRM_SOIL_READ_1557421224 /accession=XZS73709.b1 /library_id=Regulatory_Region_WASECA_FRM_SOIL_LIB_20010901 /sample_id=Regulatory_Region_WASECA_FRM_SOIL_SMPL_20010901 /sample_name=FARM_SOIL /number_of_sites=1 /site_id_1=Regulatory_Region_WASECA_FRM_SOIL_SITE_20010901 /length=1184;"10 3 TCA;10 5 TTGAC;15 3 TGG;16 5 CCATT;22 3 AGG;24 3 CAT;24 3 TGG;27 3 ATT;32 3 GCC;34 3 CC…
>Regulatory_Region_WASECA_FRM_SOIL_READ_1557372439 /accession=XZS31210.x1 /library_id=Regulatory_Region_WASECA_FRM_SOIL_LIB_20010901 /sample_id=Regulatory_Region_WASECA_FRM_SOIL_SMPL_20010901 /sample_name=FARM_SOIL /number_of_sites=1 /site_id_1=Regulatory_Region_WASECA_FRM_SOIL_SITE_20010901 /length=1170;"10 3 CAA;11 3 ATT;11 3 CCT;17 3 AGA;25 3 CAG;26 3 TCT;31 3 CAG;31 3 TCG;32 3 CTG;36 3 CCG;8 …
>Regulatory_Region_WASECA_FRM_SOIL_READ_1557325932 /accession=XZS19486.g3 /library_id=Regulatory_Region_WASECA_FRM_SOIL_LIB_20010901 /sample_id=Regulatory_Region_WASECA_FRM_SOIL_SMPL_20010901 /sample_name=FARM_SOIL /number_of_sites=1 /site_id_1=Regulatory_Region_WASECA_FRM_SOIL_SITE_20010901 /length=1107;"10 4 TTTA;15 3 TTA;20 3 TGG;21 3 TGG;22 3 AAT;25 3 TTA;29 3 GGT;29 3 TTA;33 3 CCT;34 3 TGG;3…
>Regulatory_Region_WASECA_FRM_SOIL_READ_1557456577 /accession=XZS101339.b1 /library_id=Regulatory_Region_WASECA_FRM_SOIL_LIB_20010901 /sample_id=Regulatory_Region_WASECA_FRM_SOIL_SMPL_20010901 /sample_name=FARM_SOIL /number_of_sites=1 /site_id_1=Regulatory_Region_WASECA_FRM_SOIL_SITE_20010901 /length=1381;"17 3 TCA;28 3 AAT;31 3 GTT;34 3 ATT;34 3 TAA;34 3 TCT;36 3 GTA;7 3 TAC;"
>Regulatory_Region_WASECA_FRM_SOIL_READ_1557439473 /accession=XZS78215.b1 /library_id=Regulatory_Region_WASECA_FRM_SOIL_LIB_20010901 /sample_id=Regulatory_Region_WASECA_FRM_SOIL_SMPL_20010901 /sample_name=FARM_SOIL /number_of_sites=1 /site_id_1=Regulatory_Region_WASECA_FRM_SOIL_SITE_20010901 /length=1175;"16 3 ATA;21 3 CAT;23 3 GTT;24 3 GCC;26 3 GTT;29 3 AAT;30 3 ATT;35 3 TTG;"
>Regulatory_Region_WASECA_FRM_SOIL_READ_1557322391 /accession=XZS17585.b2 /library_id=Regulatory_Region_WASECA_FRM_SOIL_LIB_20010901 /sample_id=Regulatory_Region_WASECA_FRM_SOIL_SMPL_20010901 /sample_name=FARM_SOIL /number_of_sites=1 /site_id_1=Regulatory_Region_WASECA_FRM_SOIL_SITE_20010901 /length=1006;"11 3 ATT;14 3 CTC;20 3 CCG;25 3 TCT;30 3 TTG;32 3 ATT;32 3 CCA;32 3 CTG;7 3 CTC;8 3 CTT;"
>Regulatory_Region_WASECA_FRM_SOIL_READ_1557372566 /accession=XZS31386.x1 /library_id=Regulatory_Region_WASECA_FRM_SOIL_LIB_20010901 /sample_id=Regulatory_Region_WASECA_FRM_SOIL_SMPL_20010901 /sample_name=FARM_SOIL /number_of_sites=1 /site_id_1=Regulatory_Region_WASECA_FRM_SOIL_SITE_20010901 /length=1103;"15 3 TTA;17 3 TCA;20 3 TAA;21 3 TAA;22 3 CAT;25 3 GTT;27 3 CTC;31 3 AAC;31 3 AGG;34 3 CTG;35…
>Regulatory_Region_WASECA_FRM_SOIL_READ_1557382564 /accession=XZS43895.x1 /library_id=Regulatory_Region_WASECA_FRM_SOIL_LIB_20010901 /sample_id=Regulatory_Region_WASECA_FRM_SOIL_SMPL_20010901 /sample_name=FARM_SOIL /number_of_sites=1 /site_id_1=Regulatory_Region_WASECA_FRM_SOIL_SITE_20010901 /length=1453;"13 3 CCA;20 3 CCA;20 3 TTG;28 3 ATT;29 3 GCC;"
>Regulatory_Region_WASECA_FRM_SOIL_READ_1557403372 /accession=XZS61451.x1 /library_id=Regulatory_Region_WASECA_FRM_SOIL_LIB_20010901 /sample_id=Regulatory_Region_WASECA_FRM_SOIL_SMPL_20010901 /sample_name=FARM_SOIL /number_of_sites=1 /site_id_1=Regulatory_Region_WASECA_FRM_SOIL_SITE_20010901 /length=1073;"23 3 GCC;28 3 GGC;29 3 GCC;34 3 GTT;36 3 CCA;36 3 CCG;36 3 TGG;"
>Regulatory_Region_WASECA_FRM_SOIL_READ_1557438727 /accession=XZS82376.g1 /library_id=Regulatory_Region_WASECA_FRM_SOIL_LIB_20010901 /sample_id=Regulatory_Region_WASECA_FRM_SOIL_SMPL_20010901 /sample_name=FARM_SOIL /number_of_sites=1 /site_id_1=Regulatory_Region_WASECA_FRM_SOIL_SITE_20010901 /length=1197;"12 3 CAT;16 3 TGA;18 3 ATT;22 3 CAT;23 3 AGG;24 3 TGG;29 3 TGG;34 3 AAT;34 3 ATG;6 3 CGA;7 3…
>Regulatory_Region_WASECA_FRM_SOIL_READ_1557427566 /accession=XZS71163.g1 /library_id=Regulatory_Region_WASECA_FRM_SOIL_LIB_20010901 /sample_id=Regulatory_Region_WASECA_FRM_SOIL_SMPL_20010901 /sample_name=FARM_SOIL /number_of_sites=1 /site_id_1=Regulatory_Region_WASECA_FRM_SOIL_SITE_20010901 /length=1332;"16 3 ATG;20 3 TTG;23 3 AGG;24 3 AGA;26 3 TAA;26 3 TTA;28 3 AAT;28 3 ATG;30 3 ATT;31 3 TAA;32…
>Regulatory_Region_WASECA_FRM_SOIL_READ_1557450207 /accession=XZS93706.g1 /library_id=Regulatory_Region_WASECA_FRM_SOIL_LIB_20010901 /sample_id=Regulatory_Region_WASECA_FRM_SOIL_SMPL_20010901 /sample_name=FARM_SOIL /number_of_sites=1 /site_id_1=Regulatory_Region_WASECA_FRM_SOIL_SITE_20010901 /length=1354;"11 3 AGG;16 3 CTT;16 3 TAA;18 3 TTA;19 3 AAG;24 3 AAG;25 3 CAA;33 3 AGG;"
>Regulatory_Region_WASECA_FRM_SOIL_READ_1557402891 /accession=XZS56679.g1 /library_id=Regulatory_Region_WASECA_FRM_SOIL_LIB_20010901 /sample_id=Regulatory_Region_WASECA_FRM_SOIL_SMPL_20010901 /sample_name=FARM_SOIL /number_of_sites=1 /site_id_1=Regulatory_Region_WASECA_FRM_SOIL_SITE_20010901 /length=1070;"17 3 CAG;18 3 GAT;22 3 CTG;22 3 GTT;23 3 CAG;29 3 CTG;29 3 GCC;30 3 CAG;35 3 CAG;36 3 TTG;6 …
>Regulatory_Region_WASECA_FRM_SOIL_READ_1557417545 /accession=XZS71637.b1 /library_id=Regulatory_Region_WASECA_FRM_SOIL_LIB_20010901 /sample_id=Regulatory_Region_WASECA_FRM_SOIL_SMPL_20010901 /sample_name=FARM_SOIL /number_of_sites=1 /site_id_1=Regulatory_Region_WASECA_FRM_SOIL_SITE_20010901 /length=1287;"12 3 TTG;19 3 CAT;20 3 TTA;28 3 AAT;28 3 TCT;35 3 AAT;36 3 ATT;9 3 TCA;"
>Regulatory_Region_WASECA_FRM_SOIL_READ_1557391811 /accession=XZS51162.x1 /library_id=Regulatory_Region_WASECA_FRM_SOIL_LIB_20010901 /sample_id=Regulatory_Region_WASECA_FRM_SOIL_SMPL_20010901 /sample_name=FARM_SOIL /number_of_sites=1 /site_id_1=Regulatory_Region_WASECA_FRM_SOIL_SITE_20010901 /length=1103;"12 3 TGG;13 3 GGC;23 3 GCC;28 3 TCG;29 3 GCA;31 3 CTG;36 3 CCA;9 4 GTCC;"
>Regulatory_Region_WASECA_FRM_SOIL_READ_1557379822 /accession=XZS40189.b1 /library_id=Regulatory_Region_WASECA_FRM_SOIL_LIB_20010901 /sample_id=Regulatory_Region_WASECA_FRM_SOIL_SMPL_20010901 /sample_name=FARM_SOIL /number_of_sites=1 /site_id_1=Regulatory_Region_WASECA_FRM_SOIL_SITE_20010901 /length=1210;"11 3 CGG;14 3 ATT;18 3 CAA;18 3 TTG;19 3 CCG;21 3 CCA;27 3 ATT;28 3 AAT;28 3 TTG;29 3 AAG;29…
>Regulatory_Region_WASECA_FRM_SOIL_READ_1557376420 /accession=XZS43014.g /library_id=Regulatory_Region_WASECA_FRM_SOIL_LIB_20010901 /sample_id=Regulatory_Region_WASECA_FRM_SOIL_SMPL_20010901 /sample_name=FARM_SOIL /number_of_sites=1 /site_id_1=Regulatory_Region_WASECA_FRM_SOIL_SITE_20010901 /length=1127;"10 3 TTA;14 3 TTA;16 3 ATA;20 3 TAA;23 3 TTA;25 3 ATC;25 3 ATT;8 4 ATTA;9 3 TCA;"
>Regulatory_Region_WASECA_FRM_SOIL_READ_1557398271 /accession=XZS52668.g1 /library_id=Regulatory_Region_WASECA_FRM_SOIL_LIB_20010901 /sample_id=Regulatory_Region_WASECA_FRM_SOIL_SMPL_20010901 /sample_name=FARM_SOIL /number_of_sites=1 /site_id_1=Regulatory_Region_WASECA_FRM_SOIL_SITE_20010901 /length=1373;"36 3 CCG;6 3 GCC;7 3 GGC;"
>Regulatory_Region_WASECA_FRM_SOIL_READ_1557414362 /accession=XZS63951.x1 /library_id=Regulatory_Region_WASECA_FRM_SOIL_LIB_20010901 /sample_id=Regulatory_Region_WASECA_FRM_SOIL_SMPL_20010901 /sample_name=FARM_SOIL /number_of_sites=1 /site_id_1=Regulatory_Region_WASECA_FRM_SOIL_SITE_20010901 /length=1039;"21 3 CTC;23 3 GCC;25 3 CCG;32 3 GCC;36 3 GCC;9 3 CGG;9 3 GCC;"
>Regulatory_Region_WASECA_FRM_SOIL_READ_1557416680 /accession=XZS71585.g1 /library_id=Regulatory_Region_WASECA_FRM_SOIL_LIB_20010901 /sample_id=Regulatory_Region_WASECA_FRM_SOIL_SMPL_20010901 /sample_name=FARM_SOIL /number_of_sites=1 /site_id_1=Regulatory_Region_WASECA_FRM_SOIL_SITE_20010901 /length=1286;"12 3 CGG;16 3 CTG;20 3 CCG;21 3 ACC;23 3 GCC;24 3 CAG;25 3 GGC;27 3 CTG;31 3 TCG;36 3 CAG;"
>Regulatory_Region_WASECA_FRM_SOIL_READ_1557427609 /accession=XZS71214.g1 /library_id=Regulatory_Region_WASECA_FRM_SOIL_LIB_20010901 /sample_id=Regulatory_Region_WASECA_FRM_SOIL_SMPL_20010901 /sample_name=FARM_SOIL /number_of_sites=1 /site_id_1=Regulatory_Region_WASECA_FRM_SOIL_SITE_20010901 /length=1307;"18 5 TCCGG;25 3 GCC;28 3 ATG;31 3 GCC;32 3 TTG;32 4 GCGC;7 3 AAT;7 3 CCG;"
>Regulatory_Region_WASECA_FRM_SOIL_READ_1557453842 /accession=XZS98620.g1 /library_id=Regulatory_Region_WASECA_FRM_SOIL_LIB_20010901 /sample_id=Regulatory_Region_WASECA_FRM_SOIL_SMPL_20010901 /sample_name=FARM_SOIL /number_of_sites=1 /site_id_1=Regulatory_Region_WASECA_FRM_SOIL_SITE_20010901 /length=1497;"17 3 ATT;19 3 CGG;22 3 TCT;23 3 ATG;23 3 GCC;27 3 ATT;27 3 TCT;32 3 CGA;34 3 TAA;"
>Regulatory_Region_WASECA_FRM_SOIL_READ_1557374303 /accession=XZS34738.b1 /library_id=Regulatory_Region_WASECA_FRM_SOIL_LIB_20010901 /sample_id=Regulatory_Region_WASECA_FRM_SOIL_SMPL_20010901 /sample_name=FARM_SOIL /number_of_sites=1 /site_id_1=Regulatory_Region_WASECA_FRM_SOIL_SITE_20010901 /length=1324;"12 3 TTG;14 3 CTC;18 3 CCA;21 3 CAT;25 3 CAA;26 3 TGG;"
>Regulatory_Region_WASECA_FRM_SOIL_READ_1557397974 /accession=XZS53528.y1 /library_id=Regulatory_Region_WASECA_FRM_SOIL_LIB_20010901 /sample_id=Regulatory_Region_WASECA_FRM_SOIL_SMPL_20010901 /sample_name=FARM_SOIL /number_of_sites=1 /site_id_1=Regulatory_Region_WASECA_FRM_SOIL_SITE_20010901 /length=1175;"16 5 CCATT;17 3 CAA;19 3 ATG;24 3 ATT;24 3 CCA;26 3 GTT;33 3 ATT;33 3 CCA;34 3 GAG;36 3 CAA;…
>Regulatory_Region_WASECA_FRM_SOIL_READ_1557363164 /accession=XZS32013.g1 /library_id=Regulatory_Region_WASECA_FRM_SOIL_LIB_20010901 /sample_id=Regulatory_Region_WASECA_FRM_SOIL_SMPL_20010901 /sample_name=FARM_SOIL /number_of_sites=1 /site_id_1=Regulatory_Region_WASECA_FRM_SOIL_SITE_20010901 /length=1433;"13 4 ACCC;16 3 AAG;17 3 ATT;22 3 GTT;23 3 GTT;32 3 GGC;32 3 TCA;36 3 ATT;7 3 CCC;7 3 CTC;8 3…
>Regulatory_Region_WASECA_FRM_SOIL_READ_1557382265 /accession=XZS42366.x1 /library_id=Regulatory_Region_WASECA_FRM_SOIL_LIB_20010901 /sample_id=Regulatory_Region_WASECA_FRM_SOIL_SMPL_20010901 /sample_name=FARM_SOIL /number_of_sites=1 /site_id_1=Regulatory_Region_WASECA_FRM_SOIL_SITE_20010901 /length=1080;"13 3 TGG;15 3 CGG;34 3 CAG;6 3 ATC;7 3 TCG;"
>Regulatory_Region_WASECA_FRM_SOIL_READ_1557425087 /accession=XZS73327.b1 /library_id=Regulatory_Region_WASECA_FRM_SOIL_LIB_20010901 /sample_id=Regulatory_Region_WASECA_FRM_SOIL_SMPL_20010901 /sample_name=FARM_SOIL /number_of_sites=1 /site_id_1=Regulatory_Region_WASECA_FRM_SOIL_SITE_20010901 /length=1145;"13 3 TGG;18 3 AGG;21 3 TGC;23 3 CCG;25 3 CCG;27 3 AGG;33 3 GAG;6 3 CGA;9 3 TCT;"
>Regulatory_Region_WASECA_FRM_SOIL_READ_1557338509 /accession=XZS25928.y1 /library_id=Regulatory_Region_WASECA_FRM_SOIL_LIB_20010901 /sample_id=Regulatory_Region_WASECA_FRM_SOIL_SMPL_20010901 /sample_name=FARM_SOIL /number_of_sites=1 /site_id_1=Regulatory_Region_WASECA_FRM_SOIL_SITE_20010901 /length=1241;"17 3 ATC;19 3 CGG;21 3 CAT;22 3 CAT;22 3 TGG;27 3 AGG;29 3 ATT;32 3 GGG;"
>Regulatory_Region_WASECA_FRM_SOIL_READ_1557429424 /accession=XZS85340.g1 /library_id=Regulatory_Region_WASECA_FRM_SOIL_LIB_20010901 /sample_id=Regulatory_Region_WASECA_FRM_SOIL_SMPL_20010901 /sample_name=FARM_SOIL /number_of_sites=1 /site_id_1=Regulatory_Region_WASECA_FRM_SOIL_SITE_20010901 /length=1113;"10 3 CAA;12 3 TTG;16 3 CTG;18 3 CAA;20 3 CCA;20 3 TGG;23 3 CCT;25 3 CCG;28 3 GCC;31 3 GCC;34…
>Regulatory_Region_WASECA_FRM_SOIL_READ_1557366333 /accession=XZS33749.x /library_id=Regulatory_Region_WASECA_FRM_SOIL_LIB_20010901 /sample_id=Regulatory_Region_WASECA_FRM_SOIL_SMPL_20010901 /sample_name=FARM_SOIL /number_of_sites=1 /site_id_1=Regulatory_Region_WASECA_FRM_SOIL_SITE_20010901 /length=1239;"11 5 GGCAT;14 3 CGG;15 3 TTA;18 3 CCT;20 3 TAA;25 3 CCG;30 3 AGG;30 3 CAT;32 3 TCA;33 3 GGC;3…
>Regulatory_Region_WASECA_FRM_SOIL_READ_1557376003 /accession=XZS39703.g1 /library_id=Regulatory_Region_WASECA_FRM_SOIL_LIB_20010901 /sample_id=Regulatory_Region_WASECA_FRM_SOIL_SMPL_20010901 /sample_name=FARM_SOIL /number_of_sites=1 /site_id_1=Regulatory_Region_WASECA_FRM_SOIL_SITE_20010901 /length=1193;"10 3 TCA;17 3 AGA;17 3 TCA;18 3 AGA;23 3 ATT;24 3 TCT;25 3 GTT;32 3 TAA;32 3 TTA;34 3 TAA;34…
>Regulatory_Region_WASECA_FRM_SOIL_READ_1557453001 /accession=XZS97774.b /library_id=Regulatory_Region_WASECA_FRM_SOIL_LIB_20010901 /sample_id=Regulatory_Region_WASECA_FRM_SOIL_SMPL_20010901 /sample_name=FARM_SOIL /number_of_sites=1 /site_id_1=Regulatory_Region_WASECA_FRM_SOIL_SITE_20010901 /length=1177;"12 3 TCT;13 4 ATCT;15 3 ATC;15 3 TCA;16 3 AAG;18 3 AGG;18 3 CTG;24 3 AAG;25 3 ATC;25 3 GCC;26…
>Regulatory_Region_WASECA_FRM_SOIL_READ_1557362061 /accession=XZS36818.g1 /library_id=Regulatory_Region_WASECA_FRM_SOIL_LIB_20010901 /sample_id=Regulatory_Region_WASECA_FRM_SOIL_SMPL_20010901 /sample_name=FARM_SOIL /number_of_sites=1 /site_id_1=Regulatory_Region_WASECA_FRM_SOIL_SITE_20010901 /length=1069;"13 3 TCG;14 3 CAG;15 3 CTC;16 3 TGG;18 3 CCG;23 3 TCA;7 3 CCC;7 3 GGC;9 3 GCC;"
>Regulatory_Region_WASECA_FRM_SOIL_READ_1557374071 /accession=XZS34063.y1 /library_id=Regulatory_Region_WASECA_FRM_SOIL_LIB_20010901 /sample_id=Regulatory_Region_WASECA_FRM_SOIL_SMPL_20010901 /sample_name=FARM_SOIL /number_of_sites=1 /site_id_1=Regulatory_Region_WASECA_FRM_SOIL_SITE_20010901 /length=1056;"11 3 TCA;12 3 CCT;13 3 TCA;27 3 AGG;29 3 TCT;34 3 GTT;34 3 TGG;"
>Regulatory_Region_WASECA_FRM_SOIL_READ_1557424192 /accession=XZS72160.b1 /library_id=Regulatory_Region_WASECA_FRM_SOIL_LIB_20010901 /sample_id=Regulatory_Region_WASECA_FRM_SOIL_SMPL_20010901 /sample_name=FARM_SOIL /number_of_sites=1 /site_id_1=Regulatory_Region_WASECA_FRM_SOIL_SITE_20010901 /length=1308;"10 3 TTA;14 3 AGA;15 3 TTA;16 3 ATA;21 3 GTT;23 3 CCG;25 3 AGA;32 3 CGA;35 3 AAT;"
>Regulatory_Region_WASECA_FRM_SOIL_READ_1557454865 /accession=XZS102594.b1 /library_id=Regulatory_Region_WASECA_FRM_SOIL_LIB_20010901 /sample_id=Regulatory_Region_WASECA_FRM_SOIL_SMPL_20010901 /sample_name=FARM_SOIL /number_of_sites=1 /site_id_1=Regulatory_Region_WASECA_FRM_SOIL_SITE_20010901 /length=1171;"16 3 TGG;18 3 AGG;24 3 ATG;25 3 ATT;27 3 CTC;"
>Regulatory_Region_WASECA_FRM_SOIL_READ_1557376750 /accession=XZS43233.g1 /library_id=Regulatory_Region_WASECA_FRM_SOIL_LIB_20010901 /sample_id=Regulatory_Region_WASECA_FRM_SOIL_SMPL_20010901 /sample_name=FARM_SOIL /number_of_sites=1 /site_id_1=Regulatory_Region_WASECA_FRM_SOIL_SITE_20010901 /length=1123;"19 3 CCG;19 3 CGG;23 3 AGG;27 3 AGG;28 4 GCGG;33 3 TTG;35 3 TGA;35 3 TTG;"
>Regulatory_Region_WASECA_FRM_SOIL_READ_1557425823 /accession=XZS75155.b1 /library_id=Regulatory_Region_WASECA_FRM_SOIL_LIB_20010901 /sample_id=Regulatory_Region_WASECA_FRM_SOIL_SMPL_20010901 /sample_name=FARM_SOIL /number_of_sites=1 /site_id_1=Regulatory_Region_WASECA_FRM_SOIL_SITE_20010901 /length=1215;"12 3 TGT;19 3 CAA;27 3 CCT;29 3 GGC;31 3 AGG;34 3 AAG;"
>Regulatory_Region_WASECA_FRM_SOIL_READ_1557421280 /accession=XZS73800.g1 /library_id=Regulatory_Region_WASECA_FRM_SOIL_LIB_20010901 /sample_id=Regulatory_Region_WASECA_FRM_SOIL_SMPL_20010901 /sample_name=FARM_SOIL /number_of_sites=1 /site_id_1=Regulatory_Region_WASECA_FRM_SOIL_SITE_20010901 /length=1343;"11 3 CAA;13 3 GGC;16 3 CTG;23 3 TTA;24 3 CTG;25 3 GTT;27 3 CAA;28 3 AAT;28 3 TCG;31 3 ATT;32…
>Regulatory_Region_WASECA_FRM_SOIL_READ_1557444785 /accession=XZS89957.x1 /library_id=Regulatory_Region_WASECA_FRM_SOIL_LIB_20010901 /sample_id=Regulatory_Region_WASECA_FRM_SOIL_SMPL_20010901 /sample_name=FARM_SOIL /number_of_sites=1 /site_id_1=Regulatory_Region_WASECA_FRM_SOIL_SITE_20010901 /length=1139;"12 3 CGG;12 3 TTA;14 3 TCA;21 3 CCG;22 3 AAT;24 3 CCA;32 3 ATT;34 3 ATG;34 3 ATT;7 3 CCA;"
>Regulatory_Region_WASECA_FRM_SOIL_READ_1557414366 /accession=XZS63955.x1 /library_id=Regulatory_Region_WASECA_FRM_SOIL_LIB_20010901 /sample_id=Regulatory_Region_WASECA_FRM_SOIL_SMPL_20010901 /sample_name=FARM_SOIL /number_of_sites=1 /site_id_1=Regulatory_Region_WASECA_FRM_SOIL_SITE_20010901 /length=1033;"12 3 AGA;21 3 TGG;22 3 CAA;26 3 TCT;34 3 AAT;"
>Regulatory_Region_WASECA_FRM_SOIL_READ_1557382919 /accession=XZS45489.x1 /library_id=Regulatory_Region_WASECA_FRM_SOIL_LIB_20010901 /sample_id=Regulatory_Region_WASECA_FRM_SOIL_SMPL_20010901 /sample_name=FARM_SOIL /number_of_sites=1 /site_id_1=Regulatory_Region_WASECA_FRM_SOIL_SITE_20010901 /length=1197;"12 3 AAG;12 3 TGG;13 4 TAAA;21 3 TTG;23 3 GCC;32 3 GCC;33 3 ATT;33 3 TTG;36 3 CTG;6 3 GCC;7 …
>Regulatory_Region_WASECA_FRM_SOIL_READ_1557411037 /accession=XZS59524.b1 /library_id=Regulatory_Region_WASECA_FRM_SOIL_LIB_20010901 /sample_id=Regulatory_Region_WASECA_FRM_SOIL_SMPL_20010901 /sample_name=FARM_SOIL /number_of_sites=1 /site_id_1=Regulatory_Region_WASECA_FRM_SOIL_SITE_20010901 /length=1300;"12 3 CGG;23 3 GCC;24 3 AAG;36 3 GCC;"
>Regulatory_Region_WASECA_FRM_SOIL_READ_1557364819 /accession=XZS29134.y1 /library_id=Regulatory_Region_WASECA_FRM_SOIL_LIB_20010901 /sample_id=Regulatory_Region_WASECA_FRM_SOIL_SMPL_20010901 /sample_name=FARM_SOIL /number_of_sites=1 /site_id_1=Regulatory_Region_WASECA_FRM_SOIL_SITE_20010901 /length=1094;"16 3 CTG;20 3 CCG;22 3 TCT;23 3 GAT;28 3 GCC;31 3 CTG;31 3 GTT;33 3 CAG;33 4 CAGA;"
>Regulatory_Region_WASECA_FRM_SOIL_READ_1557421658 /accession=XZS74251.g1 /library_id=Regulatory_Region_WASECA_FRM_SOIL_LIB_20010901 /sample_id=Regulatory_Region_WASECA_FRM_SOIL_SMPL_20010901 /sample_name=FARM_SOIL /number_of_sites=1 /site_id_1=Regulatory_Region_WASECA_FRM_SOIL_SITE_20010901 /length=1315;"11 3 ATT;16 3 TCA;29 3 ATG;30 3 TGA;6 3 AAT;6 3 CAA;7 3 TCG;"
>Regulatory_Region_WASECA_FRM_SOIL_READ_1557329959 /accession=XZS22004.g2 /library_id=Regulatory_Region_WASECA_FRM_SOIL_LIB_20010901 /sample_id=Regulatory_Region_WASECA_FRM_SOIL_SMPL_20010901 /sample_name=FARM_SOIL /number_of_sites=1 /site_id_1=Regulatory_Region_WASECA_FRM_SOIL_SITE_20010901 /length=1021;"11 3 CAA;13 3 TCG;20 3 CAG;20 3 CCT;21 3 ACC;25 3 GCC;34 3 CTG;36 3 CAG;8 3 CCT;"
>Regulatory_Region_WASECA_FRM_SOIL_READ_1557450105 /accession=XZS88271.g1 /library_id=Regulatory_Region_WASECA_FRM_SOIL_LIB_20010901 /sample_id=Regulatory_Region_WASECA_FRM_SOIL_SMPL_20010901 /sample_name=FARM_SOIL /number_of_sites=1 /site_id_1=Regulatory_Region_WASECA_FRM_SOIL_SITE_20010901 /length=1361;"14 3 CTT;16 3 ATG;16 3 CAG;21 3 TAA;23 3 GTT;8 3 CCT;"
>Regulatory_Region_WASECA_FRM_SOIL_READ_1557420889 /accession=XZS72472.b1 /library_id=Regulatory_Region_WASECA_FRM_SOIL_LIB_20010901 /sample_id=Regulatory_Region_WASECA_FRM_SOIL_SMPL_20010901 /sample_name=FARM_SOIL /number_of_sites=1 /site_id_1=Regulatory_Region_WASECA_FRM_SOIL_SITE_20010901 /length=1089;"16 3 ATA;16 3 TCT;19 3 AGA;24 3 CTG;26 3 GTT;27 3 CTG;32 3 TAA;34 3 TAA;35 3 CAG;36 3 AAT;36…
>Regulatory_Region_WASECA_FRM_SOIL_READ_1557421449 /accession=XZS73962.b2 /library_id=Regulatory_Region_WASECA_FRM_SOIL_LIB_20010901 /sample_id=Regulatory_Region_WASECA_FRM_SOIL_SMPL_20010901 /sample_name=FARM_SOIL /number_of_sites=1 /site_id_1=Regulatory_Region_WASECA_FRM_SOIL_SITE_20010901 /length=1400;"11 3 CGG;12 4 GATC;20 3 TGG;23 3 GCC;25 3 CCG;30 3 CAG;32 3 GGG;32 3 TGG;6 3 CGG;9 3 CTG;"
>Regulatory_Region_WASECA_FRM_SOIL_READ_1557424562 /accession=XZS72784.b1 /library_id=Regulatory_Region_WASECA_FRM_SOIL_LIB_20010901 /sample_id=Regulatory_Region_WASECA_FRM_SOIL_SMPL_20010901 /sample_name=FARM_SOIL /number_of_sites=1 /site_id_1=Regulatory_Region_WASECA_FRM_SOIL_SITE_20010901 /length=1284;"13 3 TTG;13 4 ATCT;16 3 CTG;16 3 CTT;18 3 TTG;19 3 CAC;21 3 TGG;22 3 TCT;25 3 TCT;28 3 AAG;3…
>Regulatory_Region_WASECA_FRM_SOIL_READ_1557391340 /accession=XZS49694.g1 /library_id=Regulatory_Region_WASECA_FRM_SOIL_LIB_20010901 /sample_id=Regulatory_Region_WASECA_FRM_SOIL_SMPL_20010901 /sample_name=FARM_SOIL /number_of_sites=1 /site_id_1=Regulatory_Region_WASECA_FRM_SOIL_SITE_20010901 /length=1244;"10 3 CCG;11 3 CGG;25 3 ATC;26 3 GCC;28 3 TCG;29 3 GCC;31 3 AAC;31 3 GCC;31 3 TCG;32 3 CAG;34…
>Regulatory_Region_WASECA_FRM_SOIL_READ_1557462203 /accession=XZS113780.b2 /library_id=Regulatory_Region_WASECA_FRM_SOIL_LIB_20010901 /sample_id=Regulatory_Region_WASECA_FRM_SOIL_SMPL_20010901 /sample_name=FARM_SOIL /number_of_sites=1 /site_id_1=Regulatory_Region_WASECA_FRM_SOIL_SITE_20010901 /length=1258;"13 3 GGC;13 3 TCG;13 4 GAGA;14 3 ACG;15 3 CGG;25 3 AAT;25 3 TCT;31 3 AGG;35 3 GTT;"
>Regulatory_Region_WASECA_FRM_SOIL_READ_1557370424 /accession=XZS34802.g1 /library_id=Regulatory_Region_WASECA_FRM_SOIL_LIB_20010901 /sample_id=Regulatory_Region_WASECA_FRM_SOIL_SMPL_20010901 /sample_name=FARM_SOIL /number_of_sites=1 /site_id_1=Regulatory_Region_WASECA_FRM_SOIL_SITE_20010901 /length=1544;"10 3 TTA;13 3 AAG;17 3 CAT;21 3 AAC;21 3 CTC;28 3 CAA;33 3 GCC;36 3 GAG;"
>Regulatory_Region_WASECA_FRM_SOIL_READ_1557400806 /accession=XZS55753.g /library_id=Regulatory_Region_WASECA_FRM_SOIL_LIB_20010901 /sample_id=Regulatory_Region_WASECA_FRM_SOIL_SMPL_20010901 /sample_name=FARM_SOIL /number_of_sites=1 /site_id_1=Regulatory_Region_WASECA_FRM_SOIL_SITE_20010901 /length=1077;"11 3 CGG;12 3 CGG;14 3 CTC;15 3 AGG;20 3 CGG;21 3 CCG;22 3 CCG;24 3 CAG;24 3 GCC;27 3 CAG;33 …
>Regulatory_Region_WASECA_FRM_SOIL_READ_1557340292 /accession=XZS27718.b1 /library_id=Regulatory_Region_WASECA_FRM_SOIL_LIB_20010901 /sample_id=Regulatory_Region_WASECA_FRM_SOIL_SMPL_20010901 /sample_name=FARM_SOIL /number_of_sites=1 /site_id_1=Regulatory_Region_WASECA_FRM_SOIL_SITE_20010901 /length=1304;"11 3 CCG;14 3 TCA;21 3 TAA;25 3 AAT;25 3 GTT;27 3 ATG;33 3 CCA;36 3 GCC;9 3 CAA;"
>Regulatory_Region_WASECA_FRM_SOIL_READ_1557379057 /accession=XZS47576.b1 /library_id=Regulatory_Region_WASECA_FRM_SOIL_LIB_20010901 /sample_id=Regulatory_Region_WASECA_FRM_SOIL_SMPL_20010901 /sample_name=FARM_SOIL /number_of_sites=1 /site_id_1=Regulatory_Region_WASECA_FRM_SOIL_SITE_20010901 /length=1095;"13 3 TTG;14 5 GTGAG;16 3 TCT;16 5 TGAGT;21 3 TCA;21 5 AATTG;22 3 CTG;23 3 TTA;24 3 TTA;25 3 …
>Regulatory_Region_WASECA_FRM_SOIL_READ_1557460900 /accession=XZS112943.g1 /library_id=Regulatory_Region_WASECA_FRM_SOIL_LIB_20010901 /sample_id=Regulatory_Region_WASECA_FRM_SOIL_SMPL_20010901 /sample_name=FARM_SOIL /number_of_sites=1 /site_id_1=Regulatory_Region_WASECA_FRM_SOIL_SITE_20010901 /length=1198;"21 3 CCG;24 3 ATG;27 3 AAG;34 3 CCA;6 3 AGT;7 3 CCA;9 3 CGG;"
>Regulatory_Region_WASECA_FRM_SOIL_READ_1557459388 /accession=XZS102329.b2 /library_id=Regulatory_Region_WASECA_FRM_SOIL_LIB_20010901 /sample_id=Regulatory_Region_WASECA_FRM_SOIL_SMPL_20010901 /sample_name=FARM_SOIL /number_of_sites=1 /site_id_1=Regulatory_Region_WASECA_FRM_SOIL_SITE_20010901 /length=1213;"11 3 CGG;16 3 CTT;18 3 TTG;19 3 CAC;19 3 CGG;22 3 CCT;22 3 TGA;23 3 TCA;31 3 CAG;6 3 AAT;"
>Regulatory_Region_WASECA_FRM_SOIL_READ_1557411226 /accession=XZS59973.g1 /library_id=Regulatory_Region_WASECA_FRM_SOIL_LIB_20010901 /sample_id=Regulatory_Region_WASECA_FRM_SOIL_SMPL_20010901 /sample_name=FARM_SOIL /number_of_sites=1 /site_id_1=Regulatory_Region_WASECA_FRM_SOIL_SITE_20010901 /length=1356;"12 3 AAG;12 3 TGG;16 3 TTA;21 3 AGG;21 3 GTT;22 3 TCA;24 3 AGG;29 3 CCT;30 3 CCT;33 3 ATG;33…
>Regulatory_Region_WASECA_FRM_SOIL_READ_1557441512 /accession=XZS92357.b1 /library_id=Regulatory_Region_WASECA_FRM_SOIL_LIB_20010901 /sample_id=Regulatory_Region_WASECA_FRM_SOIL_SMPL_20010901 /sample_name=FARM_SOIL /number_of_sites=1 /site_id_1=Regulatory_Region_WASECA_FRM_SOIL_SITE_20010901 /length=1293;"10 3 TTA;10 4 GACA;13 3 TGA;14 3 ATT;15 3 CTG;30 3 CAT;31 3 AAT;32 3 TCA;34 3 ATT;6 3 AAT;6 …
>Regulatory_Region_WASECA_FRM_SOIL_READ_1557374641 /accession=XZS41307.x1 /library_id=Regulatory_Region_WASECA_FRM_SOIL_LIB_20010901 /sample_id=Regulatory_Region_WASECA_FRM_SOIL_SMPL_20010901 /sample_name=FARM_SOIL /number_of_sites=1 /site_id_1=Regulatory_Region_WASECA_FRM_SOIL_SITE_20010901 /length=1223;"14 3 CGG;17 3 CAT;19 3 CGG;20 3 CCA;20 3 TGG;27 3 CTG;28 3 ATG;28 3 CAG;29 3 AAG;36 3 CTG;6 …
>Regulatory_Region_WASECA_FRM_SOIL_READ_1557399902 /accession=XZS56915.g1 /library_id=Regulatory_Region_WASECA_FRM_SOIL_LIB_20010901 /sample_id=Regulatory_Region_WASECA_FRM_SOIL_SMPL_20010901 /sample_name=FARM_SOIL /number_of_sites=1 /site_id_1=Regulatory_Region_WASECA_FRM_SOIL_SITE_20010901 /length=1279;"11 3 ATT;12 3 TTA;12 3 TTG;14 3 CTT;18 3 ATT;21 3 GAT;22 3 AAT;22 3 CAT;28 3 TTG;29 3 ATG;31…
>Regulatory_Region_WASECA_FRM_SOIL_READ_1557428414 /accession=XZS71275.b1 /library_id=Regulatory_Region_WASECA_FRM_SOIL_LIB_20010901 /sample_id=Regulatory_Region_WASECA_FRM_SOIL_SMPL_20010901 /sample_name=FARM_SOIL /number_of_sites=1 /site_id_1=Regulatory_Region_WASECA_FRM_SOIL_SITE_20010901 /length=1330;"11 3 CCG;11 3 TCA;11 3 TGG;13 3 TGG;21 3 CAT;24 3 GCC;27 3 CTC;27 3 CTG;30 3 CAG;30 3 CTC;32…
>Regulatory_Region_WASECA_FRM_SOIL_READ_1557429835 /accession=XZS85707.g1 /library_id=Regulatory_Region_WASECA_FRM_SOIL_LIB_20010901 /sample_id=Regulatory_Region_WASECA_FRM_SOIL_SMPL_20010901 /sample_name=FARM_SOIL /number_of_sites=1 /site_id_1=Regulatory_Region_WASECA_FRM_SOIL_SITE_20010901 /length=1310;"13 3 TTG;21 3 TGC;22 3 CCG;32 3 GCC;33 3 GCC;33 3 GGC;36 3 CCG;38 4 GCGG;"
>Regulatory_Region_WASECA_FRM_SOIL_READ_1557414221 /accession=XZS63765.x1 /library_id=Regulatory_Region_WASECA_FRM_SOIL_LIB_20010901 /sample_id=Regulatory_Region_WASECA_FRM_SOIL_SMPL_20010901 /sample_name=FARM_SOIL /number_of_sites=1 /site_id_1=Regulatory_Region_WASECA_FRM_SOIL_SITE_20010901 /length=1137;"11 3 CGG;18 3 AGG;20 3 ATG;36 3 CCG;6 3 ACC;6 3 ATG;8 3 CCG;"
>Regulatory_Region_WASECA_FRM_SOIL_READ_1557416659 /accession=XZS71554.g1 /library_id=Regulatory_Region_WASECA_FRM_SOIL_LIB_20010901 /sample_id=Regulatory_Region_WASECA_FRM_SOIL_SMPL_20010901 /sample_name=FARM_SOIL /number_of_sites=1 /site_id_1=Regulatory_Region_WASECA_FRM_SOIL_SITE_20010901 /length=1305;"11 3 AGA;11 3 TCA;16 3 TGA;18 3 GAT;19 3 AAG;19 3 TCT;20 3 TAA;24 3 TTA;28 3 AGA;29 3 ATT;30…
>Regulatory_Region_WASECA_FRM_SOIL_READ_1557335589 /accession=XZS28624.g1 /library_id=Regulatory_Region_WASECA_FRM_SOIL_LIB_20010901 /sample_id=Regulatory_Region_WASECA_FRM_SOIL_SMPL_20010901 /sample_name=FARM_SOIL /number_of_sites=1 /site_id_1=Regulatory_Region_WASECA_FRM_SOIL_SITE_20010901 /length=1174;"10 3 CCG;10 3 TAA;16 3 CTT;16 3 TCT;25 3 CAG;32 3 AGG;33 3 GCC;6 3 AAT;6 3 CGG;7 3 GAG;"
>Regulatory_Region_WASECA_FRM_SOIL_READ_1557381673 /accession=XZS46601.g1 /library_id=Regulatory_Region_WASECA_FRM_SOIL_LIB_20010901 /sample_id=Regulatory_Region_WASECA_FRM_SOIL_SMPL_20010901 /sample_name=FARM_SOIL /number_of_sites=1 /site_id_1=Regulatory_Region_WASECA_FRM_SOIL_SITE_20010901 /length=1342;"11 3 CCT;13 3 TCA;13 3 TTG;20 3 TGG;24 3 CAT;25 3 CTG;28 3 TCA;30 3 CAT;34 3 CCA;35 5 CAAAA;…
>Regulatory_Region_WASECA_FRM_SOIL_READ_1557429529 /accession=XZS85412.g1 /library_id=Regulatory_Region_WASECA_FRM_SOIL_LIB_20010901 /sample_id=Regulatory_Region_WASECA_FRM_SOIL_SMPL_20010901 /sample_name=FARM_SOIL /number_of_sites=1 /site_id_1=Regulatory_Region_WASECA_FRM_SOIL_SITE_20010901 /length=1209;"10 3 CCG;18 3 GAT;20 3 TGA;22 3 TGG;30 3 TTG;32 3 AAG;7 3 CCA;"
>Regulatory_Region_WASECA_FRM_SOIL_READ_1557387038 /accession=XZS47904.x1 /library_id=Regulatory_Region_WASECA_FRM_SOIL_LIB_20010901 /sample_id=Regulatory_Region_WASECA_FRM_SOIL_SMPL_20010901 /sample_name=FARM_SOIL /number_of_sites=1 /site_id_1=Regulatory_Region_WASECA_FRM_SOIL_SITE_20010901 /length=1113;"15 3 ATG;21 3 AGG;29 3 CCT;35 3 TTG;36 3 CCG;6 3 AAG;6 3 GCC;9 3 GAT;"
>Regulatory_Region_WASECA_FRM_SOIL_READ_1557449082 /accession=XZS95118.g1 /library_id=Regulatory_Region_WASECA_FRM_SOIL_LIB_20010901 /sample_id=Regulatory_Region_WASECA_FRM_SOIL_SMPL_20010901 /sample_name=FARM_SOIL /number_of_sites=1 /site_id_1=Regulatory_Region_WASECA_FRM_SOIL_SITE_20010901 /length=1349;"13 3 TCA;14 3 ATT;14 3 CGG;29 3 GCC;30 3 GCC;31 3 ATT;32 3 AAG;36 3 GAG;"
>Regulatory_Region_WASECA_FRM_SOIL_READ_1557463520 /accession=XZS115776.b1 /library_id=Regulatory_Region_WASECA_FRM_SOIL_LIB_20010901 /sample_id=Regulatory_Region_WASECA_FRM_SOIL_SMPL_20010901 /sample_name=FARM_SOIL /number_of_sites=1 /site_id_1=Regulatory_Region_WASECA_FRM_SOIL_SITE_20010901 /length=1219;"24 3 CCG;29 3 CCT;31 3 AAT;33 3 ATT;33 3 TGG;34 3 TGG;6 3 AAT;9 3 CAA;"
>Regulatory_Region_WASECA_FRM_SOIL_READ_1557370226 /accession=XZS38396.g /library_id=Regulatory_Region_WASECA_FRM_SOIL_LIB_20010901 /sample_id=Regulatory_Region_WASECA_FRM_SOIL_SMPL_20010901 /sample_name=FARM_SOIL /number_of_sites=1 /site_id_1=Regulatory_Region_WASECA_FRM_SOIL_SITE_20010901 /length=1326;"11 3 AGA;14 3 GAT;16 3 TCT;22 3 TAA;24 3 CAT;25 3 GTT;25 3 TCT;34 3 ATT;36 3 AAT;36 3 ATT;"
>Regulatory_Region_WASECA_FRM_SOIL_READ_1557456774 /accession=XZS96451.g1 /library_id=Regulatory_Region_WASECA_FRM_SOIL_LIB_20010901 /sample_id=Regulatory_Region_WASECA_FRM_SOIL_SMPL_20010901 /sample_name=FARM_SOIL /number_of_sites=1 /site_id_1=Regulatory_Region_WASECA_FRM_SOIL_SITE_20010901 /length=1319;"12 3 TGG;14 3 CGG;19 3 ATG;32 3 CAG;33 3 GGC;6 3 CGA;7 3 GCC;"
>Regulatory_Region_WASECA_FRM_SOIL_READ_1557448160 /accession=XZS90396.b1 /library_id=Regulatory_Region_WASECA_FRM_SOIL_LIB_20010901 /sample_id=Regulatory_Region_WASECA_FRM_SOIL_SMPL_20010901 /sample_name=FARM_SOIL /number_of_sites=1 /site_id_1=Regulatory_Region_WASECA_FRM_SOIL_SITE_20010901 /length=1302;"12 3 CCT;18 3 TTA;22 3 AAT;31 3 GCC;34 3 TTA;"
>Regulatory_Region_WASECA_FRM_SOIL_READ_1557424736 /accession=XZS73022.b1 /library_id=Regulatory_Region_WASECA_FRM_SOIL_LIB_20010901 /sample_id=Regulatory_Region_WASECA_FRM_SOIL_SMPL_20010901 /sample_name=FARM_SOIL /number_of_sites=1 /site_id_1=Regulatory_Region_WASECA_FRM_SOIL_SITE_20010901 /length=1184;"10 3 GGT;13 3 CAG;14 3 CCT;17 3 CAA;20 3 CGG;21 3 CTT;21 3 GTT;25 3 CCG;28 3 AAG;28 3 AAT;33…
>Regulatory_Region_WASECA_FRM_SOIL_READ_1557460016 /accession=XZS100243.b2 /library_id=Regulatory_Region_WASECA_FRM_SOIL_LIB_20010901 /sample_id=Regulatory_Region_WASECA_FRM_SOIL_SMPL_20010901 /sample_name=FARM_SOIL /number_of_sites=1 /site_id_1=Regulatory_Region_WASECA_FRM_SOIL_SITE_20010901 /length=1370;"10 3 CCG;15 3 TCA;20 3 TTG;21 3 GAG;26 3 TAA;30 3 TGA;31 3 TTA;34 3 GAG;6 3 ATG;9 3 CAA;"
>Regulatory_Region_WASECA_FRM_SOIL_READ_1557428363 /accession=XZS71209.b1 /library_id=Regulatory_Region_WASECA_FRM_SOIL_LIB_20010901 /sample_id=Regulatory_Region_WASECA_FRM_SOIL_SMPL_20010901 /sample_name=FARM_SOIL /number_of_sites=1 /site_id_1=Regulatory_Region_WASECA_FRM_SOIL_SITE_20010901 /length=1266;"14 3 GCC;18 3 AGG;32 3 CCA;36 3 CCT;"
>Regulatory_Region_WASECA_FRM_SOIL_READ_1557443911 /accession=XZS89467.x /library_id=Regulatory_Region_WASECA_FRM_SOIL_LIB_20010901 /sample_id=Regulatory_Region_WASECA_FRM_SOIL_SMPL_20010901 /sample_name=FARM_SOIL /number_of_sites=1 /site_id_1=Regulatory_Region_WASECA_FRM_SOIL_SITE_20010901 /length=1060;"13 3 CCA;20 3 CCT;20 3 TAA;21 3 AAC;26 3 AAT;28 3 GCC;31 3 TGG;31 4 TTGG;32 3 TAA;33 3 GCC;34…
>Regulatory_Region_WASECA_FRM_SOIL_READ_1557441404 /accession=XZS92178.b1 /library_id=Regulatory_Region_WASECA_FRM_SOIL_LIB_20010901 /sample_id=Regulatory_Region_WASECA_FRM_SOIL_SMPL_20010901 /sample_name=FARM_SOIL /number_of_sites=1 /site_id_1=Regulatory_Region_WASECA_FRM_SOIL_SITE_20010901 /length=1333;"11 3 TCA;12 3 CGG;19 3 CGG;22 3 CCG;25 3 GCC;29 3 GCC;32 3 CTG;35 3 AAT;6 3 CGG;"
>Regulatory_Region_WASECA_FRM_SOIL_READ_1557464469 /accession=XZS116551.b2 /library_id=Regulatory_Region_WASECA_FRM_SOIL_LIB_20010901 /sample_id=Regulatory_Region_WASECA_FRM_SOIL_SMPL_20010901 /sample_name=FARM_SOIL /number_of_sites=1 /site_id_1=Regulatory_Region_WASECA_FRM_SOIL_SITE_20010901 /length=1290;"21 3 TAA;21 5 AATTG;31 3 CCT;35 3 AGG;35 3 TGG;"
>Regulatory_Region_WASECA_FRM_SOIL_READ_1557460150 /accession=XZS100339.b2 /library_id=Regulatory_Region_WASECA_FRM_SOIL_LIB_20010901 /sample_id=Regulatory_Region_WASECA_FRM_SOIL_SMPL_20010901 /sample_name=FARM_SOIL /number_of_sites=1 /site_id_1=Regulatory_Region_WASECA_FRM_SOIL_SITE_20010901 /length=1365;"13 3 TTG;16 3 CTT;22 3 TAA;22 3 TGA;23 3 ATT;24 3 ATT;26 3 TAA;29 3 AAT;29 3 ATT;34 3 AAG;3…
>Regulatory_Region_WASECA_FRM_SOIL_READ_1557368804 /accession=XZS37297.b1 /library_id=Regulatory_Region_WASECA_FRM_SOIL_LIB_20010901 /sample_id=Regulatory_Region_WASECA_FRM_SOIL_SMPL_20010901 /sample_name=FARM_SOIL /number_of_sites=1 /site_id_1=Regulatory_Region_WASECA_FRM_SOIL_SITE_20010901 /length=1406;"10 3 TCT;11 3 ATT;12 3 AGG;14 3 CTG;17 3 TGG;18 3 TAT;20 3 AGA;22 3 CCT;31 3 ATT;32 3 ATT;33…
>Regulatory_Region_WASECA_FRM_SOIL_READ_1557413623 /accession=XZS60490.g1 /library_id=Regulatory_Region_WASECA_FRM_SOIL_LIB_20010901 /sample_id=Regulatory_Region_WASECA_FRM_SOIL_SMPL_20010901 /sample_name=FARM_SOIL /number_of_sites=1 /site_id_1=Regulatory_Region_WASECA_FRM_SOIL_SITE_20010901 /length=1116;"11 3 AAG;11 3 AGA;12 3 CAG;29 3 GGC;33 3 GGC;6 3 AGT;6 3 CGG;7 3 GCC;7 3 GGC;"
>Regulatory_Region_WASECA_FRM_SOIL_READ_1557379722 /accession=XZS40065.b1 /library_id=Regulatory_Region_WASECA_FRM_SOIL_LIB_20010901 /sample_id=Regulatory_Region_WASECA_FRM_SOIL_SMPL_20010901 /sample_name=FARM_SOIL /number_of_sites=1 /site_id_1=Regulatory_Region_WASECA_FRM_SOIL_SITE_20010901 /length=1258;"12 3 CAG;15 3 CAG;17 3 ATT;20 3 CCT;24 3 GCC;25 3 AAT;25 3 AGA;26 3 TGG;27 3 ATT;30 3 CAG;30…
>Regulatory_Region_WASECA_FRM_SOIL_READ_1557452160 /accession=XZS96114.g1 /library_id=Regulatory_Region_WASECA_FRM_SOIL_LIB_20010901 /sample_id=Regulatory_Region_WASECA_FRM_SOIL_SMPL_20010901 /sample_name=FARM_SOIL /number_of_sites=1 /site_id_1=Regulatory_Region_WASECA_FRM_SOIL_SITE_20010901 /length=1438;"15 3 CGG;16 3 CTG;21 3 GAT;22 3 TGG;24 3 CCA;26 3 TGG;32 3 AAG;33 3 CAG;34 3 AAT;34 3 GCC;6 …
>Regulatory_Region_WASECA_FRM_SOIL_READ_1557458738 /accession=XZS100049.g1 /library_id=Regulatory_Region_WASECA_FRM_SOIL_LIB_20010901 /sample_id=Regulatory_Region_WASECA_FRM_SOIL_SMPL_20010901 /sample_name=FARM_SOIL /number_of_sites=1 /site_id_1=Regulatory_Region_WASECA_FRM_SOIL_SITE_20010901 /length=1160;"12 3 CGG;13 5 AGATC;14 3 TCT;28 3 TCT;8 3 TCA;"
>Regulatory_Region_WASECA_FRM_SOIL_READ_1557331764 /accession=XZS23984.g2 /library_id=Regulatory_Region_WASECA_FRM_SOIL_LIB_20010901 /sample_id=Regulatory_Region_WASECA_FRM_SOIL_SMPL_20010901 /sample_name=FARM_SOIL /number_of_sites=1 /site_id_1=Regulatory_Region_WASECA_FRM_SOIL_SITE_20010901 /length=1134;"13 4 TAAA;16 3 TAA;19 3 TAA;24 3 AGA;24 3 AGG;24 3 TCT;24 3 TGG;27 3 CAA;30 3 GTT;33 3 ATT;"
>Regulatory_Region_WASECA_FRM_SOIL_READ_1557438935 /accession=XZS78087.g1 /library_id=Regulatory_Region_WASECA_FRM_SOIL_LIB_20010901 /sample_id=Regulatory_Region_WASECA_FRM_SOIL_SMPL_20010901 /sample_name=FARM_SOIL /number_of_sites=1 /site_id_1=Regulatory_Region_WASECA_FRM_SOIL_SITE_20010901 /length=1150;"14 3 CAG;15 3 TGG;25 3 CTG;25 3 GGC;29 3 GCA;"
>Regulatory_Region_WASECA_FRM_SOIL_READ_1557379212 /accession=XZS38552.g1 /library_id=Regulatory_Region_WASECA_FRM_SOIL_LIB_20010901 /sample_id=Regulatory_Region_WASECA_FRM_SOIL_SMPL_20010901 /sample_name=FARM_SOIL /number_of_sites=1 /site_id_1=Regulatory_Region_WASECA_FRM_SOIL_SITE_20010901 /length=1014;"13 3 TCA;14 3 ATT;16 3 TCA;18 3 TTG;19 3 TCA;20 3 TGA;20 3 TGG;23 3 GAT;26 3 TGG;27 3 ATT;27…
>Regulatory_Region_WASECA_FRM_SOIL_READ_1557417627 /accession=XZS71744.b1 /library_id=Regulatory_Region_WASECA_FRM_SOIL_LIB_20010901 /sample_id=Regulatory_Region_WASECA_FRM_SOIL_SMPL_20010901 /sample_name=FARM_SOIL /number_of_sites=1 /site_id_1=Regulatory_Region_WASECA_FRM_SOIL_SITE_20010901 /length=1308;"14 3 CTT;18 3 CCA;25 4 CCCA;30 3 ATT;30 3 CCA;30 3 CCT;36 3 CAG;"
>Regulatory_Region_WASECA_FRM_SOIL_READ_1557327675 /accession=XZS22702.g2 /library_id=Regulatory_Region_WASECA_FRM_SOIL_LIB_20010901 /sample_id=Regulatory_Region_WASECA_FRM_SOIL_SMPL_20010901 /sample_name=FARM_SOIL /number_of_sites=1 /site_id_1=Regulatory_Region_WASECA_FRM_SOIL_SITE_20010901 /length=1053;"11 3 AGA;15 3 TGA;19 3 AAG;20 3 CCA;22 3 CAA;22 3 CCG;22 3 GTT;26 3 GTT;31 3 CAG;34 3 CAG;6 …
>Regulatory_Region_WASECA_FRM_SOIL_READ_1557457889 /accession=XZS96702.g1 /library_id=Regulatory_Region_WASECA_FRM_SOIL_LIB_20010901 /sample_id=Regulatory_Region_WASECA_FRM_SOIL_SMPL_20010901 /sample_name=FARM_SOIL /number_of_sites=1 /site_id_1=Regulatory_Region_WASECA_FRM_SOIL_SITE_20010901 /length=1385;"14 3 AGA;16 3 TAA;20 3 TAA;27 3 ATG;30 3 CCA;7 3 CAA;"
>Regulatory_Region_WASECA_FRM_SOIL_READ_1557367184 /accession=XZS31046.b1 /library_id=Regulatory_Region_WASECA_FRM_SOIL_LIB_20010901 /sample_id=Regulatory_Region_WASECA_FRM_SOIL_SMPL_20010901 /sample_name=FARM_SOIL /number_of_sites=1 /site_id_1=Regulatory_Region_WASECA_FRM_SOIL_SITE_20010901 /length=1256;"11 3 AGA;12 3 TTA;13 3 TAA;14 3 CTT;20 3 TTA;22 3 CCG;31 5 AAAAG;34 3 TGG;6 3 ATC;7 3 CAA;8 …
>Regulatory_Region_WASECA_FRM_SOIL_READ_1557325240 /accession=XZS18330.b2 /library_id=Regulatory_Region_WASECA_FRM_SOIL_LIB_20010901 /sample_id=Regulatory_Region_WASECA_FRM_SOIL_SMPL_20010901 /sample_name=FARM_SOIL /number_of_sites=1 /site_id_1=Regulatory_Region_WASECA_FRM_SOIL_SITE_20010901 /length=980;"12 3 AGA;15 3 TGG;18 3 TTG;19 3 CAA;33 3 TCT;34 3 CTG;6 3 ATC;7 3 CAG;8 4 GCGG;"
>Regulatory_Region_WASECA_FRM_SOIL_READ_1557378421 /accession=XZS44237.g1 /library_id=Regulatory_Region_WASECA_FRM_SOIL_LIB_20010901 /sample_id=Regulatory_Region_WASECA_FRM_SOIL_SMPL_20010901 /sample_name=FARM_SOIL /number_of_sites=1 /site_id_1=Regulatory_Region_WASECA_FRM_SOIL_SITE_20010901 /length=1244;"24 3 GCC;24 3 TGG;29 3 CAG;29 3 CCA;31 3 GCC;34 3 GCC;"
>Regulatory_Region_WASECA_FRM_SOIL_READ_1557403764 /accession=XZS62354.x1 /library_id=Regulatory_Region_WASECA_FRM_SOIL_LIB_20010901 /sample_id=Regulatory_Region_WASECA_FRM_SOIL_SMPL_20010901 /sample_name=FARM_SOIL /number_of_sites=1 /site_id_1=Regulatory_Region_WASECA_FRM_SOIL_SITE_20010901 /length=1124;"13 3 TCG;16 3 CAG;18 3 CCT;22 3 AGG;23 3 GCC;25 3 CCG;25 3 GGC;28 3 TCG;30 3 GCC;32 3 GCC;36…
>Regulatory_Region_WASECA_FRM_SOIL_READ_1557385791 /accession=XZS46296.g1 /library_id=Regulatory_Region_WASECA_FRM_SOIL_LIB_20010901 /sample_id=Regulatory_Region_WASECA_FRM_SOIL_SMPL_20010901 /sample_name=FARM_SOIL /number_of_sites=1 /site_id_1=Regulatory_Region_WASECA_FRM_SOIL_SITE_20010901 /length=1125;"10 3 CCG;13 4 ATCT;14 3 CGG;20 3 CCG;26 3 AAT;29 3 ATG;32 3 GGC;9 3 CAT;"
>Regulatory_Region_WASECA_FRM_SOIL_READ_1557453166 /accession=XZS96133.b1 /library_id=Regulatory_Region_WASECA_FRM_SOIL_LIB_20010901 /sample_id=Regulatory_Region_WASECA_FRM_SOIL_SMPL_20010901 /sample_name=FARM_SOIL /number_of_sites=1 /site_id_1=Regulatory_Region_WASECA_FRM_SOIL_SITE_20010901 /length=1413;"11 3 TGG;17 3 ATC;17 3 TTA;26 5 AAAAG;31 3 CTG;32 3 CAG;33 3 TTG;6 3 CGA;8 4 TCCC;"
>Regulatory_Region_WASECA_FRM_SOIL_READ_1557449500 /accession=XZS92940.b2 /library_id=Regulatory_Region_WASECA_FRM_SOIL_LIB_20010901 /sample_id=Regulatory_Region_WASECA_FRM_SOIL_SMPL_20010901 /sample_name=FARM_SOIL /number_of_sites=1 /site_id_1=Regulatory_Region_WASECA_FRM_SOIL_SITE_20010901 /length=1321;"14 3 CAG;14 3 TCA;18 3 GAT;24 3 AGG;24 3 CAT;29 3 CCT;30 3 AAT;33 3 ATG;34 3 ATT;34 3 CCA;7 …
>Regulatory_Region_WASECA_FRM_SOIL_READ_1557438168 /accession=XZS79048.b1 /library_id=Regulatory_Region_WASECA_FRM_SOIL_LIB_20010901 /sample_id=Regulatory_Region_WASECA_FRM_SOIL_SMPL_20010901 /sample_name=FARM_SOIL /number_of_sites=1 /site_id_1=Regulatory_Region_WASECA_FRM_SOIL_SITE_20010901 /length=1249;"12 3 CAG;14 3 CGG;20 3 CAG;22 3 CTG;24 3 AGG;24 3 CAG;28 3 TCG;31 3 TGG;32 3 CCA;35 3 TAA;"
>Regulatory_Region_WASECA_FRM_SOIL_READ_1557391203 /accession=XZS55283.y1 /library_id=Regulatory_Region_WASECA_FRM_SOIL_LIB_20010901 /sample_id=Regulatory_Region_WASECA_FRM_SOIL_SMPL_20010901 /sample_name=FARM_SOIL /number_of_sites=1 /site_id_1=Regulatory_Region_WASECA_FRM_SOIL_SITE_20010901 /length=1060;"27 3 AAG;28 3 GCC;35 3 ACG;36 3 ATC;8 3 CCT;"
>Regulatory_Region_WASECA_FRM_SOIL_READ_1557323013 /accession=XZS18642.b2 /library_id=Regulatory_Region_WASECA_FRM_SOIL_LIB_20010901 /sample_id=Regulatory_Region_WASECA_FRM_SOIL_SMPL_20010901 /sample_name=FARM_SOIL /number_of_sites=1 /site_id_1=Regulatory_Region_WASECA_FRM_SOIL_SITE_20010901 /length=926;"10 3 GGT;16 3 CTG;21 3 CCG;26 3 TGG;28 3 GCC;34 3 AAG;6 3 GTA;7 3 CAA;"
>Regulatory_Region_WASECA_FRM_SOIL_READ_1557340228 /accession=XZS27264.x1 /library_id=Regulatory_Region_WASECA_FRM_SOIL_LIB_20010901 /sample_id=Regulatory_Region_WASECA_FRM_SOIL_SMPL_20010901 /sample_name=FARM_SOIL /number_of_sites=1 /site_id_1=Regulatory_Region_WASECA_FRM_SOIL_SITE_20010901 /length=1200;"10 3 ATG;12 3 CGG;17 3 CTG;20 3 ATG;26 3 TGG;30 3 CCA;"
>Regulatory_Region_WASECA_FRM_SOIL_READ_1557451476 /accession=XZS95704.g /library_id=Regulatory_Region_WASECA_FRM_SOIL_LIB_20010901 /sample_id=Regulatory_Region_WASECA_FRM_SOIL_SMPL_20010901 /sample_name=FARM_SOIL /number_of_sites=1 /site_id_1=Regulatory_Region_WASECA_FRM_SOIL_SITE_20010901 /length=1263;"16 4 AACG;18 3 CTG;21 3 TGA;24 3 CAT;25 3 GCC;28 3 CAG;37 4 GCGC;7 3 AGG;"
>Regulatory_Region_WASECA_FRM_SOIL_READ_1557459296 /accession=XZS102156.b2 /library_id=Regulatory_Region_WASECA_FRM_SOIL_LIB_20010901 /sample_id=Regulatory_Region_WASECA_FRM_SOIL_SMPL_20010901 /sample_name=FARM_SOIL /number_of_sites=1 /site_id_1=Regulatory_Region_WASECA_FRM_SOIL_SITE_20010901 /length=1348;"17 3 CTT;18 3 CCG;23 3 TCT;25 3 CAA;25 3 GGC;29 3 ATG;31 3 TCG;34 3 AAG;36 3 CAG;6 3 GTA;7 …
>Regulatory_Region_WASECA_FRM_SOIL_READ_1557411146 /accession=XZS59679.b /library_id=Regulatory_Region_WASECA_FRM_SOIL_LIB_20010901 /sample_id=Regulatory_Region_WASECA_FRM_SOIL_SMPL_20010901 /sample_name=FARM_SOIL /number_of_sites=1 /site_id_1=Regulatory_Region_WASECA_FRM_SOIL_SITE_20010901 /length=1373;"17 3 ATC;26 3 GCC;33 3 CCA;35 3 AGG;36 3 CCG;8 3 CTC;"
>Regulatory_Region_WASECA_FRM_SOIL_READ_1557370632 /accession=XZS38122.b1 /library_id=Regulatory_Region_WASECA_FRM_SOIL_LIB_20010901 /sample_id=Regulatory_Region_WASECA_FRM_SOIL_SMPL_20010901 /sample_name=FARM_SOIL /number_of_sites=1 /site_id_1=Regulatory_Region_WASECA_FRM_SOIL_SITE_20010901 /length=1398;"13 3 TGG;15 3 CCA;25 3 GCC;27 3 TTG;28 3 AGA;30 3 CCT;31 3 ATT;32 3 GGG;33 3 AGG;7 3 CCG;8 3…
>Regulatory_Region_WASECA_FRM_SOIL_READ_1557430654 /accession=XZS77113.y1 /library_id=Regulatory_Region_WASECA_FRM_SOIL_LIB_20010901 /sample_id=Regulatory_Region_WASECA_FRM_SOIL_SMPL_20010901 /sample_name=FARM_SOIL /number_of_sites=1 /site_id_1=Regulatory_Region_WASECA_FRM_SOIL_SITE_20010901 /length=970;"12 3 AGG;24 3 GCC;32 3 TTG;33 3 GAG;6 3 CGG;7 3 CCG;9 3 CGG;9 3 TTG;"
>Regulatory_Region_WASECA_FRM_SOIL_READ_1557338173 /accession=XZS25924.x1 /library_id=Regulatory_Region_WASECA_FRM_SOIL_LIB_20010901 /sample_id=Regulatory_Region_WASECA_FRM_SOIL_SMPL_20010901 /sample_name=FARM_SOIL /number_of_sites=1 /site_id_1=Regulatory_Region_WASECA_FRM_SOIL_SITE_20010901 /length=1081;"11 3 CTG;14 3 AGG;24 3 GCC;27 3 CAG;31 3 CAG;33 3 AGG;"
>Regulatory_Region_WASECA_FRM_SOIL_READ_1557368548 /accession=XZS37001.b1 /library_id=Regulatory_Region_WASECA_FRM_SOIL_LIB_20010901 /sample_id=Regulatory_Region_WASECA_FRM_SOIL_SMPL_20010901 /sample_name=FARM_SOIL /number_of_sites=1 /site_id_1=Regulatory_Region_WASECA_FRM_SOIL_SITE_20010901 /length=1415;"10 3 GGT;14 3 GAT;21 3 CCA;22 3 TGA;29 3 ATT;31 3 TCG;36 3 GCC;6 3 CGA;"
>Regulatory_Region_WASECA_FRM_SOIL_READ_1557385412 /accession=XZS45154.b1 /library_id=Regulatory_Region_WASECA_FRM_SOIL_LIB_20010901 /sample_id=Regulatory_Region_WASECA_FRM_SOIL_SMPL_20010901 /sample_name=FARM_SOIL /number_of_sites=1 /site_id_1=Regulatory_Region_WASECA_FRM_SOIL_SITE_20010901 /length=1226;"13 3 TCG;23 3 CCG;32 3 GGC;35 3 TGG;6 3 GCC;"
>Regulatory_Region_WASECA_FRM_SOIL_READ_1557434056 /accession=XZS81081.y1 /library_id=Regulatory_Region_WASECA_FRM_SOIL_LIB_20010901 /sample_id=Regulatory_Region_WASECA_FRM_SOIL_SMPL_20010901 /sample_name=FARM_SOIL /number_of_sites=1 /site_id_1=Regulatory_Region_WASECA_FRM_SOIL_SITE_20010901 /length=1106;"13 3 GGC;21 3 AAC;21 3 AGA;22 3 GTT;28 3 AAG;34 3 GTT;36 3 CCA;9 3 CTT;"
>Regulatory_Region_WASECA_FRM_SOIL_READ_1557435648 /accession=XZS81539.g1 /library_id=Regulatory_Region_WASECA_FRM_SOIL_LIB_20010901 /sample_id=Regulatory_Region_WASECA_FRM_SOIL_SMPL_20010901 /sample_name=FARM_SOIL /number_of_sites=1 /site_id_1=Regulatory_Region_WASECA_FRM_SOIL_SITE_20010901 /length=1445;"10 4 GGCC;14 3 CCT;15 3 TGG;20 3 CGG;20 3 TGG;31 3 TAA;33 3 AGG;36 3 AAT;36 3 GCC;"
>Regulatory_Region_WASECA_FRM_SOIL_READ_1557385275 /accession=XZS44885.g1 /library_id=Regulatory_Region_WASECA_FRM_SOIL_LIB_20010901 /sample_id=Regulatory_Region_WASECA_FRM_SOIL_SMPL_20010901 /sample_name=FARM_SOIL /number_of_sites=1 /site_id_1=Regulatory_Region_WASECA_FRM_SOIL_SITE_20010901 /length=1084;"14 3 AGA;14 3 CCA;27 3 ATT;32 3 CCA;34 4 CAAA;36 3 ATT;6 3 AAT;"
>Regulatory_Region_WASECA_FRM_SOIL_READ_1557368528 /accession=XZS36978.b1 /library_id=Regulatory_Region_WASECA_FRM_SOIL_LIB_20010901 /sample_id=Regulatory_Region_WASECA_FRM_SOIL_SMPL_20010901 /sample_name=FARM_SOIL /number_of_sites=1 /site_id_1=Regulatory_Region_WASECA_FRM_SOIL_SITE_20010901 /length=1423;"11 3 CAA;12 3 AGG;15 3 TGG;23 3 AAC;23 3 CCT;23 3 TCT;25 3 CCG;26 3 GCC;30 3 AGG;31 3 AAC;33…
>Regulatory_Region_WASECA_FRM_SOIL_READ_1557415796 /accession=XZS70493.b1 /library_id=Regulatory_Region_WASECA_FRM_SOIL_LIB_20010901 /sample_id=Regulatory_Region_WASECA_FRM_SOIL_SMPL_20010901 /sample_name=FARM_SOIL /number_of_sites=1 /site_id_1=Regulatory_Region_WASECA_FRM_SOIL_SITE_20010901 /length=1513;"11 3 AAG;7 3 GCC;"
>Regulatory_Region_WASECA_FRM_SOIL_READ_1557421887 /accession=XZS74474.b1 /library_id=Regulatory_Region_WASECA_FRM_SOIL_LIB_20010901 /sample_id=Regulatory_Region_WASECA_FRM_SOIL_SMPL_20010901 /sample_name=FARM_SOIL /number_of_sites=1 /site_id_1=Regulatory_Region_WASECA_FRM_SOIL_SITE_20010901 /length=1402;"11 3 CCG;13 3 GGC;15 3 ATG;20 3 TTG;25 3 CAA;7 3 ACA;7 3 GCC;7 3 GGC;"
>Regulatory_Region_WASECA_FRM_SOIL_READ_1557417480 /accession=XZS71546.b1 /library_id=Regulatory_Region_WASECA_FRM_SOIL_LIB_20010901 /sample_id=Regulatory_Region_WASECA_FRM_SOIL_SMPL_20010901 /sample_name=FARM_SOIL /number_of_sites=1 /site_id_1=Regulatory_Region_WASECA_FRM_SOIL_SITE_20010901 /length=1328;"13 3 CAG;15 3 CAG;15 3 TGA;16 3 CAG;25 3 CAG;29 3 GGT;30 3 GTT;9 3 AGG;"
>Regulatory_Region_WASECA_FRM_SOIL_READ_1557417155 /accession=XZS67635.b1 /library_id=Regulatory_Region_WASECA_FRM_SOIL_LIB_20010901 /sample_id=Regulatory_Region_WASECA_FRM_SOIL_SMPL_20010901 /sample_name=FARM_SOIL /number_of_sites=1 /site_id_1=Regulatory_Region_WASECA_FRM_SOIL_SITE_20010901 /length=1148;"19 3 TCT;21 3 TGA;22 3 CCG;23 3 TGA;24 3 ATG;24 3 ATT;28 3 TCA;30 4 TTGA;7 3 AAT;"
>Regulatory_Region_WASECA_FRM_SOIL_READ_1557374697 /accession=XZS41380.x1 /library_id=Regulatory_Region_WASECA_FRM_SOIL_LIB_20010901 /sample_id=Regulatory_Region_WASECA_FRM_SOIL_SMPL_20010901 /sample_name=FARM_SOIL /number_of_sites=1 /site_id_1=Regulatory_Region_WASECA_FRM_SOIL_SITE_20010901 /length=1230;"15 4 AACG;16 3 TGG;25 3 GCC;26 3 TGG;31 3 TCG;34 3 GCC;6 3 CGA;9 3 CCG;"
>Regulatory_Region_WASECA_FRM_SOIL_READ_1557447885 /accession=XZS88050.b1 /library_id=Regulatory_Region_WASECA_FRM_SOIL_LIB_20010901 /sample_id=Regulatory_Region_WASECA_FRM_SOIL_SMPL_20010901 /sample_name=FARM_SOIL /number_of_sites=1 /site_id_1=Regulatory_Region_WASECA_FRM_SOIL_SITE_20010901 /length=1607;"10 3 TCA;13 3 TCA;13 3 TTA;15 3 CCA;15 3 TCA;16 3 CTT;17 3 TAA;21 3 TAA;25 3 CAA;30 3 TCT;32…
>Regulatory_Region_WASECA_FRM_SOIL_READ_1557429310 /accession=XZS85262.b1 /library_id=Regulatory_Region_WASECA_FRM_SOIL_LIB_20010901 /sample_id=Regulatory_Region_WASECA_FRM_SOIL_SMPL_20010901 /sample_name=FARM_SOIL /number_of_sites=1 /site_id_1=Regulatory_Region_WASECA_FRM_SOIL_SITE_20010901 /length=1259;"16 3 ATG;16 3 TAA;17 3 TTA;23 3 TGA;27 3 ATG;29 3 CAG;31 3 CTG;35 3 CAG;"
>Regulatory_Region_WASECA_FRM_SOIL_READ_1557360267 /accession=XZS31694.x1 /library_id=Regulatory_Region_WASECA_FRM_SOIL_LIB_20010901 /sample_id=Regulatory_Region_WASECA_FRM_SOIL_SMPL_20010901 /sample_name=FARM_SOIL /number_of_sites=1 /site_id_1=Regulatory_Region_WASECA_FRM_SOIL_SITE_20010901 /length=910;"10 3 GGT;12 3 TGG;13 3 CGG;25 3 CCG;30 3 TGA;7 3 TCG;"
>Regulatory_Region_WASECA_FRM_SOIL_READ_1557402833 /accession=XZS56412.g1 /library_id=Regulatory_Region_WASECA_FRM_SOIL_LIB_20010901 /sample_id=Regulatory_Region_WASECA_FRM_SOIL_SMPL_20010901 /sample_name=FARM_SOIL /number_of_sites=1 /site_id_1=Regulatory_Region_WASECA_FRM_SOIL_SITE_20010901 /length=1250;"11 3 TCA;14 3 CTG;17 3 ATT;18 3 CCT;20 3 CCG;20 3 TGA;21 3 AAC;21 3 GTT;22 3 AGG;23 3 TTA;33…
>Regulatory_Region_WASECA_FRM_SOIL_READ_1557449447 /accession=XZS88067.g1 /library_id=Regulatory_Region_WASECA_FRM_SOIL_LIB_20010901 /sample_id=Regulatory_Region_WASECA_FRM_SOIL_SMPL_20010901 /sample_name=FARM_SOIL /number_of_sites=1 /site_id_1=Regulatory_Region_WASECA_FRM_SOIL_SITE_20010901 /length=1347;"11 3 ATG;14 3 ACG;17 3 CTT;26 3 GCC;9 3 GCC;"
>Regulatory_Region_WASECA_FRM_SOIL_READ_1557459734 /accession=XZS102183.g2 /library_id=Regulatory_Region_WASECA_FRM_SOIL_LIB_20010901 /sample_id=Regulatory_Region_WASECA_FRM_SOIL_SMPL_20010901 /sample_name=FARM_SOIL /number_of_sites=1 /site_id_1=Regulatory_Region_WASECA_FRM_SOIL_SITE_20010901 /length=1384;"10 3 GAT;16 3 AAG;22 3 AGG;24 3 CAG;32 3 GCC;32 3 TCA;33 3 TTG;34 3 GCC;36 3 CCG;9 3 GCC;"
>Regulatory_Region_WASECA_FRM_SOIL_READ_1557460587 /accession=XZS114070.b1 /library_id=Regulatory_Region_WASECA_FRM_SOIL_LIB_20010901 /sample_id=Regulatory_Region_WASECA_FRM_SOIL_SMPL_20010901 /sample_name=FARM_SOIL /number_of_sites=1 /site_id_1=Regulatory_Region_WASECA_FRM_SOIL_SITE_20010901 /length=1334;"10 3 CCG;12 3 CGG;15 3 CTC;17 3 TGG;23 3 CCG;29 3 GGC;31 3 GCC;33 3 GCC;35 3 GTA;36 3 GAG;7…
>Regulatory_Region_WASECA_FRM_SOIL_READ_1557328813 /accession=XZS21417.b2 /library_id=Regulatory_Region_WASECA_FRM_SOIL_LIB_20010901 /sample_id=Regulatory_Region_WASECA_FRM_SOIL_SMPL_20010901 /sample_name=FARM_SOIL /number_of_sites=1 /site_id_1=Regulatory_Region_WASECA_FRM_SOIL_SITE_20010901 /length=985;"13 3 TAA;14 3 ATT;17 3 TGG;21 3 CTC;31 3 AAG;31 3 GCC;34 3 GAG;35 3 TTG;"
>Regulatory_Region_WASECA_FRM_SOIL_READ_1557462537 /accession=XZS113626.b2 /library_id=Regulatory_Region_WASECA_FRM_SOIL_LIB_20010901 /sample_id=Regulatory_Region_WASECA_FRM_SOIL_SMPL_20010901 /sample_name=FARM_SOIL /number_of_sites=1 /site_id_1=Regulatory_Region_WASECA_FRM_SOIL_SITE_20010901 /length=1320;"14 3 CGG;14 3 CTC;20 3 CGG;21 3 CAT;22 3 TCT;28 3 TCG;28 5 TCCGG;32 3 ATT;7 3 AAT;7 3 ACA;"
>Regulatory_Region_WASECA_FRM_SOIL_READ_1557332852 /accession=XZS20193.g2 /library_id=Regulatory_Region_WASECA_FRM_SOIL_LIB_20010901 /sample_id=Regulatory_Region_WASECA_FRM_SOIL_SMPL_20010901 /sample_name=FARM_SOIL /number_of_sites=1 /site_id_1=Regulatory_Region_WASECA_FRM_SOIL_SITE_20010901 /length=1241;"12 5 CCACC;19 3 AAG;19 5 GGTAC;20 3 ATG;20 3 TGG;20 3 TTA;23 4 CGGG;24 3 AGG;24 3 TTA;24 4 T…
>Regulatory_Region_WASECA_FRM_SOIL_READ_1557426948 /accession=XZS69987.g1 /library_id=Regulatory_Region_WASECA_FRM_SOIL_LIB_20010901 /sample_id=Regulatory_Region_WASECA_FRM_SOIL_SMPL_20010901 /sample_name=FARM_SOIL /number_of_sites=1 /site_id_1=Regulatory_Region_WASECA_FRM_SOIL_SITE_20010901 /length=1417;"11 3 ATT;21 3 TAA;25 3 AAT;27 3 CTC;29 3 TTA;34 3 TTA;36 3 CAA;8 3 TAA;"
>Regulatory_Region_WASECA_FRM_SOIL_READ_1557419375 /accession=XZS76189.y1 /library_id=Regulatory_Region_WASECA_FRM_SOIL_LIB_20010901 /sample_id=Regulatory_Region_WASECA_FRM_SOIL_SMPL_20010901 /sample_name=FARM_SOIL /number_of_sites=1 /site_id_1=Regulatory_Region_WASECA_FRM_SOIL_SITE_20010901 /length=1028;"12 3 AGG;12 3 CGG;14 3 CCT;15 3 CGG;21 3 CCG;22 3 CCG;28 3 GGC;29 3 CCT;30 3 CCT;33 3 CAG;34…
>Regulatory_Region_WASECA_FRM_SOIL_READ_1557416876 /accession=XZS73389.g1 /library_id=Regulatory_Region_WASECA_FRM_SOIL_LIB_20010901 /sample_id=Regulatory_Region_WASECA_FRM_SOIL_SMPL_20010901 /sample_name=FARM_SOIL /number_of_sites=1 /site_id_1=Regulatory_Region_WASECA_FRM_SOIL_SITE_20010901 /length=1196;"12 3 TTG;13 3 TTG;14 3 CCA;15 3 CTC;16 3 TGG;20 3 AGA;21 3 GTT;24 3 AGA;25 3 TCT;27 3 ATT;27…
>Regulatory_Region_WASECA_FRM_SOIL_READ_1557389361 /accession=XZS42123.b /library_id=Regulatory_Region_WASECA_FRM_SOIL_LIB_20010901 /sample_id=Regulatory_Region_WASECA_FRM_SOIL_SMPL_20010901 /sample_name=FARM_SOIL /number_of_sites=1 /site_id_1=Regulatory_Region_WASECA_FRM_SOIL_SITE_20010901 /length=1344;"11 3 ATG;17 3 TGG;18 3 AGA;18 3 CCA;19 3 TAA;20 3 CAG;20 3 TGG;25 3 CAA;30 3 CCA;30 3 GTT;"
>Regulatory_Region_WASECA_FRM_SOIL_READ_1557369238 /accession=XZS37524.g1 /library_id=Regulatory_Region_WASECA_FRM_SOIL_LIB_20010901 /sample_id=Regulatory_Region_WASECA_FRM_SOIL_SMPL_20010901 /sample_name=FARM_SOIL /number_of_sites=1 /site_id_1=Regulatory_Region_WASECA_FRM_SOIL_SITE_20010901 /length=1152;"19 3 ATT;19 3 TCA;30 3 ATG;8 4 TTCC;"
>Regulatory_Region_WASECA_FRM_SOIL_READ_1557394750 /accession=XZS48484.x1 /library_id=Regulatory_Region_WASECA_FRM_SOIL_LIB_20010901 /sample_id=Regulatory_Region_WASECA_FRM_SOIL_SMPL_20010901 /sample_name=FARM_SOIL /number_of_sites=1 /site_id_1=Regulatory_Region_WASECA_FRM_SOIL_SITE_20010901 /length=1472;"11 3 AGG;14 3 TTA;15 3 AGG;22 3 CCT;27 3 CCT;32 3 TGG;34 3 CTG;34 3 GCC;9 3 CAG;"
>Regulatory_Region_WASECA_FRM_SOIL_READ_1557423650 /accession=XZS69646.g1 /library_id=Regulatory_Region_WASECA_FRM_SOIL_LIB_20010901 /sample_id=Regulatory_Region_WASECA_FRM_SOIL_SMPL_20010901 /sample_name=FARM_SOIL /number_of_sites=1 /site_id_1=Regulatory_Region_WASECA_FRM_SOIL_SITE_20010901 /length=1381;"10 3 ATG;19 3 CGG;23 3 CCG;25 3 ATG;32 3 AAG;7 3 TCG;"
>Regulatory_Region_WASECA_FRM_SOIL_READ_1557425935 /accession=XZS68020.b1 /library_id=Regulatory_Region_WASECA_FRM_SOIL_LIB_20010901 /sample_id=Regulatory_Region_WASECA_FRM_SOIL_SMPL_20010901 /sample_name=FARM_SOIL /number_of_sites=1 /site_id_1=Regulatory_Region_WASECA_FRM_SOIL_SITE_20010901 /length=1224;"13 4 ACCC;22 3 CAG;24 3 TCT;30 3 GCC;33 3 TGG;8 3 CCT;"
>Regulatory_Region_WASECA_FRM_SOIL_READ_1557441631 /accession=XZS95235.g1 /library_id=Regulatory_Region_WASECA_FRM_SOIL_LIB_20010901 /sample_id=Regulatory_Region_WASECA_FRM_SOIL_SMPL_20010901 /sample_name=FARM_SOIL /number_of_sites=1 /site_id_1=Regulatory_Region_WASECA_FRM_SOIL_SITE_20010901 /length=1340;"14 3 GAT;18 3 CAA;21 3 TGG;22 3 CCG;28 3 TCG;32 3 CGA;32 3 TGG;36 3 CCA;6 3 ATC;8 3 CCT;9 3 …
>Regulatory_Region_WASECA_FRM_SOIL_READ_1557424237 /accession=XZS72129.g1 /library_id=Regulatory_Region_WASECA_FRM_SOIL_LIB_20010901 /sample_id=Regulatory_Region_WASECA_FRM_SOIL_SMPL_20010901 /sample_name=FARM_SOIL /number_of_sites=1 /site_id_1=Regulatory_Region_WASECA_FRM_SOIL_SITE_20010901 /length=1393;"12 4 TAAA;14 3 CAG;15 3 TCA;19 3 CCG;21 3 TCA;23 3 ATT;28 3 AAT;32 3 AAG;34 3 CTG;6 3 AGT;"
>Regulatory_Region_WASECA_FRM_SOIL_READ_1557422545 /accession=XZS68112.g1 /library_id=Regulatory_Region_WASECA_FRM_SOIL_LIB_20010901 /sample_id=Regulatory_Region_WASECA_FRM_SOIL_SMPL_20010901 /sample_name=FARM_SOIL /number_of_sites=1 /site_id_1=Regulatory_Region_WASECA_FRM_SOIL_SITE_20010901 /length=1252;"10 3 CCT;12 3 TCT;18 3 TTA;20 3 TCT;23 3 CCG;34 3 TGG;7 3 ATT;7 3 CCG;"
>Regulatory_Region_WASECA_FRM_SOIL_READ_1557457836 /accession=XZS101887.b1 /library_id=Regulatory_Region_WASECA_FRM_SOIL_LIB_20010901 /sample_id=Regulatory_Region_WASECA_FRM_SOIL_SMPL_20010901 /sample_name=FARM_SOIL /number_of_sites=1 /site_id_1=Regulatory_Region_WASECA_FRM_SOIL_SITE_20010901 /length=1364;"14 3 CAG;15 3 ATC;18 3 GTC;20 3 CCG;21 3 CTC;21 3 TGC;22 3 AAT;23 3 GTT;26 3 GCC;29 3 GCC;3…
>Regulatory_Region_WASECA_FRM_SOIL_READ_1557366986 /accession=XZS30909.g1 /library_id=Regulatory_Region_WASECA_FRM_SOIL_LIB_20010901 /sample_id=Regulatory_Region_WASECA_FRM_SOIL_SMPL_20010901 /sample_name=FARM_SOIL /number_of_sites=1 /site_id_1=Regulatory_Region_WASECA_FRM_SOIL_SITE_20010901 /length=1122;"11 3 CGG;13 3 CAG;13 3 TCA;24 3 CCG;24 3 TTA;26 3 TAA;29 3 CAG;8 3 CGG;8 4 GCGG;"
>Regulatory_Region_WASECA_FRM_SOIL_READ_1557424909 /accession=XZS73161.b1 /library_id=Regulatory_Region_WASECA_FRM_SOIL_LIB_20010901 /sample_id=Regulatory_Region_WASECA_FRM_SOIL_SMPL_20010901 /sample_name=FARM_SOIL /number_of_sites=1 /site_id_1=Regulatory_Region_WASECA_FRM_SOIL_SITE_20010901 /length=1149;"11 3 CAT;11 3 CCG;12 3 TCT;20 3 AGA;20 3 CGG;21 3 TGA;29 3 GCA;33 3 GCC;34 3 CAG;36 3 ATC;7 …
>Regulatory_Region_WASECA_FRM_SOIL_READ_1557435781 /accession=XZS81836.b1 /library_id=Regulatory_Region_WASECA_FRM_SOIL_LIB_20010901 /sample_id=Regulatory_Region_WASECA_FRM_SOIL_SMPL_20010901 /sample_name=FARM_SOIL /number_of_sites=1 /site_id_1=Regulatory_Region_WASECA_FRM_SOIL_SITE_20010901 /length=1169;"11 3 CAT;13 3 AAG;20 3 CAG;28 3 TCG;31 3 CCT;35 3 AGG;7 3 CAG;"
>Regulatory_Region_WASECA_FRM_SOIL_READ_1557368714 /accession=XZS37194.b1 /library_id=Regulatory_Region_WASECA_FRM_SOIL_LIB_20010901 /sample_id=Regulatory_Region_WASECA_FRM_SOIL_SMPL_20010901 /sample_name=FARM_SOIL /number_of_sites=1 /site_id_1=Regulatory_Region_WASECA_FRM_SOIL_SITE_20010901 /length=1445;"22 3 CAA;28 3 TTG;32 3 CCA;35 3 AAT;36 3 CCG;6 3 ACC;6 3 CAA;6 3 CGA;9 3 TCA;"
>Regulatory_Region_WASECA_FRM_SOIL_READ_1557363837 /accession=XZS36253.b1 /library_id=Regulatory_Region_WASECA_FRM_SOIL_LIB_20010901 /sample_id=Regulatory_Region_WASECA_FRM_SOIL_SMPL_20010901 /sample_name=FARM_SOIL /number_of_sites=1 /site_id_1=Regulatory_Region_WASECA_FRM_SOIL_SITE_20010901 /length=1276;"10 3 TAA;11 3 CCA;11 3 CCT;12 3 TTG;12 5 ATTTT;12 5 TAAAA;16 3 AGG;26 3 GTT;26 3 TGG;27 3 AT…
>Regulatory_Region_WASECA_FRM_SOIL_READ_1557383108 /accession=XZS38425.b1 /library_id=Regulatory_Region_WASECA_FRM_SOIL_LIB_20010901 /sample_id=Regulatory_Region_WASECA_FRM_SOIL_SMPL_20010901 /sample_name=FARM_SOIL /number_of_sites=1 /site_id_1=Regulatory_Region_WASECA_FRM_SOIL_SITE_20010901 /length=1045;"12 3 CAT;14 3 CAG;26 3 TCT;29 3 TGG;7 3 CAG;"
>Regulatory_Region_WASECA_FRM_SOIL_READ_1557438372 /accession=XZS81656.b1 /library_id=Regulatory_Region_WASECA_FRM_SOIL_LIB_20010901 /sample_id=Regulatory_Region_WASECA_FRM_SOIL_SMPL_20010901 /sample_name=FARM_SOIL /number_of_sites=1 /site_id_1=Regulatory_Region_WASECA_FRM_SOIL_SITE_20010901 /length=1414;"11 3 AGG;23 3 TCA;29 3 CCA;32 3 GGG;34 3 GCC;7 3 AAT;7 3 AGG;7 3 CCC;8 3 CTC;"
>Regulatory_Region_WASECA_FRM_SOIL_READ_1557409555 /accession=XZS57858.b1 /library_id=Regulatory_Region_WASECA_FRM_SOIL_LIB_20010901 /sample_id=Regulatory_Region_WASECA_FRM_SOIL_SMPL_20010901 /sample_name=FARM_SOIL /number_of_sites=1 /site_id_1=Regulatory_Region_WASECA_FRM_SOIL_SITE_20010901 /length=1157;"12 3 TTA;13 3 TTG;17 3 ATC;20 3 AGG;23 3 CTG;28 3 CAG;29 3 TTA;36 3 CAA;7 3 AGG;7 3 CCG;"
>Regulatory_Region_WASECA_FRM_SOIL_READ_1557374508 /accession=XZS41137.x /library_id=Regulatory_Region_WASECA_FRM_SOIL_LIB_20010901 /sample_id=Regulatory_Region_WASECA_FRM_SOIL_SMPL_20010901 /sample_name=FARM_SOIL /number_of_sites=1 /site_id_1=Regulatory_Region_WASECA_FRM_SOIL_SITE_20010901 /length=982;"10 3 CCT;10 3 TTA;11 3 CAA;15 3 AGG;17 3 CTG;17 3 TCT;18 3 CCG;21 3 TTG;28 3 ATT;29 3 AAG;29 3…
>Regulatory_Region_WASECA_FRM_SOIL_READ_1557387205 /accession=XZS38993.b1 /library_id=Regulatory_Region_WASECA_FRM_SOIL_LIB_20010901 /sample_id=Regulatory_Region_WASECA_FRM_SOIL_SMPL_20010901 /sample_name=FARM_SOIL /number_of_sites=1 /site_id_1=Regulatory_Region_WASECA_FRM_SOIL_SITE_20010901 /length=1232;"12 3 CAG;16 3 TTA;18 3 ATT;21 3 GTT;24 3 CTG;28 3 TTG;32 3 TAA;7 3 AAT;"
>Regulatory_Region_WASECA_FRM_SOIL_READ_1557440216 /accession=XZS86272.b2 /library_id=Regulatory_Region_WASECA_FRM_SOIL_LIB_20010901 /sample_id=Regulatory_Region_WASECA_FRM_SOIL_SMPL_20010901 /sample_name=FARM_SOIL /number_of_sites=1 /site_id_1=Regulatory_Region_WASECA_FRM_SOIL_SITE_20010901 /length=1333;"10 3 ATG;18 3 CCA;18 3 CCG;21 3 TAA;30 3 ATG;33 3 CCA;7 3 TAC;"
>Regulatory_Region_WASECA_FRM_SOIL_READ_1557438410 /accession=XZS81713.b1 /library_id=Regulatory_Region_WASECA_FRM_SOIL_LIB_20010901 /sample_id=Regulatory_Region_WASECA_FRM_SOIL_SMPL_20010901 /sample_name=FARM_SOIL /number_of_sites=1 /site_id_1=Regulatory_Region_WASECA_FRM_SOIL_SITE_20010901 /length=1350;"18 3 ATT;18 3 CTG;24 3 CCA;27 3 ATT;30 3 AAG;31 3 AAT;33 3 CCT;7 3 CAG;"
>Regulatory_Region_WASECA_FRM_SOIL_READ_1557435187 /accession=XZS85144.y1 /library_id=Regulatory_Region_WASECA_FRM_SOIL_LIB_20010901 /sample_id=Regulatory_Region_WASECA_FRM_SOIL_SMPL_20010901 /sample_name=FARM_SOIL /number_of_sites=1 /site_id_1=Regulatory_Region_WASECA_FRM_SOIL_SITE_20010901 /length=1074;"11 3 AGA;12 3 TTA;12 5 CCACC;14 3 ATA;18 3 TAT;19 3 AAG;21 3 CTT;23 3 TGA;23 4 CGGG;25 3 ATT…
>Regulatory_Region_WASECA_FRM_SOIL_READ_1557431255 /accession=XZS77441.y1 /library_id=Regulatory_Region_WASECA_FRM_SOIL_LIB_20010901 /sample_id=Regulatory_Region_WASECA_FRM_SOIL_SMPL_20010901 /sample_name=FARM_SOIL /number_of_sites=1 /site_id_1=Regulatory_Region_WASECA_FRM_SOIL_SITE_20010901 /length=1023;"11 3 CTG;18 3 TAT;21 3 CCG;25 3 GGC;33 3 GCC;7 3 CCA;7 3 CCG;9 3 AGG;"
>Regulatory_Region_WASECA_FRM_SOIL_READ_1557449805 /accession=XZS87256.y1 /library_id=Regulatory_Region_WASECA_FRM_SOIL_LIB_20010901 /sample_id=Regulatory_Region_WASECA_FRM_SOIL_SMPL_20010901 /sample_name=FARM_SOIL /number_of_sites=1 /site_id_1=Regulatory_Region_WASECA_FRM_SOIL_SITE_20010901 /length=1220;"19 3 TCA;25 3 GTT;7 3 CCC;9 3 GAT;"
>Regulatory_Region_WASECA_FRM_SOIL_READ_1557430755 /accession=XZS79581.x1 /library_id=Regulatory_Region_WASECA_FRM_SOIL_LIB_20010901 /sample_id=Regulatory_Region_WASECA_FRM_SOIL_SMPL_20010901 /sample_name=FARM_SOIL /number_of_sites=1 /site_id_1=Regulatory_Region_WASECA_FRM_SOIL_SITE_20010901 /length=1207;"11 3 CCG;13 3 CGG;15 3 AGG;19 3 AAG;20 3 CGG;21 3 CAT;25 3 GCC;29 3 AAG;30 3 ATG;30 3 GCC;32…
>Regulatory_Region_WASECA_FRM_SOIL_READ_1557406699 /accession=XZS65161.x1 /library_id=Regulatory_Region_WASECA_FRM_SOIL_LIB_20010901 /sample_id=Regulatory_Region_WASECA_FRM_SOIL_SMPL_20010901 /sample_name=FARM_SOIL /number_of_sites=1 /site_id_1=Regulatory_Region_WASECA_FRM_SOIL_SITE_20010901 /length=1208;"12 3 CAG;13 3 TTG;21 3 CCG;24 3 ATT;25 3 CAA;27 3 AAG;27 3 TTG;30 3 GTC;30 3 TGA;33 3 GCC;35…
>Regulatory_Region_WASECA_FRM_SOIL_READ_1557406966 /accession=XZS65160.y1 /library_id=Regulatory_Region_WASECA_FRM_SOIL_LIB_20010901 /sample_id=Regulatory_Region_WASECA_FRM_SOIL_SMPL_20010901 /sample_name=FARM_SOIL /number_of_sites=1 /site_id_1=Regulatory_Region_WASECA_FRM_SOIL_SITE_20010901 /length=1295;"11 3 CTG;12 3 TTA;21 3 TGA;23 3 AGG;24 3 CTG;25 3 AGA;27 3 AGG;27 3 CAA;27 3 TTG;28 3 ATT;32…
>Regulatory_Region_WASECA_FRM_SOIL_READ_1557407257 /accession=XZS65283.x1 /library_id=Regulatory_Region_WASECA_FRM_SOIL_LIB_20010901 /sample_id=Regulatory_Region_WASECA_FRM_SOIL_SMPL_20010901 /sample_name=FARM_SOIL /number_of_sites=1 /site_id_1=Regulatory_Region_WASECA_FRM_SOIL_SITE_20010901 /length=1131;"14 3 GCC;27 3 TCT;30 3 AAT;35 3 TGA;"
>Regulatory_Region_WASECA_FRM_SOIL_READ_1557393009 /accession=XZS49370.g1 /library_id=Regulatory_Region_WASECA_FRM_SOIL_LIB_20010901 /sample_id=Regulatory_Region_WASECA_FRM_SOIL_SMPL_20010901 /sample_name=FARM_SOIL /number_of_sites=1 /site_id_1=Regulatory_Region_WASECA_FRM_SOIL_SITE_20010901 /length=1256;"17 5 CCCCA;20 3 TCA;21 3 TGC;24 3 CCA;32 3 CTG;33 3 CCA;33 3 TGG;7 3 CCG;8 3 CTC;9 3 CTG;9 3…
>Regulatory_Region_WASECA_FRM_SOIL_READ_1557457377 /accession=XZS100951.b1 /library_id=Regulatory_Region_WASECA_FRM_SOIL_LIB_20010901 /sample_id=Regulatory_Region_WASECA_FRM_SOIL_SMPL_20010901 /sample_name=FARM_SOIL /number_of_sites=1 /site_id_1=Regulatory_Region_WASECA_FRM_SOIL_SITE_20010901 /length=1205;"16 3 CTT;20 3 CCG;28 3 TCG;30 3 AAG;7 3 CCG;7 3 GGC;"
>Regulatory_Region_WASECA_FRM_SOIL_READ_1557324391 /accession=XZS17886.b2 /library_id=Regulatory_Region_WASECA_FRM_SOIL_LIB_20010901 /sample_id=Regulatory_Region_WASECA_FRM_SOIL_SMPL_20010901 /sample_name=FARM_SOIL /number_of_sites=1 /site_id_1=Regulatory_Region_WASECA_FRM_SOIL_SITE_20010901 /length=996;"20 3 CAG;22 3 CAA;24 3 ATT;24 3 CTG;26 3 AAT;31 3 GTT;32 3 AGG;32 3 TTA;32 3 TTG;7 3 AAT;9 3 …
>Regulatory_Region_WASECA_FRM_SOIL_READ_1557451357 /accession=XZS94075.b1 /library_id=Regulatory_Region_WASECA_FRM_SOIL_LIB_20010901 /sample_id=Regulatory_Region_WASECA_FRM_SOIL_SMPL_20010901 /sample_name=FARM_SOIL /number_of_sites=1 /site_id_1=Regulatory_Region_WASECA_FRM_SOIL_SITE_20010901 /length=1281;"11 3 CCT;21 3 ACC;22 5 AGGGG;23 3 CCT;24 3 AAG;25 5 AAACC;33 3 GAG;36 3 TGG;"
>Regulatory_Region_WASECA_FRM_SOIL_READ_1557313124 /accession=XZS11446.b1 /library_id=Regulatory_Region_WASECA_FRM_SOIL_LIB_20010901 /sample_id=Regulatory_Region_WASECA_FRM_SOIL_SMPL_20010901 /sample_name=FARM_SOIL /number_of_sites=1 /site_id_1=Regulatory_Region_WASECA_FRM_SOIL_SITE_20010901 /length=868;"12 5 CCACC;13 3 AAG;13 4 ACCC;16 3 TGA;17 3 CTG;17 4 GTAC;20 3 TAA;21 3 ACC;24 4 TGGG;26 3 GC…
>Regulatory_Region_WASECA_FRM_SOIL_READ_1557455692 /accession=XZS97898.g2 /library_id=Regulatory_Region_WASECA_FRM_SOIL_LIB_20010901 /sample_id=Regulatory_Region_WASECA_FRM_SOIL_SMPL_20010901 /sample_name=FARM_SOIL /number_of_sites=1 /site_id_1=Regulatory_Region_WASECA_FRM_SOIL_SITE_20010901 /length=1112;"15 3 CGG;15 3 CTC;21 3 AAC;22 3 CCG;25 3 GGC;28 3 AAG;7 3 GAC;8 3 CGG;"
>Regulatory_Region_WASECA_FRM_SOIL_READ_1557333453 /accession=XZS22428.g2 /library_id=Regulatory_Region_WASECA_FRM_SOIL_LIB_20010901 /sample_id=Regulatory_Region_WASECA_FRM_SOIL_SMPL_20010901 /sample_name=FARM_SOIL /number_of_sites=1 /site_id_1=Regulatory_Region_WASECA_FRM_SOIL_SITE_20010901 /length=1020;"11 3 ATG;11 3 CGG;12 3 CGG;13 3 CGG;16 3 TCT;24 3 CCA;28 3 TCG;29 3 GCA;30 3 ATT;31 3 CTG;32…
>Regulatory_Region_WASECA_FRM_SOIL_READ_1557407653 /accession=XZS65471.y1 /library_id=Regulatory_Region_WASECA_FRM_SOIL_LIB_20010901 /sample_id=Regulatory_Region_WASECA_FRM_SOIL_SMPL_20010901 /sample_name=FARM_SOIL /number_of_sites=1 /site_id_1=Regulatory_Region_WASECA_FRM_SOIL_SITE_20010901 /length=1126;"10 3 TCA;11 3 AGA;19 3 AAG;23 3 CTG;24 3 CAT;24 3 TCT;25 3 AGA;26 3 TTA;28 3 ATT;29 3 ATG;33…
>Regulatory_Region_WASECA_FRM_SOIL_READ_1557400841 /accession=XZS55795.g1 /library_id=Regulatory_Region_WASECA_FRM_SOIL_LIB_20010901 /sample_id=Regulatory_Region_WASECA_FRM_SOIL_SMPL_20010901 /sample_name=FARM_SOIL /number_of_sites=1 /site_id_1=Regulatory_Region_WASECA_FRM_SOIL_SITE_20010901 /length=1125;"13 3 TTG;23 3 ATT;29 3 AAT;29 3 CCA;31 3 AAT;31 3 ATT;35 3 AGG;36 3 TGG;"
>Regulatory_Region_WASECA_FRM_SOIL_READ_1557432126 /accession=XZS79719.y1 /library_id=Regulatory_Region_WASECA_FRM_SOIL_LIB_20010901 /sample_id=Regulatory_Region_WASECA_FRM_SOIL_SMPL_20010901 /sample_name=FARM_SOIL /number_of_sites=1 /site_id_1=Regulatory_Region_WASECA_FRM_SOIL_SITE_20010901 /length=1233;"22 3 TCA;26 3 GCC;31 3 TCG;32 3 GGG;33 3 GGC;35 3 TGG;7 3 AGG;7 3 GCC;7 3 GGC;"
>Regulatory_Region_WASECA_FRM_SOIL_READ_1557326924 /accession=XZS19358.b3 /library_id=Regulatory_Region_WASECA_FRM_SOIL_LIB_20010901 /sample_id=Regulatory_Region_WASECA_FRM_SOIL_SMPL_20010901 /sample_name=FARM_SOIL /number_of_sites=1 /site_id_1=Regulatory_Region_WASECA_FRM_SOIL_SITE_20010901 /length=1175;"15 3 CAG;17 3 CAT;20 3 CAG;22 3 TTA;23 3 GTT;26 3 TAA;26 3 TTA;29 3 AAT;36 3 CAG;6 3 AAT;"
>Regulatory_Region_WASECA_FRM_SOIL_READ_1557407785 /accession=XZS65674.y1 /library_id=Regulatory_Region_WASECA_FRM_SOIL_LIB_20010901 /sample_id=Regulatory_Region_WASECA_FRM_SOIL_SMPL_20010901 /sample_name=FARM_SOIL /number_of_sites=1 /site_id_1=Regulatory_Region_WASECA_FRM_SOIL_SITE_20010901 /length=1097;"11 3 CCG;18 3 CAA;23 3 CTG;23 3 TGA;24 3 ATG;25 3 CAA;31 3 CAG;7 3 ACA;9 3 TCA;"
>Regulatory_Region_WASECA_FRM_SOIL_READ_1557367254 /accession=XZS31030.g1 /library_id=Regulatory_Region_WASECA_FRM_SOIL_LIB_20010901 /sample_id=Regulatory_Region_WASECA_FRM_SOIL_SMPL_20010901 /sample_name=FARM_SOIL /number_of_sites=1 /site_id_1=Regulatory_Region_WASECA_FRM_SOIL_SITE_20010901 /length=1193;"10 3 TTA;14 3 CCA;20 3 CCT;21 3 CCA;24 3 AGG;30 3 AGG;9 3 CCT;"
>Regulatory_Region_WASECA_FRM_SOIL_READ_1557376848 /accession=XZS43358.b1 /library_id=Regulatory_Region_WASECA_FRM_SOIL_LIB_20010901 /sample_id=Regulatory_Region_WASECA_FRM_SOIL_SMPL_20010901 /sample_name=FARM_SOIL /number_of_sites=1 /site_id_1=Regulatory_Region_WASECA_FRM_SOIL_SITE_20010901 /length=1104;"14 3 CCA;23 3 TCT;29 3 CTG;34 3 TCT;"
>Regulatory_Region_WASECA_FRM_SOIL_READ_1557459925 /accession=XZS102510.g2 /library_id=Regulatory_Region_WASECA_FRM_SOIL_LIB_20010901 /sample_id=Regulatory_Region_WASECA_FRM_SOIL_SMPL_20010901 /sample_name=FARM_SOIL /number_of_sites=1 /site_id_1=Regulatory_Region_WASECA_FRM_SOIL_SITE_20010901 /length=1341;"11 3 CAA;13 3 TCT;16 3 TCT;16 3 TGG;17 3 ATT;20 3 AGG;23 3 AGG;26 3 AAT;27 3 CAA;30 3 GTC;3…
>Regulatory_Region_WASECA_FRM_SOIL_READ_1557407837 /accession=XZS65749.y1 /library_id=Regulatory_Region_WASECA_FRM_SOIL_LIB_20010901 /sample_id=Regulatory_Region_WASECA_FRM_SOIL_SMPL_20010901 /sample_name=FARM_SOIL /number_of_sites=1 /site_id_1=Regulatory_Region_WASECA_FRM_SOIL_SITE_20010901 /length=913;"10 3 CCT;11 3 AGA;14 3 CTC;15 3 CGG;16 3 TGA;19 3 AAG;21 3 TGC;30 3 AAG;31 3 TGG;34 3 GAG;36 …
>Regulatory_Region_WASECA_FRM_SOIL_READ_1557381269 /accession=XZS45217.g1 /library_id=Regulatory_Region_WASECA_FRM_SOIL_LIB_20010901 /sample_id=Regulatory_Region_WASECA_FRM_SOIL_SMPL_20010901 /sample_name=FARM_SOIL /number_of_sites=1 /site_id_1=Regulatory_Region_WASECA_FRM_SOIL_SITE_20010901 /length=1107;"19 3 AGA;19 3 CAA;20 3 TGA;21 3 TGC;24 3 CTG;26 3 TTG;27 3 CAG;28 3 AAG;28 3 TCG;32 3 CCA;34…
>Regulatory_Region_WASECA_FRM_SOIL_READ_1557398499 /accession=XZS52862.b1 /library_id=Regulatory_Region_WASECA_FRM_SOIL_LIB_20010901 /sample_id=Regulatory_Region_WASECA_FRM_SOIL_SMPL_20010901 /sample_name=FARM_SOIL /number_of_sites=1 /site_id_1=Regulatory_Region_WASECA_FRM_SOIL_SITE_20010901 /length=1274;"10 3 TTA;12 3 AGA;13 3 TTA;18 3 TTG;19 3 ATG;36 3 ATT;36 3 TGG;7 3 TCG;"
>Regulatory_Region_WASECA_FRM_SOIL_READ_1557412265 /accession=XZS60301.b1 /library_id=Regulatory_Region_WASECA_FRM_SOIL_LIB_20010901 /sample_id=Regulatory_Region_WASECA_FRM_SOIL_SMPL_20010901 /sample_name=FARM_SOIL /number_of_sites=1 /site_id_1=Regulatory_Region_WASECA_FRM_SOIL_SITE_20010901 /length=1037;"11 3 TGG;12 3 TGG;24 3 CCA;24 3 GCC;30 3 CAG;31 3 GCC;32 3 TTG;7 3 CCG;9 4 TTCC;"
>Regulatory_Region_WASECA_FRM_SOIL_READ_1557460089 /accession=XZS100252.g2 /library_id=Regulatory_Region_WASECA_FRM_SOIL_LIB_20010901 /sample_id=Regulatory_Region_WASECA_FRM_SOIL_SMPL_20010901 /sample_name=FARM_SOIL /number_of_sites=1 /site_id_1=Regulatory_Region_WASECA_FRM_SOIL_SITE_20010901 /length=1408;"10 3 TCT;24 3 AAG;28 3 AAG;29 3 CCA;30 3 AAG;32 3 AAG;33 3 CCT;33 3 GAG;33 3 GGC;34 3 GTT;3…
>Regulatory_Region_WASECA_FRM_SOIL_READ_1557454946 /accession=XZS102775.b1 /library_id=Regulatory_Region_WASECA_FRM_SOIL_LIB_20010901 /sample_id=Regulatory_Region_WASECA_FRM_SOIL_SMPL_20010901 /sample_name=FARM_SOIL /number_of_sites=1 /site_id_1=Regulatory_Region_WASECA_FRM_SOIL_SITE_20010901 /length=1304;"10 3 GAT;12 3 CAG;25 3 CTG;27 3 ATT;27 3 CAG;30 3 GTT;7 3 AGG;"
>Regulatory_Region_WASECA_FRM_SOIL_READ_1557339536 /accession=XZS26823.x1 /library_id=Regulatory_Region_WASECA_FRM_SOIL_LIB_20010901 /sample_id=Regulatory_Region_WASECA_FRM_SOIL_SMPL_20010901 /sample_name=FARM_SOIL /number_of_sites=1 /site_id_1=Regulatory_Region_WASECA_FRM_SOIL_SITE_20010901 /length=813;"11 3 AGA;11 3 CTG;13 4 CACC;18 3 CCG;21 3 GAG;25 3 ATC;29 3 CTG;"
>Regulatory_Region_WASECA_FRM_SOIL_READ_1557455629 /accession=XZS97696.g1 /library_id=Regulatory_Region_WASECA_FRM_SOIL_LIB_20010901 /sample_id=Regulatory_Region_WASECA_FRM_SOIL_SMPL_20010901 /sample_name=FARM_SOIL /number_of_sites=1 /site_id_1=Regulatory_Region_WASECA_FRM_SOIL_SITE_20010901 /length=1210;"10 3 CCG;11 3 CTG;13 3 CGG;18 3 CCG;20 3 CCT;8 4 CGAG;"
>Regulatory_Region_WASECA_FRM_SOIL_READ_1557417014 /accession=XZS73587.g4 /library_id=Regulatory_Region_WASECA_FRM_SOIL_LIB_20010901 /sample_id=Regulatory_Region_WASECA_FRM_SOIL_SMPL_20010901 /sample_name=FARM_SOIL /number_of_sites=1 /site_id_1=Regulatory_Region_WASECA_FRM_SOIL_SITE_20010901 /length=1181;"11 3 CCG;18 3 CCA;23 3 ATG;25 3 ATG;8 3 CGG;"
>Regulatory_Region_WASECA_FRM_SOIL_READ_1557338576 /accession=XZS26013.y1 /library_id=Regulatory_Region_WASECA_FRM_SOIL_LIB_20010901 /sample_id=Regulatory_Region_WASECA_FRM_SOIL_SMPL_20010901 /sample_name=FARM_SOIL /number_of_sites=1 /site_id_1=Regulatory_Region_WASECA_FRM_SOIL_SITE_20010901 /length=936;"11 3 CCT;12 3 CAT;13 3 TCA;17 3 TCA;21 3 TGG;32 3 AGG;9 4 GGTC;"
>Regulatory_Region_WASECA_FRM_SOIL_READ_1557451022 /accession=XZS93553.g1 /library_id=Regulatory_Region_WASECA_FRM_SOIL_LIB_20010901 /sample_id=Regulatory_Region_WASECA_FRM_SOIL_SMPL_20010901 /sample_name=FARM_SOIL /number_of_sites=1 /site_id_1=Regulatory_Region_WASECA_FRM_SOIL_SITE_20010901 /length=1298;"17 3 TAA;22 3 AAT;25 3 GGC;32 3 GCC;"
>Regulatory_Region_WASECA_FRM_SOIL_READ_1557427689 /accession=XZS71311.g1 /library_id=Regulatory_Region_WASECA_FRM_SOIL_LIB_20010901 /sample_id=Regulatory_Region_WASECA_FRM_SOIL_SMPL_20010901 /sample_name=FARM_SOIL /number_of_sites=1 /site_id_1=Regulatory_Region_WASECA_FRM_SOIL_SITE_20010901 /length=1294;"10 3 TCT;11 3 AGA;11 3 CGG;15 3 TGA;15 4 CGGG;16 3 AAG;16 3 TCA;19 3 CCG;22 3 TGG;24 3 TGG;2…
>Regulatory_Region_WASECA_FRM_SOIL_READ_1557450355 /accession=XZS94331.b1 /library_id=Regulatory_Region_WASECA_FRM_SOIL_LIB_20010901 /sample_id=Regulatory_Region_WASECA_FRM_SOIL_SMPL_20010901 /sample_name=FARM_SOIL /number_of_sites=1 /site_id_1=Regulatory_Region_WASECA_FRM_SOIL_SITE_20010901 /length=1256;"12 3 CGG;14 3 TTA;16 3 CTT;16 3 TCA;19 3 ATT;21 3 CCG;7 3 GGC;"
>Regulatory_Region_WASECA_FRM_SOIL_READ_1557368649 /accession=XZS37117.b1 /library_id=Regulatory_Region_WASECA_FRM_SOIL_LIB_20010901 /sample_id=Regulatory_Region_WASECA_FRM_SOIL_SMPL_20010901 /sample_name=FARM_SOIL /number_of_sites=1 /site_id_1=Regulatory_Region_WASECA_FRM_SOIL_SITE_20010901 /length=1472;"11 3 ATT;17 3 ATT;21 3 GAT;23 3 ATT;34 3 ATC;34 3 TGG;36 3 CAA;7 3 CAA;"
>Regulatory_Region_WASECA_FRM_SOIL_READ_1557418081 /accession=XZS75406.x1 /library_id=Regulatory_Region_WASECA_FRM_SOIL_LIB_20010901 /sample_id=Regulatory_Region_WASECA_FRM_SOIL_SMPL_20010901 /sample_name=FARM_SOIL /number_of_sites=1 /site_id_1=Regulatory_Region_WASECA_FRM_SOIL_SITE_20010901 /length=1161;"10 3 ATG;12 3 TCT;16 3 ATA;21 3 CCA;24 3 ATG;25 3 TTA;28 3 ATT;32 3 GGG;34 3 CCA;35 3 AGG;8 …
>Regulatory_Region_WASECA_FRM_SOIL_READ_1557387489 /accession=XZS40424.b /library_id=Regulatory_Region_WASECA_FRM_SOIL_LIB_20010901 /sample_id=Regulatory_Region_WASECA_FRM_SOIL_SMPL_20010901 /sample_name=FARM_SOIL /number_of_sites=1 /site_id_1=Regulatory_Region_WASECA_FRM_SOIL_SITE_20010901 /length=1117;"12 3 TGG;26 3 GCC;32 4 GCGC;33 3 CCT;9 3 CCG;9 3 CGG;"
>Regulatory_Region_WASECA_FRM_SOIL_READ_1557383437 /accession=XZS39232.g1 /library_id=Regulatory_Region_WASECA_FRM_SOIL_LIB_20010901 /sample_id=Regulatory_Region_WASECA_FRM_SOIL_SMPL_20010901 /sample_name=FARM_SOIL /number_of_sites=1 /site_id_1=Regulatory_Region_WASECA_FRM_SOIL_SITE_20010901 /length=985;"19 3 CGG;20 3 AGG;26 5 AAAAG;6 3 ACC;"
>Regulatory_Region_WASECA_FRM_SOIL_READ_1557310711 /accession=XZS10210.x1 /library_id=Regulatory_Region_WASECA_FRM_SOIL_LIB_20010901 /sample_id=Regulatory_Region_WASECA_FRM_SOIL_SMPL_20010901 /sample_name=FARM_SOIL /number_of_sites=1 /site_id_1=Regulatory_Region_WASECA_FRM_SOIL_SITE_20010901 /length=1018;"12 3 AAG;20 3 CCT;21 3 ACC;29 3 CCA;30 3 CAG;30 4 TCGC;32 3 AAG;35 3 AGG;8 3 CCT;"
>Regulatory_Region_WASECA_FRM_SOIL_READ_1557434943 /accession=XZS85164.x1 /library_id=Regulatory_Region_WASECA_FRM_SOIL_LIB_20010901 /sample_id=Regulatory_Region_WASECA_FRM_SOIL_SMPL_20010901 /sample_name=FARM_SOIL /number_of_sites=1 /site_id_1=Regulatory_Region_WASECA_FRM_SOIL_SITE_20010901 /length=1093;"24 3 ATT;27 3 AAG;30 3 AAT;30 3 TGA;31 3 ATT;6 3 AAG;"
>Regulatory_Region_WASECA_FRM_SOIL_READ_1557426390 /accession=XZS72601.g1 /library_id=Regulatory_Region_WASECA_FRM_SOIL_LIB_20010901 /sample_id=Regulatory_Region_WASECA_FRM_SOIL_SMPL_20010901 /sample_name=FARM_SOIL /number_of_sites=1 /site_id_1=Regulatory_Region_WASECA_FRM_SOIL_SITE_20010901 /length=1151;"12 3 AAG;16 3 ATG;20 3 AGG;20 3 CCA;27 3 TTG;32 3 AGG;7 3 CAG;7 3 CCG;"
>Regulatory_Region_WASECA_FRM_SOIL_READ_1557406126 /accession=XZS64582.x1 /library_id=Regulatory_Region_WASECA_FRM_SOIL_LIB_20010901 /sample_id=Regulatory_Region_WASECA_FRM_SOIL_SMPL_20010901 /sample_name=FARM_SOIL /number_of_sites=1 /site_id_1=Regulatory_Region_WASECA_FRM_SOIL_SITE_20010901 /length=1113;"10 3 TCA;16 3 TTA;17 3 CTG;17 3 TAA;18 3 GAT;18 3 TTG;19 3 CAA;22 3 TGA;31 3 AAT;32 3 TTG;33…
>Regulatory_Region_WASECA_FRM_SOIL_READ_1557363893 /accession=XZS36315.b1 /library_id=Regulatory_Region_WASECA_FRM_SOIL_LIB_20010901 /sample_id=Regulatory_Region_WASECA_FRM_SOIL_SMPL_20010901 /sample_name=FARM_SOIL /number_of_sites=1 /site_id_1=Regulatory_Region_WASECA_FRM_SOIL_SITE_20010901 /length=1366;"11 3 CGG;21 3 GAG;24 3 CCG;31 3 AAG;7 3 ACA;8 3 AAC;"
>Regulatory_Region_WASECA_FRM_SOIL_READ_1557431135 /accession=XZS77252.y1 /library_id=Regulatory_Region_WASECA_FRM_SOIL_LIB_20010901 /sample_id=Regulatory_Region_WASECA_FRM_SOIL_SMPL_20010901 /sample_name=FARM_SOIL /number_of_sites=1 /site_id_1=Regulatory_Region_WASECA_FRM_SOIL_SITE_20010901 /length=974;"11 3 CCG;20 3 ATG;26 3 GCC;28 3 TTG;7 3 GAG;"
>Regulatory_Region_WASECA_FRM_SOIL_READ_1557419138 /accession=XZS76226.x1 /library_id=Regulatory_Region_WASECA_FRM_SOIL_LIB_20010901 /sample_id=Regulatory_Region_WASECA_FRM_SOIL_SMPL_20010901 /sample_name=FARM_SOIL /number_of_sites=1 /site_id_1=Regulatory_Region_WASECA_FRM_SOIL_SITE_20010901 /length=1074;"11 3 CCT;30 3 GCC;31 3 GCC;31 3 TCG;33 3 GCC;9 3 CGG;"
>Regulatory_Region_WASECA_FRM_SOIL_READ_1557409251 /accession=XZS65798.x1 /library_id=Regulatory_Region_WASECA_FRM_SOIL_LIB_20010901 /sample_id=Regulatory_Region_WASECA_FRM_SOIL_SMPL_20010901 /sample_name=FARM_SOIL /number_of_sites=1 /site_id_1=Regulatory_Region_WASECA_FRM_SOIL_SITE_20010901 /length=1124;"14 3 CGG;21 3 CAT;21 3 GTT;27 3 CAG;31 3 TCG;33 3 TCT;34 3 CAG;35 3 TTG;7 3 CAA;7 3 CCG;"
>Regulatory_Region_WASECA_FRM_SOIL_READ_1557454291 /accession=XZS97519.b1 /library_id=Regulatory_Region_WASECA_FRM_SOIL_LIB_20010901 /sample_id=Regulatory_Region_WASECA_FRM_SOIL_SMPL_20010901 /sample_name=FARM_SOIL /number_of_sites=1 /site_id_1=Regulatory_Region_WASECA_FRM_SOIL_SITE_20010901 /length=1103;"13 3 TCG;19 3 CCG;19 3 TCA;21 3 CTC;25 3 ATG;25 3 GGC;28 3 GGC;30 3 CCA;31 3 TCG;6 3 CGG;8 3…
>Regulatory_Region_WASECA_FRM_SOIL_READ_1557327789 /accession=XZS22835.g2 /library_id=Regulatory_Region_WASECA_FRM_SOIL_LIB_20010901 /sample_id=Regulatory_Region_WASECA_FRM_SOIL_SMPL_20010901 /sample_name=FARM_SOIL /number_of_sites=1 /site_id_1=Regulatory_Region_WASECA_FRM_SOIL_SITE_20010901 /length=976;"19 3 ATG;21 3 CAT;28 3 GGC;36 3 CTG;"
>Regulatory_Region_WASECA_FRM_SOIL_READ_1557438322 /accession=XZS81579.b1 /library_id=Regulatory_Region_WASECA_FRM_SOIL_LIB_20010901 /sample_id=Regulatory_Region_WASECA_FRM_SOIL_SMPL_20010901 /sample_name=FARM_SOIL /number_of_sites=1 /site_id_1=Regulatory_Region_WASECA_FRM_SOIL_SITE_20010901 /length=1315;"13 3 CGG;17 3 CTT;28 3 TCG;29 3 CAG;31 3 TCG;9 3 CCG;"
>Regulatory_Region_WASECA_FRM_SOIL_READ_1557425155 /accession=XZS73329.g1 /library_id=Regulatory_Region_WASECA_FRM_SOIL_LIB_20010901 /sample_id=Regulatory_Region_WASECA_FRM_SOIL_SMPL_20010901 /sample_name=FARM_SOIL /number_of_sites=1 /site_id_1=Regulatory_Region_WASECA_FRM_SOIL_SITE_20010901 /length=1136;"12 3 CGG;13 3 TGG;25 3 CCG;28 3 GCC;32 3 TTG;36 3 TCT;7 3 CAG;7 3 GCC;7 3 TCG;"
>Regulatory_Region_WASECA_FRM_SOIL_READ_1557375962 /accession=XZS39651.g1 /library_id=Regulatory_Region_WASECA_FRM_SOIL_LIB_20010901 /sample_id=Regulatory_Region_WASECA_FRM_SOIL_SMPL_20010901 /sample_name=FARM_SOIL /number_of_sites=1 /site_id_1=Regulatory_Region_WASECA_FRM_SOIL_SITE_20010901 /length=1228;"10 3 AGA;12 3 CAG;14 3 CCA;14 3 CTT;15 3 TCA;16 3 CTT;18 3 TCT;19 3 TCA;22 3 TGA;24 3 AAG;30…
>Regulatory_Region_WASECA_FRM_SOIL_READ_1557362996 /accession=XZS31907.b1 /library_id=Regulatory_Region_WASECA_FRM_SOIL_LIB_20010901 /sample_id=Regulatory_Region_WASECA_FRM_SOIL_SMPL_20010901 /sample_name=FARM_SOIL /number_of_sites=1 /site_id_1=Regulatory_Region_WASECA_FRM_SOIL_SITE_20010901 /length=1385;"11 3 CTG;11 3 TCA;12 3 CAG;16 3 AGG;22 3 AGG;22 3 CAG;25 3 AAT;25 3 CAA;6 3 ATG;8 4 TTCC;"
>Regulatory_Region_WASECA_FRM_SOIL_READ_1557425194 /accession=XZS73953.g /library_id=Regulatory_Region_WASECA_FRM_SOIL_LIB_20010901 /sample_id=Regulatory_Region_WASECA_FRM_SOIL_SMPL_20010901 /sample_name=FARM_SOIL /number_of_sites=1 /site_id_1=Regulatory_Region_WASECA_FRM_SOIL_SITE_20010901 /length=1392;"11 3 CAA;15 3 AGG;17 3 CTT;20 3 TCA;20 3 TGA;25 3 CAA;27 3 CAA;29 3 GGC;34 3 GTT;35 3 TTG;6 3…
>Regulatory_Region_WASECA_FRM_SOIL_READ_1557322320 /accession=XZS17507.g3 /library_id=Regulatory_Region_WASECA_FRM_SOIL_LIB_20010901 /sample_id=Regulatory_Region_WASECA_FRM_SOIL_SMPL_20010901 /sample_name=FARM_SOIL /number_of_sites=1 /site_id_1=Regulatory_Region_WASECA_FRM_SOIL_SITE_20010901 /length=1096;"12 3 AAG;24 3 TGG;30 3 CCA;35 3 AGG;"
>Regulatory_Region_WASECA_FRM_SOIL_READ_1557383614 /accession=XZS39467.b1 /library_id=Regulatory_Region_WASECA_FRM_SOIL_LIB_20010901 /sample_id=Regulatory_Region_WASECA_FRM_SOIL_SMPL_20010901 /sample_name=FARM_SOIL /number_of_sites=1 /site_id_1=Regulatory_Region_WASECA_FRM_SOIL_SITE_20010901 /length=1047;"23 3 GCC;23 3 GTT;24 3 TGG;27 3 CTG;32 3 CGA;34 3 ATC;"
>Regulatory_Region_WASECA_FRM_SOIL_READ_1557377524 /accession=XZS47386.g1 /library_id=Regulatory_Region_WASECA_FRM_SOIL_LIB_20010901 /sample_id=Regulatory_Region_WASECA_FRM_SOIL_SMPL_20010901 /sample_name=FARM_SOIL /number_of_sites=1 /site_id_1=Regulatory_Region_WASECA_FRM_SOIL_SITE_20010901 /length=1116;"16 3 ATA;17 3 ATC;21 3 TGA;25 3 GGC;26 3 TTG;27 3 TTA;31 3 ATT;35 3 AAT;36 3 CCA;36 3 TAA;9 …
>Regulatory_Region_WASECA_FRM_SOIL_READ_1557333000 /accession=XZS20266.g2 /library_id=Regulatory_Region_WASECA_FRM_SOIL_LIB_20010901 /sample_id=Regulatory_Region_WASECA_FRM_SOIL_SMPL_20010901 /sample_name=FARM_SOIL /number_of_sites=1 /site_id_1=Regulatory_Region_WASECA_FRM_SOIL_SITE_20010901 /length=1138;"14 3 CGG;21 3 CTC;25 3 CAA;33 3 AGG;35 3 CCT;35 3 TGA;8 4 CGAG;"
>Regulatory_Region_WASECA_FRM_SOIL_READ_1557334944 /accession=XZS28199.b1 /library_id=Regulatory_Region_WASECA_FRM_SOIL_LIB_20010901 /sample_id=Regulatory_Region_WASECA_FRM_SOIL_SMPL_20010901 /sample_name=FARM_SOIL /number_of_sites=1 /site_id_1=Regulatory_Region_WASECA_FRM_SOIL_SITE_20010901 /length=1089;"10 3 CCG;11 3 ATG;18 3 GTC;"
>Regulatory_Region_WASECA_FRM_SOIL_READ_1557463939 /accession=XZS115974.g1 /library_id=Regulatory_Region_WASECA_FRM_SOIL_LIB_20010901 /sample_id=Regulatory_Region_WASECA_FRM_SOIL_SMPL_20010901 /sample_name=FARM_SOIL /number_of_sites=1 /site_id_1=Regulatory_Region_WASECA_FRM_SOIL_SITE_20010901 /length=1110;"10 3 GAT;12 3 AGG;20 3 AGA;23 3 GCC;30 3 CAG;32 3 GGC;"
>Regulatory_Region_WASECA_FRM_SOIL_READ_1557464490 /accession=XZS116598.b2 /library_id=Regulatory_Region_WASECA_FRM_SOIL_LIB_20010901 /sample_id=Regulatory_Region_WASECA_FRM_SOIL_SMPL_20010901 /sample_name=FARM_SOIL /number_of_sites=1 /site_id_1=Regulatory_Region_WASECA_FRM_SOIL_SITE_20010901 /length=1308;"15 3 ATG;18 3 TTG;23 3 TGA;27 3 CCT;28 3 TTG;34 3 CCA;36 3 AAT;8 3 GAT;"
>Regulatory_Region_WASECA_FRM_SOIL_READ_1557423758 /accession=XZS69809.g1 /library_id=Regulatory_Region_WASECA_FRM_SOIL_LIB_20010901 /sample_id=Regulatory_Region_WASECA_FRM_SOIL_SMPL_20010901 /sample_name=FARM_SOIL /number_of_sites=1 /site_id_1=Regulatory_Region_WASECA_FRM_SOIL_SITE_20010901 /length=1317;"11 3 AGA;11 3 CAA;11 3 CTG;14 3 CAG;16 3 AAG;19 3 AAG;24 3 TGG;28 4 GCGG;30 3 CCT;32 3 GCC;3…
>Regulatory_Region_WASECA_FRM_SOIL_READ_1557375787 /accession=XZS39628.b1 /library_id=Regulatory_Region_WASECA_FRM_SOIL_LIB_20010901 /sample_id=Regulatory_Region_WASECA_FRM_SOIL_SMPL_20010901 /sample_name=FARM_SOIL /number_of_sites=1 /site_id_1=Regulatory_Region_WASECA_FRM_SOIL_SITE_20010901 /length=1193;"10 3 CAA;13 3 AAG;16 3 TGG;18 3 AGG;19 3 CAC;21 4 TTTG;22 3 TGA;25 3 AAT;28 3 AAT;29 3 ATT;3…
>Regulatory_Region_WASECA_FRM_SOIL_READ_1557340017 /accession=XZS27014.x1 /library_id=Regulatory_Region_WASECA_FRM_SOIL_LIB_20010901 /sample_id=Regulatory_Region_WASECA_FRM_SOIL_SMPL_20010901 /sample_name=FARM_SOIL /number_of_sites=1 /site_id_1=Regulatory_Region_WASECA_FRM_SOIL_SITE_20010901 /length=1204;"26 3 GCC;28 3 GCC;29 3 GGT;31 3 TCG;35 3 CCT;36 3 GAG;6 3 ACC;"
>Regulatory_Region_WASECA_FRM_SOIL_READ_1557407521 /accession=XZS65600.x1 /library_id=Regulatory_Region_WASECA_FRM_SOIL_LIB_20010901 /sample_id=Regulatory_Region_WASECA_FRM_SOIL_SMPL_20010901 /sample_name=FARM_SOIL /number_of_sites=1 /site_id_1=Regulatory_Region_WASECA_FRM_SOIL_SITE_20010901 /length=1145;"14 3 CCA;18 3 CCT;21 3 TCA;25 3 CCG;25 3 GTT;32 3 GGC;34 3 CCA;35 3 TGA;36 3 CTG;6 3 TCT;"
>Regulatory_Region_WASECA_FRM_SOIL_READ_1557395457 /accession=XZS49059.x1 /library_id=Regulatory_Region_WASECA_FRM_SOIL_LIB_20010901 /sample_id=Regulatory_Region_WASECA_FRM_SOIL_SMPL_20010901 /sample_name=FARM_SOIL /number_of_sites=1 /site_id_1=Regulatory_Region_WASECA_FRM_SOIL_SITE_20010901 /length=1211;"10 3 TTA;15 3 CCA;16 3 AAG;17 3 CAT;21 3 ATT;21 3 GAT;25 3 CAG;26 3 GTT;29 3 AAT;29 3 TTA;34…
>Regulatory_Region_WASECA_FRM_SOIL_READ_1557403024 /accession=XZS57532.g1 /library_id=Regulatory_Region_WASECA_FRM_SOIL_LIB_20010901 /sample_id=Regulatory_Region_WASECA_FRM_SOIL_SMPL_20010901 /sample_name=FARM_SOIL /number_of_sites=1 /site_id_1=Regulatory_Region_WASECA_FRM_SOIL_SITE_20010901 /length=1242;"11 3 CCA;12 5 CCACC;16 3 TGA;19 3 AAG;19 3 TCT;19 5 GGTAC;22 3 TCA;22 3 TGG;23 4 CGGG;24 4 T…
>Regulatory_Region_WASECA_FRM_SOIL_READ_1557392455 /accession=XZS53185.x1 /library_id=Regulatory_Region_WASECA_FRM_SOIL_LIB_20010901 /sample_id=Regulatory_Region_WASECA_FRM_SOIL_SMPL_20010901 /sample_name=FARM_SOIL /number_of_sites=1 /site_id_1=Regulatory_Region_WASECA_FRM_SOIL_SITE_20010901 /length=1035;"11 3 CTG;19 3 ATT;23 3 GCC;25 3 CCG;25 3 TCT;27 3 CAG;28 3 TCG;31 3 GCC;31 3 GTT;32 3 CGA;6 …
>Regulatory_Region_WASECA_FRM_SOIL_READ_1557413312 /accession=XZS59496.b1 /library_id=Regulatory_Region_WASECA_FRM_SOIL_LIB_20010901 /sample_id=Regulatory_Region_WASECA_FRM_SOIL_SMPL_20010901 /sample_name=FARM_SOIL /number_of_sites=1 /site_id_1=Regulatory_Region_WASECA_FRM_SOIL_SITE_20010901 /length=1222;"12 3 CCT;18 3 TAT;21 3 TAA;29 3 CCT;29 3 GCC;32 3 TGG;"
>Regulatory_Region_WASECA_FRM_SOIL_READ_1557389200 /accession=XZS47978.y3 /library_id=Regulatory_Region_WASECA_FRM_SOIL_LIB_20010901 /sample_id=Regulatory_Region_WASECA_FRM_SOIL_SMPL_20010901 /sample_name=FARM_SOIL /number_of_sites=1 /site_id_1=Regulatory_Region_WASECA_FRM_SOIL_SITE_20010901 /length=1075;"10 3 CCG;13 3 AGG;14 3 GCC;17 3 TGG;20 3 TCA;29 3 GCC;33 3 ATG;36 3 GCC;6 3 AAG;8 3 CGG;9 3 …
>Regulatory_Region_WASECA_FRM_SOIL_READ_1557460133 /accession=XZS100268.g2 /library_id=Regulatory_Region_WASECA_FRM_SOIL_LIB_20010901 /sample_id=Regulatory_Region_WASECA_FRM_SOIL_SMPL_20010901 /sample_name=FARM_SOIL /number_of_sites=1 /site_id_1=Regulatory_Region_WASECA_FRM_SOIL_SITE_20010901 /length=1326;"12 3 AGG;21 3 GAG;24 3 CCG;28 3 GGC;30 3 AGG;30 3 GCC;30 3 GTC;31 3 GCC;32 3 TGG;36 3 CTG;3…
>Regulatory_Region_WASECA_FRM_SOIL_READ_1557405169 /accession=XZS63647.y /library_id=Regulatory_Region_WASECA_FRM_SOIL_LIB_20010901 /sample_id=Regulatory_Region_WASECA_FRM_SOIL_SMPL_20010901 /sample_name=FARM_SOIL /number_of_sites=1 /site_id_1=Regulatory_Region_WASECA_FRM_SOIL_SITE_20010901 /length=1048;"17 3 CAA;17 3 TCA;24 3 CCG;32 3 GGG;33 3 GCC;33 3 GGC;35 3 GTT;8 3 AAC;"
>Regulatory_Region_WASECA_FRM_SOIL_READ_1557393798 /accession=XZS50822.g1 /library_id=Regulatory_Region_WASECA_FRM_SOIL_LIB_20010901 /sample_id=Regulatory_Region_WASECA_FRM_SOIL_SMPL_20010901 /sample_name=FARM_SOIL /number_of_sites=1 /site_id_1=Regulatory_Region_WASECA_FRM_SOIL_SITE_20010901 /length=1185;"11 3 CCG;13 3 AGA;20 3 TGG;28 3 GCC;34 3 CCA;35 4 CAAA;6 3 CGA;7 3 CCG;8 3 CTT;"
>Regulatory_Region_WASECA_FRM_SOIL_READ_1557374379 /accession=XZS34830.b1 /library_id=Regulatory_Region_WASECA_FRM_SOIL_LIB_20010901 /sample_id=Regulatory_Region_WASECA_FRM_SOIL_SMPL_20010901 /sample_name=FARM_SOIL /number_of_sites=1 /site_id_1=Regulatory_Region_WASECA_FRM_SOIL_SITE_20010901 /length=1220;"14 3 CTC;15 3 CTG;27 3 CAA;27 3 TTG;33 3 CCT;35 3 AAT;36 3 CAA;"
>Regulatory_Region_WASECA_FRM_SOIL_READ_1557312618 /accession=XZS11202.b1 /library_id=Regulatory_Region_WASECA_FRM_SOIL_LIB_20010901 /sample_id=Regulatory_Region_WASECA_FRM_SOIL_SMPL_20010901 /sample_name=FARM_SOIL /number_of_sites=1 /site_id_1=Regulatory_Region_WASECA_FRM_SOIL_SITE_20010901 /length=885;"15 3 CCA;21 3 CTT;25 3 ATT;28 3 AGA;29 3 AAG;29 3 CTG;30 3 AAG;33 3 TTG;34 3 GTT;6 3 AGT;6 3 …
>Regulatory_Region_WASECA_FRM_SOIL_READ_1557359754 /accession=XZS29543.y1 /library_id=Regulatory_Region_WASECA_FRM_SOIL_LIB_20010901 /sample_id=Regulatory_Region_WASECA_FRM_SOIL_SMPL_20010901 /sample_name=FARM_SOIL /number_of_sites=1 /site_id_1=Regulatory_Region_WASECA_FRM_SOIL_SITE_20010901 /length=1093;"12 3 TTA;15 3 TCA;18 3 TTG;21 3 TTG;23 3 TGA;24 3 ATT;27 3 ATT;29 3 GGT;30 3 CCT;31 3 AAG;36…
>Regulatory_Region_WASECA_FRM_SOIL_READ_1557451231 /accession=XZS93871.b1 /library_id=Regulatory_Region_WASECA_FRM_SOIL_LIB_20010901 /sample_id=Regulatory_Region_WASECA_FRM_SOIL_SMPL_20010901 /sample_name=FARM_SOIL /number_of_sites=1 /site_id_1=Regulatory_Region_WASECA_FRM_SOIL_SITE_20010901 /length=1366;"12 3 CAG;18 3 AGA;21 3 CTC;30 3 AGG;6 3 AAG;6 3 ATC;8 3 CTC;"
>Regulatory_Region_WASECA_FRM_SOIL_READ_1557379129 /accession=XZS38448.g1 /library_id=Regulatory_Region_WASECA_FRM_SOIL_LIB_20010901 /sample_id=Regulatory_Region_WASECA_FRM_SOIL_SMPL_20010901 /sample_name=FARM_SOIL /number_of_sites=1 /site_id_1=Regulatory_Region_WASECA_FRM_SOIL_SITE_20010901 /length=1152;"14 3 TAA;18 3 AGA;28 3 TTG;30 3 AAT;32 3 GCC;34 3 TGG;7 3 GAC;"
>Regulatory_Region_WASECA_FRM_SOIL_READ_1557326445 /accession=XZS22760.b2 /library_id=Regulatory_Region_WASECA_FRM_SOIL_LIB_20010901 /sample_id=Regulatory_Region_WASECA_FRM_SOIL_SMPL_20010901 /sample_name=FARM_SOIL /number_of_sites=1 /site_id_1=Regulatory_Region_WASECA_FRM_SOIL_SITE_20010901 /length=1181;"11 3 CCA;12 3 TTA;20 3 CCG;22 3 TGG;25 3 ATG;32 3 CTG;33 3 TGG;8 3 TCA;"
>Regulatory_Region_WASECA_FRM_SOIL_READ_1557334961 /accession=XZS28217.b /library_id=Regulatory_Region_WASECA_FRM_SOIL_LIB_20010901 /sample_id=Regulatory_Region_WASECA_FRM_SOIL_SMPL_20010901 /sample_name=FARM_SOIL /number_of_sites=1 /site_id_1=Regulatory_Region_WASECA_FRM_SOIL_SITE_20010901 /length=930;"11 3 AAG;19 3 TCA;25 3 CAA;29 3 GGC;7 3 GTA;9 3 CTT;"
>Regulatory_Region_WASECA_FRM_SOIL_READ_1557387837 /accession=XZS40654.b1 /library_id=Regulatory_Region_WASECA_FRM_SOIL_LIB_20010901 /sample_id=Regulatory_Region_WASECA_FRM_SOIL_SMPL_20010901 /sample_name=FARM_SOIL /number_of_sites=1 /site_id_1=Regulatory_Region_WASECA_FRM_SOIL_SITE_20010901 /length=1063;"14 3 ACG;17 3 TGG;28 3 CAA;29 3 CCA;35 3 GTT;36 3 CTG;7 3 GCC;"
>Regulatory_Region_WASECA_FRM_SOIL_READ_1557440157 /accession=XZS86194.b2 /library_id=Regulatory_Region_WASECA_FRM_SOIL_LIB_20010901 /sample_id=Regulatory_Region_WASECA_FRM_SOIL_SMPL_20010901 /sample_name=FARM_SOIL /number_of_sites=1 /site_id_1=Regulatory_Region_WASECA_FRM_SOIL_SITE_20010901 /length=1289;"16 3 TGA;19 3 TCA;24 3 CAG;29 3 AAG;31 3 ATT;6 3 AAG;9 3 CAG;"
>Regulatory_Region_WASECA_FRM_SOIL_READ_1557328728 /accession=XZS21324.g2 /library_id=Regulatory_Region_WASECA_FRM_SOIL_LIB_20010901 /sample_id=Regulatory_Region_WASECA_FRM_SOIL_SMPL_20010901 /sample_name=FARM_SOIL /number_of_sites=1 /site_id_1=Regulatory_Region_WASECA_FRM_SOIL_SITE_20010901 /length=1029;"11 3 AAG;12 3 AAG;12 3 CCT;13 3 GGC;15 3 TCA;16 3 CAG;18 3 TTG;19 3 CAT;22 3 TCT;23 3 ATT;24…
>Regulatory_Region_WASECA_FRM_SOIL_READ_1557405582 /accession=XZS64447.x1 /library_id=Regulatory_Region_WASECA_FRM_SOIL_LIB_20010901 /sample_id=Regulatory_Region_WASECA_FRM_SOIL_SMPL_20010901 /sample_name=FARM_SOIL /number_of_sites=1 /site_id_1=Regulatory_Region_WASECA_FRM_SOIL_SITE_20010901 /length=1229;"10 3 CCG;14 3 CGG;19 3 CAC;22 3 TCA;23 3 CAG;32 3 CCA;34 3 GCC;6 3 ATC;7 3 GGC;"
>Regulatory_Region_WASECA_FRM_SOIL_READ_1557363105 /accession=XZS31940.g1 /library_id=Regulatory_Region_WASECA_FRM_SOIL_LIB_20010901 /sample_id=Regulatory_Region_WASECA_FRM_SOIL_SMPL_20010901 /sample_name=FARM_SOIL /number_of_sites=1 /site_id_1=Regulatory_Region_WASECA_FRM_SOIL_SITE_20010901 /length=1357;"12 3 TGG;17 3 TCA;20 3 TAA;28 3 AAT;29 3 CTG;31 3 AAT;31 3 GCC;32 3 TAA;33 3 ATT;34 3 AAG;34…
>Regulatory_Region_WASECA_FRM_SOIL_READ_1557454180 /accession=XZS96292.b1 /library_id=Regulatory_Region_WASECA_FRM_SOIL_LIB_20010901 /sample_id=Regulatory_Region_WASECA_FRM_SOIL_SMPL_20010901 /sample_name=FARM_SOIL /number_of_sites=1 /site_id_1=Regulatory_Region_WASECA_FRM_SOIL_SITE_20010901 /length=1412;"10 3 TAA;14 3 CGG;14 3 CTT;16 3 TGG;18 3 AGG;18 3 CCG;23 3 AGG;25 3 CCT;7 3 GAG;8 3 CCG;9 3 …
>Regulatory_Region_WASECA_FRM_SOIL_READ_1557366074 /accession=XZS33401.y1 /library_id=Regulatory_Region_WASECA_FRM_SOIL_LIB_20010901 /sample_id=Regulatory_Region_WASECA_FRM_SOIL_SMPL_20010901 /sample_name=FARM_SOIL /number_of_sites=1 /site_id_1=Regulatory_Region_WASECA_FRM_SOIL_SITE_20010901 /length=1093;"10 3 CAA;24 3 TTA;26 3 TCT;31 3 GTT;32 3 CTG;35 3 GTT;"
>Regulatory_Region_WASECA_FRM_SOIL_READ_1557456690 /accession=XZS101887.g1 /library_id=Regulatory_Region_WASECA_FRM_SOIL_LIB_20010901 /sample_id=Regulatory_Region_WASECA_FRM_SOIL_SMPL_20010901 /sample_name=FARM_SOIL /number_of_sites=1 /site_id_1=Regulatory_Region_WASECA_FRM_SOIL_SITE_20010901 /length=1429;"11 3 CCT;17 3 CTG;20 3 TGG;23 3 CTG;28 3 TCG;8 4 GTCC;"
>Regulatory_Region_WASECA_FRM_SOIL_READ_1557424229 /accession=XZS72118.g1 /library_id=Regulatory_Region_WASECA_FRM_SOIL_LIB_20010901 /sample_id=Regulatory_Region_WASECA_FRM_SOIL_SMPL_20010901 /sample_name=FARM_SOIL /number_of_sites=1 /site_id_1=Regulatory_Region_WASECA_FRM_SOIL_SITE_20010901 /length=1325;"10 3 CCT;12 3 AGG;20 3 TTG;25 3 AAT;32 3 AAG;36 3 CAA;36 3 CCA;"
>Regulatory_Region_WASECA_FRM_SOIL_READ_1557332731 /accession=XZS20065.g2 /library_id=Regulatory_Region_WASECA_FRM_SOIL_LIB_20010901 /sample_id=Regulatory_Region_WASECA_FRM_SOIL_SMPL_20010901 /sample_name=FARM_SOIL /number_of_sites=1 /site_id_1=Regulatory_Region_WASECA_FRM_SOIL_SITE_20010901 /length=1174;"11 3 CGG;16 3 AGG;18 3 CCG;20 3 CCT;21 3 TGC;25 3 GCC;33 3 CAG;7 3 CCG;8 3 CCG;9 4 GTCC;"
>Regulatory_Region_WASECA_FRM_SOIL_READ_1557453186 /accession=XZS96161.b1 /library_id=Regulatory_Region_WASECA_FRM_SOIL_LIB_20010901 /sample_id=Regulatory_Region_WASECA_FRM_SOIL_SMPL_20010901 /sample_name=FARM_SOIL /number_of_sites=1 /site_id_1=Regulatory_Region_WASECA_FRM_SOIL_SITE_20010901 /length=1365;"12 3 CCT;15 3 AGG;20 5 CCCCC;23 3 AGG;31 3 TGG;36 3 CCG;"
>Regulatory_Region_WASECA_FRM_SOIL_READ_1557362208 /accession=XZS35358.g1 /library_id=Regulatory_Region_WASECA_FRM_SOIL_LIB_20010901 /sample_id=Regulatory_Region_WASECA_FRM_SOIL_SMPL_20010901 /sample_name=FARM_SOIL /number_of_sites=1 /site_id_1=Regulatory_Region_WASECA_FRM_SOIL_SITE_20010901 /length=1274;"10 3 TAA;14 3 ATA;14 3 TTA;17 3 TCT;20 3 ATG;27 3 CAA;27 3 TTG;7 3 AAT;"
>Regulatory_Region_WASECA_FRM_SOIL_READ_1557309034 /accession=XZS1183.b /library_id=Regulatory_Region_WASECA_FRM_SOIL_LIB_20010901 /sample_id=Regulatory_Region_WASECA_FRM_SOIL_SMPL_20010901 /sample_name=FARM_SOIL /number_of_sites=1 /site_id_1=Regulatory_Region_WASECA_FRM_SOIL_SITE_20010901 /length=885;"11 3 ATT;11 3 CAA;11 4 CTGA;13 3 CCA;16 3 AAG;22 3 CTG;29 3 GCC;30 3 CTC;31 5 GCTGG;34 3 AAT;"
>Regulatory_Region_WASECA_FRM_SOIL_READ_1557451539 /accession=XZS95806.b1 /library_id=Regulatory_Region_WASECA_FRM_SOIL_LIB_20010901 /sample_id=Regulatory_Region_WASECA_FRM_SOIL_SMPL_20010901 /sample_name=FARM_SOIL /number_of_sites=1 /site_id_1=Regulatory_Region_WASECA_FRM_SOIL_SITE_20010901 /length=1259;"24 3 CAT;24 3 GCC;25 3 TCT;29 3 TGG;33 3 TCT;6 3 ATC;6 3 TCT;"
>Regulatory_Region_WASECA_FRM_SOIL_READ_1557363083 /accession=XZS31916.g1 /library_id=Regulatory_Region_WASECA_FRM_SOIL_LIB_20010901 /sample_id=Regulatory_Region_WASECA_FRM_SOIL_SMPL_20010901 /sample_name=FARM_SOIL /number_of_sites=1 /site_id_1=Regulatory_Region_WASECA_FRM_SOIL_SITE_20010901 /length=1388;"13 3 CCA;14 3 GCC;21 3 TAA;22 3 CAG;26 3 TAA;31 3 GCC;32 3 GGC;33 3 CCT;36 3 ATG;8 4 CCTG;9 …
>Regulatory_Region_WASECA_FRM_SOIL_READ_1557320671 /accession=XZS10687.b1 /library_id=Regulatory_Region_WASECA_FRM_SOIL_LIB_20010901 /sample_id=Regulatory_Region_WASECA_FRM_SOIL_SMPL_20010901 /sample_name=FARM_SOIL /number_of_sites=1 /site_id_1=Regulatory_Region_WASECA_FRM_SOIL_SITE_20010901 /length=1072;"18 3 CCG;20 3 CAG;23 3 CCT;26 3 GCC;27 3 TTG;31 3 GTT;34 3 CCA;6 3 ATC;7 3 CCA;8 3 CGG;"
>Regulatory_Region_WASECA_FRM_SOIL_READ_1557370057 /accession=XZS38199.g1 /library_id=Regulatory_Region_WASECA_FRM_SOIL_LIB_20010901 /sample_id=Regulatory_Region_WASECA_FRM_SOIL_SMPL_20010901 /sample_name=FARM_SOIL /number_of_sites=1 /site_id_1=Regulatory_Region_WASECA_FRM_SOIL_SITE_20010901 /length=1289;"15 3 CCA;17 3 TGG;22 3 CAA;29 3 GCC;30 3 CCA;32 4 GCGC;33 3 GCC;33 3 TGG;6 3 ACC;6 3 CGA;8 3…
>Regulatory_Region_WASECA_FRM_SOIL_READ_1557405603 /accession=XZS64472.x1 /library_id=Regulatory_Region_WASECA_FRM_SOIL_LIB_20010901 /sample_id=Regulatory_Region_WASECA_FRM_SOIL_SMPL_20010901 /sample_name=FARM_SOIL /number_of_sites=1 /site_id_1=Regulatory_Region_WASECA_FRM_SOIL_SITE_20010901 /length=894;"15 3 ATG;22 3 TAA;25 3 AAT;25 3 CTG;26 3 TAA;9 3 GCC;"
>Regulatory_Region_WASECA_FRM_SOIL_READ_1557412767 /accession=XZS59055.b1 /library_id=Regulatory_Region_WASECA_FRM_SOIL_LIB_20010901 /sample_id=Regulatory_Region_WASECA_FRM_SOIL_SMPL_20010901 /sample_name=FARM_SOIL /number_of_sites=1 /site_id_1=Regulatory_Region_WASECA_FRM_SOIL_SITE_20010901 /length=1141;"11 3 CAT;13 3 AAG;21 3 AGG;24 3 TCT;28 3 TCG;32 3 CAG;32 3 GGC;33 3 ATG;"
>Regulatory_Region_WASECA_FRM_SOIL_READ_1557388344 /accession=XZS42232.g1 /library_id=Regulatory_Region_WASECA_FRM_SOIL_LIB_20010901 /sample_id=Regulatory_Region_WASECA_FRM_SOIL_SMPL_20010901 /sample_name=FARM_SOIL /number_of_sites=1 /site_id_1=Regulatory_Region_WASECA_FRM_SOIL_SITE_20010901 /length=1242;"15 3 AGG;18 3 CAA;18 3 TTG;19 3 AAG;19 3 CCG;20 5 CCCCC;22 3 AGG;23 3 TCT;28 3 ATT;32 3 GCC;…
>Regulatory_Region_WASECA_FRM_SOIL_READ_1557318127 /accession=XZS16177.g1 /library_id=Regulatory_Region_WASECA_FRM_SOIL_LIB_20010901 /sample_id=Regulatory_Region_WASECA_FRM_SOIL_SMPL_20010901 /sample_name=FARM_SOIL /number_of_sites=1 /site_id_1=Regulatory_Region_WASECA_FRM_SOIL_SITE_20010901 /length=838;"12 5 CCACC;13 3 AGA;14 3 TCT;16 3 TGA;17 3 AGA;19 3 AAG;19 3 CCG;23 4 CGGG;25 3 ATT;25 3 CCT;…
>Regulatory_Region_WASECA_FRM_SOIL_READ_1557363357 /accession=XZS32230.g1 /library_id=Regulatory_Region_WASECA_FRM_SOIL_LIB_20010901 /sample_id=Regulatory_Region_WASECA_FRM_SOIL_SMPL_20010901 /sample_name=FARM_SOIL /number_of_sites=1 /site_id_1=Regulatory_Region_WASECA_FRM_SOIL_SITE_20010901 /length=1369;"12 3 TGG;14 3 CGG;14 3 GCC;15 3 CTG;18 3 AGG;18 3 CCG;18 3 CCT;21 3 CCA;21 3 CCG;31 3 AAT;32…
>Regulatory_Region_WASECA_FRM_SOIL_READ_1557413079 /accession=XZS59282.g1 /library_id=Regulatory_Region_WASECA_FRM_SOIL_LIB_20010901 /sample_id=Regulatory_Region_WASECA_FRM_SOIL_SMPL_20010901 /sample_name=FARM_SOIL /number_of_sites=1 /site_id_1=Regulatory_Region_WASECA_FRM_SOIL_SITE_20010901 /length=1146;"11 3 CCA;12 3 CAT;14 3 CTC;23 3 AAC;26 5 ATAAT;28 3 TAA;29 3 TTA;7 3 GAC;9 3 TCA;"
>Regulatory_Region_WASECA_FRM_SOIL_READ_1557402205 /accession=XZS57118.b1 /library_id=Regulatory_Region_WASECA_FRM_SOIL_LIB_20010901 /sample_id=Regulatory_Region_WASECA_FRM_SOIL_SMPL_20010901 /sample_name=FARM_SOIL /number_of_sites=1 /site_id_1=Regulatory_Region_WASECA_FRM_SOIL_SITE_20010901 /length=1228;"13 3 TCT;20 3 TCA;27 3 TCT;29 3 AAG;33 3 TCT;34 3 ATT;6 3 CAA;9 3 CTT;9 3 TCT;"
>Regulatory_Region_WASECA_FRM_SOIL_READ_1557457310 /accession=XZS100859.b1 /library_id=Regulatory_Region_WASECA_FRM_SOIL_LIB_20010901 /sample_id=Regulatory_Region_WASECA_FRM_SOIL_SMPL_20010901 /sample_name=FARM_SOIL /number_of_sites=1 /site_id_1=Regulatory_Region_WASECA_FRM_SOIL_SITE_20010901 /length=1217;"11 3 CAA;12 3 CCT;12 3 TGG;15 3 CAG;17 3 CAT;20 3 TGA;22 3 CCG;25 3 GTT;27 3 TTA;32 3 AAG;3…
>Regulatory_Region_WASECA_FRM_SOIL_READ_1557407676 /accession=XZS65506.y1 /library_id=Regulatory_Region_WASECA_FRM_SOIL_LIB_20010901 /sample_id=Regulatory_Region_WASECA_FRM_SOIL_SMPL_20010901 /sample_name=FARM_SOIL /number_of_sites=1 /site_id_1=Regulatory_Region_WASECA_FRM_SOIL_SITE_20010901 /length=929;"25 3 GTT;6 3 CGA;"
>Regulatory_Region_WASECA_FRM_SOIL_READ_1557459342 /accession=XZS102223.b2 /library_id=Regulatory_Region_WASECA_FRM_SOIL_LIB_20010901 /sample_id=Regulatory_Region_WASECA_FRM_SOIL_SMPL_20010901 /sample_name=FARM_SOIL /number_of_sites=1 /site_id_1=Regulatory_Region_WASECA_FRM_SOIL_SITE_20010901 /length=1358;"20 3 CGG;21 3 TTG;22 3 AAT;24 3 ATG;28 3 GGC;29 3 ATG;31 3 TCG;7 3 TCG;"
>Regulatory_Region_WASECA_FRM_SOIL_READ_1557440341 /accession=XZS79367.b1 /library_id=Regulatory_Region_WASECA_FRM_SOIL_LIB_20010901 /sample_id=Regulatory_Region_WASECA_FRM_SOIL_SMPL_20010901 /sample_name=FARM_SOIL /number_of_sites=1 /site_id_1=Regulatory_Region_WASECA_FRM_SOIL_SITE_20010901 /length=1289;"12 3 TTG;18 3 CCA;29 3 ATT;30 3 CCA;31 3 AGG;"
>Regulatory_Region_WASECA_FRM_SOIL_READ_1557419308 /accession=XZS76095.y1 /library_id=Regulatory_Region_WASECA_FRM_SOIL_LIB_20010901 /sample_id=Regulatory_Region_WASECA_FRM_SOIL_SMPL_20010901 /sample_name=FARM_SOIL /number_of_sites=1 /site_id_1=Regulatory_Region_WASECA_FRM_SOIL_SITE_20010901 /length=1143;"14 3 TCT;21 3 TGG;22 3 CAA;23 3 TTA;24 3 ATT;25 3 ATT;25 3 CCT;26 3 TAA;28 3 AAT;35 3 TTG;7 …
>Regulatory_Region_WASECA_FRM_SOIL_READ_1557452296 /accession=XZS96321.g1 /library_id=Regulatory_Region_WASECA_FRM_SOIL_LIB_20010901 /sample_id=Regulatory_Region_WASECA_FRM_SOIL_SMPL_20010901 /sample_name=FARM_SOIL /number_of_sites=1 /site_id_1=Regulatory_Region_WASECA_FRM_SOIL_SITE_20010901 /length=1411;"11 3 AGA;11 3 CCG;17 3 TCA;18 3 CAA;28 3 GCC;36 3 TTG;7 3 CTC;"
>Regulatory_Region_WASECA_FRM_SOIL_READ_1557437758 /accession=XZS82199.g1 /library_id=Regulatory_Region_WASECA_FRM_SOIL_LIB_20010901 /sample_id=Regulatory_Region_WASECA_FRM_SOIL_SMPL_20010901 /sample_name=FARM_SOIL /number_of_sites=1 /site_id_1=Regulatory_Region_WASECA_FRM_SOIL_SITE_20010901 /length=1367;"14 3 TTA;17 3 TCA;22 3 CAT;23 3 GAT;24 3 TTA;25 3 TTA;27 3 TTA;28 3 AAT;32 3 TTA;34 3 GTT;36…
>Regulatory_Region_WASECA_FRM_SOIL_READ_1557412306 /accession=XZS60353.b1 /library_id=Regulatory_Region_WASECA_FRM_SOIL_LIB_20010901 /sample_id=Regulatory_Region_WASECA_FRM_SOIL_SMPL_20010901 /sample_name=FARM_SOIL /number_of_sites=1 /site_id_1=Regulatory_Region_WASECA_FRM_SOIL_SITE_20010901 /length=1068;"13 3 GGC;18 3 TCT;20 3 CCG;21 3 ACC;24 3 AAG;"
>Regulatory_Region_WASECA_FRM_SOIL_READ_1557402694 /accession=XZS57567.b1 /library_id=Regulatory_Region_WASECA_FRM_SOIL_LIB_20010901 /sample_id=Regulatory_Region_WASECA_FRM_SOIL_SMPL_20010901 /sample_name=FARM_SOIL /number_of_sites=1 /site_id_1=Regulatory_Region_WASECA_FRM_SOIL_SITE_20010901 /length=1280;"10 3 GAT;12 3 TCT;12 3 TTA;17 3 CTT;18 3 TTA;20 3 TAA;21 3 TGA;26 3 TCT;30 3 CCA;8 3 GAT;"
>Regulatory_Region_WASECA_FRM_SOIL_READ_1557393912 /accession=XZS50967.b1 /library_id=Regulatory_Region_WASECA_FRM_SOIL_LIB_20010901 /sample_id=Regulatory_Region_WASECA_FRM_SOIL_SMPL_20010901 /sample_name=FARM_SOIL /number_of_sites=1 /site_id_1=Regulatory_Region_WASECA_FRM_SOIL_SITE_20010901 /length=1184;"21 3 CTC;24 3 CAG;25 3 CCG;27 3 ATT;27 3 TCT;30 3 GCC;31 3 TCG;32 3 CGA;33 3 GGC;36 3 AAT;7 …
>Regulatory_Region_WASECA_FRM_SOIL_READ_1557419267 /accession=XZS76040.y1 /library_id=Regulatory_Region_WASECA_FRM_SOIL_LIB_20010901 /sample_id=Regulatory_Region_WASECA_FRM_SOIL_SMPL_20010901 /sample_name=FARM_SOIL /number_of_sites=1 /site_id_1=Regulatory_Region_WASECA_FRM_SOIL_SITE_20010901 /length=1130;"14 3 CGG;15 3 CTC;22 3 CCG;27 3 CAG;29 3 TGG;32 3 CGA;36 3 CCG;6 3 GCC;"
>Regulatory_Region_WASECA_FRM_SOIL_READ_1557370333 /accession=XZS34692.g1 /library_id=Regulatory_Region_WASECA_FRM_SOIL_LIB_20010901 /sample_id=Regulatory_Region_WASECA_FRM_SOIL_SMPL_20010901 /sample_name=FARM_SOIL /number_of_sites=1 /site_id_1=Regulatory_Region_WASECA_FRM_SOIL_SITE_20010901 /length=1261;"12 5 CCACC;13 3 TCG;14 5 GCAGC;16 3 TGA;19 3 AAG;19 5 GGTAC;20 3 TCT;20 3 TGA;20 3 TTG;23 4 …
>Regulatory_Region_WASECA_FRM_SOIL_READ_1557325027 /accession=XZS18092.b2 /library_id=Regulatory_Region_WASECA_FRM_SOIL_LIB_20010901 /sample_id=Regulatory_Region_WASECA_FRM_SOIL_SMPL_20010901 /sample_name=FARM_SOIL /number_of_sites=1 /site_id_1=Regulatory_Region_WASECA_FRM_SOIL_SITE_20010901 /length=1010;"15 4 CGGG;15 5 GATCT;25 5 AGATC;28 3 GGC;30 3 GTC;31 3 GTT;34 3 GTT;"
>Regulatory_Region_WASECA_FRM_SOIL_READ_1557319502 /accession=XZS13970.b1 /library_id=Regulatory_Region_WASECA_FRM_SOIL_LIB_20010901 /sample_id=Regulatory_Region_WASECA_FRM_SOIL_SMPL_20010901 /sample_name=FARM_SOIL /number_of_sites=1 /site_id_1=Regulatory_Region_WASECA_FRM_SOIL_SITE_20010901 /length=837;"11 3 AGA;12 5 CCACC;13 4 ACCC;16 3 TGA;17 4 GTAC;18 3 TTA;26 3 TTG;33 3 TCT;6 3 AGT;6 3 ATC;6…
>Regulatory_Region_WASECA_FRM_SOIL_READ_1557329979 /accession=XZS22029.g2 /library_id=Regulatory_Region_WASECA_FRM_SOIL_LIB_20010901 /sample_id=Regulatory_Region_WASECA_FRM_SOIL_SMPL_20010901 /sample_name=FARM_SOIL /number_of_sites=1 /site_id_1=Regulatory_Region_WASECA_FRM_SOIL_SITE_20010901 /length=1052;"11 3 AGA;16 3 TGA;19 3 AAG;23 3 CAG;25 3 ATC;25 3 CCG;26 4 ACGC;30 3 AAG;6 3 TCT;8 4 GCGG;8 …
[truncated: 1,242 more rows]
