# Supplementary material for: Adaptation to environmental factors shapes the organization of regulatory regions in microbial communities
Source: BMC Genomics. 2014 Oct 8;15(1):877. doi: 10.1186/1471-2164-15-877 (PMC4287501; doi:10.1186/1471-2164-15-877)
Supplement: Supplementary file 11 — Additional file 11: A list (CSV MS-DOS format) of overrepresented TFBSs per promoter found in Acid Mine, Waseca Soils and Whale falls, respectively. The abbreviated nomenclature used for the binding sites is the following: N, W, Sequence, where N is the number of variable nucleotides. W is the number of nucleotides defining the inverted repeat. Sequence is the actual sequence of the site. Example: 10 3 ATC, corresponds to: ATCNNNNNNNNNNGAT. (CSV 1 MB) [file 12864_2014_6783_MOESM11_ESM.csv]

>Regulatory_Region_NCBI_READ_1593680361 /ti=1593680361 /jgi_project_id=3634298 /library_id=CAM_LIB_WHALEFALLRIB /mate=Regulatory_Region_NCBI_READ_1593680362 /sample_id=CAM_SMPL_WHALEFALLRIB /sample_name=WHALEFALLRIB /sample_depth="1674 m" /number_of_sites=1 /site_id_1=CAM_SITE_WHALEFALLRIB /location_1="Santa Cruz Basin" /region_1="Pacific Ocean" /country_1=USA /water_depth_1="1674 m"	14 3 ATA;14 3 TCT;15 3 TTA;18 3 CCA;19 3 TAA;33 3 GAG;34 3 CCA;6 3 AAT;8 4 TCCA;
>Regulatory_Region_NCBI_READ_1593680421 /ti=1593680421 /jgi_project_id=3634298 /library_id=CAM_LIB_WHALEFALLRIB /mate=Regulatory_Region_NCBI_READ_1593680422 /sample_id=CAM_SMPL_WHALEFALLRIB /sample_name=WHALEFALLRIB /sample_depth="1674 m" /number_of_sites=1 /site_id_1=CAM_SITE_WHALEFALLRIB /location_1="Santa Cruz Basin" /region_1="Pacific Ocean" /country_1=USA /water_depth_1="1674 m"	11 3 CAT;16 3 TCA;18 3 ATT;20 3 TAA;21 3 GAT;23 3 ATT;25 3 ATC;29 3 TGG;33 5 GTAAA;34 3 ATC;35 3 CCT;36 3 TCT;
>Regulatory_Region_NCBI_READ_1593700271 /ti=1593700271 /jgi_project_id=3634298 /library_id=CAM_LIB_WHALEFALLRIB /mate=Regulatory_Region_NCBI_READ_1593700272 /sample_id=CAM_SMPL_WHALEFALLRIB /sample_name=WHALEFALLRIB /sample_depth="1674 m" /number_of_sites=1 /site_id_1=CAM_SITE_WHALEFALLRIB /location_1="Santa Cruz Basin" /region_1="Pacific Ocean" /country_1=USA /water_depth_1="1674 m"	16 3 AAG;19 3 TAA;24 3 ATG;25 3 ATT;29 3 AAT;32 3 TGG;7 3 AAT;
>Regulatory_Region_NCBI_READ_1593700283 /ti=1593700283 /jgi_project_id=3634298 /library_id=CAM_LIB_WHALEFALLRIB /mate=Regulatory_Region_NCBI_READ_1593700284 /sample_id=CAM_SMPL_WHALEFALLRIB /sample_name=WHALEFALLRIB /sample_depth="1674 m" /number_of_sites=1 /site_id_1=CAM_SITE_WHALEFALLRIB /location_1="Santa Cruz Basin" /region_1="Pacific Ocean" /country_1=USA /water_depth_1="1674 m"	13 3 GGC;16 3 CTT;21 3 GAT;23 3 GCC;25 3 CAG;25 3 CCG;26 3 GCC;28 3 GGC;8 4 TCCA;
>Regulatory_Region_NCBI_READ_1593700284 /ti=1593700284 /jgi_project_id=3634298 /library_id=CAM_LIB_WHALEFALLRIB /mate=Regulatory_Region_NCBI_READ_1593700283 /sample_id=CAM_SMPL_WHALEFALLRIB /sample_name=WHALEFALLRIB /sample_depth="1674 m" /number_of_sites=1 /site_id_1=CAM_SITE_WHALEFALLRIB /location_1="Santa Cruz Basin" /region_1="Pacific Ocean" /country_1=USA /water_depth_1="1674 m"	11 3 TCA;11 3 TGG;12 3 AGG;20 3 CAG;24 3 GCC;26 3 GCC;27 3 CCT;29 3 TGG;30 3 AGG;33 3 TTG;7 3 AGG;9 3 CCG;9 3 TCT;
>Regulatory_Region_NCBI_READ_1593700342 /ti=1593700342 /jgi_project_id=3634298 /library_id=CAM_LIB_WHALEFALLRIB /mate=Regulatory_Region_NCBI_READ_1593700341 /sample_id=CAM_SMPL_WHALEFALLRIB /sample_name=WHALEFALLRIB /sample_depth="1674 m" /number_of_sites=1 /site_id_1=CAM_SITE_WHALEFALLRIB /location_1="Santa Cruz Basin" /region_1="Pacific Ocean" /country_1=USA /water_depth_1="1674 m"	12 3 AGG;22 3 CAG;30 3 AGG;34 3 ATT;7 3 AAT;8 3 AAC;
>Regulatory_Region_NCBI_READ_1593700357 /ti=1593700357 /jgi_project_id=3634298 /library_id=CAM_LIB_WHALEFALLRIB /mate=Regulatory_Region_NCBI_READ_1593700358 /sample_id=CAM_SMPL_WHALEFALLRIB /sample_name=WHALEFALLRIB /sample_depth="1674 m" /number_of_sites=1 /site_id_1=CAM_SITE_WHALEFALLRIB /location_1="Santa Cruz Basin" /region_1="Pacific Ocean" /country_1=USA /water_depth_1="1674 m"	10 3 CAA;22 3 CAA;26 3 TTA;28 3 CAA;32 3 TCA;34 3 TGG;8 3 AAC;
>Regulatory_Region_NCBI_READ_1593700377 /ti=1593700377 /jgi_project_id=3634298 /library_id=CAM_LIB_WHALEFALLRIB /mate=Regulatory_Region_NCBI_READ_1593700378 /sample_id=CAM_SMPL_WHALEFALLRIB /sample_name=WHALEFALLRIB /sample_depth="1674 m" /number_of_sites=1 /site_id_1=CAM_SITE_WHALEFALLRIB /location_1="Santa Cruz Basin" /region_1="Pacific Ocean" /country_1=USA /water_depth_1="1674 m"	11 3 AAG;14 3 CAG;20 3 TGA;20 3 TGG;24 3 AGA;24 3 CCA;27 3 AGG;29 3 GCC;32 3 AGG;34 3 AAG;8 3 CCG;8 3 GAT;
>Regulatory_Region_NCBI_READ_1593700441 /ti=1593700441 /jgi_project_id=3634298 /library_id=CAM_LIB_WHALEFALLRIB /mate=Regulatory_Region_NCBI_READ_1593700442 /sample_id=CAM_SMPL_WHALEFALLRIB /sample_name=WHALEFALLRIB /sample_depth="1674 m" /number_of_sites=1 /site_id_1=CAM_SITE_WHALEFALLRIB /location_1="Santa Cruz Basin" /region_1="Pacific Ocean" /country_1=USA /water_depth_1="1674 m"	10 3 CAA;10 3 TAA;12 3 TGG;13 3 CCA;14 3 ATT;14 3 CGG;17 3 CAT;18 3 ATT;18 5 TCCGG;21 3 TGA;23 3 ATT;25 3 ATG;25 3 ATT;34 3 TAA;36 3 AAT;
>Regulatory_Region_NCBI_READ_1593700576 /ti=1593700576 /jgi_project_id=3634298 /library_id=CAM_LIB_WHALEFALLRIB /sample_id=CAM_SMPL_WHALEFALLRIB /sample_name=WHALEFALLRIB /sample_depth="1674 m" /number_of_sites=1 /site_id_1=CAM_SITE_WHALEFALLRIB /location_1="Santa Cruz Basin" /region_1="Pacific Ocean" /country_1=USA /water_depth_1="1674 m"	11 3 ATT;13 3 CAG;14 3 TAA;14 3 TTA;17 3 ATC;22 3 GTT;23 3 GTT;27 3 CTC;30 3 AAG;30 3 AAT;36 3 TCT;6 3 TCT;9 3 TCA;
>Regulatory_Region_NCBI_READ_1593700614 /ti=1593700614 /jgi_project_id=3634298 /library_id=CAM_LIB_WHALEFALLRIB /sample_id=CAM_SMPL_WHALEFALLRIB /sample_name=WHALEFALLRIB /sample_depth="1674 m" /number_of_sites=1 /site_id_1=CAM_SITE_WHALEFALLRIB /location_1="Santa Cruz Basin" /region_1="Pacific Ocean" /country_1=USA /water_depth_1="1674 m"	17 3 ATT;20 3 CCT;23 3 TTA;25 3 TTA;28 3 ATT;28 3 TAA;34 3 AAT;8 3 GAT;
>Regulatory_Region_NCBI_READ_1593700652 /ti=1593700652 /jgi_project_id=3634298 /library_id=CAM_LIB_WHALEFALLRIB /sample_id=CAM_SMPL_WHALEFALLRIB /sample_name=WHALEFALLRIB /sample_depth="1674 m" /number_of_sites=1 /site_id_1=CAM_SITE_WHALEFALLRIB /location_1="Santa Cruz Basin" /region_1="Pacific Ocean" /country_1=USA /water_depth_1="1674 m"	13 3 AGG;14 3 TTA;15 3 ATA;20 3 TCA;21 3 CAT;21 3 TAA;21 3 TGC;25 3 AAT;26 3 TTG;27 3 CCT;33 3 ATT;35 3 CAG;8 3 TAA;
>Regulatory_Region_NCBI_READ_1593700666 /ti=1593700666 /jgi_project_id=3634298 /library_id=CAM_LIB_WHALEFALLRIB /mate=Regulatory_Region_NCBI_READ_1593700664 /sample_id=CAM_SMPL_WHALEFALLRIB /sample_name=WHALEFALLRIB /sample_depth="1674 m" /number_of_sites=1 /site_id_1=CAM_SITE_WHALEFALLRIB /location_1="Santa Cruz Basin" /region_1="Pacific Ocean" /country_1=USA /water_depth_1="1674 m"	10 3 ATG;12 3 AGA;14 3 TAA;16 3 CTT;17 3 CTT;24 3 AAG;28 3 TAA;29 3 ATG;37 5 TTAAA;6 3 AAT;8 4 CACT;
>Regulatory_Region_NCBI_READ_1593700938 /ti=1593700938 /jgi_project_id=3634298 /library_id=CAM_LIB_WHALEFALLRIB /mate=Regulatory_Region_NCBI_READ_1593700937 /sample_id=CAM_SMPL_WHALEFALLRIB /sample_name=WHALEFALLRIB /sample_depth="1674 m" /number_of_sites=1 /site_id_1=CAM_SITE_WHALEFALLRIB /location_1="Santa Cruz Basin" /region_1="Pacific Ocean" /country_1=USA /water_depth_1="1674 m"	10 3 TCA;14 3 CTG;16 5 AATAT;17 3 ATT;21 3 CCA;21 3 TAA;21 3 TTG;24 5 TAATG;30 3 AAT;31 3 AAC;36 3 ATT;7 3 ATT;8 4 CATT;
>Regulatory_Region_NCBI_READ_1593701011 /ti=1593701011 /jgi_project_id=3634298 /library_id=CAM_LIB_WHALEFALLRIB /mate=Regulatory_Region_NCBI_READ_1593701012 /sample_id=CAM_SMPL_WHALEFALLRIB /sample_name=WHALEFALLRIB /sample_depth="1674 m" /number_of_sites=1 /site_id_1=CAM_SITE_WHALEFALLRIB /location_1="Santa Cruz Basin" /region_1="Pacific Ocean" /country_1=USA /water_depth_1="1674 m"	16 3 CAG;17 3 CAA;18 3 TTA;22 3 TCA;26 3 GTT;26 3 TAA;27 3 TTG;30 3 CCT;31 3 AAC;31 3 GTT;32 3 CAG;36 3 CCT;6 3 AAG;
>Regulatory_Region_NCBI_READ_1593701139 /ti=1593701139 /jgi_project_id=3634298 /library_id=CAM_LIB_WHALEFALLRIB /mate=Regulatory_Region_NCBI_READ_1593701140 /sample_id=CAM_SMPL_WHALEFALLRIB /sample_name=WHALEFALLRIB /sample_depth="1674 m" /number_of_sites=1 /site_id_1=CAM_SITE_WHALEFALLRIB /location_1="Santa Cruz Basin" /region_1="Pacific Ocean" /country_1=USA /water_depth_1="1674 m"	14 3 CTG;15 3 CAG;16 3 AAG;16 3 TTA;21 3 CAT;23 3 ATT;34 3 AAT;36 3 AAT;36 3 CAA;39 5 TTATT;9 3 GAT;
>Regulatory_Region_NCBI_READ_1593701165 /ti=1593701165 /jgi_project_id=3634298 /library_id=CAM_LIB_WHALEFALLRIB /mate=Regulatory_Region_NCBI_READ_1593701166 /sample_id=CAM_SMPL_WHALEFALLRIB /sample_name=WHALEFALLRIB /sample_depth="1674 m" /number_of_sites=1 /site_id_1=CAM_SITE_WHALEFALLRIB /location_1="Santa Cruz Basin" /region_1="Pacific Ocean" /country_1=USA /water_depth_1="1674 m"	12 3 AGA;13 3 AAG;14 3 CTT;17 3 TAA;21 3 CTT;32 3 TCA;34 3 CCA;34 3 TGG;36 3 AAT;7 3 GTA;
>Regulatory_Region_NCBI_READ_1593701191 /ti=1593701191 /jgi_project_id=3634298 /library_id=CAM_LIB_WHALEFALLRIB /mate=Regulatory_Region_NCBI_READ_1593701192 /sample_id=CAM_SMPL_WHALEFALLRIB /sample_name=WHALEFALLRIB /sample_depth="1674 m" /number_of_sites=1 /site_id_1=CAM_SITE_WHALEFALLRIB /location_1="Santa Cruz Basin" /region_1="Pacific Ocean" /country_1=USA /water_depth_1="1674 m"	13 3 AGA;13 3 TAA;13 3 TTA;15 3 TTA;16 3 TTA;17 3 TTA;20 3 TAA;22 3 CCT;29 3 AAG;29 3 TTA;30 3 TTG;32 3 AAG;32 3 TTG;33 3 ATT;8 3 CCT;9 3 CTT;9 3 GCC;
>Regulatory_Region_NCBI_READ_1593701243 /ti=1593701243 /jgi_project_id=3634298 /library_id=CAM_LIB_WHALEFALLRIB /mate=Regulatory_Region_NCBI_READ_1593701244 /sample_id=CAM_SMPL_WHALEFALLRIB /sample_name=WHALEFALLRIB /sample_depth="1674 m" /number_of_sites=1 /site_id_1=CAM_SITE_WHALEFALLRIB /location_1="Santa Cruz Basin" /region_1="Pacific Ocean" /country_1=USA /water_depth_1="1674 m"	18 3 GAT;19 5 TGCAG;22 3 TTA;23 3 GAT;25 3 ATT;26 3 TAA;33 3 TCT;35 3 TAA;8 3 GAT;
>Regulatory_Region_NCBI_READ_1593701398 /ti=1593701398 /jgi_project_id=3634298 /library_id=CAM_LIB_WHALEFALLRIB /mate=Regulatory_Region_NCBI_READ_1593701397 /sample_id=CAM_SMPL_WHALEFALLRIB /sample_name=WHALEFALLRIB /sample_depth="1674 m" /number_of_sites=1 /site_id_1=CAM_SITE_WHALEFALLRIB /location_1="Santa Cruz Basin" /region_1="Pacific Ocean" /country_1=USA /water_depth_1="1674 m"	10 3 TAA;24 3 CAT;24 3 TTA;28 3 CAG;6 3 ACC;8 3 CTT;
>Regulatory_Region_NCBI_READ_1593701401 /ti=1593701401 /jgi_project_id=3634298 /library_id=CAM_LIB_WHALEFALLRIB /mate=Regulatory_Region_NCBI_READ_1593701402 /sample_id=CAM_SMPL_WHALEFALLRIB /sample_name=WHALEFALLRIB /sample_depth="1674 m" /number_of_sites=1 /site_id_1=CAM_SITE_WHALEFALLRIB /location_1="Santa Cruz Basin" /region_1="Pacific Ocean" /country_1=USA /water_depth_1="1674 m"	13 3 TAA;18 3 CAA;22 3 TTA;35 3 TAA;39 5 TTATT;8 3 TAA;
>Regulatory_Region_NCBI_READ_1593701452 /ti=1593701452 /jgi_project_id=3634298 /library_id=CAM_LIB_WHALEFALLRIB /mate=Regulatory_Region_NCBI_READ_1593701451 /sample_id=CAM_SMPL_WHALEFALLRIB /sample_name=WHALEFALLRIB /sample_depth="1674 m" /number_of_sites=1 /site_id_1=CAM_SITE_WHALEFALLRIB /location_1="Santa Cruz Basin" /region_1="Pacific Ocean" /country_1=USA /water_depth_1="1674 m"	12 3 CAG;14 3 CTC;15 3 ATA;15 3 TCA;20 3 TGA;22 3 CCG;22 3 TAA;28 3 ATT;28 3 TTG;34 3 TAA;8 3 CTC;
>Regulatory_Region_NCBI_READ_1593701510 /ti=1593701510 /jgi_project_id=3634298 /library_id=CAM_LIB_WHALEFALLRIB /mate=Regulatory_Region_NCBI_READ_1593701509 /sample_id=CAM_SMPL_WHALEFALLRIB /sample_name=WHALEFALLRIB /sample_depth="1674 m" /number_of_sites=1 /site_id_1=CAM_SITE_WHALEFALLRIB /location_1="Santa Cruz Basin" /region_1="Pacific Ocean" /country_1=USA /water_depth_1="1674 m"	14 3 ATT;17 3 TAA;18 3 AGA;20 3 CCA;25 3 ATT;32 3 ATT;33 3 ATT;34 3 AAT;34 3 TGG;35 3 AAT;39 5 TTATT;7 3 ATT;8 3 TAA;9 3 TAT;
>Regulatory_Region_NCBI_READ_1593701607 /ti=1593701607 /jgi_project_id=3634298 /library_id=CAM_LIB_WHALEFALLRIB /mate=Regulatory_Region_NCBI_READ_1593701608 /sample_id=CAM_SMPL_WHALEFALLRIB /sample_name=WHALEFALLRIB /sample_depth="1674 m" /number_of_sites=1 /site_id_1=CAM_SITE_WHALEFALLRIB /location_1="Santa Cruz Basin" /region_1="Pacific Ocean" /country_1=USA /water_depth_1="1674 m"	12 3 CAT;14 3 GAT;19 3 AAG;19 3 TAA;20 3 CGG;22 3 CCT;27 3 CTG;30 3 ATT;32 3 TTG;
>Regulatory_Region_NCBI_READ_1593701612 /ti=1593701612 /jgi_project_id=3634298 /library_id=CAM_LIB_WHALEFALLRIB /mate=Regulatory_Region_NCBI_READ_1593701611 /sample_id=CAM_SMPL_WHALEFALLRIB /sample_name=WHALEFALLRIB /sample_depth="1674 m" /number_of_sites=1 /site_id_1=CAM_SITE_WHALEFALLRIB /location_1="Santa Cruz Basin" /region_1="Pacific Ocean" /country_1=USA /water_depth_1="1674 m"	11 3 TGG;19 3 CAA;23 3 TGA;25 3 CAA;26 3 GCC;27 3 CAA;33 3 TTG;34 3 CTG;35 3 TTG;36 3 CCA;8 3 CCG;9 3 GAT;
>Regulatory_Region_NCBI_READ_1593701660 /ti=1593701660 /jgi_project_id=3634298 /library_id=CAM_LIB_WHALEFALLRIB /mate=Regulatory_Region_NCBI_READ_1593701659 /sample_id=CAM_SMPL_WHALEFALLRIB /sample_name=WHALEFALLRIB /sample_depth="1674 m" /number_of_sites=1 /site_id_1=CAM_SITE_WHALEFALLRIB /location_1="Santa Cruz Basin" /region_1="Pacific Ocean" /country_1=USA /water_depth_1="1674 m"	20 3 TGA;22 3 CAT;29 3 ATG;31 3 ATT;32 3 TCA;33 3 ATG;
>Regulatory_Region_NCBI_READ_1593701719 /ti=1593701719 /jgi_project_id=3634298 /library_id=CAM_LIB_WHALEFALLRIB /mate=Regulatory_Region_NCBI_READ_1593701720 /sample_id=CAM_SMPL_WHALEFALLRIB /sample_name=WHALEFALLRIB /sample_depth="1674 m" /number_of_sites=1 /site_id_1=CAM_SITE_WHALEFALLRIB /location_1="Santa Cruz Basin" /region_1="Pacific Ocean" /country_1=USA /water_depth_1="1674 m"	10 3 GAT;17 3 ATT;17 3 CAT;18 3 TTA;20 3 AGG;21 3 TTA;26 5 AAAAG;29 3 TTA;31 3 ATT;32 3 ATT;32 3 TTA;34 3 TAA;35 3 CCT;40 5 GGGGA;7 3 AAT;9 3 GAT;
>Regulatory_Region_NCBI_READ_1593701734 /ti=1593701734 /jgi_project_id=3634298 /library_id=CAM_LIB_WHALEFALLRIB /mate=Regulatory_Region_NCBI_READ_1593701733 /sample_id=CAM_SMPL_WHALEFALLRIB /sample_name=WHALEFALLRIB /sample_depth="1674 m" /number_of_sites=1 /site_id_1=CAM_SITE_WHALEFALLRIB /location_1="Santa Cruz Basin" /region_1="Pacific Ocean" /country_1=USA /water_depth_1="1674 m"	12 3 CCT;18 3 AGA;20 3 CCT;25 3 GGC;29 3 AAT;32 3 AGG;32 3 CCA;32 3 GCC;9 3 CCG;9 3 CCT;
>Regulatory_Region_NCBI_READ_1593701768 /ti=1593701768 /jgi_project_id=3634298 /library_id=CAM_LIB_WHALEFALLRIB /mate=Regulatory_Region_NCBI_READ_1593701767 /sample_id=CAM_SMPL_WHALEFALLRIB /sample_name=WHALEFALLRIB /sample_depth="1674 m" /number_of_sites=1 /site_id_1=CAM_SITE_WHALEFALLRIB /location_1="Santa Cruz Basin" /region_1="Pacific Ocean" /country_1=USA /water_depth_1="1674 m"	15 3 ATC;15 3 CTG;15 3 TCA;16 3 ATA;16 3 TCT;17 3 ATT;17 3 TTA;18 3 GTC;20 3 TCA;22 3 CAG;24 3 CTG;28 3 TAA;29 3 ATG;30 3 AAT;32 3 TCA;32 3 TGG;34 3 AAG;34 3 CCA;9 3 TAT;
>Regulatory_Region_NCBI_READ_1593701777 /ti=1593701777 /jgi_project_id=3634298 /library_id=CAM_LIB_WHALEFALLRIB /mate=Regulatory_Region_NCBI_READ_1593701778 /sample_id=CAM_SMPL_WHALEFALLRIB /sample_name=WHALEFALLRIB /sample_depth="1674 m" /number_of_sites=1 /site_id_1=CAM_SITE_WHALEFALLRIB /location_1="Santa Cruz Basin" /region_1="Pacific Ocean" /country_1=USA /water_depth_1="1674 m"	11 3 CCG;12 3 TTG;17 3 CTG;17 3 CTT;21 3 CTT;22 3 CAA;24 3 ATT;34 3 TAA;35 3 AAT;8 3 TAA;9 3 CAA;
>Regulatory_Region_NCBI_READ_1593701920 /ti=1593701920 /jgi_project_id=3634298 /library_id=CAM_LIB_WHALEFALLRIB /mate=Regulatory_Region_NCBI_READ_1593701919 /sample_id=CAM_SMPL_WHALEFALLRIB /sample_name=WHALEFALLRIB /sample_depth="1674 m" /number_of_sites=1 /site_id_1=CAM_SITE_WHALEFALLRIB /location_1="Santa Cruz Basin" /region_1="Pacific Ocean" /country_1=USA /water_depth_1="1674 m"	14 3 CTT;21 3 AGA;26 3 TTA;29 3 AAT;34 3 GAG;7 3 ATT;
>Regulatory_Region_NCBI_READ_1593701943 /ti=1593701943 /jgi_project_id=3634298 /library_id=CAM_LIB_WHALEFALLRIB /mate=Regulatory_Region_NCBI_READ_1593701944 /sample_id=CAM_SMPL_WHALEFALLRIB /sample_name=WHALEFALLRIB /sample_depth="1674 m" /number_of_sites=1 /site_id_1=CAM_SITE_WHALEFALLRIB /location_1="Santa Cruz Basin" /region_1="Pacific Ocean" /country_1=USA /water_depth_1="1674 m"	11 3 CAA;15 3 ATG;16 3 TCT;20 3 CAG;21 3 CCA;22 3 CCG;
>Regulatory_Region_NCBI_READ_1593701987 /ti=1593701987 /jgi_project_id=3634298 /library_id=CAM_LIB_WHALEFALLRIB /mate=Regulatory_Region_NCBI_READ_1593701988 /sample_id=CAM_SMPL_WHALEFALLRIB /sample_name=WHALEFALLRIB /sample_depth="1674 m" /number_of_sites=1 /site_id_1=CAM_SITE_WHALEFALLRIB /location_1="Santa Cruz Basin" /region_1="Pacific Ocean" /country_1=USA /water_depth_1="1674 m"	11 3 ATG;18 3 CAA;20 3 ATG;21 3 ATT;21 3 GTT;23 3 ATT;24 3 ATT;26 3 TTA;27 3 CCT;27 3 TTA;33 3 CCT;40 5 ATATA;7 3 AGG;
>Regulatory_Region_NCBI_READ_1593702003 /ti=1593702003 /jgi_project_id=3634298 /library_id=CAM_LIB_WHALEFALLRIB /mate=Regulatory_Region_NCBI_READ_1593702004 /sample_id=CAM_SMPL_WHALEFALLRIB /sample_name=WHALEFALLRIB /sample_depth="1674 m" /number_of_sites=1 /site_id_1=CAM_SITE_WHALEFALLRIB /location_1="Santa Cruz Basin" /region_1="Pacific Ocean" /country_1=USA /water_depth_1="1674 m"	12 3 TCT;15 3 CAG;19 3 ATT;25 3 ATT;27 3 CAA;28 3 AAT;31 3 CCT;32 3 ATT;33 3 GAG;33 3 TGG;36 3 TAA;36 3 TTG;9 3 CAT;
>Regulatory_Region_NCBI_READ_1593702017 /ti=1593702017 /jgi_project_id=3634298 /library_id=CAM_LIB_WHALEFALLRIB /mate=Regulatory_Region_NCBI_READ_1593702018 /sample_id=CAM_SMPL_WHALEFALLRIB /sample_name=WHALEFALLRIB /sample_depth="1674 m" /number_of_sites=1 /site_id_1=CAM_SITE_WHALEFALLRIB /location_1="Santa Cruz Basin" /region_1="Pacific Ocean" /country_1=USA /water_depth_1="1674 m"	11 3 ATT;20 3 TCA;28 3 CAA;31 3 TAA;32 3 TAA;32 3 TTA;35 3 AAT;7 3 ATT;8 4 CACT;
>Regulatory_Region_NCBI_READ_1593702094 /ti=1593702094 /jgi_project_id=3634298 /library_id=CAM_LIB_WHALEFALLRIB /mate=Regulatory_Region_NCBI_READ_1593702093 /sample_id=CAM_SMPL_WHALEFALLRIB /sample_name=WHALEFALLRIB /sample_depth="1674 m" /number_of_sites=1 /site_id_1=CAM_SITE_WHALEFALLRIB /location_1="Santa Cruz Basin" /region_1="Pacific Ocean" /country_1=USA /water_depth_1="1674 m"	15 3 TTA;16 4 AACG;17 3 TTA;18 3 CCA;21 3 ATT;23 3 ATT;29 3 AAT;33 3 ATT;34 3 GTT;35 3 AAT;7 3 AAT;
>Regulatory_Region_NCBI_READ_1593702141 /ti=1593702141 /jgi_project_id=3634298 /library_id=CAM_LIB_WHALEFALLRIB /mate=Regulatory_Region_NCBI_READ_1593702142 /sample_id=CAM_SMPL_WHALEFALLRIB /sample_name=WHALEFALLRIB /sample_depth="1674 m" /number_of_sites=1 /site_id_1=CAM_SITE_WHALEFALLRIB /location_1="Santa Cruz Basin" /region_1="Pacific Ocean" /country_1=USA /water_depth_1="1674 m"	10 3 CCT;11 3 CAT;13 3 AGA;15 3 AGG;15 3 TGG;16 3 ATA;18 3 CAA;19 3 ATT;21 3 CTT;24 3 ATT;25 3 CCG;
>Regulatory_Region_NCBI_READ_1593702225 /ti=1593702225 /jgi_project_id=3634298 /library_id=CAM_LIB_WHALEFALLRIB /mate=Regulatory_Region_NCBI_READ_1593702226 /sample_id=CAM_SMPL_WHALEFALLRIB /sample_name=WHALEFALLRIB /sample_depth="1674 m" /number_of_sites=1 /site_id_1=CAM_SITE_WHALEFALLRIB /location_1="Santa Cruz Basin" /region_1="Pacific Ocean" /country_1=USA /water_depth_1="1674 m"	13 4 ACCC;22 3 AGG;27 3 CTG;31 3 ATT;36 3 GAG;
>Regulatory_Region_NCBI_READ_1593702278 /ti=1593702278 /jgi_project_id=3634298 /library_id=CAM_LIB_WHALEFALLRIB /mate=Regulatory_Region_NCBI_READ_1593702277 /sample_id=CAM_SMPL_WHALEFALLRIB /sample_name=WHALEFALLRIB /sample_depth="1674 m" /number_of_sites=1 /site_id_1=CAM_SITE_WHALEFALLRIB /location_1="Santa Cruz Basin" /region_1="Pacific Ocean" /country_1=USA /water_depth_1="1674 m"	10 3 TCA;11 3 AAG;12 3 CAT;13 3 TCA;16 3 ATG;21 3 CAT;26 3 AAT;
>Regulatory_Region_NCBI_READ_1593702299 /ti=1593702299 /jgi_project_id=3634298 /library_id=CAM_LIB_WHALEFALLRIB /mate=Regulatory_Region_NCBI_READ_1593702300 /sample_id=CAM_SMPL_WHALEFALLRIB /sample_name=WHALEFALLRIB /sample_depth="1674 m" /number_of_sites=1 /site_id_1=CAM_SITE_WHALEFALLRIB /location_1="Santa Cruz Basin" /region_1="Pacific Ocean" /country_1=USA /water_depth_1="1674 m"	13 3 TTG;14 3 ATT;16 3 TCA;18 3 CCT;21 3 ATT;23 3 TTA;25 3 CAA;25 3 GTT;25 3 TTA;26 3 TTG;27 3 AGG;36 3 AAT;
>Regulatory_Region_NCBI_READ_1593702313 /ti=1593702313 /jgi_project_id=3634298 /library_id=CAM_LIB_WHALEFALLRIB /mate=Regulatory_Region_NCBI_READ_1593702314 /sample_id=CAM_SMPL_WHALEFALLRIB /sample_name=WHALEFALLRIB /sample_depth="1674 m" /number_of_sites=1 /site_id_1=CAM_SITE_WHALEFALLRIB /location_1="Santa Cruz Basin" /region_1="Pacific Ocean" /country_1=USA /water_depth_1="1674 m"	11 3 ATG;12 3 AGA;16 3 TCT;18 3 GAT;23 3 TGA;29 3 ATG;30 3 CAT;
>Regulatory_Region_NCBI_READ_1593682323 /ti=1593682323 /jgi_project_id=3634298 /library_id=CAM_LIB_WHALEFALLRIB /mate=Regulatory_Region_NCBI_READ_1593682324 /sample_id=CAM_SMPL_WHALEFALLRIB /sample_name=WHALEFALLRIB /sample_depth="1674 m" /number_of_sites=1 /site_id_1=CAM_SITE_WHALEFALLRIB /location_1="Santa Cruz Basin" /region_1="Pacific Ocean" /country_1=USA /water_depth_1="1674 m"	16 3 AAG;18 3 TTG;24 3 TTA;25 3 CTG;30 3 CTC;33 3 ATG;7 3 CCG;
>Regulatory_Region_NCBI_READ_1593682336 /ti=1593682336 /jgi_project_id=3634298 /library_id=CAM_LIB_WHALEFALLRIB /mate=Regulatory_Region_NCBI_READ_1593682335 /sample_id=CAM_SMPL_WHALEFALLRIB /sample_name=WHALEFALLRIB /sample_depth="1674 m" /number_of_sites=1 /site_id_1=CAM_SITE_WHALEFALLRIB /location_1="Santa Cruz Basin" /region_1="Pacific Ocean" /country_1=USA /water_depth_1="1674 m"	11 3 AGG;14 3 ATT;16 3 CTT;17 3 TCA;20 3 TCT;21 3 TTG;22 3 CAA;23 3 TGA;26 3 TAA;31 3 GTT;34 3 CAG;35 3 AAT;7 3 AAT;
>Regulatory_Region_NCBI_READ_1593682345 /ti=1593682345 /jgi_project_id=3634298 /library_id=CAM_LIB_WHALEFALLRIB /mate=Regulatory_Region_NCBI_READ_1593682346 /sample_id=CAM_SMPL_WHALEFALLRIB /sample_name=WHALEFALLRIB /sample_depth="1674 m" /number_of_sites=1 /site_id_1=CAM_SITE_WHALEFALLRIB /location_1="Santa Cruz Basin" /region_1="Pacific Ocean" /country_1=USA /water_depth_1="1674 m"	16 3 AGG;17 3 ATC;23 3 AGA;25 3 ATG;32 3 ATT;36 3 CCG;
>Regulatory_Region_NCBI_READ_1593682362 /ti=1593682362 /jgi_project_id=3634298 /library_id=CAM_LIB_WHALEFALLRIB /mate=Regulatory_Region_NCBI_READ_1593682361 /sample_id=CAM_SMPL_WHALEFALLRIB /sample_name=WHALEFALLRIB /sample_depth="1674 m" /number_of_sites=1 /site_id_1=CAM_SITE_WHALEFALLRIB /location_1="Santa Cruz Basin" /region_1="Pacific Ocean" /country_1=USA /water_depth_1="1674 m"	11 3 CGG;12 3 TGT;18 3 CCG;30 3 GCC;32 3 ATT;32 3 TAA;35 3 TAA;6 3 GCC;
>Regulatory_Region_NCBI_READ_1593682405 /ti=1593682405 /jgi_project_id=3634298 /library_id=CAM_LIB_WHALEFALLRIB /mate=Regulatory_Region_NCBI_READ_1593682406 /sample_id=CAM_SMPL_WHALEFALLRIB /sample_name=WHALEFALLRIB /sample_depth="1674 m" /number_of_sites=1 /site_id_1=CAM_SITE_WHALEFALLRIB /location_1="Santa Cruz Basin" /region_1="Pacific Ocean" /country_1=USA /water_depth_1="1674 m"	26 3 TAA;27 3 AAG;30 3 AAT;30 3 TCT;31 3 TTA;34 3 ATT;34 3 TAA;36 3 AAT;
>Regulatory_Region_NCBI_READ_1593702361 /ti=1593702361 /jgi_project_id=3634298 /library_id=CAM_LIB_WHALEFALLRIB /mate=Regulatory_Region_NCBI_READ_1593702362 /sample_id=CAM_SMPL_WHALEFALLRIB /sample_name=WHALEFALLRIB /sample_depth="1674 m" /number_of_sites=1 /site_id_1=CAM_SITE_WHALEFALLRIB /location_1="Santa Cruz Basin" /region_1="Pacific Ocean" /country_1=USA /water_depth_1="1674 m"	11 3 CGG;12 3 AGA;20 3 CGG;24 4 TGGG;25 3 GCC;26 3 TCT;29 3 AAG;32 3 AAG;34 3 CCA;36 3 CCG;38 4 GCGG;
>Regulatory_Region_NCBI_READ_1593702423 /ti=1593702423 /jgi_project_id=3634298 /library_id=CAM_LIB_WHALEFALLRIB /mate=Regulatory_Region_NCBI_READ_1593702424 /sample_id=CAM_SMPL_WHALEFALLRIB /sample_name=WHALEFALLRIB /sample_depth="1674 m" /number_of_sites=1 /site_id_1=CAM_SITE_WHALEFALLRIB /location_1="Santa Cruz Basin" /region_1="Pacific Ocean" /country_1=USA /water_depth_1="1674 m"	14 3 ATA;14 3 CTC;25 3 GCC;30 3 ATG;30 3 CAG;30 3 TGA;32 3 CAG;34 3 TGG;9 3 AGG;9 3 CAG;
>Regulatory_Region_NCBI_READ_1593702478 /ti=1593702478 /jgi_project_id=3634298 /library_id=CAM_LIB_WHALEFALLRIB /mate=Regulatory_Region_NCBI_READ_1593702477 /sample_id=CAM_SMPL_WHALEFALLRIB /sample_name=WHALEFALLRIB /sample_depth="1674 m" /number_of_sites=1 /site_id_1=CAM_SITE_WHALEFALLRIB /location_1="Santa Cruz Basin" /region_1="Pacific Ocean" /country_1=USA /water_depth_1="1674 m"	12 3 CAT;21 3 CCA;24 3 AGA;24 3 CCA;24 3 TCT;26 3 GCC;28 3 TTG;29 3 GCC;33 3 TCT;34 3 ATG;36 3 TAA;8 3 CGG;9 3 CAG;
>Regulatory_Region_NCBI_READ_1593702507 /ti=1593702507 /jgi_project_id=3634298 /library_id=CAM_LIB_WHALEFALLRIB /mate=Regulatory_Region_NCBI_READ_1593702508 /sample_id=CAM_SMPL_WHALEFALLRIB /sample_name=WHALEFALLRIB /sample_depth="1674 m" /number_of_sites=1 /site_id_1=CAM_SITE_WHALEFALLRIB /location_1="Santa Cruz Basin" /region_1="Pacific Ocean" /country_1=USA /water_depth_1="1674 m"	11 3 ATT;13 3 CCA;14 3 CTC;16 3 ATA;23 3 GCC;29 3 AAT;29 3 GGC;30 3 AGG;34 3 GTT;
>Regulatory_Region_NCBI_READ_1593702565 /ti=1593702565 /jgi_project_id=3634298 /library_id=CAM_LIB_WHALEFALLRIB /mate=Regulatory_Region_NCBI_READ_1593702566 /sample_id=CAM_SMPL_WHALEFALLRIB /sample_name=WHALEFALLRIB /sample_depth="1674 m" /number_of_sites=1 /site_id_1=CAM_SITE_WHALEFALLRIB /location_1="Santa Cruz Basin" /region_1="Pacific Ocean" /country_1=USA /water_depth_1="1674 m"	13 3 GGC;20 3 CCA;21 3 TTG;21 4 TTTG;22 3 TGA;25 3 ATT;30 3 TTG;33 3 ATG;33 3 ATT;6 3 CAA;
>Regulatory_Region_NCBI_READ_1593702599 /ti=1593702599 /jgi_project_id=3634298 /library_id=CAM_LIB_WHALEFALLRIB /mate=Regulatory_Region_NCBI_READ_1593702600 /sample_id=CAM_SMPL_WHALEFALLRIB /sample_name=WHALEFALLRIB /sample_depth="1674 m" /number_of_sites=1 /site_id_1=CAM_SITE_WHALEFALLRIB /location_1="Santa Cruz Basin" /region_1="Pacific Ocean" /country_1=USA /water_depth_1="1674 m"	13 3 AGA;17 3 ATT;19 3 TAA;20 3 CAG;25 3 AAT;32 3 TCA;33 3 GAG;
>Regulatory_Region_NCBI_READ_1593702639 /ti=1593702639 /jgi_project_id=3634298 /library_id=CAM_LIB_WHALEFALLRIB /mate=Regulatory_Region_NCBI_READ_1593702640 /sample_id=CAM_SMPL_WHALEFALLRIB /sample_name=WHALEFALLRIB /sample_depth="1674 m" /number_of_sites=1 /site_id_1=CAM_SITE_WHALEFALLRIB /location_1="Santa Cruz Basin" /region_1="Pacific Ocean" /country_1=USA /water_depth_1="1674 m"	14 3 GAT;18 3 TTA;20 3 TGA;21 3 ATT;21 3 CAT;29 3 AAT;35 3 GTT;7 3 CCG;
>Regulatory_Region_NCBI_READ_1593702712 /ti=1593702712 /jgi_project_id=3634298 /library_id=CAM_LIB_WHALEFALLRIB /mate=Regulatory_Region_NCBI_READ_1593702711 /sample_id=CAM_SMPL_WHALEFALLRIB /sample_name=WHALEFALLRIB /sample_depth="1674 m" /number_of_sites=1 /site_id_1=CAM_SITE_WHALEFALLRIB /location_1="Santa Cruz Basin" /region_1="Pacific Ocean" /country_1=USA /water_depth_1="1674 m"	11 3 AAG;12 3 TCT;12 3 TTA;16 3 TAA;17 3 CAA;23 3 AGA;23 3 TTA;30 3 CCA;31 3 ATT;36 3 CAA;
>Regulatory_Region_NCBI_READ_1593702733 /ti=1593702733 /jgi_project_id=3634298 /library_id=CAM_LIB_WHALEFALLRIB /mate=Regulatory_Region_NCBI_READ_1593702734 /sample_id=CAM_SMPL_WHALEFALLRIB /sample_name=WHALEFALLRIB /sample_depth="1674 m" /number_of_sites=1 /site_id_1=CAM_SITE_WHALEFALLRIB /location_1="Santa Cruz Basin" /region_1="Pacific Ocean" /country_1=USA /water_depth_1="1674 m"	11 3 ATT;15 3 CAG;18 3 CCG;20 3 CGG;21 3 CCG;23 3 TTA;24 3 CAT;29 3 ATG;31 3 CCT;9 3 TTG;
>Regulatory_Region_NCBI_READ_1593702865 /ti=1593702865 /jgi_project_id=3634298 /library_id=CAM_LIB_WHALEFALLRIB /mate=Regulatory_Region_NCBI_READ_1593702866 /sample_id=CAM_SMPL_WHALEFALLRIB /sample_name=WHALEFALLRIB /sample_depth="1674 m" /number_of_sites=1 /site_id_1=CAM_SITE_WHALEFALLRIB /location_1="Santa Cruz Basin" /region_1="Pacific Ocean" /country_1=USA /water_depth_1="1674 m"	28 3 GGC;31 3 GCC;32 3 CCA;32 3 GCC;34 3 TGG;36 3 CCG;36 3 TGG;9 3 CCG;
>Regulatory_Region_NCBI_READ_1593702886 /ti=1593702886 /jgi_project_id=3634298 /library_id=CAM_LIB_WHALEFALLRIB /mate=Regulatory_Region_NCBI_READ_1593702885 /sample_id=CAM_SMPL_WHALEFALLRIB /sample_name=WHALEFALLRIB /sample_depth="1674 m" /number_of_sites=1 /site_id_1=CAM_SITE_WHALEFALLRIB /location_1="Santa Cruz Basin" /region_1="Pacific Ocean" /country_1=USA /water_depth_1="1674 m"	22 3 CAG;27 3 ATT;29 3 AAT;29 3 CCT;32 3 GGG;34 3 ATC;34 4 GCTG;36 3 TGG;
>Regulatory_Region_NCBI_READ_1593702911 /ti=1593702911 /jgi_project_id=3634298 /library_id=CAM_LIB_WHALEFALLRIB /mate=Regulatory_Region_NCBI_READ_1593702912 /sample_id=CAM_SMPL_WHALEFALLRIB /sample_name=WHALEFALLRIB /sample_depth="1674 m" /number_of_sites=1 /site_id_1=CAM_SITE_WHALEFALLRIB /location_1="Santa Cruz Basin" /region_1="Pacific Ocean" /country_1=USA /water_depth_1="1674 m"	17 3 TCT;18 3 TTA;19 3 ATG;22 3 AAT;28 3 AAG;29 3 GCA;32 3 TAA;34 3 AAT;8 4 CATT;
>Regulatory_Region_NCBI_READ_1593702976 /ti=1593702976 /jgi_project_id=3634298 /library_id=CAM_LIB_WHALEFALLRIB /mate=Regulatory_Region_NCBI_READ_1593702975 /sample_id=CAM_SMPL_WHALEFALLRIB /sample_name=WHALEFALLRIB /sample_depth="1674 m" /number_of_sites=1 /site_id_1=CAM_SITE_WHALEFALLRIB /location_1="Santa Cruz Basin" /region_1="Pacific Ocean" /country_1=USA /water_depth_1="1674 m"	10 3 TTA;19 3 ATT;24 3 AAG;26 3 TTA;32 3 TTA;33 3 ATT;34 3 ATT;36 3 AAT;9 3 TTG;
>Regulatory_Region_NCBI_READ_1593703014 /ti=1593703014 /jgi_project_id=3634298 /library_id=CAM_LIB_WHALEFALLRIB /mate=Regulatory_Region_NCBI_READ_1593703013 /sample_id=CAM_SMPL_WHALEFALLRIB /sample_name=WHALEFALLRIB /sample_depth="1674 m" /number_of_sites=1 /site_id_1=CAM_SITE_WHALEFALLRIB /location_1="Santa Cruz Basin" /region_1="Pacific Ocean" /country_1=USA /water_depth_1="1674 m"	15 3 CAG;22 3 TCT;23 3 AAC;27 3 ATG;31 3 CTG;32 3 ATT;
>Regulatory_Region_NCBI_READ_1593703027 /ti=1593703027 /jgi_project_id=3634298 /library_id=CAM_LIB_WHALEFALLRIB /mate=Regulatory_Region_NCBI_READ_1593703028 /sample_id=CAM_SMPL_WHALEFALLRIB /sample_name=WHALEFALLRIB /sample_depth="1674 m" /number_of_sites=1 /site_id_1=CAM_SITE_WHALEFALLRIB /location_1="Santa Cruz Basin" /region_1="Pacific Ocean" /country_1=USA /water_depth_1="1674 m"	11 3 ATT;14 3 ATT;21 3 ATT;28 3 CAA;31 3 AAT;34 3 AAT;34 3 CTG;36 3 TAA;6 3 CAA;8 3 CTT;
>Regulatory_Region_NCBI_READ_1593703031 /ti=1593703031 /jgi_project_id=3634298 /library_id=CAM_LIB_WHALEFALLRIB /mate=Regulatory_Region_NCBI_READ_1593703032 /sample_id=CAM_SMPL_WHALEFALLRIB /sample_name=WHALEFALLRIB /sample_depth="1674 m" /number_of_sites=1 /site_id_1=CAM_SITE_WHALEFALLRIB /location_1="Santa Cruz Basin" /region_1="Pacific Ocean" /country_1=USA /water_depth_1="1674 m"	10 3 CCG;11 3 TCA;11 3 TGG;16 3 CTT;17 3 TCA;21 3 TTG;22 3 CAT;22 3 GTT;23 3 AGA;26 3 TAA;28 3 AAG;7 3 CCG;9 3 AGG;
>Regulatory_Region_NCBI_READ_1593703065 /ti=1593703065 /jgi_project_id=3634298 /library_id=CAM_LIB_WHALEFALLRIB /mate=Regulatory_Region_NCBI_READ_1593703066 /sample_id=CAM_SMPL_WHALEFALLRIB /sample_name=WHALEFALLRIB /sample_depth="1674 m" /number_of_sites=1 /site_id_1=CAM_SITE_WHALEFALLRIB /location_1="Santa Cruz Basin" /region_1="Pacific Ocean" /country_1=USA /water_depth_1="1674 m"	10 3 TAA;11 3 CAA;13 4 GAGA;14 3 TAA;17 3 TTA;18 3 ATT;18 5 TTATA;22 3 TGA;24 3 TCT;24 3 TTA;26 3 TAA;31 3 AAC;35 3 TAA;6 3 GTA;9 3 GAT;
>Regulatory_Region_NCBI_READ_1593703122 /ti=1593703122 /jgi_project_id=3634298 /library_id=CAM_LIB_WHALEFALLRIB /mate=Regulatory_Region_NCBI_READ_1593703121 /sample_id=CAM_SMPL_WHALEFALLRIB /sample_name=WHALEFALLRIB /sample_depth="1674 m" /number_of_sites=1 /site_id_1=CAM_SITE_WHALEFALLRIB /location_1="Santa Cruz Basin" /region_1="Pacific Ocean" /country_1=USA /water_depth_1="1674 m"	14 3 ATT;14 3 TAA;17 3 TTA;18 3 CAA;22 3 AAT;24 3 CCA;24 3 TTA;25 4 GTTG;31 3 ATT;34 3 TGG;35 3 AAT;35 4 CAAA;9 3 CAT;
>Regulatory_Region_NCBI_READ_1593703135 /ti=1593703135 /jgi_project_id=3634298 /library_id=CAM_LIB_WHALEFALLRIB /mate=Regulatory_Region_NCBI_READ_1593703136 /sample_id=CAM_SMPL_WHALEFALLRIB /sample_name=WHALEFALLRIB /sample_depth="1674 m" /number_of_sites=1 /site_id_1=CAM_SITE_WHALEFALLRIB /location_1="Santa Cruz Basin" /region_1="Pacific Ocean" /country_1=USA /water_depth_1="1674 m"	11 3 CAA;13 3 TCG;17 3 CAA;17 3 TCA;22 3 CAG;24 3 AGA;30 3 CAG;32 3 CCA;34 3 AAT;34 3 CAG;9 3 CAG;
>Regulatory_Region_NCBI_READ_1593703137 /ti=1593703137 /jgi_project_id=3634298 /library_id=CAM_LIB_WHALEFALLRIB /mate=Regulatory_Region_NCBI_READ_1593703138 /sample_id=CAM_SMPL_WHALEFALLRIB /sample_name=WHALEFALLRIB /sample_depth="1674 m" /number_of_sites=1 /site_id_1=CAM_SITE_WHALEFALLRIB /location_1="Santa Cruz Basin" /region_1="Pacific Ocean" /country_1=USA /water_depth_1="1674 m"	10 3 CCT;12 3 CCT;12 3 TGT;12 3 TTA;25 3 CCT;27 3 ATT;28 3 ATT;36 3 TTG;7 3 TAC;8 3 CCG;
>Regulatory_Region_NCBI_READ_1593703149 /ti=1593703149 /jgi_project_id=3634298 /library_id=CAM_LIB_WHALEFALLRIB /mate=Regulatory_Region_NCBI_READ_1593703150 /sample_id=CAM_SMPL_WHALEFALLRIB /sample_name=WHALEFALLRIB /sample_depth="1674 m" /number_of_sites=1 /site_id_1=CAM_SITE_WHALEFALLRIB /location_1="Santa Cruz Basin" /region_1="Pacific Ocean" /country_1=USA /water_depth_1="1674 m"	11 3 CAA;17 3 TAA;21 3 CTT;22 3 AAT;22 3 CAT;25 3 GCC;26 3 TTA;28 3 TTG;29 3 GGC;30 3 TGA;31 3 AGG;33 3 ATT;35 3 TTG;6 3 AAT;7 3 AAT;9 3 TAT;
>Regulatory_Region_NCBI_READ_1593703158 /ti=1593703158 /jgi_project_id=3634298 /library_id=CAM_LIB_WHALEFALLRIB /mate=Regulatory_Region_NCBI_READ_1593703157 /sample_id=CAM_SMPL_WHALEFALLRIB /sample_name=WHALEFALLRIB /sample_depth="1674 m" /number_of_sites=1 /site_id_1=CAM_SITE_WHALEFALLRIB /location_1="Santa Cruz Basin" /region_1="Pacific Ocean" /country_1=USA /water_depth_1="1674 m"	16 3 TGA;17 3 ATT;17 3 TAA;19 3 TCT;22 3 TGG;24 3 CAT;25 3 ATT;27 3 ATT;27 3 TTA;28 3 TCG;30 3 CTC;33 3 ATT;36 3 TAA;
>Regulatory_Region_NCBI_READ_1593703169 /ti=1593703169 /jgi_project_id=3634298 /library_id=CAM_LIB_WHALEFALLRIB /mate=Regulatory_Region_NCBI_READ_1593703170 /sample_id=CAM_SMPL_WHALEFALLRIB /sample_name=WHALEFALLRIB /sample_depth="1674 m" /number_of_sites=1 /site_id_1=CAM_SITE_WHALEFALLRIB /location_1="Santa Cruz Basin" /region_1="Pacific Ocean" /country_1=USA /water_depth_1="1674 m"	10 3 TAA;10 3 TCA;16 3 CTT;17 3 TAA;17 5 TAAAT;20 3 TTA;21 3 TTA;27 3 TTA;31 3 TAA;32 3 ATT;36 3 CAA;36 3 TAA;6 3 AAT;6 3 CAA;
>Regulatory_Region_NCBI_READ_1593703222 /ti=1593703222 /jgi_project_id=3634298 /library_id=CAM_LIB_WHALEFALLRIB /mate=Regulatory_Region_NCBI_READ_1593703221 /sample_id=CAM_SMPL_WHALEFALLRIB /sample_name=WHALEFALLRIB /sample_depth="1674 m" /number_of_sites=1 /site_id_1=CAM_SITE_WHALEFALLRIB /location_1="Santa Cruz Basin" /region_1="Pacific Ocean" /country_1=USA /water_depth_1="1674 m"	13 3 TGA;16 3 TGA;17 3 ATT;19 3 CAC;21 3 TTA;24 3 CCG;25 3 ATT;28 3 TTG;31 3 GTT;32 5 TATTT;7 3 AAT;7 3 GTA;
>Regulatory_Region_NCBI_READ_1593703232 /ti=1593703232 /jgi_project_id=3634298 /library_id=CAM_LIB_WHALEFALLRIB /mate=Regulatory_Region_NCBI_READ_1593703231 /sample_id=CAM_SMPL_WHALEFALLRIB /sample_name=WHALEFALLRIB /sample_depth="1674 m" /number_of_sites=1 /site_id_1=CAM_SITE_WHALEFALLRIB /location_1="Santa Cruz Basin" /region_1="Pacific Ocean" /country_1=USA /water_depth_1="1674 m"	14 3 TCA;16 3 ATA;22 3 CCT;24 3 TCT;25 3 CCG;29 3 GCA;29 3 TGG;33 3 AGG;36 3 ATT;6 3 CAA;9 3 GCC;
>Regulatory_Region_NCBI_READ_1593703270 /ti=1593703270 /jgi_project_id=3634298 /library_id=CAM_LIB_WHALEFALLRIB /mate=Regulatory_Region_NCBI_READ_1593703269 /sample_id=CAM_SMPL_WHALEFALLRIB /sample_name=WHALEFALLRIB /sample_depth="1674 m" /number_of_sites=1 /site_id_1=CAM_SITE_WHALEFALLRIB /location_1="Santa Cruz Basin" /region_1="Pacific Ocean" /country_1=USA /water_depth_1="1674 m"	13 3 TCA;21 3 ATT;21 3 TGA;22 3 CAA;22 3 CAG;22 3 CAT;22 3 TCA;23 3 CCT;25 3 CAA;28 3 ATG;29 3 ATG;32 3 CCA;36 3 ATT;
>Regulatory_Region_NCBI_READ_1593703290 /ti=1593703290 /jgi_project_id=3634298 /library_id=CAM_LIB_WHALEFALLRIB /mate=Regulatory_Region_NCBI_READ_1593703289 /sample_id=CAM_SMPL_WHALEFALLRIB /sample_name=WHALEFALLRIB /sample_depth="1674 m" /number_of_sites=1 /site_id_1=CAM_SITE_WHALEFALLRIB /location_1="Santa Cruz Basin" /region_1="Pacific Ocean" /country_1=USA /water_depth_1="1674 m"	20 3 TTA;21 3 GAT;21 3 TGA;24 3 ATG;25 3 AAT;34 3 ATT;
>Regulatory_Region_NCBI_READ_1593703308 /ti=1593703308 /jgi_project_id=3634298 /library_id=CAM_LIB_WHALEFALLRIB /mate=Regulatory_Region_NCBI_READ_1593703307 /sample_id=CAM_SMPL_WHALEFALLRIB /sample_name=WHALEFALLRIB /sample_depth="1674 m" /number_of_sites=1 /site_id_1=CAM_SITE_WHALEFALLRIB /location_1="Santa Cruz Basin" /region_1="Pacific Ocean" /country_1=USA /water_depth_1="1674 m"	12 3 TTG;13 3 TTA;14 3 TAA;15 3 AGG;21 3 ATT;22 3 TAA;23 3 TCA;25 3 CAA;30 3 ATG;36 3 TAA;6 3 TCT;8 3 TAA;9 3 TCA;9 3 TTG;
>Regulatory_Region_NCBI_READ_1593703338 /ti=1593703338 /jgi_project_id=3634298 /library_id=CAM_LIB_WHALEFALLRIB /mate=Regulatory_Region_NCBI_READ_1593703337 /sample_id=CAM_SMPL_WHALEFALLRIB /sample_name=WHALEFALLRIB /sample_depth="1674 m" /number_of_sites=1 /site_id_1=CAM_SITE_WHALEFALLRIB /location_1="Santa Cruz Basin" /region_1="Pacific Ocean" /country_1=USA /water_depth_1="1674 m"	10 3 AGA;10 3 ATG;16 3 CTT;22 3 TCA;23 3 GTT;24 3 ATG;31 3 ATT;34 3 AAT;35 3 TGG;6 3 CTA;
>Regulatory_Region_NCBI_READ_1593703360 /ti=1593703360 /jgi_project_id=3634298 /library_id=CAM_LIB_WHALEFALLRIB /mate=Regulatory_Region_NCBI_READ_1593703359 /sample_id=CAM_SMPL_WHALEFALLRIB /sample_name=WHALEFALLRIB /sample_depth="1674 m" /number_of_sites=1 /site_id_1=CAM_SITE_WHALEFALLRIB /location_1="Santa Cruz Basin" /region_1="Pacific Ocean" /country_1=USA /water_depth_1="1674 m"	18 3 ATT;21 3 CAT;21 3 GAT;22 3 TGG;23 3 TCA;24 3 ATT;25 3 CCG;7 3 AAT;
>Regulatory_Region_NCBI_READ_1593703391 /ti=1593703391 /jgi_project_id=3634298 /library_id=CAM_LIB_WHALEFALLRIB /mate=Regulatory_Region_NCBI_READ_1593703392 /sample_id=CAM_SMPL_WHALEFALLRIB /sample_name=WHALEFALLRIB /sample_depth="1674 m" /number_of_sites=1 /site_id_1=CAM_SITE_WHALEFALLRIB /location_1="Santa Cruz Basin" /region_1="Pacific Ocean" /country_1=USA /water_depth_1="1674 m"	13 4 ACCC;21 5 CCCCC;34 3 TAA;9 3 GCC;
>Regulatory_Region_NCBI_READ_1593703408 /ti=1593703408 /jgi_project_id=3634298 /library_id=CAM_LIB_WHALEFALLRIB /mate=Regulatory_Region_NCBI_READ_1593703407 /sample_id=CAM_SMPL_WHALEFALLRIB /sample_name=WHALEFALLRIB /sample_depth="1674 m" /number_of_sites=1 /site_id_1=CAM_SITE_WHALEFALLRIB /location_1="Santa Cruz Basin" /region_1="Pacific Ocean" /country_1=USA /water_depth_1="1674 m"	13 3 TTG;14 3 ATT;16 3 AAG;21 3 ATT;25 3 TTA;26 3 TTG;36 3 AAT;
>Regulatory_Region_NCBI_READ_1593703431 /ti=1593703431 /jgi_project_id=3634298 /library_id=CAM_LIB_WHALEFALLRIB /mate=Regulatory_Region_NCBI_READ_1593703432 /sample_id=CAM_SMPL_WHALEFALLRIB /sample_name=WHALEFALLRIB /sample_depth="1674 m" /number_of_sites=1 /site_id_1=CAM_SITE_WHALEFALLRIB /location_1="Santa Cruz Basin" /region_1="Pacific Ocean" /country_1=USA /water_depth_1="1674 m"	11 3 TCA;16 3 ATA;26 3 AAT;26 3 TTA;31 3 AAG;34 3 TAA;35 3 TAA;6 3 CAA;7 3 AAT;9 4 TACA;
>Regulatory_Region_NCBI_READ_1593703462 /ti=1593703462 /jgi_project_id=3634298 /library_id=CAM_LIB_WHALEFALLRIB /mate=Regulatory_Region_NCBI_READ_1593703461 /sample_id=CAM_SMPL_WHALEFALLRIB /sample_name=WHALEFALLRIB /sample_depth="1674 m" /number_of_sites=1 /site_id_1=CAM_SITE_WHALEFALLRIB /location_1="Santa Cruz Basin" /region_1="Pacific Ocean" /country_1=USA /water_depth_1="1674 m"	17 3 TCA;19 3 CCG;21 3 CAT;22 3 TAA;23 3 AAC;23 3 CCG;24 3 AAG;28 3 TCA;32 3 GGC;32 3 TCA;33 3 TGG;6 3 AAT;7 3 AGG;
>Regulatory_Region_NCBI_READ_1593703515 /ti=1593703515 /jgi_project_id=3634298 /library_id=CAM_LIB_WHALEFALLRIB /mate=Regulatory_Region_NCBI_READ_1593703516 /sample_id=CAM_SMPL_WHALEFALLRIB /sample_name=WHALEFALLRIB /sample_depth="1674 m" /number_of_sites=1 /site_id_1=CAM_SITE_WHALEFALLRIB /location_1="Santa Cruz Basin" /region_1="Pacific Ocean" /country_1=USA /water_depth_1="1674 m"	10 3 TAA;13 3 TAA;14 3 TAA;19 3 TCA;21 3 ATT;22 3 AAT;27 3 AAG;29 3 AAT;31 3 ATT;34 3 ATT;36 3 TCT;
>Regulatory_Region_NCBI_READ_1593703526 /ti=1593703526 /jgi_project_id=3634298 /library_id=CAM_LIB_WHALEFALLRIB /mate=Regulatory_Region_NCBI_READ_1593703525 /sample_id=CAM_SMPL_WHALEFALLRIB /sample_name=WHALEFALLRIB /sample_depth="1674 m" /number_of_sites=1 /site_id_1=CAM_SITE_WHALEFALLRIB /location_1="Santa Cruz Basin" /region_1="Pacific Ocean" /country_1=USA /water_depth_1="1674 m"	11 3 AAG;14 3 CGG;18 3 TCT;20 3 TAA;23 3 GCC;25 3 CCG;27 3 TTG;31 3 AAT;34 3 CAG;7 3 CCA;9 4 GCCC;9 4 TTCC;
>Regulatory_Region_NCBI_READ_1593703586 /ti=1593703586 /jgi_project_id=3634298 /library_id=CAM_LIB_WHALEFALLRIB /mate=Regulatory_Region_NCBI_READ_1593703585 /sample_id=CAM_SMPL_WHALEFALLRIB /sample_name=WHALEFALLRIB /sample_depth="1674 m" /number_of_sites=1 /site_id_1=CAM_SITE_WHALEFALLRIB /location_1="Santa Cruz Basin" /region_1="Pacific Ocean" /country_1=USA /water_depth_1="1674 m"	18 3 CCG;21 3 GAT;22 3 CAT;26 3 GTT;32 3 GGG;33 3 ATG;34 3 TTA;35 3 TTG;36 3 ATG;8 3 CCG;
>Regulatory_Region_NCBI_READ_1593703597 /ti=1593703597 /jgi_project_id=3634298 /library_id=CAM_LIB_WHALEFALLRIB /mate=Regulatory_Region_NCBI_READ_1593703598 /sample_id=CAM_SMPL_WHALEFALLRIB /sample_name=WHALEFALLRIB /sample_depth="1674 m" /number_of_sites=1 /site_id_1=CAM_SITE_WHALEFALLRIB /location_1="Santa Cruz Basin" /region_1="Pacific Ocean" /country_1=USA /water_depth_1="1674 m"	10 3 TCA;12 3 AGG;12 3 TTG;13 3 AGG;17 3 CTT;18 3 CAA;20 3 TAA;24 3 ATT;29 3 ATT;31 3 AAT;34 3 AAT;34 3 TTA;40 5 AGAAA;
>Regulatory_Region_NCBI_READ_1593703686 /ti=1593703686 /jgi_project_id=3634298 /library_id=CAM_LIB_WHALEFALLRIB /mate=Regulatory_Region_NCBI_READ_1593703685 /sample_id=CAM_SMPL_WHALEFALLRIB /sample_name=WHALEFALLRIB /sample_depth="1674 m" /number_of_sites=1 /site_id_1=CAM_SITE_WHALEFALLRIB /location_1="Santa Cruz Basin" /region_1="Pacific Ocean" /country_1=USA /water_depth_1="1674 m"	10 3 TTA;11 4 CTGA;14 3 TCT;15 3 AGG;27 3 ATT;29 3 AAG;29 3 ATT;30 3 AAG;32 3 ATT;
>Regulatory_Region_NCBI_READ_1593703725 /ti=1593703725 /jgi_project_id=3634298 /library_id=CAM_LIB_WHALEFALLRIB /mate=Regulatory_Region_NCBI_READ_1593703726 /sample_id=CAM_SMPL_WHALEFALLRIB /sample_name=WHALEFALLRIB /sample_depth="1674 m" /number_of_sites=1 /site_id_1=CAM_SITE_WHALEFALLRIB /location_1="Santa Cruz Basin" /region_1="Pacific Ocean" /country_1=USA /water_depth_1="1674 m"	12 3 CCT;33 3 GCC;34 3 ATC;34 3 TCT;
>Regulatory_Region_NCBI_READ_1593703726 /ti=1593703726 /jgi_project_id=3634298 /library_id=CAM_LIB_WHALEFALLRIB /mate=Regulatory_Region_NCBI_READ_1593703725 /sample_id=CAM_SMPL_WHALEFALLRIB /sample_name=WHALEFALLRIB /sample_depth="1674 m" /number_of_sites=1 /site_id_1=CAM_SITE_WHALEFALLRIB /location_1="Santa Cruz Basin" /region_1="Pacific Ocean" /country_1=USA /water_depth_1="1674 m"	10 3 GAT;11 3 CAT;11 3 CCT;12 3 TTG;14 3 AGG;18 3 CAA;20 3 TCA;36 3 CTG;8 3 AAC;
>Regulatory_Region_NCBI_READ_1593703752 /ti=1593703752 /jgi_project_id=3634298 /library_id=CAM_LIB_WHALEFALLRIB /mate=Regulatory_Region_NCBI_READ_1593703751 /sample_id=CAM_SMPL_WHALEFALLRIB /sample_name=WHALEFALLRIB /sample_depth="1674 m" /number_of_sites=1 /site_id_1=CAM_SITE_WHALEFALLRIB /location_1="Santa Cruz Basin" /region_1="Pacific Ocean" /country_1=USA /water_depth_1="1674 m"	13 3 TAA;17 3 TAA;17 3 TGG;22 3 TTA;23 3 ATT;25 3 ATT;28 3 TAA;29 3 AAT;31 3 TAA;36 3 ATT;36 3 TAA;36 3 TTG;6 3 GTA;
>Regulatory_Region_NCBI_READ_1593703760 /ti=1593703760 /jgi_project_id=3634298 /library_id=CAM_LIB_WHALEFALLRIB /mate=Regulatory_Region_NCBI_READ_1593703759 /sample_id=CAM_SMPL_WHALEFALLRIB /sample_name=WHALEFALLRIB /sample_depth="1674 m" /number_of_sites=1 /site_id_1=CAM_SITE_WHALEFALLRIB /location_1="Santa Cruz Basin" /region_1="Pacific Ocean" /country_1=USA /water_depth_1="1674 m"	21 3 AGA;26 3 TAA;33 3 ATT;34 3 TAA;7 3 CCC;7 3 TAC;9 3 CCG;
>Regulatory_Region_NCBI_READ_1593703770 /ti=1593703770 /jgi_project_id=3634298 /library_id=CAM_LIB_WHALEFALLRIB /mate=Regulatory_Region_NCBI_READ_1593703769 /sample_id=CAM_SMPL_WHALEFALLRIB /sample_name=WHALEFALLRIB /sample_depth="1674 m" /number_of_sites=1 /site_id_1=CAM_SITE_WHALEFALLRIB /location_1="Santa Cruz Basin" /region_1="Pacific Ocean" /country_1=USA /water_depth_1="1674 m"	14 3 GCC;15 3 CCA;15 3 CGG;15 4 CGGG;17 3 ATT;21 3 CCA;27 3 ATG;28 3 AAT;31 3 AAT;31 3 GCC;7 3 CAA;8 3 CTT;9 3 CAA;
>Regulatory_Region_NCBI_READ_1593703780 /ti=1593703780 /jgi_project_id=3634298 /library_id=CAM_LIB_WHALEFALLRIB /mate=Regulatory_Region_NCBI_READ_1593703779 /sample_id=CAM_SMPL_WHALEFALLRIB /sample_name=WHALEFALLRIB /sample_depth="1674 m" /number_of_sites=1 /site_id_1=CAM_SITE_WHALEFALLRIB /location_1="Santa Cruz Basin" /region_1="Pacific Ocean" /country_1=USA /water_depth_1="1674 m"	12 3 AAG;13 3 TTG;18 3 TTA;36 3 GTA;7 3 CTC;
>Regulatory_Region_NCBI_READ_1593703799 /ti=1593703799 /jgi_project_id=3634298 /library_id=CAM_LIB_WHALEFALLRIB /mate=Regulatory_Region_NCBI_READ_1593703800 /sample_id=CAM_SMPL_WHALEFALLRIB /sample_name=WHALEFALLRIB /sample_depth="1674 m" /number_of_sites=1 /site_id_1=CAM_SITE_WHALEFALLRIB /location_1="Santa Cruz Basin" /region_1="Pacific Ocean" /country_1=USA /water_depth_1="1674 m"	21 3 TAA;22 3 TGA;24 3 ATT;9 3 GCC;
>Regulatory_Region_NCBI_READ_1593703801 /ti=1593703801 /jgi_project_id=3634298 /library_id=CAM_LIB_WHALEFALLRIB /mate=Regulatory_Region_NCBI_READ_1593703802 /sample_id=CAM_SMPL_WHALEFALLRIB /sample_name=WHALEFALLRIB /sample_depth="1674 m" /number_of_sites=1 /site_id_1=CAM_SITE_WHALEFALLRIB /location_1="Santa Cruz Basin" /region_1="Pacific Ocean" /country_1=USA /water_depth_1="1674 m"	10 3 CAA;12 3 TCT;14 3 ATA;14 3 CCA;15 3 ATA;15 3 ATC;28 3 CAA;28 3 TAA;29 3 ATT;31 3 ATT;31 3 GTT;31 3 TAA;36 3 ATT;36 3 CCA;
>Regulatory_Region_NCBI_READ_1593703803 /ti=1593703803 /jgi_project_id=3634298 /library_id=CAM_LIB_WHALEFALLRIB /mate=Regulatory_Region_NCBI_READ_1593703804 /sample_id=CAM_SMPL_WHALEFALLRIB /sample_name=WHALEFALLRIB /sample_depth="1674 m" /number_of_sites=1 /site_id_1=CAM_SITE_WHALEFALLRIB /location_1="Santa Cruz Basin" /region_1="Pacific Ocean" /country_1=USA /water_depth_1="1674 m"	10 3 CCT;16 3 TTA;17 3 TAA;24 3 ATT;26 3 TTA;27 3 CTG;28 3 TAA;30 3 AAG;30 3 TTG;34 3 TAA;35 3 TAA;36 3 GTA;7 3 AGG;
>Regulatory_Region_NCBI_READ_1593703813 /ti=1593703813 /jgi_project_id=3634298 /library_id=CAM_LIB_WHALEFALLRIB /mate=Regulatory_Region_NCBI_READ_1593703814 /sample_id=CAM_SMPL_WHALEFALLRIB /sample_name=WHALEFALLRIB /sample_depth="1674 m" /number_of_sites=1 /site_id_1=CAM_SITE_WHALEFALLRIB /location_1="Santa Cruz Basin" /region_1="Pacific Ocean" /country_1=USA /water_depth_1="1674 m"	10 3 TAA;19 3 ATT;21 3 ACC;21 3 CTT;21 3 TTA;27 3 ATT;27 3 TTA;29 3 ATT;31 3 AAC;31 3 AAT;31 3 TAA;32 3 ATT;32 3 TAA;36 3 TAA;6 3 AAT;6 3 CAA;9 3 AGG;
>Regulatory_Region_NCBI_READ_1593703857 /ti=1593703857 /jgi_project_id=3634298 /library_id=CAM_LIB_WHALEFALLRIB /mate=Regulatory_Region_NCBI_READ_1593703858 /sample_id=CAM_SMPL_WHALEFALLRIB /sample_name=WHALEFALLRIB /sample_depth="1674 m" /number_of_sites=1 /site_id_1=CAM_SITE_WHALEFALLRIB /location_1="Santa Cruz Basin" /region_1="Pacific Ocean" /country_1=USA /water_depth_1="1674 m"	13 3 TTA;14 3 CCA;16 3 TGA;17 3 ATT;18 3 AGA;18 3 TTA;19 3 ATT;21 3 GAG;21 3 TAA;23 3 TTA;29 3 AAT;32 3 TAA;33 3 ATT;34 3 AAT;34 3 GCC;6 3 AAT;
>Regulatory_Region_NCBI_READ_1593703861 /ti=1593703861 /jgi_project_id=3634298 /library_id=CAM_LIB_WHALEFALLRIB /mate=Regulatory_Region_NCBI_READ_1593703862 /sample_id=CAM_SMPL_WHALEFALLRIB /sample_name=WHALEFALLRIB /sample_depth="1674 m" /number_of_sites=1 /site_id_1=CAM_SITE_WHALEFALLRIB /location_1="Santa Cruz Basin" /region_1="Pacific Ocean" /country_1=USA /water_depth_1="1674 m"	10 3 CCG;17 3 TAA;18 3 GTC;22 3 CCT;27 3 ATT;28 3 GCC;9 4 ATGC;
>Regulatory_Region_NCBI_READ_1593703886 /ti=1593703886 /jgi_project_id=3634298 /library_id=CAM_LIB_WHALEFALLRIB /mate=Regulatory_Region_NCBI_READ_1593703885 /sample_id=CAM_SMPL_WHALEFALLRIB /sample_name=WHALEFALLRIB /sample_depth="1674 m" /number_of_sites=1 /site_id_1=CAM_SITE_WHALEFALLRIB /location_1="Santa Cruz Basin" /region_1="Pacific Ocean" /country_1=USA /water_depth_1="1674 m"	14 3 ATA;15 3 TCA;16 3 CAG;21 3 TCA;21 3 TGA;28 3 AAG;34 3 ATC;35 3 TGA;36 3 ATG;
>Regulatory_Region_NCBI_READ_1593703892 /ti=1593703892 /jgi_project_id=3634298 /library_id=CAM_LIB_WHALEFALLRIB /mate=Regulatory_Region_NCBI_READ_1593703891 /sample_id=CAM_SMPL_WHALEFALLRIB /sample_name=WHALEFALLRIB /sample_depth="1674 m" /number_of_sites=1 /site_id_1=CAM_SITE_WHALEFALLRIB /location_1="Santa Cruz Basin" /region_1="Pacific Ocean" /country_1=USA /water_depth_1="1674 m"	20 3 CAG;20 3 CCG;21 3 TGG;22 3 AGG;28 3 ATG;29 4 GTCC;30 3 GTC;36 3 CTG;7 3 AGG;7 3 GGC;9 3 CTT;
>Regulatory_Region_NCBI_READ_1593703937 /ti=1593703937 /jgi_project_id=3634298 /library_id=CAM_LIB_WHALEFALLRIB /mate=Regulatory_Region_NCBI_READ_1593703938 /sample_id=CAM_SMPL_WHALEFALLRIB /sample_name=WHALEFALLRIB /sample_depth="1674 m" /number_of_sites=1 /site_id_1=CAM_SITE_WHALEFALLRIB /location_1="Santa Cruz Basin" /region_1="Pacific Ocean" /country_1=USA /water_depth_1="1674 m"	10 3 CAA;11 3 CAA;11 3 TCA;18 3 TCT;21 3 AAC;25 3 CAA;28 3 CAA;36 3 CAA;9 3 GAT;
>Regulatory_Region_NCBI_READ_1593703991 /ti=1593703991 /jgi_project_id=3634298 /library_id=CAM_LIB_WHALEFALLRIB /mate=Regulatory_Region_NCBI_READ_1593703992 /sample_id=CAM_SMPL_WHALEFALLRIB /sample_name=WHALEFALLRIB /sample_depth="1674 m" /number_of_sites=1 /site_id_1=CAM_SITE_WHALEFALLRIB /location_1="Santa Cruz Basin" /region_1="Pacific Ocean" /country_1=USA /water_depth_1="1674 m"	10 3 GAT;17 3 TCT;19 3 ATT;22 3 CAG;22 3 TAA;23 3 TCT;27 3 TCT;28 3 TAA;31 3 CAG;32 3 ATT;7 3 GAC;8 3 GAT;9 3 CTG;
>Regulatory_Region_NCBI_READ_1593704025 /ti=1593704025 /jgi_project_id=3634298 /library_id=CAM_LIB_WHALEFALLRIB /mate=Regulatory_Region_NCBI_READ_1593704026 /sample_id=CAM_SMPL_WHALEFALLRIB /sample_name=WHALEFALLRIB /sample_depth="1674 m" /number_of_sites=1 /site_id_1=CAM_SITE_WHALEFALLRIB /location_1="Santa Cruz Basin" /region_1="Pacific Ocean" /country_1=USA /water_depth_1="1674 m"	13 3 TTG;15 3 ATC;17 3 ATC;17 3 CAT;19 3 ATT;19 3 TCT;22 3 CCT;24 3 ATT;25 3 TTA;28 3 ATT;32 3 TAA;33 3 ATT;34 3 ATT;35 3 TAA;
>Regulatory_Region_NCBI_READ_1593704048 /ti=1593704048 /jgi_project_id=3634298 /library_id=CAM_LIB_WHALEFALLRIB /mate=Regulatory_Region_NCBI_READ_1593704047 /sample_id=CAM_SMPL_WHALEFALLRIB /sample_name=WHALEFALLRIB /sample_depth="1674 m" /number_of_sites=1 /site_id_1=CAM_SITE_WHALEFALLRIB /location_1="Santa Cruz Basin" /region_1="Pacific Ocean" /country_1=USA /water_depth_1="1674 m"	10 3 GAT;14 3 CGG;14 3 GCC;22 3 CCG;29 3 CTG;31 3 GTT;35 3 TTG;6 3 ATG;6 3 CAA;7 3 CCC;
>Regulatory_Region_NCBI_READ_1593704052 /ti=1593704052 /jgi_project_id=3634298 /library_id=CAM_LIB_WHALEFALLRIB /mate=Regulatory_Region_NCBI_READ_1593704051 /sample_id=CAM_SMPL_WHALEFALLRIB /sample_name=WHALEFALLRIB /sample_depth="1674 m" /number_of_sites=1 /site_id_1=CAM_SITE_WHALEFALLRIB /location_1="Santa Cruz Basin" /region_1="Pacific Ocean" /country_1=USA /water_depth_1="1674 m"	15 3 ATC;19 3 AGA;25 3 ATT;26 3 TTA;27 3 ATG;31 3 ATT;
>Regulatory_Region_NCBI_READ_1593704069 /ti=1593704069 /jgi_project_id=3634298 /library_id=CAM_LIB_WHALEFALLRIB /mate=Regulatory_Region_NCBI_READ_1593704070 /sample_id=CAM_SMPL_WHALEFALLRIB /sample_name=WHALEFALLRIB /sample_depth="1674 m" /number_of_sites=1 /site_id_1=CAM_SITE_WHALEFALLRIB /location_1="Santa Cruz Basin" /region_1="Pacific Ocean" /country_1=USA /water_depth_1="1674 m"	13 3 TCA;19 3 ATT;21 3 ACC;21 3 TGA;22 3 TCA;25 3 CAA;25 3 CTG;28 3 CAA;30 3 ATT;31 3 GTT;33 3 ATT;34 3 ATT;34 3 TTA;
>Regulatory_Region_NCBI_READ_1593704082 /ti=1593704082 /jgi_project_id=3634298 /library_id=CAM_LIB_WHALEFALLRIB /mate=Regulatory_Region_NCBI_READ_1593704081 /sample_id=CAM_SMPL_WHALEFALLRIB /sample_name=WHALEFALLRIB /sample_depth="1674 m" /number_of_sites=1 /site_id_1=CAM_SITE_WHALEFALLRIB /location_1="Santa Cruz Basin" /region_1="Pacific Ocean" /country_1=USA /water_depth_1="1674 m"	16 3 AGG;17 4 GTAC;18 3 TTA;24 3 CAT;32 3 CAG;36 3 TTG;6 3 AAT;
>Regulatory_Region_NCBI_READ_1593704102 /ti=1593704102 /jgi_project_id=3634298 /library_id=CAM_LIB_WHALEFALLRIB /mate=Regulatory_Region_NCBI_READ_1593704101 /sample_id=CAM_SMPL_WHALEFALLRIB /sample_name=WHALEFALLRIB /sample_depth="1674 m" /number_of_sites=1 /site_id_1=CAM_SITE_WHALEFALLRIB /location_1="Santa Cruz Basin" /region_1="Pacific Ocean" /country_1=USA /water_depth_1="1674 m"	11 3 CAA;12 3 AGG;18 3 CCT;20 3 CCA;20 3 TAA;21 3 AGG;22 3 CCG;28 3 AGA;28 3 TCT;30 3 CCT;30 3 GTT;31 3 CCT;32 3 GCC;32 3 TGG;33 3 TTG;6 3 ATC;7 3 CAG;9 3 GAT;9 3 TCT;
>Regulatory_Region_NCBI_READ_1593704123 /ti=1593704123 /jgi_project_id=3634298 /library_id=CAM_LIB_WHALEFALLRIB /mate=Regulatory_Region_NCBI_READ_1593704124 /sample_id=CAM_SMPL_WHALEFALLRIB /sample_name=WHALEFALLRIB /sample_depth="1674 m" /number_of_sites=1 /site_id_1=CAM_SITE_WHALEFALLRIB /location_1="Santa Cruz Basin" /region_1="Pacific Ocean" /country_1=USA /water_depth_1="1674 m"	13 3 TCG;14 3 TAA;15 3 CTG;17 3 TCA;18 3 AGG;20 3 CAG;21 3 TGA;24 3 CAG;6 3 CTA;
>Regulatory_Region_NCBI_READ_1593704148 /ti=1593704148 /jgi_project_id=3634298 /library_id=CAM_LIB_WHALEFALLRIB /mate=Regulatory_Region_NCBI_READ_1593704147 /sample_id=CAM_SMPL_WHALEFALLRIB /sample_name=WHALEFALLRIB /sample_depth="1674 m" /number_of_sites=1 /site_id_1=CAM_SITE_WHALEFALLRIB /location_1="Santa Cruz Basin" /region_1="Pacific Ocean" /country_1=USA /water_depth_1="1674 m"	11 3 TGG;25 3 CCG;26 3 GCC;29 3 GGT;32 3 AAG;32 3 GCC;33 3 GCC;33 3 TGG;
>Regulatory_Region_NCBI_READ_1593704169 /ti=1593704169 /jgi_project_id=3634298 /library_id=CAM_LIB_WHALEFALLRIB /mate=Regulatory_Region_NCBI_READ_1593704170 /sample_id=CAM_SMPL_WHALEFALLRIB /sample_name=WHALEFALLRIB /sample_depth="1674 m" /number_of_sites=1 /site_id_1=CAM_SITE_WHALEFALLRIB /location_1="Santa Cruz Basin" /region_1="Pacific Ocean" /country_1=USA /water_depth_1="1674 m"	14 3 CAG;18 3 CAA;29 3 CTG;31 3 ATT;7 3 TAC;
>Regulatory_Region_NCBI_READ_1593704198 /ti=1593704198 /jgi_project_id=3634298 /library_id=CAM_LIB_WHALEFALLRIB /mate=Regulatory_Region_NCBI_READ_1593704197 /sample_id=CAM_SMPL_WHALEFALLRIB /sample_name=WHALEFALLRIB /sample_depth="1674 m" /number_of_sites=1 /site_id_1=CAM_SITE_WHALEFALLRIB /location_1="Santa Cruz Basin" /region_1="Pacific Ocean" /country_1=USA /water_depth_1="1674 m"	12 3 CAT;13 3 TAA;21 3 CTT;26 3 GTT;27 3 ATT;29 3 CCT;31 3 ATT;31 3 TAA;32 3 TAA;33 3 TTG;6 3 CTA;7 3 ATT;7 3 CAA;
>Regulatory_Region_NCBI_READ_1593704254 /ti=1593704254 /jgi_project_id=3634298 /library_id=CAM_LIB_WHALEFALLRIB /mate=Regulatory_Region_NCBI_READ_1593704253 /sample_id=CAM_SMPL_WHALEFALLRIB /sample_name=WHALEFALLRIB /sample_depth="1674 m" /number_of_sites=1 /site_id_1=CAM_SITE_WHALEFALLRIB /location_1="Santa Cruz Basin" /region_1="Pacific Ocean" /country_1=USA /water_depth_1="1674 m"	11 3 CAA;13 3 TTG;16 3 TGA;17 3 CAA;18 3 ATT;20 3 TGA;21 3 AGA;25 3 ATT;25 3 CAA;25 3 TTA;30 3 AAG;31 3 TAA;32 3 AAG;36 3 CAA;
>Regulatory_Region_NCBI_READ_1593704259 /ti=1593704259 /jgi_project_id=3634298 /library_id=CAM_LIB_WHALEFALLRIB /mate=Regulatory_Region_NCBI_READ_1593704260 /sample_id=CAM_SMPL_WHALEFALLRIB /sample_name=WHALEFALLRIB /sample_depth="1674 m" /number_of_sites=1 /site_id_1=CAM_SITE_WHALEFALLRIB /location_1="Santa Cruz Basin" /region_1="Pacific Ocean" /country_1=USA /water_depth_1="1674 m"	11 3 ATT;17 3 ATC;20 3 TAA;20 3 TCT;22 3 TTA;28 5 AAAGA;34 3 ATT;36 3 TAA;
>Regulatory_Region_NCBI_READ_1593704284 /ti=1593704284 /jgi_project_id=3634298 /library_id=CAM_LIB_WHALEFALLRIB /mate=Regulatory_Region_NCBI_READ_1593704283 /sample_id=CAM_SMPL_WHALEFALLRIB /sample_name=WHALEFALLRIB /sample_depth="1674 m" /number_of_sites=1 /site_id_1=CAM_SITE_WHALEFALLRIB /location_1="Santa Cruz Basin" /region_1="Pacific Ocean" /country_1=USA /water_depth_1="1674 m"	14 3 CTT;15 3 CCA;17 3 CAG;26 3 AAT;26 3 GTT;31 3 TGG;32 3 TTA;33 3 ATT;9 3 CCT;
>Regulatory_Region_NCBI_READ_1593704328 /ti=1593704328 /jgi_project_id=3634298 /library_id=CAM_LIB_WHALEFALLRIB /mate=Regulatory_Region_NCBI_READ_1593704327 /sample_id=CAM_SMPL_WHALEFALLRIB /sample_name=WHALEFALLRIB /sample_depth="1674 m" /number_of_sites=1 /site_id_1=CAM_SITE_WHALEFALLRIB /location_1="Santa Cruz Basin" /region_1="Pacific Ocean" /country_1=USA /water_depth_1="1674 m"	10 3 GAT;13 3 TCT;13 3 TTG;21 3 TTA;22 4 AGAA;24 3 TTA;26 3 TAA;28 3 ATT;31 3 GTT;31 3 TAA;33 3 ATT;34 3 TAA;34 3 TTA;36 3 TAA;
>Regulatory_Region_NCBI_READ_1593704347 /ti=1593704347 /jgi_project_id=3634298 /library_id=CAM_LIB_WHALEFALLRIB /mate=Regulatory_Region_NCBI_READ_1593704348 /sample_id=CAM_SMPL_WHALEFALLRIB /sample_name=WHALEFALLRIB /sample_depth="1674 m" /number_of_sites=1 /site_id_1=CAM_SITE_WHALEFALLRIB /location_1="Santa Cruz Basin" /region_1="Pacific Ocean" /country_1=USA /water_depth_1="1674 m"	12 3 CGG;18 3 AGG;29 3 ATT;31 3 TTA;33 3 TGG;8 3 AAC;
>Regulatory_Region_NCBI_READ_1593682448 /ti=1593682448 /jgi_project_id=3634298 /library_id=CAM_LIB_WHALEFALLRIB /mate=Regulatory_Region_NCBI_READ_1593682447 /sample_id=CAM_SMPL_WHALEFALLRIB /sample_name=WHALEFALLRIB /sample_depth="1674 m" /number_of_sites=1 /site_id_1=CAM_SITE_WHALEFALLRIB /location_1="Santa Cruz Basin" /region_1="Pacific Ocean" /country_1=USA /water_depth_1="1674 m"	16 3 CTG;18 3 TTA;22 3 CTG;22 3 TTA;25 3 GCC;25 3 TTA;
>Regulatory_Region_NCBI_READ_1593682461 /ti=1593682461 /jgi_project_id=3634298 /library_id=CAM_LIB_WHALEFALLRIB /mate=Regulatory_Region_NCBI_READ_1593682462 /sample_id=CAM_SMPL_WHALEFALLRIB /sample_name=WHALEFALLRIB /sample_depth="1674 m" /number_of_sites=1 /site_id_1=CAM_SITE_WHALEFALLRIB /location_1="Santa Cruz Basin" /region_1="Pacific Ocean" /country_1=USA /water_depth_1="1674 m"	18 3 GAT;19 3 CAT;20 3 TAA;23 3 TTA;24 3 TTA;27 3 TTA;31 3 TAA;32 3 TTA;34 3 GAG;36 3 AAT;6 3 AAT;7 3 AAT;
>Regulatory_Region_NCBI_READ_1593682506 /ti=1593682506 /jgi_project_id=3634298 /library_id=CAM_LIB_WHALEFALLRIB /mate=Regulatory_Region_NCBI_READ_1593682505 /sample_id=CAM_SMPL_WHALEFALLRIB /sample_name=WHALEFALLRIB /sample_depth="1674 m" /number_of_sites=1 /site_id_1=CAM_SITE_WHALEFALLRIB /location_1="Santa Cruz Basin" /region_1="Pacific Ocean" /country_1=USA /water_depth_1="1674 m"	14 3 ATT;17 3 TTA;19 3 ATT;24 3 AAG;25 3 AAT;29 3 TTA;31 3 AAT;31 3 TTA;32 3 AAG;34 3 AAG;8 3 TAA;
>Regulatory_Region_NCBI_READ_1593682510 /ti=1593682510 /jgi_project_id=3634298 /library_id=CAM_LIB_WHALEFALLRIB /mate=Regulatory_Region_NCBI_READ_1593682509 /sample_id=CAM_SMPL_WHALEFALLRIB /sample_name=WHALEFALLRIB /sample_depth="1674 m" /number_of_sites=1 /site_id_1=CAM_SITE_WHALEFALLRIB /location_1="Santa Cruz Basin" /region_1="Pacific Ocean" /country_1=USA /water_depth_1="1674 m"	14 3 ATT;15 3 TTA;16 3 TAA;18 3 ATT;18 3 TCT;20 3 CAG;21 3 TCA;28 3 TCA;30 3 CAT;
>Regulatory_Region_NCBI_READ_1593682559 /ti=1593682559 /jgi_project_id=3634298 /library_id=CAM_LIB_WHALEFALLRIB /mate=Regulatory_Region_NCBI_READ_1593682560 /sample_id=CAM_SMPL_WHALEFALLRIB /sample_name=WHALEFALLRIB /sample_depth="1674 m" /number_of_sites=1 /site_id_1=CAM_SITE_WHALEFALLRIB /location_1="Santa Cruz Basin" /region_1="Pacific Ocean" /country_1=USA /water_depth_1="1674 m"	11 3 ATT;13 3 AGA;14 3 ATA;15 4 AACG;21 3 GTT;23 3 GAT;24 3 CCA;26 3 AAT;26 3 TAA;30 3 GTT;36 3 AAT;7 3 AAT;
>Regulatory_Region_NCBI_READ_1593704362 /ti=1593704362 /jgi_project_id=3634298 /library_id=CAM_LIB_WHALEFALLRIB /mate=Regulatory_Region_NCBI_READ_1593704361 /sample_id=CAM_SMPL_WHALEFALLRIB /sample_name=WHALEFALLRIB /sample_depth="1674 m" /number_of_sites=1 /site_id_1=CAM_SITE_WHALEFALLRIB /location_1="Santa Cruz Basin" /region_1="Pacific Ocean" /country_1=USA /water_depth_1="1674 m"	15 3 CAG;16 3 AAG;16 3 TTA;18 3 TTA;25 3 CTG;26 3 TAA;27 3 CAA;28 3 CAG;29 3 ATT;32 3 ATT;9 3 AGG;9 3 GAT;
>Regulatory_Region_NCBI_READ_1593704363 /ti=1593704363 /jgi_project_id=3634298 /library_id=CAM_LIB_WHALEFALLRIB /mate=Regulatory_Region_NCBI_READ_1593704364 /sample_id=CAM_SMPL_WHALEFALLRIB /sample_name=WHALEFALLRIB /sample_depth="1674 m" /number_of_sites=1 /site_id_1=CAM_SITE_WHALEFALLRIB /location_1="Santa Cruz Basin" /region_1="Pacific Ocean" /country_1=USA /water_depth_1="1674 m"	11 3 CCT;21 3 TAA;22 3 AAT;22 3 CCT;23 3 GTT;29 3 CCT;29 3 CTG;32 3 CGA;33 3 GAG;34 3 CTG;9 3 TCT;
>Regulatory_Region_NCBI_READ_1593704379 /ti=1593704379 /jgi_project_id=3634298 /library_id=CAM_LIB_WHALEFALLRIB /mate=Regulatory_Region_NCBI_READ_1593704380 /sample_id=CAM_SMPL_WHALEFALLRIB /sample_name=WHALEFALLRIB /sample_depth="1674 m" /number_of_sites=1 /site_id_1=CAM_SITE_WHALEFALLRIB /location_1="Santa Cruz Basin" /region_1="Pacific Ocean" /country_1=USA /water_depth_1="1674 m"	15 3 TTA;18 3 CCA;19 3 ATG;19 3 CAT;21 3 AGG;26 3 TTA;34 3 TAA;6 3 CGG;
>Regulatory_Region_NCBI_READ_1593704438 /ti=1593704438 /jgi_project_id=3634298 /library_id=CAM_LIB_WHALEFALLRIB /mate=Regulatory_Region_NCBI_READ_1593704437 /sample_id=CAM_SMPL_WHALEFALLRIB /sample_name=WHALEFALLRIB /sample_depth="1674 m" /number_of_sites=1 /site_id_1=CAM_SITE_WHALEFALLRIB /location_1="Santa Cruz Basin" /region_1="Pacific Ocean" /country_1=USA /water_depth_1="1674 m"	11 3 CCG;14 3 GAT;17 3 CAT;17 3 TGG;25 3 AGA;30 3 ATT;32 3 CGA;7 3 CCG;8 3 CTT;9 3 TCT;
>Regulatory_Region_NCBI_READ_1593704513 /ti=1593704513 /jgi_project_id=3634298 /library_id=CAM_LIB_WHALEFALLRIB /mate=Regulatory_Region_NCBI_READ_1593704514 /sample_id=CAM_SMPL_WHALEFALLRIB /sample_name=WHALEFALLRIB /sample_depth="1674 m" /number_of_sites=1 /site_id_1=CAM_SITE_WHALEFALLRIB /location_1="Santa Cruz Basin" /region_1="Pacific Ocean" /country_1=USA /water_depth_1="1674 m"	11 3 CCA;16 3 TTA;18 3 TTA;25 3 TTA;28 3 AAT;31 3 CCT;32 3 TTA;34 3 TAA;35 3 TAA;6 3 AAT;6 3 ATC;
>Regulatory_Region_NCBI_READ_1593704517 /ti=1593704517 /jgi_project_id=3634298 /library_id=CAM_LIB_WHALEFALLRIB /mate=Regulatory_Region_NCBI_READ_1593704518 /sample_id=CAM_SMPL_WHALEFALLRIB /sample_name=WHALEFALLRIB /sample_depth="1674 m" /number_of_sites=1 /site_id_1=CAM_SITE_WHALEFALLRIB /location_1="Santa Cruz Basin" /region_1="Pacific Ocean" /country_1=USA /water_depth_1="1674 m"	16 3 ATA;16 3 TCA;20 3 TCA;23 3 TTA;24 3 ATT;25 3 TTA;27 3 TTG;31 3 TAA;32 3 TTA;34 3 TTA;
>Regulatory_Region_NCBI_READ_1593704524 /ti=1593704524 /jgi_project_id=3634298 /library_id=CAM_LIB_WHALEFALLRIB /mate=Regulatory_Region_NCBI_READ_1593704523 /sample_id=CAM_SMPL_WHALEFALLRIB /sample_name=WHALEFALLRIB /sample_depth="1674 m" /number_of_sites=1 /site_id_1=CAM_SITE_WHALEFALLRIB /location_1="Santa Cruz Basin" /region_1="Pacific Ocean" /country_1=USA /water_depth_1="1674 m"	11 3 ATT;13 3 TCT;14 3 TCA;18 3 CTG;19 3 ATT;19 3 CAA;21 3 CTT;23 3 GAT;25 3 TTA;26 3 AAT;31 3 GTT;32 3 TTG;34 3 ATT;7 3 ATT;9 3 CTG;9 3 CTT;
>Regulatory_Region_NCBI_READ_1593704575 /ti=1593704575 /jgi_project_id=3634298 /library_id=CAM_LIB_WHALEFALLRIB /mate=Regulatory_Region_NCBI_READ_1593704576 /sample_id=CAM_SMPL_WHALEFALLRIB /sample_name=WHALEFALLRIB /sample_depth="1674 m" /number_of_sites=1 /site_id_1=CAM_SITE_WHALEFALLRIB /location_1="Santa Cruz Basin" /region_1="Pacific Ocean" /country_1=USA /water_depth_1="1674 m"	12 3 TCT;13 3 TAA;13 3 TGA;17 3 CTT;18 3 ATT;21 3 ATT;21 3 TTG;23 3 AGG;28 3 AAT;32 5 AAAAG;
>Regulatory_Region_NCBI_READ_1593704641 /ti=1593704641 /jgi_project_id=3634298 /library_id=CAM_LIB_WHALEFALLRIB /mate=Regulatory_Region_NCBI_READ_1593704642 /sample_id=CAM_SMPL_WHALEFALLRIB /sample_name=WHALEFALLRIB /sample_depth="1674 m" /number_of_sites=1 /site_id_1=CAM_SITE_WHALEFALLRIB /location_1="Santa Cruz Basin" /region_1="Pacific Ocean" /country_1=USA /water_depth_1="1674 m"	20 3 CAG;26 3 TGG;27 3 ATT;30 3 CAG;33 3 CAG;36 3 ATT;
>Regulatory_Region_NCBI_READ_1593704663 /ti=1593704663 /jgi_project_id=3634298 /library_id=CAM_LIB_WHALEFALLRIB /mate=Regulatory_Region_NCBI_READ_1593704664 /sample_id=CAM_SMPL_WHALEFALLRIB /sample_name=WHALEFALLRIB /sample_depth="1674 m" /number_of_sites=1 /site_id_1=CAM_SITE_WHALEFALLRIB /location_1="Santa Cruz Basin" /region_1="Pacific Ocean" /country_1=USA /water_depth_1="1674 m"	10 3 AGA;15 3 AGG;16 3 TAA;21 3 TGC;22 3 TAA;34 3 ATC;8 3 GAT;
>Regulatory_Region_NCBI_READ_1593704760 /ti=1593704760 /jgi_project_id=3634298 /library_id=CAM_LIB_WHALEFALLRIB /mate=Regulatory_Region_NCBI_READ_1593704759 /sample_id=CAM_SMPL_WHALEFALLRIB /sample_name=WHALEFALLRIB /sample_depth="1674 m" /number_of_sites=1 /site_id_1=CAM_SITE_WHALEFALLRIB /location_1="Santa Cruz Basin" /region_1="Pacific Ocean" /country_1=USA /water_depth_1="1674 m"	13 3 TCA;25 3 CAA;25 3 GCC;27 3 CTG;28 3 AAT;28 3 CAG;28 3 GGC;29 3 CAG;31 3 AAC;31 3 GTT;6 3 AAG;6 3 CGA;
>Regulatory_Region_NCBI_READ_1593704771 /ti=1593704771 /jgi_project_id=3634298 /library_id=CAM_LIB_WHALEFALLRIB /mate=Regulatory_Region_NCBI_READ_1593704772 /sample_id=CAM_SMPL_WHALEFALLRIB /sample_name=WHALEFALLRIB /sample_depth="1674 m" /number_of_sites=1 /site_id_1=CAM_SITE_WHALEFALLRIB /location_1="Santa Cruz Basin" /region_1="Pacific Ocean" /country_1=USA /water_depth_1="1674 m"	10 3 TTA;11 3 AGA;16 5 TCAAG;20 3 TAA;27 3 TCT;33 3 TTG;34 3 ATC;35 3 TGA;6 3 AAG;7 3 CAA;8 3 CCT;
>Regulatory_Region_NCBI_READ_1593705271 /ti=1593705271 /jgi_project_id=3634298 /library_id=CAM_LIB_WHALEFALLRIB /mate=Regulatory_Region_NCBI_READ_1593705272 /sample_id=CAM_SMPL_WHALEFALLRIB /sample_name=WHALEFALLRIB /sample_depth="1674 m" /number_of_sites=1 /site_id_1=CAM_SITE_WHALEFALLRIB /location_1="Santa Cruz Basin" /region_1="Pacific Ocean" /country_1=USA /water_depth_1="1674 m"	17 3 CAA;25 3 CAA;28 3 TCT;31 3 CAG;7 3 AAT;
>Regulatory_Region_NCBI_READ_1593705292 /ti=1593705292 /jgi_project_id=3634298 /library_id=CAM_LIB_WHALEFALLRIB /mate=Regulatory_Region_NCBI_READ_1593705291 /sample_id=CAM_SMPL_WHALEFALLRIB /sample_name=WHALEFALLRIB /sample_depth="1674 m" /number_of_sites=1 /site_id_1=CAM_SITE_WHALEFALLRIB /location_1="Santa Cruz Basin" /region_1="Pacific Ocean" /country_1=USA /water_depth_1="1674 m"	11 3 CCT;20 3 CGG;21 3 GAT;22 3 TGA;24 3 GCC;8 3 CCT;9 3 CCG;9 3 TCA;
>Regulatory_Region_NCBI_READ_1593705431 /ti=1593705431 /jgi_project_id=3634298 /library_id=CAM_LIB_WHALEFALLRIB /mate=Regulatory_Region_NCBI_READ_1593705432 /sample_id=CAM_SMPL_WHALEFALLRIB /sample_name=WHALEFALLRIB /sample_depth="1674 m" /number_of_sites=1 /site_id_1=CAM_SITE_WHALEFALLRIB /location_1="Santa Cruz Basin" /region_1="Pacific Ocean" /country_1=USA /water_depth_1="1674 m"	10 3 CAA;10 3 GAT;14 3 CCA;17 3 ATT;22 3 CAA;23 3 ATT;25 3 ATG;25 3 GTT;27 3 AAG;28 3 AGA;31 3 AAT;31 3 CAG;
>Regulatory_Region_NCBI_READ_1593705443 /ti=1593705443 /jgi_project_id=3634298 /library_id=CAM_LIB_WHALEFALLRIB /mate=Regulatory_Region_NCBI_READ_1593705444 /sample_id=CAM_SMPL_WHALEFALLRIB /sample_name=WHALEFALLRIB /sample_depth="1674 m" /number_of_sites=1 /site_id_1=CAM_SITE_WHALEFALLRIB /location_1="Santa Cruz Basin" /region_1="Pacific Ocean" /country_1=USA /water_depth_1="1674 m"	34 3 GAG;35 3 CCT;
>Regulatory_Region_NCBI_READ_1593705485 /ti=1593705485 /jgi_project_id=3634298 /library_id=CAM_LIB_WHALEFALLRIB /mate=Regulatory_Region_NCBI_READ_1593705486 /sample_id=CAM_SMPL_WHALEFALLRIB /sample_name=WHALEFALLRIB /sample_depth="1674 m" /number_of_sites=1 /site_id_1=CAM_SITE_WHALEFALLRIB /location_1="Santa Cruz Basin" /region_1="Pacific Ocean" /country_1=USA /water_depth_1="1674 m"	11 3 CAT;13 3 AGA;18 3 CAA;21 3 GAT;29 3 GCA;29 3 TTA;32 3 ATT;32 3 CAG;36 3 AAT;9 3 TTG;
>Regulatory_Region_NCBI_READ_1593705547 /ti=1593705547 /jgi_project_id=3634298 /library_id=CAM_LIB_WHALEFALLRIB /mate=Regulatory_Region_NCBI_READ_1593705548 /sample_id=CAM_SMPL_WHALEFALLRIB /sample_name=WHALEFALLRIB /sample_depth="1674 m" /number_of_sites=1 /site_id_1=CAM_SITE_WHALEFALLRIB /location_1="Santa Cruz Basin" /region_1="Pacific Ocean" /country_1=USA /water_depth_1="1674 m"	29 3 CCA;30 3 TCT;35 3 AGG;36 3 GTA;9 3 TTG;
>Regulatory_Region_NCBI_READ_1593705563 /ti=1593705563 /jgi_project_id=3634298 /library_id=CAM_LIB_WHALEFALLRIB /mate=Regulatory_Region_NCBI_READ_1593705564 /sample_id=CAM_SMPL_WHALEFALLRIB /sample_name=WHALEFALLRIB /sample_depth="1674 m" /number_of_sites=1 /site_id_1=CAM_SITE_WHALEFALLRIB /location_1="Santa Cruz Basin" /region_1="Pacific Ocean" /country_1=USA /water_depth_1="1674 m"	11 3 ATT;12 3 AAG;16 3 TAA;21 3 CAT;23 3 GAT;23 3 TCA;24 3 CAT;25 3 ATT;26 3 TAA;30 3 ATT;31 3 ATT;34 3 AAT;34 3 ATT;
>Regulatory_Region_NCBI_READ_1593705580 /ti=1593705580 /jgi_project_id=3634298 /library_id=CAM_LIB_WHALEFALLRIB /mate=Regulatory_Region_NCBI_READ_1593705579 /sample_id=CAM_SMPL_WHALEFALLRIB /sample_name=WHALEFALLRIB /sample_depth="1674 m" /number_of_sites=1 /site_id_1=CAM_SITE_WHALEFALLRIB /location_1="Santa Cruz Basin" /region_1="Pacific Ocean" /country_1=USA /water_depth_1="1674 m"	11 3 ATT;13 3 TAA;16 3 CAG;22 3 TAA;23 3 GAT;23 3 TCT;26 3 TTA;26 3 TTG;27 3 AAG;31 3 AAC;31 3 GCC;36 3 TAA;
>Regulatory_Region_NCBI_READ_1593705664 /ti=1593705664 /jgi_project_id=3634298 /library_id=CAM_LIB_WHALEFALLRIB /mate=Regulatory_Region_NCBI_READ_1593705663 /sample_id=CAM_SMPL_WHALEFALLRIB /sample_name=WHALEFALLRIB /sample_depth="1674 m" /number_of_sites=1 /site_id_1=CAM_SITE_WHALEFALLRIB /location_1="Santa Cruz Basin" /region_1="Pacific Ocean" /country_1=USA /water_depth_1="1674 m"	14 3 CGG;22 3 CCG;27 3 ATT;30 3 CAG;6 3 ATG;6 3 CAA;9 3 CTG;
>Regulatory_Region_NCBI_READ_1593705694 /ti=1593705694 /jgi_project_id=3634298 /library_id=CAM_LIB_WHALEFALLRIB /mate=Regulatory_Region_NCBI_READ_1593705693 /sample_id=CAM_SMPL_WHALEFALLRIB /sample_name=WHALEFALLRIB /sample_depth="1674 m" /number_of_sites=1 /site_id_1=CAM_SITE_WHALEFALLRIB /location_1="Santa Cruz Basin" /region_1="Pacific Ocean" /country_1=USA /water_depth_1="1674 m"	14 3 ACG;19 3 CAA;22 3 GTT;28 3 TTG;32 3 TTG;6 3 AAT;6 3 GCC;
>Regulatory_Region_NCBI_READ_1593705699 /ti=1593705699 /jgi_project_id=3634298 /library_id=CAM_LIB_WHALEFALLRIB /mate=Regulatory_Region_NCBI_READ_1593705700 /sample_id=CAM_SMPL_WHALEFALLRIB /sample_name=WHALEFALLRIB /sample_depth="1674 m" /number_of_sites=1 /site_id_1=CAM_SITE_WHALEFALLRIB /location_1="Santa Cruz Basin" /region_1="Pacific Ocean" /country_1=USA /water_depth_1="1674 m"	10 3 CAA;15 3 CAG;17 3 CTG;22 3 CAA;22 3 TGG;26 3 TGG;28 3 CAG;28 3 GGC;30 3 CCA;33 4 CAGA;36 3 TGG;9 3 GAT;9 3 TCT;
>Regulatory_Region_NCBI_READ_1593705718 /ti=1593705718 /jgi_project_id=3634298 /library_id=CAM_LIB_WHALEFALLRIB /mate=Regulatory_Region_NCBI_READ_1593705717 /sample_id=CAM_SMPL_WHALEFALLRIB /sample_name=WHALEFALLRIB /sample_depth="1674 m" /number_of_sites=1 /site_id_1=CAM_SITE_WHALEFALLRIB /location_1="Santa Cruz Basin" /region_1="Pacific Ocean" /country_1=USA /water_depth_1="1674 m"	11 3 TGG;21 3 TCA;24 3 AGG;27 3 ATT;28 3 AAT;31 3 AGG;35 3 TTG;8 3 CCG;
>Regulatory_Region_NCBI_READ_1593705825 /ti=1593705825 /jgi_project_id=3634298 /library_id=CAM_LIB_WHALEFALLRIB /mate=Regulatory_Region_NCBI_READ_1593705826 /sample_id=CAM_SMPL_WHALEFALLRIB /sample_name=WHALEFALLRIB /sample_depth="1674 m" /number_of_sites=1 /site_id_1=CAM_SITE_WHALEFALLRIB /location_1="Santa Cruz Basin" /region_1="Pacific Ocean" /country_1=USA /water_depth_1="1674 m"	10 3 TCA;17 3 TCA;18 3 ATT;20 3 TAA;21 3 GTT;28 3 AAG;29 3 ATG;29 3 CCA;32 3 TTA;36 3 ATC;
>Regulatory_Region_NCBI_READ_1593705882 /ti=1593705882 /jgi_project_id=3634298 /library_id=CAM_LIB_WHALEFALLRIB /mate=Regulatory_Region_NCBI_READ_1593705881 /sample_id=CAM_SMPL_WHALEFALLRIB /sample_name=WHALEFALLRIB /sample_depth="1674 m" /number_of_sites=1 /site_id_1=CAM_SITE_WHALEFALLRIB /location_1="Santa Cruz Basin" /region_1="Pacific Ocean" /country_1=USA /water_depth_1="1674 m"	15 3 CCA;16 3 ATG;21 3 CAT;22 3 TGA;22 3 TTA;26 3 TAA;28 3 AAT;31 3 CAG;32 3 TAA;
>Regulatory_Region_NCBI_READ_1593705920 /ti=1593705920 /jgi_project_id=3634298 /library_id=CAM_LIB_WHALEFALLRIB /mate=Regulatory_Region_NCBI_READ_1593705919 /sample_id=CAM_SMPL_WHALEFALLRIB /sample_name=WHALEFALLRIB /sample_depth="1674 m" /number_of_sites=1 /site_id_1=CAM_SITE_WHALEFALLRIB /location_1="Santa Cruz Basin" /region_1="Pacific Ocean" /country_1=USA /water_depth_1="1674 m"	26 3 GTC;29 3 CCA;30 3 CTC;31 3 AAT;
>Regulatory_Region_NCBI_READ_1593705938 /ti=1593705938 /jgi_project_id=3634298 /library_id=CAM_LIB_WHALEFALLRIB /mate=Regulatory_Region_NCBI_READ_1593705937 /sample_id=CAM_SMPL_WHALEFALLRIB /sample_name=WHALEFALLRIB /sample_depth="1674 m" /number_of_sites=1 /site_id_1=CAM_SITE_WHALEFALLRIB /location_1="Santa Cruz Basin" /region_1="Pacific Ocean" /country_1=USA /water_depth_1="1674 m"	13 3 TCA;14 3 GCC;18 3 ATT;21 3 ATT;25 3 TTA;29 3 AAT;31 3 TAA;7 3 GCC;7 3 GGC;
>Regulatory_Region_NCBI_READ_1593705959 /ti=1593705959 /jgi_project_id=3634298 /library_id=CAM_LIB_WHALEFALLRIB /mate=Regulatory_Region_NCBI_READ_1593705960 /sample_id=CAM_SMPL_WHALEFALLRIB /sample_name=WHALEFALLRIB /sample_depth="1674 m" /number_of_sites=1 /site_id_1=CAM_SITE_WHALEFALLRIB /location_1="Santa Cruz Basin" /region_1="Pacific Ocean" /country_1=USA /water_depth_1="1674 m"	10 3 ATG;13 3 TCT;16 3 TCA;16 3 TCT;18 3 CCG;19 3 ATT;20 3 CCT;20 3 TGA;21 3 CTT;21 3 TCA;22 3 CTG;22 3 TTA;27 3 ATG;9 3 CTT;
>Regulatory_Region_NCBI_READ_1593706002 /ti=1593706002 /jgi_project_id=3634298 /library_id=CAM_LIB_WHALEFALLRIB /mate=Regulatory_Region_NCBI_READ_1593706001 /sample_id=CAM_SMPL_WHALEFALLRIB /sample_name=WHALEFALLRIB /sample_depth="1674 m" /number_of_sites=1 /site_id_1=CAM_SITE_WHALEFALLRIB /location_1="Santa Cruz Basin" /region_1="Pacific Ocean" /country_1=USA /water_depth_1="1674 m"	17 3 CAT;20 3 TTA;28 3 AAT;30 3 AAT;32 3 ATT;34 3 ATT;34 3 CTG;36 3 ATC;36 3 ATG;36 3 ATT;6 3 CGA;7 3 GAC;9 3 TCT;
>Regulatory_Region_NCBI_READ_1593706009 /ti=1593706009 /jgi_project_id=3634298 /library_id=CAM_LIB_WHALEFALLRIB /mate=Regulatory_Region_NCBI_READ_1593706010 /sample_id=CAM_SMPL_WHALEFALLRIB /sample_name=WHALEFALLRIB /sample_depth="1674 m" /number_of_sites=1 /site_id_1=CAM_SITE_WHALEFALLRIB /location_1="Santa Cruz Basin" /region_1="Pacific Ocean" /country_1=USA /water_depth_1="1674 m"	10 3 CCG;11 3 CAA;13 3 TGG;14 3 CTG;14 3 TAA;18 3 CCA;19 3 CAA;22 3 CAT;23 3 TTA;24 3 TGG;27 3 TTG;28 3 CAA;29 3 TGG;35 3 TGA;7 3 CTC;
>Regulatory_Region_NCBI_READ_1593706030 /ti=1593706030 /jgi_project_id=3634298 /library_id=CAM_LIB_WHALEFALLRIB /mate=Regulatory_Region_NCBI_READ_1593706029 /sample_id=CAM_SMPL_WHALEFALLRIB /sample_name=WHALEFALLRIB /sample_depth="1674 m" /number_of_sites=1 /site_id_1=CAM_SITE_WHALEFALLRIB /location_1="Santa Cruz Basin" /region_1="Pacific Ocean" /country_1=USA /water_depth_1="1674 m"	16 3 CAG;22 3 CTG;23 3 GCC;25 3 GGC;27 3 CCT;27 3 TTG;28 3 AAG;28 3 TTG;32 3 AAG;34 3 CTG;7 3 ACA;7 3 GAG;9 3 CCG;9 4 CTCG;
>Regulatory_Region_NCBI_READ_1593706046 /ti=1593706046 /jgi_project_id=3634298 /library_id=CAM_LIB_WHALEFALLRIB /mate=Regulatory_Region_NCBI_READ_1593706045 /sample_id=CAM_SMPL_WHALEFALLRIB /sample_name=WHALEFALLRIB /sample_depth="1674 m" /number_of_sites=1 /site_id_1=CAM_SITE_WHALEFALLRIB /location_1="Santa Cruz Basin" /region_1="Pacific Ocean" /country_1=USA /water_depth_1="1674 m"	14 3 AGG;14 3 TTA;20 3 TTA;23 3 ATT;27 3 TTA;34 3 TAA;
>Regulatory_Region_NCBI_READ_1593706070 /ti=1593706070 /jgi_project_id=3634298 /library_id=CAM_LIB_WHALEFALLRIB /mate=Regulatory_Region_NCBI_READ_1593706069 /sample_id=CAM_SMPL_WHALEFALLRIB /sample_name=WHALEFALLRIB /sample_depth="1674 m" /number_of_sites=1 /site_id_1=CAM_SITE_WHALEFALLRIB /location_1="Santa Cruz Basin" /region_1="Pacific Ocean" /country_1=USA /water_depth_1="1674 m"	16 3 TCA;20 3 CAG;22 3 TGG;24 3 CAG;24 3 CCA;27 3 CTG;32 3 ATT;7 3 GCC;
>Regulatory_Region_NCBI_READ_1593706082 /ti=1593706082 /jgi_project_id=3634298 /library_id=CAM_LIB_WHALEFALLRIB /mate=Regulatory_Region_NCBI_READ_1593706081 /sample_id=CAM_SMPL_WHALEFALLRIB /sample_name=WHALEFALLRIB /sample_depth="1674 m" /number_of_sites=1 /site_id_1=CAM_SITE_WHALEFALLRIB /location_1="Santa Cruz Basin" /region_1="Pacific Ocean" /country_1=USA /water_depth_1="1674 m"	12 3 AGG;13 3 TTA;22 3 TAA;24 3 AGA;29 3 CAG;30 3 AAG;34 3 CTG;34 3 TTA;8 3 GAT;8 3 TCA;
>Regulatory_Region_NCBI_READ_1593706096 /ti=1593706096 /jgi_project_id=3634298 /library_id=CAM_LIB_WHALEFALLRIB /mate=Regulatory_Region_NCBI_READ_1593706095 /sample_id=CAM_SMPL_WHALEFALLRIB /sample_name=WHALEFALLRIB /sample_depth="1674 m" /number_of_sites=1 /site_id_1=CAM_SITE_WHALEFALLRIB /location_1="Santa Cruz Basin" /region_1="Pacific Ocean" /country_1=USA /water_depth_1="1674 m"	11 3 AGA;29 3 TCT;31 3 TGG;7 3 CAA;
>Regulatory_Region_NCBI_READ_1593706108 /ti=1593706108 /jgi_project_id=3634298 /library_id=CAM_LIB_WHALEFALLRIB /mate=Regulatory_Region_NCBI_READ_1593706107 /sample_id=CAM_SMPL_WHALEFALLRIB /sample_name=WHALEFALLRIB /sample_depth="1674 m" /number_of_sites=1 /site_id_1=CAM_SITE_WHALEFALLRIB /location_1="Santa Cruz Basin" /region_1="Pacific Ocean" /country_1=USA /water_depth_1="1674 m"	10 3 ATG;13 3 AGG;16 3 TTA;20 3 TGG;22 3 CAG;32 3 ATT;32 3 TAA;6 3 AAT;6 3 CTA;7 3 GTA;9 3 CAG;
>Regulatory_Region_NCBI_READ_1593706116 /ti=1593706116 /jgi_project_id=3634298 /library_id=CAM_LIB_WHALEFALLRIB /mate=Regulatory_Region_NCBI_READ_1593706115 /sample_id=CAM_SMPL_WHALEFALLRIB /sample_name=WHALEFALLRIB /sample_depth="1674 m" /number_of_sites=1 /site_id_1=CAM_SITE_WHALEFALLRIB /location_1="Santa Cruz Basin" /region_1="Pacific Ocean" /country_1=USA /water_depth_1="1674 m"	12 3 TCT;15 3 ATC;18 3 AGG;18 3 TCT;22 3 CAA;25 3 ATT;26 3 GTC;29 3 TCT;33 3 GCC;33 3 TGG;36 4 CACA;7 3 CAA;
>Regulatory_Region_NCBI_READ_1593706138 /ti=1593706138 /jgi_project_id=3634298 /library_id=CAM_LIB_WHALEFALLRIB /mate=Regulatory_Region_NCBI_READ_1593706137 /sample_id=CAM_SMPL_WHALEFALLRIB /sample_name=WHALEFALLRIB /sample_depth="1674 m" /number_of_sites=1 /site_id_1=CAM_SITE_WHALEFALLRIB /location_1="Santa Cruz Basin" /region_1="Pacific Ocean" /country_1=USA /water_depth_1="1674 m"	14 3 CCA;18 3 CCG;20 3 CCG;23 3 CTG;24 3 CAG;36 3 CCA;7 3 CAA;9 3 CAA;
>Regulatory_Region_NCBI_READ_1593706184 /ti=1593706184 /jgi_project_id=3634298 /library_id=CAM_LIB_WHALEFALLRIB /mate=Regulatory_Region_NCBI_READ_1593706183 /sample_id=CAM_SMPL_WHALEFALLRIB /sample_name=WHALEFALLRIB /sample_depth="1674 m" /number_of_sites=1 /site_id_1=CAM_SITE_WHALEFALLRIB /location_1="Santa Cruz Basin" /region_1="Pacific Ocean" /country_1=USA /water_depth_1="1674 m"	10 3 CAA;15 3 CCA;16 3 TAA;17 3 AGA;24 3 ATG;26 3 TTG;29 3 TCT;30 3 TGA;7 3 TAC;8 4 ATTA;9 3 CAA;
>Regulatory_Region_NCBI_READ_1593706200 /ti=1593706200 /jgi_project_id=3634298 /library_id=CAM_LIB_WHALEFALLRIB /mate=Regulatory_Region_NCBI_READ_1593706199 /sample_id=CAM_SMPL_WHALEFALLRIB /sample_name=WHALEFALLRIB /sample_depth="1674 m" /number_of_sites=1 /site_id_1=CAM_SITE_WHALEFALLRIB /location_1="Santa Cruz Basin" /region_1="Pacific Ocean" /country_1=USA /water_depth_1="1674 m"	11 3 CCA;14 3 CGG;15 3 TCA;19 3 CAT;25 3 CCG;26 3 TAA;26 3 TTG;27 3 TTA;28 3 GGC;6 3 ATC;8 4 CACT;9 3 TCT;
>Regulatory_Region_NCBI_READ_1593706271 /ti=1593706271 /jgi_project_id=3634298 /library_id=CAM_LIB_WHALEFALLRIB /mate=Regulatory_Region_NCBI_READ_1593706272 /sample_id=CAM_SMPL_WHALEFALLRIB /sample_name=WHALEFALLRIB /sample_depth="1674 m" /number_of_sites=1 /site_id_1=CAM_SITE_WHALEFALLRIB /location_1="Santa Cruz Basin" /region_1="Pacific Ocean" /country_1=USA /water_depth_1="1674 m"	14 3 TCT;16 3 ATA;16 3 TAA;19 3 AGA;22 3 TCA;23 3 AGA;23 3 CTG;29 3 CAG;29 3 TTA;31 3 AAC;
>Regulatory_Region_NCBI_READ_1593706276 /ti=1593706276 /jgi_project_id=3634298 /library_id=CAM_LIB_WHALEFALLRIB /mate=Regulatory_Region_NCBI_READ_1593706275 /sample_id=CAM_SMPL_WHALEFALLRIB /sample_name=WHALEFALLRIB /sample_depth="1674 m" /number_of_sites=1 /site_id_1=CAM_SITE_WHALEFALLRIB /location_1="Santa Cruz Basin" /region_1="Pacific Ocean" /country_1=USA /water_depth_1="1674 m"	13 3 CCA;13 3 TGG;17 3 CAG;17 3 CAT;20 3 ATG;21 3 TGA;21 3 TGC;25 3 CAG;27 3 CCT;30 3 AAT;33 3 GGC;34 3 TTA;7 3 GCC;
>Regulatory_Region_NCBI_READ_1593706285 /ti=1593706285 /jgi_project_id=3634298 /library_id=CAM_LIB_WHALEFALLRIB /mate=Regulatory_Region_NCBI_READ_1593706286 /sample_id=CAM_SMPL_WHALEFALLRIB /sample_name=WHALEFALLRIB /sample_depth="1674 m" /number_of_sites=1 /site_id_1=CAM_SITE_WHALEFALLRIB /location_1="Santa Cruz Basin" /region_1="Pacific Ocean" /country_1=USA /water_depth_1="1674 m"	15 3 TCA;16 3 ATG;17 3 CTG;18 3 CTG;19 3 ATG;28 3 AAT;8 3 TAA;
>Regulatory_Region_NCBI_READ_1593706310 /ti=1593706310 /jgi_project_id=3634298 /library_id=CAM_LIB_WHALEFALLRIB /mate=Regulatory_Region_NCBI_READ_1593706309 /sample_id=CAM_SMPL_WHALEFALLRIB /sample_name=WHALEFALLRIB /sample_depth="1674 m" /number_of_sites=1 /site_id_1=CAM_SITE_WHALEFALLRIB /location_1="Santa Cruz Basin" /region_1="Pacific Ocean" /country_1=USA /water_depth_1="1674 m"	20 3 TCT;22 3 AAT;24 3 AGA;25 3 AAT;25 3 ATT;28 3 AAT;31 3 TAA;32 3 TTG;35 3 AAT;36 3 TAA;6 3 AAT;
>Regulatory_Region_NCBI_READ_1593706343 /ti=1593706343 /jgi_project_id=3634298 /library_id=CAM_LIB_WHALEFALLRIB /mate=Regulatory_Region_NCBI_READ_1593706344 /sample_id=CAM_SMPL_WHALEFALLRIB /sample_name=WHALEFALLRIB /sample_depth="1674 m" /number_of_sites=1 /site_id_1=CAM_SITE_WHALEFALLRIB /location_1="Santa Cruz Basin" /region_1="Pacific Ocean" /country_1=USA /water_depth_1="1674 m"	12 3 TTA;15 3 TTA;17 3 TTA;19 3 CAA;22 3 AAT;22 3 CAA;26 3 GTT;29 3 TTA;31 3 AAT;7 3 ATT;
>Regulatory_Region_NCBI_READ_1593682655 /ti=1593682655 /jgi_project_id=3634298 /library_id=CAM_LIB_WHALEFALLRIB /mate=Regulatory_Region_NCBI_READ_1593682656 /sample_id=CAM_SMPL_WHALEFALLRIB /sample_name=WHALEFALLRIB /sample_depth="1674 m" /number_of_sites=1 /site_id_1=CAM_SITE_WHALEFALLRIB /location_1="Santa Cruz Basin" /region_1="Pacific Ocean" /country_1=USA /water_depth_1="1674 m"	18 3 CAA;18 3 GTC;20 3 TAA;21 3 CTT;23 3 TGA;28 3 AAT;28 3 TAA;8 3 CTT;
>Regulatory_Region_NCBI_READ_1593682661 /ti=1593682661 /jgi_project_id=3634298 /library_id=CAM_LIB_WHALEFALLRIB /mate=Regulatory_Region_NCBI_READ_1593682662 /sample_id=CAM_SMPL_WHALEFALLRIB /sample_name=WHALEFALLRIB /sample_depth="1674 m" /number_of_sites=1 /site_id_1=CAM_SITE_WHALEFALLRIB /location_1="Santa Cruz Basin" /region_1="Pacific Ocean" /country_1=USA /water_depth_1="1674 m"	11 3 TGG;21 3 AGG;29 3 TGG;30 3 GCC;33 3 GGC;7 3 ATT;7 3 TCG;9 3 AGG;
>Regulatory_Region_NCBI_READ_1593682704 /ti=1593682704 /jgi_project_id=3634298 /library_id=CAM_LIB_WHALEFALLRIB /mate=Regulatory_Region_NCBI_READ_1593682703 /sample_id=CAM_SMPL_WHALEFALLRIB /sample_name=WHALEFALLRIB /sample_depth="1674 m" /number_of_sites=1 /site_id_1=CAM_SITE_WHALEFALLRIB /location_1="Santa Cruz Basin" /region_1="Pacific Ocean" /country_1=USA /water_depth_1="1674 m"	10 3 TAA;17 3 TGG;24 3 CTG;31 3 TAA;9 3 CAT;
>Regulatory_Region_NCBI_READ_1593682730 /ti=1593682730 /jgi_project_id=3634298 /library_id=CAM_LIB_WHALEFALLRIB /mate=Regulatory_Region_NCBI_READ_1593682729 /sample_id=CAM_SMPL_WHALEFALLRIB /sample_name=WHALEFALLRIB /sample_depth="1674 m" /number_of_sites=1 /site_id_1=CAM_SITE_WHALEFALLRIB /location_1="Santa Cruz Basin" /region_1="Pacific Ocean" /country_1=USA /water_depth_1="1674 m"	13 3 TGA;14 3 CTT;16 3 TTA;17 3 CTT;18 3 ATT;22 3 TAA;23 3 ATT;30 3 AAT;34 3 AAT;
>Regulatory_Region_NCBI_READ_1593682745 /ti=1593682745 /jgi_project_id=3634298 /library_id=CAM_LIB_WHALEFALLRIB /mate=Regulatory_Region_NCBI_READ_1593682746 /sample_id=CAM_SMPL_WHALEFALLRIB /sample_name=WHALEFALLRIB /sample_depth="1674 m" /number_of_sites=1 /site_id_1=CAM_SITE_WHALEFALLRIB /location_1="Santa Cruz Basin" /region_1="Pacific Ocean" /country_1=USA /water_depth_1="1674 m"	10 3 CCG;13 3 TCA;13 3 TCG;21 3 TCA;21 3 TGG;23 3 CTG;31 3 TGG;
>Regulatory_Region_NCBI_READ_1593682770 /ti=1593682770 /jgi_project_id=3634298 /library_id=CAM_LIB_WHALEFALLRIB /mate=Regulatory_Region_NCBI_READ_1593682769 /sample_id=CAM_SMPL_WHALEFALLRIB /sample_name=WHALEFALLRIB /sample_depth="1674 m" /number_of_sites=1 /site_id_1=CAM_SITE_WHALEFALLRIB /location_1="Santa Cruz Basin" /region_1="Pacific Ocean" /country_1=USA /water_depth_1="1674 m"	11 3 AAG;14 3 ATT;15 3 TTA;16 3 CAG;17 3 CAA;18 3 CAA;19 3 ATT;20 3 TCA;28 3 AAT;28 3 ATT;28 3 TCA;29 3 ATT;30 3 AAT;34 3 TCT;36 3 ATT;36 3 CAA;
>Regulatory_Region_NCBI_READ_1593706373 /ti=1593706373 /jgi_project_id=3634298 /library_id=CAM_LIB_WHALEFALLRIB /mate=Regulatory_Region_NCBI_READ_1593706374 /sample_id=CAM_SMPL_WHALEFALLRIB /sample_name=WHALEFALLRIB /sample_depth="1674 m" /number_of_sites=1 /site_id_1=CAM_SITE_WHALEFALLRIB /location_1="Santa Cruz Basin" /region_1="Pacific Ocean" /country_1=USA /water_depth_1="1674 m"	10 3 CCT;11 3 CAT;12 3 AAG;17 3 CAT;19 3 ATT;21 3 TCA;23 3 TCT;27 3 CCT;28 3 AAG;31 3 GTT;35 3 TGA;36 3 CAG;36 3 TGG;
>Regulatory_Region_NCBI_READ_1593706419 /ti=1593706419 /jgi_project_id=3634298 /library_id=CAM_LIB_WHALEFALLRIB /mate=Regulatory_Region_NCBI_READ_1593706420 /sample_id=CAM_SMPL_WHALEFALLRIB /sample_name=WHALEFALLRIB /sample_depth="1674 m" /number_of_sites=1 /site_id_1=CAM_SITE_WHALEFALLRIB /location_1="Santa Cruz Basin" /region_1="Pacific Ocean" /country_1=USA /water_depth_1="1674 m"	11 3 CTG;14 3 TTA;16 3 TCA;17 3 ATT;21 3 TAA;26 3 GCC;27 3 AAG;29 3 GCC;30 3 AAT;
>Regulatory_Region_NCBI_READ_1593706424 /ti=1593706424 /jgi_project_id=3634298 /library_id=CAM_LIB_WHALEFALLRIB /mate=Regulatory_Region_NCBI_READ_1593706423 /sample_id=CAM_SMPL_WHALEFALLRIB /sample_name=WHALEFALLRIB /sample_depth="1674 m" /number_of_sites=1 /site_id_1=CAM_SITE_WHALEFALLRIB /location_1="Santa Cruz Basin" /region_1="Pacific Ocean" /country_1=USA /water_depth_1="1674 m"	14 3 ATT;14 3 TTA;17 3 TCA;19 3 ATT;26 3 TCT;28 3 TCA;6 3 AAT;
>Regulatory_Region_NCBI_READ_1593706426 /ti=1593706426 /jgi_project_id=3634298 /library_id=CAM_LIB_WHALEFALLRIB /mate=Regulatory_Region_NCBI_READ_1593706425 /sample_id=CAM_SMPL_WHALEFALLRIB /sample_name=WHALEFALLRIB /sample_depth="1674 m" /number_of_sites=1 /site_id_1=CAM_SITE_WHALEFALLRIB /location_1="Santa Cruz Basin" /region_1="Pacific Ocean" /country_1=USA /water_depth_1="1674 m"	15 3 TGG;22 3 CAA;29 3 GGC;32 3 CTG;34 3 TAA;6 3 CGA;7 3 CCG;
>Regulatory_Region_NCBI_READ_1593706430 /ti=1593706430 /jgi_project_id=3634298 /library_id=CAM_LIB_WHALEFALLRIB /mate=Regulatory_Region_NCBI_READ_1593706429 /sample_id=CAM_SMPL_WHALEFALLRIB /sample_name=WHALEFALLRIB /sample_depth="1674 m" /number_of_sites=1 /site_id_1=CAM_SITE_WHALEFALLRIB /location_1="Santa Cruz Basin" /region_1="Pacific Ocean" /country_1=USA /water_depth_1="1674 m"	19 3 TAA;28 3 AAG;28 3 AAT;30 3 TTG;31 3 TTA;36 3 AAT;36 3 CCT;8 3 CTT;
>Regulatory_Region_NCBI_READ_1593706463 /ti=1593706463 /jgi_project_id=3634298 /library_id=CAM_LIB_WHALEFALLRIB /mate=Regulatory_Region_NCBI_READ_1593706464 /sample_id=CAM_SMPL_WHALEFALLRIB /sample_name=WHALEFALLRIB /sample_depth="1674 m" /number_of_sites=1 /site_id_1=CAM_SITE_WHALEFALLRIB /location_1="Santa Cruz Basin" /region_1="Pacific Ocean" /country_1=USA /water_depth_1="1674 m"	13 3 TGG;14 3 ATA;15 3 TGA;16 3 ATA;19 3 ATG;21 3 TGA;25 3 TTA;31 3 ATT;39 5 ATATA;
>Regulatory_Region_NCBI_READ_1593706511 /ti=1593706511 /jgi_project_id=3634298 /library_id=CAM_LIB_WHALEFALLRIB /mate=Regulatory_Region_NCBI_READ_1593706512 /sample_id=CAM_SMPL_WHALEFALLRIB /sample_name=WHALEFALLRIB /sample_depth="1674 m" /number_of_sites=1 /site_id_1=CAM_SITE_WHALEFALLRIB /location_1="Santa Cruz Basin" /region_1="Pacific Ocean" /country_1=USA /water_depth_1="1674 m"	16 3 CTG;17 3 CAG;25 3 CCT;26 3 TAA;27 3 AGG;31 3 AAG;36 3 TAA;
>Regulatory_Region_NCBI_READ_1593706551 /ti=1593706551 /jgi_project_id=3634298 /library_id=CAM_LIB_WHALEFALLRIB /mate=Regulatory_Region_NCBI_READ_1593706552 /sample_id=CAM_SMPL_WHALEFALLRIB /sample_name=WHALEFALLRIB /sample_depth="1674 m" /number_of_sites=1 /site_id_1=CAM_SITE_WHALEFALLRIB /location_1="Santa Cruz Basin" /region_1="Pacific Ocean" /country_1=USA /water_depth_1="1674 m"	13 3 TTA;15 3 TCA;20 3 TGA;27 3 AAG;
>Regulatory_Region_NCBI_READ_1593706572 /ti=1593706572 /jgi_project_id=3634298 /library_id=CAM_LIB_WHALEFALLRIB /mate=Regulatory_Region_NCBI_READ_1593706571 /sample_id=CAM_SMPL_WHALEFALLRIB /sample_name=WHALEFALLRIB /sample_depth="1674 m" /number_of_sites=1 /site_id_1=CAM_SITE_WHALEFALLRIB /location_1="Santa Cruz Basin" /region_1="Pacific Ocean" /country_1=USA /water_depth_1="1674 m"	13 4 ATCT;17 3 TTA;31 3 TTA;6 3 CTA;9 3 TAT;
>Regulatory_Region_NCBI_READ_1593706710 /ti=1593706710 /jgi_project_id=3634298 /library_id=CAM_LIB_WHALEFALLRIB /mate=Regulatory_Region_NCBI_READ_1593706709 /sample_id=CAM_SMPL_WHALEFALLRIB /sample_name=WHALEFALLRIB /sample_depth="1674 m" /number_of_sites=1 /site_id_1=CAM_SITE_WHALEFALLRIB /location_1="Santa Cruz Basin" /region_1="Pacific Ocean" /country_1=USA /water_depth_1="1674 m"	13 3 AGA;16 3 TCT;16 5 ATATA;18 3 TTA;22 3 TTA;25 3 AAT;25 3 TTA;27 3 CAA;28 3 AAT;28 3 AGA;30 3 AAT;35 3 AAT;
>Regulatory_Region_NCBI_READ_1593706752 /ti=1593706752 /jgi_project_id=3634298 /library_id=CAM_LIB_WHALEFALLRIB /mate=Regulatory_Region_NCBI_READ_1593706751 /sample_id=CAM_SMPL_WHALEFALLRIB /sample_name=WHALEFALLRIB /sample_depth="1674 m" /number_of_sites=1 /site_id_1=CAM_SITE_WHALEFALLRIB /location_1="Santa Cruz Basin" /region_1="Pacific Ocean" /country_1=USA /water_depth_1="1674 m"	14 3 TAA;16 3 TTA;18 3 TTA;22 3 AAT;28 3 ATG;30 3 AAT;32 3 ATT;33 3 CCA;34 3 CCA;36 3 ATT;6 3 AAT;8 3 GAT;
>Regulatory_Region_NCBI_READ_1593706759 /ti=1593706759 /jgi_project_id=3634298 /library_id=CAM_LIB_WHALEFALLRIB /mate=Regulatory_Region_NCBI_READ_1593706760 /sample_id=CAM_SMPL_WHALEFALLRIB /sample_name=WHALEFALLRIB /sample_depth="1674 m" /number_of_sites=1 /site_id_1=CAM_SITE_WHALEFALLRIB /location_1="Santa Cruz Basin" /region_1="Pacific Ocean" /country_1=USA /water_depth_1="1674 m"	21 3 TAA;23 3 ATT;24 3 ATT;26 3 TCT;28 3 AAT;31 3 CCT;7 3 ACA;7 3 ATT;8 3 CTT;
>Regulatory_Region_NCBI_READ_1593706786 /ti=1593706786 /jgi_project_id=3634298 /library_id=CAM_LIB_WHALEFALLRIB /mate=Regulatory_Region_NCBI_READ_1593706785 /sample_id=CAM_SMPL_WHALEFALLRIB /sample_name=WHALEFALLRIB /sample_depth="1674 m" /number_of_sites=1 /site_id_1=CAM_SITE_WHALEFALLRIB /location_1="Santa Cruz Basin" /region_1="Pacific Ocean" /country_1=USA /water_depth_1="1674 m"	12 3 CGG;16 3 ATA;18 3 CAA;19 3 ATT;21 3 TGA;21 3 TGC;21 5 TAATA;22 3 CTG;29 3 CCA;31 3 TTA;32 3 TTA;36 3 CCA;7 3 GAC;9 3 TCA;
>Regulatory_Region_NCBI_READ_1593706807 /ti=1593706807 /jgi_project_id=3634298 /library_id=CAM_LIB_WHALEFALLRIB /mate=Regulatory_Region_NCBI_READ_1593706808 /sample_id=CAM_SMPL_WHALEFALLRIB /sample_name=WHALEFALLRIB /sample_depth="1674 m" /number_of_sites=1 /site_id_1=CAM_SITE_WHALEFALLRIB /location_1="Santa Cruz Basin" /region_1="Pacific Ocean" /country_1=USA /water_depth_1="1674 m"	13 3 TCT;13 3 TTA;20 3 CAG;21 3 GAT;36 3 CAA;9 3 TCT;
>Regulatory_Region_NCBI_READ_1593706808 /ti=1593706808 /jgi_project_id=3634298 /library_id=CAM_LIB_WHALEFALLRIB /mate=Regulatory_Region_NCBI_READ_1593706807 /sample_id=CAM_SMPL_WHALEFALLRIB /sample_name=WHALEFALLRIB /sample_depth="1674 m" /number_of_sites=1 /site_id_1=CAM_SITE_WHALEFALLRIB /location_1="Santa Cruz Basin" /region_1="Pacific Ocean" /country_1=USA /water_depth_1="1674 m"	10 3 CAA;11 3 ATG;13 3 TTG;19 3 CAT;25 3 ATG;26 3 GTT;27 3 AAG;29 3 CAG;29 3 TTA;6 3 GTA;
>Regulatory_Region_NCBI_READ_1593706819 /ti=1593706819 /jgi_project_id=3634298 /library_id=CAM_LIB_WHALEFALLRIB /mate=Regulatory_Region_NCBI_READ_1593706820 /sample_id=CAM_SMPL_WHALEFALLRIB /sample_name=WHALEFALLRIB /sample_depth="1674 m" /number_of_sites=1 /site_id_1=CAM_SITE_WHALEFALLRIB /location_1="Santa Cruz Basin" /region_1="Pacific Ocean" /country_1=USA /water_depth_1="1674 m"	10 3 TCA;11 3 CTG;18 3 CAA;30 3 AAT;31 3 ATT;36 3 ATC;40 5 GCAAA;8 3 TCA;
>Regulatory_Region_NCBI_READ_1593706822 /ti=1593706822 /jgi_project_id=3634298 /library_id=CAM_LIB_WHALEFALLRIB /mate=Regulatory_Region_NCBI_READ_1593706821 /sample_id=CAM_SMPL_WHALEFALLRIB /sample_name=WHALEFALLRIB /sample_depth="1674 m" /number_of_sites=1 /site_id_1=CAM_SITE_WHALEFALLRIB /location_1="Santa Cruz Basin" /region_1="Pacific Ocean" /country_1=USA /water_depth_1="1674 m"	10 3 GGT;15 3 CCA;19 3 ATT;19 3 TAA;21 3 ACC;22 3 AAT;22 3 GTT;23 3 AAC;24 3 CCA;24 3 TGG;25 3 ATT;28 3 AAG;
>Regulatory_Region_NCBI_READ_1593706852 /ti=1593706852 /jgi_project_id=3634298 /library_id=CAM_LIB_WHALEFALLRIB /mate=Regulatory_Region_NCBI_READ_1593706851 /sample_id=CAM_SMPL_WHALEFALLRIB /sample_name=WHALEFALLRIB /sample_depth="1674 m" /number_of_sites=1 /site_id_1=CAM_SITE_WHALEFALLRIB /location_1="Santa Cruz Basin" /region_1="Pacific Ocean" /country_1=USA /water_depth_1="1674 m"	19 3 CGG;20 3 CGG;21 3 GAT;32 3 CTG;6 3 ACC;
>Regulatory_Region_NCBI_READ_1593706898 /ti=1593706898 /jgi_project_id=3634298 /library_id=CAM_LIB_WHALEFALLRIB /mate=Regulatory_Region_NCBI_READ_1593706897 /sample_id=CAM_SMPL_WHALEFALLRIB /sample_name=WHALEFALLRIB /sample_depth="1674 m" /number_of_sites=1 /site_id_1=CAM_SITE_WHALEFALLRIB /location_1="Santa Cruz Basin" /region_1="Pacific Ocean" /country_1=USA /water_depth_1="1674 m"	15 3 TCA;16 3 AAG;16 3 TGG;20 3 TGG;24 3 CCA;26 3 GCC;34 3 CCA;7 3 TCG;
>Regulatory_Region_NCBI_READ_1593706942 /ti=1593706942 /jgi_project_id=3634298 /library_id=CAM_LIB_WHALEFALLRIB /mate=Regulatory_Region_NCBI_READ_1593706941 /sample_id=CAM_SMPL_WHALEFALLRIB /sample_name=WHALEFALLRIB /sample_depth="1674 m" /number_of_sites=1 /site_id_1=CAM_SITE_WHALEFALLRIB /location_1="Santa Cruz Basin" /region_1="Pacific Ocean" /country_1=USA /water_depth_1="1674 m"	11 3 AGG;13 3 CCA;30 3 CAG;33 3 CAG;8 3 TAA;
>Regulatory_Region_NCBI_READ_1593706964 /ti=1593706964 /jgi_project_id=3634298 /library_id=CAM_LIB_WHALEFALLRIB /mate=Regulatory_Region_NCBI_READ_1593706963 /sample_id=CAM_SMPL_WHALEFALLRIB /sample_name=WHALEFALLRIB /sample_depth="1674 m" /number_of_sites=1 /site_id_1=CAM_SITE_WHALEFALLRIB /location_1="Santa Cruz Basin" /region_1="Pacific Ocean" /country_1=USA /water_depth_1="1674 m"	12 3 TGG;15 4 ACCC;20 3 CCA;22 3 CAA;22 3 TGG;28 3 ATG;28 3 GGC;31 3 TGG;36 3 CAG;7 3 GCC;9 3 CGG;
>Regulatory_Region_NCBI_READ_1593707014 /ti=1593707014 /jgi_project_id=3634298 /library_id=CAM_LIB_WHALEFALLRIB /mate=Regulatory_Region_NCBI_READ_1593707013 /sample_id=CAM_SMPL_WHALEFALLRIB /sample_name=WHALEFALLRIB /sample_depth="1674 m" /number_of_sites=1 /site_id_1=CAM_SITE_WHALEFALLRIB /location_1="Santa Cruz Basin" /region_1="Pacific Ocean" /country_1=USA /water_depth_1="1674 m"	14 3 GCC;16 3 ATA;18 3 CCG;20 3 TGG;24 3 TGG;29 3 ATT;36 3 CAA;36 3 CCA;
>Regulatory_Region_NCBI_READ_1593707036 /ti=1593707036 /jgi_project_id=3634298 /library_id=CAM_LIB_WHALEFALLRIB /mate=Regulatory_Region_NCBI_READ_1593707035 /sample_id=CAM_SMPL_WHALEFALLRIB /sample_name=WHALEFALLRIB /sample_depth="1674 m" /number_of_sites=1 /site_id_1=CAM_SITE_WHALEFALLRIB /location_1="Santa Cruz Basin" /region_1="Pacific Ocean" /country_1=USA /water_depth_1="1674 m"	12 3 CCT;14 3 TCA;15 3 CTG;17 3 TCA;20 3 TAA;20 3 TTG;23 3 CCT;24 3 ATT;26 3 TCT;31 3 AAT;35 3 CAG;7 3 CAA;7 3 CAG;7 3 GAG;
>Regulatory_Region_NCBI_READ_1593707048 /ti=1593707048 /jgi_project_id=3634298 /library_id=CAM_LIB_WHALEFALLRIB /mate=Regulatory_Region_NCBI_READ_1593707047 /sample_id=CAM_SMPL_WHALEFALLRIB /sample_name=WHALEFALLRIB /sample_depth="1674 m" /number_of_sites=1 /site_id_1=CAM_SITE_WHALEFALLRIB /location_1="Santa Cruz Basin" /region_1="Pacific Ocean" /country_1=USA /water_depth_1="1674 m"	13 3 TCA;22 3 TAA;25 3 GCC;7 3 CAG;
>Regulatory_Region_NCBI_READ_1593707050 /ti=1593707050 /jgi_project_id=3634298 /library_id=CAM_LIB_WHALEFALLRIB /mate=Regulatory_Region_NCBI_READ_1593707049 /sample_id=CAM_SMPL_WHALEFALLRIB /sample_name=WHALEFALLRIB /sample_depth="1674 m" /number_of_sites=1 /site_id_1=CAM_SITE_WHALEFALLRIB /location_1="Santa Cruz Basin" /region_1="Pacific Ocean" /country_1=USA /water_depth_1="1674 m"	12 3 CAG;17 3 TTA;24 3 CTG;27 3 CAA;27 3 CTG;33 3 CAG;7 3 AAT;9 3 CAG;
>Regulatory_Region_NCBI_READ_1593707066 /ti=1593707066 /jgi_project_id=3634298 /library_id=CAM_LIB_WHALEFALLRIB /mate=Regulatory_Region_NCBI_READ_1593707065 /sample_id=CAM_SMPL_WHALEFALLRIB /sample_name=WHALEFALLRIB /sample_depth="1674 m" /number_of_sites=1 /site_id_1=CAM_SITE_WHALEFALLRIB /location_1="Santa Cruz Basin" /region_1="Pacific Ocean" /country_1=USA /water_depth_1="1674 m"	12 3 TTG;20 3 TGA;21 3 ATT;21 3 GAG;21 3 TGA;22 3 TGG;28 3 TCG;34 3 AAT;
>Regulatory_Region_NCBI_READ_1593707083 /ti=1593707083 /jgi_project_id=3634298 /library_id=CAM_LIB_WHALEFALLRIB /mate=Regulatory_Region_NCBI_READ_1593707084 /sample_id=CAM_SMPL_WHALEFALLRIB /sample_name=WHALEFALLRIB /sample_depth="1674 m" /number_of_sites=1 /site_id_1=CAM_SITE_WHALEFALLRIB /location_1="Santa Cruz Basin" /region_1="Pacific Ocean" /country_1=USA /water_depth_1="1674 m"	13 3 TGA;16 3 AGG;18 3 AGG;35 3 TTG;
>Regulatory_Region_NCBI_READ_1593707098 /ti=1593707098 /jgi_project_id=3634298 /library_id=CAM_LIB_WHALEFALLRIB /mate=Regulatory_Region_NCBI_READ_1593707097 /sample_id=CAM_SMPL_WHALEFALLRIB /sample_name=WHALEFALLRIB /sample_depth="1674 m" /number_of_sites=1 /site_id_1=CAM_SITE_WHALEFALLRIB /location_1="Santa Cruz Basin" /region_1="Pacific Ocean" /country_1=USA /water_depth_1="1674 m"	14 3 CAG;17 3 TTA;18 3 GAT;23 3 TGA;27 3 TTA;31 3 GTT;33 3 GCC;35 3 CAG;36 3 CTG;36 3 TTG;
>Regulatory_Region_NCBI_READ_1593707344 /ti=1593707344 /jgi_project_id=3634298 /library_id=CAM_LIB_WHALEFALLRIB /mate=Regulatory_Region_NCBI_READ_1593707343 /sample_id=CAM_SMPL_WHALEFALLRIB /sample_name=WHALEFALLRIB /sample_depth="1674 m" /number_of_sites=1 /site_id_1=CAM_SITE_WHALEFALLRIB /location_1="Santa Cruz Basin" /region_1="Pacific Ocean" /country_1=USA /water_depth_1="1674 m"	10 3 CAA;22 3 CAT;23 3 ATG;27 3 ATT;27 3 CTG;30 3 AAT;32 3 ATT;34 3 CAG;36 3 TAA;7 3 AAT;
>Regulatory_Region_NCBI_READ_1593707381 /ti=1593707381 /jgi_project_id=3634298 /library_id=CAM_LIB_WHALEFALLRIB /mate=Regulatory_Region_NCBI_READ_1593707382 /sample_id=CAM_SMPL_WHALEFALLRIB /sample_name=WHALEFALLRIB /sample_depth="1674 m" /number_of_sites=1 /site_id_1=CAM_SITE_WHALEFALLRIB /location_1="Santa Cruz Basin" /region_1="Pacific Ocean" /country_1=USA /water_depth_1="1674 m"	21 3 TTG;23 3 TGA;24 3 TTA;30 3 CAT;31 3 AAT;33 3 ATT;9 3 CCT;9 3 TTG;
>Regulatory_Region_NCBI_READ_1593707399 /ti=1593707399 /jgi_project_id=3634298 /library_id=CAM_LIB_WHALEFALLRIB /mate=Regulatory_Region_NCBI_READ_1593707400 /sample_id=CAM_SMPL_WHALEFALLRIB /sample_name=WHALEFALLRIB /sample_depth="1674 m" /number_of_sites=1 /site_id_1=CAM_SITE_WHALEFALLRIB /location_1="Santa Cruz Basin" /region_1="Pacific Ocean" /country_1=USA /water_depth_1="1674 m"	17 3 CTT;25 3 AAT;26 3 TAA;34 3 ATC;34 3 GAG;36 3 ATT;36 3 CCA;7 3 AAT;9 3 TCT;
>Regulatory_Region_NCBI_READ_1593707425 /ti=1593707425 /jgi_project_id=3634298 /library_id=CAM_LIB_WHALEFALLRIB /mate=Regulatory_Region_NCBI_READ_1593707426 /sample_id=CAM_SMPL_WHALEFALLRIB /sample_name=WHALEFALLRIB /sample_depth="1674 m" /number_of_sites=1 /site_id_1=CAM_SITE_WHALEFALLRIB /location_1="Santa Cruz Basin" /region_1="Pacific Ocean" /country_1=USA /water_depth_1="1674 m"	10 3 AGA;14 3 ATT;18 3 AGA;21 3 TAA;24 3 ATT;24 3 CCA;27 3 AAG;27 3 ATT;28 3 ATT;28 3 TCA;28 3 TCG;29 3 TCT;34 3 TAA;35 3 GTA;36 3 TGG;9 3 CAA;
>Regulatory_Region_NCBI_READ_1593707477 /ti=1593707477 /jgi_project_id=3634298 /library_id=CAM_LIB_WHALEFALLRIB /mate=Regulatory_Region_NCBI_READ_1593707478 /sample_id=CAM_SMPL_WHALEFALLRIB /sample_name=WHALEFALLRIB /sample_depth="1674 m" /number_of_sites=1 /site_id_1=CAM_SITE_WHALEFALLRIB /location_1="Santa Cruz Basin" /region_1="Pacific Ocean" /country_1=USA /water_depth_1="1674 m"	11 3 ATG;13 3 TTA;21 3 TAA;22 3 AAT;22 3 TTA;25 3 TCT;33 3 ATT;35 3 AAT;36 3 TCT;
>Regulatory_Region_NCBI_READ_1593707558 /ti=1593707558 /jgi_project_id=3634298 /library_id=CAM_LIB_WHALEFALLRIB /mate=Regulatory_Region_NCBI_READ_1593707557 /sample_id=CAM_SMPL_WHALEFALLRIB /sample_name=WHALEFALLRIB /sample_depth="1674 m" /number_of_sites=1 /site_id_1=CAM_SITE_WHALEFALLRIB /location_1="Santa Cruz Basin" /region_1="Pacific Ocean" /country_1=USA /water_depth_1="1674 m"	11 3 CAT;21 3 AGA;22 3 TGG;27 3 CTG;28 3 AAT;35 3 GTT;36 3 ATT;6 3 ACC;
>Regulatory_Region_NCBI_READ_1593707578 /ti=1593707578 /jgi_project_id=3634298 /library_id=CAM_LIB_WHALEFALLRIB /mate=Regulatory_Region_NCBI_READ_1593707577 /sample_id=CAM_SMPL_WHALEFALLRIB /sample_name=WHALEFALLRIB /sample_depth="1674 m" /number_of_sites=1 /site_id_1=CAM_SITE_WHALEFALLRIB /location_1="Santa Cruz Basin" /region_1="Pacific Ocean" /country_1=USA /water_depth_1="1674 m"	13 3 AGA;14 3 AGA;17 4 TCAA;21 3 AGA;23 3 GTT;30 3 CAT;34 4 CAAA;36 3 TCT;7 3 CAA;9 3 TAT;
>Regulatory_Region_NCBI_READ_1593707713 /ti=1593707713 /jgi_project_id=3634298 /library_id=CAM_LIB_WHALEFALLRIB /mate=Regulatory_Region_NCBI_READ_1593707714 /sample_id=CAM_SMPL_WHALEFALLRIB /sample_name=WHALEFALLRIB /sample_depth="1674 m" /number_of_sites=1 /site_id_1=CAM_SITE_WHALEFALLRIB /location_1="Santa Cruz Basin" /region_1="Pacific Ocean" /country_1=USA /water_depth_1="1674 m"	11 3 CCT;13 3 TAA;16 3 ATG;17 3 ATT;21 3 ATT;21 3 TGC;29 3 ATT;30 3 ATG;30 3 CAT;34 3 AAT;35 3 AAT;36 3 TTG;
>Regulatory_Region_NCBI_READ_1593707749 /ti=1593707749 /jgi_project_id=3634298 /library_id=CAM_LIB_WHALEFALLRIB /mate=Regulatory_Region_NCBI_READ_1593707750 /sample_id=CAM_SMPL_WHALEFALLRIB /sample_name=WHALEFALLRIB /sample_depth="1674 m" /number_of_sites=1 /site_id_1=CAM_SITE_WHALEFALLRIB /location_1="Santa Cruz Basin" /region_1="Pacific Ocean" /country_1=USA /water_depth_1="1674 m"	12 3 TTG;19 3 ATT;26 3 GTT;26 3 TGG;30 3 AAT;31 3 AAT;31 3 ATT;35 3 CAG;35 3 TAA;7 3 ACA;
>Regulatory_Region_NCBI_READ_1593707790 /ti=1593707790 /jgi_project_id=3634298 /library_id=CAM_LIB_WHALEFALLRIB /mate=Regulatory_Region_NCBI_READ_1593707789 /sample_id=CAM_SMPL_WHALEFALLRIB /sample_name=WHALEFALLRIB /sample_depth="1674 m" /number_of_sites=1 /site_id_1=CAM_SITE_WHALEFALLRIB /location_1="Santa Cruz Basin" /region_1="Pacific Ocean" /country_1=USA /water_depth_1="1674 m"	16 3 CTT;17 3 ATT;18 3 TCT;19 3 ATT;23 3 TGA;28 3 TCT;32 3 ATT;35 3 TAA;35 3 TGA;8 3 GAT;9 3 TCT;
>Regulatory_Region_NCBI_READ_1593707801 /ti=1593707801 /jgi_project_id=3634298 /library_id=CAM_LIB_WHALEFALLRIB /mate=Regulatory_Region_NCBI_READ_1593707802 /sample_id=CAM_SMPL_WHALEFALLRIB /sample_name=WHALEFALLRIB /sample_depth="1674 m" /number_of_sites=1 /site_id_1=CAM_SITE_WHALEFALLRIB /location_1="Santa Cruz Basin" /region_1="Pacific Ocean" /country_1=USA /water_depth_1="1674 m"	14 3 CTT;16 3 AAG;19 3 CAT;20 3 CAG;20 3 CCT;21 3 AGA;36 3 ATT;6 3 AAG;9 3 TCA;
>Regulatory_Region_NCBI_READ_1593707894 /ti=1593707894 /jgi_project_id=3634298 /library_id=CAM_LIB_WHALEFALLRIB /mate=Regulatory_Region_NCBI_READ_1593707893 /sample_id=CAM_SMPL_WHALEFALLRIB /sample_name=WHALEFALLRIB /sample_depth="1674 m" /number_of_sites=1 /site_id_1=CAM_SITE_WHALEFALLRIB /location_1="Santa Cruz Basin" /region_1="Pacific Ocean" /country_1=USA /water_depth_1="1674 m"	10 3 CCT;11 3 ATT;21 3 ATT;24 3 CAG;30 3 CAG;30 3 CAT;30 3 GCC;36 3 TTG;8 4 TCCA;
>Regulatory_Region_NCBI_READ_1593708049 /ti=1593708049 /jgi_project_id=3634298 /library_id=CAM_LIB_WHALEFALLRIB /mate=Regulatory_Region_NCBI_READ_1593708050 /sample_id=CAM_SMPL_WHALEFALLRIB /sample_name=WHALEFALLRIB /sample_depth="1674 m" /number_of_sites=1 /site_id_1=CAM_SITE_WHALEFALLRIB /location_1="Santa Cruz Basin" /region_1="Pacific Ocean" /country_1=USA /water_depth_1="1674 m"	11 3 CTG;14 3 ACG;18 3 CCG;21 3 CCG;23 3 TCT;27 3 CAG;6 3 CGG;9 3 GAT;
>Regulatory_Region_NCBI_READ_1593708099 /ti=1593708099 /jgi_project_id=3634298 /library_id=CAM_LIB_WHALEFALLRIB /mate=Regulatory_Region_NCBI_READ_1593708100 /sample_id=CAM_SMPL_WHALEFALLRIB /sample_name=WHALEFALLRIB /sample_depth="1674 m" /number_of_sites=1 /site_id_1=CAM_SITE_WHALEFALLRIB /location_1="Santa Cruz Basin" /region_1="Pacific Ocean" /country_1=USA /water_depth_1="1674 m"	13 3 AGA;14 3 AGG;20 3 TGG;29 3 AAG;30 3 AAG;32 3 AAG;34 3 TGG;7 3 GAC;
>Regulatory_Region_NCBI_READ_1593708195 /ti=1593708195 /jgi_project_id=3634298 /library_id=CAM_LIB_WHALEFALLRIB /mate=Regulatory_Region_NCBI_READ_1593708196 /sample_id=CAM_SMPL_WHALEFALLRIB /sample_name=WHALEFALLRIB /sample_depth="1674 m" /number_of_sites=1 /site_id_1=CAM_SITE_WHALEFALLRIB /location_1="Santa Cruz Basin" /region_1="Pacific Ocean" /country_1=USA /water_depth_1="1674 m"	10 3 TTA;11 3 AAG;12 3 TTG;13 3 AGA;13 3 TGA;14 3 TCT;16 3 TAA;22 3 CAA;22 3 GTT;22 3 TGA;22 4 AGAA;26 3 TTG;27 3 CAA;28 5 AAAGA;29 3 TTA;30 3 AAT;32 3 TAA;
>Regulatory_Region_NCBI_READ_1593708273 /ti=1593708273 /jgi_project_id=3634298 /library_id=CAM_LIB_WHALEFALLRIB /mate=Regulatory_Region_NCBI_READ_1593708274 /sample_id=CAM_SMPL_WHALEFALLRIB /sample_name=WHALEFALLRIB /sample_depth="1674 m" /number_of_sites=1 /site_id_1=CAM_SITE_WHALEFALLRIB /location_1="Santa Cruz Basin" /region_1="Pacific Ocean" /country_1=USA /water_depth_1="1674 m"	16 3 TAA;25 3 AAT;27 3 ATG;28 3 ATT;
>Regulatory_Region_NCBI_READ_1593708346 /ti=1593708346 /jgi_project_id=3634298 /library_id=CAM_LIB_WHALEFALLRIB /mate=Regulatory_Region_NCBI_READ_1593708345 /sample_id=CAM_SMPL_WHALEFALLRIB /sample_name=WHALEFALLRIB /sample_depth="1674 m" /number_of_sites=1 /site_id_1=CAM_SITE_WHALEFALLRIB /location_1="Santa Cruz Basin" /region_1="Pacific Ocean" /country_1=USA /water_depth_1="1674 m"	13 4 ATCT;26 3 TAA;31 3 TAA;32 3 TTA;33 3 ATT;36 3 TAA;9 3 CTT;
>Regulatory_Region_NCBI_READ_1593682843 /ti=1593682843 /jgi_project_id=3634298 /library_id=CAM_LIB_WHALEFALLRIB /mate=Regulatory_Region_NCBI_READ_1593682844 /sample_id=CAM_SMPL_WHALEFALLRIB /sample_name=WHALEFALLRIB /sample_depth="1674 m" /number_of_sites=1 /site_id_1=CAM_SITE_WHALEFALLRIB /location_1="Santa Cruz Basin" /region_1="Pacific Ocean" /country_1=USA /water_depth_1="1674 m"	10 3 TAA;11 3 AGA;12 3 TCT;13 3 CAG;14 3 TCT;15 3 ATG;17 3 ATT;21 3 GAT;25 3 CAA;28 3 TCA;31 3 AAT;31 3 TTA;35 3 GTT;36 3 GTA;
>Regulatory_Region_NCBI_READ_1593682865 /ti=1593682865 /jgi_project_id=3634298 /library_id=CAM_LIB_WHALEFALLRIB /mate=Regulatory_Region_NCBI_READ_1593682866 /sample_id=CAM_SMPL_WHALEFALLRIB /sample_name=WHALEFALLRIB /sample_depth="1674 m" /number_of_sites=1 /site_id_1=CAM_SITE_WHALEFALLRIB /location_1="Santa Cruz Basin" /region_1="Pacific Ocean" /country_1=USA /water_depth_1="1674 m"	15 3 ATA;15 3 TCA;15 3 TTA;17 3 CAA;18 3 ATT;18 3 TTA;26 3 AAT;35 3 AAT;36 3 AAT;36 3 CCA;37 5 TATAA;7 3 AAT;9 3 TCA;9 3 TTG;
>Regulatory_Region_NCBI_READ_1593682999 /ti=1593682999 /jgi_project_id=3634298 /library_id=CAM_LIB_WHALEFALLRIB /mate=Regulatory_Region_NCBI_READ_1593683000 /sample_id=CAM_SMPL_WHALEFALLRIB /sample_name=WHALEFALLRIB /sample_depth="1674 m" /number_of_sites=1 /site_id_1=CAM_SITE_WHALEFALLRIB /location_1="Santa Cruz Basin" /region_1="Pacific Ocean" /country_1=USA /water_depth_1="1674 m"	17 3 CTT;25 3 AGA;25 3 GCC;32 3 GGC;33 3 CCA;35 3 TTG;36 3 CCG;
>Regulatory_Region_NCBI_READ_1593708426 /ti=1593708426 /jgi_project_id=3634298 /library_id=CAM_LIB_WHALEFALLRIB /mate=Regulatory_Region_NCBI_READ_1593708425 /sample_id=CAM_SMPL_WHALEFALLRIB /sample_name=WHALEFALLRIB /sample_depth="1674 m" /number_of_sites=1 /site_id_1=CAM_SITE_WHALEFALLRIB /location_1="Santa Cruz Basin" /region_1="Pacific Ocean" /country_1=USA /water_depth_1="1674 m"	11 3 CTG;16 3 ATA;16 3 CTT;17 3 AGA;18 3 ATT;28 3 AAG;29 3 AAT;34 3 AAT;34 3 TTA;35 3 TAA;7 3 GAG;
>Regulatory_Region_NCBI_READ_1593708458 /ti=1593708458 /jgi_project_id=3634298 /library_id=CAM_LIB_WHALEFALLRIB /mate=Regulatory_Region_NCBI_READ_1593708457 /sample_id=CAM_SMPL_WHALEFALLRIB /sample_name=WHALEFALLRIB /sample_depth="1674 m" /number_of_sites=1 /site_id_1=CAM_SITE_WHALEFALLRIB /location_1="Santa Cruz Basin" /region_1="Pacific Ocean" /country_1=USA /water_depth_1="1674 m"	10 3 TCA;15 3 ATA;15 3 TGA;17 3 TAA;18 3 TTA;20 3 TTA;21 3 TCA;24 3 CAT;28 3 AAT;28 3 TCA;
>Regulatory_Region_NCBI_READ_1593708512 /ti=1593708512 /jgi_project_id=3634298 /library_id=CAM_LIB_WHALEFALLRIB /mate=Regulatory_Region_NCBI_READ_1593708511 /sample_id=CAM_SMPL_WHALEFALLRIB /sample_name=WHALEFALLRIB /sample_depth="1674 m" /number_of_sites=1 /site_id_1=CAM_SITE_WHALEFALLRIB /location_1="Santa Cruz Basin" /region_1="Pacific Ocean" /country_1=USA /water_depth_1="1674 m"	13 4 TAAA;14 5 AATAT;15 3 ATA;22 3 AAT;22 3 TCA;24 3 ATT;29 3 AAG;32 3 TAA;36 3 CAA;36 3 TCT;6 3 AAT;7 3 ATT;7 3 GTA;9 3 TAT;
>Regulatory_Region_NCBI_READ_1593708524 /ti=1593708524 /jgi_project_id=3634298 /library_id=CAM_LIB_WHALEFALLRIB /mate=Regulatory_Region_NCBI_READ_1593708523 /sample_id=CAM_SMPL_WHALEFALLRIB /sample_name=WHALEFALLRIB /sample_depth="1674 m" /number_of_sites=1 /site_id_1=CAM_SITE_WHALEFALLRIB /location_1="Santa Cruz Basin" /region_1="Pacific Ocean" /country_1=USA /water_depth_1="1674 m"	10 3 CCT;11 3 CTG;12 3 CCT;12 3 TGG;17 3 CTT;18 3 CCA;22 3 TGA;23 3 GCC;25 3 CCT;29 3 TGG;30 3 CAG;30 3 GCC;31 3 AAG;31 3 GCC;36 3 CCA;
>Regulatory_Region_NCBI_READ_1593708563 /ti=1593708563 /jgi_project_id=3634298 /library_id=CAM_LIB_WHALEFALLRIB /mate=Regulatory_Region_NCBI_READ_1593708564 /sample_id=CAM_SMPL_WHALEFALLRIB /sample_name=WHALEFALLRIB /sample_depth="1674 m" /number_of_sites=1 /site_id_1=CAM_SITE_WHALEFALLRIB /location_1="Santa Cruz Basin" /region_1="Pacific Ocean" /country_1=USA /water_depth_1="1674 m"	11 3 ATT;18 3 TTG;21 3 CTT;22 3 CAG;25 3 ATC;25 3 CCT;26 3 AAT;26 3 TTA;30 3 ATT;32 3 TCA;6 3 CGA;
>Regulatory_Region_NCBI_READ_1593708592 /ti=1593708592 /jgi_project_id=3634298 /library_id=CAM_LIB_WHALEFALLRIB /mate=Regulatory_Region_NCBI_READ_1593708591 /sample_id=CAM_SMPL_WHALEFALLRIB /sample_name=WHALEFALLRIB /sample_depth="1674 m" /number_of_sites=1 /site_id_1=CAM_SITE_WHALEFALLRIB /location_1="Santa Cruz Basin" /region_1="Pacific Ocean" /country_1=USA /water_depth_1="1674 m"	17 3 TGG;22 3 TAA;26 3 TGG;30 3 AAG;34 3 AAG;6 3 CTA;9 3 CTT;
>Regulatory_Region_NCBI_READ_1593708648 /ti=1593708648 /jgi_project_id=3634298 /library_id=CAM_LIB_WHALEFALLRIB /mate=Regulatory_Region_NCBI_READ_1593708647 /sample_id=CAM_SMPL_WHALEFALLRIB /sample_name=WHALEFALLRIB /sample_depth="1674 m" /number_of_sites=1 /site_id_1=CAM_SITE_WHALEFALLRIB /location_1="Santa Cruz Basin" /region_1="Pacific Ocean" /country_1=USA /water_depth_1="1674 m"	15 3 ATC;20 3 AGG;27 3 TTA;30 3 CCT;32 3 CAG;35 3 CAG;36 3 ATT;6 3 CTA;9 3 CTT;
>Regulatory_Region_NCBI_READ_1593708650 /ti=1593708650 /jgi_project_id=3634298 /library_id=CAM_LIB_WHALEFALLRIB /mate=Regulatory_Region_NCBI_READ_1593708649 /sample_id=CAM_SMPL_WHALEFALLRIB /sample_name=WHALEFALLRIB /sample_depth="1674 m" /number_of_sites=1 /site_id_1=CAM_SITE_WHALEFALLRIB /location_1="Santa Cruz Basin" /region_1="Pacific Ocean" /country_1=USA /water_depth_1="1674 m"	11 3 CCA;15 3 CGG;17 3 CAT;19 3 CGG;26 3 TTG;28 3 TTG;29 3 GGC;33 3 TGG;8 3 CGG;8 3 CTT;
>Regulatory_Region_NCBI_READ_1593708734 /ti=1593708734 /jgi_project_id=3634298 /library_id=CAM_LIB_WHALEFALLRIB /mate=Regulatory_Region_NCBI_READ_1593708733 /sample_id=CAM_SMPL_WHALEFALLRIB /sample_name=WHALEFALLRIB /sample_depth="1674 m" /number_of_sites=1 /site_id_1=CAM_SITE_WHALEFALLRIB /location_1="Santa Cruz Basin" /region_1="Pacific Ocean" /country_1=USA /water_depth_1="1674 m"	12 3 TTA;16 3 TAA;17 3 ATT;22 3 AAT;27 3 CCT;28 3 TAA;28 3 TCT;30 3 AAT;32 3 TAA;34 3 AAT;35 3 AAT;36 3 ATT;6 3 CAA;
>Regulatory_Region_NCBI_READ_1593708769 /ti=1593708769 /jgi_project_id=3634298 /library_id=CAM_LIB_WHALEFALLRIB /mate=Regulatory_Region_NCBI_READ_1593708770 /sample_id=CAM_SMPL_WHALEFALLRIB /sample_name=WHALEFALLRIB /sample_depth="1674 m" /number_of_sites=1 /site_id_1=CAM_SITE_WHALEFALLRIB /location_1="Santa Cruz Basin" /region_1="Pacific Ocean" /country_1=USA /water_depth_1="1674 m"	16 3 TAA;18 3 CCG;22 3 CAG;22 3 CTG;26 3 GTC;27 3 CAG;30 3 CAG;30 3 GTC;
>Regulatory_Region_NCBI_READ_1593708782 /ti=1593708782 /jgi_project_id=3634298 /library_id=CAM_LIB_WHALEFALLRIB /mate=Regulatory_Region_NCBI_READ_1593708781 /sample_id=CAM_SMPL_WHALEFALLRIB /sample_name=WHALEFALLRIB /sample_depth="1674 m" /number_of_sites=1 /site_id_1=CAM_SITE_WHALEFALLRIB /location_1="Santa Cruz Basin" /region_1="Pacific Ocean" /country_1=USA /water_depth_1="1674 m"	11 3 CAT;17 3 CAT;17 3 TAA;17 3 TTA;19 3 TAA;22 3 TCA;31 3 ATT;36 3 AAT;36 3 ATT;36 5 ATATA;37 5 TTAAA;
>Regulatory_Region_NCBI_READ_1593708855 /ti=1593708855 /jgi_project_id=3634298 /library_id=CAM_LIB_WHALEFALLRIB /mate=Regulatory_Region_NCBI_READ_1593708856 /sample_id=CAM_SMPL_WHALEFALLRIB /sample_name=WHALEFALLRIB /sample_depth="1674 m" /number_of_sites=1 /site_id_1=CAM_SITE_WHALEFALLRIB /location_1="Santa Cruz Basin" /region_1="Pacific Ocean" /country_1=USA /water_depth_1="1674 m"	11 3 CAA;13 3 AGA;14 3 TCT;16 3 TTA;20 3 TAA;26 3 GTC;27 3 ATT;32 3 TAA;34 3 ATG;35 3 AAT;35 3 AGG;36 3 GTA;
>Regulatory_Region_NCBI_READ_1593708930 /ti=1593708930 /jgi_project_id=3634298 /library_id=CAM_LIB_WHALEFALLRIB /mate=Regulatory_Region_NCBI_READ_1593708929 /sample_id=CAM_SMPL_WHALEFALLRIB /sample_name=WHALEFALLRIB /sample_depth="1674 m" /number_of_sites=1 /site_id_1=CAM_SITE_WHALEFALLRIB /location_1="Santa Cruz Basin" /region_1="Pacific Ocean" /country_1=USA /water_depth_1="1674 m"	22 3 CAA;24 3 TTA;27 3 AAG;9 3 CAT;9 3 TTG;
>Regulatory_Region_NCBI_READ_1593708955 /ti=1593708955 /jgi_project_id=3634298 /library_id=CAM_LIB_WHALEFALLRIB /mate=Regulatory_Region_NCBI_READ_1593708956 /sample_id=CAM_SMPL_WHALEFALLRIB /sample_name=WHALEFALLRIB /sample_depth="1674 m" /number_of_sites=1 /site_id_1=CAM_SITE_WHALEFALLRIB /location_1="Santa Cruz Basin" /region_1="Pacific Ocean" /country_1=USA /water_depth_1="1674 m"	10 3 TAA;15 3 AGG;17 3 CAT;20 3 TGG;21 3 TAA;24 3 ATG;26 3 AAT;26 3 TTG;29 3 AAG;31 3 ATT;32 3 TAA;7 3 ATT;8 3 CTT;9 3 CAA;
>Regulatory_Region_NCBI_READ_1593709041 /ti=1593709041 /jgi_project_id=3634298 /library_id=CAM_LIB_WHALEFALLRIB /mate=Regulatory_Region_NCBI_READ_1593709042 /sample_id=CAM_SMPL_WHALEFALLRIB /sample_name=WHALEFALLRIB /sample_depth="1674 m" /number_of_sites=1 /site_id_1=CAM_SITE_WHALEFALLRIB /location_1="Santa Cruz Basin" /region_1="Pacific Ocean" /country_1=USA /water_depth_1="1674 m"	14 3 CAG;23 3 TTA;25 3 CTG;30 3 GTT;35 3 GTA;36 3 ATT;7 3 CAA;9 3 GAT;
>Regulatory_Region_NCBI_READ_1593709168 /ti=1593709168 /jgi_project_id=3634298 /library_id=CAM_LIB_WHALEFALLRIB /mate=Regulatory_Region_NCBI_READ_1593709167 /sample_id=CAM_SMPL_WHALEFALLRIB /sample_name=WHALEFALLRIB /sample_depth="1674 m" /number_of_sites=1 /site_id_1=CAM_SITE_WHALEFALLRIB /location_1="Santa Cruz Basin" /region_1="Pacific Ocean" /country_1=USA /water_depth_1="1674 m"	14 3 CTC;14 3 CTG;15 3 TTA;16 3 TCA;17 3 CAG;19 3 TAA;20 3 TCA;21 3 AGA;22 3 CAG;25 3 ATT;26 3 TAA;29 3 AAG;30 3 TGA;31 3 AAT;35 3 AAT;6 3 AAT;
>Regulatory_Region_NCBI_READ_1593709246 /ti=1593709246 /jgi_project_id=3634298 /library_id=CAM_LIB_WHALEFALLRIB /mate=Regulatory_Region_NCBI_READ_1593709245 /sample_id=CAM_SMPL_WHALEFALLRIB /sample_name=WHALEFALLRIB /sample_depth="1674 m" /number_of_sites=1 /site_id_1=CAM_SITE_WHALEFALLRIB /location_1="Santa Cruz Basin" /region_1="Pacific Ocean" /country_1=USA /water_depth_1="1674 m"	11 3 ATT;14 3 CCA;21 3 CTC;23 3 GAT;23 3 TGA;25 3 GCC;30 3 CAG;31 3 ATT;32 3 ATT;
>Regulatory_Region_NCBI_READ_1593709272 /ti=1593709272 /jgi_project_id=3634298 /library_id=CAM_LIB_WHALEFALLRIB /mate=Regulatory_Region_NCBI_READ_1593709271 /sample_id=CAM_SMPL_WHALEFALLRIB /sample_name=WHALEFALLRIB /sample_depth="1674 m" /number_of_sites=1 /site_id_1=CAM_SITE_WHALEFALLRIB /location_1="Santa Cruz Basin" /region_1="Pacific Ocean" /country_1=USA /water_depth_1="1674 m"	11 3 ATT;12 3 AGA;13 3 TCA;13 3 TTA;16 3 TCA;18 3 CTG;18 3 TAT;28 3 GCC;36 3 CAG;6 3 TCT;7 3 CCA;
>Regulatory_Region_NCBI_READ_1593709284 /ti=1593709284 /jgi_project_id=3634298 /library_id=CAM_LIB_WHALEFALLRIB /mate=Regulatory_Region_NCBI_READ_1593709283 /sample_id=CAM_SMPL_WHALEFALLRIB /sample_name=WHALEFALLRIB /sample_depth="1674 m" /number_of_sites=1 /site_id_1=CAM_SITE_WHALEFALLRIB /location_1="Santa Cruz Basin" /region_1="Pacific Ocean" /country_1=USA /water_depth_1="1674 m"	12 3 AAG;14 3 CTG;15 3 CAG;15 3 CTG;18 3 CTG;21 3 GAT;21 3 GTT;23 3 CTG;24 3 CAG;32 3 TGG;34 3 GCC;9 3 GCC;
>Regulatory_Region_NCBI_READ_1593709330 /ti=1593709330 /jgi_project_id=3634298 /library_id=CAM_LIB_WHALEFALLRIB /mate=Regulatory_Region_NCBI_READ_1593709329 /sample_id=CAM_SMPL_WHALEFALLRIB /sample_name=WHALEFALLRIB /sample_depth="1674 m" /number_of_sites=1 /site_id_1=CAM_SITE_WHALEFALLRIB /location_1="Santa Cruz Basin" /region_1="Pacific Ocean" /country_1=USA /water_depth_1="1674 m"	16 3 CTT;18 3 GTC;22 3 TTA;23 3 TCA;25 3 GTT;28 3 CAA;29 3 ATT;29 3 CCA;34 3 TAA;36 3 ATT;7 3 ATT;
>Regulatory_Region_NCBI_READ_1593709344 /ti=1593709344 /jgi_project_id=3634298 /library_id=CAM_LIB_WHALEFALLRIB /mate=Regulatory_Region_NCBI_READ_1593709343 /sample_id=CAM_SMPL_WHALEFALLRIB /sample_name=WHALEFALLRIB /sample_depth="1674 m" /number_of_sites=1 /site_id_1=CAM_SITE_WHALEFALLRIB /location_1="Santa Cruz Basin" /region_1="Pacific Ocean" /country_1=USA /water_depth_1="1674 m"	15 3 CAG;15 3 TCA;16 3 ATA;25 3 ATG;25 3 CTG;25 3 GTT;26 3 GTT;31 3 TAA;34 3 GTT;36 3 AAT;
>Regulatory_Region_NCBI_READ_1593709515 /ti=1593709515 /jgi_project_id=3634298 /library_id=CAM_LIB_WHALEFALLRIB /mate=Regulatory_Region_NCBI_READ_1593709516 /sample_id=CAM_SMPL_WHALEFALLRIB /sample_name=WHALEFALLRIB /sample_depth="1674 m" /number_of_sites=1 /site_id_1=CAM_SITE_WHALEFALLRIB /location_1="Santa Cruz Basin" /region_1="Pacific Ocean" /country_1=USA /water_depth_1="1674 m"	17 3 ATC;19 3 ATT;20 3 TGG;21 3 TTA;22 3 CAA;24 3 ATT;24 3 TGG;24 3 TTA;30 3 ATT;32 3 TTA;36 3 CCT;9 3 TTG;
>Regulatory_Region_NCBI_READ_1593709524 /ti=1593709524 /jgi_project_id=3634298 /library_id=CAM_LIB_WHALEFALLRIB /mate=Regulatory_Region_NCBI_READ_1593709523 /sample_id=CAM_SMPL_WHALEFALLRIB /sample_name=WHALEFALLRIB /sample_depth="1674 m" /number_of_sites=1 /site_id_1=CAM_SITE_WHALEFALLRIB /location_1="Santa Cruz Basin" /region_1="Pacific Ocean" /country_1=USA /water_depth_1="1674 m"	10 3 CAA;12 3 TGG;17 3 TAA;20 3 ATG;21 3 TGC;28 3 AAT;32 3 ATT;32 3 TTA;6 3 ATC;7 3 ATT;9 3 TTG;
>Regulatory_Region_NCBI_READ_1593709600 /ti=1593709600 /jgi_project_id=3634298 /library_id=CAM_LIB_WHALEFALLRIB /mate=Regulatory_Region_NCBI_READ_1593709599 /sample_id=CAM_SMPL_WHALEFALLRIB /sample_name=WHALEFALLRIB /sample_depth="1674 m" /number_of_sites=1 /site_id_1=CAM_SITE_WHALEFALLRIB /location_1="Santa Cruz Basin" /region_1="Pacific Ocean" /country_1=USA /water_depth_1="1674 m"	16 3 TAA;16 3 TGA;17 3 ATC;26 3 TTG;28 3 AAG;30 3 GTC;31 3 TTA;33 3 ATT;35 3 AAT;8 3 CCG;
>Regulatory_Region_NCBI_READ_1593709654 /ti=1593709654 /jgi_project_id=3634298 /library_id=CAM_LIB_WHALEFALLRIB /mate=Regulatory_Region_NCBI_READ_1593709653 /sample_id=CAM_SMPL_WHALEFALLRIB /sample_name=WHALEFALLRIB /sample_depth="1674 m" /number_of_sites=1 /site_id_1=CAM_SITE_WHALEFALLRIB /location_1="Santa Cruz Basin" /region_1="Pacific Ocean" /country_1=USA /water_depth_1="1674 m"	11 3 AGA;13 3 AGG;14 3 CGG;15 3 TTA;17 5 CCCCA;22 3 AAT;29 3 TGG;34 3 ATT;
>Regulatory_Region_NCBI_READ_1593709691 /ti=1593709691 /jgi_project_id=3634298 /library_id=CAM_LIB_WHALEFALLRIB /mate=Regulatory_Region_NCBI_READ_1593709692 /sample_id=CAM_SMPL_WHALEFALLRIB /sample_name=WHALEFALLRIB /sample_depth="1674 m" /number_of_sites=1 /site_id_1=CAM_SITE_WHALEFALLRIB /location_1="Santa Cruz Basin" /region_1="Pacific Ocean" /country_1=USA /water_depth_1="1674 m"	12 3 CGG;15 3 CGG;19 3 CAA;30 3 ATT;33 3 GCC;34 3 GCC;35 4 CAAA;6 3 CAA;
>Regulatory_Region_NCBI_READ_1593709755 /ti=1593709755 /jgi_project_id=3634298 /library_id=CAM_LIB_WHALEFALLRIB /mate=Regulatory_Region_NCBI_READ_1593709756 /sample_id=CAM_SMPL_WHALEFALLRIB /sample_name=WHALEFALLRIB /sample_depth="1674 m" /number_of_sites=1 /site_id_1=CAM_SITE_WHALEFALLRIB /location_1="Santa Cruz Basin" /region_1="Pacific Ocean" /country_1=USA /water_depth_1="1674 m"	16 3 CTG;18 3 AGG;23 3 CCT;27 3 AGG;29 3 CTG;29 3 GCC;32 3 AAG;32 3 AGG;36 3 AAT;36 3 CCA;9 3 CAG;9 3 GAT;
>Regulatory_Region_NCBI_READ_1593710009 /ti=1593710009 /jgi_project_id=3634298 /library_id=CAM_LIB_WHALEFALLRIB /mate=Regulatory_Region_NCBI_READ_1593710010 /sample_id=CAM_SMPL_WHALEFALLRIB /sample_name=WHALEFALLRIB /sample_depth="1674 m" /number_of_sites=1 /site_id_1=CAM_SITE_WHALEFALLRIB /location_1="Santa Cruz Basin" /region_1="Pacific Ocean" /country_1=USA /water_depth_1="1674 m"	17 3 CAG;18 3 AGA;18 3 TTG;19 3 ATT;22 3 TAA;23 3 AGA;29 3 TCT;35 3 AAT;36 3 CAA;36 3 TTG;
>Regulatory_Region_NCBI_READ_1593710135 /ti=1593710135 /jgi_project_id=3634298 /library_id=CAM_LIB_WHALEFALLRIB /mate=Regulatory_Region_NCBI_READ_1593710136 /sample_id=CAM_SMPL_WHALEFALLRIB /sample_name=WHALEFALLRIB /sample_depth="1674 m" /number_of_sites=1 /site_id_1=CAM_SITE_WHALEFALLRIB /location_1="Santa Cruz Basin" /region_1="Pacific Ocean" /country_1=USA /water_depth_1="1674 m"	11 3 AAG;13 3 TTA;16 3 ATA;17 3 ATT;18 3 TTA;20 3 TAA;21 3 AGA;22 3 CAA;28 3 AAT;28 3 AGA;29 3 ATT;31 3 TTA;32 3 TTA;35 3 AAT;
>Regulatory_Region_NCBI_READ_1593710161 /ti=1593710161 /jgi_project_id=3634298 /library_id=CAM_LIB_WHALEFALLRIB /mate=Regulatory_Region_NCBI_READ_1593710162 /sample_id=CAM_SMPL_WHALEFALLRIB /sample_name=WHALEFALLRIB /sample_depth="1674 m" /number_of_sites=1 /site_id_1=CAM_SITE_WHALEFALLRIB /location_1="Santa Cruz Basin" /region_1="Pacific Ocean" /country_1=USA /water_depth_1="1674 m"	11 3 AAG;14 5 TAATA;16 3 ATA;20 3 TAA;22 3 GTT;27 3 ATT;30 3 GTT;33 3 TCT;34 3 TAA;35 3 AAT;36 3 ATT;6 3 AAG;9 3 CTT;
>Regulatory_Region_NCBI_READ_1593710201 /ti=1593710201 /jgi_project_id=3634298 /library_id=CAM_LIB_WHALEFALLRIB /mate=Regulatory_Region_NCBI_READ_1593710202 /sample_id=CAM_SMPL_WHALEFALLRIB /sample_name=WHALEFALLRIB /sample_depth="1674 m" /number_of_sites=1 /site_id_1=CAM_SITE_WHALEFALLRIB /location_1="Santa Cruz Basin" /region_1="Pacific Ocean" /country_1=USA /water_depth_1="1674 m"	10 3 ATG;10 3 CCT;15 3 ATG;15 3 CTC;19 3 TCA;25 3 GCC;29 3 GCC;36 3 ATT;36 3 CAG;7 3 ATT;
>Regulatory_Region_NCBI_READ_1593710248 /ti=1593710248 /jgi_project_id=3634298 /library_id=CAM_LIB_WHALEFALLRIB /mate=Regulatory_Region_NCBI_READ_1593710247 /sample_id=CAM_SMPL_WHALEFALLRIB /sample_name=WHALEFALLRIB /sample_depth="1674 m" /number_of_sites=1 /site_id_1=CAM_SITE_WHALEFALLRIB /location_1="Santa Cruz Basin" /region_1="Pacific Ocean" /country_1=USA /water_depth_1="1674 m"	12 3 AAG;16 3 ATG;24 3 ATT;25 3 ATG;25 3 CAA;29 3 ATG;33 3 TTG;35 3 TTG;7 3 AAT;9 3 TTG;
>Regulatory_Region_NCBI_READ_1593710295 /ti=1593710295 /jgi_project_id=3634298 /library_id=CAM_LIB_WHALEFALLRIB /mate=Regulatory_Region_NCBI_READ_1593710296 /sample_id=CAM_SMPL_WHALEFALLRIB /sample_name=WHALEFALLRIB /sample_depth="1674 m" /number_of_sites=1 /site_id_1=CAM_SITE_WHALEFALLRIB /location_1="Santa Cruz Basin" /region_1="Pacific Ocean" /country_1=USA /water_depth_1="1674 m"	14 3 GAT;18 3 CAA;20 3 CCT;21 3 CCA;21 3 GTT;22 3 AGG;24 3 CAT;29 3 GCA;33 3 CCA;6 3 ACC;8 3 TAA;
>Regulatory_Region_NCBI_READ_1593710303 /ti=1593710303 /jgi_project_id=3634298 /library_id=CAM_LIB_WHALEFALLRIB /mate=Regulatory_Region_NCBI_READ_1593710304 /sample_id=CAM_SMPL_WHALEFALLRIB /sample_name=WHALEFALLRIB /sample_depth="1674 m" /number_of_sites=1 /site_id_1=CAM_SITE_WHALEFALLRIB /location_1="Santa Cruz Basin" /region_1="Pacific Ocean" /country_1=USA /water_depth_1="1674 m"	10 4 TTTA;18 3 GAT;21 3 TAA;25 3 GGC;28 3 TTG;33 3 GCC;34 3 AAT;
>Regulatory_Region_NCBI_READ_1593710314 /ti=1593710314 /jgi_project_id=3634298 /library_id=CAM_LIB_WHALEFALLRIB /mate=Regulatory_Region_NCBI_READ_1593710313 /sample_id=CAM_SMPL_WHALEFALLRIB /sample_name=WHALEFALLRIB /sample_depth="1674 m" /number_of_sites=1 /site_id_1=CAM_SITE_WHALEFALLRIB /location_1="Santa Cruz Basin" /region_1="Pacific Ocean" /country_1=USA /water_depth_1="1674 m"	14 3 TTA;15 3 TGA;15 3 TTA;17 3 CTG;18 3 TCT;19 3 ATG;27 3 TTG;28 3 TCA;30 3 GTC;30 3 TTG;31 3 GTT;32 3 ATT;32 3 TAA;36 3 TAA;6 3 AAT;
>Regulatory_Region_NCBI_READ_1593710316 /ti=1593710316 /jgi_project_id=3634298 /library_id=CAM_LIB_WHALEFALLRIB /mate=Regulatory_Region_NCBI_READ_1593710315 /sample_id=CAM_SMPL_WHALEFALLRIB /sample_name=WHALEFALLRIB /sample_depth="1674 m" /number_of_sites=1 /site_id_1=CAM_SITE_WHALEFALLRIB /location_1="Santa Cruz Basin" /region_1="Pacific Ocean" /country_1=USA /water_depth_1="1674 m"	13 3 TGA;17 3 ATT;17 3 CAT;25 3 ATC;26 3 TTA;29 3 CAG;34 3 TAA;6 3 CTA;7 3 TAC;8 3 AAC;
>Regulatory_Region_NCBI_READ_1593710339 /ti=1593710339 /jgi_project_id=3634298 /library_id=CAM_LIB_WHALEFALLRIB /mate=Regulatory_Region_NCBI_READ_1593710340 /sample_id=CAM_SMPL_WHALEFALLRIB /sample_name=WHALEFALLRIB /sample_depth="1674 m" /number_of_sites=1 /site_id_1=CAM_SITE_WHALEFALLRIB /location_1="Santa Cruz Basin" /region_1="Pacific Ocean" /country_1=USA /water_depth_1="1674 m"	15 3 ATC;19 3 AAG;19 3 CAA;21 3 AAC;25 3 CCG;36 3 ATG;6 3 ACC;8 3 CCG;
>Regulatory_Region_NCBI_READ_1593683121 /ti=1593683121 /jgi_project_id=3634298 /library_id=CAM_LIB_WHALEFALLRIB /mate=Regulatory_Region_NCBI_READ_1593683122 /sample_id=CAM_SMPL_WHALEFALLRIB /sample_name=WHALEFALLRIB /sample_depth="1674 m" /number_of_sites=1 /site_id_1=CAM_SITE_WHALEFALLRIB /location_1="Santa Cruz Basin" /region_1="Pacific Ocean" /country_1=USA /water_depth_1="1674 m"	10 3 TTA;15 3 TTA;20 3 TTA;23 3 GTT;30 3 AAG;31 3 TTA;35 4 CAAA;36 3 AAT;
>Regulatory_Region_NCBI_READ_1593683192 /ti=1593683192 /jgi_project_id=3634298 /library_id=CAM_LIB_WHALEFALLRIB /mate=Regulatory_Region_NCBI_READ_1593683191 /sample_id=CAM_SMPL_WHALEFALLRIB /sample_name=WHALEFALLRIB /sample_depth="1674 m" /number_of_sites=1 /site_id_1=CAM_SITE_WHALEFALLRIB /location_1="Santa Cruz Basin" /region_1="Pacific Ocean" /country_1=USA /water_depth_1="1674 m"	10 3 ATG;15 3 CTC;16 3 AGG;23 3 AGG;29 3 GCA;29 3 TGG;30 3 AGG;32 3 CAG;36 3 CTG;6 3 GCC;9 3 AGG;
>Regulatory_Region_NCBI_READ_1593683217 /ti=1593683217 /jgi_project_id=3634298 /library_id=CAM_LIB_WHALEFALLRIB /mate=Regulatory_Region_NCBI_READ_1593683218 /sample_id=CAM_SMPL_WHALEFALLRIB /sample_name=WHALEFALLRIB /sample_depth="1674 m" /number_of_sites=1 /site_id_1=CAM_SITE_WHALEFALLRIB /location_1="Santa Cruz Basin" /region_1="Pacific Ocean" /country_1=USA /water_depth_1="1674 m"	14 3 ATA;14 3 GCC;16 3 TGG;19 3 ATT;21 3 AGG;24 3 CTG;25 3 AGA;30 3 ATG;30 3 ATT;32 3 TTG;34 3 AAT;34 3 CCA;34 3 GCC;36 3 TCT;
>Regulatory_Region_NCBI_READ_1593683233 /ti=1593683233 /jgi_project_id=3634298 /library_id=CAM_LIB_WHALEFALLRIB /mate=Regulatory_Region_NCBI_READ_1593683234 /sample_id=CAM_SMPL_WHALEFALLRIB /sample_name=WHALEFALLRIB /sample_depth="1674 m" /number_of_sites=1 /site_id_1=CAM_SITE_WHALEFALLRIB /location_1="Santa Cruz Basin" /region_1="Pacific Ocean" /country_1=USA /water_depth_1="1674 m"	12 3 TGT;15 3 TGA;17 3 CTT;17 3 TTA;21 3 TGA;21 3 TTA;24 3 ATG;24 3 TTA;25 3 TTA;29 3 ATT;30 3 AAG;30 3 AAT;32 3 TCA;32 3 TTA;35 3 GTT;35 3 TAA;7 3 CCA;
>Regulatory_Region_NCBI_READ_1593710360 /ti=1593710360 /jgi_project_id=3634298 /library_id=CAM_LIB_WHALEFALLRIB /mate=Regulatory_Region_NCBI_READ_1593710359 /sample_id=CAM_SMPL_WHALEFALLRIB /sample_name=WHALEFALLRIB /sample_depth="1674 m" /number_of_sites=1 /site_id_1=CAM_SITE_WHALEFALLRIB /location_1="Santa Cruz Basin" /region_1="Pacific Ocean" /country_1=USA /water_depth_1="1674 m"	14 3 CTC;20 3 TTA;21 3 ATT;27 3 TTG;28 3 AAT;29 3 AAT;34 3 ATT;9 3 CTT;
>Regulatory_Region_NCBI_READ_1593710383 /ti=1593710383 /jgi_project_id=3634298 /library_id=CAM_LIB_WHALEFALLRIB /mate=Regulatory_Region_NCBI_READ_1593710384 /sample_id=CAM_SMPL_WHALEFALLRIB /sample_name=WHALEFALLRIB /sample_depth="1674 m" /number_of_sites=1 /site_id_1=CAM_SITE_WHALEFALLRIB /location_1="Santa Cruz Basin" /region_1="Pacific Ocean" /country_1=USA /water_depth_1="1674 m"	13 3 TTA;19 3 CAA;20 3 TAA;29 3 TTA;31 3 AAG;32 3 CGA;32 3 TTA;
>Regulatory_Region_NCBI_READ_1593710394 /ti=1593710394 /jgi_project_id=3634298 /library_id=CAM_LIB_WHALEFALLRIB /mate=Regulatory_Region_NCBI_READ_1593710393 /sample_id=CAM_SMPL_WHALEFALLRIB /sample_name=WHALEFALLRIB /sample_depth="1674 m" /number_of_sites=1 /site_id_1=CAM_SITE_WHALEFALLRIB /location_1="Santa Cruz Basin" /region_1="Pacific Ocean" /country_1=USA /water_depth_1="1674 m"	11 3 CAT;17 3 TCT;20 3 CGG;22 3 AAT;25 3 AAT;32 3 TGG;32 3 TTA;8 3 CTC;
>Regulatory_Region_NCBI_READ_1593710452 /ti=1593710452 /jgi_project_id=3634298 /library_id=CAM_LIB_WHALEFALLRIB /mate=Regulatory_Region_NCBI_READ_1593710451 /sample_id=CAM_SMPL_WHALEFALLRIB /sample_name=WHALEFALLRIB /sample_depth="1674 m" /number_of_sites=1 /site_id_1=CAM_SITE_WHALEFALLRIB /location_1="Santa Cruz Basin" /region_1="Pacific Ocean" /country_1=USA /water_depth_1="1674 m"	25 3 ATG;26 3 TTG;31 3 ATT;36 3 AAT;9 3 AGG;
>Regulatory_Region_NCBI_READ_1593710472 /ti=1593710472 /jgi_project_id=3634298 /library_id=CAM_LIB_WHALEFALLRIB /mate=Regulatory_Region_NCBI_READ_1593710471 /sample_id=CAM_SMPL_WHALEFALLRIB /sample_name=WHALEFALLRIB /sample_depth="1674 m" /number_of_sites=1 /site_id_1=CAM_SITE_WHALEFALLRIB /location_1="Santa Cruz Basin" /region_1="Pacific Ocean" /country_1=USA /water_depth_1="1674 m"	10 3 TTA;11 3 ATT;14 3 TTA;16 3 TCA;17 3 ATT;17 3 CAA;18 3 TTA;19 3 ATG;25 3 ATT;26 3 TCT;29 3 AAG;30 3 TTG;7 3 GAC;
>Regulatory_Region_NCBI_READ_1593710502 /ti=1593710502 /jgi_project_id=3634298 /library_id=CAM_LIB_WHALEFALLRIB /mate=Regulatory_Region_NCBI_READ_1593710501 /sample_id=CAM_SMPL_WHALEFALLRIB /sample_name=WHALEFALLRIB /sample_depth="1674 m" /number_of_sites=1 /site_id_1=CAM_SITE_WHALEFALLRIB /location_1="Santa Cruz Basin" /region_1="Pacific Ocean" /country_1=USA /water_depth_1="1674 m"	14 3 ATT;15 3 TTA;22 3 TTA;25 3 AAT;30 3 AAT;32 3 TCA;33 3 CCT;34 3 TCT;36 3 GTA;6 3 AAT;7 3 CAG;
>Regulatory_Region_NCBI_READ_1593710572 /ti=1593710572 /jgi_project_id=3634298 /library_id=CAM_LIB_WHALEFALLRIB /mate=Regulatory_Region_NCBI_READ_1593710571 /sample_id=CAM_SMPL_WHALEFALLRIB /sample_name=WHALEFALLRIB /sample_depth="1674 m" /number_of_sites=1 /site_id_1=CAM_SITE_WHALEFALLRIB /location_1="Santa Cruz Basin" /region_1="Pacific Ocean" /country_1=USA /water_depth_1="1674 m"	13 3 AGG;14 3 TCA;16 3 AAG;28 3 TAA;29 3 AAG;30 3 TGA;33 3 ATT;34 3 AAG;34 3 AAT;9 3 TAT;
>Regulatory_Region_NCBI_READ_1593710612 /ti=1593710612 /jgi_project_id=3634298 /library_id=CAM_LIB_WHALEFALLRIB /mate=Regulatory_Region_NCBI_READ_1593710611 /sample_id=CAM_SMPL_WHALEFALLRIB /sample_name=WHALEFALLRIB /sample_depth="1674 m" /number_of_sites=1 /site_id_1=CAM_SITE_WHALEFALLRIB /location_1="Santa Cruz Basin" /region_1="Pacific Ocean" /country_1=USA /water_depth_1="1674 m"	14 3 TAA;15 3 TGG;18 3 CAA;18 3 CTG;20 3 CCA;21 3 CCG;22 3 TCA;23 3 GCC;24 3 CTG;25 3 ATG;30 3 AAG;33 3 TGG;7 3 GCC;8 3 TCA;9 3 CAG;
>Regulatory_Region_NCBI_READ_1593710614 /ti=1593710614 /jgi_project_id=3634298 /library_id=CAM_LIB_WHALEFALLRIB /mate=Regulatory_Region_NCBI_READ_1593710613 /sample_id=CAM_SMPL_WHALEFALLRIB /sample_name=WHALEFALLRIB /sample_depth="1674 m" /number_of_sites=1 /site_id_1=CAM_SITE_WHALEFALLRIB /location_1="Santa Cruz Basin" /region_1="Pacific Ocean" /country_1=USA /water_depth_1="1674 m"	14 3 TCA;22 3 CAA;25 3 ATT;25 3 GCC;27 3 ATT;30 3 AAT;30 3 CAT;30 4 TTGA;32 3 CCA;34 3 ATG;35 3 AAT;
>Regulatory_Region_NCBI_READ_1593710616 /ti=1593710616 /jgi_project_id=3634298 /library_id=CAM_LIB_WHALEFALLRIB /mate=Regulatory_Region_NCBI_READ_1593710615 /sample_id=CAM_SMPL_WHALEFALLRIB /sample_name=WHALEFALLRIB /sample_depth="1674 m" /number_of_sites=1 /site_id_1=CAM_SITE_WHALEFALLRIB /location_1="Santa Cruz Basin" /region_1="Pacific Ocean" /country_1=USA /water_depth_1="1674 m"	12 3 AGG;12 3 CGG;14 3 TAA;17 3 ATC;20 3 AGA;21 3 GTT;25 3 ATT;25 3 CCT;26 3 AAT;27 3 TTA;30 3 GTT;31 3 ATT;33 3 TTG;36 3 TAA;
>Regulatory_Region_NCBI_READ_1593710769 /ti=1593710769 /jgi_project_id=3634298 /library_id=CAM_LIB_WHALEFALLRIB /mate=Regulatory_Region_NCBI_READ_1593710770 /sample_id=CAM_SMPL_WHALEFALLRIB /sample_name=WHALEFALLRIB /sample_depth="1674 m" /number_of_sites=1 /site_id_1=CAM_SITE_WHALEFALLRIB /location_1="Santa Cruz Basin" /region_1="Pacific Ocean" /country_1=USA /water_depth_1="1674 m"	10 3 AGA;14 3 AGA;15 3 CTG;25 3 AAT;27 3 ATT;31 3 TTA;34 3 CTG;36 3 AAT;7 3 AAT;
>Regulatory_Region_NCBI_READ_1593710835 /ti=1593710835 /jgi_project_id=3634298 /library_id=CAM_LIB_WHALEFALLRIB /mate=Regulatory_Region_NCBI_READ_1593710836 /sample_id=CAM_SMPL_WHALEFALLRIB /sample_name=WHALEFALLRIB /sample_depth="1674 m" /number_of_sites=1 /site_id_1=CAM_SITE_WHALEFALLRIB /location_1="Santa Cruz Basin" /region_1="Pacific Ocean" /country_1=USA /water_depth_1="1674 m"	11 3 CCT;12 3 AGG;18 3 CCT;30 3 GTC;33 3 GGC;6 3 AAT;
>Regulatory_Region_NCBI_READ_1593710836 /ti=1593710836 /jgi_project_id=3634298 /library_id=CAM_LIB_WHALEFALLRIB /mate=Regulatory_Region_NCBI_READ_1593710835 /sample_id=CAM_SMPL_WHALEFALLRIB /sample_name=WHALEFALLRIB /sample_depth="1674 m" /number_of_sites=1 /site_id_1=CAM_SITE_WHALEFALLRIB /location_1="Santa Cruz Basin" /region_1="Pacific Ocean" /country_1=USA /water_depth_1="1674 m"	10 3 GGT;14 3 TAA;15 3 ATC;18 3 CCT;33 3 TGG;36 3 TAA;
>Regulatory_Region_NCBI_READ_1593710893 /ti=1593710893 /jgi_project_id=3634298 /library_id=CAM_LIB_WHALEFALLRIB /mate=Regulatory_Region_NCBI_READ_1593710894 /sample_id=CAM_SMPL_WHALEFALLRIB /sample_name=WHALEFALLRIB /sample_depth="1674 m" /number_of_sites=1 /site_id_1=CAM_SITE_WHALEFALLRIB /location_1="Santa Cruz Basin" /region_1="Pacific Ocean" /country_1=USA /water_depth_1="1674 m"	12 3 CAT;15 3 TGG;25 3 GCC;25 3 GGC;29 3 CCA;35 3 TGA;6 3 AAT;8 4 CCTG;
>Regulatory_Region_NCBI_READ_1593710906 /ti=1593710906 /jgi_project_id=3634298 /library_id=CAM_LIB_WHALEFALLRIB /mate=Regulatory_Region_NCBI_READ_1593710905 /sample_id=CAM_SMPL_WHALEFALLRIB /sample_name=WHALEFALLRIB /sample_depth="1674 m" /number_of_sites=1 /site_id_1=CAM_SITE_WHALEFALLRIB /location_1="Santa Cruz Basin" /region_1="Pacific Ocean" /country_1=USA /water_depth_1="1674 m"	10 3 GGT;12 3 CGG;15 3 CCA;15 3 CGG;16 3 TGG;17 3 CAG;21 3 TGG;22 3 TCA;24 3 CTG;24 3 GCC;27 3 AGG;28 3 GGC;29 3 GGC;33 3 TGG;36 3 ATG;36 3 GCC;7 3 TAC;
>Regulatory_Region_NCBI_READ_1593710947 /ti=1593710947 /jgi_project_id=3634298 /library_id=CAM_LIB_WHALEFALLRIB /mate=Regulatory_Region_NCBI_READ_1593710948 /sample_id=CAM_SMPL_WHALEFALLRIB /sample_name=WHALEFALLRIB /sample_depth="1674 m" /number_of_sites=1 /site_id_1=CAM_SITE_WHALEFALLRIB /location_1="Santa Cruz Basin" /region_1="Pacific Ocean" /country_1=USA /water_depth_1="1674 m"	11 3 AAG;11 4 TGCA;12 3 CAG;15 3 CAG;27 3 AAG;29 3 AAT;32 3 AAG;32 3 TCA;34 3 AAT;34 3 ATT;9 3 CAA;
>Regulatory_Region_NCBI_READ_1593710959 /ti=1593710959 /jgi_project_id=3634298 /library_id=CAM_LIB_WHALEFALLRIB /mate=Regulatory_Region_NCBI_READ_1593710960 /sample_id=CAM_SMPL_WHALEFALLRIB /sample_name=WHALEFALLRIB /sample_depth="1674 m" /number_of_sites=1 /site_id_1=CAM_SITE_WHALEFALLRIB /location_1="Santa Cruz Basin" /region_1="Pacific Ocean" /country_1=USA /water_depth_1="1674 m"	15 3 TCA;19 3 TAA;22 3 CAT;30 3 CAG;35 3 GTA;7 3 AAT;
>Regulatory_Region_NCBI_READ_1593710978 /ti=1593710978 /jgi_project_id=3634298 /library_id=CAM_LIB_WHALEFALLRIB /mate=Regulatory_Region_NCBI_READ_1593710977 /sample_id=CAM_SMPL_WHALEFALLRIB /sample_name=WHALEFALLRIB /sample_depth="1674 m" /number_of_sites=1 /site_id_1=CAM_SITE_WHALEFALLRIB /location_1="Santa Cruz Basin" /region_1="Pacific Ocean" /country_1=USA /water_depth_1="1674 m"	10 3 ATG;14 3 CCA;18 3 TTG;24 3 ATT;24 3 CCA;25 3 TTA;26 3 GTC;28 3 AAT;31 3 CAG;35 3 TGA;36 3 CTG;8 3 CCG;
>Regulatory_Region_NCBI_READ_1593711064 /ti=1593711064 /jgi_project_id=3634298 /library_id=CAM_LIB_WHALEFALLRIB /mate=Regulatory_Region_NCBI_READ_1593711063 /sample_id=CAM_SMPL_WHALEFALLRIB /sample_name=WHALEFALLRIB /sample_depth="1674 m" /number_of_sites=1 /site_id_1=CAM_SITE_WHALEFALLRIB /location_1="Santa Cruz Basin" /region_1="Pacific Ocean" /country_1=USA /water_depth_1="1674 m"	10 3 TCT;14 3 AGA;14 3 TTA;15 3 ATG;15 3 TTA;18 3 TCT;21 3 ATT;22 3 TGG;24 3 TTA;25 3 GGC;26 3 TTG;28 3 ATT;28 3 TAA;
>Regulatory_Region_NCBI_READ_1593711069 /ti=1593711069 /jgi_project_id=3634298 /library_id=CAM_LIB_WHALEFALLRIB /mate=Regulatory_Region_NCBI_READ_1593711070 /sample_id=CAM_SMPL_WHALEFALLRIB /sample_name=WHALEFALLRIB /sample_depth="1674 m" /number_of_sites=1 /site_id_1=CAM_SITE_WHALEFALLRIB /location_1="Santa Cruz Basin" /region_1="Pacific Ocean" /country_1=USA /water_depth_1="1674 m"	15 3 CTC;16 3 AAG;17 3 ATC;18 3 TTG;19 3 CAA;21 3 CTT;22 3 TTA;28 3 CAA;31 3 TAA;32 3 AAG;34 3 TAA;35 3 TAA;36 3 TCT;
>Regulatory_Region_NCBI_READ_1593711136 /ti=1593711136 /jgi_project_id=3634298 /library_id=CAM_LIB_WHALEFALLRIB /mate=Regulatory_Region_NCBI_READ_1593711135 /sample_id=CAM_SMPL_WHALEFALLRIB /sample_name=WHALEFALLRIB /sample_depth="1674 m" /number_of_sites=1 /site_id_1=CAM_SITE_WHALEFALLRIB /location_1="Santa Cruz Basin" /region_1="Pacific Ocean" /country_1=USA /water_depth_1="1674 m"	10 3 CCT;12 3 TGT;14 3 TAA;15 3 ATG;20 3 TTG;23 3 CTG;33 3 GAG;33 3 TTG;34 3 CTG;35 3 TGG;35 3 TTG;36 3 ATT;
>Regulatory_Region_NCBI_READ_1593711149 /ti=1593711149 /jgi_project_id=3634298 /library_id=CAM_LIB_WHALEFALLRIB /mate=Regulatory_Region_NCBI_READ_1593711150 /sample_id=CAM_SMPL_WHALEFALLRIB /sample_name=WHALEFALLRIB /sample_depth="1674 m" /number_of_sites=1 /site_id_1=CAM_SITE_WHALEFALLRIB /location_1="Santa Cruz Basin" /region_1="Pacific Ocean" /country_1=USA /water_depth_1="1674 m"	14 3 TAA;15 3 ATC;15 3 TTA;20 3 TTA;22 3 CAA;23 3 TTA;28 3 TTG;29 3 ATT;32 3 CTG;7 3 CAG;
>Regulatory_Region_NCBI_READ_1593711160 /ti=1593711160 /jgi_project_id=3634298 /library_id=CAM_LIB_WHALEFALLRIB /mate=Regulatory_Region_NCBI_READ_1593711159 /sample_id=CAM_SMPL_WHALEFALLRIB /sample_name=WHALEFALLRIB /sample_depth="1674 m" /number_of_sites=1 /site_id_1=CAM_SITE_WHALEFALLRIB /location_1="Santa Cruz Basin" /region_1="Pacific Ocean" /country_1=USA /water_depth_1="1674 m"	10 3 TAA;13 3 TAA;22 3 CCT;26 3 TTG;27 3 TTA;32 3 TTG;33 3 ATT;36 3 ATT;6 3 AAT;
>Regulatory_Region_NCBI_READ_1593711244 /ti=1593711244 /jgi_project_id=3634298 /library_id=CAM_LIB_WHALEFALLRIB /mate=Regulatory_Region_NCBI_READ_1593711243 /sample_id=CAM_SMPL_WHALEFALLRIB /sample_name=WHALEFALLRIB /sample_depth="1674 m" /number_of_sites=1 /site_id_1=CAM_SITE_WHALEFALLRIB /location_1="Santa Cruz Basin" /region_1="Pacific Ocean" /country_1=USA /water_depth_1="1674 m"	16 3 TCA;21 3 GAT;22 3 AAT;22 3 TTA;32 3 TTG;34 3 AAT;36 3 ATC;36 3 TAA;
>Regulatory_Region_NCBI_READ_1593711260 /ti=1593711260 /jgi_project_id=3634298 /library_id=CAM_LIB_WHALEFALLRIB /mate=Regulatory_Region_NCBI_READ_1593711259 /sample_id=CAM_SMPL_WHALEFALLRIB /sample_name=WHALEFALLRIB /sample_depth="1674 m" /number_of_sites=1 /site_id_1=CAM_SITE_WHALEFALLRIB /location_1="Santa Cruz Basin" /region_1="Pacific Ocean" /country_1=USA /water_depth_1="1674 m"	16 3 CAG;17 3 AGA;25 3 CCG;27 3 CTC;29 3 AAT;32 4 GCGC;
>Regulatory_Region_NCBI_READ_1593711277 /ti=1593711277 /jgi_project_id=3634298 /library_id=CAM_LIB_WHALEFALLRIB /mate=Regulatory_Region_NCBI_READ_1593711278 /sample_id=CAM_SMPL_WHALEFALLRIB /sample_name=WHALEFALLRIB /sample_depth="1674 m" /number_of_sites=1 /site_id_1=CAM_SITE_WHALEFALLRIB /location_1="Santa Cruz Basin" /region_1="Pacific Ocean" /country_1=USA /water_depth_1="1674 m"	10 3 TTA;13 3 TCA;23 3 ATT;23 3 CCT;28 3 AAG;28 3 AAT;28 3 CAG;30 3 CAT;31 3 GTT;32 3 ATT;34 3 ATG;34 3 ATT;35 3 AAT;36 3 CAG;7 3 ACA;
>Regulatory_Region_NCBI_READ_1593711366 /ti=1593711366 /jgi_project_id=3634298 /library_id=CAM_LIB_WHALEFALLRIB /mate=Regulatory_Region_NCBI_READ_1593711365 /sample_id=CAM_SMPL_WHALEFALLRIB /sample_name=WHALEFALLRIB /sample_depth="1674 m" /number_of_sites=1 /site_id_1=CAM_SITE_WHALEFALLRIB /location_1="Santa Cruz Basin" /region_1="Pacific Ocean" /country_1=USA /water_depth_1="1674 m"	13 3 AAG;16 3 ATG;18 3 TAT;18 3 TTA;20 3 TTG;28 3 ATT;29 3 CCT;34 3 AAT;34 3 TAA;6 3 ATC;
>Regulatory_Region_NCBI_READ_1593711383 /ti=1593711383 /jgi_project_id=3634298 /library_id=CAM_LIB_WHALEFALLRIB /mate=Regulatory_Region_NCBI_READ_1593711384 /sample_id=CAM_SMPL_WHALEFALLRIB /sample_name=WHALEFALLRIB /sample_depth="1674 m" /number_of_sites=1 /site_id_1=CAM_SITE_WHALEFALLRIB /location_1="Santa Cruz Basin" /region_1="Pacific Ocean" /country_1=USA /water_depth_1="1674 m"	15 3 ATA;15 3 TTA;17 3 TAA;18 3 TTA;20 3 CAG;24 3 CAG;28 3 CAG;28 3 GGC;28 3 TAA;31 3 GCC;32 3 ATT;32 3 TAA;35 3 ACG;6 3 AAG;9 3 GAT;
>Regulatory_Region_NCBI_READ_1593711408 /ti=1593711408 /jgi_project_id=3634298 /library_id=CAM_LIB_WHALEFALLRIB /mate=Regulatory_Region_NCBI_READ_1593711407 /sample_id=CAM_SMPL_WHALEFALLRIB /sample_name=WHALEFALLRIB /sample_depth="1674 m" /number_of_sites=1 /site_id_1=CAM_SITE_WHALEFALLRIB /location_1="Santa Cruz Basin" /region_1="Pacific Ocean" /country_1=USA /water_depth_1="1674 m"	10 3 CCT;11 3 AGG;15 3 CAG;16 3 ATG;16 3 TGA;19 3 ATG;20 3 TAA;20 3 TGA;21 3 ATT;26 3 AAT;27 3 CTG;27 3 TTA;28 3 AAT;31 3 TAA;36 3 CAG;
>Regulatory_Region_NCBI_READ_1593711458 /ti=1593711458 /jgi_project_id=3634298 /library_id=CAM_LIB_WHALEFALLRIB /mate=Regulatory_Region_NCBI_READ_1593711457 /sample_id=CAM_SMPL_WHALEFALLRIB /sample_name=WHALEFALLRIB /sample_depth="1674 m" /number_of_sites=1 /site_id_1=CAM_SITE_WHALEFALLRIB /location_1="Santa Cruz Basin" /region_1="Pacific Ocean" /country_1=USA /water_depth_1="1674 m"	25 3 TTA;27 3 ATT;32 5 CATTT;36 3 AAT;36 3 ATT;7 3 AAT;7 3 CCA;8 3 CTT;
>Regulatory_Region_NCBI_READ_1593711496 /ti=1593711496 /jgi_project_id=3634298 /library_id=CAM_LIB_WHALEFALLRIB /mate=Regulatory_Region_NCBI_READ_1593711495 /sample_id=CAM_SMPL_WHALEFALLRIB /sample_name=WHALEFALLRIB /sample_depth="1674 m" /number_of_sites=1 /site_id_1=CAM_SITE_WHALEFALLRIB /location_1="Santa Cruz Basin" /region_1="Pacific Ocean" /country_1=USA /water_depth_1="1674 m"	14 3 CCT;19 3 AGA;19 3 TCT;20 3 CGG;21 3 GTT;25 3 ATC;29 3 ATT;31 3 TTA;34 3 TAA;35 3 AAT;8 4 ATTA;9 3 CAG;9 3 CTT;
>Regulatory_Region_NCBI_READ_1593711514 /ti=1593711514 /jgi_project_id=3634298 /library_id=CAM_LIB_WHALEFALLRIB /mate=Regulatory_Region_NCBI_READ_1593711513 /sample_id=CAM_SMPL_WHALEFALLRIB /sample_name=WHALEFALLRIB /sample_depth="1674 m" /number_of_sites=1 /site_id_1=CAM_SITE_WHALEFALLRIB /location_1="Santa Cruz Basin" /region_1="Pacific Ocean" /country_1=USA /water_depth_1="1674 m"	13 3 TTA;15 3 ATA;17 3 ATT;17 3 TAA;19 3 CAA;22 3 TAA;25 3 GTT;26 3 TAA;26 3 TTA;26 3 TTG;27 3 AAG;29 3 ATT;32 3 TTG;34 3 AAT;35 3 AAT;36 3 ATT;9 3 TAT;
>Regulatory_Region_NCBI_READ_1593711552 /ti=1593711552 /jgi_project_id=3634298 /library_id=CAM_LIB_WHALEFALLRIB /mate=Regulatory_Region_NCBI_READ_1593711551 /sample_id=CAM_SMPL_WHALEFALLRIB /sample_name=WHALEFALLRIB /sample_depth="1674 m" /number_of_sites=1 /site_id_1=CAM_SITE_WHALEFALLRIB /location_1="Santa Cruz Basin" /region_1="Pacific Ocean" /country_1=USA /water_depth_1="1674 m"	16 3 TAA;20 3 TAA;28 3 CAA;31 3 TAA;34 3 AAG;35 3 GTT;7 3 AAT;7 3 ACA;7 3 CAA;8 3 TCA;
>Regulatory_Region_NCBI_READ_1593711629 /ti=1593711629 /jgi_project_id=3634298 /library_id=CAM_LIB_WHALEFALLRIB /mate=Regulatory_Region_NCBI_READ_1593711630 /sample_id=CAM_SMPL_WHALEFALLRIB /sample_name=WHALEFALLRIB /sample_depth="1674 m" /number_of_sites=1 /site_id_1=CAM_SITE_WHALEFALLRIB /location_1="Santa Cruz Basin" /region_1="Pacific Ocean" /country_1=USA /water_depth_1="1674 m"	15 3 TCA;21 3 ACC;21 3 CTT;21 3 TGC;24 3 CTG;27 3 CAG;32 3 GGC;32 3 TAA;9 3 CTG;9 3 TTG;
>Regulatory_Region_NCBI_READ_1593711751 /ti=1593711751 /jgi_project_id=3634298 /library_id=CAM_LIB_WHALEFALLRIB /mate=Regulatory_Region_NCBI_READ_1593711752 /sample_id=CAM_SMPL_WHALEFALLRIB /sample_name=WHALEFALLRIB /sample_depth="1674 m" /number_of_sites=1 /site_id_1=CAM_SITE_WHALEFALLRIB /location_1="Santa Cruz Basin" /region_1="Pacific Ocean" /country_1=USA /water_depth_1="1674 m"	14 3 CGG;15 3 ATG;18 3 AGA;19 3 ATT;21 3 ACC;23 3 GCC;25 3 CCT;26 3 GTC;26 3 TCT;26 3 TGG;28 3 CAG;34 3 GCC;
>Regulatory_Region_NCBI_READ_1593711825 /ti=1593711825 /jgi_project_id=3634298 /library_id=CAM_LIB_WHALEFALLRIB /mate=Regulatory_Region_NCBI_READ_1593711826 /sample_id=CAM_SMPL_WHALEFALLRIB /sample_name=WHALEFALLRIB /sample_depth="1674 m" /number_of_sites=1 /site_id_1=CAM_SITE_WHALEFALLRIB /location_1="Santa Cruz Basin" /region_1="Pacific Ocean" /country_1=USA /water_depth_1="1674 m"	17 3 CTT;26 3 TTG;29 3 TCT;29 3 TTA;32 3 TAA;32 3 TTA;33 3 TTG;8 3 CTT;
>Regulatory_Region_NCBI_READ_1593711917 /ti=1593711917 /jgi_project_id=3634298 /library_id=CAM_LIB_WHALEFALLRIB /mate=Regulatory_Region_NCBI_READ_1593711918 /sample_id=CAM_SMPL_WHALEFALLRIB /sample_name=WHALEFALLRIB /sample_depth="1674 m" /number_of_sites=1 /site_id_1=CAM_SITE_WHALEFALLRIB /location_1="Santa Cruz Basin" /region_1="Pacific Ocean" /country_1=USA /water_depth_1="1674 m"	12 3 TTA;13 3 TGA;13 3 TTA;18 3 CAA;18 3 TTG;19 3 AAG;20 3 TCA;20 3 TTA;27 3 CAA;28 3 AAT;28 3 AGA;30 3 ATT;30 3 TTG;32 3 TCA;32 3 TTA;34 3 TTA;35 3 TAA;6 3 AAT;7 3 ACA;7 3 ATT;
>Regulatory_Region_NCBI_READ_1593711920 /ti=1593711920 /jgi_project_id=3634298 /library_id=CAM_LIB_WHALEFALLRIB /mate=Regulatory_Region_NCBI_READ_1593711919 /sample_id=CAM_SMPL_WHALEFALLRIB /sample_name=WHALEFALLRIB /sample_depth="1674 m" /number_of_sites=1 /site_id_1=CAM_SITE_WHALEFALLRIB /location_1="Santa Cruz Basin" /region_1="Pacific Ocean" /country_1=USA /water_depth_1="1674 m"	14 3 GAT;15 4 AGAG;20 3 CGG;27 3 CTG;28 3 CAA;30 3 GTT;30 3 TCT;7 3 CAG;9 3 CAA;
>Regulatory_Region_NCBI_READ_1593711926 /ti=1593711926 /jgi_project_id=3634298 /library_id=CAM_LIB_WHALEFALLRIB /mate=Regulatory_Region_NCBI_READ_1593711925 /sample_id=CAM_SMPL_WHALEFALLRIB /sample_name=WHALEFALLRIB /sample_depth="1674 m" /number_of_sites=1 /site_id_1=CAM_SITE_WHALEFALLRIB /location_1="Santa Cruz Basin" /region_1="Pacific Ocean" /country_1=USA /water_depth_1="1674 m"	13 3 TGG;16 3 TGG;17 3 TCT;19 3 CCG;21 3 TGG;23 3 TGA;28 3 TTG;30 3 AAT;30 3 CCA;34 3 TGG;
>Regulatory_Region_NCBI_READ_1593711930 /ti=1593711930 /jgi_project_id=3634298 /library_id=CAM_LIB_WHALEFALLRIB /mate=Regulatory_Region_NCBI_READ_1593711929 /sample_id=CAM_SMPL_WHALEFALLRIB /sample_name=WHALEFALLRIB /sample_depth="1674 m" /number_of_sites=1 /site_id_1=CAM_SITE_WHALEFALLRIB /location_1="Santa Cruz Basin" /region_1="Pacific Ocean" /country_1=USA /water_depth_1="1674 m"	10 3 GGT;22 3 CAT;22 3 CCG;28 3 ATT;30 3 CCA;30 3 CCT;31 3 CTG;33 3 GCC;35 3 GTT;7 3 TAC;
>Regulatory_Region_NCBI_READ_1593711950 /ti=1593711950 /jgi_project_id=3634298 /library_id=CAM_LIB_WHALEFALLRIB /mate=Regulatory_Region_NCBI_READ_1593711949 /sample_id=CAM_SMPL_WHALEFALLRIB /sample_name=WHALEFALLRIB /sample_depth="1674 m" /number_of_sites=1 /site_id_1=CAM_SITE_WHALEFALLRIB /location_1="Santa Cruz Basin" /region_1="Pacific Ocean" /country_1=USA /water_depth_1="1674 m"	14 3 CCA;16 3 CTG;17 3 ATT;17 3 CAA;20 3 TGA;22 3 CAA;24 3 GCC;29 3 TGG;30 3 AAT;30 3 TGA;33 3 ATT;36 3 ATT;
>Regulatory_Region_NCBI_READ_1593711977 /ti=1593711977 /jgi_project_id=3634298 /library_id=CAM_LIB_WHALEFALLRIB /mate=Regulatory_Region_NCBI_READ_1593711978 /sample_id=CAM_SMPL_WHALEFALLRIB /sample_name=WHALEFALLRIB /sample_depth="1674 m" /number_of_sites=1 /site_id_1=CAM_SITE_WHALEFALLRIB /location_1="Santa Cruz Basin" /region_1="Pacific Ocean" /country_1=USA /water_depth_1="1674 m"	15 3 TTA;16 3 CTT;20 3 TTA;22 3 TCA;23 3 TTA;25 3 TTA;28 3 TAA;31 3 ATT;31 3 CAG;34 3 TTA;7 3 CAA;
>Regulatory_Region_NCBI_READ_1593712024 /ti=1593712024 /jgi_project_id=3634298 /library_id=CAM_LIB_WHALEFALLRIB /mate=Regulatory_Region_NCBI_READ_1593712023 /sample_id=CAM_SMPL_WHALEFALLRIB /sample_name=WHALEFALLRIB /sample_depth="1674 m" /number_of_sites=1 /site_id_1=CAM_SITE_WHALEFALLRIB /location_1="Santa Cruz Basin" /region_1="Pacific Ocean" /country_1=USA /water_depth_1="1674 m"	15 3 ATA;18 3 CAA;21 3 CCA;23 3 ATT;26 3 AAT;27 3 ATT;29 3 AAT;31 3 AAT;31 3 GTT;32 3 TAA;34 3 TAA;35 3 AAT;36 3 ATT;8 4 ATTA;
>Regulatory_Region_NCBI_READ_1593712181 /ti=1593712181 /jgi_project_id=3634298 /library_id=CAM_LIB_WHALEFALLRIB /mate=Regulatory_Region_NCBI_READ_1593712182 /sample_id=CAM_SMPL_WHALEFALLRIB /sample_name=WHALEFALLRIB /sample_depth="1674 m" /number_of_sites=1 /site_id_1=CAM_SITE_WHALEFALLRIB /location_1="Santa Cruz Basin" /region_1="Pacific Ocean" /country_1=USA /water_depth_1="1674 m"	11 3 TCA;17 3 TAA;17 3 TCA;20 3 TCT;21 3 GAT;24 3 ATG;27 3 ATG;29 3 ATG;31 3 TTA;8 3 TCA;
>Regulatory_Region_NCBI_READ_1593712235 /ti=1593712235 /jgi_project_id=3634298 /library_id=CAM_LIB_WHALEFALLRIB /mate=Regulatory_Region_NCBI_READ_1593712236 /sample_id=CAM_SMPL_WHALEFALLRIB /sample_name=WHALEFALLRIB /sample_depth="1674 m" /number_of_sites=1 /site_id_1=CAM_SITE_WHALEFALLRIB /location_1="Santa Cruz Basin" /region_1="Pacific Ocean" /country_1=USA /water_depth_1="1674 m"	12 3 CAT;15 3 TGG;26 3 TGG;32 3 GCC;6 3 AAT;7 3 GGC;
>Regulatory_Region_NCBI_READ_1593712301 /ti=1593712301 /jgi_project_id=3634298 /library_id=CAM_LIB_WHALEFALLRIB /mate=Regulatory_Region_NCBI_READ_1593712302 /sample_id=CAM_SMPL_WHALEFALLRIB /sample_name=WHALEFALLRIB /sample_depth="1674 m" /number_of_sites=1 /site_id_1=CAM_SITE_WHALEFALLRIB /location_1="Santa Cruz Basin" /region_1="Pacific Ocean" /country_1=USA /water_depth_1="1674 m"	13 3 TAA;13 3 TGG;15 3 TTA;20 3 TAA;21 3 TCA;23 3 TTA;26 3 TTA;30 3 ATT;35 3 AAT;35 3 TGA;36 3 GTA;7 3 GTA;8 3 TCA;
>Regulatory_Region_NCBI_READ_1593712356 /ti=1593712356 /jgi_project_id=3634298 /library_id=CAM_LIB_WHALEFALLRIB /mate=Regulatory_Region_NCBI_READ_1593712355 /sample_id=CAM_SMPL_WHALEFALLRIB /sample_name=WHALEFALLRIB /sample_depth="1674 m" /number_of_sites=1 /site_id_1=CAM_SITE_WHALEFALLRIB /location_1="Santa Cruz Basin" /region_1="Pacific Ocean" /country_1=USA /water_depth_1="1674 m"	21 3 TAA;29 3 AAT;32 3 ATT;34 3 ATG;34 3 CAG;6 3 AGT;
>Regulatory_Region_NCBI_READ_1593683319 /ti=1593683319 /jgi_project_id=3634298 /library_id=CAM_LIB_WHALEFALLRIB /mate=Regulatory_Region_NCBI_READ_1593683320 /sample_id=CAM_SMPL_WHALEFALLRIB /sample_name=WHALEFALLRIB /sample_depth="1674 m" /number_of_sites=1 /site_id_1=CAM_SITE_WHALEFALLRIB /location_1="Santa Cruz Basin" /region_1="Pacific Ocean" /country_1=USA /water_depth_1="1674 m"	10 3 TTA;13 3 CCA;13 3 TAA;16 3 AAG;16 3 TAA;20 3 TTG;24 3 TGG;29 3 GCA;32 3 ATT;33 3 TTG;36 3 TCT;6 3 AAG;7 3 AAT;
>Regulatory_Region_NCBI_READ_1593683338 /ti=1593683338 /jgi_project_id=3634298 /library_id=CAM_LIB_WHALEFALLRIB /mate=Regulatory_Region_NCBI_READ_1593683337 /sample_id=CAM_SMPL_WHALEFALLRIB /sample_name=WHALEFALLRIB /sample_depth="1674 m" /number_of_sites=1 /site_id_1=CAM_SITE_WHALEFALLRIB /location_1="Santa Cruz Basin" /region_1="Pacific Ocean" /country_1=USA /water_depth_1="1674 m"	24 3 CAT;25 3 CCG;27 3 CAA;30 3 ATG;30 3 GCC;31 3 AGG;31 3 TCG;36 3 CCT;36 3 GAG;36 3 TGG;8 3 AAC;
>Regulatory_Region_NCBI_READ_1593683361 /ti=1593683361 /jgi_project_id=3634298 /library_id=CAM_LIB_WHALEFALLRIB /mate=Regulatory_Region_NCBI_READ_1593683362 /sample_id=CAM_SMPL_WHALEFALLRIB /sample_name=WHALEFALLRIB /sample_depth="1674 m" /number_of_sites=1 /site_id_1=CAM_SITE_WHALEFALLRIB /location_1="Santa Cruz Basin" /region_1="Pacific Ocean" /country_1=USA /water_depth_1="1674 m"	12 5 TTTTA;14 3 ATT;20 3 CAG;22 3 GTT;27 3 TTA;28 3 CAA;28 3 TTG;29 3 AAT;34 3 ATT;37 5 TTAAA;7 3 GTA;8 3 CTT;
>Regulatory_Region_NCBI_READ_1593712486 /ti=1593712486 /jgi_project_id=3634298 /library_id=CAM_LIB_WHALEFALLRIB /mate=Regulatory_Region_NCBI_READ_1593712485 /sample_id=CAM_SMPL_WHALEFALLRIB /sample_name=WHALEFALLRIB /sample_depth="1674 m" /number_of_sites=1 /site_id_1=CAM_SITE_WHALEFALLRIB /location_1="Santa Cruz Basin" /region_1="Pacific Ocean" /country_1=USA /water_depth_1="1674 m"	12 3 CGG;13 3 TCA;21 3 CTT;23 3 AGA;27 3 ATT;29 3 GCA;31 3 CTG;7 3 GCC;
>Regulatory_Region_NCBI_READ_1593712507 /ti=1593712507 /jgi_project_id=3634298 /library_id=CAM_LIB_WHALEFALLRIB /mate=Regulatory_Region_NCBI_READ_1593712508 /sample_id=CAM_SMPL_WHALEFALLRIB /sample_name=WHALEFALLRIB /sample_depth="1674 m" /number_of_sites=1 /site_id_1=CAM_SITE_WHALEFALLRIB /location_1="Santa Cruz Basin" /region_1="Pacific Ocean" /country_1=USA /water_depth_1="1674 m"	14 3 GCC;23 3 CTG;23 3 TCA;23 3 TGA;24 3 CCA;24 3 TTA;25 3 CTG;26 3 AAT;30 3 AAT;30 3 GTC;31 3 AAG;34 3 AAG;
>Regulatory_Region_NCBI_READ_1593712574 /ti=1593712574 /jgi_project_id=3634298 /library_id=CAM_LIB_WHALEFALLRIB /mate=Regulatory_Region_NCBI_READ_1593712573 /sample_id=CAM_SMPL_WHALEFALLRIB /sample_name=WHALEFALLRIB /sample_depth="1674 m" /number_of_sites=1 /site_id_1=CAM_SITE_WHALEFALLRIB /location_1="Santa Cruz Basin" /region_1="Pacific Ocean" /country_1=USA /water_depth_1="1674 m"	18 3 CAA;20 3 TTG;21 3 TAA;21 3 TGC;23 3 AAC;25 3 GCC;25 3 GTT;
>Regulatory_Region_NCBI_READ_1593712624 /ti=1593712624 /jgi_project_id=3634298 /library_id=CAM_LIB_WHALEFALLRIB /mate=Regulatory_Region_NCBI_READ_1593712623 /sample_id=CAM_SMPL_WHALEFALLRIB /sample_name=WHALEFALLRIB /sample_depth="1674 m" /number_of_sites=1 /site_id_1=CAM_SITE_WHALEFALLRIB /location_1="Santa Cruz Basin" /region_1="Pacific Ocean" /country_1=USA /water_depth_1="1674 m"	10 3 TTA;20 3 ATG;22 3 AAT;27 3 TTA;
>Regulatory_Region_NCBI_READ_1593712633 /ti=1593712633 /jgi_project_id=3634298 /library_id=CAM_LIB_WHALEFALLRIB /mate=Regulatory_Region_NCBI_READ_1593712634 /sample_id=CAM_SMPL_WHALEFALLRIB /sample_name=WHALEFALLRIB /sample_depth="1674 m" /number_of_sites=1 /site_id_1=CAM_SITE_WHALEFALLRIB /location_1="Santa Cruz Basin" /region_1="Pacific Ocean" /country_1=USA /water_depth_1="1674 m"	18 3 ATT;18 3 TTG;21 3 TGA;21 3 TTG;23 3 CTG;27 3 CAA;30 3 AAT;8 3 TCA;9 3 CAA;
>Regulatory_Region_NCBI_READ_1593712687 /ti=1593712687 /jgi_project_id=3634298 /library_id=CAM_LIB_WHALEFALLRIB /mate=Regulatory_Region_NCBI_READ_1593712688 /sample_id=CAM_SMPL_WHALEFALLRIB /sample_name=WHALEFALLRIB /sample_depth="1674 m" /number_of_sites=1 /site_id_1=CAM_SITE_WHALEFALLRIB /location_1="Santa Cruz Basin" /region_1="Pacific Ocean" /country_1=USA /water_depth_1="1674 m"	11 3 CAT;14 3 ATA;14 3 TCA;17 3 TCA;19 3 ATT;20 3 TCA;24 3 AAG;24 3 ATT;25 3 ATG;26 3 TAA;29 3 TCT;32 3 TAA;33 3 TTG;34 3 ATT;35 3 AAT;7 3 CAA;
>Regulatory_Region_NCBI_READ_1593712749 /ti=1593712749 /jgi_project_id=3634298 /library_id=CAM_LIB_WHALEFALLRIB /mate=Regulatory_Region_NCBI_READ_1593712750 /sample_id=CAM_SMPL_WHALEFALLRIB /sample_name=WHALEFALLRIB /sample_depth="1674 m" /number_of_sites=1 /site_id_1=CAM_SITE_WHALEFALLRIB /location_1="Santa Cruz Basin" /region_1="Pacific Ocean" /country_1=USA /water_depth_1="1674 m"	20 3 TCA;21 3 AAC;23 3 AGG;23 3 TCA;24 3 CAT;28 3 TCA;31 3 GTT;35 3 CAG;36 3 CAA;7 3 ATT;7 3 TAC;8 4 TGAC;
>Regulatory_Region_NCBI_READ_1593712781 /ti=1593712781 /jgi_project_id=3634298 /library_id=CAM_LIB_WHALEFALLRIB /mate=Regulatory_Region_NCBI_READ_1593712782 /sample_id=CAM_SMPL_WHALEFALLRIB /sample_name=WHALEFALLRIB /sample_depth="1674 m" /number_of_sites=1 /site_id_1=CAM_SITE_WHALEFALLRIB /location_1="Santa Cruz Basin" /region_1="Pacific Ocean" /country_1=USA /water_depth_1="1674 m"	13 3 TAA;19 3 ATT;20 3 TAA;23 3 AAC;26 3 AAT;30 3 ATG;31 3 CTG;34 3 TAA;6 3 GCC;
>Regulatory_Region_NCBI_READ_1593712796 /ti=1593712796 /jgi_project_id=3634298 /library_id=CAM_LIB_WHALEFALLRIB /mate=Regulatory_Region_NCBI_READ_1593712795 /sample_id=CAM_SMPL_WHALEFALLRIB /sample_name=WHALEFALLRIB /sample_depth="1674 m" /number_of_sites=1 /site_id_1=CAM_SITE_WHALEFALLRIB /location_1="Santa Cruz Basin" /region_1="Pacific Ocean" /country_1=USA /water_depth_1="1674 m"	13 3 TGA;19 3 TAA;20 3 TAA;26 3 TAA;26 3 TTA;27 3 AAG;28 3 AAT;31 3 AAT;34 3 ATG;34 3 ATT;36 3 ATT;6 3 AGT;9 3 TAT;
>Regulatory_Region_NCBI_READ_1593712840 /ti=1593712840 /jgi_project_id=3634298 /library_id=CAM_LIB_WHALEFALLRIB /mate=Regulatory_Region_NCBI_READ_1593712839 /sample_id=CAM_SMPL_WHALEFALLRIB /sample_name=WHALEFALLRIB /sample_depth="1674 m" /number_of_sites=1 /site_id_1=CAM_SITE_WHALEFALLRIB /location_1="Santa Cruz Basin" /region_1="Pacific Ocean" /country_1=USA /water_depth_1="1674 m"	10 3 ATG;11 3 CAT;12 3 TGG;17 3 CAT;17 3 TAA;17 3 TTA;22 3 TCA;29 3 ATT;36 3 AAT;36 3 ATT;36 5 ATATA;
>Regulatory_Region_NCBI_READ_1593712854 /ti=1593712854 /jgi_project_id=3634298 /library_id=CAM_LIB_WHALEFALLRIB /mate=Regulatory_Region_NCBI_READ_1593712853 /sample_id=CAM_SMPL_WHALEFALLRIB /sample_name=WHALEFALLRIB /sample_depth="1674 m" /number_of_sites=1 /site_id_1=CAM_SITE_WHALEFALLRIB /location_1="Santa Cruz Basin" /region_1="Pacific Ocean" /country_1=USA /water_depth_1="1674 m"	10 3 CAA;14 3 CGG;14 3 CTT;18 3 ATT;20 3 CCT;23 3 TCA;27 3 AAG;28 3 CAA;29 3 ATT;31 3 AAT;34 3 ATT;6 3 CAA;7 3 AAT;
>Regulatory_Region_NCBI_READ_1593712889 /ti=1593712889 /jgi_project_id=3634298 /library_id=CAM_LIB_WHALEFALLRIB /mate=Regulatory_Region_NCBI_READ_1593712890 /sample_id=CAM_SMPL_WHALEFALLRIB /sample_name=WHALEFALLRIB /sample_depth="1674 m" /number_of_sites=1 /site_id_1=CAM_SITE_WHALEFALLRIB /location_1="Santa Cruz Basin" /region_1="Pacific Ocean" /country_1=USA /water_depth_1="1674 m"	18 3 GAT;19 3 TAA;20 3 TCT;23 3 ATG;29 3 TTA;
>Regulatory_Region_NCBI_READ_1593712908 /ti=1593712908 /jgi_project_id=3634298 /library_id=CAM_LIB_WHALEFALLRIB /mate=Regulatory_Region_NCBI_READ_1593712907 /sample_id=CAM_SMPL_WHALEFALLRIB /sample_name=WHALEFALLRIB /sample_depth="1674 m" /number_of_sites=1 /site_id_1=CAM_SITE_WHALEFALLRIB /location_1="Santa Cruz Basin" /region_1="Pacific Ocean" /country_1=USA /water_depth_1="1674 m"	12 3 TCT;21 3 AGA;24 3 AGA;24 3 CTG;26 3 AAT;29 3 AAG;31 3 TAA;33 3 TCT;7 3 AAT;9 3 TCT;
>Regulatory_Region_NCBI_READ_1593712947 /ti=1593712947 /jgi_project_id=3634298 /library_id=CAM_LIB_WHALEFALLRIB /mate=Regulatory_Region_NCBI_READ_1593712948 /sample_id=CAM_SMPL_WHALEFALLRIB /sample_name=WHALEFALLRIB /sample_depth="1674 m" /number_of_sites=1 /site_id_1=CAM_SITE_WHALEFALLRIB /location_1="Santa Cruz Basin" /region_1="Pacific Ocean" /country_1=USA /water_depth_1="1674 m"	10 3 CCG;12 3 CGG;13 3 GGC;13 3 TCG;16 3 ATG;22 3 AAT;23 3 ATT;28 3 TCA;30 3 CAT;32 3 TCA;35 3 TGA;36 3 CCG;9 3 TAT;
>Regulatory_Region_NCBI_READ_1593713007 /ti=1593713007 /jgi_project_id=3634298 /library_id=CAM_LIB_WHALEFALLRIB /mate=Regulatory_Region_NCBI_READ_1593713008 /sample_id=CAM_SMPL_WHALEFALLRIB /sample_name=WHALEFALLRIB /sample_depth="1674 m" /number_of_sites=1 /site_id_1=CAM_SITE_WHALEFALLRIB /location_1="Santa Cruz Basin" /region_1="Pacific Ocean" /country_1=USA /water_depth_1="1674 m"	10 3 TAA;12 3 CAT;21 3 AGA;28 3 AAT;31 3 ATT;33 3 ATT;34 3 ATT;
>Regulatory_Region_NCBI_READ_1593713009 /ti=1593713009 /jgi_project_id=3634298 /library_id=CAM_LIB_WHALEFALLRIB /mate=Regulatory_Region_NCBI_READ_1593713010 /sample_id=CAM_SMPL_WHALEFALLRIB /sample_name=WHALEFALLRIB /sample_depth="1674 m" /number_of_sites=1 /site_id_1=CAM_SITE_WHALEFALLRIB /location_1="Santa Cruz Basin" /region_1="Pacific Ocean" /country_1=USA /water_depth_1="1674 m"	11 3 CAA;12 3 AAG;14 3 CTT;16 3 ATA;19 3 ATT;20 3 TTA;22 3 AAT;22 3 CAA;26 3 TAA;31 3 AAG;8 3 TAA;9 3 TCA;
>Regulatory_Region_NCBI_READ_1593713023 /ti=1593713023 /jgi_project_id=3634298 /library_id=CAM_LIB_WHALEFALLRIB /mate=Regulatory_Region_NCBI_READ_1593713024 /sample_id=CAM_SMPL_WHALEFALLRIB /sample_name=WHALEFALLRIB /sample_depth="1674 m" /number_of_sites=1 /site_id_1=CAM_SITE_WHALEFALLRIB /location_1="Santa Cruz Basin" /region_1="Pacific Ocean" /country_1=USA /water_depth_1="1674 m"	12 3 TGT;17 3 TTA;18 3 TAT;21 3 ATT;21 3 TTA;26 3 TTA;34 3 TAA;7 3 ATT;
>Regulatory_Region_NCBI_READ_1593713033 /ti=1593713033 /jgi_project_id=3634298 /library_id=CAM_LIB_WHALEFALLRIB /mate=Regulatory_Region_NCBI_READ_1593713034 /sample_id=CAM_SMPL_WHALEFALLRIB /sample_name=WHALEFALLRIB /sample_depth="1674 m" /number_of_sites=1 /site_id_1=CAM_SITE_WHALEFALLRIB /location_1="Santa Cruz Basin" /region_1="Pacific Ocean" /country_1=USA /water_depth_1="1674 m"	12 3 AAG;15 3 ATA;24 3 ATT;27 3 TTA;32 3 AAG;32 3 TTA;6 3 AAT;7 3 AAT;7 3 GAG;9 3 GAT;
>Regulatory_Region_NCBI_READ_1593713059 /ti=1593713059 /jgi_project_id=3634298 /library_id=CAM_LIB_WHALEFALLRIB /mate=Regulatory_Region_NCBI_READ_1593713060 /sample_id=CAM_SMPL_WHALEFALLRIB /sample_name=WHALEFALLRIB /sample_depth="1674 m" /number_of_sites=1 /site_id_1=CAM_SITE_WHALEFALLRIB /location_1="Santa Cruz Basin" /region_1="Pacific Ocean" /country_1=USA /water_depth_1="1674 m"	11 3 TCA;16 3 CTT;27 3 CAG;8 3 TAA;
>Regulatory_Region_NCBI_READ_1593713145 /ti=1593713145 /jgi_project_id=3634298 /library_id=CAM_LIB_WHALEFALLRIB /mate=Regulatory_Region_NCBI_READ_1593713146 /sample_id=CAM_SMPL_WHALEFALLRIB /sample_name=WHALEFALLRIB /sample_depth="1674 m" /number_of_sites=1 /site_id_1=CAM_SITE_WHALEFALLRIB /location_1="Santa Cruz Basin" /region_1="Pacific Ocean" /country_1=USA /water_depth_1="1674 m"	15 3 ATA;16 3 CTT;19 3 ATT;19 3 CAT;23 3 GAT;29 3 AAT;30 3 ATT;35 3 AAT;6 3 ATG;7 3 ATT;9 3 AGG;
>Regulatory_Region_NCBI_READ_1593713159 /ti=1593713159 /jgi_project_id=3634298 /library_id=CAM_LIB_WHALEFALLRIB /mate=Regulatory_Region_NCBI_READ_1593713160 /sample_id=CAM_SMPL_WHALEFALLRIB /sample_name=WHALEFALLRIB /sample_depth="1674 m" /number_of_sites=1 /site_id_1=CAM_SITE_WHALEFALLRIB /location_1="Santa Cruz Basin" /region_1="Pacific Ocean" /country_1=USA /water_depth_1="1674 m"	12 3 CAG;15 3 CCA;15 3 CTG;21 3 AAC;21 3 ATT;25 3 AAT;27 3 TTG;28 3 GGC;31 3 GCC;32 3 AGG;34 3 AAG;34 3 ATG;9 4 TATG;
>Regulatory_Region_NCBI_READ_1593713178 /ti=1593713178 /jgi_project_id=3634298 /library_id=CAM_LIB_WHALEFALLRIB /mate=Regulatory_Region_NCBI_READ_1593713177 /sample_id=CAM_SMPL_WHALEFALLRIB /sample_name=WHALEFALLRIB /sample_depth="1674 m" /number_of_sites=1 /site_id_1=CAM_SITE_WHALEFALLRIB /location_1="Santa Cruz Basin" /region_1="Pacific Ocean" /country_1=USA /water_depth_1="1674 m"	14 3 ATA;15 3 AGG;19 4 GCAG;20 3 TTA;22 3 GTT;22 3 TAA;22 3 TTA;28 3 TTG;29 3 CCA;31 3 AGG;32 3 CCA;32 3 TAA;32 3 TCA;35 3 TAA;36 3 CAA;36 5 GAAAA;6 3 ATG;7 3 ACA;
>Regulatory_Region_NCBI_READ_1593713278 /ti=1593713278 /jgi_project_id=3634298 /library_id=CAM_LIB_WHALEFALLRIB /mate=Regulatory_Region_NCBI_READ_1593713277 /sample_id=CAM_SMPL_WHALEFALLRIB /sample_name=WHALEFALLRIB /sample_depth="1674 m" /number_of_sites=1 /site_id_1=CAM_SITE_WHALEFALLRIB /location_1="Santa Cruz Basin" /region_1="Pacific Ocean" /country_1=USA /water_depth_1="1674 m"	10 3 CCG;15 3 CGG;25 3 CCG;29 3 GGC;34 3 AAG;7 3 GGC;9 3 CGG;
>Regulatory_Region_NCBI_READ_1593713288 /ti=1593713288 /jgi_project_id=3634298 /library_id=CAM_LIB_WHALEFALLRIB /mate=Regulatory_Region_NCBI_READ_1593713287 /sample_id=CAM_SMPL_WHALEFALLRIB /sample_name=WHALEFALLRIB /sample_depth="1674 m" /number_of_sites=1 /site_id_1=CAM_SITE_WHALEFALLRIB /location_1="Santa Cruz Basin" /region_1="Pacific Ocean" /country_1=USA /water_depth_1="1674 m"	11 3 CGG;17 3 ATC;21 3 ACC;21 3 CCG;25 3 GCC;32 3 GGC;
>Regulatory_Region_NCBI_READ_1593713325 /ti=1593713325 /jgi_project_id=3634298 /library_id=CAM_LIB_WHALEFALLRIB /mate=Regulatory_Region_NCBI_READ_1593713326 /sample_id=CAM_SMPL_WHALEFALLRIB /sample_name=WHALEFALLRIB /sample_depth="1674 m" /number_of_sites=1 /site_id_1=CAM_SITE_WHALEFALLRIB /location_1="Santa Cruz Basin" /region_1="Pacific Ocean" /country_1=USA /water_depth_1="1674 m"	14 3 AGA;15 3 TTA;21 3 TTA;25 3 ATT;26 3 AAT;27 3 TTA;32 3 ATT;32 3 TCA;35 3 TAA;9 3 CTT;
>Regulatory_Region_NCBI_READ_1593713413 /ti=1593713413 /jgi_project_id=3634298 /library_id=CAM_LIB_WHALEFALLRIB /mate=Regulatory_Region_NCBI_READ_1593713414 /sample_id=CAM_SMPL_WHALEFALLRIB /sample_name=WHALEFALLRIB /sample_depth="1674 m" /number_of_sites=1 /site_id_1=CAM_SITE_WHALEFALLRIB /location_1="Santa Cruz Basin" /region_1="Pacific Ocean" /country_1=USA /water_depth_1="1674 m"	10 3 CAA;18 3 TAT;21 3 TGA;22 3 TTA;25 3 CAA;25 3 TTA;28 3 CAA;30 3 ATT;31 3 ATT;33 3 ATT;34 3 GTT;6 3 TCT;
>Regulatory_Region_NCBI_READ_1593713527 /ti=1593713527 /jgi_project_id=3634298 /library_id=CAM_LIB_WHALEFALLRIB /mate=Regulatory_Region_NCBI_READ_1593713528 /sample_id=CAM_SMPL_WHALEFALLRIB /sample_name=WHALEFALLRIB /sample_depth="1674 m" /number_of_sites=1 /site_id_1=CAM_SITE_WHALEFALLRIB /location_1="Santa Cruz Basin" /region_1="Pacific Ocean" /country_1=USA /water_depth_1="1674 m"	11 3 AGA;11 3 CAT;20 3 TTG;22 3 AAT;22 3 CCT;22 3 TTA;23 3 CTG;24 3 CAG;25 5 GGACA;27 3 TCT;30 3 ATG;36 3 CTG;7 3 CAG;
>Regulatory_Region_NCBI_READ_1593713552 /ti=1593713552 /jgi_project_id=3634298 /library_id=CAM_LIB_WHALEFALLRIB /mate=Regulatory_Region_NCBI_READ_1593713551 /sample_id=CAM_SMPL_WHALEFALLRIB /sample_name=WHALEFALLRIB /sample_depth="1674 m" /number_of_sites=1 /site_id_1=CAM_SITE_WHALEFALLRIB /location_1="Santa Cruz Basin" /region_1="Pacific Ocean" /country_1=USA /water_depth_1="1674 m"	19 3 TAA;21 3 CCA;21 3 CCG;22 3 CAG;24 3 CCG;28 4 GCGG;30 3 GTC;31 3 GTT;32 3 GCC;36 3 ATG;7 3 AAT;7 3 CTC;
>Regulatory_Region_NCBI_READ_1593713589 /ti=1593713589 /jgi_project_id=3634298 /library_id=CAM_LIB_WHALEFALLRIB /mate=Regulatory_Region_NCBI_READ_1593713590 /sample_id=CAM_SMPL_WHALEFALLRIB /sample_name=WHALEFALLRIB /sample_depth="1674 m" /number_of_sites=1 /site_id_1=CAM_SITE_WHALEFALLRIB /location_1="Santa Cruz Basin" /region_1="Pacific Ocean" /country_1=USA /water_depth_1="1674 m"	13 3 TTG;16 3 CTT;16 3 TCA;17 3 TCA;19 3 TCA;22 3 TCA;25 3 TCT;26 3 GTC;26 3 TAA;27 3 ATT;34 3 AAT;34 3 ATG;36 3 ATT;9 3 CAT;
>Regulatory_Region_NCBI_READ_1593713628 /ti=1593713628 /jgi_project_id=3634298 /library_id=CAM_LIB_WHALEFALLRIB /mate=Regulatory_Region_NCBI_READ_1593713627 /sample_id=CAM_SMPL_WHALEFALLRIB /sample_name=WHALEFALLRIB /sample_depth="1674 m" /number_of_sites=1 /site_id_1=CAM_SITE_WHALEFALLRIB /location_1="Santa Cruz Basin" /region_1="Pacific Ocean" /country_1=USA /water_depth_1="1674 m"	12 3 AGA;18 3 CAA;20 3 TTG;21 3 ATT;21 3 TTA;22 3 AAT;22 3 CCG;28 3 ATT;28 3 GCC;29 3 AAT;31 3 GTT;33 3 ATT;35 3 AGG;36 3 ATT;36 3 CAG;
>Regulatory_Region_NCBI_READ_1593713703 /ti=1593713703 /jgi_project_id=3634298 /library_id=CAM_LIB_WHALEFALLRIB /mate=Regulatory_Region_NCBI_READ_1593713704 /sample_id=CAM_SMPL_WHALEFALLRIB /sample_name=WHALEFALLRIB /sample_depth="1674 m" /number_of_sites=1 /site_id_1=CAM_SITE_WHALEFALLRIB /location_1="Santa Cruz Basin" /region_1="Pacific Ocean" /country_1=USA /water_depth_1="1674 m"	16 3 CTT;25 3 CAA;27 3 ATT;7 3 CAG;
>Regulatory_Region_NCBI_READ_1593713704 /ti=1593713704 /jgi_project_id=3634298 /library_id=CAM_LIB_WHALEFALLRIB /mate=Regulatory_Region_NCBI_READ_1593713703 /sample_id=CAM_SMPL_WHALEFALLRIB /sample_name=WHALEFALLRIB /sample_depth="1674 m" /number_of_sites=1 /site_id_1=CAM_SITE_WHALEFALLRIB /location_1="Santa Cruz Basin" /region_1="Pacific Ocean" /country_1=USA /water_depth_1="1674 m"	10 3 AGA;10 3 TTA;17 3 ATT;20 3 TCA;21 3 ATT;22 3 GTT;22 3 TAA;23 3 TGA;25 3 GTT;29 3 AAT;31 3 ATT;33 3 TGG;8 3 GAT;
>Regulatory_Region_NCBI_READ_1593713746 /ti=1593713746 /jgi_project_id=3634298 /library_id=CAM_LIB_WHALEFALLRIB /mate=Regulatory_Region_NCBI_READ_1593713745 /sample_id=CAM_SMPL_WHALEFALLRIB /sample_name=WHALEFALLRIB /sample_depth="1674 m" /number_of_sites=1 /site_id_1=CAM_SITE_WHALEFALLRIB /location_1="Santa Cruz Basin" /region_1="Pacific Ocean" /country_1=USA /water_depth_1="1674 m"	15 3 TTA;17 4 TCAA;20 3 TTG;21 3 AGA;21 3 CTT;27 3 CAA;27 3 TTA;29 3 AAT;33 3 GGC;
>Regulatory_Region_NCBI_READ_1593713978 /ti=1593713978 /jgi_project_id=3634298 /library_id=CAM_LIB_WHALEFALLRIB /mate=Regulatory_Region_NCBI_READ_1593713977 /sample_id=CAM_SMPL_WHALEFALLRIB /sample_name=WHALEFALLRIB /sample_depth="1674 m" /number_of_sites=1 /site_id_1=CAM_SITE_WHALEFALLRIB /location_1="Santa Cruz Basin" /region_1="Pacific Ocean" /country_1=USA /water_depth_1="1674 m"	13 3 AAG;13 3 TAA;15 3 ATA;21 3 CTT;23 3 ATT;25 3 TCT;26 3 TTA;27 3 AAG;30 3 ATT;30 3 GTT;32 3 ATT;6 3 ATG;
>Regulatory_Region_NCBI_READ_1593714064 /ti=1593714064 /jgi_project_id=3634298 /library_id=CAM_LIB_WHALEFALLRIB /mate=Regulatory_Region_NCBI_READ_1593714063 /sample_id=CAM_SMPL_WHALEFALLRIB /sample_name=WHALEFALLRIB /sample_depth="1674 m" /number_of_sites=1 /site_id_1=CAM_SITE_WHALEFALLRIB /location_1="Santa Cruz Basin" /region_1="Pacific Ocean" /country_1=USA /water_depth_1="1674 m"	12 3 CGG;13 3 TGA;14 3 ATA;17 3 TCT;21 3 AAC;23 3 AAC;23 3 GAT;25 3 CAG;29 3 ATT;32 3 TCA;35 3 AAT;7 3 GAG;
>Regulatory_Region_NCBI_READ_1593714124 /ti=1593714124 /jgi_project_id=3634298 /library_id=CAM_LIB_WHALEFALLRIB /mate=Regulatory_Region_NCBI_READ_1593714123 /sample_id=CAM_SMPL_WHALEFALLRIB /sample_name=WHALEFALLRIB /sample_depth="1674 m" /number_of_sites=1 /site_id_1=CAM_SITE_WHALEFALLRIB /location_1="Santa Cruz Basin" /region_1="Pacific Ocean" /country_1=USA /water_depth_1="1674 m"	13 3 TTA;14 3 ATT;16 3 TAA;18 3 ATT;23 3 ATT;25 3 ATT;28 3 TAA;29 3 ATT;34 3 TTA;9 3 TAT;
>Regulatory_Region_NCBI_READ_1593683485 /ti=1593683485 /jgi_project_id=3634298 /library_id=CAM_LIB_WHALEFALLRIB /mate=Regulatory_Region_NCBI_READ_1593683486 /sample_id=CAM_SMPL_WHALEFALLRIB /sample_name=WHALEFALLRIB /sample_depth="1674 m" /number_of_sites=1 /site_id_1=CAM_SITE_WHALEFALLRIB /location_1="Santa Cruz Basin" /region_1="Pacific Ocean" /country_1=USA /water_depth_1="1674 m"	10 3 CAA;11 3 CAT;12 3 TTA;15 3 TTA;20 3 TCT;22 3 TTA;23 3 ATT;27 3 ATT;29 3 ATG;34 3 TTA;
>Regulatory_Region_NCBI_READ_1593683553 /ti=1593683553 /jgi_project_id=3634298 /library_id=CAM_LIB_WHALEFALLRIB /mate=Regulatory_Region_NCBI_READ_1593683554 /sample_id=CAM_SMPL_WHALEFALLRIB /sample_name=WHALEFALLRIB /sample_depth="1674 m" /number_of_sites=1 /site_id_1=CAM_SITE_WHALEFALLRIB /location_1="Santa Cruz Basin" /region_1="Pacific Ocean" /country_1=USA /water_depth_1="1674 m"	10 3 GGT;10 3 TAA;11 3 CAA;13 3 TGA;23 3 CCT;23 3 GTT;23 3 TCT;33 3 TCT;7 3 ATT;7 3 CAA;8 3 AAC;8 3 TAA;
>Regulatory_Region_NCBI_READ_1593714500 /ti=1593714500 /jgi_project_id=3634298 /library_id=CAM_LIB_WHALEFALLRIB /mate=Regulatory_Region_NCBI_READ_1593714499 /sample_id=CAM_SMPL_WHALEFALLRIB /sample_name=WHALEFALLRIB /sample_depth="1674 m" /number_of_sites=1 /site_id_1=CAM_SITE_WHALEFALLRIB /location_1="Santa Cruz Basin" /region_1="Pacific Ocean" /country_1=USA /water_depth_1="1674 m"	12 3 CAT;15 3 TTA;17 3 CTG;17 3 CTT;23 3 CAG;25 3 ATT;25 3 TTA;26 3 TCT;29 3 TCT;31 3 ATT;31 3 TTA;6 3 AAT;9 3 TAT;
>Regulatory_Region_NCBI_READ_1593714553 /ti=1593714553 /jgi_project_id=3634298 /library_id=CAM_LIB_WHALEFALLRIB /mate=Regulatory_Region_NCBI_READ_1593714554 /sample_id=CAM_SMPL_WHALEFALLRIB /sample_name=WHALEFALLRIB /sample_depth="1674 m" /number_of_sites=1 /site_id_1=CAM_SITE_WHALEFALLRIB /location_1="Santa Cruz Basin" /region_1="Pacific Ocean" /country_1=USA /water_depth_1="1674 m"	18 3 TAT;20 3 CAG;24 3 TGG;25 3 CTG;30 3 TTG;31 3 TTA;36 3 ATC;
>Regulatory_Region_NCBI_READ_1593714622 /ti=1593714622 /jgi_project_id=3634298 /library_id=CAM_LIB_WHALEFALLRIB /mate=Regulatory_Region_NCBI_READ_1593714621 /sample_id=CAM_SMPL_WHALEFALLRIB /sample_name=WHALEFALLRIB /sample_depth="1674 m" /number_of_sites=1 /site_id_1=CAM_SITE_WHALEFALLRIB /location_1="Santa Cruz Basin" /region_1="Pacific Ocean" /country_1=USA /water_depth_1="1674 m"	10 3 TAA;13 3 TGA;15 3 TGA;17 3 ATT;19 3 ATG;19 3 TAA;20 3 TAA;20 3 TCA;21 3 ATT;26 3 TAA;32 3 TCA;34 3 ATT;35 3 TGA;6 3 AAT;7 3 CTC;9 3 CTG;9 3 TTG;
>Regulatory_Region_NCBI_READ_1593714629 /ti=1593714629 /jgi_project_id=3634298 /library_id=CAM_LIB_WHALEFALLRIB /mate=Regulatory_Region_NCBI_READ_1593714630 /sample_id=CAM_SMPL_WHALEFALLRIB /sample_name=WHALEFALLRIB /sample_depth="1674 m" /number_of_sites=1 /site_id_1=CAM_SITE_WHALEFALLRIB /location_1="Santa Cruz Basin" /region_1="Pacific Ocean" /country_1=USA /water_depth_1="1674 m"	11 3 CAT;17 3 CAA;23 3 CCG;23 3 GCC;27 3 CAA;31 3 GTT;33 3 CAG;34 3 AAT;7 3 CAA;9 3 CAT;
>Regulatory_Region_NCBI_READ_1593714642 /ti=1593714642 /jgi_project_id=3634298 /library_id=CAM_LIB_WHALEFALLRIB /mate=Regulatory_Region_NCBI_READ_1593714641 /sample_id=CAM_SMPL_WHALEFALLRIB /sample_name=WHALEFALLRIB /sample_depth="1674 m" /number_of_sites=1 /site_id_1=CAM_SITE_WHALEFALLRIB /location_1="Santa Cruz Basin" /region_1="Pacific Ocean" /country_1=USA /water_depth_1="1674 m"	20 3 TTA;21 3 ATT;23 3 TCT;27 3 ATT;31 3 TAA;34 3 ATT;
>Regulatory_Region_NCBI_READ_1593714680 /ti=1593714680 /jgi_project_id=3634298 /library_id=CAM_LIB_WHALEFALLRIB /mate=Regulatory_Region_NCBI_READ_1593714679 /sample_id=CAM_SMPL_WHALEFALLRIB /sample_name=WHALEFALLRIB /sample_depth="1674 m" /number_of_sites=1 /site_id_1=CAM_SITE_WHALEFALLRIB /location_1="Santa Cruz Basin" /region_1="Pacific Ocean" /country_1=USA /water_depth_1="1674 m"	11 3 TCA;14 3 TAA;21 3 TAA;27 3 CAA;28 3 AAG;29 3 AAG;29 3 ATG;30 3 ATG;32 3 AAG;36 3 ATT;6 3 AGT;
>Regulatory_Region_NCBI_READ_1593714797 /ti=1593714797 /jgi_project_id=3634298 /library_id=CAM_LIB_WHALEFALLRIB /mate=Regulatory_Region_NCBI_READ_1593714798 /sample_id=CAM_SMPL_WHALEFALLRIB /sample_name=WHALEFALLRIB /sample_depth="1674 m" /number_of_sites=1 /site_id_1=CAM_SITE_WHALEFALLRIB /location_1="Santa Cruz Basin" /region_1="Pacific Ocean" /country_1=USA /water_depth_1="1674 m"	10 3 GAT;17 3 TAA;20 3 TGG;21 3 ATT;22 3 TAA;25 3 TCT;26 4 CTCA;28 3 ATG;31 3 AAT;31 3 CTG;34 3 ATT;6 3 ATC;7 3 AAT;
>Regulatory_Region_NCBI_READ_1593714831 /ti=1593714831 /jgi_project_id=3634298 /library_id=CAM_LIB_WHALEFALLRIB /mate=Regulatory_Region_NCBI_READ_1593714832 /sample_id=CAM_SMPL_WHALEFALLRIB /sample_name=WHALEFALLRIB /sample_depth="1674 m" /number_of_sites=1 /site_id_1=CAM_SITE_WHALEFALLRIB /location_1="Santa Cruz Basin" /region_1="Pacific Ocean" /country_1=USA /water_depth_1="1674 m"	17 3 TCA;18 3 TAT;20 3 AGA;21 3 TTG;22 3 CAA;30 3 AAT;33 3 TTG;35 3 TTG;7 3 TAC;9 3 GCC;
>Regulatory_Region_NCBI_READ_1593714966 /ti=1593714966 /jgi_project_id=3634298 /library_id=CAM_LIB_WHALEFALLRIB /mate=Regulatory_Region_NCBI_READ_1593714965 /sample_id=CAM_SMPL_WHALEFALLRIB /sample_name=WHALEFALLRIB /sample_depth="1674 m" /number_of_sites=1 /site_id_1=CAM_SITE_WHALEFALLRIB /location_1="Santa Cruz Basin" /region_1="Pacific Ocean" /country_1=USA /water_depth_1="1674 m"	13 3 CCA;19 3 ATT;27 3 CTG;30 3 AGG;33 3 TCT;8 3 CTC;
>Regulatory_Region_NCBI_READ_1593714980 /ti=1593714980 /jgi_project_id=3634298 /library_id=CAM_LIB_WHALEFALLRIB /mate=Regulatory_Region_NCBI_READ_1593714979 /sample_id=CAM_SMPL_WHALEFALLRIB /sample_name=WHALEFALLRIB /sample_depth="1674 m" /number_of_sites=1 /site_id_1=CAM_SITE_WHALEFALLRIB /location_1="Santa Cruz Basin" /region_1="Pacific Ocean" /country_1=USA /water_depth_1="1674 m"	11 4 CGCT;18 3 TAT;19 3 TCA;22 3 AGG;25 3 CTG;25 3 GCC;26 3 GTT;32 3 CAG;36 3 TTG;
>Regulatory_Region_NCBI_READ_1593715118 /ti=1593715118 /jgi_project_id=3634298 /library_id=CAM_LIB_WHALEFALLRIB /mate=Regulatory_Region_NCBI_READ_1593715117 /sample_id=CAM_SMPL_WHALEFALLRIB /sample_name=WHALEFALLRIB /sample_depth="1674 m" /number_of_sites=1 /site_id_1=CAM_SITE_WHALEFALLRIB /location_1="Santa Cruz Basin" /region_1="Pacific Ocean" /country_1=USA /water_depth_1="1674 m"	11 3 CAA;13 3 TTA;17 3 TAA;18 3 ATT;18 3 TAT;25 3 ATT;31 3 AAT;36 3 ATG;6 3 AAT;6 3 ATC;7 3 AAT;
>Regulatory_Region_NCBI_READ_1593715134 /ti=1593715134 /jgi_project_id=3634298 /library_id=CAM_LIB_WHALEFALLRIB /mate=Regulatory_Region_NCBI_READ_1593715133 /sample_id=CAM_SMPL_WHALEFALLRIB /sample_name=WHALEFALLRIB /sample_depth="1674 m" /number_of_sites=1 /site_id_1=CAM_SITE_WHALEFALLRIB /location_1="Santa Cruz Basin" /region_1="Pacific Ocean" /country_1=USA /water_depth_1="1674 m"	10 3 CAA;10 3 TAA;11 3 CAA;13 3 TGA;14 3 CCA;18 3 GTC;20 3 TCA;21 3 GAT;22 3 TCT;28 3 ATT;29 3 ATT;31 3 TTA;34 3 ATT;7 3 AAT;
>Regulatory_Region_NCBI_READ_1593715254 /ti=1593715254 /jgi_project_id=3634298 /library_id=CAM_LIB_WHALEFALLRIB /mate=Regulatory_Region_NCBI_READ_1593715253 /sample_id=CAM_SMPL_WHALEFALLRIB /sample_name=WHALEFALLRIB /sample_depth="1674 m" /number_of_sites=1 /site_id_1=CAM_SITE_WHALEFALLRIB /location_1="Santa Cruz Basin" /region_1="Pacific Ocean" /country_1=USA /water_depth_1="1674 m"	12 5 CTGCT;13 3 AGA;14 3 TTA;18 3 CAA;18 3 TTA;24 3 AAG;25 3 CTG;26 3 GTT;29 3 AAT;31 3 TTA;35 3 TTG;6 3 CAA;6 3 GTA;
>Regulatory_Region_NCBI_READ_1593715257 /ti=1593715257 /jgi_project_id=3634298 /library_id=CAM_LIB_WHALEFALLRIB /mate=Regulatory_Region_NCBI_READ_1593715258 /sample_id=CAM_SMPL_WHALEFALLRIB /sample_name=WHALEFALLRIB /sample_depth="1674 m" /number_of_sites=1 /site_id_1=CAM_SITE_WHALEFALLRIB /location_1="Santa Cruz Basin" /region_1="Pacific Ocean" /country_1=USA /water_depth_1="1674 m"	15 3 CTC;18 5 TTATA;20 3 TAA;20 3 TCA;23 3 GTT;27 3 TTG;35 3 AAT;7 3 ACA;
>Regulatory_Region_NCBI_READ_1593715283 /ti=1593715283 /jgi_project_id=3634298 /library_id=CAM_LIB_WHALEFALLRIB /mate=Regulatory_Region_NCBI_READ_1593715284 /sample_id=CAM_SMPL_WHALEFALLRIB /sample_name=WHALEFALLRIB /sample_depth="1674 m" /number_of_sites=1 /site_id_1=CAM_SITE_WHALEFALLRIB /location_1="Santa Cruz Basin" /region_1="Pacific Ocean" /country_1=USA /water_depth_1="1674 m"	10 3 TAA;13 3 TAA;22 3 AAT;22 3 TTA;28 3 TAA;32 3 TTG;33 3 GAG;34 3 TCT;
>Regulatory_Region_NCBI_READ_1593715290 /ti=1593715290 /jgi_project_id=3634298 /library_id=CAM_LIB_WHALEFALLRIB /mate=Regulatory_Region_NCBI_READ_1593715289 /sample_id=CAM_SMPL_WHALEFALLRIB /sample_name=WHALEFALLRIB /sample_depth="1674 m" /number_of_sites=1 /site_id_1=CAM_SITE_WHALEFALLRIB /location_1="Santa Cruz Basin" /region_1="Pacific Ocean" /country_1=USA /water_depth_1="1674 m"	14 3 ATT;21 3 ATT;24 3 AGA;24 3 ATT;25 3 ATT;29 3 TTA;
>Regulatory_Region_NCBI_READ_1593715324 /ti=1593715324 /jgi_project_id=3634298 /library_id=CAM_LIB_WHALEFALLRIB /mate=Regulatory_Region_NCBI_READ_1593715323 /sample_id=CAM_SMPL_WHALEFALLRIB /sample_name=WHALEFALLRIB /sample_depth="1674 m" /number_of_sites=1 /site_id_1=CAM_SITE_WHALEFALLRIB /location_1="Santa Cruz Basin" /region_1="Pacific Ocean" /country_1=USA /water_depth_1="1674 m"	11 3 CAA;13 3 CCA;18 3 CCA;25 3 GGC;26 3 GCC;28 3 AGA;32 3 CGA;7 3 CCC;
>Regulatory_Region_NCBI_READ_1593715440 /ti=1593715440 /jgi_project_id=3634298 /library_id=CAM_LIB_WHALEFALLRIB /mate=Regulatory_Region_NCBI_READ_1593715439 /sample_id=CAM_SMPL_WHALEFALLRIB /sample_name=WHALEFALLRIB /sample_depth="1674 m" /number_of_sites=1 /site_id_1=CAM_SITE_WHALEFALLRIB /location_1="Santa Cruz Basin" /region_1="Pacific Ocean" /country_1=USA /water_depth_1="1674 m"	17 3 ATC;18 3 CTG;21 3 CCG;27 3 ATG;35 3 TGG;38 4 GCGG;7 3 GCC;9 3 CTG;
>Regulatory_Region_NCBI_READ_1593715495 /ti=1593715495 /jgi_project_id=3634298 /library_id=CAM_LIB_WHALEFALLRIB /mate=Regulatory_Region_NCBI_READ_1593715496 /sample_id=CAM_SMPL_WHALEFALLRIB /sample_name=WHALEFALLRIB /sample_depth="1674 m" /number_of_sites=1 /site_id_1=CAM_SITE_WHALEFALLRIB /location_1="Santa Cruz Basin" /region_1="Pacific Ocean" /country_1=USA /water_depth_1="1674 m"	12 3 AGA;12 3 AGG;14 3 TAA;19 3 AGA;19 3 ATG;19 3 TCT;20 3 TCA;20 3 TCT;34 3 TTA;36 3 AAT;6 3 ATC;6 3 CAA;
>Regulatory_Region_NCBI_READ_1593715501 /ti=1593715501 /jgi_project_id=3634298 /library_id=CAM_LIB_WHALEFALLRIB /mate=Regulatory_Region_NCBI_READ_1593715502 /sample_id=CAM_SMPL_WHALEFALLRIB /sample_name=WHALEFALLRIB /sample_depth="1674 m" /number_of_sites=1 /site_id_1=CAM_SITE_WHALEFALLRIB /location_1="Santa Cruz Basin" /region_1="Pacific Ocean" /country_1=USA /water_depth_1="1674 m"	14 3 TTA;24 3 AAG;26 3 TGG;28 3 TCA;29 3 GCC;31 4 TTGG;7 3 GGC;
>Regulatory_Region_NCBI_READ_1593715754 /ti=1593715754 /jgi_project_id=3634298 /library_id=CAM_LIB_WHALEFALLRIB /mate=Regulatory_Region_NCBI_READ_1593715753 /sample_id=CAM_SMPL_WHALEFALLRIB /sample_name=WHALEFALLRIB /sample_depth="1674 m" /number_of_sites=1 /site_id_1=CAM_SITE_WHALEFALLRIB /location_1="Santa Cruz Basin" /region_1="Pacific Ocean" /country_1=USA /water_depth_1="1674 m"	11 3 AAG;13 3 AGA;17 3 TAA;19 3 ATT;19 3 CAA;21 3 ATT;22 3 AAT;26 3 AAT;29 3 TTA;31 3 ATT;6 3 AAG;7 3 CAA;
>Regulatory_Region_NCBI_READ_1593715843 /ti=1593715843 /jgi_project_id=3634298 /library_id=CAM_LIB_WHALEFALLRIB /mate=Regulatory_Region_NCBI_READ_1593715844 /sample_id=CAM_SMPL_WHALEFALLRIB /sample_name=WHALEFALLRIB /sample_depth="1674 m" /number_of_sites=1 /site_id_1=CAM_SITE_WHALEFALLRIB /location_1="Santa Cruz Basin" /region_1="Pacific Ocean" /country_1=USA /water_depth_1="1674 m"	15 3 CCA;18 3 ATT;20 3 TCA;24 3 CAG;25 3 GGC;28 3 CAG;31 3 GTT;33 3 TTG;34 3 ATC;35 3 GTT;36 3 CCA;36 3 TTG;6 3 ACC;6 3 GCC;7 3 ACA;7 3 TAC;
>Regulatory_Region_NCBI_READ_1593715971 /ti=1593715971 /jgi_project_id=3634298 /library_id=CAM_LIB_WHALEFALLRIB /mate=Regulatory_Region_NCBI_READ_1593715972 /sample_id=CAM_SMPL_WHALEFALLRIB /sample_name=WHALEFALLRIB /sample_depth="1674 m" /number_of_sites=1 /site_id_1=CAM_SITE_WHALEFALLRIB /location_1="Santa Cruz Basin" /region_1="Pacific Ocean" /country_1=USA /water_depth_1="1674 m"	11 3 AAG;13 3 TCA;14 3 ATT;16 4 TCAA;19 3 ATT;21 3 AGA;22 3 TTA;25 3 AGA;26 3 AAT;31 3 AAG;33 3 ATT;8 3 TCA;9 3 CAA;
>Regulatory_Region_NCBI_READ_1593716134 /ti=1593716134 /jgi_project_id=3634298 /library_id=CAM_LIB_WHALEFALLRIB /mate=Regulatory_Region_NCBI_READ_1593716133 /sample_id=CAM_SMPL_WHALEFALLRIB /sample_name=WHALEFALLRIB /sample_depth="1674 m" /number_of_sites=1 /site_id_1=CAM_SITE_WHALEFALLRIB /location_1="Santa Cruz Basin" /region_1="Pacific Ocean" /country_1=USA /water_depth_1="1674 m"	12 3 AAG;12 3 TGT;17 3 CTT;18 3 CAA;22 3 AAT;23 3 ATT;23 3 CAG;24 3 CCA;27 3 ATT;29 3 AAT;31 3 TTA;33 3 TGG;
>Regulatory_Region_NCBI_READ_1593716207 /ti=1593716207 /jgi_project_id=3634298 /library_id=CAM_LIB_WHALEFALLRIB /mate=Regulatory_Region_NCBI_READ_1593716208 /sample_id=CAM_SMPL_WHALEFALLRIB /sample_name=WHALEFALLRIB /sample_depth="1674 m" /number_of_sites=1 /site_id_1=CAM_SITE_WHALEFALLRIB /location_1="Santa Cruz Basin" /region_1="Pacific Ocean" /country_1=USA /water_depth_1="1674 m"	12 3 AAG;24 3 TCT;26 3 TTG;30 3 AGG;6 3 ATG;7 3 CCA;
>Regulatory_Region_NCBI_READ_1593716256 /ti=1593716256 /jgi_project_id=3634298 /library_id=CAM_LIB_WHALEFALLRIB /mate=Regulatory_Region_NCBI_READ_1593716255 /sample_id=CAM_SMPL_WHALEFALLRIB /sample_name=WHALEFALLRIB /sample_depth="1674 m" /number_of_sites=1 /site_id_1=CAM_SITE_WHALEFALLRIB /location_1="Santa Cruz Basin" /region_1="Pacific Ocean" /country_1=USA /water_depth_1="1674 m"	11 3 CAT;12 4 GATC;14 3 CTT;15 3 ATG;16 3 CTG;19 3 ATG;20 3 TCA;20 3 TTA;21 3 CCA;26 3 TAA;28 3 AGA;29 3 AAT;29 3 GCA;34 3 AAG;35 3 AAT;36 3 CCG;
>Regulatory_Region_NCBI_READ_1593716261 /ti=1593716261 /jgi_project_id=3634298 /library_id=CAM_LIB_WHALEFALLRIB /mate=Regulatory_Region_NCBI_READ_1593716262 /sample_id=CAM_SMPL_WHALEFALLRIB /sample_name=WHALEFALLRIB /sample_depth="1674 m" /number_of_sites=1 /site_id_1=CAM_SITE_WHALEFALLRIB /location_1="Santa Cruz Basin" /region_1="Pacific Ocean" /country_1=USA /water_depth_1="1674 m"	13 3 AGA;18 3 GAT;22 3 TTA;28 3 CAG;32 3 TAA;7 3 GTA;
>Regulatory_Region_NCBI_READ_1593716282 /ti=1593716282 /jgi_project_id=3634298 /library_id=CAM_LIB_WHALEFALLRIB /mate=Regulatory_Region_NCBI_READ_1593716281 /sample_id=CAM_SMPL_WHALEFALLRIB /sample_name=WHALEFALLRIB /sample_depth="1674 m" /number_of_sites=1 /site_id_1=CAM_SITE_WHALEFALLRIB /location_1="Santa Cruz Basin" /region_1="Pacific Ocean" /country_1=USA /water_depth_1="1674 m"	11 3 CAA;14 3 ATT;19 3 CAT;23 3 AGA;27 3 TTG;32 3 TTG;34 3 CCA;35 3 AAT;
>Regulatory_Region_NCBI_READ_1593716301 /ti=1593716301 /jgi_project_id=3634298 /library_id=CAM_LIB_WHALEFALLRIB /mate=Regulatory_Region_NCBI_READ_1593716302 /sample_id=CAM_SMPL_WHALEFALLRIB /sample_name=WHALEFALLRIB /sample_depth="1674 m" /number_of_sites=1 /site_id_1=CAM_SITE_WHALEFALLRIB /location_1="Santa Cruz Basin" /region_1="Pacific Ocean" /country_1=USA /water_depth_1="1674 m"	14 3 CTT;15 3 TCA;23 3 ATG;30 3 AAT;36 3 ATT;6 3 AAT;7 3 ATT;9 3 TTG;
>Regulatory_Region_NCBI_READ_1593716313 /ti=1593716313 /jgi_project_id=3634298 /library_id=CAM_LIB_WHALEFALLRIB /mate=Regulatory_Region_NCBI_READ_1593716314 /sample_id=CAM_SMPL_WHALEFALLRIB /sample_name=WHALEFALLRIB /sample_depth="1674 m" /number_of_sites=1 /site_id_1=CAM_SITE_WHALEFALLRIB /location_1="Santa Cruz Basin" /region_1="Pacific Ocean" /country_1=USA /water_depth_1="1674 m"	13 3 TAA;18 3 CAA;22 4 AGAA;23 3 ATT;30 3 ATT;7 3 AAT;8 3 TAA;
>Regulatory_Region_NCBI_READ_1593716318 /ti=1593716318 /jgi_project_id=3634298 /library_id=CAM_LIB_WHALEFALLRIB /mate=Regulatory_Region_NCBI_READ_1593716317 /sample_id=CAM_SMPL_WHALEFALLRIB /sample_name=WHALEFALLRIB /sample_depth="1674 m" /number_of_sites=1 /site_id_1=CAM_SITE_WHALEFALLRIB /location_1="Santa Cruz Basin" /region_1="Pacific Ocean" /country_1=USA /water_depth_1="1674 m"	12 3 TTG;14 3 ATT;15 3 CAG;15 3 TTA;17 3 ATT;18 3 CAA;19 3 ATT;19 3 TCA;20 3 CCT;23 3 ATT;24 3 CTG;27 3 CAG;29 3 GCA;30 3 AAT;31 3 TAA;33 3 TGG;36 3 AAT;7 3 AAT;7 3 CAA;
>Regulatory_Region_NCBI_READ_1593716338 /ti=1593716338 /jgi_project_id=3634298 /library_id=CAM_LIB_WHALEFALLRIB /mate=Regulatory_Region_NCBI_READ_1593716337 /sample_id=CAM_SMPL_WHALEFALLRIB /sample_name=WHALEFALLRIB /sample_depth="1674 m" /number_of_sites=1 /site_id_1=CAM_SITE_WHALEFALLRIB /location_1="Santa Cruz Basin" /region_1="Pacific Ocean" /country_1=USA /water_depth_1="1674 m"	13 3 TCA;19 3 ATG;22 3 AGG;24 3 CCA;25 3 ATG;26 3 TTG;28 3 TCA;28 3 TTG;31 3 AGG;31 3 GTT;36 3 AAT;36 3 GCC;
>Regulatory_Region_NCBI_READ_1593716354 /ti=1593716354 /jgi_project_id=3634298 /library_id=CAM_LIB_WHALEFALLRIB /mate=Regulatory_Region_NCBI_READ_1593716353 /sample_id=CAM_SMPL_WHALEFALLRIB /sample_name=WHALEFALLRIB /sample_depth="1674 m" /number_of_sites=1 /site_id_1=CAM_SITE_WHALEFALLRIB /location_1="Santa Cruz Basin" /region_1="Pacific Ocean" /country_1=USA /water_depth_1="1674 m"	17 3 AGA;21 3 TTG;25 3 CAA;26 3 TTA;27 3 ATT;29 3 AAT;30 3 GTT;31 3 TTA;34 3 TAA;34 3 TTA;6 3 AAT;7 3 ATT;
>Regulatory_Region_NCBI_READ_1593683686 /ti=1593683686 /jgi_project_id=3634298 /library_id=CAM_LIB_WHALEFALLRIB /mate=Regulatory_Region_NCBI_READ_1593683685 /sample_id=CAM_SMPL_WHALEFALLRIB /sample_name=WHALEFALLRIB /sample_depth="1674 m" /number_of_sites=1 /site_id_1=CAM_SITE_WHALEFALLRIB /location_1="Santa Cruz Basin" /region_1="Pacific Ocean" /country_1=USA /water_depth_1="1674 m"	12 4 GATC;15 3 TGG;20 3 CCG;22 4 AGAA;23 3 TCA;24 3 GCC;33 3 ATG;35 3 TTG;8 3 CGG;8 4 ATTA;
>Regulatory_Region_NCBI_READ_1593683732 /ti=1593683732 /jgi_project_id=3634298 /library_id=CAM_LIB_WHALEFALLRIB /mate=Regulatory_Region_NCBI_READ_1593683731 /sample_id=CAM_SMPL_WHALEFALLRIB /sample_name=WHALEFALLRIB /sample_depth="1674 m" /number_of_sites=1 /site_id_1=CAM_SITE_WHALEFALLRIB /location_1="Santa Cruz Basin" /region_1="Pacific Ocean" /country_1=USA /water_depth_1="1674 m"	15 3 CCA;22 3 GTT;24 3 CTG;26 3 GCC;26 3 TGG;28 3 ATT;30 3 CAG;7 3 GGC;
>Regulatory_Region_NCBI_READ_1593716427 /ti=1593716427 /jgi_project_id=3634298 /library_id=CAM_LIB_WHALEFALLRIB /mate=Regulatory_Region_NCBI_READ_1593716428 /sample_id=CAM_SMPL_WHALEFALLRIB /sample_name=WHALEFALLRIB /sample_depth="1674 m" /number_of_sites=1 /site_id_1=CAM_SITE_WHALEFALLRIB /location_1="Santa Cruz Basin" /region_1="Pacific Ocean" /country_1=USA /water_depth_1="1674 m"	12 3 CCT;12 3 CGG;12 3 TGG;15 3 TGG;18 3 CAA;18 3 GTC;25 3 CAA;27 3 CAG;31 3 ATT;32 3 ATT;36 3 TAA;9 3 TAT;
>Regulatory_Region_NCBI_READ_1593716521 /ti=1593716521 /jgi_project_id=3634298 /library_id=CAM_LIB_WHALEFALLRIB /mate=Regulatory_Region_NCBI_READ_1593716522 /sample_id=CAM_SMPL_WHALEFALLRIB /sample_name=WHALEFALLRIB /sample_depth="1674 m" /number_of_sites=1 /site_id_1=CAM_SITE_WHALEFALLRIB /location_1="Santa Cruz Basin" /region_1="Pacific Ocean" /country_1=USA /water_depth_1="1674 m"	12 3 TGG;12 3 TTG;14 3 GCC;15 3 CTG;15 3 TTA;17 3 CAT;23 3 CTG;29 3 TGG;29 3 TTA;32 3 AAG;32 3 TTG;33 4 GCTG;36 3 CCA;7 3 CCC;
>Regulatory_Region_NCBI_READ_1593716616 /ti=1593716616 /jgi_project_id=3634298 /library_id=CAM_LIB_WHALEFALLRIB /mate=Regulatory_Region_NCBI_READ_1593716615 /sample_id=CAM_SMPL_WHALEFALLRIB /sample_name=WHALEFALLRIB /sample_depth="1674 m" /number_of_sites=1 /site_id_1=CAM_SITE_WHALEFALLRIB /location_1="Santa Cruz Basin" /region_1="Pacific Ocean" /country_1=USA /water_depth_1="1674 m"	11 3 AGA;21 3 CTT;21 3 TGA;22 3 TGA;25 3 TCT;31 3 TGG;36 3 CCT;7 3 ATT;7 3 CTC;8 3 TCA;9 3 TTG;
>Regulatory_Region_NCBI_READ_1593716695 /ti=1593716695 /jgi_project_id=3634298 /library_id=CAM_LIB_WHALEFALLRIB /mate=Regulatory_Region_NCBI_READ_1593716696 /sample_id=CAM_SMPL_WHALEFALLRIB /sample_name=WHALEFALLRIB /sample_depth="1674 m" /number_of_sites=1 /site_id_1=CAM_SITE_WHALEFALLRIB /location_1="Santa Cruz Basin" /region_1="Pacific Ocean" /country_1=USA /water_depth_1="1674 m"	11 3 ATT;14 3 AGG;22 3 TAA;22 3 TTA;27 3 CAA;28 3 TCA;29 3 TTA;32 3 AAG;33 3 CCA;7 3 AAT;
>Regulatory_Region_NCBI_READ_1593716761 /ti=1593716761 /jgi_project_id=3634298 /library_id=CAM_LIB_WHALEFALLRIB /mate=Regulatory_Region_NCBI_READ_1593716762 /sample_id=CAM_SMPL_WHALEFALLRIB /sample_name=WHALEFALLRIB /sample_depth="1674 m" /number_of_sites=1 /site_id_1=CAM_SITE_WHALEFALLRIB /location_1="Santa Cruz Basin" /region_1="Pacific Ocean" /country_1=USA /water_depth_1="1674 m"	18 3 TTA;19 3 AAG;22 3 TCT;24 3 ATT;25 3 ATG;25 3 GTT;28 3 TAA;34 3 AAT;6 3 CAA;9 3 GAT;
>Regulatory_Region_NCBI_READ_1593716813 /ti=1593716813 /jgi_project_id=3634298 /library_id=CAM_LIB_WHALEFALLRIB /mate=Regulatory_Region_NCBI_READ_1593716814 /sample_id=CAM_SMPL_WHALEFALLRIB /sample_name=WHALEFALLRIB /sample_depth="1674 m" /number_of_sites=1 /site_id_1=CAM_SITE_WHALEFALLRIB /location_1="Santa Cruz Basin" /region_1="Pacific Ocean" /country_1=USA /water_depth_1="1674 m"	10 3 GAT;10 3 TTA;14 3 TAA;17 3 AGA;24 3 AGG;27 3 ATT;33 3 ATT;36 3 CAA;6 3 AGT;9 3 CTG;9 3 TAT;
>Regulatory_Region_NCBI_READ_1593716953 /ti=1593716953 /jgi_project_id=3634298 /library_id=CAM_LIB_WHALEFALLRIB /mate=Regulatory_Region_NCBI_READ_1593716954 /sample_id=CAM_SMPL_WHALEFALLRIB /sample_name=WHALEFALLRIB /sample_depth="1674 m" /number_of_sites=1 /site_id_1=CAM_SITE_WHALEFALLRIB /location_1="Santa Cruz Basin" /region_1="Pacific Ocean" /country_1=USA /water_depth_1="1674 m"	20 3 ATG;20 3 TAA;26 3 AAT;28 3 TAA;30 3 AAT;31 3 ATT;33 3 ATT;33 3 CAG;6 3 AAG;6 3 CGG;7 3 CTC;
>Regulatory_Region_NCBI_READ_1593717020 /ti=1593717020 /jgi_project_id=3634298 /library_id=CAM_LIB_WHALEFALLRIB /mate=Regulatory_Region_NCBI_READ_1593717019 /sample_id=CAM_SMPL_WHALEFALLRIB /sample_name=WHALEFALLRIB /sample_depth="1674 m" /number_of_sites=1 /site_id_1=CAM_SITE_WHALEFALLRIB /location_1="Santa Cruz Basin" /region_1="Pacific Ocean" /country_1=USA /water_depth_1="1674 m"	13 3 CAG;15 3 ATG;17 3 ATC;17 3 CAT;29 3 TTA;
>Regulatory_Region_NCBI_READ_1593717064 /ti=1593717064 /jgi_project_id=3634298 /library_id=CAM_LIB_WHALEFALLRIB /mate=Regulatory_Region_NCBI_READ_1593717063 /sample_id=CAM_SMPL_WHALEFALLRIB /sample_name=WHALEFALLRIB /sample_depth="1674 m" /number_of_sites=1 /site_id_1=CAM_SITE_WHALEFALLRIB /location_1="Santa Cruz Basin" /region_1="Pacific Ocean" /country_1=USA /water_depth_1="1674 m"	13 3 TAA;13 3 TCG;14 3 ATT;14 3 CTT;14 3 TTA;21 3 TTA;22 3 CAA;23 3 GTT;24 3 ATT;25 3 ATG;29 3 AAG;29 3 ATT;31 3 AAT;31 3 TGG;34 3 ATT;35 3 AAT;35 3 TAA;36 3 ATT;
>Regulatory_Region_NCBI_READ_1593717077 /ti=1593717077 /jgi_project_id=3634298 /library_id=CAM_LIB_WHALEFALLRIB /mate=Regulatory_Region_NCBI_READ_1593717078 /sample_id=CAM_SMPL_WHALEFALLRIB /sample_name=WHALEFALLRIB /sample_depth="1674 m" /number_of_sites=1 /site_id_1=CAM_SITE_WHALEFALLRIB /location_1="Santa Cruz Basin" /region_1="Pacific Ocean" /country_1=USA /water_depth_1="1674 m"	12 4 TGCA;16 3 AAG;16 3 TTA;18 3 TAT;21 3 ATT;27 3 CTG;33 3 CCA;36 3 AAT;6 3 AAT;6 3 ATG;9 3 TAT;9 3 TTG;
>Regulatory_Region_NCBI_READ_1593717233 /ti=1593717233 /jgi_project_id=3634298 /library_id=CAM_LIB_WHALEFALLRIB /mate=Regulatory_Region_NCBI_READ_1593717234 /sample_id=CAM_SMPL_WHALEFALLRIB /sample_name=WHALEFALLRIB /sample_depth="1674 m" /number_of_sites=1 /site_id_1=CAM_SITE_WHALEFALLRIB /location_1="Santa Cruz Basin" /region_1="Pacific Ocean" /country_1=USA /water_depth_1="1674 m"	14 3 TCA;15 3 TGA;16 3 CTT;16 3 TAA;21 3 CAT;21 3 TGA;23 3 GAT;29 3 AAT;30 3 TGA;34 3 TAA;
>Regulatory_Region_NCBI_READ_1593717265 /ti=1593717265 /jgi_project_id=3634298 /library_id=CAM_LIB_WHALEFALLRIB /mate=Regulatory_Region_NCBI_READ_1593717266 /sample_id=CAM_SMPL_WHALEFALLRIB /sample_name=WHALEFALLRIB /sample_depth="1674 m" /number_of_sites=1 /site_id_1=CAM_SITE_WHALEFALLRIB /location_1="Santa Cruz Basin" /region_1="Pacific Ocean" /country_1=USA /water_depth_1="1674 m"	11 3 AGG;11 3 CAA;13 3 TCT;16 3 CTT;20 3 TGA;27 3 CCT;32 3 CGA;33 3 TCT;34 3 ATT;34 3 GTT;35 3 CCT;
>Regulatory_Region_NCBI_READ_1593717279 /ti=1593717279 /jgi_project_id=3634298 /library_id=CAM_LIB_WHALEFALLRIB /mate=Regulatory_Region_NCBI_READ_1593717280 /sample_id=CAM_SMPL_WHALEFALLRIB /sample_name=WHALEFALLRIB /sample_depth="1674 m" /number_of_sites=1 /site_id_1=CAM_SITE_WHALEFALLRIB /location_1="Santa Cruz Basin" /region_1="Pacific Ocean" /country_1=USA /water_depth_1="1674 m"	10 3 CAA;12 3 AGA;13 3 AAG;13 3 TAA;15 3 TCA;16 3 TAA;24 3 TCT;25 3 ATT;31 3 TAA;32 3 CAG;34 3 ATT;
>Regulatory_Region_NCBI_READ_1593717309 /ti=1593717309 /jgi_project_id=3634298 /library_id=CAM_LIB_WHALEFALLRIB /mate=Regulatory_Region_NCBI_READ_1593717310 /sample_id=CAM_SMPL_WHALEFALLRIB /sample_name=WHALEFALLRIB /sample_depth="1674 m" /number_of_sites=1 /site_id_1=CAM_SITE_WHALEFALLRIB /location_1="Santa Cruz Basin" /region_1="Pacific Ocean" /country_1=USA /water_depth_1="1674 m"	12 3 CAT;14 3 CTT;20 3 TAA;20 3 TCA;21 3 TGA;24 3 CAG;28 3 ATT;29 3 TCT;32 3 CTG;32 3 TCA;35 3 TGA;7 3 CAA;9 3 CTG;
>Regulatory_Region_NCBI_READ_1593717426 /ti=1593717426 /jgi_project_id=3634298 /library_id=CAM_LIB_WHALEFALLRIB /mate=Regulatory_Region_NCBI_READ_1593717425 /sample_id=CAM_SMPL_WHALEFALLRIB /sample_name=WHALEFALLRIB /sample_depth="1674 m" /number_of_sites=1 /site_id_1=CAM_SITE_WHALEFALLRIB /location_1="Santa Cruz Basin" /region_1="Pacific Ocean" /country_1=USA /water_depth_1="1674 m"	11 3 AAG;11 3 TGG;18 3 AGG;21 3 GAG;30 3 GTC;6 3 AAT;8 3 GAT;8 4 TATA;
>Regulatory_Region_NCBI_READ_1593717468 /ti=1593717468 /jgi_project_id=3634298 /library_id=CAM_LIB_WHALEFALLRIB /mate=Regulatory_Region_NCBI_READ_1593717467 /sample_id=CAM_SMPL_WHALEFALLRIB /sample_name=WHALEFALLRIB /sample_depth="1674 m" /number_of_sites=1 /site_id_1=CAM_SITE_WHALEFALLRIB /location_1="Santa Cruz Basin" /region_1="Pacific Ocean" /country_1=USA /water_depth_1="1674 m"	22 3 CCG;23 3 ATG;24 3 CCA;25 3 CAA;27 3 AAG;29 3 ATG;30 3 CCT;32 3 CAG;33 3 GCC;33 3 GGC;36 3 CAA;36 3 GCC;9 3 GCC;
>Regulatory_Region_NCBI_READ_1593717525 /ti=1593717525 /jgi_project_id=3634298 /library_id=CAM_LIB_WHALEFALLRIB /mate=Regulatory_Region_NCBI_READ_1593717526 /sample_id=CAM_SMPL_WHALEFALLRIB /sample_name=WHALEFALLRIB /sample_depth="1674 m" /number_of_sites=1 /site_id_1=CAM_SITE_WHALEFALLRIB /location_1="Santa Cruz Basin" /region_1="Pacific Ocean" /country_1=USA /water_depth_1="1674 m"	13 3 TGA;18 3 AGA;21 3 CTT;25 3 AAT;28 3 AAG;28 3 AAT;30 3 AAG;34 3 TCT;35 3 TGA;6 3 ATC;8 3 TAA;
>Regulatory_Region_NCBI_READ_1593717527 /ti=1593717527 /jgi_project_id=3634298 /library_id=CAM_LIB_WHALEFALLRIB /mate=Regulatory_Region_NCBI_READ_1593717528 /sample_id=CAM_SMPL_WHALEFALLRIB /sample_name=WHALEFALLRIB /sample_depth="1674 m" /number_of_sites=1 /site_id_1=CAM_SITE_WHALEFALLRIB /location_1="Santa Cruz Basin" /region_1="Pacific Ocean" /country_1=USA /water_depth_1="1674 m"	10 4 TTTA;12 4 TAAA;18 3 GAT;21 3 TAA;22 3 AAT;28 3 ATT;29 3 ATT;32 3 ATT;33 3 GCC;36 3 AAT;7 3 GGC;8 3 TAA;
>Regulatory_Region_NCBI_READ_1593717545 /ti=1593717545 /jgi_project_id=3634298 /library_id=CAM_LIB_WHALEFALLRIB /mate=Regulatory_Region_NCBI_READ_1593717546 /sample_id=CAM_SMPL_WHALEFALLRIB /sample_name=WHALEFALLRIB /sample_depth="1674 m" /number_of_sites=1 /site_id_1=CAM_SITE_WHALEFALLRIB /location_1="Santa Cruz Basin" /region_1="Pacific Ocean" /country_1=USA /water_depth_1="1674 m"	10 3 TTA;14 3 ATT;14 3 TAA;17 3 TTA;23 3 ATT;25 3 ATT;25 3 CTG;30 3 CCA;32 3 ATT;33 3 ATT;36 3 AAT;36 3 CTG;6 3 AAT;7 3 TAC;8 3 CCT;
>Regulatory_Region_NCBI_READ_1593717584 /ti=1593717584 /jgi_project_id=3634298 /library_id=CAM_LIB_WHALEFALLRIB /mate=Regulatory_Region_NCBI_READ_1593717583 /sample_id=CAM_SMPL_WHALEFALLRIB /sample_name=WHALEFALLRIB /sample_depth="1674 m" /number_of_sites=1 /site_id_1=CAM_SITE_WHALEFALLRIB /location_1="Santa Cruz Basin" /region_1="Pacific Ocean" /country_1=USA /water_depth_1="1674 m"	11 3 CCT;14 3 AGG;18 3 CCT;23 3 AAC;23 3 CCT;24 3 GCC;25 3 CCT;30 3 AGG;33 3 AGG;33 3 CCT;33 3 GGC;34 3 TCT;36 3 CTG;6 3 AAT;
>Regulatory_Region_NCBI_READ_1593717594 /ti=1593717594 /jgi_project_id=3634298 /library_id=CAM_LIB_WHALEFALLRIB /mate=Regulatory_Region_NCBI_READ_1593717593 /sample_id=CAM_SMPL_WHALEFALLRIB /sample_name=WHALEFALLRIB /sample_depth="1674 m" /number_of_sites=1 /site_id_1=CAM_SITE_WHALEFALLRIB /location_1="Santa Cruz Basin" /region_1="Pacific Ocean" /country_1=USA /water_depth_1="1674 m"	14 3 TTA;17 3 CAA;17 3 TCA;20 3 TAA;24 3 CCA;25 3 ATT;35 3 AAT;
>Regulatory_Region_NCBI_READ_1593717639 /ti=1593717639 /jgi_project_id=3634298 /library_id=CAM_LIB_WHALEFALLRIB /mate=Regulatory_Region_NCBI_READ_1593717640 /sample_id=CAM_SMPL_WHALEFALLRIB /sample_name=WHALEFALLRIB /sample_depth="1674 m" /number_of_sites=1 /site_id_1=CAM_SITE_WHALEFALLRIB /location_1="Santa Cruz Basin" /region_1="Pacific Ocean" /country_1=USA /water_depth_1="1674 m"	11 3 CCT;13 3 CAG;18 3 CCG;20 3 CCG;20 3 CCT;20 3 TGA;29 3 GCC;32 3 GCC;
>Regulatory_Region_NCBI_READ_1593717641 /ti=1593717641 /jgi_project_id=3634298 /library_id=CAM_LIB_WHALEFALLRIB /mate=Regulatory_Region_NCBI_READ_1593717642 /sample_id=CAM_SMPL_WHALEFALLRIB /sample_name=WHALEFALLRIB /sample_depth="1674 m" /number_of_sites=1 /site_id_1=CAM_SITE_WHALEFALLRIB /location_1="Santa Cruz Basin" /region_1="Pacific Ocean" /country_1=USA /water_depth_1="1674 m"	10 3 ATG;11 3 TCA;15 3 CTC;16 3 TTA;19 3 ATT;20 3 CCA;20 3 TAA;23 3 CTG;24 3 AAG;25 3 CAA;28 3 TCG;30 3 GTT;32 3 CGA;35 3 AAT;
>Regulatory_Region_NCBI_READ_1593717706 /ti=1593717706 /jgi_project_id=3634298 /library_id=CAM_LIB_WHALEFALLRIB /mate=Regulatory_Region_NCBI_READ_1593717705 /sample_id=CAM_SMPL_WHALEFALLRIB /sample_name=WHALEFALLRIB /sample_depth="1674 m" /number_of_sites=1 /site_id_1=CAM_SITE_WHALEFALLRIB /location_1="Santa Cruz Basin" /region_1="Pacific Ocean" /country_1=USA /water_depth_1="1674 m"	10 3 GAT;10 4 TTTA;14 5 CCTAT;23 3 ATG;27 3 TTA;28 3 ATT;28 3 TCA;31 3 TTA;32 3 ATT;
>Regulatory_Region_NCBI_READ_1593717730 /ti=1593717730 /jgi_project_id=3634298 /library_id=CAM_LIB_WHALEFALLRIB /mate=Regulatory_Region_NCBI_READ_1593717729 /sample_id=CAM_SMPL_WHALEFALLRIB /sample_name=WHALEFALLRIB /sample_depth="1674 m" /number_of_sites=1 /site_id_1=CAM_SITE_WHALEFALLRIB /location_1="Santa Cruz Basin" /region_1="Pacific Ocean" /country_1=USA /water_depth_1="1674 m"	13 3 AAG;17 3 TTA;20 3 TAA;21 3 GTT;25 3 TTA;26 3 TAA;36 3 TAA;8 3 CCT;
>Regulatory_Region_NCBI_READ_1593717753 /ti=1593717753 /jgi_project_id=3634298 /library_id=CAM_LIB_WHALEFALLRIB /mate=Regulatory_Region_NCBI_READ_1593717754 /sample_id=CAM_SMPL_WHALEFALLRIB /sample_name=WHALEFALLRIB /sample_depth="1674 m" /number_of_sites=1 /site_id_1=CAM_SITE_WHALEFALLRIB /location_1="Santa Cruz Basin" /region_1="Pacific Ocean" /country_1=USA /water_depth_1="1674 m"	16 3 CTT;17 3 TCT;24 3 CAT;24 3 TCT;30 3 TTG;34 3 TAA;6 3 AAT;7 3 TCG;
>Regulatory_Region_NCBI_READ_1593717839 /ti=1593717839 /jgi_project_id=3634298 /library_id=CAM_LIB_WHALEFALLRIB /mate=Regulatory_Region_NCBI_READ_1593717840 /sample_id=CAM_SMPL_WHALEFALLRIB /sample_name=WHALEFALLRIB /sample_depth="1674 m" /number_of_sites=1 /site_id_1=CAM_SITE_WHALEFALLRIB /location_1="Santa Cruz Basin" /region_1="Pacific Ocean" /country_1=USA /water_depth_1="1674 m"	17 3 ATC;20 3 TTG;21 3 TTG;23 3 GAT;26 4 CTCA;30 3 TTG;32 3 TTG;
>Regulatory_Region_NCBI_READ_1593717946 /ti=1593717946 /jgi_project_id=3634298 /library_id=CAM_LIB_WHALEFALLRIB /mate=Regulatory_Region_NCBI_READ_1593717945 /sample_id=CAM_SMPL_WHALEFALLRIB /sample_name=WHALEFALLRIB /sample_depth="1674 m" /number_of_sites=1 /site_id_1=CAM_SITE_WHALEFALLRIB /location_1="Santa Cruz Basin" /region_1="Pacific Ocean" /country_1=USA /water_depth_1="1674 m"	11 3 CCA;15 3 CCA;15 3 CTC;21 3 CTT;21 3 TGG;24 3 CTG;8 3 CTT;
>Regulatory_Region_NCBI_READ_1593718044 /ti=1593718044 /jgi_project_id=3634298 /library_id=CAM_LIB_WHALEFALLRIB /mate=Regulatory_Region_NCBI_READ_1593718043 /sample_id=CAM_SMPL_WHALEFALLRIB /sample_name=WHALEFALLRIB /sample_depth="1674 m" /number_of_sites=1 /site_id_1=CAM_SITE_WHALEFALLRIB /location_1="Santa Cruz Basin" /region_1="Pacific Ocean" /country_1=USA /water_depth_1="1674 m"	17 3 TAA;21 3 TTA;22 3 AAT;28 3 ATG;30 3 AAT;34 3 GTT;36 3 CAG;7 3 AAT;9 3 CTT;
>Regulatory_Region_NCBI_READ_1593718050 /ti=1593718050 /jgi_project_id=3634298 /library_id=CAM_LIB_WHALEFALLRIB /mate=Regulatory_Region_NCBI_READ_1593718049 /sample_id=CAM_SMPL_WHALEFALLRIB /sample_name=WHALEFALLRIB /sample_depth="1674 m" /number_of_sites=1 /site_id_1=CAM_SITE_WHALEFALLRIB /location_1="Santa Cruz Basin" /region_1="Pacific Ocean" /country_1=USA /water_depth_1="1674 m"	12 3 TTA;14 3 ATT;27 3 CTG;32 3 TTG;33 3 TCT;33 3 TGG;36 3 AAT;
>Regulatory_Region_NCBI_READ_1593718073 /ti=1593718073 /jgi_project_id=3634298 /library_id=CAM_LIB_WHALEFALLRIB /mate=Regulatory_Region_NCBI_READ_1593718074 /sample_id=CAM_SMPL_WHALEFALLRIB /sample_name=WHALEFALLRIB /sample_depth="1674 m" /number_of_sites=1 /site_id_1=CAM_SITE_WHALEFALLRIB /location_1="Santa Cruz Basin" /region_1="Pacific Ocean" /country_1=USA /water_depth_1="1674 m"	10 3 CAA;12 3 TGG;19 3 AAG;22 3 CTG;25 3 GTT;28 3 AAG;28 3 AGA;29 3 TCT;9 3 CCG;
>Regulatory_Region_NCBI_READ_1593718084 /ti=1593718084 /jgi_project_id=3634298 /library_id=CAM_LIB_WHALEFALLRIB /mate=Regulatory_Region_NCBI_READ_1593718083 /sample_id=CAM_SMPL_WHALEFALLRIB /sample_name=WHALEFALLRIB /sample_depth="1674 m" /number_of_sites=1 /site_id_1=CAM_SITE_WHALEFALLRIB /location_1="Santa Cruz Basin" /region_1="Pacific Ocean" /country_1=USA /water_depth_1="1674 m"	14 3 CCT;15 3 TGA;23 3 CCT;25 3 ATG;25 3 TTA;31 3 AAC;32 3 AGG;35 3 TGA;8 3 CCT;9 3 GAT;
>Regulatory_Region_NCBI_READ_1593718095 /ti=1593718095 /jgi_project_id=3634298 /library_id=CAM_LIB_WHALEFALLRIB /mate=Regulatory_Region_NCBI_READ_1593718096 /sample_id=CAM_SMPL_WHALEFALLRIB /sample_name=WHALEFALLRIB /sample_depth="1674 m" /number_of_sites=1 /site_id_1=CAM_SITE_WHALEFALLRIB /location_1="Santa Cruz Basin" /region_1="Pacific Ocean" /country_1=USA /water_depth_1="1674 m"	12 3 AAG;14 3 CTC;16 3 CTT;22 3 TGG;24 3 ATT;25 3 ATT;25 3 GTT;27 3 ATT;30 3 AAG;30 3 TGA;33 3 ATT;36 3 ATT;6 3 AAG;9 3 CTT;
>Regulatory_Region_NCBI_READ_1593718164 /ti=1593718164 /jgi_project_id=3634298 /library_id=CAM_LIB_WHALEFALLRIB /mate=Regulatory_Region_NCBI_READ_1593718163 /sample_id=CAM_SMPL_WHALEFALLRIB /sample_name=WHALEFALLRIB /sample_depth="1674 m" /number_of_sites=1 /site_id_1=CAM_SITE_WHALEFALLRIB /location_1="Santa Cruz Basin" /region_1="Pacific Ocean" /country_1=USA /water_depth_1="1674 m"	12 3 CGG;15 3 CGG;17 3 CTT;22 3 CAG;26 3 TGG;27 3 AAG;33 3 ATG;33 3 CCA;35 3 CCT;
>Regulatory_Region_NCBI_READ_1593718214 /ti=1593718214 /jgi_project_id=3634298 /library_id=CAM_LIB_WHALEFALLRIB /mate=Regulatory_Region_NCBI_READ_1593718213 /sample_id=CAM_SMPL_WHALEFALLRIB /sample_name=WHALEFALLRIB /sample_depth="1674 m" /number_of_sites=1 /site_id_1=CAM_SITE_WHALEFALLRIB /location_1="Santa Cruz Basin" /region_1="Pacific Ocean" /country_1=USA /water_depth_1="1674 m"	11 3 TCA;15 3 ATG;25 3 TTA;28 3 GGC;31 3 TTA;32 3 TAA;32 3 TTA;35 3 TGG;8 3 TCA;9 3 CTT;
>Regulatory_Region_NCBI_READ_1593718243 /ti=1593718243 /jgi_project_id=3634298 /library_id=CAM_LIB_WHALEFALLRIB /mate=Regulatory_Region_NCBI_READ_1593718244 /sample_id=CAM_SMPL_WHALEFALLRIB /sample_name=WHALEFALLRIB /sample_depth="1674 m" /number_of_sites=1 /site_id_1=CAM_SITE_WHALEFALLRIB /location_1="Santa Cruz Basin" /region_1="Pacific Ocean" /country_1=USA /water_depth_1="1674 m"	13 4 TAAA;17 3 CAA;19 3 TAA;25 3 TTA;27 3 ATT;27 3 TTA;29 3 CCA;31 3 TTA;32 3 TTG;33 3 ATT;34 3 TAA;8 3 CTT;
>Regulatory_Region_NCBI_READ_1593718252 /ti=1593718252 /jgi_project_id=3634298 /library_id=CAM_LIB_WHALEFALLRIB /mate=Regulatory_Region_NCBI_READ_1593718251 /sample_id=CAM_SMPL_WHALEFALLRIB /sample_name=WHALEFALLRIB /sample_depth="1674 m" /number_of_sites=1 /site_id_1=CAM_SITE_WHALEFALLRIB /location_1="Santa Cruz Basin" /region_1="Pacific Ocean" /country_1=USA /water_depth_1="1674 m"	15 3 CAG;19 3 TAA;21 3 CCA;23 3 GTT;24 3 CCA;26 3 GCC;27 3 TTG;28 3 TTG;34 3 ATG;36 3 TAA;
>Regulatory_Region_NCBI_READ_1593718302 /ti=1593718302 /jgi_project_id=3634298 /library_id=CAM_LIB_WHALEFALLRIB /mate=Regulatory_Region_NCBI_READ_1593718301 /sample_id=CAM_SMPL_WHALEFALLRIB /sample_name=WHALEFALLRIB /sample_depth="1674 m" /number_of_sites=1 /site_id_1=CAM_SITE_WHALEFALLRIB /location_1="Santa Cruz Basin" /region_1="Pacific Ocean" /country_1=USA /water_depth_1="1674 m"	11 3 TGG;14 3 CTC;17 3 TCA;21 3 AAC;23 3 ATT;27 3 CAG;
>Regulatory_Region_NCBI_READ_1593718307 /ti=1593718307 /jgi_project_id=3634298 /library_id=CAM_LIB_WHALEFALLRIB /mate=Regulatory_Region_NCBI_READ_1593718308 /sample_id=CAM_SMPL_WHALEFALLRIB /sample_name=WHALEFALLRIB /sample_depth="1674 m" /number_of_sites=1 /site_id_1=CAM_SITE_WHALEFALLRIB /location_1="Santa Cruz Basin" /region_1="Pacific Ocean" /country_1=USA /water_depth_1="1674 m"	10 3 GAT;12 3 TGG;14 3 TTA;16 3 ATA;19 3 ATG;21 3 AAC;23 3 TTA;24 3 CAT;27 3 CAA;30 3 CAG;32 3 CCA;34 3 TGG;36 3 TTG;
>Regulatory_Region_NCBI_READ_1593683917 /ti=1593683917 /jgi_project_id=3634298 /library_id=CAM_LIB_WHALEFALLRIB /mate=Regulatory_Region_NCBI_READ_1593683918 /sample_id=CAM_SMPL_WHALEFALLRIB /sample_name=WHALEFALLRIB /sample_depth="1674 m" /number_of_sites=1 /site_id_1=CAM_SITE_WHALEFALLRIB /location_1="Santa Cruz Basin" /region_1="Pacific Ocean" /country_1=USA /water_depth_1="1674 m"	14 3 GAT;14 5 GGGGG;20 5 CCCCC;25 3 TCT;29 3 AAG;34 3 GTT;40 5 GGGGG;6 3 AAG;
>Regulatory_Region_NCBI_READ_1593684033 /ti=1593684033 /jgi_project_id=3634298 /library_id=CAM_LIB_WHALEFALLRIB /mate=Regulatory_Region_NCBI_READ_1593684034 /sample_id=CAM_SMPL_WHALEFALLRIB /sample_name=WHALEFALLRIB /sample_depth="1674 m" /number_of_sites=1 /site_id_1=CAM_SITE_WHALEFALLRIB /location_1="Santa Cruz Basin" /region_1="Pacific Ocean" /country_1=USA /water_depth_1="1674 m"	18 3 CCA;26 3 TTG;30 3 AAT;31 3 AAT;34 3 AAG;34 3 GTT;34 3 TTA;36 3 TAA;8 3 GAT;
>Regulatory_Region_NCBI_READ_1593718390 /ti=1593718390 /jgi_project_id=3634298 /library_id=CAM_LIB_WHALEFALLRIB /mate=Regulatory_Region_NCBI_READ_1593718389 /sample_id=CAM_SMPL_WHALEFALLRIB /sample_name=WHALEFALLRIB /sample_depth="1674 m" /number_of_sites=1 /site_id_1=CAM_SITE_WHALEFALLRIB /location_1="Santa Cruz Basin" /region_1="Pacific Ocean" /country_1=USA /water_depth_1="1674 m"	20 3 CCG;22 3 TCA;23 3 CCT;24 3 CTG;24 3 TGG;25 3 AGA;28 3 CAA;33 3 CAG;33 3 GGC;34 3 ATG;34 3 ATT;8 3 GAT;
>Regulatory_Region_NCBI_READ_1593718410 /ti=1593718410 /jgi_project_id=3634298 /library_id=CAM_LIB_WHALEFALLRIB /mate=Regulatory_Region_NCBI_READ_1593718409 /sample_id=CAM_SMPL_WHALEFALLRIB /sample_name=WHALEFALLRIB /sample_depth="1674 m" /number_of_sites=1 /site_id_1=CAM_SITE_WHALEFALLRIB /location_1="Santa Cruz Basin" /region_1="Pacific Ocean" /country_1=USA /water_depth_1="1674 m"	10 3 AGA;11 3 AAG;21 3 ATT;21 3 GTT;22 3 TCT;23 3 TCA;26 3 TCT;28 3 ATG;29 3 CAG;32 3 AAG;40 5 ATATA;
>Regulatory_Region_NCBI_READ_1593718502 /ti=1593718502 /jgi_project_id=3634298 /library_id=CAM_LIB_WHALEFALLRIB /mate=Regulatory_Region_NCBI_READ_1593718501 /sample_id=CAM_SMPL_WHALEFALLRIB /sample_name=WHALEFALLRIB /sample_depth="1674 m" /number_of_sites=1 /site_id_1=CAM_SITE_WHALEFALLRIB /location_1="Santa Cruz Basin" /region_1="Pacific Ocean" /country_1=USA /water_depth_1="1674 m"	13 3 AAG;14 3 TCA;15 3 TGG;15 3 TTA;18 3 TTA;21 3 TAA;25 3 CTG;27 3 TTA;28 3 TTG;33 3 ATT;9 3 TCA;
>Regulatory_Region_NCBI_READ_1593718603 /ti=1593718603 /jgi_project_id=3634298 /library_id=CAM_LIB_WHALEFALLRIB /mate=Regulatory_Region_NCBI_READ_1593718604 /sample_id=CAM_SMPL_WHALEFALLRIB /sample_name=WHALEFALLRIB /sample_depth="1674 m" /number_of_sites=1 /site_id_1=CAM_SITE_WHALEFALLRIB /location_1="Santa Cruz Basin" /region_1="Pacific Ocean" /country_1=USA /water_depth_1="1674 m"	10 3 CAA;12 5 ATTTT;13 5 TTTTA;15 3 TTA;17 3 TAA;18 3 TAT;19 3 ATT;19 3 TAA;20 3 TAA;22 3 TAA;27 3 AAG;27 3 CAA;29 3 ATG;34 3 AAG;34 3 TTA;35 3 AAT;36 3 TAA;6 3 CTA;
>Regulatory_Region_NCBI_READ_1593718611 /ti=1593718611 /jgi_project_id=3634298 /library_id=CAM_LIB_WHALEFALLRIB /mate=Regulatory_Region_NCBI_READ_1593718612 /sample_id=CAM_SMPL_WHALEFALLRIB /sample_name=WHALEFALLRIB /sample_depth="1674 m" /number_of_sites=1 /site_id_1=CAM_SITE_WHALEFALLRIB /location_1="Santa Cruz Basin" /region_1="Pacific Ocean" /country_1=USA /water_depth_1="1674 m"	25 3 CAG;29 3 CCA;32 3 CCA;32 3 CTG;35 3 TGG;
>Regulatory_Region_NCBI_READ_1593718720 /ti=1593718720 /jgi_project_id=3634298 /library_id=CAM_LIB_WHALEFALLRIB /mate=Regulatory_Region_NCBI_READ_1593718719 /sample_id=CAM_SMPL_WHALEFALLRIB /sample_name=WHALEFALLRIB /sample_depth="1674 m" /number_of_sites=1 /site_id_1=CAM_SITE_WHALEFALLRIB /location_1="Santa Cruz Basin" /region_1="Pacific Ocean" /country_1=USA /water_depth_1="1674 m"	16 3 ATA;23 3 ATT;24 3 ATT;25 3 TCT;30 4 TTGA;34 3 ATT;35 3 TAA;36 3 TAA;7 3 ATT;
>Regulatory_Region_NCBI_READ_1594410610 /ti=1594410610 /jgi_project_id=3634300 /library_id=CAM_LIB_WHALEFALLBONE /mate=Regulatory_Region_NCBI_READ_1594410611 /sample_id=CAM_SMPL_WHALEFALLBONE /sample_name=WHALEFALLBONE /sample_depth="560 m" /number_of_sites=1 /site_id_1=CAM_SITE_WHALEFALLBONE /location_1="W. Antarctic Peninsula Shelf" /region_1="Antarctic Peninsula" /water_depth_1="560 m"	11 3 CTG;17 3 TTA;18 3 TTG;21 3 TCA;22 3 CAG;26 3 GCC;27 3 CAA;33 3 GCC;36 3 CCG;
>Regulatory_Region_NCBI_READ_1594410626 /ti=1594410626 /jgi_project_id=3634300 /library_id=CAM_LIB_WHALEFALLBONE /mate=Regulatory_Region_NCBI_READ_1594410627 /sample_id=CAM_SMPL_WHALEFALLBONE /sample_name=WHALEFALLBONE /sample_depth="560 m" /number_of_sites=1 /site_id_1=CAM_SITE_WHALEFALLBONE /location_1="W. Antarctic Peninsula Shelf" /region_1="Antarctic Peninsula" /water_depth_1="560 m"	13 3 CAG;21 3 TCA;23 3 CCG;25 3 AAT;25 3 GGC;33 3 GCC;6 3 ATC;7 3 TCG;9 3 CCG;
>Regulatory_Region_NCBI_READ_1594410645 /ti=1594410645 /jgi_project_id=3634300 /library_id=CAM_LIB_WHALEFALLBONE /mate=Regulatory_Region_NCBI_READ_1594410644 /sample_id=CAM_SMPL_WHALEFALLBONE /sample_name=WHALEFALLBONE /sample_depth="560 m" /number_of_sites=1 /site_id_1=CAM_SITE_WHALEFALLBONE /location_1="W. Antarctic Peninsula Shelf" /region_1="Antarctic Peninsula" /water_depth_1="560 m"	12 3 CCT;25 3 AGA;26 3 TAA;27 3 ATT;29 3 TTA;30 3 ATT;31 3 AAT;32 3 CCA;33 3 ATT;34 3 CTG;36 3 GTA;8 3 CCT;
>Regulatory_Region_NCBI_READ_1594410679 /ti=1594410679 /jgi_project_id=3634300 /library_id=CAM_LIB_WHALEFALLBONE /mate=Regulatory_Region_NCBI_READ_1594410678 /sample_id=CAM_SMPL_WHALEFALLBONE /sample_name=WHALEFALLBONE /sample_depth="560 m" /number_of_sites=1 /site_id_1=CAM_SITE_WHALEFALLBONE /location_1="W. Antarctic Peninsula Shelf" /region_1="Antarctic Peninsula" /water_depth_1="560 m"	10 3 TAA;10 3 TCA;12 3 TGT;13 3 TAA;16 3 AAG;20 3 TTA;21 3 TGC;22 3 TTA;24 3 ATT;28 3 AGA;28 3 ATT;31 3 AAT;36 3 TCT;
>Regulatory_Region_NCBI_READ_1594410713 /ti=1594410713 /jgi_project_id=3634300 /library_id=CAM_LIB_WHALEFALLBONE /mate=Regulatory_Region_NCBI_READ_1594410712 /sample_id=CAM_SMPL_WHALEFALLBONE /sample_name=WHALEFALLBONE /sample_depth="560 m" /number_of_sites=1 /site_id_1=CAM_SITE_WHALEFALLBONE /location_1="W. Antarctic Peninsula Shelf" /region_1="Antarctic Peninsula" /water_depth_1="560 m"	12 3 AAG;12 3 TTA;13 3 TTA;18 3 CCT;21 3 TTG;26 3 GCC;34 3 ATC;35 3 AAT;7 3 AAT;
>Regulatory_Region_NCBI_READ_1594410756 /ti=1594410756 /jgi_project_id=3634300 /library_id=CAM_LIB_WHALEFALLBONE /mate=Regulatory_Region_NCBI_READ_1594410757 /sample_id=CAM_SMPL_WHALEFALLBONE /sample_name=WHALEFALLBONE /sample_depth="560 m" /number_of_sites=1 /site_id_1=CAM_SITE_WHALEFALLBONE /location_1="W. Antarctic Peninsula Shelf" /region_1="Antarctic Peninsula" /water_depth_1="560 m"	17 3 CTG;26 3 TTA;29 3 TTA;31 3 TAA;35 3 TAA;
>Regulatory_Region_NCBI_READ_1594410779 /ti=1594410779 /jgi_project_id=3634300 /library_id=CAM_LIB_WHALEFALLBONE /mate=Regulatory_Region_NCBI_READ_1594410778 /sample_id=CAM_SMPL_WHALEFALLBONE /sample_name=WHALEFALLBONE /sample_depth="560 m" /number_of_sites=1 /site_id_1=CAM_SITE_WHALEFALLBONE /location_1="W. Antarctic Peninsula Shelf" /region_1="Antarctic Peninsula" /water_depth_1="560 m"	15 3 TTA;16 3 TCT;20 3 TAA;20 3 TTA;21 3 ATT;21 3 TTG;25 3 AGA;25 3 ATT;27 3 TTA;30 3 TTG;33 3 ATT;33 3 CAG;36 3 TAA;
>Regulatory_Region_NCBI_READ_1594410795 /ti=1594410795 /jgi_project_id=3634300 /library_id=CAM_LIB_WHALEFALLBONE /mate=Regulatory_Region_NCBI_READ_1594410794 /sample_id=CAM_SMPL_WHALEFALLBONE /sample_name=WHALEFALLBONE /sample_depth="560 m" /number_of_sites=1 /site_id_1=CAM_SITE_WHALEFALLBONE /location_1="W. Antarctic Peninsula Shelf" /region_1="Antarctic Peninsula" /water_depth_1="560 m"	10 3 TCA;13 3 AAG;14 3 AGA;22 3 TTA;23 3 ATT;23 3 GTT;26 3 TTA;27 3 ATT;34 5 TTTTC;35 3 TAA;
>Regulatory_Region_NCBI_READ_1594410835 /ti=1594410835 /jgi_project_id=3634300 /library_id=CAM_LIB_WHALEFALLBONE /mate=Regulatory_Region_NCBI_READ_1594410834 /sample_id=CAM_SMPL_WHALEFALLBONE /sample_name=WHALEFALLBONE /sample_depth="560 m" /number_of_sites=1 /site_id_1=CAM_SITE_WHALEFALLBONE /location_1="W. Antarctic Peninsula Shelf" /region_1="Antarctic Peninsula" /water_depth_1="560 m"	18 3 ATT;18 3 CCA;21 3 TAA;21 3 TTG;23 3 TTA;27 3 AAG;27 3 AGG;28 3 TAA;30 3 CAT;34 3 TTA;35 3 TGA;36 3 CCA;36 3 GAG;7 3 ATT;
>Regulatory_Region_NCBI_READ_1594410853 /ti=1594410853 /jgi_project_id=3634300 /library_id=CAM_LIB_WHALEFALLBONE /mate=Regulatory_Region_NCBI_READ_1594410852 /sample_id=CAM_SMPL_WHALEFALLBONE /sample_name=WHALEFALLBONE /sample_depth="560 m" /number_of_sites=1 /site_id_1=CAM_SITE_WHALEFALLBONE /location_1="W. Antarctic Peninsula Shelf" /region_1="Antarctic Peninsula" /water_depth_1="560 m"	12 3 AGA;16 3 ATA;17 3 CAA;24 3 TGG;31 3 TTA;34 3 TCT;
>Regulatory_Region_NCBI_READ_1594410918 /ti=1594410918 /jgi_project_id=3634300 /library_id=CAM_LIB_WHALEFALLBONE /mate=Regulatory_Region_NCBI_READ_1594410919 /sample_id=CAM_SMPL_WHALEFALLBONE /sample_name=WHALEFALLBONE /sample_depth="560 m" /number_of_sites=1 /site_id_1=CAM_SITE_WHALEFALLBONE /location_1="W. Antarctic Peninsula Shelf" /region_1="Antarctic Peninsula" /water_depth_1="560 m"	13 3 TTA;25 3 ATT;31 3 AAG;32 3 TTA;34 3 AAG;34 3 TTA;
>Regulatory_Region_NCBI_READ_1594411039 /ti=1594411039 /jgi_project_id=3634300 /library_id=CAM_LIB_WHALEFALLBONE /mate=Regulatory_Region_NCBI_READ_1594411038 /sample_id=CAM_SMPL_WHALEFALLBONE /sample_name=WHALEFALLBONE /sample_depth="560 m" /number_of_sites=1 /site_id_1=CAM_SITE_WHALEFALLBONE /location_1="W. Antarctic Peninsula Shelf" /region_1="Antarctic Peninsula" /water_depth_1="560 m"	11 3 CAT;16 3 ATA;22 3 TGA;23 3 CCT;30 3 AGG;31 3 TCG;32 3 AAG;36 3 CCT;7 3 CAG;9 3 CCG;
>Regulatory_Region_NCBI_READ_1594411041 /ti=1594411041 /jgi_project_id=3634300 /library_id=CAM_LIB_WHALEFALLBONE /mate=Regulatory_Region_NCBI_READ_1594411040 /sample_id=CAM_SMPL_WHALEFALLBONE /sample_name=WHALEFALLBONE /sample_depth="560 m" /number_of_sites=1 /site_id_1=CAM_SITE_WHALEFALLBONE /location_1="W. Antarctic Peninsula Shelf" /region_1="Antarctic Peninsula" /water_depth_1="560 m"	13 3 TCA;16 3 TAA;18 3 AGA;20 3 TTA;21 3 ATT;26 3 TAA;28 3 ATT;28 3 TCA;33 3 ATG;6 3 ATG;8 3 GAT;
>Regulatory_Region_NCBI_READ_1594411081 /ti=1594411081 /jgi_project_id=3634300 /library_id=CAM_LIB_WHALEFALLBONE /mate=Regulatory_Region_NCBI_READ_1594411080 /sample_id=CAM_SMPL_WHALEFALLBONE /sample_name=WHALEFALLBONE /sample_depth="560 m" /number_of_sites=1 /site_id_1=CAM_SITE_WHALEFALLBONE /location_1="W. Antarctic Peninsula Shelf" /region_1="Antarctic Peninsula" /water_depth_1="560 m"	10 3 TAA;23 3 ATT;23 3 TTA;28 3 TAA;36 3 ATT;36 3 CAA;36 3 TGG;
>Regulatory_Region_NCBI_READ_1594411192 /ti=1594411192 /jgi_project_id=3634300 /library_id=CAM_LIB_WHALEFALLBONE /mate=Regulatory_Region_NCBI_READ_1594411193 /sample_id=CAM_SMPL_WHALEFALLBONE /sample_name=WHALEFALLBONE /sample_depth="560 m" /number_of_sites=1 /site_id_1=CAM_SITE_WHALEFALLBONE /location_1="W. Antarctic Peninsula Shelf" /region_1="Antarctic Peninsula" /water_depth_1="560 m"	12 3 AGA;12 3 TTA;19 5 AGGAT;20 3 TTG;23 3 CAG;26 3 AAT;26 5 ATAAT;27 3 CAG;28 3 CAA;30 3 AAT;31 3 GTT;32 3 TAA;34 3 AAG;34 3 ATC;36 3 ATT;6 3 AAT;9 3 CAA;
>Regulatory_Region_NCBI_READ_1594411237 /ti=1594411237 /jgi_project_id=3634300 /library_id=CAM_LIB_WHALEFALLBONE /mate=Regulatory_Region_NCBI_READ_1594411236 /sample_id=CAM_SMPL_WHALEFALLBONE /sample_name=WHALEFALLBONE /sample_depth="560 m" /number_of_sites=1 /site_id_1=CAM_SITE_WHALEFALLBONE /location_1="W. Antarctic Peninsula Shelf" /region_1="Antarctic Peninsula" /water_depth_1="560 m"	11 3 ATT;11 3 CAT;14 3 CCA;14 3 TAA;15 4 AATG;16 3 TCA;19 3 CAT;19 3 TAA;24 3 TTA;26 3 TAA;29 3 TGG;30 3 AAT;31 3 TTA;34 3 TAA;35 3 TAA;35 4 CAAA;
>Regulatory_Region_NCBI_READ_1594411255 /ti=1594411255 /jgi_project_id=3634300 /library_id=CAM_LIB_WHALEFALLBONE /mate=Regulatory_Region_NCBI_READ_1594411254 /sample_id=CAM_SMPL_WHALEFALLBONE /sample_name=WHALEFALLBONE /sample_depth="560 m" /number_of_sites=1 /site_id_1=CAM_SITE_WHALEFALLBONE /location_1="W. Antarctic Peninsula Shelf" /region_1="Antarctic Peninsula" /water_depth_1="560 m"	15 3 CAG;21 3 CTT;21 3 GAG;24 3 ATG;27 3 CAA;30 3 AGG;37 4 GCGC;6 3 AAT;
>Regulatory_Region_NCBI_READ_1594411294 /ti=1594411294 /jgi_project_id=3634300 /library_id=CAM_LIB_WHALEFALLBONE /mate=Regulatory_Region_NCBI_READ_1594411295 /sample_id=CAM_SMPL_WHALEFALLBONE /sample_name=WHALEFALLBONE /sample_depth="560 m" /number_of_sites=1 /site_id_1=CAM_SITE_WHALEFALLBONE /location_1="W. Antarctic Peninsula Shelf" /region_1="Antarctic Peninsula" /water_depth_1="560 m"	16 3 TAA;17 3 ATT;24 3 CCA;24 3 TTA;26 3 TAA;28 3 TCG;32 3 TAA;36 3 TAA;6 3 AAT;7 3 ATT;7 3 CCA;
>Regulatory_Region_NCBI_READ_1594411312 /ti=1594411312 /jgi_project_id=3634300 /library_id=CAM_LIB_WHALEFALLBONE /mate=Regulatory_Region_NCBI_READ_1594411313 /sample_id=CAM_SMPL_WHALEFALLBONE /sample_name=WHALEFALLBONE /sample_depth="560 m" /number_of_sites=1 /site_id_1=CAM_SITE_WHALEFALLBONE /location_1="W. Antarctic Peninsula Shelf" /region_1="Antarctic Peninsula" /water_depth_1="560 m"	11 3 ATT;26 3 TTA;27 3 ATT;27 3 TTA;28 3 CAA;31 3 TAA;34 3 TAA;36 3 AAT;36 3 TAA;6 3 AAG;6 3 CTA;9 3 TAT;
>Regulatory_Region_NCBI_READ_1594411394 /ti=1594411394 /jgi_project_id=3634300 /library_id=CAM_LIB_WHALEFALLBONE /mate=Regulatory_Region_NCBI_READ_1594411395 /sample_id=CAM_SMPL_WHALEFALLBONE /sample_name=WHALEFALLBONE /sample_depth="560 m" /number_of_sites=1 /site_id_1=CAM_SITE_WHALEFALLBONE /location_1="W. Antarctic Peninsula Shelf" /region_1="Antarctic Peninsula" /water_depth_1="560 m"	16 3 TCT;28 3 AAG;33 3 TTG;34 3 GTT;34 3 TAA;35 3 TAA;36 3 TAA;6 3 CGA;7 3 AAT;9 3 CTT;
>Regulatory_Region_NCBI_READ_1594411404 /ti=1594411404 /jgi_project_id=3634300 /library_id=CAM_LIB_WHALEFALLBONE /mate=Regulatory_Region_NCBI_READ_1594411405 /sample_id=CAM_SMPL_WHALEFALLBONE /sample_name=WHALEFALLBONE /sample_depth="560 m" /number_of_sites=1 /site_id_1=CAM_SITE_WHALEFALLBONE /location_1="W. Antarctic Peninsula Shelf" /region_1="Antarctic Peninsula" /water_depth_1="560 m"	11 3 CCA;16 3 CTG;28 3 CAG;29 3 GCC;30 3 TGA;32 3 GCC;33 3 GGC;34 3 CCA;
>Regulatory_Region_NCBI_READ_1594411558 /ti=1594411558 /jgi_project_id=3634300 /library_id=CAM_LIB_WHALEFALLBONE /sample_id=CAM_SMPL_WHALEFALLBONE /sample_name=WHALEFALLBONE /sample_depth="560 m" /number_of_sites=1 /site_id_1=CAM_SITE_WHALEFALLBONE /location_1="W. Antarctic Peninsula Shelf" /region_1="Antarctic Peninsula" /water_depth_1="560 m"	16 3 TCA;18 3 CTG;22 3 GTT;23 3 GAT;24 3 TTA;32 3 TTG;34 3 TTA;
>Regulatory_Region_NCBI_READ_1594411580 /ti=1594411580 /jgi_project_id=3634300 /library_id=CAM_LIB_WHALEFALLBONE /mate=Regulatory_Region_NCBI_READ_1594411578 /sample_id=CAM_SMPL_WHALEFALLBONE /sample_name=WHALEFALLBONE /sample_depth="560 m" /number_of_sites=1 /site_id_1=CAM_SITE_WHALEFALLBONE /location_1="W. Antarctic Peninsula Shelf" /region_1="Antarctic Peninsula" /water_depth_1="560 m"	16 3 TTA;17 3 TTA;21 3 TTA;22 3 AGG;22 3 TTA;32 3 ATT;34 3 AAG;34 3 TCT;36 3 ATT;36 3 CAA;38 5 ATTTT;6 3 TCT;
>Regulatory_Region_NCBI_READ_1594411586 /ti=1594411586 /jgi_project_id=3634300 /library_id=CAM_LIB_WHALEFALLBONE /mate=Regulatory_Region_NCBI_READ_1594411584 /sample_id=CAM_SMPL_WHALEFALLBONE /sample_name=WHALEFALLBONE /sample_depth="560 m" /number_of_sites=1 /site_id_1=CAM_SITE_WHALEFALLBONE /location_1="W. Antarctic Peninsula Shelf" /region_1="Antarctic Peninsula" /water_depth_1="560 m"	22 3 TAA;22 3 TGA;24 3 ATT;25 3 GTT;27 3 AAG;28 3 TAA;31 3 TAA;32 3 ATT;32 3 TTA;33 3 CAG;35 3 TAA;36 3 TAA;8 3 TCA;
>Regulatory_Region_NCBI_READ_1594411592 /ti=1594411592 /jgi_project_id=3634300 /library_id=CAM_LIB_WHALEFALLBONE /mate=Regulatory_Region_NCBI_READ_1594411590 /sample_id=CAM_SMPL_WHALEFALLBONE /sample_name=WHALEFALLBONE /sample_depth="560 m" /number_of_sites=1 /site_id_1=CAM_SITE_WHALEFALLBONE /location_1="W. Antarctic Peninsula Shelf" /region_1="Antarctic Peninsula" /water_depth_1="560 m"	14 3 ATA;14 3 CGG;14 3 TAA;14 3 TCA;15 3 TTA;22 3 TAA;25 3 ATC;26 3 GCC;28 3 GGC;28 3 TCA;35 3 AAT;36 3 TTG;9 3 CAA;
>Regulatory_Region_NCBI_READ_1594411620 /ti=1594411620 /jgi_project_id=3634300 /library_id=CAM_LIB_WHALEFALLBONE /mate=Regulatory_Region_NCBI_READ_1594411619 /sample_id=CAM_SMPL_WHALEFALLBONE /sample_name=WHALEFALLBONE /sample_depth="560 m" /number_of_sites=1 /site_id_1=CAM_SITE_WHALEFALLBONE /location_1="W. Antarctic Peninsula Shelf" /region_1="Antarctic Peninsula" /water_depth_1="560 m"	10 3 AGA;13 3 TAA;13 3 TGA;14 3 GAT;15 3 ATC;15 3 TGA;22 3 CAA;22 3 TAA;24 3 ATT;25 3 AGA;25 3 CCT;27 3 TTA;28 3 ATT;34 3 TAA;35 3 TGA;
>Regulatory_Region_NCBI_READ_1594411691 /ti=1594411691 /jgi_project_id=3634300 /library_id=CAM_LIB_WHALEFALLBONE /mate=Regulatory_Region_NCBI_READ_1594411689 /sample_id=CAM_SMPL_WHALEFALLBONE /sample_name=WHALEFALLBONE /sample_depth="560 m" /number_of_sites=1 /site_id_1=CAM_SITE_WHALEFALLBONE /location_1="W. Antarctic Peninsula Shelf" /region_1="Antarctic Peninsula" /water_depth_1="560 m"	11 3 ATG;12 3 CAT;17 3 CAA;21 3 CAT;25 3 AAT;25 3 GTT;30 3 ATT;32 3 TAA;33 3 ATT;35 5 TTTTC;
>Regulatory_Region_NCBI_READ_1594411897 /ti=1594411897 /jgi_project_id=3634300 /library_id=CAM_LIB_WHALEFALLBONE /mate=Regulatory_Region_NCBI_READ_1594411895 /sample_id=CAM_SMPL_WHALEFALLBONE /sample_name=WHALEFALLBONE /sample_depth="560 m" /number_of_sites=1 /site_id_1=CAM_SITE_WHALEFALLBONE /location_1="W. Antarctic Peninsula Shelf" /region_1="Antarctic Peninsula" /water_depth_1="560 m"	10 3 GAT;11 3 TGG;14 3 ATT;17 3 CTT;20 3 TTA;23 3 TTA;31 3 TAA;33 3 ATT;9 3 CAA;9 3 TCA;
>Regulatory_Region_NCBI_READ_1594411930 /ti=1594411930 /jgi_project_id=3634300 /library_id=CAM_LIB_WHALEFALLBONE /sample_id=CAM_SMPL_WHALEFALLBONE /sample_name=WHALEFALLBONE /sample_depth="560 m" /number_of_sites=1 /site_id_1=CAM_SITE_WHALEFALLBONE /location_1="W. Antarctic Peninsula Shelf" /region_1="Antarctic Peninsula" /water_depth_1="560 m"	12 3 TTG;13 3 TAA;18 3 TTA;22 3 AAT;31 3 TAA;31 3 TTA;32 3 TTA;33 3 ATT;34 3 AAT;34 3 ATT;6 3 CTA;
>Regulatory_Region_NCBI_READ_1594412071 /ti=1594412071 /jgi_project_id=3634300 /library_id=CAM_LIB_WHALEFALLBONE /mate=Regulatory_Region_NCBI_READ_1594412070 /sample_id=CAM_SMPL_WHALEFALLBONE /sample_name=WHALEFALLBONE /sample_depth="560 m" /number_of_sites=1 /site_id_1=CAM_SITE_WHALEFALLBONE /location_1="W. Antarctic Peninsula Shelf" /region_1="Antarctic Peninsula" /water_depth_1="560 m"	11 5 TTTAA;19 3 TAA;20 3 TAA;23 3 AAC;31 3 TAA;31 5 AAAAG;35 5 CAAAA;36 3 ATT;6 3 AAT;
>Regulatory_Region_NCBI_READ_1594412091 /ti=1594412091 /jgi_project_id=3634300 /library_id=CAM_LIB_WHALEFALLBONE /mate=Regulatory_Region_NCBI_READ_1594412090 /sample_id=CAM_SMPL_WHALEFALLBONE /sample_name=WHALEFALLBONE /sample_depth="560 m" /number_of_sites=1 /site_id_1=CAM_SITE_WHALEFALLBONE /location_1="W. Antarctic Peninsula Shelf" /region_1="Antarctic Peninsula" /water_depth_1="560 m"	12 3 AAG;19 3 TAA;22 3 CTG;27 3 TTA;31 3 AAT;32 3 CAG;33 3 ATT;36 3 TAA;6 3 AAT;7 3 AAT;
>Regulatory_Region_NCBI_READ_1594412380 /ti=1594412380 /jgi_project_id=3634300 /library_id=CAM_LIB_WHALEFALLBONE /mate=Regulatory_Region_NCBI_READ_1594412378 /sample_id=CAM_SMPL_WHALEFALLBONE /sample_name=WHALEFALLBONE /sample_depth="560 m" /number_of_sites=1 /site_id_1=CAM_SITE_WHALEFALLBONE /location_1="W. Antarctic Peninsula Shelf" /region_1="Antarctic Peninsula" /water_depth_1="560 m"	11 3 CAA;17 3 TTA;20 3 TTG;24 3 TTA;28 3 TAA;30 3 CCA;31 3 ATT;32 3 TAA;32 3 TTA;35 3 AAT;35 3 TTG;36 3 TAA;8 3 AAC;
>Regulatory_Region_NCBI_READ_1594412406 /ti=1594412406 /jgi_project_id=3634300 /library_id=CAM_LIB_WHALEFALLBONE /mate=Regulatory_Region_NCBI_READ_1594412404 /sample_id=CAM_SMPL_WHALEFALLBONE /sample_name=WHALEFALLBONE /sample_depth="560 m" /number_of_sites=1 /site_id_1=CAM_SITE_WHALEFALLBONE /location_1="W. Antarctic Peninsula Shelf" /region_1="Antarctic Peninsula" /water_depth_1="560 m"	10 3 TAA;14 3 CAG;16 3 TGA;17 3 TCT;17 3 TGG;18 3 ATT;18 3 GTC;19 3 CAA;24 3 CTG;28 3 ATT;29 3 TCT;36 3 TAA;9 3 CAA;
>Regulatory_Region_NCBI_READ_1594412427 /ti=1594412427 /jgi_project_id=3634300 /library_id=CAM_LIB_WHALEFALLBONE /mate=Regulatory_Region_NCBI_READ_1594412425 /sample_id=CAM_SMPL_WHALEFALLBONE /sample_name=WHALEFALLBONE /sample_depth="560 m" /number_of_sites=1 /site_id_1=CAM_SITE_WHALEFALLBONE /location_1="W. Antarctic Peninsula Shelf" /region_1="Antarctic Peninsula" /water_depth_1="560 m"	24 3 ATT;25 3 AAT;28 3 AAT;29 3 AAT;29 3 TTA;31 3 ATT;36 3 CCG;36 3 TAA;
>Regulatory_Region_NCBI_READ_1594412432 /ti=1594412432 /jgi_project_id=3634300 /library_id=CAM_LIB_WHALEFALLBONE /mate=Regulatory_Region_NCBI_READ_1594412431 /sample_id=CAM_SMPL_WHALEFALLBONE /sample_name=WHALEFALLBONE /sample_depth="560 m" /number_of_sites=1 /site_id_1=CAM_SITE_WHALEFALLBONE /location_1="W. Antarctic Peninsula Shelf" /region_1="Antarctic Peninsula" /water_depth_1="560 m"	21 3 CTT;24 3 CTG;24 3 TGG;25 3 ATT;30 3 ATT;31 3 AAT;31 3 TTA;34 3 ATT;35 3 TAA;35 3 TTG;6 3 ATC;
>Regulatory_Region_NCBI_READ_1593684075 /ti=1593684075 /jgi_project_id=3634298 /library_id=CAM_LIB_WHALEFALLRIB /mate=Regulatory_Region_NCBI_READ_1593684076 /sample_id=CAM_SMPL_WHALEFALLRIB /sample_name=WHALEFALLRIB /sample_depth="1674 m" /number_of_sites=1 /site_id_1=CAM_SITE_WHALEFALLRIB /location_1="Santa Cruz Basin" /region_1="Pacific Ocean" /country_1=USA /water_depth_1="1674 m"	13 3 TAA;14 3 TAA;17 3 TAA;18 3 TAT;19 3 TCT;26 3 TCT;30 3 AAT;30 3 TCT;34 3 ATG;34 3 TAA;
>Regulatory_Region_NCBI_READ_1593684111 /ti=1593684111 /jgi_project_id=3634298 /library_id=CAM_LIB_WHALEFALLRIB /mate=Regulatory_Region_NCBI_READ_1593684112 /sample_id=CAM_SMPL_WHALEFALLRIB /sample_name=WHALEFALLRIB /sample_depth="1674 m" /number_of_sites=1 /site_id_1=CAM_SITE_WHALEFALLRIB /location_1="Santa Cruz Basin" /region_1="Pacific Ocean" /country_1=USA /water_depth_1="1674 m"	12 3 CAT;12 3 CGG;14 3 ATT;16 3 ATA;17 3 TAA;18 3 GAT;18 3 TTA;20 3 AGG;21 3 TGG;24 3 TTA;25 3 CCT;25 3 TTA;26 3 TTA;29 3 TTA;31 3 AAC;31 3 GTT;34 3 GAG;35 3 TAA;6 3 AAT;8 3 AAC;8 3 TCA;
>Regulatory_Region_NCBI_READ_1593684159 /ti=1593684159 /jgi_project_id=3634298 /library_id=CAM_LIB_WHALEFALLRIB /mate=Regulatory_Region_NCBI_READ_1593684160 /sample_id=CAM_SMPL_WHALEFALLRIB /sample_name=WHALEFALLRIB /sample_depth="1674 m" /number_of_sites=1 /site_id_1=CAM_SITE_WHALEFALLRIB /location_1="Santa Cruz Basin" /region_1="Pacific Ocean" /country_1=USA /water_depth_1="1674 m"	10 3 GAT;16 3 ATA;17 3 TAA;22 3 AAT;22 3 CTG;23 3 CTG;26 3 AAT;28 3 AGA;31 3 TAA;36 3 AAT;7 3 ATT;
>Regulatory_Region_NCBI_READ_1593680445 /ti=1593680445 /jgi_project_id=3634298 /library_id=CAM_LIB_WHALEFALLRIB /mate=Regulatory_Region_NCBI_READ_1593680446 /sample_id=CAM_SMPL_WHALEFALLRIB /sample_name=WHALEFALLRIB /sample_depth="1674 m" /number_of_sites=1 /site_id_1=CAM_SITE_WHALEFALLRIB /location_1="Santa Cruz Basin" /region_1="Pacific Ocean" /country_1=USA /water_depth_1="1674 m"	11 3 ATT;14 3 CGG;15 3 CTG;18 3 ATT;19 3 TCA;24 3 CAT;24 3 CCA;26 3 AAT;27 3 TTG;29 3 GCA;30 3 GTT;34 3 GTT;36 3 GCC;6 3 ACC;7 3 AAT;
>Regulatory_Region_NCBI_READ_1593680507 /ti=1593680507 /jgi_project_id=3634298 /library_id=CAM_LIB_WHALEFALLRIB /mate=Regulatory_Region_NCBI_READ_1593680508 /sample_id=CAM_SMPL_WHALEFALLRIB /sample_name=WHALEFALLRIB /sample_depth="1674 m" /number_of_sites=1 /site_id_1=CAM_SITE_WHALEFALLRIB /location_1="Santa Cruz Basin" /region_1="Pacific Ocean" /country_1=USA /water_depth_1="1674 m"	11 3 AGA;13 3 TCT;14 3 ATT;14 3 TTA;19 3 CAA;25 4 AGAT;27 3 CAA;28 3 AAT;34 3 TAA;34 3 TTA;
>Regulatory_Region_NCBI_READ_1594412452 /ti=1594412452 /jgi_project_id=3634300 /library_id=CAM_LIB_WHALEFALLBONE /mate=Regulatory_Region_NCBI_READ_1594412451 /sample_id=CAM_SMPL_WHALEFALLBONE /sample_name=WHALEFALLBONE /sample_depth="560 m" /number_of_sites=1 /site_id_1=CAM_SITE_WHALEFALLBONE /location_1="W. Antarctic Peninsula Shelf" /region_1="Antarctic Peninsula" /water_depth_1="560 m"	11 3 ATG;11 3 ATT;16 3 TAA;18 3 AGA;18 3 ATT;21 3 ATT;24 3 ATT;31 3 AAC;31 3 CCT;31 3 TGG;34 3 TAA;36 3 ATT;36 3 CCT;6 3 ATG;
>Regulatory_Region_NCBI_READ_1594412559 /ti=1594412559 /jgi_project_id=3634300 /library_id=CAM_LIB_WHALEFALLBONE /mate=Regulatory_Region_NCBI_READ_1594412560 /sample_id=CAM_SMPL_WHALEFALLBONE /sample_name=WHALEFALLBONE /sample_depth="560 m" /number_of_sites=1 /site_id_1=CAM_SITE_WHALEFALLBONE /location_1="W. Antarctic Peninsula Shelf" /region_1="Antarctic Peninsula" /water_depth_1="560 m"	14 3 TAA;16 3 TAA;25 3 AAT;25 3 ATC;25 3 CAA;28 3 ATT;28 3 TTG;28 4 GTTG;31 3 TTA;36 3 TAA;
>Regulatory_Region_NCBI_READ_1594412817 /ti=1594412817 /jgi_project_id=3634300 /library_id=CAM_LIB_WHALEFALLBONE /mate=Regulatory_Region_NCBI_READ_1594412816 /sample_id=CAM_SMPL_WHALEFALLBONE /sample_name=WHALEFALLBONE /sample_depth="560 m" /number_of_sites=1 /site_id_1=CAM_SITE_WHALEFALLBONE /location_1="W. Antarctic Peninsula Shelf" /region_1="Antarctic Peninsula" /water_depth_1="560 m"	12 3 AAG;14 3 GCC;18 3 CCA;20 3 CCG;21 3 CCG;9 3 CTT;9 3 TTG;
>Regulatory_Region_NCBI_READ_1594412960 /ti=1594412960 /jgi_project_id=3634300 /library_id=CAM_LIB_WHALEFALLBONE /mate=Regulatory_Region_NCBI_READ_1594412961 /sample_id=CAM_SMPL_WHALEFALLBONE /sample_name=WHALEFALLBONE /sample_depth="560 m" /number_of_sites=1 /site_id_1=CAM_SITE_WHALEFALLBONE /location_1="W. Antarctic Peninsula Shelf" /region_1="Antarctic Peninsula" /water_depth_1="560 m"	16 3 TAA;17 3 ATT;19 3 ATT;20 3 CAG;22 3 TAA;23 3 ATT;23 3 GTT;25 3 ATT;27 3 ATT;27 3 CAA;28 3 ATT;30 3 AAT;32 3 TTG;34 3 GTT;34 3 TAA;35 3 TAA;36 3 ATT;6 3 ACC;
>Regulatory_Region_NCBI_READ_1594412969 /ti=1594412969 /jgi_project_id=3634300 /library_id=CAM_LIB_WHALEFALLBONE /mate=Regulatory_Region_NCBI_READ_1594412968 /sample_id=CAM_SMPL_WHALEFALLBONE /sample_name=WHALEFALLBONE /sample_depth="560 m" /number_of_sites=1 /site_id_1=CAM_SITE_WHALEFALLBONE /location_1="W. Antarctic Peninsula Shelf" /region_1="Antarctic Peninsula" /water_depth_1="560 m"	16 3 ATA;28 3 TTG;31 3 AAT;33 3 TTG;6 3 CTA;7 3 GCC;9 3 TCA;
>Regulatory_Region_NCBI_READ_1594412972 /ti=1594412972 /jgi_project_id=3634300 /library_id=CAM_LIB_WHALEFALLBONE /mate=Regulatory_Region_NCBI_READ_1594412973 /sample_id=CAM_SMPL_WHALEFALLBONE /sample_name=WHALEFALLBONE /sample_depth="560 m" /number_of_sites=1 /site_id_1=CAM_SITE_WHALEFALLBONE /location_1="W. Antarctic Peninsula Shelf" /region_1="Antarctic Peninsula" /water_depth_1="560 m"	13 3 GGC;14 3 GCC;18 3 TTG;20 3 CGG;33 3 GCC;34 3 GTT;6 3 ACC;7 3 GGC;9 3 GCC;
>Regulatory_Region_NCBI_READ_1594412984 /ti=1594412984 /jgi_project_id=3634300 /library_id=CAM_LIB_WHALEFALLBONE /mate=Regulatory_Region_NCBI_READ_1594412985 /sample_id=CAM_SMPL_WHALEFALLBONE /sample_name=WHALEFALLBONE /sample_depth="560 m" /number_of_sites=1 /site_id_1=CAM_SITE_WHALEFALLBONE /location_1="W. Antarctic Peninsula Shelf" /region_1="Antarctic Peninsula" /water_depth_1="560 m"	11 3 CAT;11 3 CCA;14 3 TAA;22 3 TCT;23 3 TGA;26 3 GTT;28 3 ATT;6 3 AAG;6 3 AGT;7 3 CCA;9 3 CTT;
>Regulatory_Region_NCBI_READ_1594412993 /ti=1594412993 /jgi_project_id=3634300 /library_id=CAM_LIB_WHALEFALLBONE /mate=Regulatory_Region_NCBI_READ_1594412992 /sample_id=CAM_SMPL_WHALEFALLBONE /sample_name=WHALEFALLBONE /sample_depth="560 m" /number_of_sites=1 /site_id_1=CAM_SITE_WHALEFALLBONE /location_1="W. Antarctic Peninsula Shelf" /region_1="Antarctic Peninsula" /water_depth_1="560 m"	12 3 TGG;13 3 TCA;16 3 TAA;23 3 TTA;27 3 AAG;
>Regulatory_Region_NCBI_READ_1594413073 /ti=1594413073 /jgi_project_id=3634300 /library_id=CAM_LIB_WHALEFALLBONE /mate=Regulatory_Region_NCBI_READ_1594413072 /sample_id=CAM_SMPL_WHALEFALLBONE /sample_name=WHALEFALLBONE /sample_depth="560 m" /number_of_sites=1 /site_id_1=CAM_SITE_WHALEFALLBONE /location_1="W. Antarctic Peninsula Shelf" /region_1="Antarctic Peninsula" /water_depth_1="560 m"	10 3 GGT;11 3 AAG;13 3 AGG;14 3 CTC;15 3 CGG;21 3 GAG;26 3 GCC;28 3 GGC;30 3 CCA;30 3 GCC;30 3 TTG;32 3 CAG;33 3 GGC;35 3 CAG;36 3 CAG;
>Regulatory_Region_NCBI_READ_1594413094 /ti=1594413094 /jgi_project_id=3634300 /library_id=CAM_LIB_WHALEFALLBONE /mate=Regulatory_Region_NCBI_READ_1594413095 /sample_id=CAM_SMPL_WHALEFALLBONE /sample_name=WHALEFALLBONE /sample_depth="560 m" /number_of_sites=1 /site_id_1=CAM_SITE_WHALEFALLBONE /location_1="W. Antarctic Peninsula Shelf" /region_1="Antarctic Peninsula" /water_depth_1="560 m"	21 3 ATT;22 3 TGG;31 3 TGG;32 3 TTG;34 3 TAA;
>Regulatory_Region_NCBI_READ_1594413114 /ti=1594413114 /jgi_project_id=3634300 /library_id=CAM_LIB_WHALEFALLBONE /mate=Regulatory_Region_NCBI_READ_1594413115 /sample_id=CAM_SMPL_WHALEFALLBONE /sample_name=WHALEFALLBONE /sample_depth="560 m" /number_of_sites=1 /site_id_1=CAM_SITE_WHALEFALLBONE /location_1="W. Antarctic Peninsula Shelf" /region_1="Antarctic Peninsula" /water_depth_1="560 m"	10 3 TTA;14 3 TCT;16 3 TAA;18 3 CAA;18 3 CCG;20 3 TGA;22 3 TTA;24 3 CCA;30 3 ATT;30 3 TGA;31 3 AAT;34 3 GAG;6 3 ATG;6 3 GTA;
>Regulatory_Region_NCBI_READ_1594413120 /ti=1594413120 /jgi_project_id=3634300 /library_id=CAM_LIB_WHALEFALLBONE /mate=Regulatory_Region_NCBI_READ_1594413121 /sample_id=CAM_SMPL_WHALEFALLBONE /sample_name=WHALEFALLBONE /sample_depth="560 m" /number_of_sites=1 /site_id_1=CAM_SITE_WHALEFALLBONE /location_1="W. Antarctic Peninsula Shelf" /region_1="Antarctic Peninsula" /water_depth_1="560 m"	11 3 CAT;13 3 AGG;15 3 CTC;16 3 ATG;17 3 CAG;21 3 CTC;25 3 GCC;31 3 GCC;32 3 CGA;32 3 GCC;33 3 TCT;
>Regulatory_Region_NCBI_READ_1594413131 /ti=1594413131 /jgi_project_id=3634300 /library_id=CAM_LIB_WHALEFALLBONE /mate=Regulatory_Region_NCBI_READ_1594413130 /sample_id=CAM_SMPL_WHALEFALLBONE /sample_name=WHALEFALLBONE /sample_depth="560 m" /number_of_sites=1 /site_id_1=CAM_SITE_WHALEFALLBONE /location_1="W. Antarctic Peninsula Shelf" /region_1="Antarctic Peninsula" /water_depth_1="560 m"	10 3 CCT;13 3 AAG;21 3 AGA;29 3 GCA;29 3 GGC;
>Regulatory_Region_NCBI_READ_1594413203 /ti=1594413203 /jgi_project_id=3634300 /library_id=CAM_LIB_WHALEFALLBONE /mate=Regulatory_Region_NCBI_READ_1594413202 /sample_id=CAM_SMPL_WHALEFALLBONE /sample_name=WHALEFALLBONE /sample_depth="560 m" /number_of_sites=1 /site_id_1=CAM_SITE_WHALEFALLBONE /location_1="W. Antarctic Peninsula Shelf" /region_1="Antarctic Peninsula" /water_depth_1="560 m"	18 3 TTG;21 3 ATT;23 3 CTG;25 3 AAT;25 3 ATG;26 3 GCC;26 3 TCT;30 3 CAT;36 3 TCT;6 3 AAT;9 3 GCC;
>Regulatory_Region_NCBI_READ_1594413268 /ti=1594413268 /jgi_project_id=3634300 /library_id=CAM_LIB_WHALEFALLBONE /mate=Regulatory_Region_NCBI_READ_1594413269 /sample_id=CAM_SMPL_WHALEFALLBONE /sample_name=WHALEFALLBONE /sample_depth="560 m" /number_of_sites=1 /site_id_1=CAM_SITE_WHALEFALLBONE /location_1="W. Antarctic Peninsula Shelf" /region_1="Antarctic Peninsula" /water_depth_1="560 m"	13 3 CAG;20 3 TGG;21 3 TGA;36 3 CAG;36 3 CCA;7 3 AAT;
>Regulatory_Region_NCBI_READ_1594413288 /ti=1594413288 /jgi_project_id=3634300 /library_id=CAM_LIB_WHALEFALLBONE /mate=Regulatory_Region_NCBI_READ_1594413289 /sample_id=CAM_SMPL_WHALEFALLBONE /sample_name=WHALEFALLBONE /sample_depth="560 m" /number_of_sites=1 /site_id_1=CAM_SITE_WHALEFALLBONE /location_1="W. Antarctic Peninsula Shelf" /region_1="Antarctic Peninsula" /water_depth_1="560 m"	14 3 CCA;14 3 GCC;21 3 AGG;33 3 GCC;36 3 ATC;36 3 CCG;6 3 CGA;7 3 CCG;7 3 TCG;
>Regulatory_Region_NCBI_READ_1594413302 /ti=1594413302 /jgi_project_id=3634300 /library_id=CAM_LIB_WHALEFALLBONE /mate=Regulatory_Region_NCBI_READ_1594413303 /sample_id=CAM_SMPL_WHALEFALLBONE /sample_name=WHALEFALLBONE /sample_depth="560 m" /number_of_sites=1 /site_id_1=CAM_SITE_WHALEFALLBONE /location_1="W. Antarctic Peninsula Shelf" /region_1="Antarctic Peninsula" /water_depth_1="560 m"	12 4 TAAA;18 3 TCT;18 3 TTA;23 3 GTT;24 3 ATT;24 3 TCT;27 3 TTA;28 3 TAA;30 3 CTC;32 3 ATT;34 3 TTA;8 3 CTT;
>Regulatory_Region_NCBI_READ_1594413306 /ti=1594413306 /jgi_project_id=3634300 /library_id=CAM_LIB_WHALEFALLBONE /mate=Regulatory_Region_NCBI_READ_1594413307 /sample_id=CAM_SMPL_WHALEFALLBONE /sample_name=WHALEFALLBONE /sample_depth="560 m" /number_of_sites=1 /site_id_1=CAM_SITE_WHALEFALLBONE /location_1="W. Antarctic Peninsula Shelf" /region_1="Antarctic Peninsula" /water_depth_1="560 m"	18 3 TTA;22 3 AAT;27 3 CTC;30 3 GTT;31 3 AAC;31 3 ATT;31 3 GTT;35 3 TAA;36 3 CAA;
>Regulatory_Region_NCBI_READ_1594413311 /ti=1594413311 /jgi_project_id=3634300 /library_id=CAM_LIB_WHALEFALLBONE /mate=Regulatory_Region_NCBI_READ_1594413310 /sample_id=CAM_SMPL_WHALEFALLBONE /sample_name=WHALEFALLBONE /sample_depth="560 m" /number_of_sites=1 /site_id_1=CAM_SITE_WHALEFALLBONE /location_1="W. Antarctic Peninsula Shelf" /region_1="Antarctic Peninsula" /water_depth_1="560 m"	10 4 TTTA;22 3 TCT;25 3 GCC;26 3 TTG;27 3 AAG;31 3 TCG;36 3 GAG;
>Regulatory_Region_NCBI_READ_1594413325 /ti=1594413325 /jgi_project_id=3634300 /library_id=CAM_LIB_WHALEFALLBONE /mate=Regulatory_Region_NCBI_READ_1594413324 /sample_id=CAM_SMPL_WHALEFALLBONE /sample_name=WHALEFALLBONE /sample_depth="560 m" /number_of_sites=1 /site_id_1=CAM_SITE_WHALEFALLBONE /location_1="W. Antarctic Peninsula Shelf" /region_1="Antarctic Peninsula" /water_depth_1="560 m"	16 3 TCT;18 3 TCT;24 3 ATT;25 3 TTA;26 3 TAA;34 3 ATT;36 3 ATC;
>Regulatory_Region_NCBI_READ_1594413330 /ti=1594413330 /jgi_project_id=3634300 /library_id=CAM_LIB_WHALEFALLBONE /mate=Regulatory_Region_NCBI_READ_1594413331 /sample_id=CAM_SMPL_WHALEFALLBONE /sample_name=WHALEFALLBONE /sample_depth="560 m" /number_of_sites=1 /site_id_1=CAM_SITE_WHALEFALLBONE /location_1="W. Antarctic Peninsula Shelf" /region_1="Antarctic Peninsula" /water_depth_1="560 m"	22 3 TGA;30 3 ATG;33 3 GGC;34 3 GTT;36 3 ATG;
>Regulatory_Region_NCBI_READ_1594413343 /ti=1594413343 /jgi_project_id=3634300 /library_id=CAM_LIB_WHALEFALLBONE /mate=Regulatory_Region_NCBI_READ_1594413342 /sample_id=CAM_SMPL_WHALEFALLBONE /sample_name=WHALEFALLBONE /sample_depth="560 m" /number_of_sites=1 /site_id_1=CAM_SITE_WHALEFALLBONE /location_1="W. Antarctic Peninsula Shelf" /region_1="Antarctic Peninsula" /water_depth_1="560 m"	14 3 TTA;17 3 CAT;18 3 CCA;20 3 TGA;23 3 GAT;25 3 TTA;28 3 TAA;32 3 TAA;
>Regulatory_Region_NCBI_READ_1594413368 /ti=1594413368 /jgi_project_id=3634300 /library_id=CAM_LIB_WHALEFALLBONE /mate=Regulatory_Region_NCBI_READ_1594413369 /sample_id=CAM_SMPL_WHALEFALLBONE /sample_name=WHALEFALLBONE /sample_depth="560 m" /number_of_sites=1 /site_id_1=CAM_SITE_WHALEFALLBONE /location_1="W. Antarctic Peninsula Shelf" /region_1="Antarctic Peninsula" /water_depth_1="560 m"	11 3 ATT;12 4 TAAA;14 3 AGG;23 3 TGA;31 3 AAT;32 3 ATT;32 3 TAA;32 3 TTA;33 3 CAG;37 5 AGAAA;6 3 GTA;7 3 CCA;9 3 CAA;9 3 GAT;
>Regulatory_Region_NCBI_READ_1594413387 /ti=1594413387 /jgi_project_id=3634300 /library_id=CAM_LIB_WHALEFALLBONE /mate=Regulatory_Region_NCBI_READ_1594413386 /sample_id=CAM_SMPL_WHALEFALLBONE /sample_name=WHALEFALLBONE /sample_depth="560 m" /number_of_sites=1 /site_id_1=CAM_SITE_WHALEFALLBONE /location_1="W. Antarctic Peninsula Shelf" /region_1="Antarctic Peninsula" /water_depth_1="560 m"	19 3 ATT;20 3 TTA;23 3 ATT;24 3 TTA;25 3 TTA;28 3 TCA;29 3 AAT;30 3 CAT;31 3 ATT;31 3 TTA;32 3 TAA;34 3 TTA;
>Regulatory_Region_NCBI_READ_1594413436 /ti=1594413436 /jgi_project_id=3634300 /library_id=CAM_LIB_WHALEFALLBONE /mate=Regulatory_Region_NCBI_READ_1594413437 /sample_id=CAM_SMPL_WHALEFALLBONE /sample_name=WHALEFALLBONE /sample_depth="560 m" /number_of_sites=1 /site_id_1=CAM_SITE_WHALEFALLBONE /location_1="W. Antarctic Peninsula Shelf" /region_1="Antarctic Peninsula" /water_depth_1="560 m"	17 3 TCT;18 3 ATT;22 3 AAT;24 3 ATT;25 3 AAT;25 3 ATT;31 3 TTA;32 3 TCA;34 3 AAT;35 3 AAT;7 3 AAT;8 3 TCA;9 3 CTT;
>Regulatory_Region_NCBI_READ_1594413445 /ti=1594413445 /jgi_project_id=3634300 /library_id=CAM_LIB_WHALEFALLBONE /mate=Regulatory_Region_NCBI_READ_1594413444 /sample_id=CAM_SMPL_WHALEFALLBONE /sample_name=WHALEFALLBONE /sample_depth="560 m" /number_of_sites=1 /site_id_1=CAM_SITE_WHALEFALLBONE /location_1="W. Antarctic Peninsula Shelf" /region_1="Antarctic Peninsula" /water_depth_1="560 m"	20 3 TGA;24 3 CCA;29 3 CCA;31 3 CTG;34 3 TCT;36 3 TCT;9 3 CAA;
>Regulatory_Region_NCBI_READ_1594413473 /ti=1594413473 /jgi_project_id=3634300 /library_id=CAM_LIB_WHALEFALLBONE /mate=Regulatory_Region_NCBI_READ_1594413472 /sample_id=CAM_SMPL_WHALEFALLBONE /sample_name=WHALEFALLBONE /sample_depth="560 m" /number_of_sites=1 /site_id_1=CAM_SITE_WHALEFALLBONE /location_1="W. Antarctic Peninsula Shelf" /region_1="Antarctic Peninsula" /water_depth_1="560 m"	14 3 ATA;19 3 ATG;19 3 TCA;20 3 TTA;21 3 ATT;24 3 TGG;30 3 AAT;30 3 ATT;31 3 ATT;32 3 GCC;34 3 ATT;6 3 ACC;6 3 ATG;8 3 CCT;
>Regulatory_Region_NCBI_READ_1594413536 /ti=1594413536 /jgi_project_id=3634300 /library_id=CAM_LIB_WHALEFALLBONE /mate=Regulatory_Region_NCBI_READ_1594413537 /sample_id=CAM_SMPL_WHALEFALLBONE /sample_name=WHALEFALLBONE /sample_depth="560 m" /number_of_sites=1 /site_id_1=CAM_SITE_WHALEFALLBONE /location_1="W. Antarctic Peninsula Shelf" /region_1="Antarctic Peninsula" /water_depth_1="560 m"	13 3 TGG;21 3 CTT;22 3 TAA;28 3 GCC;29 3 ATT;29 3 CCT;30 3 AAG;31 3 AAT;32 3 AGG;35 3 TTG;
>Regulatory_Region_NCBI_READ_1594413548 /ti=1594413548 /jgi_project_id=3634300 /library_id=CAM_LIB_WHALEFALLBONE /mate=Regulatory_Region_NCBI_READ_1594413549 /sample_id=CAM_SMPL_WHALEFALLBONE /sample_name=WHALEFALLBONE /sample_depth="560 m" /number_of_sites=1 /site_id_1=CAM_SITE_WHALEFALLBONE /location_1="W. Antarctic Peninsula Shelf" /region_1="Antarctic Peninsula" /water_depth_1="560 m"	12 3 TTA;14 3 TAA;17 3 CTG;18 3 ATT;21 3 TAA;24 3 AGG;26 3 TTG;29 3 TCT;30 3 CAG;34 3 ATG;35 3 TTG;6 3 AAT;7 3 AGG;
>Regulatory_Region_NCBI_READ_1594413927 /ti=1594413927 /jgi_project_id=3634300 /library_id=CAM_LIB_WHALEFALLBONE /mate=Regulatory_Region_NCBI_READ_1594413926 /sample_id=CAM_SMPL_WHALEFALLBONE /sample_name=WHALEFALLBONE /sample_depth="560 m" /number_of_sites=1 /site_id_1=CAM_SITE_WHALEFALLBONE /location_1="W. Antarctic Peninsula Shelf" /region_1="Antarctic Peninsula" /water_depth_1="560 m"	17 3 TCA;21 3 TGA;22 3 TAA;26 3 TAA;27 3 TTA;27 3 TTG;7 3 CAG;
>Regulatory_Region_NCBI_READ_1594413939 /ti=1594413939 /jgi_project_id=3634300 /library_id=CAM_LIB_WHALEFALLBONE /mate=Regulatory_Region_NCBI_READ_1594413938 /sample_id=CAM_SMPL_WHALEFALLBONE /sample_name=WHALEFALLBONE /sample_depth="560 m" /number_of_sites=1 /site_id_1=CAM_SITE_WHALEFALLBONE /location_1="W. Antarctic Peninsula Shelf" /region_1="Antarctic Peninsula" /water_depth_1="560 m"	11 3 AGA;14 3 GAT;14 3 TAA;17 3 TAA;26 3 TTG;27 3 ATT;28 3 TTG;29 3 AAG;29 3 AAT;29 3 GGT;31 5 ACAAA;32 3 CGA;32 3 GGC;36 3 AAT;36 3 ATG;7 3 ATT;
>Regulatory_Region_NCBI_READ_1594413957 /ti=1594413957 /jgi_project_id=3634300 /library_id=CAM_LIB_WHALEFALLBONE /mate=Regulatory_Region_NCBI_READ_1594413956 /sample_id=CAM_SMPL_WHALEFALLBONE /sample_name=WHALEFALLBONE /sample_depth="560 m" /number_of_sites=1 /site_id_1=CAM_SITE_WHALEFALLBONE /location_1="W. Antarctic Peninsula Shelf" /region_1="Antarctic Peninsula" /water_depth_1="560 m"	13 3 CAG;13 3 GGC;13 3 TTG;17 3 CAA;20 3 TCT;33 3 GGC;36 3 CCA;6 3 CGG;9 3 CCG;9 3 CTG;9 4 GGTC;
>Regulatory_Region_NCBI_READ_1594414176 /ti=1594414176 /jgi_project_id=3634300 /library_id=CAM_LIB_WHALEFALLBONE /mate=Regulatory_Region_NCBI_READ_1594414177 /sample_id=CAM_SMPL_WHALEFALLBONE /sample_name=WHALEFALLBONE /sample_depth="560 m" /number_of_sites=1 /site_id_1=CAM_SITE_WHALEFALLBONE /location_1="W. Antarctic Peninsula Shelf" /region_1="Antarctic Peninsula" /water_depth_1="560 m"	19 3 TAA;20 3 ATG;26 3 TAA;31 3 TAA;35 3 GTA;35 3 GTT;36 3 ATT;6 3 AAT;9 3 CGG;
>Regulatory_Region_NCBI_READ_1594414421 /ti=1594414421 /jgi_project_id=3634300 /library_id=CAM_LIB_WHALEFALLBONE /mate=Regulatory_Region_NCBI_READ_1594414420 /sample_id=CAM_SMPL_WHALEFALLBONE /sample_name=WHALEFALLBONE /sample_depth="560 m" /number_of_sites=1 /site_id_1=CAM_SITE_WHALEFALLBONE /location_1="W. Antarctic Peninsula Shelf" /region_1="Antarctic Peninsula" /water_depth_1="560 m"	10 3 TAA;21 3 TTA;22 3 AAT;23 3 AGA;24 3 ATT;27 3 CTG;28 3 TCA;30 3 TGA;33 5 ACAAA;7 3 ATT;9 3 CCT;
>Regulatory_Region_NCBI_READ_1594414467 /ti=1594414467 /jgi_project_id=3634300 /library_id=CAM_LIB_WHALEFALLBONE /mate=Regulatory_Region_NCBI_READ_1594414466 /sample_id=CAM_SMPL_WHALEFALLBONE /sample_name=WHALEFALLBONE /sample_depth="560 m" /number_of_sites=1 /site_id_1=CAM_SITE_WHALEFALLBONE /location_1="W. Antarctic Peninsula Shelf" /region_1="Antarctic Peninsula" /water_depth_1="560 m"	11 3 ATG;15 3 TGG;20 3 ATG;23 3 AAC;23 3 ATG;23 3 TCA;27 3 CAA;30 3 GTT;
>Regulatory_Region_NCBI_READ_1594414491 /ti=1594414491 /jgi_project_id=3634300 /library_id=CAM_LIB_WHALEFALLBONE /mate=Regulatory_Region_NCBI_READ_1594414490 /sample_id=CAM_SMPL_WHALEFALLBONE /sample_name=WHALEFALLBONE /sample_depth="560 m" /number_of_sites=1 /site_id_1=CAM_SITE_WHALEFALLBONE /location_1="W. Antarctic Peninsula Shelf" /region_1="Antarctic Peninsula" /water_depth_1="560 m"	13 4 GAGA;14 3 CTC;16 3 TCT;17 4 GCTC;18 3 TAT;19 3 ATT;26 3 AAT;30 3 AAT;32 3 CTG;35 3 AAT;36 3 CAA;
>Regulatory_Region_NCBI_READ_1594414550 /ti=1594414550 /jgi_project_id=3634300 /library_id=CAM_LIB_WHALEFALLBONE /mate=Regulatory_Region_NCBI_READ_1594414551 /sample_id=CAM_SMPL_WHALEFALLBONE /sample_name=WHALEFALLBONE /sample_depth="560 m" /number_of_sites=1 /site_id_1=CAM_SITE_WHALEFALLBONE /location_1="W. Antarctic Peninsula Shelf" /region_1="Antarctic Peninsula" /water_depth_1="560 m"	11 3 CAA;22 3 CTG;23 3 AGA;25 3 AAT;7 3 ATT;
>Regulatory_Region_NCBI_READ_1594414554 /ti=1594414554 /jgi_project_id=3634300 /library_id=CAM_LIB_WHALEFALLBONE /mate=Regulatory_Region_NCBI_READ_1594414555 /sample_id=CAM_SMPL_WHALEFALLBONE /sample_name=WHALEFALLBONE /sample_depth="560 m" /number_of_sites=1 /site_id_1=CAM_SITE_WHALEFALLBONE /location_1="W. Antarctic Peninsula Shelf" /region_1="Antarctic Peninsula" /water_depth_1="560 m"	16 3 AAG;17 3 CAG;21 3 TAA;22 3 TAA;23 3 TTA;29 3 TCT;35 3 TGA;8 3 AAC;8 3 GAT;9 3 TCA;
>Regulatory_Region_NCBI_READ_1594414579 /ti=1594414579 /jgi_project_id=3634300 /library_id=CAM_LIB_WHALEFALLBONE /mate=Regulatory_Region_NCBI_READ_1594414578 /sample_id=CAM_SMPL_WHALEFALLBONE /sample_name=WHALEFALLBONE /sample_depth="560 m" /number_of_sites=1 /site_id_1=CAM_SITE_WHALEFALLBONE /location_1="W. Antarctic Peninsula Shelf" /region_1="Antarctic Peninsula" /water_depth_1="560 m"	11 3 TCA;17 3 ATT;20 3 TAA;25 3 CAA;26 3 TAA;30 3 TGA;33 3 ATT;7 3 TAC;
>Regulatory_Region_NCBI_READ_1594414580 /ti=1594414580 /jgi_project_id=3634300 /library_id=CAM_LIB_WHALEFALLBONE /mate=Regulatory_Region_NCBI_READ_1594414581 /sample_id=CAM_SMPL_WHALEFALLBONE /sample_name=WHALEFALLBONE /sample_depth="560 m" /number_of_sites=1 /site_id_1=CAM_SITE_WHALEFALLBONE /location_1="W. Antarctic Peninsula Shelf" /region_1="Antarctic Peninsula" /water_depth_1="560 m"	10 3 TCT;10 3 TTA;12 3 CAG;18 3 CTG;19 3 AAG;21 3 GAT;21 3 TTA;22 3 AAT;25 3 AAT;35 3 TGA;35 3 TGG;6 3 GTA;
>Regulatory_Region_NCBI_READ_1594414601 /ti=1594414601 /jgi_project_id=3634300 /library_id=CAM_LIB_WHALEFALLBONE /mate=Regulatory_Region_NCBI_READ_1594414600 /sample_id=CAM_SMPL_WHALEFALLBONE /sample_name=WHALEFALLBONE /sample_depth="560 m" /number_of_sites=1 /site_id_1=CAM_SITE_WHALEFALLBONE /location_1="W. Antarctic Peninsula Shelf" /region_1="Antarctic Peninsula" /water_depth_1="560 m"	12 4 TAAA;18 3 AGA;29 3 GGC;29 3 GGT;34 3 AAT;6 3 ATC;6 3 ATG;8 4 ATTA;
>Regulatory_Region_NCBI_READ_1594414620 /ti=1594414620 /jgi_project_id=3634300 /library_id=CAM_LIB_WHALEFALLBONE /mate=Regulatory_Region_NCBI_READ_1594414621 /sample_id=CAM_SMPL_WHALEFALLBONE /sample_name=WHALEFALLBONE /sample_depth="560 m" /number_of_sites=1 /site_id_1=CAM_SITE_WHALEFALLBONE /location_1="W. Antarctic Peninsula Shelf" /region_1="Antarctic Peninsula" /water_depth_1="560 m"	10 3 TAA;11 3 CCA;15 3 ATA;15 3 ATC;25 4 AGAT;27 3 ATG;27 3 CTG;28 3 TTG;29 3 GCC;31 3 AGG;36 3 CCA;36 3 TAA;
>Regulatory_Region_NCBI_READ_1594414652 /ti=1594414652 /jgi_project_id=3634300 /library_id=CAM_LIB_WHALEFALLBONE /mate=Regulatory_Region_NCBI_READ_1594414653 /sample_id=CAM_SMPL_WHALEFALLBONE /sample_name=WHALEFALLBONE /sample_depth="560 m" /number_of_sites=1 /site_id_1=CAM_SITE_WHALEFALLBONE /location_1="W. Antarctic Peninsula Shelf" /region_1="Antarctic Peninsula" /water_depth_1="560 m"	16 3 AAG;16 3 TCT;19 3 AAG;20 3 CCG;22 3 TCT;28 3 AAT;28 3 CAG;28 3 TCA;33 3 CAG;35 3 AAT;7 3 CAG;7 3 CCA;9 3 CGG;
>Regulatory_Region_NCBI_READ_1594414679 /ti=1594414679 /jgi_project_id=3634300 /library_id=CAM_LIB_WHALEFALLBONE /mate=Regulatory_Region_NCBI_READ_1594414678 /sample_id=CAM_SMPL_WHALEFALLBONE /sample_name=WHALEFALLBONE /sample_depth="560 m" /number_of_sites=1 /site_id_1=CAM_SITE_WHALEFALLBONE /location_1="W. Antarctic Peninsula Shelf" /region_1="Antarctic Peninsula" /water_depth_1="560 m"	13 3 AGG;13 3 TAA;17 3 CTT;25 3 CAA;27 3 ATG;31 3 ATT;34 3 TTA;36 3 TTG;9 3 CAG;9 3 CTT;
>Regulatory_Region_NCBI_READ_1593684265 /ti=1593684265 /jgi_project_id=3634298 /library_id=CAM_LIB_WHALEFALLRIB /mate=Regulatory_Region_NCBI_READ_1593684266 /sample_id=CAM_SMPL_WHALEFALLRIB /sample_name=WHALEFALLRIB /sample_depth="1674 m" /number_of_sites=1 /site_id_1=CAM_SITE_WHALEFALLRIB /location_1="Santa Cruz Basin" /region_1="Pacific Ocean" /country_1=USA /water_depth_1="1674 m"	17 3 TAA;27 3 TTA;31 3 TAA;6 3 AAT;9 3 TAT;
>Regulatory_Region_NCBI_READ_1593684332 /ti=1593684332 /jgi_project_id=3634298 /library_id=CAM_LIB_WHALEFALLRIB /mate=Regulatory_Region_NCBI_READ_1593684331 /sample_id=CAM_SMPL_WHALEFALLRIB /sample_name=WHALEFALLRIB /sample_depth="1674 m" /number_of_sites=1 /site_id_1=CAM_SITE_WHALEFALLRIB /location_1="Santa Cruz Basin" /region_1="Pacific Ocean" /country_1=USA /water_depth_1="1674 m"	11 3 AGG;13 3 AGA;21 3 GAT;22 3 AAT;25 3 CCT;27 3 TTA;36 3 AAT;36 3 GAG;38 5 ATTTT;
>Regulatory_Region_NCBI_READ_1593684419 /ti=1593684419 /jgi_project_id=3634298 /library_id=CAM_LIB_WHALEFALLRIB /mate=Regulatory_Region_NCBI_READ_1593684420 /sample_id=CAM_SMPL_WHALEFALLRIB /sample_name=WHALEFALLRIB /sample_depth="1674 m" /number_of_sites=1 /site_id_1=CAM_SITE_WHALEFALLRIB /location_1="Santa Cruz Basin" /region_1="Pacific Ocean" /country_1=USA /water_depth_1="1674 m"	10 3 CAA;10 3 TAA;14 3 GAT;17 3 TCT;19 3 TCA;22 3 TTA;24 3 AGA;25 3 AAT;28 3 TAA;31 3 TAA;32 3 TAA;34 3 TTA;36 3 GTA;7 3 ACA;
>Regulatory_Region_NCBI_READ_1594414731 /ti=1594414731 /jgi_project_id=3634300 /library_id=CAM_LIB_WHALEFALLBONE /mate=Regulatory_Region_NCBI_READ_1594414730 /sample_id=CAM_SMPL_WHALEFALLBONE /sample_name=WHALEFALLBONE /sample_depth="560 m" /number_of_sites=1 /site_id_1=CAM_SITE_WHALEFALLBONE /location_1="W. Antarctic Peninsula Shelf" /region_1="Antarctic Peninsula" /water_depth_1="560 m"	10 3 AGA;10 3 TCA;14 3 TTA;17 3 CAT;17 3 CTT;20 3 TCT;21 5 TAATA;25 3 ATC;28 3 AAT;36 3 TCT;7 3 ATT;7 3 GAG;9 3 GAT;
>Regulatory_Region_NCBI_READ_1594414880 /ti=1594414880 /jgi_project_id=3634300 /library_id=CAM_LIB_WHALEFALLBONE /mate=Regulatory_Region_NCBI_READ_1594414881 /sample_id=CAM_SMPL_WHALEFALLBONE /sample_name=WHALEFALLBONE /sample_depth="560 m" /number_of_sites=1 /site_id_1=CAM_SITE_WHALEFALLBONE /location_1="W. Antarctic Peninsula Shelf" /region_1="Antarctic Peninsula" /water_depth_1="560 m"	12 3 TTA;13 3 AAG;6 3 CTA;9 3 TCA;
>Regulatory_Region_NCBI_READ_1594414895 /ti=1594414895 /jgi_project_id=3634300 /library_id=CAM_LIB_WHALEFALLBONE /mate=Regulatory_Region_NCBI_READ_1594414894 /sample_id=CAM_SMPL_WHALEFALLBONE /sample_name=WHALEFALLBONE /sample_depth="560 m" /number_of_sites=1 /site_id_1=CAM_SITE_WHALEFALLBONE /location_1="W. Antarctic Peninsula Shelf" /region_1="Antarctic Peninsula" /water_depth_1="560 m"	10 3 TAA;11 3 CAA;11 3 TCA;12 3 TTA;14 3 CTC;15 3 ATG;21 3 TCA;25 3 ATT;6 3 GTA;9 3 TTG;
>Regulatory_Region_NCBI_READ_1594414910 /ti=1594414910 /jgi_project_id=3634300 /library_id=CAM_LIB_WHALEFALLBONE /mate=Regulatory_Region_NCBI_READ_1594414911 /sample_id=CAM_SMPL_WHALEFALLBONE /sample_name=WHALEFALLBONE /sample_depth="560 m" /number_of_sites=1 /site_id_1=CAM_SITE_WHALEFALLBONE /location_1="W. Antarctic Peninsula Shelf" /region_1="Antarctic Peninsula" /water_depth_1="560 m"	14 3 TTA;19 3 ATT;20 3 ATG;21 3 ATT;24 3 AAG;24 3 CAG;25 3 ATT;26 3 AAT;26 3 TTG;28 3 TAA;34 3 ATT;7 3 GTA;
>Regulatory_Region_NCBI_READ_1594414912 /ti=1594414912 /jgi_project_id=3634300 /library_id=CAM_LIB_WHALEFALLBONE /mate=Regulatory_Region_NCBI_READ_1594414913 /sample_id=CAM_SMPL_WHALEFALLBONE /sample_name=WHALEFALLBONE /sample_depth="560 m" /number_of_sites=1 /site_id_1=CAM_SITE_WHALEFALLBONE /location_1="W. Antarctic Peninsula Shelf" /region_1="Antarctic Peninsula" /water_depth_1="560 m"	10 3 TAA;10 4 TTTA;12 3 TTA;16 3 TGA;20 3 TGA;22 3 TAA;25 3 TTA;29 3 ATG;29 3 TTA;31 3 TAA;32 3 ATT;33 3 TCT;36 3 ATT;6 3 AAT;6 3 ATC;
>Regulatory_Region_NCBI_READ_1594415079 /ti=1594415079 /jgi_project_id=3634300 /library_id=CAM_LIB_WHALEFALLBONE /mate=Regulatory_Region_NCBI_READ_1594415078 /sample_id=CAM_SMPL_WHALEFALLBONE /sample_name=WHALEFALLBONE /sample_depth="560 m" /number_of_sites=1 /site_id_1=CAM_SITE_WHALEFALLBONE /location_1="W. Antarctic Peninsula Shelf" /region_1="Antarctic Peninsula" /water_depth_1="560 m"	11 3 AGA;19 3 AAG;24 3 ATT;25 3 GGC;30 3 AAT;7 3 GCC;8 3 TAA;8 4 TCTC;
>Regulatory_Region_NCBI_READ_1594415085 /ti=1594415085 /jgi_project_id=3634300 /library_id=CAM_LIB_WHALEFALLBONE /mate=Regulatory_Region_NCBI_READ_1594415084 /sample_id=CAM_SMPL_WHALEFALLBONE /sample_name=WHALEFALLBONE /sample_depth="560 m" /number_of_sites=1 /site_id_1=CAM_SITE_WHALEFALLBONE /location_1="W. Antarctic Peninsula Shelf" /region_1="Antarctic Peninsula" /water_depth_1="560 m"	19 3 ATT;21 3 TAA;24 3 CCG;27 3 CCT;28 3 AAT;28 3 ATT;31 3 AAT;31 3 GCC;7 3 GTA;
>Regulatory_Region_NCBI_READ_1594415091 /ti=1594415091 /jgi_project_id=3634300 /library_id=CAM_LIB_WHALEFALLBONE /mate=Regulatory_Region_NCBI_READ_1594415090 /sample_id=CAM_SMPL_WHALEFALLBONE /sample_name=WHALEFALLBONE /sample_depth="560 m" /number_of_sites=1 /site_id_1=CAM_SITE_WHALEFALLBONE /location_1="W. Antarctic Peninsula Shelf" /region_1="Antarctic Peninsula" /water_depth_1="560 m"	10 3 TCA;15 3 TCA;22 3 TCT;23 3 ATT;23 3 GTT;24 3 AAG;27 3 CAG;27 3 TTG;29 3 ATT;30 3 ATT;34 3 GTT;9 3 CAG;
>Regulatory_Region_NCBI_READ_1594415114 /ti=1594415114 /jgi_project_id=3634300 /library_id=CAM_LIB_WHALEFALLBONE /mate=Regulatory_Region_NCBI_READ_1594415115 /sample_id=CAM_SMPL_WHALEFALLBONE /sample_name=WHALEFALLBONE /sample_depth="560 m" /number_of_sites=1 /site_id_1=CAM_SITE_WHALEFALLBONE /location_1="W. Antarctic Peninsula Shelf" /region_1="Antarctic Peninsula" /water_depth_1="560 m"	11 3 TGG;23 3 AGG;24 3 GCC;29 3 GCC;6 3 GCC;9 3 AGG;9 3 CAG;
>Regulatory_Region_NCBI_READ_1594415126 /ti=1594415126 /jgi_project_id=3634300 /library_id=CAM_LIB_WHALEFALLBONE /mate=Regulatory_Region_NCBI_READ_1594415127 /sample_id=CAM_SMPL_WHALEFALLBONE /sample_name=WHALEFALLBONE /sample_depth="560 m" /number_of_sites=1 /site_id_1=CAM_SITE_WHALEFALLBONE /location_1="W. Antarctic Peninsula Shelf" /region_1="Antarctic Peninsula" /water_depth_1="560 m"	17 3 CAA;19 3 AGA;28 3 CAA;31 3 TAA;32 3 ATT;32 3 TAA;33 3 ATT;35 3 TAA;36 3 ATT;
>Regulatory_Region_NCBI_READ_1594415184 /ti=1594415184 /jgi_project_id=3634300 /library_id=CAM_LIB_WHALEFALLBONE /mate=Regulatory_Region_NCBI_READ_1594415185 /sample_id=CAM_SMPL_WHALEFALLBONE /sample_name=WHALEFALLBONE /sample_depth="560 m" /number_of_sites=1 /site_id_1=CAM_SITE_WHALEFALLBONE /location_1="W. Antarctic Peninsula Shelf" /region_1="Antarctic Peninsula" /water_depth_1="560 m"	14 5 TAATA;18 3 ATT;21 3 ATT;23 3 TTA;26 3 TTA;29 3 AAT;31 3 AAG;31 3 ATT;34 3 AAT;36 3 CAA;6 3 AAT;6 3 CAA;9 3 CAA;
>Regulatory_Region_NCBI_READ_1594415325 /ti=1594415325 /jgi_project_id=3634300 /library_id=CAM_LIB_WHALEFALLBONE /mate=Regulatory_Region_NCBI_READ_1594415324 /sample_id=CAM_SMPL_WHALEFALLBONE /sample_name=WHALEFALLBONE /sample_depth="560 m" /number_of_sites=1 /site_id_1=CAM_SITE_WHALEFALLBONE /location_1="W. Antarctic Peninsula Shelf" /region_1="Antarctic Peninsula" /water_depth_1="560 m"	12 3 CAG;12 3 TGG;12 3 TGT;18 3 AGG;19 3 AAG;20 5 ATATA;23 3 ATT;25 3 AAT;25 3 GGC;26 3 TTG;32 3 CCA;33 3 TGG;35 3 AAT;9 4 TATG;
>Regulatory_Region_NCBI_READ_1594415355 /ti=1594415355 /jgi_project_id=3634300 /library_id=CAM_LIB_WHALEFALLBONE /mate=Regulatory_Region_NCBI_READ_1594415356 /sample_id=CAM_SMPL_WHALEFALLBONE /sample_name=WHALEFALLBONE /sample_depth="560 m" /number_of_sites=1 /site_id_1=CAM_SITE_WHALEFALLBONE /location_1="W. Antarctic Peninsula Shelf" /region_1="Antarctic Peninsula" /water_depth_1="560 m"	10 3 AGA;15 3 TGG;18 3 TCT;27 3 TCT;29 3 CCA;33 3 ATT;36 3 TAA;7 3 AAT;
>Regulatory_Region_NCBI_READ_1594415377 /ti=1594415377 /jgi_project_id=3634300 /library_id=CAM_LIB_WHALEFALLBONE /mate=Regulatory_Region_NCBI_READ_1594415378 /sample_id=CAM_SMPL_WHALEFALLBONE /sample_name=WHALEFALLBONE /sample_depth="560 m" /number_of_sites=1 /site_id_1=CAM_SITE_WHALEFALLBONE /location_1="W. Antarctic Peninsula Shelf" /region_1="Antarctic Peninsula" /water_depth_1="560 m"	11 3 TGG;12 3 AGG;14 3 CGG;14 3 GCC;20 3 AGG;27 3 TTA;32 3 TCA;33 3 TTG;34 3 ATG;34 3 GCC;
>Regulatory_Region_NCBI_READ_1594415422 /ti=1594415422 /jgi_project_id=3634300 /library_id=CAM_LIB_WHALEFALLBONE /mate=Regulatory_Region_NCBI_READ_1594415421 /sample_id=CAM_SMPL_WHALEFALLBONE /sample_name=WHALEFALLBONE /sample_depth="560 m" /number_of_sites=1 /site_id_1=CAM_SITE_WHALEFALLBONE /location_1="W. Antarctic Peninsula Shelf" /region_1="Antarctic Peninsula" /water_depth_1="560 m"	11 3 CAA;13 3 TAA;21 3 GAG;21 3 TGC;24 3 ATT;27 3 CAA;28 3 TAA;29 3 TTA;31 3 ATT;34 3 GAG;34 3 GTT;35 3 TTG;36 3 ATT;36 3 CAG;36 3 CTG;7 3 CAA;8 3 TAA;
>Regulatory_Region_NCBI_READ_1594415715 /ti=1594415715 /jgi_project_id=3634300 /library_id=CAM_LIB_WHALEFALLBONE /mate=Regulatory_Region_NCBI_READ_1594415716 /sample_id=CAM_SMPL_WHALEFALLBONE /sample_name=WHALEFALLBONE /sample_depth="560 m" /number_of_sites=1 /site_id_1=CAM_SITE_WHALEFALLBONE /location_1="W. Antarctic Peninsula Shelf" /region_1="Antarctic Peninsula" /water_depth_1="560 m"	11 3 ATT;12 3 CAT;15 3 ATA;17 3 ATT;17 5 CACCC;18 3 TTG;20 3 TTA;22 3 TAA;22 3 TGA;24 3 ATT;25 3 CAA;34 3 TTA;7 3 ATT;9 3 CAG;
>Regulatory_Region_NCBI_READ_1594416084 /ti=1594416084 /jgi_project_id=3634300 /library_id=CAM_LIB_WHALEFALLBONE /mate=Regulatory_Region_NCBI_READ_1594416083 /sample_id=CAM_SMPL_WHALEFALLBONE /sample_name=WHALEFALLBONE /sample_depth="560 m" /number_of_sites=1 /site_id_1=CAM_SITE_WHALEFALLBONE /location_1="W. Antarctic Peninsula Shelf" /region_1="Antarctic Peninsula" /water_depth_1="560 m"	12 5 TTTGG;18 3 CTG;19 3 CGG;19 4 ATCC;22 3 TGA;28 3 TCA;30 3 TTG;32 3 TTG;34 3 CTG;9 3 AGG;9 3 GCC;
>Regulatory_Region_NCBI_READ_1594416139 /ti=1594416139 /jgi_project_id=3634300 /library_id=CAM_LIB_WHALEFALLBONE /mate=Regulatory_Region_NCBI_READ_1594416138 /sample_id=CAM_SMPL_WHALEFALLBONE /sample_name=WHALEFALLBONE /sample_depth="560 m" /number_of_sites=1 /site_id_1=CAM_SITE_WHALEFALLBONE /location_1="W. Antarctic Peninsula Shelf" /region_1="Antarctic Peninsula" /water_depth_1="560 m"	11 3 AAG;18 3 ATT;20 3 TAA;21 3 GTT;24 3 ATT;28 3 AAT;30 3 AAT;30 3 ATT;31 3 AAC;34 3 AAG;36 3 TAA;
>Regulatory_Region_NCBI_READ_1594416177 /ti=1594416177 /jgi_project_id=3634300 /library_id=CAM_LIB_WHALEFALLBONE /mate=Regulatory_Region_NCBI_READ_1594416175 /sample_id=CAM_SMPL_WHALEFALLBONE /sample_name=WHALEFALLBONE /sample_depth="560 m" /number_of_sites=1 /site_id_1=CAM_SITE_WHALEFALLBONE /location_1="W. Antarctic Peninsula Shelf" /region_1="Antarctic Peninsula" /water_depth_1="560 m"	10 3 TTA;11 3 ATT;11 3 CAT;14 3 ATT;17 3 TTA;19 3 CAA;21 3 GTT;21 3 TGA;25 3 CTG;34 3 ATT;6 3 ATC;
>Regulatory_Region_NCBI_READ_1594416212 /ti=1594416212 /jgi_project_id=3634300 /library_id=CAM_LIB_WHALEFALLBONE /sample_id=CAM_SMPL_WHALEFALLBONE /sample_name=WHALEFALLBONE /sample_depth="560 m" /number_of_sites=1 /site_id_1=CAM_SITE_WHALEFALLBONE /location_1="W. Antarctic Peninsula Shelf" /region_1="Antarctic Peninsula" /water_depth_1="560 m"	12 3 TGT;14 3 CTT;21 3 CTT;23 3 GAT;26 5 AAAAG;29 3 CTG;31 3 TAA;36 3 TTG;
>Regulatory_Region_NCBI_READ_1594416215 /ti=1594416215 /jgi_project_id=3634300 /library_id=CAM_LIB_WHALEFALLBONE /mate=Regulatory_Region_NCBI_READ_1594416216 /sample_id=CAM_SMPL_WHALEFALLBONE /sample_name=WHALEFALLBONE /sample_depth="560 m" /number_of_sites=1 /site_id_1=CAM_SITE_WHALEFALLBONE /location_1="W. Antarctic Peninsula Shelf" /region_1="Antarctic Peninsula" /water_depth_1="560 m"	11 3 CTG;13 3 TAA;14 3 ATT;18 3 TTG;21 3 TGA;24 3 AAG;29 3 TTA;6 3 AAT;7 3 CCA;
>Regulatory_Region_NCBI_READ_1594416240 /ti=1594416240 /jgi_project_id=3634300 /library_id=CAM_LIB_WHALEFALLBONE /mate=Regulatory_Region_NCBI_READ_1594416238 /sample_id=CAM_SMPL_WHALEFALLBONE /sample_name=WHALEFALLBONE /sample_depth="560 m" /number_of_sites=1 /site_id_1=CAM_SITE_WHALEFALLBONE /location_1="W. Antarctic Peninsula Shelf" /region_1="Antarctic Peninsula" /water_depth_1="560 m"	14 3 CTG;15 3 CCA;17 3 CAT;19 3 TCA;23 3 ATG;32 3 CTG;36 3 CTG;36 3 TTG;7 3 CAG;
>Regulatory_Region_NCBI_READ_1594416249 /ti=1594416249 /jgi_project_id=3634300 /library_id=CAM_LIB_WHALEFALLBONE /sample_id=CAM_SMPL_WHALEFALLBONE /sample_name=WHALEFALLBONE /sample_depth="560 m" /number_of_sites=1 /site_id_1=CAM_SITE_WHALEFALLBONE /location_1="W. Antarctic Peninsula Shelf" /region_1="Antarctic Peninsula" /water_depth_1="560 m"	14 3 TAA;19 3 CAT;20 3 TCA;22 3 AAT;22 3 AGG;25 3 AAT;25 3 ATG;27 3 CTC;28 3 AAG;31 3 CTG;32 3 TGG;33 3 AGG;34 3 GAG;9 3 CTG;
>Regulatory_Region_NCBI_READ_1594416337 /ti=1594416337 /jgi_project_id=3634300 /library_id=CAM_LIB_WHALEFALLBONE /sample_id=CAM_SMPL_WHALEFALLBONE /sample_name=WHALEFALLBONE /sample_depth="560 m" /number_of_sites=1 /site_id_1=CAM_SITE_WHALEFALLBONE /location_1="W. Antarctic Peninsula Shelf" /region_1="Antarctic Peninsula" /water_depth_1="560 m"	12 3 TGT;15 3 ATA;17 3 ATT;23 3 GAT;25 3 AAT;27 3 TTA;28 3 TAA;30 3 TCT;33 3 CCA;35 3 TAA;35 3 TTG;36 3 ATT;7 3 ATT;
>Regulatory_Region_NCBI_READ_1594416634 /ti=1594416634 /jgi_project_id=3634300 /library_id=CAM_LIB_WHALEFALLBONE /mate=Regulatory_Region_NCBI_READ_1594416632 /sample_id=CAM_SMPL_WHALEFALLBONE /sample_name=WHALEFALLBONE /sample_depth="560 m" /number_of_sites=1 /site_id_1=CAM_SITE_WHALEFALLBONE /location_1="W. Antarctic Peninsula Shelf" /region_1="Antarctic Peninsula" /water_depth_1="560 m"	13 3 TCT;14 3 GCC;21 3 AGA;21 3 TGC;24 3 CCA;32 3 GGC;6 3 GCC;7 3 CTC;7 3 GAG;
>Regulatory_Region_NCBI_READ_1594416653 /ti=1594416653 /jgi_project_id=3634300 /library_id=CAM_LIB_WHALEFALLBONE /sample_id=CAM_SMPL_WHALEFALLBONE /sample_name=WHALEFALLBONE /sample_depth="560 m" /number_of_sites=1 /site_id_1=CAM_SITE_WHALEFALLBONE /location_1="W. Antarctic Peninsula Shelf" /region_1="Antarctic Peninsula" /water_depth_1="560 m"	11 3 CAA;15 3 ATA;17 3 TCA;19 3 CAC;20 3 CCA;25 3 CCT;26 3 TTG;30 3 CAG;36 3 GCC;9 3 AGG;
>Regulatory_Region_NCBI_READ_1594416846 /ti=1594416846 /jgi_project_id=3634300 /library_id=CAM_LIB_WHALEFALLBONE /mate=Regulatory_Region_NCBI_READ_1594416844 /sample_id=CAM_SMPL_WHALEFALLBONE /sample_name=WHALEFALLBONE /sample_depth="560 m" /number_of_sites=1 /site_id_1=CAM_SITE_WHALEFALLBONE /location_1="W. Antarctic Peninsula Shelf" /region_1="Antarctic Peninsula" /water_depth_1="560 m"	20 3 CCA;27 3 ATT;28 3 TTG;30 3 CCT;40 5 GGGGG;8 3 CCT;
>Regulatory_Region_NCBI_READ_1594417110 /ti=1594417110 /jgi_project_id=3634300 /library_id=CAM_LIB_WHALEFALLBONE /mate=Regulatory_Region_NCBI_READ_1594417109 /sample_id=CAM_SMPL_WHALEFALLBONE /sample_name=WHALEFALLBONE /sample_depth="560 m" /number_of_sites=1 /site_id_1=CAM_SITE_WHALEFALLBONE /location_1="W. Antarctic Peninsula Shelf" /region_1="Antarctic Peninsula" /water_depth_1="560 m"	12 3 AGA;17 3 CTT;17 3 TGG;18 3 CCG;19 3 TCA;21 3 CCG;22 3 CCG;23 3 TGA;29 3 CTG;33 3 CCA;34 3 GTT;35 3 ACG;35 3 TGA;36 3 TGG;7 3 TCG;
>Regulatory_Region_NCBI_READ_1594417140 /ti=1594417140 /jgi_project_id=3634300 /library_id=CAM_LIB_WHALEFALLBONE /mate=Regulatory_Region_NCBI_READ_1594417139 /sample_id=CAM_SMPL_WHALEFALLBONE /sample_name=WHALEFALLBONE /sample_depth="560 m" /number_of_sites=1 /site_id_1=CAM_SITE_WHALEFALLBONE /location_1="W. Antarctic Peninsula Shelf" /region_1="Antarctic Peninsula" /water_depth_1="560 m"	19 3 TAA;20 3 TGA;20 3 TTG;23 3 TTA;24 5 AAAGG;28 3 TCG;8 3 CTT;
>Regulatory_Region_NCBI_READ_1593684475 /ti=1593684475 /jgi_project_id=3634298 /library_id=CAM_LIB_WHALEFALLRIB /mate=Regulatory_Region_NCBI_READ_1593684476 /sample_id=CAM_SMPL_WHALEFALLRIB /sample_name=WHALEFALLRIB /sample_depth="1674 m" /number_of_sites=1 /site_id_1=CAM_SITE_WHALEFALLRIB /location_1="Santa Cruz Basin" /region_1="Pacific Ocean" /country_1=USA /water_depth_1="1674 m"	16 3 CTG;22 3 TGG;23 3 GTT;24 3 CAT;29 3 ATT;30 3 TCT;34 3 ATC;36 3 ATC;36 3 ATT;
>Regulatory_Region_NCBI_READ_1593684478 /ti=1593684478 /jgi_project_id=3634298 /library_id=CAM_LIB_WHALEFALLRIB /mate=Regulatory_Region_NCBI_READ_1593684477 /sample_id=CAM_SMPL_WHALEFALLRIB /sample_name=WHALEFALLRIB /sample_depth="1674 m" /number_of_sites=1 /site_id_1=CAM_SITE_WHALEFALLRIB /location_1="Santa Cruz Basin" /region_1="Pacific Ocean" /country_1=USA /water_depth_1="1674 m"	17 3 TAA;22 3 AAT;22 3 CTG;22 3 TTA;27 3 CAG;28 3 TAA;32 3 TAA;33 3 CAG;33 3 TGG;34 3 GCC;9 3 CCT;
>Regulatory_Region_NCBI_READ_1593684568 /ti=1593684568 /jgi_project_id=3634298 /library_id=CAM_LIB_WHALEFALLRIB /mate=Regulatory_Region_NCBI_READ_1593684567 /sample_id=CAM_SMPL_WHALEFALLRIB /sample_name=WHALEFALLRIB /sample_depth="1674 m" /number_of_sites=1 /site_id_1=CAM_SITE_WHALEFALLRIB /location_1="Santa Cruz Basin" /region_1="Pacific Ocean" /country_1=USA /water_depth_1="1674 m"	18 3 ATT;19 3 ATG;24 3 ATG;24 3 TTA;36 3 ATT;6 3 AAT;8 3 CTT;
>Regulatory_Region_NCBI_READ_1593684606 /ti=1593684606 /jgi_project_id=3634298 /library_id=CAM_LIB_WHALEFALLRIB /mate=Regulatory_Region_NCBI_READ_1593684605 /sample_id=CAM_SMPL_WHALEFALLRIB /sample_name=WHALEFALLRIB /sample_depth="1674 m" /number_of_sites=1 /site_id_1=CAM_SITE_WHALEFALLRIB /location_1="Santa Cruz Basin" /region_1="Pacific Ocean" /country_1=USA /water_depth_1="1674 m"	11 3 ATG;13 3 TCG;13 3 TTA;21 3 CAT;23 3 GCC;25 3 ATC;25 3 CTG;28 3 ATG;29 3 GCA;29 3 GCC;36 3 AAT;7 3 GAC;
>Regulatory_Region_NCBI_READ_1593684627 /ti=1593684627 /jgi_project_id=3634298 /library_id=CAM_LIB_WHALEFALLRIB /mate=Regulatory_Region_NCBI_READ_1593684628 /sample_id=CAM_SMPL_WHALEFALLRIB /sample_name=WHALEFALLRIB /sample_depth="1674 m" /number_of_sites=1 /site_id_1=CAM_SITE_WHALEFALLRIB /location_1="Santa Cruz Basin" /region_1="Pacific Ocean" /country_1=USA /water_depth_1="1674 m"	10 3 CAA;12 3 AGG;16 3 TAA;17 3 TCT;18 3 CCT;21 3 TGC;22 3 AGG;23 3 AAC;27 3 AAG;29 3 CCT;29 3 CTG;30 3 GTT;32 3 TGG;34 3 TGG;36 3 ATC;36 3 CAA;36 3 CCT;36 3 GAG;
>Regulatory_Region_NCBI_READ_1594417230 /ti=1594417230 /jgi_project_id=3634300 /library_id=CAM_LIB_WHALEFALLBONE /mate=Regulatory_Region_NCBI_READ_1594417229 /sample_id=CAM_SMPL_WHALEFALLBONE /sample_name=WHALEFALLBONE /sample_depth="560 m" /number_of_sites=1 /site_id_1=CAM_SITE_WHALEFALLBONE /location_1="W. Antarctic Peninsula Shelf" /region_1="Antarctic Peninsula" /water_depth_1="560 m"	12 3 TTA;18 3 ATT;19 4 AGAT;20 3 ATG;21 3 ATT;31 3 ATT;32 3 TTA;34 3 TAA;34 3 TTA;35 3 TGA;7 3 AAT;9 3 TAT;
>Regulatory_Region_NCBI_READ_1594417252 /ti=1594417252 /jgi_project_id=3634300 /library_id=CAM_LIB_WHALEFALLBONE /sample_id=CAM_SMPL_WHALEFALLBONE /sample_name=WHALEFALLBONE /sample_depth="560 m" /number_of_sites=1 /site_id_1=CAM_SITE_WHALEFALLBONE /location_1="W. Antarctic Peninsula Shelf" /region_1="Antarctic Peninsula" /water_depth_1="560 m"	11 3 ATT;16 3 ATA;19 3 TCA;29 3 AAT;31 3 TTA;34 3 TTA;35 4 CAAA;6 3 GTA;
>Regulatory_Region_NCBI_READ_1594417265 /ti=1594417265 /jgi_project_id=3634300 /library_id=CAM_LIB_WHALEFALLBONE /mate=Regulatory_Region_NCBI_READ_1594417264 /sample_id=CAM_SMPL_WHALEFALLBONE /sample_name=WHALEFALLBONE /sample_depth="560 m" /number_of_sites=1 /site_id_1=CAM_SITE_WHALEFALLBONE /location_1="W. Antarctic Peninsula Shelf" /region_1="Antarctic Peninsula" /water_depth_1="560 m"	11 3 CAT;15 3 ATA;24 3 AGG;29 3 GGC;8 3 CCG;
>Regulatory_Region_NCBI_READ_1594417283 /ti=1594417283 /jgi_project_id=3634300 /library_id=CAM_LIB_WHALEFALLBONE /mate=Regulatory_Region_NCBI_READ_1594417281 /sample_id=CAM_SMPL_WHALEFALLBONE /sample_name=WHALEFALLBONE /sample_depth="560 m" /number_of_sites=1 /site_id_1=CAM_SITE_WHALEFALLBONE /location_1="W. Antarctic Peninsula Shelf" /region_1="Antarctic Peninsula" /water_depth_1="560 m"	10 3 CCG;28 3 TTG;29 3 ATG;36 3 CCG;6 3 CGA;7 3 AGG;7 3 CCG;9 3 GCC;
>Regulatory_Region_NCBI_READ_1594417305 /ti=1594417305 /jgi_project_id=3634300 /library_id=CAM_LIB_WHALEFALLBONE /mate=Regulatory_Region_NCBI_READ_1594417304 /sample_id=CAM_SMPL_WHALEFALLBONE /sample_name=WHALEFALLBONE /sample_depth="560 m" /number_of_sites=1 /site_id_1=CAM_SITE_WHALEFALLBONE /location_1="W. Antarctic Peninsula Shelf" /region_1="Antarctic Peninsula" /water_depth_1="560 m"	23 3 TCA;26 3 TAA;26 3 TTG;27 3 AAG;28 3 AAT;29 3 TTA;30 3 ATT;31 3 TTA;6 3 AAT;
>Regulatory_Region_NCBI_READ_1594417349 /ti=1594417349 /jgi_project_id=3634300 /library_id=CAM_LIB_WHALEFALLBONE /mate=Regulatory_Region_NCBI_READ_1594417348 /sample_id=CAM_SMPL_WHALEFALLBONE /sample_name=WHALEFALLBONE /sample_depth="560 m" /number_of_sites=1 /site_id_1=CAM_SITE_WHALEFALLBONE /location_1="W. Antarctic Peninsula Shelf" /region_1="Antarctic Peninsula" /water_depth_1="560 m"	10 3 GAT;11 3 CCG;12 3 TCT;15 3 ATG;21 3 TGA;23 3 GCC;27 3 ATG;31 3 AAC;31 3 AAG;31 3 TCG;33 3 GGC;33 4 CAGA;7 3 TCG;
>Regulatory_Region_NCBI_READ_1594417409 /ti=1594417409 /jgi_project_id=3634300 /library_id=CAM_LIB_WHALEFALLBONE /mate=Regulatory_Region_NCBI_READ_1594417408 /sample_id=CAM_SMPL_WHALEFALLBONE /sample_name=WHALEFALLBONE /sample_depth="560 m" /number_of_sites=1 /site_id_1=CAM_SITE_WHALEFALLBONE /location_1="W. Antarctic Peninsula Shelf" /region_1="Antarctic Peninsula" /water_depth_1="560 m"	11 3 AGG;11 3 CAA;21 3 TTA;26 3 TAA;31 3 AAC;36 3 ATT;36 3 TTG;7 3 CAA;
>Regulatory_Region_NCBI_READ_1594417473 /ti=1594417473 /jgi_project_id=3634300 /library_id=CAM_LIB_WHALEFALLBONE /mate=Regulatory_Region_NCBI_READ_1594417472 /sample_id=CAM_SMPL_WHALEFALLBONE /sample_name=WHALEFALLBONE /sample_depth="560 m" /number_of_sites=1 /site_id_1=CAM_SITE_WHALEFALLBONE /location_1="W. Antarctic Peninsula Shelf" /region_1="Antarctic Peninsula" /water_depth_1="560 m"	12 3 CAT;16 3 TAA;25 4 GTTG;32 3 GGC;34 3 CAG;35 3 ACG;36 3 CAA;6 3 CGG;
>Regulatory_Region_NCBI_READ_1594417536 /ti=1594417536 /jgi_project_id=3634300 /library_id=CAM_LIB_WHALEFALLBONE /mate=Regulatory_Region_NCBI_READ_1594417537 /sample_id=CAM_SMPL_WHALEFALLBONE /sample_name=WHALEFALLBONE /sample_depth="560 m" /number_of_sites=1 /site_id_1=CAM_SITE_WHALEFALLBONE /location_1="W. Antarctic Peninsula Shelf" /region_1="Antarctic Peninsula" /water_depth_1="560 m"	10 3 CAA;13 3 CAG;17 3 CAG;21 3 TGC;23 3 CTG;25 3 CCG;25 3 CTG;25 3 GCC;31 3 CAG;33 3 CCT;34 3 CCA;35 3 TGG;8 3 CTT;
>Regulatory_Region_NCBI_READ_1594417805 /ti=1594417805 /jgi_project_id=3634300 /library_id=CAM_LIB_WHALEFALLBONE /mate=Regulatory_Region_NCBI_READ_1594417806 /sample_id=CAM_SMPL_WHALEFALLBONE /sample_name=WHALEFALLBONE /sample_depth="560 m" /number_of_sites=1 /site_id_1=CAM_SITE_WHALEFALLBONE /location_1="W. Antarctic Peninsula Shelf" /region_1="Antarctic Peninsula" /water_depth_1="560 m"	10 3 TAA;14 3 TAA;16 3 CTT;19 3 ATT;21 3 TTG;23 3 GTT;24 3 CAT;25 3 AGA;27 3 TTG;30 3 ATT;31 3 TAA;33 3 ATT;35 3 TAA;7 3 TAC;
>Regulatory_Region_NCBI_READ_1594417814 /ti=1594417814 /jgi_project_id=3634300 /library_id=CAM_LIB_WHALEFALLBONE /mate=Regulatory_Region_NCBI_READ_1594417813 /sample_id=CAM_SMPL_WHALEFALLBONE /sample_name=WHALEFALLBONE /sample_depth="560 m" /number_of_sites=1 /site_id_1=CAM_SITE_WHALEFALLBONE /location_1="W. Antarctic Peninsula Shelf" /region_1="Antarctic Peninsula" /water_depth_1="560 m"	11 3 ATG;16 3 AGG;21 3 TTG;22 3 TGG;24 3 AAG;27 3 AAG;28 3 TTG;30 3 GTT;31 3 AAC;31 3 ATT;7 3 CAG;
>Regulatory_Region_NCBI_READ_1594417927 /ti=1594417927 /jgi_project_id=3634300 /library_id=CAM_LIB_WHALEFALLBONE /mate=Regulatory_Region_NCBI_READ_1594417928 /sample_id=CAM_SMPL_WHALEFALLBONE /sample_name=WHALEFALLBONE /sample_depth="560 m" /number_of_sites=1 /site_id_1=CAM_SITE_WHALEFALLBONE /location_1="W. Antarctic Peninsula Shelf" /region_1="Antarctic Peninsula" /water_depth_1="560 m"	17 3 TCT;21 3 CAT;28 3 TCG;34 3 TTA;
>Regulatory_Region_NCBI_READ_1594418002 /ti=1594418002 /jgi_project_id=3634300 /library_id=CAM_LIB_WHALEFALLBONE /mate=Regulatory_Region_NCBI_READ_1594418001 /sample_id=CAM_SMPL_WHALEFALLBONE /sample_name=WHALEFALLBONE /sample_depth="560 m" /number_of_sites=1 /site_id_1=CAM_SITE_WHALEFALLBONE /location_1="W. Antarctic Peninsula Shelf" /region_1="Antarctic Peninsula" /water_depth_1="560 m"	10 4 GGCC;20 3 CGG;34 3 ATC;7 3 GCC;
>Regulatory_Region_NCBI_READ_1594418077 /ti=1594418077 /jgi_project_id=3634300 /library_id=CAM_LIB_WHALEFALLBONE /mate=Regulatory_Region_NCBI_READ_1594418078 /sample_id=CAM_SMPL_WHALEFALLBONE /sample_name=WHALEFALLBONE /sample_depth="560 m" /number_of_sites=1 /site_id_1=CAM_SITE_WHALEFALLBONE /location_1="W. Antarctic Peninsula Shelf" /region_1="Antarctic Peninsula" /water_depth_1="560 m"	14 3 CTC;17 3 TAA;19 3 CAA;21 3 CTC;21 3 TAA;29 3 AAT;34 3 GTT;34 3 TTA;36 3 TAA;7 3 AAT;
>Regulatory_Region_NCBI_READ_1594418088 /ti=1594418088 /jgi_project_id=3634300 /library_id=CAM_LIB_WHALEFALLBONE /mate=Regulatory_Region_NCBI_READ_1594418087 /sample_id=CAM_SMPL_WHALEFALLBONE /sample_name=WHALEFALLBONE /sample_depth="560 m" /number_of_sites=1 /site_id_1=CAM_SITE_WHALEFALLBONE /location_1="W. Antarctic Peninsula Shelf" /region_1="Antarctic Peninsula" /water_depth_1="560 m"	11 3 CAA;13 3 CGG;16 3 CTG;17 3 TCA;19 3 AAG;20 3 ATG;22 3 CAA;28 3 AAG;31 3 CAG;36 3 ATT;9 3 CCG;
>Regulatory_Region_NCBI_READ_1594418123 /ti=1594418123 /jgi_project_id=3634300 /library_id=CAM_LIB_WHALEFALLBONE /mate=Regulatory_Region_NCBI_READ_1594418122 /sample_id=CAM_SMPL_WHALEFALLBONE /sample_name=WHALEFALLBONE /sample_depth="560 m" /number_of_sites=1 /site_id_1=CAM_SITE_WHALEFALLBONE /location_1="W. Antarctic Peninsula Shelf" /region_1="Antarctic Peninsula" /water_depth_1="560 m"	12 3 TTA;18 3 GTC;18 3 TAT;31 3 AAT;32 3 ATT;8 3 TCA;
>Regulatory_Region_NCBI_READ_1594418147 /ti=1594418147 /jgi_project_id=3634300 /library_id=CAM_LIB_WHALEFALLBONE /mate=Regulatory_Region_NCBI_READ_1594418146 /sample_id=CAM_SMPL_WHALEFALLBONE /sample_name=WHALEFALLBONE /sample_depth="560 m" /number_of_sites=1 /site_id_1=CAM_SITE_WHALEFALLBONE /location_1="W. Antarctic Peninsula Shelf" /region_1="Antarctic Peninsula" /water_depth_1="560 m"	15 3 CCA;16 3 AGG;22 3 CCT;27 3 AGG;29 3 AAT;30 3 TTG;32 3 GGC;6 3 ACC;
>Regulatory_Region_NCBI_READ_1594418257 /ti=1594418257 /jgi_project_id=3634300 /library_id=CAM_LIB_WHALEFALLBONE /mate=Regulatory_Region_NCBI_READ_1594418256 /sample_id=CAM_SMPL_WHALEFALLBONE /sample_name=WHALEFALLBONE /sample_depth="560 m" /number_of_sites=1 /site_id_1=CAM_SITE_WHALEFALLBONE /location_1="W. Antarctic Peninsula Shelf" /region_1="Antarctic Peninsula" /water_depth_1="560 m"	18 3 CAA;18 3 TTA;28 3 AAT;28 3 TAA;29 3 ATG;29 3 GCC;29 3 TTA;30 3 TTG;33 3 ATT;33 3 CCT;34 3 TCT;7 3 AAT;
>Regulatory_Region_NCBI_READ_1594418274 /ti=1594418274 /jgi_project_id=3634300 /library_id=CAM_LIB_WHALEFALLBONE /mate=Regulatory_Region_NCBI_READ_1594418275 /sample_id=CAM_SMPL_WHALEFALLBONE /sample_name=WHALEFALLBONE /sample_depth="560 m" /number_of_sites=1 /site_id_1=CAM_SITE_WHALEFALLBONE /location_1="W. Antarctic Peninsula Shelf" /region_1="Antarctic Peninsula" /water_depth_1="560 m"	18 3 TTA;24 3 CAT;26 3 GCC;29 3 AAG;31 3 AAG;31 3 AAT;
>Regulatory_Region_NCBI_READ_1594418459 /ti=1594418459 /jgi_project_id=3634300 /library_id=CAM_LIB_WHALEFALLBONE /mate=Regulatory_Region_NCBI_READ_1594418458 /sample_id=CAM_SMPL_WHALEFALLBONE /sample_name=WHALEFALLBONE /sample_depth="560 m" /number_of_sites=1 /site_id_1=CAM_SITE_WHALEFALLBONE /location_1="W. Antarctic Peninsula Shelf" /region_1="Antarctic Peninsula" /water_depth_1="560 m"	10 3 GGT;11 3 ATT;19 3 ATT;21 3 GAG;21 3 TCA;26 3 TTA;31 3 AAT;32 3 TTG;34 3 ATC;
>Regulatory_Region_NCBI_READ_1594418502 /ti=1594418502 /jgi_project_id=3634300 /library_id=CAM_LIB_WHALEFALLBONE /mate=Regulatory_Region_NCBI_READ_1594418503 /sample_id=CAM_SMPL_WHALEFALLBONE /sample_name=WHALEFALLBONE /sample_depth="560 m" /number_of_sites=1 /site_id_1=CAM_SITE_WHALEFALLBONE /location_1="W. Antarctic Peninsula Shelf" /region_1="Antarctic Peninsula" /water_depth_1="560 m"	10 3 GAT;15 3 CAG;17 3 TAA;19 3 AGA;19 3 CAA;21 3 TGA;22 3 TAA;22 4 AGAA;23 3 AGA;25 3 CAA;27 3 ATT;28 3 AAG;33 3 GAG;7 3 TAC;8 3 TAA;
>Regulatory_Region_NCBI_READ_1594418513 /ti=1594418513 /jgi_project_id=3634300 /library_id=CAM_LIB_WHALEFALLBONE /mate=Regulatory_Region_NCBI_READ_1594418512 /sample_id=CAM_SMPL_WHALEFALLBONE /sample_name=WHALEFALLBONE /sample_depth="560 m" /number_of_sites=1 /site_id_1=CAM_SITE_WHALEFALLBONE /location_1="W. Antarctic Peninsula Shelf" /region_1="Antarctic Peninsula" /water_depth_1="560 m"	20 3 TAA;22 3 TTA;23 3 GTT;24 3 TTA;28 3 AGA;29 3 AAT;29 3 CCT;30 3 ATT;31 3 TTA;34 3 TGG;35 3 TAA;6 3 AAG;
>Regulatory_Region_NCBI_READ_1594418610 /ti=1594418610 /jgi_project_id=3634300 /library_id=CAM_LIB_WHALEFALLBONE /mate=Regulatory_Region_NCBI_READ_1594418611 /sample_id=CAM_SMPL_WHALEFALLBONE /sample_name=WHALEFALLBONE /sample_depth="560 m" /number_of_sites=1 /site_id_1=CAM_SITE_WHALEFALLBONE /location_1="W. Antarctic Peninsula Shelf" /region_1="Antarctic Peninsula" /water_depth_1="560 m"	12 3 CAG;13 3 AAG;13 3 AGA;25 3 AAT;27 3 CAG;27 3 CTG;27 3 TCT;28 3 TAA;29 3 CAG;31 3 ATT;31 3 TTA;31 5 ACAAA;32 3 TTA;33 3 GAG;35 3 GTA;35 3 GTT;8 3 TAA;
>Regulatory_Region_NCBI_READ_1594418679 /ti=1594418679 /jgi_project_id=3634300 /library_id=CAM_LIB_WHALEFALLBONE /mate=Regulatory_Region_NCBI_READ_1594418678 /sample_id=CAM_SMPL_WHALEFALLBONE /sample_name=WHALEFALLBONE /sample_depth="560 m" /number_of_sites=1 /site_id_1=CAM_SITE_WHALEFALLBONE /location_1="W. Antarctic Peninsula Shelf" /region_1="Antarctic Peninsula" /water_depth_1="560 m"	22 3 CAA;
>Regulatory_Region_NCBI_READ_1594418715 /ti=1594418715 /jgi_project_id=3634300 /library_id=CAM_LIB_WHALEFALLBONE /mate=Regulatory_Region_NCBI_READ_1594418714 /sample_id=CAM_SMPL_WHALEFALLBONE /sample_name=WHALEFALLBONE /sample_depth="560 m" /number_of_sites=1 /site_id_1=CAM_SITE_WHALEFALLBONE /location_1="W. Antarctic Peninsula Shelf" /region_1="Antarctic Peninsula" /water_depth_1="560 m"	11 3 ATT;14 3 TAA;17 3 CAA;28 3 TCA;31 3 TCG;6 3 ATC;6 3 GCC;7 3 TCG;
>Regulatory_Region_NCBI_READ_1594418726 /ti=1594418726 /jgi_project_id=3634300 /library_id=CAM_LIB_WHALEFALLBONE /mate=Regulatory_Region_NCBI_READ_1594418727 /sample_id=CAM_SMPL_WHALEFALLBONE /sample_name=WHALEFALLBONE /sample_depth="560 m" /number_of_sites=1 /site_id_1=CAM_SITE_WHALEFALLBONE /location_1="W. Antarctic Peninsula Shelf" /region_1="Antarctic Peninsula" /water_depth_1="560 m"	18 3 ATT;20 3 TAA;21 3 TAA;22 3 GTT;23 3 TCT;28 3 ATT;29 3 AAT;29 3 ATT;29 3 TTA;30 3 AAG;31 3 TTA;34 3 AAT;35 3 TAA;6 3 ATC;7 3 ACA;
>Regulatory_Region_NCBI_READ_1594418826 /ti=1594418826 /jgi_project_id=3634300 /library_id=CAM_LIB_WHALEFALLBONE /mate=Regulatory_Region_NCBI_READ_1594418827 /sample_id=CAM_SMPL_WHALEFALLBONE /sample_name=WHALEFALLBONE /sample_depth="560 m" /number_of_sites=1 /site_id_1=CAM_SITE_WHALEFALLBONE /location_1="W. Antarctic Peninsula Shelf" /region_1="Antarctic Peninsula" /water_depth_1="560 m"	14 3 CGG;15 3 CAG;29 3 TGG;32 3 CGA;32 3 CTG;33 3 AGG;7 3 GAC;7 3 TAC;8 3 CCG;
>Regulatory_Region_NCBI_READ_1594418982 /ti=1594418982 /jgi_project_id=3634300 /library_id=CAM_LIB_WHALEFALLBONE /mate=Regulatory_Region_NCBI_READ_1594418983 /sample_id=CAM_SMPL_WHALEFALLBONE /sample_name=WHALEFALLBONE /sample_depth="560 m" /number_of_sites=1 /site_id_1=CAM_SITE_WHALEFALLBONE /location_1="W. Antarctic Peninsula Shelf" /region_1="Antarctic Peninsula" /water_depth_1="560 m"	11 3 TCA;14 3 TTA;16 3 CAG;18 3 AGG;24 3 CAG;25 3 CTG;29 3 CAG;32 3 GCC;35 3 CAG;6 3 AAG;
>Regulatory_Region_NCBI_READ_1594418988 /ti=1594418988 /jgi_project_id=3634300 /library_id=CAM_LIB_WHALEFALLBONE /mate=Regulatory_Region_NCBI_READ_1594418989 /sample_id=CAM_SMPL_WHALEFALLBONE /sample_name=WHALEFALLBONE /sample_depth="560 m" /number_of_sites=1 /site_id_1=CAM_SITE_WHALEFALLBONE /location_1="W. Antarctic Peninsula Shelf" /region_1="Antarctic Peninsula" /water_depth_1="560 m"	14 3 GAT;18 3 ATT;23 3 TGA;24 3 TCT;29 3 GGC;8 3 CCG;9 3 CAA;
>Regulatory_Region_NCBI_READ_1594419544 /ti=1594419544 /jgi_project_id=3634300 /library_id=CAM_LIB_WHALEFALLBONE /mate=Regulatory_Region_NCBI_READ_1594419543 /sample_id=CAM_SMPL_WHALEFALLBONE /sample_name=WHALEFALLBONE /sample_depth="560 m" /number_of_sites=1 /site_id_1=CAM_SITE_WHALEFALLBONE /location_1="W. Antarctic Peninsula Shelf" /region_1="Antarctic Peninsula" /water_depth_1="560 m"	19 3 TCT;21 3 AAC;31 3 AAC;34 3 ATG;36 3 TCT;36 3 TGG;6 3 CAA;8 4 GAAT;
>Regulatory_Region_NCBI_READ_1594419643 /ti=1594419643 /jgi_project_id=3634300 /library_id=CAM_LIB_WHALEFALLBONE /mate=Regulatory_Region_NCBI_READ_1594419644 /sample_id=CAM_SMPL_WHALEFALLBONE /sample_name=WHALEFALLBONE /sample_depth="560 m" /number_of_sites=1 /site_id_1=CAM_SITE_WHALEFALLBONE /location_1="W. Antarctic Peninsula Shelf" /region_1="Antarctic Peninsula" /water_depth_1="560 m"	13 3 TGA;14 3 CTT;26 3 GCC;28 3 AAT;30 3 TTG;31 3 AAG;34 3 GTT;
>Regulatory_Region_NCBI_READ_1594419739 /ti=1594419739 /jgi_project_id=3634300 /library_id=CAM_LIB_WHALEFALLBONE /mate=Regulatory_Region_NCBI_READ_1594419740 /sample_id=CAM_SMPL_WHALEFALLBONE /sample_name=WHALEFALLBONE /sample_depth="560 m" /number_of_sites=1 /site_id_1=CAM_SITE_WHALEFALLBONE /location_1="W. Antarctic Peninsula Shelf" /region_1="Antarctic Peninsula" /water_depth_1="560 m"	12 3 TTA;14 3 CCT;18 3 TAT;21 3 GAG;25 3 TTA;28 3 TCT;31 3 AAT;31 3 TAA;36 3 AAT;36 3 ATT;
>Regulatory_Region_NCBI_READ_1593684644 /ti=1593684644 /jgi_project_id=3634298 /library_id=CAM_LIB_WHALEFALLRIB /mate=Regulatory_Region_NCBI_READ_1593684643 /sample_id=CAM_SMPL_WHALEFALLRIB /sample_name=WHALEFALLRIB /sample_depth="1674 m" /number_of_sites=1 /site_id_1=CAM_SITE_WHALEFALLRIB /location_1="Santa Cruz Basin" /region_1="Pacific Ocean" /country_1=USA /water_depth_1="1674 m"	10 3 AGA;15 3 ATA;21 3 AAC;27 3 CTG;30 3 ATG;30 3 CAT;32 3 TTA;33 3 ATT;36 3 ATG;7 3 AAT;
>Regulatory_Region_NCBI_READ_1593684709 /ti=1593684709 /jgi_project_id=3634298 /library_id=CAM_LIB_WHALEFALLRIB /mate=Regulatory_Region_NCBI_READ_1593684710 /sample_id=CAM_SMPL_WHALEFALLRIB /sample_name=WHALEFALLRIB /sample_depth="1674 m" /number_of_sites=1 /site_id_1=CAM_SITE_WHALEFALLRIB /location_1="Santa Cruz Basin" /region_1="Pacific Ocean" /country_1=USA /water_depth_1="1674 m"	11 3 CAA;11 3 TGG;12 3 CGG;18 3 CCT;22 3 TGA;27 3 CAG;30 3 AAG;32 3 CTG;34 3 GAG;8 3 GAT;
>Regulatory_Region_NCBI_READ_1593684714 /ti=1593684714 /jgi_project_id=3634298 /library_id=CAM_LIB_WHALEFALLRIB /mate=Regulatory_Region_NCBI_READ_1593684713 /sample_id=CAM_SMPL_WHALEFALLRIB /sample_name=WHALEFALLRIB /sample_depth="1674 m" /number_of_sites=1 /site_id_1=CAM_SITE_WHALEFALLRIB /location_1="Santa Cruz Basin" /region_1="Pacific Ocean" /country_1=USA /water_depth_1="1674 m"	10 3 AGA;13 3 TTA;14 3 AGA;15 3 CAG;16 3 TGA;21 3 TCA;23 3 AGA;25 3 AAT;29 3 AAT;31 3 ATT;32 3 TAA;7 3 GGC;
>Regulatory_Region_NCBI_READ_1593684766 /ti=1593684766 /jgi_project_id=3634298 /library_id=CAM_LIB_WHALEFALLRIB /mate=Regulatory_Region_NCBI_READ_1593684765 /sample_id=CAM_SMPL_WHALEFALLRIB /sample_name=WHALEFALLRIB /sample_depth="1674 m" /number_of_sites=1 /site_id_1=CAM_SITE_WHALEFALLRIB /location_1="Santa Cruz Basin" /region_1="Pacific Ocean" /country_1=USA /water_depth_1="1674 m"	10 3 CCT;12 3 AGA;23 3 CCT;24 3 TGG;28 3 TTG;32 3 CTG;35 3 CAG;
>Regulatory_Region_NCBI_READ_1593684798 /ti=1593684798 /jgi_project_id=3634298 /library_id=CAM_LIB_WHALEFALLRIB /mate=Regulatory_Region_NCBI_READ_1593684797 /sample_id=CAM_SMPL_WHALEFALLRIB /sample_name=WHALEFALLRIB /sample_depth="1674 m" /number_of_sites=1 /site_id_1=CAM_SITE_WHALEFALLRIB /location_1="Santa Cruz Basin" /region_1="Pacific Ocean" /country_1=USA /water_depth_1="1674 m"	14 3 CGG;22 3 CAA;28 3 AAG;31 3 CCT;34 3 GTT;6 3 GTA;
>Regulatory_Region_NCBI_READ_1594419941 /ti=1594419941 /jgi_project_id=3634300 /library_id=CAM_LIB_WHALEFALLBONE /mate=Regulatory_Region_NCBI_READ_1594419940 /sample_id=CAM_SMPL_WHALEFALLBONE /sample_name=WHALEFALLBONE /sample_depth="560 m" /number_of_sites=1 /site_id_1=CAM_SITE_WHALEFALLBONE /location_1="W. Antarctic Peninsula Shelf" /region_1="Antarctic Peninsula" /water_depth_1="560 m"	21 3 ATT;24 3 ATT;28 3 AGA;31 3 AAT;37 5 AGAAA;
>Regulatory_Region_NCBI_READ_1594419944 /ti=1594419944 /jgi_project_id=3634300 /library_id=CAM_LIB_WHALEFALLBONE /mate=Regulatory_Region_NCBI_READ_1594419945 /sample_id=CAM_SMPL_WHALEFALLBONE /sample_name=WHALEFALLBONE /sample_depth="560 m" /number_of_sites=1 /site_id_1=CAM_SITE_WHALEFALLBONE /location_1="W. Antarctic Peninsula Shelf" /region_1="Antarctic Peninsula" /water_depth_1="560 m"	12 3 TTG;13 4 CACC;16 3 TCA;19 3 AAG;22 3 CCG;28 3 GGC;31 3 CCT;33 3 AGG;33 3 CCT;
>Regulatory_Region_NCBI_READ_1594419945 /ti=1594419945 /jgi_project_id=3634300 /library_id=CAM_LIB_WHALEFALLBONE /mate=Regulatory_Region_NCBI_READ_1594419944 /sample_id=CAM_SMPL_WHALEFALLBONE /sample_name=WHALEFALLBONE /sample_depth="560 m" /number_of_sites=1 /site_id_1=CAM_SITE_WHALEFALLBONE /location_1="W. Antarctic Peninsula Shelf" /region_1="Antarctic Peninsula" /water_depth_1="560 m"	13 3 CCA;16 3 AGG;16 3 ATG;17 3 CAA;19 3 CCG;20 3 AGA;36 3 ATC;8 3 TCA;
>Regulatory_Region_NCBI_READ_1594420050 /ti=1594420050 /jgi_project_id=3634300 /library_id=CAM_LIB_WHALEFALLBONE /mate=Regulatory_Region_NCBI_READ_1594420051 /sample_id=CAM_SMPL_WHALEFALLBONE /sample_name=WHALEFALLBONE /sample_depth="560 m" /number_of_sites=1 /site_id_1=CAM_SITE_WHALEFALLBONE /location_1="W. Antarctic Peninsula Shelf" /region_1="Antarctic Peninsula" /water_depth_1="560 m"	12 3 TTA;17 3 ATT;20 3 TAA;23 3 TCT;30 3 TTG;31 3 TAA;31 3 TTA;34 3 TAA;6 3 CTA;
>Regulatory_Region_NCBI_READ_1594420124 /ti=1594420124 /jgi_project_id=3634300 /library_id=CAM_LIB_WHALEFALLBONE /mate=Regulatory_Region_NCBI_READ_1594420125 /sample_id=CAM_SMPL_WHALEFALLBONE /sample_name=WHALEFALLBONE /sample_depth="560 m" /number_of_sites=1 /site_id_1=CAM_SITE_WHALEFALLBONE /location_1="W. Antarctic Peninsula Shelf" /region_1="Antarctic Peninsula" /water_depth_1="560 m"	19 3 CAA;21 3 TGA;22 3 TAA;30 3 AAT;31 3 ATT;32 3 TAA;32 3 TCA;6 3 AAT;7 3 CCA;
>Regulatory_Region_NCBI_READ_1594420239 /ti=1594420239 /jgi_project_id=3634300 /library_id=CAM_LIB_WHALEFALLBONE /mate=Regulatory_Region_NCBI_READ_1594420238 /sample_id=CAM_SMPL_WHALEFALLBONE /sample_name=WHALEFALLBONE /sample_depth="560 m" /number_of_sites=1 /site_id_1=CAM_SITE_WHALEFALLBONE /location_1="W. Antarctic Peninsula Shelf" /region_1="Antarctic Peninsula" /water_depth_1="560 m"	19 3 TCT;28 3 TAA;29 3 AAT;30 3 ATT;31 3 TAA;32 3 TTA;35 3 GTA;6 3 CTA;
>Regulatory_Region_NCBI_READ_1594420307 /ti=1594420307 /jgi_project_id=3634300 /library_id=CAM_LIB_WHALEFALLBONE /mate=Regulatory_Region_NCBI_READ_1594420306 /sample_id=CAM_SMPL_WHALEFALLBONE /sample_name=WHALEFALLBONE /sample_depth="560 m" /number_of_sites=1 /site_id_1=CAM_SITE_WHALEFALLBONE /location_1="W. Antarctic Peninsula Shelf" /region_1="Antarctic Peninsula" /water_depth_1="560 m"	10 3 CAA;16 3 ATA;20 3 TTG;24 3 ATT;24 3 TCT;25 3 ATT;28 3 TCT;30 3 TTG;34 3 CAG;35 3 AAT;36 3 TAA;
>Regulatory_Region_NCBI_READ_1594420358 /ti=1594420358 /jgi_project_id=3634300 /library_id=CAM_LIB_WHALEFALLBONE /mate=Regulatory_Region_NCBI_READ_1594420359 /sample_id=CAM_SMPL_WHALEFALLBONE /sample_name=WHALEFALLBONE /sample_depth="560 m" /number_of_sites=1 /site_id_1=CAM_SITE_WHALEFALLBONE /location_1="W. Antarctic Peninsula Shelf" /region_1="Antarctic Peninsula" /water_depth_1="560 m"	12 3 CGG;15 3 CGG;21 3 GTT;22 3 AAT;24 3 AGA;24 3 ATG;28 3 ATT;30 3 AGG;33 3 GCC;
>Regulatory_Region_NCBI_READ_1594420436 /ti=1594420436 /jgi_project_id=3634300 /library_id=CAM_LIB_WHALEFALLBONE /mate=Regulatory_Region_NCBI_READ_1594420435 /sample_id=CAM_SMPL_WHALEFALLBONE /sample_name=WHALEFALLBONE /sample_depth="560 m" /number_of_sites=1 /site_id_1=CAM_SITE_WHALEFALLBONE /location_1="W. Antarctic Peninsula Shelf" /region_1="Antarctic Peninsula" /water_depth_1="560 m"	12 3 CGG;15 5 TTTGC;18 3 AGA;20 3 TTG;29 3 CCT;30 3 TCT;34 3 TCT;
>Regulatory_Region_NCBI_READ_1594420490 /ti=1594420490 /jgi_project_id=3634300 /library_id=CAM_LIB_WHALEFALLBONE /mate=Regulatory_Region_NCBI_READ_1594420489 /sample_id=CAM_SMPL_WHALEFALLBONE /sample_name=WHALEFALLBONE /sample_depth="560 m" /number_of_sites=1 /site_id_1=CAM_SITE_WHALEFALLBONE /location_1="W. Antarctic Peninsula Shelf" /region_1="Antarctic Peninsula" /water_depth_1="560 m"	12 3 TCT;12 3 TGG;13 3 CCA;17 3 TAA;17 3 TCA;17 3 TCT;19 3 TCA;21 3 TGA;22 3 TGG;29 3 GCC;6 3 GCC;
>Regulatory_Region_NCBI_READ_1594420491 /ti=1594420491 /jgi_project_id=3634300 /library_id=CAM_LIB_WHALEFALLBONE /mate=Regulatory_Region_NCBI_READ_1594420492 /sample_id=CAM_SMPL_WHALEFALLBONE /sample_name=WHALEFALLBONE /sample_depth="560 m" /number_of_sites=1 /site_id_1=CAM_SITE_WHALEFALLBONE /location_1="W. Antarctic Peninsula Shelf" /region_1="Antarctic Peninsula" /water_depth_1="560 m"	14 3 TAA;14 3 TTA;18 3 GAT;25 3 ATT;30 3 ATG;30 3 CAT;30 3 GTT;34 3 TTA;36 3 AAT;6 3 ATG;6 3 TCT;
>Regulatory_Region_NCBI_READ_1594420535 /ti=1594420535 /jgi_project_id=3634300 /library_id=CAM_LIB_WHALEFALLBONE /mate=Regulatory_Region_NCBI_READ_1594420536 /sample_id=CAM_SMPL_WHALEFALLBONE /sample_name=WHALEFALLBONE /sample_depth="560 m" /number_of_sites=1 /site_id_1=CAM_SITE_WHALEFALLBONE /location_1="W. Antarctic Peninsula Shelf" /region_1="Antarctic Peninsula" /water_depth_1="560 m"	10 3 ATG;13 3 CCA;14 3 CTT;17 3 TTA;23 3 AAC;28 3 ATG;31 3 TCG;34 3 CCA;35 3 AGG;35 3 TAA;
>Regulatory_Region_NCBI_READ_1594420589 /ti=1594420589 /jgi_project_id=3634300 /library_id=CAM_LIB_WHALEFALLBONE /mate=Regulatory_Region_NCBI_READ_1594420588 /sample_id=CAM_SMPL_WHALEFALLBONE /sample_name=WHALEFALLBONE /sample_depth="560 m" /number_of_sites=1 /site_id_1=CAM_SITE_WHALEFALLBONE /location_1="W. Antarctic Peninsula Shelf" /region_1="Antarctic Peninsula" /water_depth_1="560 m"	10 3 GAT;11 3 CAA;15 3 CTC;19 3 CAA;27 3 ATT;31 3 TAA;
>Regulatory_Region_NCBI_READ_1594420610 /ti=1594420610 /jgi_project_id=3634300 /library_id=CAM_LIB_WHALEFALLBONE /mate=Regulatory_Region_NCBI_READ_1594420611 /sample_id=CAM_SMPL_WHALEFALLBONE /sample_name=WHALEFALLBONE /sample_depth="560 m" /number_of_sites=1 /site_id_1=CAM_SITE_WHALEFALLBONE /location_1="W. Antarctic Peninsula Shelf" /region_1="Antarctic Peninsula" /water_depth_1="560 m"	19 3 ATT;26 3 TAA;26 3 TTA;32 3 TAA;34 3 TTA;35 3 TAA;8 3 CTT;8 3 TAA;
>Regulatory_Region_NCBI_READ_1594420626 /ti=1594420626 /jgi_project_id=3634300 /library_id=CAM_LIB_WHALEFALLBONE /mate=Regulatory_Region_NCBI_READ_1594420627 /sample_id=CAM_SMPL_WHALEFALLBONE /sample_name=WHALEFALLBONE /sample_depth="560 m" /number_of_sites=1 /site_id_1=CAM_SITE_WHALEFALLBONE /location_1="W. Antarctic Peninsula Shelf" /region_1="Antarctic Peninsula" /water_depth_1="560 m"	11 3 ATG;19 3 ATG;20 3 TAA;21 3 CCG;29 3 GGT;
>Regulatory_Region_NCBI_READ_1594420633 /ti=1594420633 /jgi_project_id=3634300 /library_id=CAM_LIB_WHALEFALLBONE /mate=Regulatory_Region_NCBI_READ_1594420632 /sample_id=CAM_SMPL_WHALEFALLBONE /sample_name=WHALEFALLBONE /sample_depth="560 m" /number_of_sites=1 /site_id_1=CAM_SITE_WHALEFALLBONE /location_1="W. Antarctic Peninsula Shelf" /region_1="Antarctic Peninsula" /water_depth_1="560 m"	13 3 CAG;14 3 ATT;16 3 ATA;22 3 TCT;27 3 TTG;28 3 CAA;30 3 GTC;36 3 CTG;36 3 GAG;
>Regulatory_Region_NCBI_READ_1594420681 /ti=1594420681 /jgi_project_id=3634300 /library_id=CAM_LIB_WHALEFALLBONE /mate=Regulatory_Region_NCBI_READ_1594420680 /sample_id=CAM_SMPL_WHALEFALLBONE /sample_name=WHALEFALLBONE /sample_depth="560 m" /number_of_sites=1 /site_id_1=CAM_SITE_WHALEFALLBONE /location_1="W. Antarctic Peninsula Shelf" /region_1="Antarctic Peninsula" /water_depth_1="560 m"	10 3 TCA;11 3 CAA;19 3 TCT;23 3 ATG;23 3 TCA;25 3 ATT;25 3 CTG;26 3 TAA;27 3 TTA;29 3 TTA;30 3 GTT;31 3 TAA;34 3 AAT;34 3 ATT;6 3 AAG;7 3 ACA;7 3 ATT;8 3 TAA;
>Regulatory_Region_NCBI_READ_1594420758 /ti=1594420758 /jgi_project_id=3634300 /library_id=CAM_LIB_WHALEFALLBONE /mate=Regulatory_Region_NCBI_READ_1594420759 /sample_id=CAM_SMPL_WHALEFALLBONE /sample_name=WHALEFALLBONE /sample_depth="560 m" /number_of_sites=1 /site_id_1=CAM_SITE_WHALEFALLBONE /location_1="W. Antarctic Peninsula Shelf" /region_1="Antarctic Peninsula" /water_depth_1="560 m"	10 3 CCG;18 3 CAA;19 3 AGA;20 3 CGG;21 3 ACC;23 3 GCC;26 3 AAT;29 3 CAG;
>Regulatory_Region_NCBI_READ_1594420775 /ti=1594420775 /jgi_project_id=3634300 /library_id=CAM_LIB_WHALEFALLBONE /mate=Regulatory_Region_NCBI_READ_1594420776 /sample_id=CAM_SMPL_WHALEFALLBONE /sample_name=WHALEFALLBONE /sample_depth="560 m" /number_of_sites=1 /site_id_1=CAM_SITE_WHALEFALLBONE /location_1="W. Antarctic Peninsula Shelf" /region_1="Antarctic Peninsula" /water_depth_1="560 m"	16 3 AGG;23 3 ATT;25 5 GTTAT;27 3 CAG;30 3 AAT;30 3 ATG;34 3 TTA;35 3 TTG;6 3 AGT;6 3 ATC;9 3 CTG;
>Regulatory_Region_NCBI_READ_1594420874 /ti=1594420874 /jgi_project_id=3634300 /library_id=CAM_LIB_WHALEFALLBONE /mate=Regulatory_Region_NCBI_READ_1594420875 /sample_id=CAM_SMPL_WHALEFALLBONE /sample_name=WHALEFALLBONE /sample_depth="560 m" /number_of_sites=1 /site_id_1=CAM_SITE_WHALEFALLBONE /location_1="W. Antarctic Peninsula Shelf" /region_1="Antarctic Peninsula" /water_depth_1="560 m"	20 3 TGG;24 3 GCC;25 3 ATG;27 3 TTG;30 3 ATT;34 3 GCC;36 3 CTG;7 3 CCC;
>Regulatory_Region_NCBI_READ_1594420939 /ti=1594420939 /jgi_project_id=3634300 /library_id=CAM_LIB_WHALEFALLBONE /mate=Regulatory_Region_NCBI_READ_1594420938 /sample_id=CAM_SMPL_WHALEFALLBONE /sample_name=WHALEFALLBONE /sample_depth="560 m" /number_of_sites=1 /site_id_1=CAM_SITE_WHALEFALLBONE /location_1="W. Antarctic Peninsula Shelf" /region_1="Antarctic Peninsula" /water_depth_1="560 m"	15 3 CTG;22 3 GTT;29 3 GGT;8 3 GAT;
>Regulatory_Region_NCBI_READ_1594421107 /ti=1594421107 /jgi_project_id=3634300 /library_id=CAM_LIB_WHALEFALLBONE /mate=Regulatory_Region_NCBI_READ_1594421106 /sample_id=CAM_SMPL_WHALEFALLBONE /sample_name=WHALEFALLBONE /sample_depth="560 m" /number_of_sites=1 /site_id_1=CAM_SITE_WHALEFALLBONE /location_1="W. Antarctic Peninsula Shelf" /region_1="Antarctic Peninsula" /water_depth_1="560 m"	11 3 AGA;12 3 TTG;28 3 TTG;36 3 GTA;
>Regulatory_Region_NCBI_READ_1594421111 /ti=1594421111 /jgi_project_id=3634300 /library_id=CAM_LIB_WHALEFALLBONE /mate=Regulatory_Region_NCBI_READ_1594421110 /sample_id=CAM_SMPL_WHALEFALLBONE /sample_name=WHALEFALLBONE /sample_depth="560 m" /number_of_sites=1 /site_id_1=CAM_SITE_WHALEFALLBONE /location_1="W. Antarctic Peninsula Shelf" /region_1="Antarctic Peninsula" /water_depth_1="560 m"	11 3 TGG;13 3 TCG;14 3 CAG;15 3 AGG;17 3 AGA;18 3 TTG;21 3 CAT;21 3 TTG;27 3 AGG;27 3 ATT;28 3 TCG;29 3 CCA;29 3 GGT;30 3 GCC;32 3 CTG;34 3 TTA;
>Regulatory_Region_NCBI_READ_1594421206 /ti=1594421206 /jgi_project_id=3634300 /library_id=CAM_LIB_WHALEFALLBONE /mate=Regulatory_Region_NCBI_READ_1594421207 /sample_id=CAM_SMPL_WHALEFALLBONE /sample_name=WHALEFALLBONE /sample_depth="560 m" /number_of_sites=1 /site_id_1=CAM_SITE_WHALEFALLBONE /location_1="W. Antarctic Peninsula Shelf" /region_1="Antarctic Peninsula" /water_depth_1="560 m"	11 3 ATG;14 3 TCA;15 3 TTA;22 3 CAT;25 3 ATG;25 3 CCG;25 3 CTG;26 3 TTG;27 3 CAA;29 3 AAG;30 3 AAT;33 3 AGG;36 3 GTA;7 3 ACA;7 3 GCC;7 3 GTA;9 3 CGG;
>Regulatory_Region_NCBI_READ_1594421223 /ti=1594421223 /jgi_project_id=3634300 /library_id=CAM_LIB_WHALEFALLBONE /mate=Regulatory_Region_NCBI_READ_1594421222 /sample_id=CAM_SMPL_WHALEFALLBONE /sample_name=WHALEFALLBONE /sample_depth="560 m" /number_of_sites=1 /site_id_1=CAM_SITE_WHALEFALLBONE /location_1="W. Antarctic Peninsula Shelf" /region_1="Antarctic Peninsula" /water_depth_1="560 m"	16 3 CTT;16 3 TGG;18 3 CCA;19 3 TCT;23 3 GAT;24 3 CCA;35 3 TGG;6 3 CAA;
>Regulatory_Region_NCBI_READ_1594421232 /ti=1594421232 /jgi_project_id=3634300 /library_id=CAM_LIB_WHALEFALLBONE /mate=Regulatory_Region_NCBI_READ_1594421233 /sample_id=CAM_SMPL_WHALEFALLBONE /sample_name=WHALEFALLBONE /sample_depth="560 m" /number_of_sites=1 /site_id_1=CAM_SITE_WHALEFALLBONE /location_1="W. Antarctic Peninsula Shelf" /region_1="Antarctic Peninsula" /water_depth_1="560 m"	11 3 CAA;12 3 CCT;21 3 ATT;
>Regulatory_Region_NCBI_READ_1594421293 /ti=1594421293 /jgi_project_id=3634300 /library_id=CAM_LIB_WHALEFALLBONE /mate=Regulatory_Region_NCBI_READ_1594421294 /sample_id=CAM_SMPL_WHALEFALLBONE /sample_name=WHALEFALLBONE /sample_depth="560 m" /number_of_sites=1 /site_id_1=CAM_SITE_WHALEFALLBONE /location_1="W. Antarctic Peninsula Shelf" /region_1="Antarctic Peninsula" /water_depth_1="560 m"	12 3 CGG;23 3 GTT;29 3 GGC;29 3 TCT;36 3 GAG;7 3 CCC;
>Regulatory_Region_NCBI_READ_1594421304 /ti=1594421304 /jgi_project_id=3634300 /library_id=CAM_LIB_WHALEFALLBONE /mate=Regulatory_Region_NCBI_READ_1594421303 /sample_id=CAM_SMPL_WHALEFALLBONE /sample_name=WHALEFALLBONE /sample_depth="560 m" /number_of_sites=1 /site_id_1=CAM_SITE_WHALEFALLBONE /location_1="W. Antarctic Peninsula Shelf" /region_1="Antarctic Peninsula" /water_depth_1="560 m"	12 3 TCT;19 3 TAA;29 3 GCA;36 3 ATC;36 3 ATG;7 3 TCG;9 3 TTG;
>Regulatory_Region_NCBI_READ_1594421322 /ti=1594421322 /jgi_project_id=3634300 /library_id=CAM_LIB_WHALEFALLBONE /mate=Regulatory_Region_NCBI_READ_1594421321 /sample_id=CAM_SMPL_WHALEFALLBONE /sample_name=WHALEFALLBONE /sample_depth="560 m" /number_of_sites=1 /site_id_1=CAM_SITE_WHALEFALLBONE /location_1="W. Antarctic Peninsula Shelf" /region_1="Antarctic Peninsula" /water_depth_1="560 m"	14 3 ATT;14 3 TAA;19 3 TCT;20 3 TAA;20 3 TGA;28 3 CAA;28 3 TAA;31 3 GTT;31 3 TTA;34 3 AAT;34 3 TTA;
>Regulatory_Region_NCBI_READ_1594421341 /ti=1594421341 /jgi_project_id=3634300 /library_id=CAM_LIB_WHALEFALLBONE /mate=Regulatory_Region_NCBI_READ_1594421342 /sample_id=CAM_SMPL_WHALEFALLBONE /sample_name=WHALEFALLBONE /sample_depth="560 m" /number_of_sites=1 /site_id_1=CAM_SITE_WHALEFALLBONE /location_1="W. Antarctic Peninsula Shelf" /region_1="Antarctic Peninsula" /water_depth_1="560 m"	10 4 TTTA;13 3 AGA;25 3 ATT;26 3 TAA;29 3 TTA;30 3 ATT;31 3 TAA;32 3 TAA;34 3 AAT;34 3 TAA;34 3 TTA;6 3 TCT;9 3 TTG;
>Regulatory_Region_NCBI_READ_1594421342 /ti=1594421342 /jgi_project_id=3634300 /library_id=CAM_LIB_WHALEFALLBONE /mate=Regulatory_Region_NCBI_READ_1594421341 /sample_id=CAM_SMPL_WHALEFALLBONE /sample_name=WHALEFALLBONE /sample_depth="560 m" /number_of_sites=1 /site_id_1=CAM_SITE_WHALEFALLBONE /location_1="W. Antarctic Peninsula Shelf" /region_1="Antarctic Peninsula" /water_depth_1="560 m"	11 3 CAA;11 3 TCA;17 3 TCA;21 3 GTT;24 3 ATT;25 3 AAT;25 3 ATC;26 5 AAAAG;29 3 AAT;29 3 ATG;29 3 ATT;31 3 TTA;32 5 TATTT;34 3 TTA;9 3 CCT;
>Regulatory_Region_NCBI_READ_1594421362 /ti=1594421362 /jgi_project_id=3634300 /library_id=CAM_LIB_WHALEFALLBONE /mate=Regulatory_Region_NCBI_READ_1594421361 /sample_id=CAM_SMPL_WHALEFALLBONE /sample_name=WHALEFALLBONE /sample_depth="560 m" /number_of_sites=1 /site_id_1=CAM_SITE_WHALEFALLBONE /location_1="W. Antarctic Peninsula Shelf" /region_1="Antarctic Peninsula" /water_depth_1="560 m"	12 3 TCT;19 3 TCA;20 3 CCT;21 3 ACC;21 3 ATT;21 3 TAA;21 3 TCA;27 3 CTC;27 3 CTG;29 3 AAT;29 3 GCA;30 3 GTT;32 3 TTA;34 3 CAG;
>Regulatory_Region_NCBI_READ_1594421382 /ti=1594421382 /jgi_project_id=3634300 /library_id=CAM_LIB_WHALEFALLBONE /mate=Regulatory_Region_NCBI_READ_1594421381 /sample_id=CAM_SMPL_WHALEFALLBONE /sample_name=WHALEFALLBONE /sample_depth="560 m" /number_of_sites=1 /site_id_1=CAM_SITE_WHALEFALLBONE /location_1="W. Antarctic Peninsula Shelf" /region_1="Antarctic Peninsula" /water_depth_1="560 m"	10 3 TTA;14 3 ATA;15 3 ATC;16 3 TGA;17 3 ATT;17 3 TGG;24 3 CAT;25 3 TCT;28 3 TAA;28 3 TCG;29 3 ATT;33 3 ATT;33 3 GAG;34 3 TTA;
>Regulatory_Region_NCBI_READ_1594421442 /ti=1594421442 /jgi_project_id=3634300 /library_id=CAM_LIB_WHALEFALLBONE /mate=Regulatory_Region_NCBI_READ_1594421443 /sample_id=CAM_SMPL_WHALEFALLBONE /sample_name=WHALEFALLBONE /sample_depth="560 m" /number_of_sites=1 /site_id_1=CAM_SITE_WHALEFALLBONE /location_1="W. Antarctic Peninsula Shelf" /region_1="Antarctic Peninsula" /water_depth_1="560 m"	17 3 TTA;20 3 CGG;28 3 ATT;33 3 TTG;36 3 CCT;
>Regulatory_Region_NCBI_READ_1594421510 /ti=1594421510 /jgi_project_id=3634300 /library_id=CAM_LIB_WHALEFALLBONE /mate=Regulatory_Region_NCBI_READ_1594421511 /sample_id=CAM_SMPL_WHALEFALLBONE /sample_name=WHALEFALLBONE /sample_depth="560 m" /number_of_sites=1 /site_id_1=CAM_SITE_WHALEFALLBONE /location_1="W. Antarctic Peninsula Shelf" /region_1="Antarctic Peninsula" /water_depth_1="560 m"	11 3 TGG;16 3 ATG;23 3 ATT;24 3 CCG;30 3 GCC;30 3 GTT;32 3 CAG;32 3 CCA;35 3 AAT;6 3 GTA;7 3 CCG;9 3 CTT;
>Regulatory_Region_NCBI_READ_1594421625 /ti=1594421625 /jgi_project_id=3634300 /library_id=CAM_LIB_WHALEFALLBONE /mate=Regulatory_Region_NCBI_READ_1594421624 /sample_id=CAM_SMPL_WHALEFALLBONE /sample_name=WHALEFALLBONE /sample_depth="560 m" /number_of_sites=1 /site_id_1=CAM_SITE_WHALEFALLBONE /location_1="W. Antarctic Peninsula Shelf" /region_1="Antarctic Peninsula" /water_depth_1="560 m"	11 3 AGA;14 5 AATAT;17 3 TCA;28 3 TCA;31 3 AGG;33 3 ATT;34 3 ATT;35 3 ACG;35 3 TGA;36 3 AAT;9 3 TTG;
>Regulatory_Region_NCBI_READ_1594421660 /ti=1594421660 /jgi_project_id=3634300 /library_id=CAM_LIB_WHALEFALLBONE /mate=Regulatory_Region_NCBI_READ_1594421661 /sample_id=CAM_SMPL_WHALEFALLBONE /sample_name=WHALEFALLBONE /sample_depth="560 m" /number_of_sites=1 /site_id_1=CAM_SITE_WHALEFALLBONE /location_1="W. Antarctic Peninsula Shelf" /region_1="Antarctic Peninsula" /water_depth_1="560 m"	14 3 GCC;15 3 TTA;17 3 ATT;18 3 CTG;21 3 CCA;26 3 TAA;32 3 ATT;33 3 ATT;34 3 TAA;35 3 GTA;
>Regulatory_Region_NCBI_READ_1594421677 /ti=1594421677 /jgi_project_id=3634300 /library_id=CAM_LIB_WHALEFALLBONE /mate=Regulatory_Region_NCBI_READ_1594421676 /sample_id=CAM_SMPL_WHALEFALLBONE /sample_name=WHALEFALLBONE /sample_depth="560 m" /number_of_sites=1 /site_id_1=CAM_SITE_WHALEFALLBONE /location_1="W. Antarctic Peninsula Shelf" /region_1="Antarctic Peninsula" /water_depth_1="560 m"	13 3 AGG;27 3 ATT;32 3 TAA;6 3 AGT;7 3 ATT;
>Regulatory_Region_NCBI_READ_1594421685 /ti=1594421685 /jgi_project_id=3634300 /library_id=CAM_LIB_WHALEFALLBONE /mate=Regulatory_Region_NCBI_READ_1594421684 /sample_id=CAM_SMPL_WHALEFALLBONE /sample_name=WHALEFALLBONE /sample_depth="560 m" /number_of_sites=1 /site_id_1=CAM_SITE_WHALEFALLBONE /location_1="W. Antarctic Peninsula Shelf" /region_1="Antarctic Peninsula" /water_depth_1="560 m"	13 3 TGA;19 3 ATG;21 3 CTT;25 3 CAG;30 3 CTC;
>Regulatory_Region_NCBI_READ_1594421768 /ti=1594421768 /jgi_project_id=3634300 /library_id=CAM_LIB_WHALEFALLBONE /mate=Regulatory_Region_NCBI_READ_1594421767 /sample_id=CAM_SMPL_WHALEFALLBONE /sample_name=WHALEFALLBONE /sample_depth="560 m" /number_of_sites=1 /site_id_1=CAM_SITE_WHALEFALLBONE /location_1="W. Antarctic Peninsula Shelf" /region_1="Antarctic Peninsula" /water_depth_1="560 m"	11 3 ATT;12 3 CGG;13 3 TTA;17 3 CAA;19 3 TAA;19 3 TCA;20 3 TCA;23 3 ATT;24 3 TGG;31 3 TAA;32 3 ATT;32 3 TTA;34 3 AAT;7 3 AAT;7 3 GTA;8 3 AAC;
>Regulatory_Region_NCBI_READ_1594421796 /ti=1594421796 /jgi_project_id=3634300 /library_id=CAM_LIB_WHALEFALLBONE /mate=Regulatory_Region_NCBI_READ_1594421795 /sample_id=CAM_SMPL_WHALEFALLBONE /sample_name=WHALEFALLBONE /sample_depth="560 m" /number_of_sites=1 /site_id_1=CAM_SITE_WHALEFALLBONE /location_1="W. Antarctic Peninsula Shelf" /region_1="Antarctic Peninsula" /water_depth_1="560 m"	15 3 CTC;16 3 ATG;25 3 CTG;30 3 CAG;31 3 AAG;31 3 AAT;32 3 ATT;33 3 GAG;8 3 AAC;9 3 CTT;9 3 GAT;9 3 TAT;
>Regulatory_Region_NCBI_READ_1594421816 /ti=1594421816 /jgi_project_id=3634300 /library_id=CAM_LIB_WHALEFALLBONE /mate=Regulatory_Region_NCBI_READ_1594421815 /sample_id=CAM_SMPL_WHALEFALLBONE /sample_name=WHALEFALLBONE /sample_depth="560 m" /number_of_sites=1 /site_id_1=CAM_SITE_WHALEFALLBONE /location_1="W. Antarctic Peninsula Shelf" /region_1="Antarctic Peninsula" /water_depth_1="560 m"	13 4 TAAA;16 3 TGG;20 3 TAA;22 3 AAT;23 3 ATT;26 3 TAA;27 3 TTA;28 3 ATT;31 3 TTA;9 3 CTT;
>Regulatory_Region_NCBI_READ_1594421848 /ti=1594421848 /jgi_project_id=3634300 /library_id=CAM_LIB_WHALEFALLBONE /mate=Regulatory_Region_NCBI_READ_1594421847 /sample_id=CAM_SMPL_WHALEFALLBONE /sample_name=WHALEFALLBONE /sample_depth="560 m" /number_of_sites=1 /site_id_1=CAM_SITE_WHALEFALLBONE /location_1="W. Antarctic Peninsula Shelf" /region_1="Antarctic Peninsula" /water_depth_1="560 m"	13 3 AGA;15 3 AGG;16 3 ATG;20 3 TTG;21 3 ATT;21 4 TTTG;23 3 ATG;25 3 ATT;27 3 ATT;29 3 ATG;29 3 GGC;31 3 AAT;
>Regulatory_Region_NCBI_READ_1594421856 /ti=1594421856 /jgi_project_id=3634300 /library_id=CAM_LIB_WHALEFALLBONE /mate=Regulatory_Region_NCBI_READ_1594421855 /sample_id=CAM_SMPL_WHALEFALLBONE /sample_name=WHALEFALLBONE /sample_depth="560 m" /number_of_sites=1 /site_id_1=CAM_SITE_WHALEFALLBONE /location_1="W. Antarctic Peninsula Shelf" /region_1="Antarctic Peninsula" /water_depth_1="560 m"	13 3 AAG;15 3 ATC;17 3 TAA;20 3 TAA;20 3 TCA;23 3 GAT;23 3 GTT;25 3 ATT;28 3 ATT;31 3 TTA;32 3 ATT;35 3 AAT;35 3 TAA;9 3 CTT;9 3 TAT;
>Regulatory_Region_NCBI_READ_1594421878 /ti=1594421878 /jgi_project_id=3634300 /library_id=CAM_LIB_WHALEFALLBONE /mate=Regulatory_Region_NCBI_READ_1594421877 /sample_id=CAM_SMPL_WHALEFALLBONE /sample_name=WHALEFALLBONE /sample_depth="560 m" /number_of_sites=1 /site_id_1=CAM_SITE_WHALEFALLBONE /location_1="W. Antarctic Peninsula Shelf" /region_1="Antarctic Peninsula" /water_depth_1="560 m"	12 3 TGG;13 3 AAG;19 3 CCG;21 3 CCG;6 3 AAG;8 3 CTC;9 3 CCG;9 3 CGG;9 3 CTG;
>Regulatory_Region_NCBI_READ_1594421915 /ti=1594421915 /jgi_project_id=3634300 /library_id=CAM_LIB_WHALEFALLBONE /mate=Regulatory_Region_NCBI_READ_1594421916 /sample_id=CAM_SMPL_WHALEFALLBONE /sample_name=WHALEFALLBONE /sample_depth="560 m" /number_of_sites=1 /site_id_1=CAM_SITE_WHALEFALLBONE /location_1="W. Antarctic Peninsula Shelf" /region_1="Antarctic Peninsula" /water_depth_1="560 m"	15 3 TGG;23 3 TTA;26 3 TTA;26 3 TTG;28 3 AAT;35 3 GTA;
>Regulatory_Region_NCBI_READ_1594422015 /ti=1594422015 /jgi_project_id=3634300 /library_id=CAM_LIB_WHALEFALLBONE /mate=Regulatory_Region_NCBI_READ_1594422016 /sample_id=CAM_SMPL_WHALEFALLBONE /sample_name=WHALEFALLBONE /sample_depth="560 m" /number_of_sites=1 /site_id_1=CAM_SITE_WHALEFALLBONE /location_1="W. Antarctic Peninsula Shelf" /region_1="Antarctic Peninsula" /water_depth_1="560 m"	11 3 AGG;17 3 AGA;18 3 TCT;22 3 GTT;22 3 TTA;24 3 AGA;25 3 AAT;28 3 ATT;29 3 AAG;30 3 ATT;32 3 AAG;
>Regulatory_Region_NCBI_READ_1594422064 /ti=1594422064 /jgi_project_id=3634300 /library_id=CAM_LIB_WHALEFALLBONE /mate=Regulatory_Region_NCBI_READ_1594422065 /sample_id=CAM_SMPL_WHALEFALLBONE /sample_name=WHALEFALLBONE /sample_depth="560 m" /number_of_sites=1 /site_id_1=CAM_SITE_WHALEFALLBONE /location_1="W. Antarctic Peninsula Shelf" /region_1="Antarctic Peninsula" /water_depth_1="560 m"	12 3 CAG;15 3 CCA;22 3 CAT;23 3 CCT;28 3 GCC;30 3 AGG;30 3 CCT;31 3 AAG;34 3 CTG;34 3 GTT;
>Regulatory_Region_NCBI_READ_1594422072 /ti=1594422072 /jgi_project_id=3634300 /library_id=CAM_LIB_WHALEFALLBONE /mate=Regulatory_Region_NCBI_READ_1594422073 /sample_id=CAM_SMPL_WHALEFALLBONE /sample_name=WHALEFALLBONE /sample_depth="560 m" /number_of_sites=1 /site_id_1=CAM_SITE_WHALEFALLBONE /location_1="W. Antarctic Peninsula Shelf" /region_1="Antarctic Peninsula" /water_depth_1="560 m"	13 3 TTA;19 3 CCG;23 3 TTA;28 3 CAG;32 3 ATT;33 3 GGC;6 3 GCC;8 3 CTT;9 4 TTCC;
>Regulatory_Region_NCBI_READ_1594422081 /ti=1594422081 /jgi_project_id=3634300 /library_id=CAM_LIB_WHALEFALLBONE /mate=Regulatory_Region_NCBI_READ_1594422080 /sample_id=CAM_SMPL_WHALEFALLBONE /sample_name=WHALEFALLBONE /sample_depth="560 m" /number_of_sites=1 /site_id_1=CAM_SITE_WHALEFALLBONE /location_1="W. Antarctic Peninsula Shelf" /region_1="Antarctic Peninsula" /water_depth_1="560 m"	10 3 TAA;15 3 ATC;20 3 CCT;23 3 TTA;24 3 AGA;29 3 CCT;6 3 GTA;
>Regulatory_Region_NCBI_READ_1594422112 /ti=1594422112 /jgi_project_id=3634300 /library_id=CAM_LIB_WHALEFALLBONE /mate=Regulatory_Region_NCBI_READ_1594422113 /sample_id=CAM_SMPL_WHALEFALLBONE /sample_name=WHALEFALLBONE /sample_depth="560 m" /number_of_sites=1 /site_id_1=CAM_SITE_WHALEFALLBONE /location_1="W. Antarctic Peninsula Shelf" /region_1="Antarctic Peninsula" /water_depth_1="560 m"	22 3 TCT;24 3 ATG;25 4 AGAT;27 3 CAA;29 3 AAT;30 3 AAT;34 3 TAA;35 3 CAG;36 3 AAT;6 3 AAT;
>Regulatory_Region_NCBI_READ_1594422141 /ti=1594422141 /jgi_project_id=3634300 /library_id=CAM_LIB_WHALEFALLBONE /mate=Regulatory_Region_NCBI_READ_1594422140 /sample_id=CAM_SMPL_WHALEFALLBONE /sample_name=WHALEFALLBONE /sample_depth="560 m" /number_of_sites=1 /site_id_1=CAM_SITE_WHALEFALLBONE /location_1="W. Antarctic Peninsula Shelf" /region_1="Antarctic Peninsula" /water_depth_1="560 m"	11 3 ATT;13 3 TAA;13 3 TTA;14 3 TCT;20 3 TCT;21 3 TGA;23 3 TCT;8 4 TATA;9 3 CAA;
>Regulatory_Region_NCBI_READ_1594422144 /ti=1594422144 /jgi_project_id=3634300 /library_id=CAM_LIB_WHALEFALLBONE /mate=Regulatory_Region_NCBI_READ_1594422145 /sample_id=CAM_SMPL_WHALEFALLBONE /sample_name=WHALEFALLBONE /sample_depth="560 m" /number_of_sites=1 /site_id_1=CAM_SITE_WHALEFALLBONE /location_1="W. Antarctic Peninsula Shelf" /region_1="Antarctic Peninsula" /water_depth_1="560 m"	14 3 CCA;18 3 TTA;21 3 TTA;23 3 ATT;24 3 CAG;25 3 CCT;27 3 CTC;34 3 TTA;36 3 AAT;8 3 TAA;
>Regulatory_Region_NCBI_READ_1594422191 /ti=1594422191 /jgi_project_id=3634300 /library_id=CAM_LIB_WHALEFALLBONE /mate=Regulatory_Region_NCBI_READ_1594422190 /sample_id=CAM_SMPL_WHALEFALLBONE /sample_name=WHALEFALLBONE /sample_depth="560 m" /number_of_sites=1 /site_id_1=CAM_SITE_WHALEFALLBONE /location_1="W. Antarctic Peninsula Shelf" /region_1="Antarctic Peninsula" /water_depth_1="560 m"	11 3 CGG;13 3 CAG;14 3 CGG;21 3 TGA;25 3 ATG;28 3 GGC;28 3 TCA;30 3 CCA;33 3 GCC;6 3 ATC;7 3 GGC;9 3 GCC;
>Regulatory_Region_NCBI_READ_1593684850 /ti=1593684850 /jgi_project_id=3634298 /library_id=CAM_LIB_WHALEFALLRIB /mate=Regulatory_Region_NCBI_READ_1593684849 /sample_id=CAM_SMPL_WHALEFALLRIB /sample_name=WHALEFALLRIB /sample_depth="1674 m" /number_of_sites=1 /site_id_1=CAM_SITE_WHALEFALLRIB /location_1="Santa Cruz Basin" /region_1="Pacific Ocean" /country_1=USA /water_depth_1="1674 m"	10 3 AGA;10 4 TTTA;20 3 TAA;20 3 TCT;21 3 CCA;31 3 AAT;31 3 ATT;32 3 TCA;32 5 AAAAG;34 3 ATT;
>Regulatory_Region_NCBI_READ_1593684853 /ti=1593684853 /jgi_project_id=3634298 /library_id=CAM_LIB_WHALEFALLRIB /mate=Regulatory_Region_NCBI_READ_1593684854 /sample_id=CAM_SMPL_WHALEFALLRIB /sample_name=WHALEFALLRIB /sample_depth="1674 m" /number_of_sites=1 /site_id_1=CAM_SITE_WHALEFALLRIB /location_1="Santa Cruz Basin" /region_1="Pacific Ocean" /country_1=USA /water_depth_1="1674 m"	23 3 CCG;25 3 ATT;34 3 TTA;38 5 ATTTT;7 3 CAA;
>Regulatory_Region_NCBI_READ_1593684869 /ti=1593684869 /jgi_project_id=3634298 /library_id=CAM_LIB_WHALEFALLRIB /mate=Regulatory_Region_NCBI_READ_1593684870 /sample_id=CAM_SMPL_WHALEFALLRIB /sample_name=WHALEFALLRIB /sample_depth="1674 m" /number_of_sites=1 /site_id_1=CAM_SITE_WHALEFALLRIB /location_1="Santa Cruz Basin" /region_1="Pacific Ocean" /country_1=USA /water_depth_1="1674 m"	12 3 TTA;22 3 CAA;23 3 TCA;25 3 CAA;27 3 AGG;34 3 GTT;
>Regulatory_Region_NCBI_READ_1593684959 /ti=1593684959 /jgi_project_id=3634298 /library_id=CAM_LIB_WHALEFALLRIB /mate=Regulatory_Region_NCBI_READ_1593684960 /sample_id=CAM_SMPL_WHALEFALLRIB /sample_name=WHALEFALLRIB /sample_depth="1674 m" /number_of_sites=1 /site_id_1=CAM_SITE_WHALEFALLRIB /location_1="Santa Cruz Basin" /region_1="Pacific Ocean" /country_1=USA /water_depth_1="1674 m"	10 3 GGT;12 3 CAG;12 3 CGG;14 3 CGG;15 3 CAG;23 3 CCG;28 3 GGC;31 3 AAC;32 3 TGG;34 3 GAG;9 3 CAG;
>Regulatory_Region_NCBI_READ_1593684964 /ti=1593684964 /jgi_project_id=3634298 /library_id=CAM_LIB_WHALEFALLRIB /mate=Regulatory_Region_NCBI_READ_1593684963 /sample_id=CAM_SMPL_WHALEFALLRIB /sample_name=WHALEFALLRIB /sample_depth="1674 m" /number_of_sites=1 /site_id_1=CAM_SITE_WHALEFALLRIB /location_1="Santa Cruz Basin" /region_1="Pacific Ocean" /country_1=USA /water_depth_1="1674 m"	12 3 CGG;19 3 CGG;24 3 GCC;27 3 AGG;36 3 CCA;
>Regulatory_Region_NCBI_READ_1593685013 /ti=1593685013 /jgi_project_id=3634298 /library_id=CAM_LIB_WHALEFALLRIB /mate=Regulatory_Region_NCBI_READ_1593685014 /sample_id=CAM_SMPL_WHALEFALLRIB /sample_name=WHALEFALLRIB /sample_depth="1674 m" /number_of_sites=1 /site_id_1=CAM_SITE_WHALEFALLRIB /location_1="Santa Cruz Basin" /region_1="Pacific Ocean" /country_1=USA /water_depth_1="1674 m"	13 3 TGG;23 3 TTA;24 3 CCA;27 3 CCT;27 3 TTG;28 3 TAA;30 3 AGG;33 3 CCT;36 3 TGG;8 3 AAC;8 3 CTT;
>Regulatory_Region_NCBI_READ_1594422252 /ti=1594422252 /jgi_project_id=3634300 /library_id=CAM_LIB_WHALEFALLBONE /mate=Regulatory_Region_NCBI_READ_1594422251 /sample_id=CAM_SMPL_WHALEFALLBONE /sample_name=WHALEFALLBONE /sample_depth="560 m" /number_of_sites=1 /site_id_1=CAM_SITE_WHALEFALLBONE /location_1="W. Antarctic Peninsula Shelf" /region_1="Antarctic Peninsula" /water_depth_1="560 m"	15 3 CTG;21 3 TGC;26 3 TCT;30 3 GTC;34 3 TCT;7 3 GCC;8 3 CTT;8 3 GAT;9 3 CTG;9 3 CTT;
>Regulatory_Region_NCBI_READ_1594422308 /ti=1594422308 /jgi_project_id=3634300 /library_id=CAM_LIB_WHALEFALLBONE /mate=Regulatory_Region_NCBI_READ_1594422307 /sample_id=CAM_SMPL_WHALEFALLBONE /sample_name=WHALEFALLBONE /sample_depth="560 m" /number_of_sites=1 /site_id_1=CAM_SITE_WHALEFALLBONE /location_1="W. Antarctic Peninsula Shelf" /region_1="Antarctic Peninsula" /water_depth_1="560 m"	10 3 GGT;11 3 ATT;13 3 TTA;14 3 TTA;20 3 CCG;21 3 TAA;24 3 CCA;27 3 CAA;32 3 AAG;32 3 TTA;34 3 GCC;35 3 TGA;
>Regulatory_Region_NCBI_READ_1594422313 /ti=1594422313 /jgi_project_id=3634300 /library_id=CAM_LIB_WHALEFALLBONE /mate=Regulatory_Region_NCBI_READ_1594422314 /sample_id=CAM_SMPL_WHALEFALLBONE /sample_name=WHALEFALLBONE /sample_depth="560 m" /number_of_sites=1 /site_id_1=CAM_SITE_WHALEFALLBONE /location_1="W. Antarctic Peninsula Shelf" /region_1="Antarctic Peninsula" /water_depth_1="560 m"	11 3 CCG;14 3 ATA;14 3 GCC;16 3 TTA;18 3 CCT;18 3 TTG;22 3 CAA;24 3 AGG;24 3 ATT;25 3 GGC;26 3 AAT;33 3 GCC;35 3 CCT;6 3 GCC;
>Regulatory_Region_NCBI_READ_1594422332 /ti=1594422332 /jgi_project_id=3634300 /library_id=CAM_LIB_WHALEFALLBONE /mate=Regulatory_Region_NCBI_READ_1594422331 /sample_id=CAM_SMPL_WHALEFALLBONE /sample_name=WHALEFALLBONE /sample_depth="560 m" /number_of_sites=1 /site_id_1=CAM_SITE_WHALEFALLBONE /location_1="W. Antarctic Peninsula Shelf" /region_1="Antarctic Peninsula" /water_depth_1="560 m"	14 3 CCT;15 3 ATC;15 3 TTA;20 3 TTA;25 3 ATC;28 3 AAG;6 3 AAT;8 3 TCA;
>Regulatory_Region_NCBI_READ_1594422498 /ti=1594422498 /jgi_project_id=3634300 /library_id=CAM_LIB_WHALEFALLBONE /mate=Regulatory_Region_NCBI_READ_1594422499 /sample_id=CAM_SMPL_WHALEFALLBONE /sample_name=WHALEFALLBONE /sample_depth="560 m" /number_of_sites=1 /site_id_1=CAM_SITE_WHALEFALLBONE /location_1="W. Antarctic Peninsula Shelf" /region_1="Antarctic Peninsula" /water_depth_1="560 m"	18 3 CCG;22 3 GTT;23 3 TCA;24 3 ATG;25 3 TTA;30 3 CTC;31 3 TGG;32 3 AGG;32 3 CAG;6 3 CAA;
>Regulatory_Region_NCBI_READ_1594422669 /ti=1594422669 /jgi_project_id=3634300 /library_id=CAM_LIB_WHALEFALLBONE /sample_id=CAM_SMPL_WHALEFALLBONE /sample_name=WHALEFALLBONE /sample_depth="560 m" /number_of_sites=1 /site_id_1=CAM_SITE_WHALEFALLBONE /location_1="W. Antarctic Peninsula Shelf" /region_1="Antarctic Peninsula" /water_depth_1="560 m"	15 3 CTG;20 3 CAG;20 3 TTA;23 3 GTT;32 3 ATT;34 3 AAT;34 3 TCT;36 3 AAT;36 4 CGTT;7 3 CCG;8 3 AAC;9 3 CTG;
>Regulatory_Region_NCBI_READ_1594422671 /ti=1594422671 /jgi_project_id=3634300 /library_id=CAM_LIB_WHALEFALLBONE /mate=Regulatory_Region_NCBI_READ_1594422669 /sample_id=CAM_SMPL_WHALEFALLBONE /sample_name=WHALEFALLBONE /sample_depth="560 m" /number_of_sites=1 /site_id_1=CAM_SITE_WHALEFALLBONE /location_1="W. Antarctic Peninsula Shelf" /region_1="Antarctic Peninsula" /water_depth_1="560 m"	16 3 TGG;18 3 CAA;23 3 ATT;25 3 CAA;28 3 AGA;28 3 TAA;33 3 TGG;34 3 ATT;34 3 TGG;
>Regulatory_Region_NCBI_READ_1594422694 /ti=1594422694 /jgi_project_id=3634300 /library_id=CAM_LIB_WHALEFALLBONE /mate=Regulatory_Region_NCBI_READ_1594422692 /sample_id=CAM_SMPL_WHALEFALLBONE /sample_name=WHALEFALLBONE /sample_depth="560 m" /number_of_sites=1 /site_id_1=CAM_SITE_WHALEFALLBONE /location_1="W. Antarctic Peninsula Shelf" /region_1="Antarctic Peninsula" /water_depth_1="560 m"	18 3 ATT;21 3 CCA;24 3 CAG;25 3 CAG;29 3 CTG;30 3 TGA;31 3 AAT;32 3 CTG;36 3 GCC;7 3 CCG;
>Regulatory_Region_NCBI_READ_1594422722 /ti=1594422722 /jgi_project_id=3634300 /library_id=CAM_LIB_WHALEFALLBONE /mate=Regulatory_Region_NCBI_READ_1594422723 /sample_id=CAM_SMPL_WHALEFALLBONE /sample_name=WHALEFALLBONE /sample_depth="560 m" /number_of_sites=1 /site_id_1=CAM_SITE_WHALEFALLBONE /location_1="W. Antarctic Peninsula Shelf" /region_1="Antarctic Peninsula" /water_depth_1="560 m"	16 3 CTT;23 3 GTT;23 3 TCA;25 3 CTG;28 3 CAA;34 3 TAA;34 3 TGG;
>Regulatory_Region_NCBI_READ_1594422809 /ti=1594422809 /jgi_project_id=3634300 /library_id=CAM_LIB_WHALEFALLBONE /sample_id=CAM_SMPL_WHALEFALLBONE /sample_name=WHALEFALLBONE /sample_depth="560 m" /number_of_sites=1 /site_id_1=CAM_SITE_WHALEFALLBONE /location_1="W. Antarctic Peninsula Shelf" /region_1="Antarctic Peninsula" /water_depth_1="560 m"	10 3 CAA;10 3 TCT;14 3 GAT;15 3 TGA;18 3 TTG;19 3 AGA;20 3 TAA;21 3 ACC;21 3 TTG;22 3 CCT;25 3 CAA;28 3 AGA;30 3 AAG;35 3 GTT;35 3 TAA;36 3 ATT;36 3 CAA;7 3 CCA;
>Regulatory_Region_NCBI_READ_1594422853 /ti=1594422853 /jgi_project_id=3634300 /library_id=CAM_LIB_WHALEFALLBONE /mate=Regulatory_Region_NCBI_READ_1594422852 /sample_id=CAM_SMPL_WHALEFALLBONE /sample_name=WHALEFALLBONE /sample_depth="560 m" /number_of_sites=1 /site_id_1=CAM_SITE_WHALEFALLBONE /location_1="W. Antarctic Peninsula Shelf" /region_1="Antarctic Peninsula" /water_depth_1="560 m"	10 3 CAA;12 3 TGT;13 3 AAG;13 4 TAAA;20 3 TTA;25 3 ATG;25 3 CAA;28 3 CAA;34 3 AAT;35 3 CCT;7 3 CAA;8 3 CTT;8 4 GTCC;8 4 TATA;
>Regulatory_Region_NCBI_READ_1594422999 /ti=1594422999 /jgi_project_id=3634300 /library_id=CAM_LIB_WHALEFALLBONE /mate=Regulatory_Region_NCBI_READ_1594422998 /sample_id=CAM_SMPL_WHALEFALLBONE /sample_name=WHALEFALLBONE /sample_depth="560 m" /number_of_sites=1 /site_id_1=CAM_SITE_WHALEFALLBONE /location_1="W. Antarctic Peninsula Shelf" /region_1="Antarctic Peninsula" /water_depth_1="560 m"	11 3 TGG;13 3 CGG;16 3 ATA;19 3 AAG;23 3 TTA;26 3 TCT;29 3 TTA;31 3 TTA;34 3 CAG;7 3 TCG;8 3 TAA;
>Regulatory_Region_NCBI_READ_1594423056 /ti=1594423056 /jgi_project_id=3634300 /library_id=CAM_LIB_WHALEFALLBONE /sample_id=CAM_SMPL_WHALEFALLBONE /sample_name=WHALEFALLBONE /sample_depth="560 m" /number_of_sites=1 /site_id_1=CAM_SITE_WHALEFALLBONE /location_1="W. Antarctic Peninsula Shelf" /region_1="Antarctic Peninsula" /water_depth_1="560 m"	18 3 CCA;23 3 TCA;24 3 CAG;28 3 AAT;28 3 TTG;30 3 AAT;30 3 ATT;31 3 AAG;36 3 TTG;8 4 CCTG;9 3 CTG;
>Regulatory_Region_NCBI_READ_1594423136 /ti=1594423136 /jgi_project_id=3634300 /library_id=CAM_LIB_WHALEFALLBONE /mate=Regulatory_Region_NCBI_READ_1594423135 /sample_id=CAM_SMPL_WHALEFALLBONE /sample_name=WHALEFALLBONE /sample_depth="560 m" /number_of_sites=1 /site_id_1=CAM_SITE_WHALEFALLBONE /location_1="W. Antarctic Peninsula Shelf" /region_1="Antarctic Peninsula" /water_depth_1="560 m"	10 3 TCA;14 3 TCA;17 3 ATT;20 3 TAA;27 3 ATG;31 3 TTA;35 3 CAG;8 3 AAC;
>Regulatory_Region_NCBI_READ_1594423168 /ti=1594423168 /jgi_project_id=3634300 /library_id=CAM_LIB_WHALEFALLBONE /mate=Regulatory_Region_NCBI_READ_1594423167 /sample_id=CAM_SMPL_WHALEFALLBONE /sample_name=WHALEFALLBONE /sample_depth="560 m" /number_of_sites=1 /site_id_1=CAM_SITE_WHALEFALLBONE /location_1="W. Antarctic Peninsula Shelf" /region_1="Antarctic Peninsula" /water_depth_1="560 m"	10 3 TCA;26 3 TTG;28 3 ATG;30 3 CCT;33 3 ATG;35 3 AAT;36 3 AAT;36 3 CCT;
>Regulatory_Region_NCBI_READ_1594423266 /ti=1594423266 /jgi_project_id=3634300 /library_id=CAM_LIB_WHALEFALLBONE /mate=Regulatory_Region_NCBI_READ_1594423267 /sample_id=CAM_SMPL_WHALEFALLBONE /sample_name=WHALEFALLBONE /sample_depth="560 m" /number_of_sites=1 /site_id_1=CAM_SITE_WHALEFALLBONE /location_1="W. Antarctic Peninsula Shelf" /region_1="Antarctic Peninsula" /water_depth_1="560 m"	17 3 TGG;19 3 ATT;21 3 ATT;21 3 TTG;24 3 CAG;25 3 CCG;25 3 CCT;25 3 GGC;31 3 AAT;32 3 AAG;32 3 TGG;33 3 CCA;8 4 CCTG;
>Regulatory_Region_NCBI_READ_1594423301 /ti=1594423301 /jgi_project_id=3634300 /library_id=CAM_LIB_WHALEFALLBONE /mate=Regulatory_Region_NCBI_READ_1594423300 /sample_id=CAM_SMPL_WHALEFALLBONE /sample_name=WHALEFALLBONE /sample_depth="560 m" /number_of_sites=1 /site_id_1=CAM_SITE_WHALEFALLBONE /location_1="W. Antarctic Peninsula Shelf" /region_1="Antarctic Peninsula" /water_depth_1="560 m"	11 3 ATG;11 3 CAT;14 3 CGG;28 3 ATT;29 3 ATG;29 3 GCA;32 3 TTG;7 3 CCG;
>Regulatory_Region_NCBI_READ_1594423323 /ti=1594423323 /jgi_project_id=3634300 /library_id=CAM_LIB_WHALEFALLBONE /mate=Regulatory_Region_NCBI_READ_1594423321 /sample_id=CAM_SMPL_WHALEFALLBONE /sample_name=WHALEFALLBONE /sample_depth="560 m" /number_of_sites=1 /site_id_1=CAM_SITE_WHALEFALLBONE /location_1="W. Antarctic Peninsula Shelf" /region_1="Antarctic Peninsula" /water_depth_1="560 m"	10 3 CAA;10 3 GGT;22 3 CCT;23 3 GTT;24 3 AAG;24 3 ATT;28 3 AAT;29 3 CCA;32 3 ATT;32 3 TTA;
>Regulatory_Region_NCBI_READ_1594423395 /ti=1594423395 /jgi_project_id=3634300 /library_id=CAM_LIB_WHALEFALLBONE /mate=Regulatory_Region_NCBI_READ_1594423394 /sample_id=CAM_SMPL_WHALEFALLBONE /sample_name=WHALEFALLBONE /sample_depth="560 m" /number_of_sites=1 /site_id_1=CAM_SITE_WHALEFALLBONE /location_1="W. Antarctic Peninsula Shelf" /region_1="Antarctic Peninsula" /water_depth_1="560 m"	13 3 GGC;14 3 CCT;18 3 CCG;23 3 CAG;23 3 TCA;30 3 ATT;32 3 TGG;33 3 GAG;7 3 CCG;
>Regulatory_Region_NCBI_READ_1594423399 /ti=1594423399 /jgi_project_id=3634300 /library_id=CAM_LIB_WHALEFALLBONE /sample_id=CAM_SMPL_WHALEFALLBONE /sample_name=WHALEFALLBONE /sample_depth="560 m" /number_of_sites=1 /site_id_1=CAM_SITE_WHALEFALLBONE /location_1="W. Antarctic Peninsula Shelf" /region_1="Antarctic Peninsula" /water_depth_1="560 m"	14 3 GCC;18 3 GTC;21 3 TTG;24 3 AGG;27 3 TTG;29 3 GCC;30 3 CCA;32 3 CTG;7 3 TCG;
>Regulatory_Region_NCBI_READ_1594423458 /ti=1594423458 /jgi_project_id=3634300 /library_id=CAM_LIB_WHALEFALLBONE /mate=Regulatory_Region_NCBI_READ_1594423459 /sample_id=CAM_SMPL_WHALEFALLBONE /sample_name=WHALEFALLBONE /sample_depth="560 m" /number_of_sites=1 /site_id_1=CAM_SITE_WHALEFALLBONE /location_1="W. Antarctic Peninsula Shelf" /region_1="Antarctic Peninsula" /water_depth_1="560 m"	18 3 CAA;22 3 CCT;6 3 AAG;8 3 GAT;
>Regulatory_Region_NCBI_READ_1594423513 /ti=1594423513 /jgi_project_id=3634300 /library_id=CAM_LIB_WHALEFALLBONE /mate=Regulatory_Region_NCBI_READ_1594423512 /sample_id=CAM_SMPL_WHALEFALLBONE /sample_name=WHALEFALLBONE /sample_depth="560 m" /number_of_sites=1 /site_id_1=CAM_SITE_WHALEFALLBONE /location_1="W. Antarctic Peninsula Shelf" /region_1="Antarctic Peninsula" /water_depth_1="560 m"	13 3 TTA;15 3 ATA;25 3 CCT;29 3 AAT;30 3 ATT;32 3 TAA;36 3 TAA;7 3 AAT;7 3 GTA;8 3 TAA;
>Regulatory_Region_NCBI_READ_1594423514 /ti=1594423514 /jgi_project_id=3634300 /library_id=CAM_LIB_WHALEFALLBONE /mate=Regulatory_Region_NCBI_READ_1594423512 /sample_id=CAM_SMPL_WHALEFALLBONE /sample_name=WHALEFALLBONE /sample_depth="560 m" /number_of_sites=1 /site_id_1=CAM_SITE_WHALEFALLBONE /location_1="W. Antarctic Peninsula Shelf" /region_1="Antarctic Peninsula" /water_depth_1="560 m"	15 3 ATA;19 3 TAA;29 3 AAT;30 3 AAT;30 3 ATT;32 3 TAA;34 3 TAA;36 3 TAA;37 5 TTAAA;7 3 AAT;7 3 GTA;8 3 TAA;
>Regulatory_Region_NCBI_READ_1594423553 /ti=1594423553 /jgi_project_id=3634300 /library_id=CAM_LIB_WHALEFALLBONE /mate=Regulatory_Region_NCBI_READ_1594423554 /sample_id=CAM_SMPL_WHALEFALLBONE /sample_name=WHALEFALLBONE /sample_depth="560 m" /number_of_sites=1 /site_id_1=CAM_SITE_WHALEFALLBONE /location_1="W. Antarctic Peninsula Shelf" /region_1="Antarctic Peninsula" /water_depth_1="560 m"	16 3 TAA;18 3 ATT;22 3 CAT;23 3 GAT;24 3 CCA;28 3 ATT;29 3 AAG;30 4 TTGA;8 4 TATA;
>Regulatory_Region_NCBI_READ_1594423554 /ti=1594423554 /jgi_project_id=3634300 /library_id=CAM_LIB_WHALEFALLBONE /mate=Regulatory_Region_NCBI_READ_1594423553 /sample_id=CAM_SMPL_WHALEFALLBONE /sample_name=WHALEFALLBONE /sample_depth="560 m" /number_of_sites=1 /site_id_1=CAM_SITE_WHALEFALLBONE /location_1="W. Antarctic Peninsula Shelf" /region_1="Antarctic Peninsula" /water_depth_1="560 m"	17 3 TCA;22 3 CAA;22 3 CAT;25 3 ATG;26 3 TTA;28 3 ATT;30 3 TTG;30 4 TTGA;32 5 AAACA;7 3 AAT;9 3 CTT;
>Regulatory_Region_NCBI_READ_1594423557 /ti=1594423557 /jgi_project_id=3634300 /library_id=CAM_LIB_WHALEFALLBONE /mate=Regulatory_Region_NCBI_READ_1594423555 /sample_id=CAM_SMPL_WHALEFALLBONE /sample_name=WHALEFALLBONE /sample_depth="560 m" /number_of_sites=1 /site_id_1=CAM_SITE_WHALEFALLBONE /location_1="W. Antarctic Peninsula Shelf" /region_1="Antarctic Peninsula" /water_depth_1="560 m"	23 3 TGA;26 3 GCC;27 3 TTA;31 3 AAG;33 3 CCA;34 3 CAG;35 3 AAT;35 3 TAA;
>Regulatory_Region_NCBI_READ_1594423580 /ti=1594423580 /jgi_project_id=3634300 /library_id=CAM_LIB_WHALEFALLBONE /mate=Regulatory_Region_NCBI_READ_1594423581 /sample_id=CAM_SMPL_WHALEFALLBONE /sample_name=WHALEFALLBONE /sample_depth="560 m" /number_of_sites=1 /site_id_1=CAM_SITE_WHALEFALLBONE /location_1="W. Antarctic Peninsula Shelf" /region_1="Antarctic Peninsula" /water_depth_1="560 m"	10 3 TAA;11 3 ATG;20 3 TTA;20 3 TTG;21 3 TGG;22 3 TTA;25 3 GTT;36 3 AAT;
>Regulatory_Region_NCBI_READ_1594423603 /ti=1594423603 /jgi_project_id=3634300 /library_id=CAM_LIB_WHALEFALLBONE /mate=Regulatory_Region_NCBI_READ_1594423604 /sample_id=CAM_SMPL_WHALEFALLBONE /sample_name=WHALEFALLBONE /sample_depth="560 m" /number_of_sites=1 /site_id_1=CAM_SITE_WHALEFALLBONE /location_1="W. Antarctic Peninsula Shelf" /region_1="Antarctic Peninsula" /water_depth_1="560 m"	11 3 TCA;12 3 CAG;12 3 TGT;13 3 CCA;13 3 TTG;14 3 CAG;15 3 CTG;15 3 TGA;17 3 TGG;20 3 CCA;22 3 CTG;24 3 CTG;28 3 TTG;32 3 CTG;33 3 CCA;34 3 ATC;35 3 CAG;
>Regulatory_Region_NCBI_READ_1594423916 /ti=1594423916 /jgi_project_id=3634300 /library_id=CAM_LIB_WHALEFALLBONE /mate=Regulatory_Region_NCBI_READ_1594423915 /sample_id=CAM_SMPL_WHALEFALLBONE /sample_name=WHALEFALLBONE /sample_depth="560 m" /number_of_sites=1 /site_id_1=CAM_SITE_WHALEFALLBONE /location_1="W. Antarctic Peninsula Shelf" /region_1="Antarctic Peninsula" /water_depth_1="560 m"	15 3 TTA;20 3 TTA;21 3 ACC;22 3 CCT;23 3 ATG;29 3 CTG;29 3 GCA;7 3 AAT;9 3 TAT;
>Regulatory_Region_NCBI_READ_1594424036 /ti=1594424036 /jgi_project_id=3634300 /library_id=CAM_LIB_WHALEFALLBONE /mate=Regulatory_Region_NCBI_READ_1594424035 /sample_id=CAM_SMPL_WHALEFALLBONE /sample_name=WHALEFALLBONE /sample_depth="560 m" /number_of_sites=1 /site_id_1=CAM_SITE_WHALEFALLBONE /location_1="W. Antarctic Peninsula Shelf" /region_1="Antarctic Peninsula" /water_depth_1="560 m"	8 3 CCT;
>Regulatory_Region_NCBI_READ_1594424056 /ti=1594424056 /jgi_project_id=3634300 /library_id=CAM_LIB_WHALEFALLBONE /mate=Regulatory_Region_NCBI_READ_1594424057 /sample_id=CAM_SMPL_WHALEFALLBONE /sample_name=WHALEFALLBONE /sample_depth="560 m" /number_of_sites=1 /site_id_1=CAM_SITE_WHALEFALLBONE /location_1="W. Antarctic Peninsula Shelf" /region_1="Antarctic Peninsula" /water_depth_1="560 m"	10 3 TTA;16 3 TAA;17 3 TGG;26 3 TTG;28 3 TAA;32 3 TCA;33 3 CCA;35 3 TAA;6 3 CAA;7 3 GCC;8 3 TAA;
>Regulatory_Region_NCBI_READ_1594424071 /ti=1594424071 /jgi_project_id=3634300 /library_id=CAM_LIB_WHALEFALLBONE /mate=Regulatory_Region_NCBI_READ_1594424070 /sample_id=CAM_SMPL_WHALEFALLBONE /sample_name=WHALEFALLBONE /sample_depth="560 m" /number_of_sites=1 /site_id_1=CAM_SITE_WHALEFALLBONE /location_1="W. Antarctic Peninsula Shelf" /region_1="Antarctic Peninsula" /water_depth_1="560 m"	10 3 TAA;11 3 AGG;14 3 CTC;16 3 CTT;20 3 TCT;24 3 AGA;27 3 CAA;28 3 AAG;31 3 TTA;7 3 CTC;
>Regulatory_Region_NCBI_READ_1594424079 /ti=1594424079 /jgi_project_id=3634300 /library_id=CAM_LIB_WHALEFALLBONE /mate=Regulatory_Region_NCBI_READ_1594424080 /sample_id=CAM_SMPL_WHALEFALLBONE /sample_name=WHALEFALLBONE /sample_depth="560 m" /number_of_sites=1 /site_id_1=CAM_SITE_WHALEFALLBONE /location_1="W. Antarctic Peninsula Shelf" /region_1="Antarctic Peninsula" /water_depth_1="560 m"	11 4 CGCT;17 3 AGA;17 3 TTA;27 3 TCT;32 3 CTG;34 3 TCT;36 3 TCT;40 5 AGAAA;6 3 CGA;
>Regulatory_Region_NCBI_READ_1594424122 /ti=1594424122 /jgi_project_id=3634300 /library_id=CAM_LIB_WHALEFALLBONE /mate=Regulatory_Region_NCBI_READ_1594424121 /sample_id=CAM_SMPL_WHALEFALLBONE /sample_name=WHALEFALLBONE /sample_depth="560 m" /number_of_sites=1 /site_id_1=CAM_SITE_WHALEFALLBONE /location_1="W. Antarctic Peninsula Shelf" /region_1="Antarctic Peninsula" /water_depth_1="560 m"	13 3 TGA;16 3 ATA;21 3 TTA;23 3 ATT;23 3 TGA;25 3 TTA;27 3 CAA;28 3 ATT;30 3 AAT;30 3 TGA;31 3 TAA;31 3 TTA;32 3 ATT;32 3 TTA;6 3 GTA;9 3 CCT;
>Regulatory_Region_NCBI_READ_1594424339 /ti=1594424339 /jgi_project_id=3634300 /library_id=CAM_LIB_WHALEFALLBONE /mate=Regulatory_Region_NCBI_READ_1594424338 /sample_id=CAM_SMPL_WHALEFALLBONE /sample_name=WHALEFALLBONE /sample_depth="560 m" /number_of_sites=1 /site_id_1=CAM_SITE_WHALEFALLBONE /location_1="W. Antarctic Peninsula Shelf" /region_1="Antarctic Peninsula" /water_depth_1="560 m"	12 3 TCT;14 3 GCC;19 3 ATG;20 3 TTA;23 3 CAG;23 3 TGA;25 3 CTG;31 3 CTG;36 3 ATC;8 3 AAC;
>Regulatory_Region_NCBI_READ_1594424413 /ti=1594424413 /jgi_project_id=3634300 /library_id=CAM_LIB_WHALEFALLBONE /mate=Regulatory_Region_NCBI_READ_1594424412 /sample_id=CAM_SMPL_WHALEFALLBONE /sample_name=WHALEFALLBONE /sample_depth="560 m" /number_of_sites=1 /site_id_1=CAM_SITE_WHALEFALLBONE /location_1="W. Antarctic Peninsula Shelf" /region_1="Antarctic Peninsula" /water_depth_1="560 m"	15 3 ATA;21 3 GAT;23 3 GTT;28 3 ATT;31 3 AAG;32 3 TAA;8 3 CTT;
>Regulatory_Region_NCBI_READ_1594424568 /ti=1594424568 /jgi_project_id=3634300 /library_id=CAM_LIB_WHALEFALLBONE /mate=Regulatory_Region_NCBI_READ_1594424569 /sample_id=CAM_SMPL_WHALEFALLBONE /sample_name=WHALEFALLBONE /sample_depth="560 m" /number_of_sites=1 /site_id_1=CAM_SITE_WHALEFALLBONE /location_1="W. Antarctic Peninsula Shelf" /region_1="Antarctic Peninsula" /water_depth_1="560 m"	19 3 ATT;21 3 CTT;25 3 CAA;27 3 ATT;28 3 ATG;28 3 ATT;30 3 ATT;30 3 GTT;31 3 TAA;32 3 AAG;8 3 TAA;
>Regulatory_Region_NCBI_READ_1594424581 /ti=1594424581 /jgi_project_id=3634300 /library_id=CAM_LIB_WHALEFALLBONE /mate=Regulatory_Region_NCBI_READ_1594424580 /sample_id=CAM_SMPL_WHALEFALLBONE /sample_name=WHALEFALLBONE /sample_depth="560 m" /number_of_sites=1 /site_id_1=CAM_SITE_WHALEFALLBONE /location_1="W. Antarctic Peninsula Shelf" /region_1="Antarctic Peninsula" /water_depth_1="560 m"	13 3 CCA;17 3 CAG;22 3 GTT;32 3 GGC;34 3 GCC;6 3 ATC;8 4 CACT;9 3 GCC;
>Regulatory_Region_NCBI_READ_1593685077 /ti=1593685077 /jgi_project_id=3634298 /library_id=CAM_LIB_WHALEFALLRIB /mate=Regulatory_Region_NCBI_READ_1593685078 /sample_id=CAM_SMPL_WHALEFALLRIB /sample_name=WHALEFALLRIB /sample_depth="1674 m" /number_of_sites=1 /site_id_1=CAM_SITE_WHALEFALLRIB /location_1="Santa Cruz Basin" /region_1="Pacific Ocean" /country_1=USA /water_depth_1="1674 m"	10 3 TAA;11 3 CCT;14 3 CTG;14 3 CTT;15 3 ATA;16 3 TAA;18 3 TAT;21 3 TGG;22 3 TCA;22 3 TTA;23 3 GTT;27 3 ATT;30 3 ATG;8 3 CCT;9 3 CGG;9 3 TCA;
>Regulatory_Region_NCBI_READ_1593685107 /ti=1593685107 /jgi_project_id=3634298 /library_id=CAM_LIB_WHALEFALLRIB /mate=Regulatory_Region_NCBI_READ_1593685108 /sample_id=CAM_SMPL_WHALEFALLRIB /sample_name=WHALEFALLRIB /sample_depth="1674 m" /number_of_sites=1 /site_id_1=CAM_SITE_WHALEFALLRIB /location_1="Santa Cruz Basin" /region_1="Pacific Ocean" /country_1=USA /water_depth_1="1674 m"	11 3 TCA;14 3 CTC;15 3 ATC;15 3 TGA;17 3 CAA;18 5 TTATA;19 3 ATT;25 4 GTTG;6 3 AAT;
>Regulatory_Region_NCBI_READ_1593685126 /ti=1593685126 /jgi_project_id=3634298 /library_id=CAM_LIB_WHALEFALLRIB /mate=Regulatory_Region_NCBI_READ_1593685125 /sample_id=CAM_SMPL_WHALEFALLRIB /sample_name=WHALEFALLRIB /sample_depth="1674 m" /number_of_sites=1 /site_id_1=CAM_SITE_WHALEFALLRIB /location_1="Santa Cruz Basin" /region_1="Pacific Ocean" /country_1=USA /water_depth_1="1674 m"	14 3 GAT;18 3 TAT;22 3 TGA;25 3 TCT;26 3 TAA;27 3 ATT;28 3 AAT;32 3 TAA;34 3 TAA;6 3 ATC;
>Regulatory_Region_NCBI_READ_1593685229 /ti=1593685229 /jgi_project_id=3634298 /library_id=CAM_LIB_WHALEFALLRIB /mate=Regulatory_Region_NCBI_READ_1593685230 /sample_id=CAM_SMPL_WHALEFALLRIB /sample_name=WHALEFALLRIB /sample_depth="1674 m" /number_of_sites=1 /site_id_1=CAM_SITE_WHALEFALLRIB /location_1="Santa Cruz Basin" /region_1="Pacific Ocean" /country_1=USA /water_depth_1="1674 m"	11 3 CCG;15 3 CGG;17 3 CAT;21 3 TGA;24 3 CCG;33 3 GCC;35 3 TGA;7 3 CAA;8 3 CCG;
>Regulatory_Region_NCBI_READ_1594424874 /ti=1594424874 /jgi_project_id=3634300 /library_id=CAM_LIB_WHALEFALLBONE /mate=Regulatory_Region_NCBI_READ_1594424875 /sample_id=CAM_SMPL_WHALEFALLBONE /sample_name=WHALEFALLBONE /sample_depth="560 m" /number_of_sites=1 /site_id_1=CAM_SITE_WHALEFALLBONE /location_1="W. Antarctic Peninsula Shelf" /region_1="Antarctic Peninsula" /water_depth_1="560 m"	10 3 TCT;18 3 TAT;20 3 ATG;21 3 AAC;24 3 TTA;28 3 TCT;34 3 ATT;36 3 ATT;7 3 AAT;7 3 ATT;
>Regulatory_Region_NCBI_READ_1594424948 /ti=1594424948 /jgi_project_id=3634300 /library_id=CAM_LIB_WHALEFALLBONE /mate=Regulatory_Region_NCBI_READ_1594424949 /sample_id=CAM_SMPL_WHALEFALLBONE /sample_name=WHALEFALLBONE /sample_depth="560 m" /number_of_sites=1 /site_id_1=CAM_SITE_WHALEFALLBONE /location_1="W. Antarctic Peninsula Shelf" /region_1="Antarctic Peninsula" /water_depth_1="560 m"	19 3 CCG;20 3 CCG;21 3 CCG;23 3 GCC;25 3 CCG;28 3 CAG;29 3 AAG;29 3 CTG;33 3 TCT;34 3 GTT;35 3 TGA;
>Regulatory_Region_NCBI_READ_1594424975 /ti=1594424975 /jgi_project_id=3634300 /library_id=CAM_LIB_WHALEFALLBONE /mate=Regulatory_Region_NCBI_READ_1594424974 /sample_id=CAM_SMPL_WHALEFALLBONE /sample_name=WHALEFALLBONE /sample_depth="560 m" /number_of_sites=1 /site_id_1=CAM_SITE_WHALEFALLBONE /location_1="W. Antarctic Peninsula Shelf" /region_1="Antarctic Peninsula" /water_depth_1="560 m"	11 3 ATT;32 3 ATT;32 3 CTG;9 3 TCA;
>Regulatory_Region_NCBI_READ_1594424980 /ti=1594424980 /jgi_project_id=3634300 /library_id=CAM_LIB_WHALEFALLBONE /mate=Regulatory_Region_NCBI_READ_1594424981 /sample_id=CAM_SMPL_WHALEFALLBONE /sample_name=WHALEFALLBONE /sample_depth="560 m" /number_of_sites=1 /site_id_1=CAM_SITE_WHALEFALLBONE /location_1="W. Antarctic Peninsula Shelf" /region_1="Antarctic Peninsula" /water_depth_1="560 m"	20 3 TCA;22 3 TGA;24 3 ATT;25 3 ATT;26 3 TTA;31 3 AAT;34 3 ATT;34 3 TTA;36 3 TAA;7 3 ACA;7 3 ATT;9 3 CTT;
>Regulatory_Region_NCBI_READ_1594424995 /ti=1594424995 /jgi_project_id=3634300 /library_id=CAM_LIB_WHALEFALLBONE /mate=Regulatory_Region_NCBI_READ_1594424994 /sample_id=CAM_SMPL_WHALEFALLBONE /sample_name=WHALEFALLBONE /sample_depth="560 m" /number_of_sites=1 /site_id_1=CAM_SITE_WHALEFALLBONE /location_1="W. Antarctic Peninsula Shelf" /region_1="Antarctic Peninsula" /water_depth_1="560 m"	14 3 AGA;15 3 TGA;15 3 TGG;17 3 CAG;20 3 TAA;28 3 AAT;28 3 ATT;31 3 ATT;33 3 ATG;6 3 AAG;
>Regulatory_Region_NCBI_READ_1594425017 /ti=1594425017 /jgi_project_id=3634300 /library_id=CAM_LIB_WHALEFALLBONE /mate=Regulatory_Region_NCBI_READ_1594425016 /sample_id=CAM_SMPL_WHALEFALLBONE /sample_name=WHALEFALLBONE /sample_depth="560 m" /number_of_sites=1 /site_id_1=CAM_SITE_WHALEFALLBONE /location_1="W. Antarctic Peninsula Shelf" /region_1="Antarctic Peninsula" /water_depth_1="560 m"	22 3 CAA;27 3 CCT;27 3 CTG;29 3 TTA;30 3 TTG;32 3 TAA;32 3 TTA;34 3 ATT;6 3 AAG;
>Regulatory_Region_NCBI_READ_1594425028 /ti=1594425028 /jgi_project_id=3634300 /library_id=CAM_LIB_WHALEFALLBONE /mate=Regulatory_Region_NCBI_READ_1594425029 /sample_id=CAM_SMPL_WHALEFALLBONE /sample_name=WHALEFALLBONE /sample_depth="560 m" /number_of_sites=1 /site_id_1=CAM_SITE_WHALEFALLBONE /location_1="W. Antarctic Peninsula Shelf" /region_1="Antarctic Peninsula" /water_depth_1="560 m"	13 3 TGG;14 3 CCA;17 3 CAT;21 3 TTA;22 3 AAT;24 3 ATT;24 3 CCA;25 3 GGC;26 3 TTG;30 3 CAT;30 3 GTT;35 3 GTT;9 3 TAT;
>Regulatory_Region_NCBI_READ_1594425130 /ti=1594425130 /jgi_project_id=3634300 /library_id=CAM_LIB_WHALEFALLBONE /mate=Regulatory_Region_NCBI_READ_1594425131 /sample_id=CAM_SMPL_WHALEFALLBONE /sample_name=WHALEFALLBONE /sample_depth="560 m" /number_of_sites=1 /site_id_1=CAM_SITE_WHALEFALLBONE /location_1="W. Antarctic Peninsula Shelf" /region_1="Antarctic Peninsula" /water_depth_1="560 m"	10 3 TAA;10 3 TTA;13 3 TAA;15 3 CAG;18 3 ATT;20 3 CCT;20 3 TTG;22 3 CTG;27 3 AAG;34 3 ATT;34 3 CCA;35 3 GTT;7 3 TAC;8 3 CTC;
>Regulatory_Region_NCBI_READ_1594425161 /ti=1594425161 /jgi_project_id=3634300 /library_id=CAM_LIB_WHALEFALLBONE /mate=Regulatory_Region_NCBI_READ_1594425160 /sample_id=CAM_SMPL_WHALEFALLBONE /sample_name=WHALEFALLBONE /sample_depth="560 m" /number_of_sites=1 /site_id_1=CAM_SITE_WHALEFALLBONE /location_1="W. Antarctic Peninsula Shelf" /region_1="Antarctic Peninsula" /water_depth_1="560 m"	12 5 TTTTA;13 3 AAG;15 4 AGAG;21 3 TGA;23 3 TTA;25 3 AAT;26 3 TTA;27 3 AAG;28 3 AAT;30 3 ATT;31 3 TAA;32 3 TTA;
>Regulatory_Region_NCBI_READ_1594425310 /ti=1594425310 /jgi_project_id=3634300 /library_id=CAM_LIB_WHALEFALLBONE /mate=Regulatory_Region_NCBI_READ_1594425309 /sample_id=CAM_SMPL_WHALEFALLBONE /sample_name=WHALEFALLBONE /sample_depth="560 m" /number_of_sites=1 /site_id_1=CAM_SITE_WHALEFALLBONE /location_1="W. Antarctic Peninsula Shelf" /region_1="Antarctic Peninsula" /water_depth_1="560 m"	10 3 ATG;13 3 TCT;13 3 TGG;14 3 CTG;15 3 ATA;15 3 TCA;18 3 ATT;18 3 CTG;22 3 TAA;25 3 CAG;29 3 CCA;32 3 CTG;32 3 GGC;34 3 AAT;35 3 ACG;6 3 ATC;6 3 CGA;
>Regulatory_Region_NCBI_READ_1594425330 /ti=1594425330 /jgi_project_id=3634300 /library_id=CAM_LIB_WHALEFALLBONE /mate=Regulatory_Region_NCBI_READ_1594425329 /sample_id=CAM_SMPL_WHALEFALLBONE /sample_name=WHALEFALLBONE /sample_depth="560 m" /number_of_sites=1 /site_id_1=CAM_SITE_WHALEFALLBONE /location_1="W. Antarctic Peninsula Shelf" /region_1="Antarctic Peninsula" /water_depth_1="560 m"	19 3 ATT;19 3 CAT;21 3 ATT;22 3 CAT;23 3 AAC;24 3 CAT;25 3 AAT;28 3 AAT;28 3 GGC;31 3 ATT;32 3 CTG;36 3 CCA;9 3 TTG;
>Regulatory_Region_NCBI_READ_1594425358 /ti=1594425358 /jgi_project_id=3634300 /library_id=CAM_LIB_WHALEFALLBONE /mate=Regulatory_Region_NCBI_READ_1594425356 /sample_id=CAM_SMPL_WHALEFALLBONE /sample_name=WHALEFALLBONE /sample_depth="560 m" /number_of_sites=1 /site_id_1=CAM_SITE_WHALEFALLBONE /location_1="W. Antarctic Peninsula Shelf" /region_1="Antarctic Peninsula" /water_depth_1="560 m"	23 3 GTT;28 3 AAT;28 3 ATT;35 3 TTG;6 3 AAT;9 3 CAT;9 3 TCT;
>Regulatory_Region_NCBI_READ_1594425364 /ti=1594425364 /jgi_project_id=3634300 /library_id=CAM_LIB_WHALEFALLBONE /sample_id=CAM_SMPL_WHALEFALLBONE /sample_name=WHALEFALLBONE /sample_depth="560 m" /number_of_sites=1 /site_id_1=CAM_SITE_WHALEFALLBONE /location_1="W. Antarctic Peninsula Shelf" /region_1="Antarctic Peninsula" /water_depth_1="560 m"	10 3 GAT;10 3 TCA;14 3 CCA;16 3 CTG;26 3 GTC;32 3 GGC;6 3 CAA;6 3 CGA;
>Regulatory_Region_NCBI_READ_1594425372 /ti=1594425372 /jgi_project_id=3634300 /library_id=CAM_LIB_WHALEFALLBONE /mate=Regulatory_Region_NCBI_READ_1594425370 /sample_id=CAM_SMPL_WHALEFALLBONE /sample_name=WHALEFALLBONE /sample_depth="560 m" /number_of_sites=1 /site_id_1=CAM_SITE_WHALEFALLBONE /location_1="W. Antarctic Peninsula Shelf" /region_1="Antarctic Peninsula" /water_depth_1="560 m"	13 3 TGG;18 3 GTC;19 3 CAT;24 3 GCC;29 3 CAG;34 3 CAG;34 3 CCA;34 3 GTT;36 3 CTG;37 4 GCGC;
>Regulatory_Region_NCBI_READ_1594425393 /ti=1594425393 /jgi_project_id=3634300 /library_id=CAM_LIB_WHALEFALLBONE /sample_id=CAM_SMPL_WHALEFALLBONE /sample_name=WHALEFALLBONE /sample_depth="560 m" /number_of_sites=1 /site_id_1=CAM_SITE_WHALEFALLBONE /location_1="W. Antarctic Peninsula Shelf" /region_1="Antarctic Peninsula" /water_depth_1="560 m"	11 3 CCA;14 3 AGA;15 3 TTA;20 3 TAA;26 3 AAT;27 3 ATT;28 3 CAG;31 3 AAG;32 3 ATT;32 3 TAA;34 3 TAA;36 3 ATC;6 3 AAT;9 4 TATG;
>Regulatory_Region_NCBI_READ_1594425402 /ti=1594425402 /jgi_project_id=3634300 /library_id=CAM_LIB_WHALEFALLBONE /sample_id=CAM_SMPL_WHALEFALLBONE /sample_name=WHALEFALLBONE /sample_depth="560 m" /number_of_sites=1 /site_id_1=CAM_SITE_WHALEFALLBONE /location_1="W. Antarctic Peninsula Shelf" /region_1="Antarctic Peninsula" /water_depth_1="560 m"	17 3 TAA;22 3 TAA;23 3 CTG;26 3 AAT;29 3 AAT;30 3 CCA;34 3 TAA;6 3 CTA;9 3 CAA;9 3 CTG;
>Regulatory_Region_NCBI_READ_1594425405 /ti=1594425405 /jgi_project_id=3634300 /library_id=CAM_LIB_WHALEFALLBONE /sample_id=CAM_SMPL_WHALEFALLBONE /sample_name=WHALEFALLBONE /sample_depth="560 m" /number_of_sites=1 /site_id_1=CAM_SITE_WHALEFALLBONE /location_1="W. Antarctic Peninsula Shelf" /region_1="Antarctic Peninsula" /water_depth_1="560 m"	11 3 CAA;11 3 CTG;12 3 TGT;15 3 TGA;16 3 TCA;21 3 CTC;23 3 TCA;27 3 TTG;29 3 GCC;33 3 ATG;7 3 GGC;8 3 CCT;
>Regulatory_Region_NCBI_READ_1594425417 /ti=1594425417 /jgi_project_id=3634300 /library_id=CAM_LIB_WHALEFALLBONE /sample_id=CAM_SMPL_WHALEFALLBONE /sample_name=WHALEFALLBONE /sample_depth="560 m" /number_of_sites=1 /site_id_1=CAM_SITE_WHALEFALLBONE /location_1="W. Antarctic Peninsula Shelf" /region_1="Antarctic Peninsula" /water_depth_1="560 m"	13 3 TGG;18 3 CCA;18 3 TCT;18 3 TTG;26 3 TCT;26 3 TTA;28 3 ATT;31 3 ATT;31 3 TAA;35 3 GTA;36 3 CAA;36 3 CCA;9 3 CTT;
>Regulatory_Region_NCBI_READ_1594425443 /ti=1594425443 /jgi_project_id=3634300 /library_id=CAM_LIB_WHALEFALLBONE /sample_id=CAM_SMPL_WHALEFALLBONE /sample_name=WHALEFALLBONE /sample_depth="560 m" /number_of_sites=1 /site_id_1=CAM_SITE_WHALEFALLBONE /location_1="W. Antarctic Peninsula Shelf" /region_1="Antarctic Peninsula" /water_depth_1="560 m"	10 3 ATG;12 3 AAG;14 3 ATT;17 3 AGA;28 3 AAG;30 3 CAT;34 3 TCT;36 3 TTG;8 3 TCA;
>Regulatory_Region_NCBI_READ_1594425455 /ti=1594425455 /jgi_project_id=3634300 /library_id=CAM_LIB_WHALEFALLBONE /mate=Regulatory_Region_NCBI_READ_1594425456 /sample_id=CAM_SMPL_WHALEFALLBONE /sample_name=WHALEFALLBONE /sample_depth="560 m" /number_of_sites=1 /site_id_1=CAM_SITE_WHALEFALLBONE /location_1="W. Antarctic Peninsula Shelf" /region_1="Antarctic Peninsula" /water_depth_1="560 m"	14 3 CTT;15 4 GAGC;17 3 ATT;21 3 CTT;25 3 ATT;25 3 TTA;28 3 AAT;31 3 GTT;
>Regulatory_Region_NCBI_READ_1594425462 /ti=1594425462 /jgi_project_id=3634300 /library_id=CAM_LIB_WHALEFALLBONE /mate=Regulatory_Region_NCBI_READ_1594425460 /sample_id=CAM_SMPL_WHALEFALLBONE /sample_name=WHALEFALLBONE /sample_depth="560 m" /number_of_sites=1 /site_id_1=CAM_SITE_WHALEFALLBONE /location_1="W. Antarctic Peninsula Shelf" /region_1="Antarctic Peninsula" /water_depth_1="560 m"	12 4 TAAA;21 3 CAT;21 3 TAA;23 3 AAC;27 3 TTG;31 3 TGG;33 3 CAG;35 3 TAA;36 3 CAA;9 3 CAA;
>Regulatory_Region_NCBI_READ_1594425503 /ti=1594425503 /jgi_project_id=3634300 /library_id=CAM_LIB_WHALEFALLBONE /mate=Regulatory_Region_NCBI_READ_1594425501 /sample_id=CAM_SMPL_WHALEFALLBONE /sample_name=WHALEFALLBONE /sample_depth="560 m" /number_of_sites=1 /site_id_1=CAM_SITE_WHALEFALLBONE /location_1="W. Antarctic Peninsula Shelf" /region_1="Antarctic Peninsula" /water_depth_1="560 m"	17 3 TAA;17 3 TTA;29 3 AAG;29 3 GCA;32 3 TTG;38 5 AGAAA;
>Regulatory_Region_NCBI_READ_1594425605 /ti=1594425605 /jgi_project_id=3634300 /library_id=CAM_LIB_WHALEFALLBONE /mate=Regulatory_Region_NCBI_READ_1594425603 /sample_id=CAM_SMPL_WHALEFALLBONE /sample_name=WHALEFALLBONE /sample_depth="560 m" /number_of_sites=1 /site_id_1=CAM_SITE_WHALEFALLBONE /location_1="W. Antarctic Peninsula Shelf" /region_1="Antarctic Peninsula" /water_depth_1="560 m"	18 3 CCA;18 3 GTC;19 3 CAT;20 3 TTG;25 3 AAT;32 3 TTA;
>Regulatory_Region_NCBI_READ_1594425613 /ti=1594425613 /jgi_project_id=3634300 /library_id=CAM_LIB_WHALEFALLBONE /mate=Regulatory_Region_NCBI_READ_1594425612 /sample_id=CAM_SMPL_WHALEFALLBONE /sample_name=WHALEFALLBONE /sample_depth="560 m" /number_of_sites=1 /site_id_1=CAM_SITE_WHALEFALLBONE /location_1="W. Antarctic Peninsula Shelf" /region_1="Antarctic Peninsula" /water_depth_1="560 m"	14 3 TTA;17 3 CAT;19 3 CAA;21 3 TTG;22 3 CAT;22 3 TAA;22 3 TCT;24 3 TCT;25 3 ATT;31 3 TAA;31 3 TTA;33 3 TCT;34 3 TAA;34 3 TTA;35 3 TGA;36 3 ATT;6 3 CTA;
>Regulatory_Region_NCBI_READ_1594425645 /ti=1594425645 /jgi_project_id=3634300 /library_id=CAM_LIB_WHALEFALLBONE /mate=Regulatory_Region_NCBI_READ_1594425644 /sample_id=CAM_SMPL_WHALEFALLBONE /sample_name=WHALEFALLBONE /sample_depth="560 m" /number_of_sites=1 /site_id_1=CAM_SITE_WHALEFALLBONE /location_1="W. Antarctic Peninsula Shelf" /region_1="Antarctic Peninsula" /water_depth_1="560 m"	10 3 GAT;14 3 CGG;15 3 ATC;16 3 AAG;28 3 GCC;31 3 TGG;32 3 GCC;34 3 AAT;7 3 TAC;8 3 CGG;
>Regulatory_Region_NCBI_READ_1594425655 /ti=1594425655 /jgi_project_id=3634300 /library_id=CAM_LIB_WHALEFALLBONE /sample_id=CAM_SMPL_WHALEFALLBONE /sample_name=WHALEFALLBONE /sample_depth="560 m" /number_of_sites=1 /site_id_1=CAM_SITE_WHALEFALLBONE /location_1="W. Antarctic Peninsula Shelf" /region_1="Antarctic Peninsula" /water_depth_1="560 m"	10 3 GGT;14 3 TCA;19 3 TAA;19 5 TTTAA;21 3 ACC;22 3 AAT;28 3 AGA;34 3 AAT;34 3 TGG;36 3 ATT;8 3 GAT;
>Regulatory_Region_NCBI_READ_1594425682 /ti=1594425682 /jgi_project_id=3634300 /library_id=CAM_LIB_WHALEFALLBONE /mate=Regulatory_Region_NCBI_READ_1594425681 /sample_id=CAM_SMPL_WHALEFALLBONE /sample_name=WHALEFALLBONE /sample_depth="560 m" /number_of_sites=1 /site_id_1=CAM_SITE_WHALEFALLBONE /location_1="W. Antarctic Peninsula Shelf" /region_1="Antarctic Peninsula" /water_depth_1="560 m"	11 3 CTG;11 3 TCA;15 3 CTG;20 3 TGG;23 3 GAT;24 3 CAG;24 3 TGG;27 3 TTG;29 3 AAG;30 3 CCA;31 3 TGG;32 3 GGC;8 3 CCT;
>Regulatory_Region_NCBI_READ_1594425882 /ti=1594425882 /jgi_project_id=3634300 /library_id=CAM_LIB_WHALEFALLBONE /sample_id=CAM_SMPL_WHALEFALLBONE /sample_name=WHALEFALLBONE /sample_depth="560 m" /number_of_sites=1 /site_id_1=CAM_SITE_WHALEFALLBONE /location_1="W. Antarctic Peninsula Shelf" /region_1="Antarctic Peninsula" /water_depth_1="560 m"	12 3 CAT;13 3 GGC;23 3 TCA;24 3 AGA;25 3 CAG;30 3 TTG;35 3 GTT;36 3 CAA;
>Regulatory_Region_NCBI_READ_1594425888 /ti=1594425888 /jgi_project_id=3634300 /library_id=CAM_LIB_WHALEFALLBONE /sample_id=CAM_SMPL_WHALEFALLBONE /sample_name=WHALEFALLBONE /sample_depth="560 m" /number_of_sites=1 /site_id_1=CAM_SITE_WHALEFALLBONE /location_1="W. Antarctic Peninsula Shelf" /region_1="Antarctic Peninsula" /water_depth_1="560 m"	10 3 GGT;14 3 TTA;16 3 TTA;17 3 TAA;20 3 CCT;21 3 TAA;29 3 GGT;30 3 ATG;31 3 AAT;34 3 TTA;35 3 AAT;35 3 GTT;7 3 CCG;9 3 TAT;
>Regulatory_Region_NCBI_READ_1594426031 /ti=1594426031 /jgi_project_id=3634300 /library_id=CAM_LIB_WHALEFALLBONE /mate=Regulatory_Region_NCBI_READ_1594426032 /sample_id=CAM_SMPL_WHALEFALLBONE /sample_name=WHALEFALLBONE /sample_depth="560 m" /number_of_sites=1 /site_id_1=CAM_SITE_WHALEFALLBONE /location_1="W. Antarctic Peninsula Shelf" /region_1="Antarctic Peninsula" /water_depth_1="560 m"	10 3 CCT;11 3 AGG;16 3 CAG;19 3 CAA;22 3 CAG;24 3 CTG;25 3 TTA;34 3 AAG;36 3 TGG;8 3 AAC;
>Regulatory_Region_NCBI_READ_1594426035 /ti=1594426035 /jgi_project_id=3634300 /library_id=CAM_LIB_WHALEFALLBONE /mate=Regulatory_Region_NCBI_READ_1594426033 /sample_id=CAM_SMPL_WHALEFALLBONE /sample_name=WHALEFALLBONE /sample_depth="560 m" /number_of_sites=1 /site_id_1=CAM_SITE_WHALEFALLBONE /location_1="W. Antarctic Peninsula Shelf" /region_1="Antarctic Peninsula" /water_depth_1="560 m"	12 3 CCT;13 3 TTA;15 3 ATA;16 3 ATA;21 3 TAA;21 3 TTA;24 3 TTA;25 3 CAG;25 3 TTA;29 3 AAG;34 3 TTA;
>Regulatory_Region_NCBI_READ_1594426052 /ti=1594426052 /jgi_project_id=3634300 /library_id=CAM_LIB_WHALEFALLBONE /mate=Regulatory_Region_NCBI_READ_1594426051 /sample_id=CAM_SMPL_WHALEFALLBONE /sample_name=WHALEFALLBONE /sample_depth="560 m" /number_of_sites=1 /site_id_1=CAM_SITE_WHALEFALLBONE /location_1="W. Antarctic Peninsula Shelf" /region_1="Antarctic Peninsula" /water_depth_1="560 m"	13 3 TAA;14 3 AGG;17 3 ATC;24 3 CAG;6 3 ATC;9 3 TAT;
>Regulatory_Region_NCBI_READ_1594426167 /ti=1594426167 /jgi_project_id=3634300 /library_id=CAM_LIB_WHALEFALLBONE /mate=Regulatory_Region_NCBI_READ_1594426166 /sample_id=CAM_SMPL_WHALEFALLBONE /sample_name=WHALEFALLBONE /sample_depth="560 m" /number_of_sites=1 /site_id_1=CAM_SITE_WHALEFALLBONE /location_1="W. Antarctic Peninsula Shelf" /region_1="Antarctic Peninsula" /water_depth_1="560 m"	14 3 GCC;19 3 TAA;19 3 TCT;22 3 GTT;22 3 TTA;25 3 AAT;26 3 TAA;27 3 ATT;33 3 CCA;6 3 TCT;8 3 CTC;9 3 TCT;
>Regulatory_Region_NCBI_READ_1594426168 /ti=1594426168 /jgi_project_id=3634300 /library_id=CAM_LIB_WHALEFALLBONE /mate=Regulatory_Region_NCBI_READ_1594426166 /sample_id=CAM_SMPL_WHALEFALLBONE /sample_name=WHALEFALLBONE /sample_depth="560 m" /number_of_sites=1 /site_id_1=CAM_SITE_WHALEFALLBONE /location_1="W. Antarctic Peninsula Shelf" /region_1="Antarctic Peninsula" /water_depth_1="560 m"	19 3 TCT;21 3 ACC;22 3 GTT;22 3 TTA;31 3 TAA;36 3 TTG;6 3 TCT;7 3 CTC;8 3 CTC;8 3 CTT;9 3 CAT;9 3 TCA;9 3 TCT;
>Regulatory_Region_NCBI_READ_1594426171 /ti=1594426171 /jgi_project_id=3634300 /library_id=CAM_LIB_WHALEFALLBONE /mate=Regulatory_Region_NCBI_READ_1594426169 /sample_id=CAM_SMPL_WHALEFALLBONE /sample_name=WHALEFALLBONE /sample_depth="560 m" /number_of_sites=1 /site_id_1=CAM_SITE_WHALEFALLBONE /location_1="W. Antarctic Peninsula Shelf" /region_1="Antarctic Peninsula" /water_depth_1="560 m"	11 3 ATT;11 3 CGG;13 3 TTG;23 3 AGA;28 3 ATT;28 3 TTG;31 3 TGG;33 3 TCT;36 3 ATC;6 3 TCT;
>Regulatory_Region_NCBI_READ_1594426187 /ti=1594426187 /jgi_project_id=3634300 /library_id=CAM_LIB_WHALEFALLBONE /sample_id=CAM_SMPL_WHALEFALLBONE /sample_name=WHALEFALLBONE /sample_depth="560 m" /number_of_sites=1 /site_id_1=CAM_SITE_WHALEFALLBONE /location_1="W. Antarctic Peninsula Shelf" /region_1="Antarctic Peninsula" /water_depth_1="560 m"	17 3 CAG;25 3 CTG;27 3 AGG;27 3 CTC;30 3 TGA;36 3 CTG;
>Regulatory_Region_NCBI_READ_1594426223 /ti=1594426223 /jgi_project_id=3634300 /library_id=CAM_LIB_WHALEFALLBONE /mate=Regulatory_Region_NCBI_READ_1594426222 /sample_id=CAM_SMPL_WHALEFALLBONE /sample_name=WHALEFALLBONE /sample_depth="560 m" /number_of_sites=1 /site_id_1=CAM_SITE_WHALEFALLBONE /location_1="W. Antarctic Peninsula Shelf" /region_1="Antarctic Peninsula" /water_depth_1="560 m"	10 3 ATG;12 3 AGA;16 3 TAA;17 3 TTA;20 3 TCA;20 3 TGA;26 3 GTT;27 3 ATT;30 3 AGG;30 3 GTT;
>Regulatory_Region_NCBI_READ_1594426224 /ti=1594426224 /jgi_project_id=3634300 /library_id=CAM_LIB_WHALEFALLBONE /sample_id=CAM_SMPL_WHALEFALLBONE /sample_name=WHALEFALLBONE /sample_depth="560 m" /number_of_sites=1 /site_id_1=CAM_SITE_WHALEFALLBONE /location_1="W. Antarctic Peninsula Shelf" /region_1="Antarctic Peninsula" /water_depth_1="560 m"	18 3 TCT;18 3 TTA;21 3 GTT;24 3 ATT;25 3 TCT;30 3 ATT;35 3 TTG;6 3 TCT;7 3 CTC;
>Regulatory_Region_NCBI_READ_1594426230 /ti=1594426230 /jgi_project_id=3634300 /library_id=CAM_LIB_WHALEFALLBONE /sample_id=CAM_SMPL_WHALEFALLBONE /sample_name=WHALEFALLBONE /sample_depth="560 m" /number_of_sites=1 /site_id_1=CAM_SITE_WHALEFALLBONE /location_1="W. Antarctic Peninsula Shelf" /region_1="Antarctic Peninsula" /water_depth_1="560 m"	13 3 AGA;13 3 TGG;18 3 CTG;20 3 CCA;30 3 GTC;31 3 AAC;33 3 ATT;36 3 CCG;7 3 CCA;8 3 CGG;9 3 CTG;9 3 GCC;
>Regulatory_Region_NCBI_READ_1594426234 /ti=1594426234 /jgi_project_id=3634300 /library_id=CAM_LIB_WHALEFALLBONE /mate=Regulatory_Region_NCBI_READ_1594426233 /sample_id=CAM_SMPL_WHALEFALLBONE /sample_name=WHALEFALLBONE /sample_depth="560 m" /number_of_sites=1 /site_id_1=CAM_SITE_WHALEFALLBONE /location_1="W. Antarctic Peninsula Shelf" /region_1="Antarctic Peninsula" /water_depth_1="560 m"	16 3 CTG;19 3 TCA;36 3 GTA;40 5 ATATA;
>Regulatory_Region_NCBI_READ_1594426238 /ti=1594426238 /jgi_project_id=3634300 /library_id=CAM_LIB_WHALEFALLBONE /mate=Regulatory_Region_NCBI_READ_1594426236 /sample_id=CAM_SMPL_WHALEFALLBONE /sample_name=WHALEFALLBONE /sample_depth="560 m" /number_of_sites=1 /site_id_1=CAM_SITE_WHALEFALLBONE /location_1="W. Antarctic Peninsula Shelf" /region_1="Antarctic Peninsula" /water_depth_1="560 m"	11 3 ATT;18 3 TAT;22 3 CAA;23 3 ATG;24 3 CAG;7 3 CAG;
>Regulatory_Region_NCBI_READ_1594426239 /ti=1594426239 /jgi_project_id=3634300 /library_id=CAM_LIB_WHALEFALLBONE /sample_id=CAM_SMPL_WHALEFALLBONE /sample_name=WHALEFALLBONE /sample_depth="560 m" /number_of_sites=1 /site_id_1=CAM_SITE_WHALEFALLBONE /location_1="W. Antarctic Peninsula Shelf" /region_1="Antarctic Peninsula" /water_depth_1="560 m"	13 3 AAG;16 3 ATA;30 3 AAT;34 3 TTA;36 3 ATT;8 3 TAA;
>Regulatory_Region_NCBI_READ_1594426326 /ti=1594426326 /jgi_project_id=3634300 /library_id=CAM_LIB_WHALEFALLBONE /sample_id=CAM_SMPL_WHALEFALLBONE /sample_name=WHALEFALLBONE /sample_depth="560 m" /number_of_sites=1 /site_id_1=CAM_SITE_WHALEFALLBONE /location_1="W. Antarctic Peninsula Shelf" /region_1="Antarctic Peninsula" /water_depth_1="560 m"	12 4 TAAA;13 3 AGA;16 3 CTT;17 3 CAG;18 3 TTA;21 3 CTT;21 3 GAT;21 3 TAA;23 3 TTA;32 3 TTA;34 3 AAG;34 3 TCT;6 3 CAA;6 3 CTA;7 3 ACA;
>Regulatory_Region_NCBI_READ_1594426335 /ti=1594426335 /jgi_project_id=3634300 /library_id=CAM_LIB_WHALEFALLBONE /sample_id=CAM_SMPL_WHALEFALLBONE /sample_name=WHALEFALLBONE /sample_depth="560 m" /number_of_sites=1 /site_id_1=CAM_SITE_WHALEFALLBONE /location_1="W. Antarctic Peninsula Shelf" /region_1="Antarctic Peninsula" /water_depth_1="560 m"	10 3 TTA;11 3 ATT;13 4 TAAA;14 3 AGA;21 3 TTA;25 3 CAA;29 3 TCT;32 3 TAA;34 3 AAT;7 3 AAT;
>Regulatory_Region_NCBI_READ_1594426464 /ti=1594426464 /jgi_project_id=3634300 /library_id=CAM_LIB_WHALEFALLBONE /mate=Regulatory_Region_NCBI_READ_1594426463 /sample_id=CAM_SMPL_WHALEFALLBONE /sample_name=WHALEFALLBONE /sample_depth="560 m" /number_of_sites=1 /site_id_1=CAM_SITE_WHALEFALLBONE /location_1="W. Antarctic Peninsula Shelf" /region_1="Antarctic Peninsula" /water_depth_1="560 m"	18 3 CAA;24 3 ATT;25 3 AAT;25 3 GTT;27 3 TTG;29 3 GCC;31 3 ATT;34 3 TTA;36 3 CAG;36 3 TTG;8 4 CACT;
>Regulatory_Region_NCBI_READ_1594426490 /ti=1594426490 /jgi_project_id=3634300 /library_id=CAM_LIB_WHALEFALLBONE /mate=Regulatory_Region_NCBI_READ_1594426489 /sample_id=CAM_SMPL_WHALEFALLBONE /sample_name=WHALEFALLBONE /sample_depth="560 m" /number_of_sites=1 /site_id_1=CAM_SITE_WHALEFALLBONE /location_1="W. Antarctic Peninsula Shelf" /region_1="Antarctic Peninsula" /water_depth_1="560 m"	10 3 TAA;20 3 CCA;21 3 AAC;21 3 TGA;22 3 TAA;23 3 ATT;24 3 TTA;25 3 TTA;27 3 ATT;29 3 TTA;32 3 CGA;33 3 TTG;34 3 ATT;6 3 AAT;9 3 TTG;
>Regulatory_Region_NCBI_READ_1594426491 /ti=1594426491 /jgi_project_id=3634300 /library_id=CAM_LIB_WHALEFALLBONE /mate=Regulatory_Region_NCBI_READ_1594426489 /sample_id=CAM_SMPL_WHALEFALLBONE /sample_name=WHALEFALLBONE /sample_depth="560 m" /number_of_sites=1 /site_id_1=CAM_SITE_WHALEFALLBONE /location_1="W. Antarctic Peninsula Shelf" /region_1="Antarctic Peninsula" /water_depth_1="560 m"	13 3 TCT;13 3 TTA;15 3 TGA;21 3 AAC;21 3 CAT;21 3 TGA;23 3 TTA;25 3 TTA;27 3 TCT;31 3 GTT;33 3 TTG;36 3 AAT;
>Regulatory_Region_NCBI_READ_1594426520 /ti=1594426520 /jgi_project_id=3634300 /library_id=CAM_LIB_WHALEFALLBONE /mate=Regulatory_Region_NCBI_READ_1594426519 /sample_id=CAM_SMPL_WHALEFALLBONE /sample_name=WHALEFALLBONE /sample_depth="560 m" /number_of_sites=1 /site_id_1=CAM_SITE_WHALEFALLBONE /location_1="W. Antarctic Peninsula Shelf" /region_1="Antarctic Peninsula" /water_depth_1="560 m"	14 3 CAG;14 3 CTT;20 3 TAA;23 3 ATT;23 3 CCT;29 3 AAT;30 3 AAT;31 3 AAT;32 3 AAG;32 3 ATT;32 3 GCC;34 3 TTA;6 3 AAT;8 3 TAA;
>Regulatory_Region_NCBI_READ_1594426532 /ti=1594426532 /jgi_project_id=3634300 /library_id=CAM_LIB_WHALEFALLBONE /mate=Regulatory_Region_NCBI_READ_1594426531 /sample_id=CAM_SMPL_WHALEFALLBONE /sample_name=WHALEFALLBONE /sample_depth="560 m" /number_of_sites=1 /site_id_1=CAM_SITE_WHALEFALLBONE /location_1="W. Antarctic Peninsula Shelf" /region_1="Antarctic Peninsula" /water_depth_1="560 m"	11 3 CAA;13 3 TAA;13 3 TTG;21 3 TTA;22 3 AAT;25 3 AAT;31 3 ATT;32 3 AAG;
>Regulatory_Region_NCBI_READ_1594426577 /ti=1594426577 /jgi_project_id=3634300 /library_id=CAM_LIB_WHALEFALLBONE /mate=Regulatory_Region_NCBI_READ_1594426576 /sample_id=CAM_SMPL_WHALEFALLBONE /sample_name=WHALEFALLBONE /sample_depth="560 m" /number_of_sites=1 /site_id_1=CAM_SITE_WHALEFALLBONE /location_1="W. Antarctic Peninsula Shelf" /region_1="Antarctic Peninsula" /water_depth_1="560 m"	17 3 TAA;19 3 AAG;21 3 CCA;23 3 ATT;24 3 TTA;29 3 TTA;32 3 ATT;9 3 GAT;
>Regulatory_Region_NCBI_READ_1594426639 /ti=1594426639 /jgi_project_id=3634300 /library_id=CAM_LIB_WHALEFALLBONE /mate=Regulatory_Region_NCBI_READ_1594426638 /sample_id=CAM_SMPL_WHALEFALLBONE /sample_name=WHALEFALLBONE /sample_depth="560 m" /number_of_sites=1 /site_id_1=CAM_SITE_WHALEFALLBONE /location_1="W. Antarctic Peninsula Shelf" /region_1="Antarctic Peninsula" /water_depth_1="560 m"	11 3 AAG;15 3 TGG;15 4 GAGC;25 3 ATT;25 3 CTG;25 3 GTT;29 3 ATG;30 3 TTG;32 3 TTA;33 3 TTG;36 3 CCA;
>Regulatory_Region_NCBI_READ_1594426775 /ti=1594426775 /jgi_project_id=3634300 /library_id=CAM_LIB_WHALEFALLBONE /mate=Regulatory_Region_NCBI_READ_1594426774 /sample_id=CAM_SMPL_WHALEFALLBONE /sample_name=WHALEFALLBONE /sample_depth="560 m" /number_of_sites=1 /site_id_1=CAM_SITE_WHALEFALLBONE /location_1="W. Antarctic Peninsula Shelf" /region_1="Antarctic Peninsula" /water_depth_1="560 m"	14 3 GCC;20 3 CCG;20 3 TTG;29 3 GGC;33 3 GGC;36 3 TGG;
>Regulatory_Region_NCBI_READ_1594426848 /ti=1594426848 /jgi_project_id=3634300 /library_id=CAM_LIB_WHALEFALLBONE /mate=Regulatory_Region_NCBI_READ_1594426847 /sample_id=CAM_SMPL_WHALEFALLBONE /sample_name=WHALEFALLBONE /sample_depth="560 m" /number_of_sites=1 /site_id_1=CAM_SITE_WHALEFALLBONE /location_1="W. Antarctic Peninsula Shelf" /region_1="Antarctic Peninsula" /water_depth_1="560 m"	13 3 TCA;19 3 ATT;29 3 AAT;34 3 ATT;35 3 CAG;35 3 TAA;36 3 CAA;7 3 AAT;9 3 CCG;
>Regulatory_Region_NCBI_READ_1594426861 /ti=1594426861 /jgi_project_id=3634300 /library_id=CAM_LIB_WHALEFALLBONE /mate=Regulatory_Region_NCBI_READ_1594426862 /sample_id=CAM_SMPL_WHALEFALLBONE /sample_name=WHALEFALLBONE /sample_depth="560 m" /number_of_sites=1 /site_id_1=CAM_SITE_WHALEFALLBONE /location_1="W. Antarctic Peninsula Shelf" /region_1="Antarctic Peninsula" /water_depth_1="560 m"	16 3 AAG;16 3 CTT;16 3 TAA;16 3 TTA;17 3 CAT;23 3 TTA;23 5 ATTTA;24 3 ATT;25 3 ATC;25 3 TTA;30 3 ATT;31 3 TTA;32 3 TTA;35 3 TAA;36 3 TAA;8 3 AAC;8 4 ATTA;
>Regulatory_Region_NCBI_READ_1594426866 /ti=1594426866 /jgi_project_id=3634300 /library_id=CAM_LIB_WHALEFALLBONE /mate=Regulatory_Region_NCBI_READ_1594426865 /sample_id=CAM_SMPL_WHALEFALLBONE /sample_name=WHALEFALLBONE /sample_depth="560 m" /number_of_sites=1 /site_id_1=CAM_SITE_WHALEFALLBONE /location_1="W. Antarctic Peninsula Shelf" /region_1="Antarctic Peninsula" /water_depth_1="560 m"	11 3 CCG;13 3 GGC;17 3 CTG;18 3 CCG;25 3 GGC;26 3 TCT;27 3 CCT;30 3 TGA;30 4 CGGA;32 3 GCC;
>Regulatory_Region_NCBI_READ_1594426893 /ti=1594426893 /jgi_project_id=3634300 /library_id=CAM_LIB_WHALEFALLBONE /mate=Regulatory_Region_NCBI_READ_1594426894 /sample_id=CAM_SMPL_WHALEFALLBONE /sample_name=WHALEFALLBONE /sample_depth="560 m" /number_of_sites=1 /site_id_1=CAM_SITE_WHALEFALLBONE /location_1="W. Antarctic Peninsula Shelf" /region_1="Antarctic Peninsula" /water_depth_1="560 m"	10 3 CAA;16 3 TTA;17 3 CTT;18 3 CCT;22 3 CAA;23 3 GTT;25 3 CAG;26 3 TAA;27 3 CTG;29 3 CTG;32 3 ATT;32 3 TTA;7 3 ATT;
>Regulatory_Region_NCBI_READ_1594426991 /ti=1594426991 /jgi_project_id=3634300 /library_id=CAM_LIB_WHALEFALLBONE /mate=Regulatory_Region_NCBI_READ_1594426992 /sample_id=CAM_SMPL_WHALEFALLBONE /sample_name=WHALEFALLBONE /sample_depth="560 m" /number_of_sites=1 /site_id_1=CAM_SITE_WHALEFALLBONE /location_1="W. Antarctic Peninsula Shelf" /region_1="Antarctic Peninsula" /water_depth_1="560 m"	12 3 TCT;19 3 TAA;22 3 TAA;32 3 AAG;8 4 TTCC;
>Regulatory_Region_NCBI_READ_1594427098 /ti=1594427098 /jgi_project_id=3634300 /library_id=CAM_LIB_WHALEFALLBONE /mate=Regulatory_Region_NCBI_READ_1594427097 /sample_id=CAM_SMPL_WHALEFALLBONE /sample_name=WHALEFALLBONE /sample_depth="560 m" /number_of_sites=1 /site_id_1=CAM_SITE_WHALEFALLBONE /location_1="W. Antarctic Peninsula Shelf" /region_1="Antarctic Peninsula" /water_depth_1="560 m"	12 3 TTA;20 3 TTA;21 3 GAG;22 3 TCT;27 3 CTC;30 3 GTT;32 3 AGG;34 3 AAG;
>Regulatory_Region_NCBI_READ_1594427101 /ti=1594427101 /jgi_project_id=3634300 /library_id=CAM_LIB_WHALEFALLBONE /mate=Regulatory_Region_NCBI_READ_1594427102 /sample_id=CAM_SMPL_WHALEFALLBONE /sample_name=WHALEFALLBONE /sample_depth="560 m" /number_of_sites=1 /site_id_1=CAM_SITE_WHALEFALLBONE /location_1="W. Antarctic Peninsula Shelf" /region_1="Antarctic Peninsula" /water_depth_1="560 m"	21 3 CTC;31 3 CAG;35 3 AGG;36 3 CAG;
>Regulatory_Region_NCBI_READ_1593685243 /ti=1593685243 /jgi_project_id=3634298 /library_id=CAM_LIB_WHALEFALLRIB /mate=Regulatory_Region_NCBI_READ_1593685244 /sample_id=CAM_SMPL_WHALEFALLRIB /sample_name=WHALEFALLRIB /sample_depth="1674 m" /number_of_sites=1 /site_id_1=CAM_SITE_WHALEFALLRIB /location_1="Santa Cruz Basin" /region_1="Pacific Ocean" /country_1=USA /water_depth_1="1674 m"	16 3 TAA;18 3 GTC;26 3 TAA;36 3 CCA;
>Regulatory_Region_NCBI_READ_1593685247 /ti=1593685247 /jgi_project_id=3634298 /library_id=CAM_LIB_WHALEFALLRIB /mate=Regulatory_Region_NCBI_READ_1593685248 /sample_id=CAM_SMPL_WHALEFALLRIB /sample_name=WHALEFALLRIB /sample_depth="1674 m" /number_of_sites=1 /site_id_1=CAM_SITE_WHALEFALLRIB /location_1="Santa Cruz Basin" /region_1="Pacific Ocean" /country_1=USA /water_depth_1="1674 m"	11 3 CCG;17 3 CTG;21 3 AGG;23 3 GCC;24 3 CTG;27 3 CTC;28 3 GGC;32 3 GCC;8 3 GAT;
>Regulatory_Region_NCBI_READ_1593685264 /ti=1593685264 /jgi_project_id=3634298 /library_id=CAM_LIB_WHALEFALLRIB /mate=Regulatory_Region_NCBI_READ_1593685263 /sample_id=CAM_SMPL_WHALEFALLRIB /sample_name=WHALEFALLRIB /sample_depth="1674 m" /number_of_sites=1 /site_id_1=CAM_SITE_WHALEFALLRIB /location_1="Santa Cruz Basin" /region_1="Pacific Ocean" /country_1=USA /water_depth_1="1674 m"	16 3 ATG;19 3 AAG;26 3 TGG;32 3 AAG;32 3 TGG;33 3 ATT;6 3 ATG;
>Regulatory_Region_NCBI_READ_1593685272 /ti=1593685272 /jgi_project_id=3634298 /library_id=CAM_LIB_WHALEFALLRIB /mate=Regulatory_Region_NCBI_READ_1593685271 /sample_id=CAM_SMPL_WHALEFALLRIB /sample_name=WHALEFALLRIB /sample_depth="1674 m" /number_of_sites=1 /site_id_1=CAM_SITE_WHALEFALLRIB /location_1="Santa Cruz Basin" /region_1="Pacific Ocean" /country_1=USA /water_depth_1="1674 m"	12 3 TCT;15 3 TGA;16 3 TGA;16 3 TGG;30 3 GCC;30 3 TTG;34 3 ATT;34 3 GTT;36 3 TGG;
>Regulatory_Region_NCBI_READ_1593685275 /ti=1593685275 /jgi_project_id=3634298 /library_id=CAM_LIB_WHALEFALLRIB /mate=Regulatory_Region_NCBI_READ_1593685276 /sample_id=CAM_SMPL_WHALEFALLRIB /sample_name=WHALEFALLRIB /sample_depth="1674 m" /number_of_sites=1 /site_id_1=CAM_SITE_WHALEFALLRIB /location_1="Santa Cruz Basin" /region_1="Pacific Ocean" /country_1=USA /water_depth_1="1674 m"	13 3 CCA;16 3 TGG;17 3 CAT;17 3 TGG;18 3 CCT;22 3 TTA;23 3 ATT;25 3 TTA;29 3 AAT;29 3 ATT;31 3 ATT;35 3 CCT;35 3 TGA;7 3 CCA;
>Regulatory_Region_NCBI_READ_1593685313 /ti=1593685313 /jgi_project_id=3634298 /library_id=CAM_LIB_WHALEFALLRIB /mate=Regulatory_Region_NCBI_READ_1593685314 /sample_id=CAM_SMPL_WHALEFALLRIB /sample_name=WHALEFALLRIB /sample_depth="1674 m" /number_of_sites=1 /site_id_1=CAM_SITE_WHALEFALLRIB /location_1="Santa Cruz Basin" /region_1="Pacific Ocean" /country_1=USA /water_depth_1="1674 m"	16 3 TCA;18 3 CAA;23 3 CAG;27 3 CAG;29 3 AAT;32 3 AAG;36 3 CAA;36 3 TTG;7 3 CAG;8 3 AAC;
>Regulatory_Region_NCBI_READ_1593685352 /ti=1593685352 /jgi_project_id=3634298 /library_id=CAM_LIB_WHALEFALLRIB /mate=Regulatory_Region_NCBI_READ_1593685351 /sample_id=CAM_SMPL_WHALEFALLRIB /sample_name=WHALEFALLRIB /sample_depth="1674 m" /number_of_sites=1 /site_id_1=CAM_SITE_WHALEFALLRIB /location_1="Santa Cruz Basin" /region_1="Pacific Ocean" /country_1=USA /water_depth_1="1674 m"	13 3 TCA;14 3 CTT;15 3 CTG;16 3 CTG;24 3 AGG;24 3 CCA;25 3 ATT;28 3 AAT;28 3 TCT;29 3 TTA;31 3 TAA;35 3 GTA;
>Regulatory_Region_NCBI_READ_1593685369 /ti=1593685369 /jgi_project_id=3634298 /library_id=CAM_LIB_WHALEFALLRIB /mate=Regulatory_Region_NCBI_READ_1593685370 /sample_id=CAM_SMPL_WHALEFALLRIB /sample_name=WHALEFALLRIB /sample_depth="1674 m" /number_of_sites=1 /site_id_1=CAM_SITE_WHALEFALLRIB /location_1="Santa Cruz Basin" /region_1="Pacific Ocean" /country_1=USA /water_depth_1="1674 m"	10 3 TTA;16 3 TAA;16 3 TTA;17 3 ATT;19 3 CAA;20 3 TAA;23 3 TCA;25 3 AAT;28 3 TCA;29 3 AAT;30 3 AAG;31 3 ATT;34 3 ATT;
>Regulatory_Region_NCBI_READ_1593685395 /ti=1593685395 /jgi_project_id=3634298 /library_id=CAM_LIB_WHALEFALLRIB /mate=Regulatory_Region_NCBI_READ_1593685396 /sample_id=CAM_SMPL_WHALEFALLRIB /sample_name=WHALEFALLRIB /sample_depth="1674 m" /number_of_sites=1 /site_id_1=CAM_SITE_WHALEFALLRIB /location_1="Santa Cruz Basin" /region_1="Pacific Ocean" /country_1=USA /water_depth_1="1674 m"	15 3 TCA;17 3 ATT;18 3 GAT;20 3 TGA;21 3 CAT;21 3 TGA;23 3 TGA;25 3 AAT;25 3 CAG;34 3 ATT;
>Regulatory_Region_NCBI_READ_1593685410 /ti=1593685410 /jgi_project_id=3634298 /library_id=CAM_LIB_WHALEFALLRIB /mate=Regulatory_Region_NCBI_READ_1593685409 /sample_id=CAM_SMPL_WHALEFALLRIB /sample_name=WHALEFALLRIB /sample_depth="1674 m" /number_of_sites=1 /site_id_1=CAM_SITE_WHALEFALLRIB /location_1="Santa Cruz Basin" /region_1="Pacific Ocean" /country_1=USA /water_depth_1="1674 m"	22 3 TTA;28 3 TCA;29 3 AAT;35 3 TTG;
>Regulatory_Region_NCBI_READ_1593685419 /ti=1593685419 /jgi_project_id=3634298 /library_id=CAM_LIB_WHALEFALLRIB /mate=Regulatory_Region_NCBI_READ_1593685420 /sample_id=CAM_SMPL_WHALEFALLRIB /sample_name=WHALEFALLRIB /sample_depth="1674 m" /number_of_sites=1 /site_id_1=CAM_SITE_WHALEFALLRIB /location_1="Santa Cruz Basin" /region_1="Pacific Ocean" /country_1=USA /water_depth_1="1674 m"	15 4 AATG;16 3 TGA;17 3 TTA;19 3 CCG;19 3 TAA;25 3 CAA;28 3 GGC;31 3 AGG;32 3 AAG;33 3 GGC;36 3 CAA;7 3 TAC;
>Regulatory_Region_NCBI_READ_1594427272 /ti=1594427272 /jgi_project_id=3634300 /library_id=CAM_LIB_WHALEFALLBONE /mate=Regulatory_Region_NCBI_READ_1594427271 /sample_id=CAM_SMPL_WHALEFALLBONE /sample_name=WHALEFALLBONE /sample_depth="560 m" /number_of_sites=1 /site_id_1=CAM_SITE_WHALEFALLBONE /location_1="W. Antarctic Peninsula Shelf" /region_1="Antarctic Peninsula" /water_depth_1="560 m"	12 4 TAAA;14 3 TTA;17 3 TTA;18 3 TAT;18 3 TTA;20 3 ATG;22 3 TAA;25 4 GTTG;28 3 ATT;29 3 ATT;7 3 AAT;8 4 CACT;
>Regulatory_Region_NCBI_READ_1594427294 /ti=1594427294 /jgi_project_id=3634300 /library_id=CAM_LIB_WHALEFALLBONE /mate=Regulatory_Region_NCBI_READ_1594427295 /sample_id=CAM_SMPL_WHALEFALLBONE /sample_name=WHALEFALLBONE /sample_depth="560 m" /number_of_sites=1 /site_id_1=CAM_SITE_WHALEFALLBONE /location_1="W. Antarctic Peninsula Shelf" /region_1="Antarctic Peninsula" /water_depth_1="560 m"	13 3 TCA;17 3 TAA;18 3 AGA;21 3 TTA;26 3 AAT;27 3 ATG;34 3 AAT;6 3 CTA;
>Regulatory_Region_NCBI_READ_1594427315 /ti=1594427315 /jgi_project_id=3634300 /library_id=CAM_LIB_WHALEFALLBONE /mate=Regulatory_Region_NCBI_READ_1594427314 /sample_id=CAM_SMPL_WHALEFALLBONE /sample_name=WHALEFALLBONE /sample_depth="560 m" /number_of_sites=1 /site_id_1=CAM_SITE_WHALEFALLBONE /location_1="W. Antarctic Peninsula Shelf" /region_1="Antarctic Peninsula" /water_depth_1="560 m"	12 3 CCT;13 3 TAA;21 3 AAC;24 3 AGG;25 3 CAG;28 3 CAG;28 3 TAA;31 3 CTG;35 3 ACG;36 3 CAA;
>Regulatory_Region_NCBI_READ_1594427390 /ti=1594427390 /jgi_project_id=3634300 /library_id=CAM_LIB_WHALEFALLBONE /mate=Regulatory_Region_NCBI_READ_1594427391 /sample_id=CAM_SMPL_WHALEFALLBONE /sample_name=WHALEFALLBONE /sample_depth="560 m" /number_of_sites=1 /site_id_1=CAM_SITE_WHALEFALLBONE /location_1="W. Antarctic Peninsula Shelf" /region_1="Antarctic Peninsula" /water_depth_1="560 m"	10 3 ATG;12 3 TTA;17 3 TTA;18 3 TTA;21 3 ATT;21 3 TTA;21 3 TTG;25 3 TTA;28 3 ATG;33 3 TTG;35 3 AAT;36 3 AAT;
>Regulatory_Region_NCBI_READ_1594427416 /ti=1594427416 /jgi_project_id=3634300 /library_id=CAM_LIB_WHALEFALLBONE /mate=Regulatory_Region_NCBI_READ_1594427417 /sample_id=CAM_SMPL_WHALEFALLBONE /sample_name=WHALEFALLBONE /sample_depth="560 m" /number_of_sites=1 /site_id_1=CAM_SITE_WHALEFALLBONE /location_1="W. Antarctic Peninsula Shelf" /region_1="Antarctic Peninsula" /water_depth_1="560 m"	11 3 ATT;14 3 TAA;20 3 TTA;26 3 TTA;28 3 AGA;28 3 TAA;29 3 AAG;30 3 GTT;35 3 AAT;35 3 GTA;36 3 ATT;
>Regulatory_Region_NCBI_READ_1594427520 /ti=1594427520 /jgi_project_id=3634300 /library_id=CAM_LIB_WHALEFALLBONE /mate=Regulatory_Region_NCBI_READ_1594427521 /sample_id=CAM_SMPL_WHALEFALLBONE /sample_name=WHALEFALLBONE /sample_depth="560 m" /number_of_sites=1 /site_id_1=CAM_SITE_WHALEFALLBONE /location_1="W. Antarctic Peninsula Shelf" /region_1="Antarctic Peninsula" /water_depth_1="560 m"	14 3 TTA;16 3 TGA;17 3 TTA;19 3 CAA;19 3 TCT;21 3 GTT;22 3 CAA;28 3 AAT;30 3 TTG;
>Regulatory_Region_NCBI_READ_1594427533 /ti=1594427533 /jgi_project_id=3634300 /library_id=CAM_LIB_WHALEFALLBONE /mate=Regulatory_Region_NCBI_READ_1594427532 /sample_id=CAM_SMPL_WHALEFALLBONE /sample_name=WHALEFALLBONE /sample_depth="560 m" /number_of_sites=1 /site_id_1=CAM_SITE_WHALEFALLBONE /location_1="W. Antarctic Peninsula Shelf" /region_1="Antarctic Peninsula" /water_depth_1="560 m"	14 3 TAA;17 3 CTG;25 3 AGA;25 3 CAA;27 3 TTA;28 3 TCA;28 3 TTG;29 3 CAG;36 3 CAA;6 3 AAG;6 3 CAA;
>Regulatory_Region_NCBI_READ_1594427546 /ti=1594427546 /jgi_project_id=3634300 /library_id=CAM_LIB_WHALEFALLBONE /mate=Regulatory_Region_NCBI_READ_1594427547 /sample_id=CAM_SMPL_WHALEFALLBONE /sample_name=WHALEFALLBONE /sample_depth="560 m" /number_of_sites=1 /site_id_1=CAM_SITE_WHALEFALLBONE /location_1="W. Antarctic Peninsula Shelf" /region_1="Antarctic Peninsula" /water_depth_1="560 m"	13 3 TTG;14 3 GCC;16 3 AGG;17 3 CTT;18 3 TTG;27 3 CAA;28 3 AAG;30 3 GCC;6 3 AAT;
>Regulatory_Region_NCBI_READ_1594427551 /ti=1594427551 /jgi_project_id=3634300 /library_id=CAM_LIB_WHALEFALLBONE /mate=Regulatory_Region_NCBI_READ_1594427550 /sample_id=CAM_SMPL_WHALEFALLBONE /sample_name=WHALEFALLBONE /sample_depth="560 m" /number_of_sites=1 /site_id_1=CAM_SITE_WHALEFALLBONE /location_1="W. Antarctic Peninsula Shelf" /region_1="Antarctic Peninsula" /water_depth_1="560 m"	10 3 CCG;14 3 GCC;18 3 CAA;23 3 GCC;23 3 TTA;28 3 ATG;28 3 TTG;31 3 TAA;6 3 ACC;7 3 ATT;7 3 GAG;
>Regulatory_Region_NCBI_READ_1594427585 /ti=1594427585 /jgi_project_id=3634300 /library_id=CAM_LIB_WHALEFALLBONE /mate=Regulatory_Region_NCBI_READ_1594427584 /sample_id=CAM_SMPL_WHALEFALLBONE /sample_name=WHALEFALLBONE /sample_depth="560 m" /number_of_sites=1 /site_id_1=CAM_SITE_WHALEFALLBONE /location_1="W. Antarctic Peninsula Shelf" /region_1="Antarctic Peninsula" /water_depth_1="560 m"	19 3 ATT;35 3 TGG;36 3 ATC;36 3 GAG;6 3 CTA;
>Regulatory_Region_NCBI_READ_1594427669 /ti=1594427669 /jgi_project_id=3634300 /library_id=CAM_LIB_WHALEFALLBONE /mate=Regulatory_Region_NCBI_READ_1594427668 /sample_id=CAM_SMPL_WHALEFALLBONE /sample_name=WHALEFALLBONE /sample_depth="560 m" /number_of_sites=1 /site_id_1=CAM_SITE_WHALEFALLBONE /location_1="W. Antarctic Peninsula Shelf" /region_1="Antarctic Peninsula" /water_depth_1="560 m"	10 3 TAA;11 3 ATT;14 3 TTA;21 3 ATT;21 3 TAA;22 3 CAT;28 3 TAA;29 3 AAT;31 3 AAT;32 3 TTG;34 3 ATC;36 3 TCT;7 3 AAT;
>Regulatory_Region_NCBI_READ_1594427689 /ti=1594427689 /jgi_project_id=3634300 /library_id=CAM_LIB_WHALEFALLBONE /mate=Regulatory_Region_NCBI_READ_1594427688 /sample_id=CAM_SMPL_WHALEFALLBONE /sample_name=WHALEFALLBONE /sample_depth="560 m" /number_of_sites=1 /site_id_1=CAM_SITE_WHALEFALLBONE /location_1="W. Antarctic Peninsula Shelf" /region_1="Antarctic Peninsula" /water_depth_1="560 m"	14 3 CTT;18 3 TAT;18 3 TTA;21 3 TGA;21 3 TGC;24 3 TGG;26 3 AAT;26 3 TTG;33 3 TTG;34 3 ATC;36 3 AAT;
>Regulatory_Region_NCBI_READ_1594427751 /ti=1594427751 /jgi_project_id=3634300 /library_id=CAM_LIB_WHALEFALLBONE /mate=Regulatory_Region_NCBI_READ_1594427750 /sample_id=CAM_SMPL_WHALEFALLBONE /sample_name=WHALEFALLBONE /sample_depth="560 m" /number_of_sites=1 /site_id_1=CAM_SITE_WHALEFALLBONE /location_1="W. Antarctic Peninsula Shelf" /region_1="Antarctic Peninsula" /water_depth_1="560 m"	14 3 CAG;14 3 GCC;20 3 CAG;29 3 CCT;6 3 ACC;9 3 CTT;
>Regulatory_Region_NCBI_READ_1594427792 /ti=1594427792 /jgi_project_id=3634300 /library_id=CAM_LIB_WHALEFALLBONE /mate=Regulatory_Region_NCBI_READ_1594427793 /sample_id=CAM_SMPL_WHALEFALLBONE /sample_name=WHALEFALLBONE /sample_depth="560 m" /number_of_sites=1 /site_id_1=CAM_SITE_WHALEFALLBONE /location_1="W. Antarctic Peninsula Shelf" /region_1="Antarctic Peninsula" /water_depth_1="560 m"	17 3 CTT;22 3 TAA;25 3 AAT;25 3 ATT;26 3 TAA;27 3 CAA;29 3 TTA;31 3 AAT;35 3 TAA;36 3 AAT;
>Regulatory_Region_NCBI_READ_1594427821 /ti=1594427821 /jgi_project_id=3634300 /library_id=CAM_LIB_WHALEFALLBONE /mate=Regulatory_Region_NCBI_READ_1594427820 /sample_id=CAM_SMPL_WHALEFALLBONE /sample_name=WHALEFALLBONE /sample_depth="560 m" /number_of_sites=1 /site_id_1=CAM_SITE_WHALEFALLBONE /location_1="W. Antarctic Peninsula Shelf" /region_1="Antarctic Peninsula" /water_depth_1="560 m"	15 3 ATC;17 3 TAA;17 3 TTA;21 3 ATT;21 3 TGA;23 3 ATG;28 3 AAG;30 3 ATG;31 3 TGG;34 3 AAG;36 3 ATT;8 3 TAA;
>Regulatory_Region_NCBI_READ_1594427827 /ti=1594427827 /jgi_project_id=3634300 /library_id=CAM_LIB_WHALEFALLBONE /mate=Regulatory_Region_NCBI_READ_1594427826 /sample_id=CAM_SMPL_WHALEFALLBONE /sample_name=WHALEFALLBONE /sample_depth="560 m" /number_of_sites=1 /site_id_1=CAM_SITE_WHALEFALLBONE /location_1="W. Antarctic Peninsula Shelf" /region_1="Antarctic Peninsula" /water_depth_1="560 m"	12 3 TTA;14 3 GCC;14 3 TAA;16 3 TAA;24 3 TCT;28 3 TAA;28 3 TCA;29 3 GGT;30 3 CCT;6 3 AAT;6 3 AGT;
>Regulatory_Region_NCBI_READ_1594427926 /ti=1594427926 /jgi_project_id=3634300 /library_id=CAM_LIB_WHALEFALLBONE /mate=Regulatory_Region_NCBI_READ_1594427927 /sample_id=CAM_SMPL_WHALEFALLBONE /sample_name=WHALEFALLBONE /sample_depth="560 m" /number_of_sites=1 /site_id_1=CAM_SITE_WHALEFALLBONE /location_1="W. Antarctic Peninsula Shelf" /region_1="Antarctic Peninsula" /water_depth_1="560 m"	11 3 ATT;13 3 TTA;21 3 GAT;24 3 GCC;28 3 TAA;31 3 AGG;6 3 AGT;7 3 AAT;
>Regulatory_Region_NCBI_READ_1594427936 /ti=1594427936 /jgi_project_id=3634300 /library_id=CAM_LIB_WHALEFALLBONE /mate=Regulatory_Region_NCBI_READ_1594427937 /sample_id=CAM_SMPL_WHALEFALLBONE /sample_name=WHALEFALLBONE /sample_depth="560 m" /number_of_sites=1 /site_id_1=CAM_SITE_WHALEFALLBONE /location_1="W. Antarctic Peninsula Shelf" /region_1="Antarctic Peninsula" /water_depth_1="560 m"	12 3 TCT;13 3 AAG;19 3 AAG;19 3 TAA;22 3 TAA;22 3 TTA;23 3 TCA;23 3 TTA;30 3 ATT;31 3 TAA;31 3 TTA;32 3 AAG;33 3 CCA;34 3 AAT;6 3 AAT;8 4 TTCC;
>Regulatory_Region_NCBI_READ_1594428022 /ti=1594428022 /jgi_project_id=3634300 /library_id=CAM_LIB_WHALEFALLBONE /mate=Regulatory_Region_NCBI_READ_1594428023 /sample_id=CAM_SMPL_WHALEFALLBONE /sample_name=WHALEFALLBONE /sample_depth="560 m" /number_of_sites=1 /site_id_1=CAM_SITE_WHALEFALLBONE /location_1="W. Antarctic Peninsula Shelf" /region_1="Antarctic Peninsula" /water_depth_1="560 m"	10 3 GAT;20 3 TAA;22 3 TGA;23 3 TTA;27 3 TTA;29 3 ATT;32 3 GCC;35 3 GTA;7 3 ACA;
>Regulatory_Region_NCBI_READ_1594428078 /ti=1594428078 /jgi_project_id=3634300 /library_id=CAM_LIB_WHALEFALLBONE /mate=Regulatory_Region_NCBI_READ_1594428079 /sample_id=CAM_SMPL_WHALEFALLBONE /sample_name=WHALEFALLBONE /sample_depth="560 m" /number_of_sites=1 /site_id_1=CAM_SITE_WHALEFALLBONE /location_1="W. Antarctic Peninsula Shelf" /region_1="Antarctic Peninsula" /water_depth_1="560 m"	10 3 CAA;15 3 TTA;17 3 TAA;20 3 TTA;23 3 AAC;24 3 CAT;28 3 AAT;29 3 AAT;30 3 AAT;31 3 TTA;34 3 TTA;
>Regulatory_Region_NCBI_READ_1594428088 /ti=1594428088 /jgi_project_id=3634300 /library_id=CAM_LIB_WHALEFALLBONE /mate=Regulatory_Region_NCBI_READ_1594428089 /sample_id=CAM_SMPL_WHALEFALLBONE /sample_name=WHALEFALLBONE /sample_depth="560 m" /number_of_sites=1 /site_id_1=CAM_SITE_WHALEFALLBONE /location_1="W. Antarctic Peninsula Shelf" /region_1="Antarctic Peninsula" /water_depth_1="560 m"	18 3 TAT;23 3 TTA;25 3 ATT;26 3 AAT;26 3 TCT;29 3 AAG;29 3 ATT;30 3 AAT;32 3 TAA;35 3 AAT;35 3 TAA;36 3 TAA;6 3 CTA;7 3 GAG;
>Regulatory_Region_NCBI_READ_1594428136 /ti=1594428136 /jgi_project_id=3634300 /library_id=CAM_LIB_WHALEFALLBONE /mate=Regulatory_Region_NCBI_READ_1594428137 /sample_id=CAM_SMPL_WHALEFALLBONE /sample_name=WHALEFALLBONE /sample_depth="560 m" /number_of_sites=1 /site_id_1=CAM_SITE_WHALEFALLBONE /location_1="W. Antarctic Peninsula Shelf" /region_1="Antarctic Peninsula" /water_depth_1="560 m"	10 3 TAA;16 3 TAA;18 3 TAT;20 3 TTA;22 3 TAA;23 3 ATT;23 3 CCT;23 3 GTT;26 3 GCC;28 3 CAA;6 3 AAT;7 3 AAT;8 3 TCA;
>Regulatory_Region_NCBI_READ_1594428140 /ti=1594428140 /jgi_project_id=3634300 /library_id=CAM_LIB_WHALEFALLBONE /mate=Regulatory_Region_NCBI_READ_1594428141 /sample_id=CAM_SMPL_WHALEFALLBONE /sample_name=WHALEFALLBONE /sample_depth="560 m" /number_of_sites=1 /site_id_1=CAM_SITE_WHALEFALLBONE /location_1="W. Antarctic Peninsula Shelf" /region_1="Antarctic Peninsula" /water_depth_1="560 m"	13 3 CCA;14 3 ATT;17 3 TCT;18 3 TTG;27 3 ATG;28 3 ATT;31 3 ATT;33 3 ATT;7 3 ACA;
>Regulatory_Region_NCBI_READ_1594428148 /ti=1594428148 /jgi_project_id=3634300 /library_id=CAM_LIB_WHALEFALLBONE /mate=Regulatory_Region_NCBI_READ_1594428149 /sample_id=CAM_SMPL_WHALEFALLBONE /sample_name=WHALEFALLBONE /sample_depth="560 m" /number_of_sites=1 /site_id_1=CAM_SITE_WHALEFALLBONE /location_1="W. Antarctic Peninsula Shelf" /region_1="Antarctic Peninsula" /water_depth_1="560 m"	11 3 TGG;14 3 CAG;14 3 CTT;23 3 CCT;24 3 CAG;28 3 ATT;30 3 TCT;31 3 TGG;33 3 TCT;34 3 GTT;36 3 ATG;7 3 CAG;
>Regulatory_Region_NCBI_READ_1594428166 /ti=1594428166 /jgi_project_id=3634300 /library_id=CAM_LIB_WHALEFALLBONE /mate=Regulatory_Region_NCBI_READ_1594428167 /sample_id=CAM_SMPL_WHALEFALLBONE /sample_name=WHALEFALLBONE /sample_depth="560 m" /number_of_sites=1 /site_id_1=CAM_SITE_WHALEFALLBONE /location_1="W. Antarctic Peninsula Shelf" /region_1="Antarctic Peninsula" /water_depth_1="560 m"	18 3 TCT;19 3 AAG;19 3 AGA;28 3 AGA;29 3 GCA;31 3 AAG;34 3 TTA;7 3 AAT;
>Regulatory_Region_NCBI_READ_1594428191 /ti=1594428191 /jgi_project_id=3634300 /library_id=CAM_LIB_WHALEFALLBONE /mate=Regulatory_Region_NCBI_READ_1594428190 /sample_id=CAM_SMPL_WHALEFALLBONE /sample_name=WHALEFALLBONE /sample_depth="560 m" /number_of_sites=1 /site_id_1=CAM_SITE_WHALEFALLBONE /location_1="W. Antarctic Peninsula Shelf" /region_1="Antarctic Peninsula" /water_depth_1="560 m"	14 3 TAA;18 3 ATT;22 3 AAT;22 3 GTT;25 3 AAT;26 3 TTG;27 3 ATG;29 3 AAT;30 3 AAT;9 3 TCA;
>Regulatory_Region_NCBI_READ_1594428318 /ti=1594428318 /jgi_project_id=3634300 /library_id=CAM_LIB_WHALEFALLBONE /mate=Regulatory_Region_NCBI_READ_1594428319 /sample_id=CAM_SMPL_WHALEFALLBONE /sample_name=WHALEFALLBONE /sample_depth="560 m" /number_of_sites=1 /site_id_1=CAM_SITE_WHALEFALLBONE /location_1="W. Antarctic Peninsula Shelf" /region_1="Antarctic Peninsula" /water_depth_1="560 m"	13 3 CCA;18 3 TAT;19 3 ATG;21 3 AAC;25 3 GCC;28 3 ATG;32 3 ATT;39 5 GCAAA;7 3 TCG;9 3 CAA;
>Regulatory_Region_NCBI_READ_1594428502 /ti=1594428502 /jgi_project_id=3634300 /library_id=CAM_LIB_WHALEFALLBONE /mate=Regulatory_Region_NCBI_READ_1594428503 /sample_id=CAM_SMPL_WHALEFALLBONE /sample_name=WHALEFALLBONE /sample_depth="560 m" /number_of_sites=1 /site_id_1=CAM_SITE_WHALEFALLBONE /location_1="W. Antarctic Peninsula Shelf" /region_1="Antarctic Peninsula" /water_depth_1="560 m"	10 3 TCA;11 3 CCA;14 3 TCA;17 3 TAA;18 3 TAT;21 3 GAG;22 3 AAT;23 3 TTA;26 3 GTT;31 3 TTA;34 3 TGG;34 3 TTA;35 3 TAA;
>Regulatory_Region_NCBI_READ_1594428513 /ti=1594428513 /jgi_project_id=3634300 /library_id=CAM_LIB_WHALEFALLBONE /mate=Regulatory_Region_NCBI_READ_1594428512 /sample_id=CAM_SMPL_WHALEFALLBONE /sample_name=WHALEFALLBONE /sample_depth="560 m" /number_of_sites=1 /site_id_1=CAM_SITE_WHALEFALLBONE /location_1="W. Antarctic Peninsula Shelf" /region_1="Antarctic Peninsula" /water_depth_1="560 m"	12 4 TAAA;17 3 TCA;25 3 CAA;28 3 AAT;30 3 AGG;9 3 CTT;9 3 GCC;
>Regulatory_Region_NCBI_READ_1594428567 /ti=1594428567 /jgi_project_id=3634300 /library_id=CAM_LIB_WHALEFALLBONE /mate=Regulatory_Region_NCBI_READ_1594428566 /sample_id=CAM_SMPL_WHALEFALLBONE /sample_name=WHALEFALLBONE /sample_depth="560 m" /number_of_sites=1 /site_id_1=CAM_SITE_WHALEFALLBONE /location_1="W. Antarctic Peninsula Shelf" /region_1="Antarctic Peninsula" /water_depth_1="560 m"	16 3 TTA;23 3 TCT;30 3 TTG;31 3 TTA;34 3 GTT;35 3 TGA;9 3 CTT;
>Regulatory_Region_NCBI_READ_1594428600 /ti=1594428600 /jgi_project_id=3634300 /library_id=CAM_LIB_WHALEFALLBONE /mate=Regulatory_Region_NCBI_READ_1594428601 /sample_id=CAM_SMPL_WHALEFALLBONE /sample_name=WHALEFALLBONE /sample_depth="560 m" /number_of_sites=1 /site_id_1=CAM_SITE_WHALEFALLBONE /location_1="W. Antarctic Peninsula Shelf" /region_1="Antarctic Peninsula" /water_depth_1="560 m"	17 3 ATT;27 3 TTA;28 3 AAG;28 3 ATT;28 3 TCA;30 3 AAT;30 3 ATT;32 3 ATT;35 3 TAA;7 3 AAT;
>Regulatory_Region_NCBI_READ_1594428609 /ti=1594428609 /jgi_project_id=3634300 /library_id=CAM_LIB_WHALEFALLBONE /mate=Regulatory_Region_NCBI_READ_1594428608 /sample_id=CAM_SMPL_WHALEFALLBONE /sample_name=WHALEFALLBONE /sample_depth="560 m" /number_of_sites=1 /site_id_1=CAM_SITE_WHALEFALLBONE /location_1="W. Antarctic Peninsula Shelf" /region_1="Antarctic Peninsula" /water_depth_1="560 m"	13 3 CAG;20 3 TGG;31 3 TGG;32 3 ATT;32 3 CCA;32 3 GGG;36 3 CCA;6 3 ATG;7 3 ACA;8 3 CGG;
>Regulatory_Region_NCBI_READ_1594428619 /ti=1594428619 /jgi_project_id=3634300 /library_id=CAM_LIB_WHALEFALLBONE /mate=Regulatory_Region_NCBI_READ_1594428618 /sample_id=CAM_SMPL_WHALEFALLBONE /sample_name=WHALEFALLBONE /sample_depth="560 m" /number_of_sites=1 /site_id_1=CAM_SITE_WHALEFALLBONE /location_1="W. Antarctic Peninsula Shelf" /region_1="Antarctic Peninsula" /water_depth_1="560 m"	15 3 CAG;15 3 CTG;17 3 AGA;21 3 CAT;23 3 ATG;25 3 GTT;25 3 TTA;28 3 ATT;28 3 TCA;29 5 TAGCA;31 3 ATT;34 3 GTT;36 3 ATT;7 3 AAT;
>Regulatory_Region_NCBI_READ_1594428622 /ti=1594428622 /jgi_project_id=3634300 /library_id=CAM_LIB_WHALEFALLBONE /mate=Regulatory_Region_NCBI_READ_1594428623 /sample_id=CAM_SMPL_WHALEFALLBONE /sample_name=WHALEFALLBONE /sample_depth="560 m" /number_of_sites=1 /site_id_1=CAM_SITE_WHALEFALLBONE /location_1="W. Antarctic Peninsula Shelf" /region_1="Antarctic Peninsula" /water_depth_1="560 m"	11 3 CCT;16 3 CTG;16 3 CTT;21 3 GTT;22 3 TCA;23 3 ATG;23 3 CCT;34 3 AAT;34 3 TTA;8 3 TAA;
>Regulatory_Region_NCBI_READ_1594428753 /ti=1594428753 /jgi_project_id=3634300 /library_id=CAM_LIB_WHALEFALLBONE /mate=Regulatory_Region_NCBI_READ_1594428752 /sample_id=CAM_SMPL_WHALEFALLBONE /sample_name=WHALEFALLBONE /sample_depth="560 m" /number_of_sites=1 /site_id_1=CAM_SITE_WHALEFALLBONE /location_1="W. Antarctic Peninsula Shelf" /region_1="Antarctic Peninsula" /water_depth_1="560 m"	17 3 CAA;26 3 AAT;32 3 CGA;32 3 TTG;9 3 CCG;
>Regulatory_Region_NCBI_READ_1594428819 /ti=1594428819 /jgi_project_id=3634300 /library_id=CAM_LIB_WHALEFALLBONE /mate=Regulatory_Region_NCBI_READ_1594428818 /sample_id=CAM_SMPL_WHALEFALLBONE /sample_name=WHALEFALLBONE /sample_depth="560 m" /number_of_sites=1 /site_id_1=CAM_SITE_WHALEFALLBONE /location_1="W. Antarctic Peninsula Shelf" /region_1="Antarctic Peninsula" /water_depth_1="560 m"	17 3 TTA;18 3 ATT;21 3 CTT;27 3 CAA;34 3 TAA;36 3 CAA;9 3 GAT;
>Regulatory_Region_NCBI_READ_1594428868 /ti=1594428868 /jgi_project_id=3634300 /library_id=CAM_LIB_WHALEFALLBONE /mate=Regulatory_Region_NCBI_READ_1594428869 /sample_id=CAM_SMPL_WHALEFALLBONE /sample_name=WHALEFALLBONE /sample_depth="560 m" /number_of_sites=1 /site_id_1=CAM_SITE_WHALEFALLBONE /location_1="W. Antarctic Peninsula Shelf" /region_1="Antarctic Peninsula" /water_depth_1="560 m"	12 3 CAG;14 3 AGA;15 3 TTA;16 3 TAA;19 3 TAA;25 3 ATC;28 3 TAA;6 3 CTA;9 3 GAT;
>Regulatory_Region_NCBI_READ_1594428883 /ti=1594428883 /jgi_project_id=3634300 /library_id=CAM_LIB_WHALEFALLBONE /mate=Regulatory_Region_NCBI_READ_1594428882 /sample_id=CAM_SMPL_WHALEFALLBONE /sample_name=WHALEFALLBONE /sample_depth="560 m" /number_of_sites=1 /site_id_1=CAM_SITE_WHALEFALLBONE /location_1="W. Antarctic Peninsula Shelf" /region_1="Antarctic Peninsula" /water_depth_1="560 m"	15 3 ATC;16 3 TCT;20 3 CGG;32 4 TCTC;
>Regulatory_Region_NCBI_READ_1594428921 /ti=1594428921 /jgi_project_id=3634300 /library_id=CAM_LIB_WHALEFALLBONE /mate=Regulatory_Region_NCBI_READ_1594428920 /sample_id=CAM_SMPL_WHALEFALLBONE /sample_name=WHALEFALLBONE /sample_depth="560 m" /number_of_sites=1 /site_id_1=CAM_SITE_WHALEFALLBONE /location_1="W. Antarctic Peninsula Shelf" /region_1="Antarctic Peninsula" /water_depth_1="560 m"	10 3 GGT;14 3 ATT;20 3 TTA;22 3 AGG;25 3 CAA;29 3 TTA;31 3 AAG;31 3 TTA;36 3 ATC;36 3 TAA;36 3 TGG;9 3 TCA;
>Regulatory_Region_NCBI_READ_1594428925 /ti=1594428925 /jgi_project_id=3634300 /library_id=CAM_LIB_WHALEFALLBONE /mate=Regulatory_Region_NCBI_READ_1594428924 /sample_id=CAM_SMPL_WHALEFALLBONE /sample_name=WHALEFALLBONE /sample_depth="560 m" /number_of_sites=1 /site_id_1=CAM_SITE_WHALEFALLBONE /location_1="W. Antarctic Peninsula Shelf" /region_1="Antarctic Peninsula" /water_depth_1="560 m"	11 3 CAA;15 3 TGA;21 3 TTA;22 3 AGG;26 3 GTT;29 3 CCT;31 3 TAA;33 3 ATG;7 3 CAG;8 3 CTT;
>Regulatory_Region_NCBI_READ_1594428943 /ti=1594428943 /jgi_project_id=3634300 /library_id=CAM_LIB_WHALEFALLBONE /mate=Regulatory_Region_NCBI_READ_1594428942 /sample_id=CAM_SMPL_WHALEFALLBONE /sample_name=WHALEFALLBONE /sample_depth="560 m" /number_of_sites=1 /site_id_1=CAM_SITE_WHALEFALLBONE /location_1="W. Antarctic Peninsula Shelf" /region_1="Antarctic Peninsula" /water_depth_1="560 m"	17 3 TCA;20 3 CAG;21 3 CCG;21 3 TTG;22 3 TCT;24 3 AGA;27 3 TTG;31 3 AAG;31 3 TAA;33 3 TTG;34 3 ATT;36 3 GAG;6 3 CAA;7 3 ATT;
>Regulatory_Region_NCBI_READ_1594428956 /ti=1594428956 /jgi_project_id=3634300 /library_id=CAM_LIB_WHALEFALLBONE /mate=Regulatory_Region_NCBI_READ_1594428957 /sample_id=CAM_SMPL_WHALEFALLBONE /sample_name=WHALEFALLBONE /sample_depth="560 m" /number_of_sites=1 /site_id_1=CAM_SITE_WHALEFALLBONE /location_1="W. Antarctic Peninsula Shelf" /region_1="Antarctic Peninsula" /water_depth_1="560 m"	10 3 TCT;12 3 TTG;14 3 ACG;19 3 CGG;32 3 TCA;35 3 TGA;
>Regulatory_Region_NCBI_READ_1594428980 /ti=1594428980 /jgi_project_id=3634300 /library_id=CAM_LIB_WHALEFALLBONE /mate=Regulatory_Region_NCBI_READ_1594428981 /sample_id=CAM_SMPL_WHALEFALLBONE /sample_name=WHALEFALLBONE /sample_depth="560 m" /number_of_sites=1 /site_id_1=CAM_SITE_WHALEFALLBONE /location_1="W. Antarctic Peninsula Shelf" /region_1="Antarctic Peninsula" /water_depth_1="560 m"	10 3 CAA;17 3 TTA;19 3 CAT;22 3 AAT;31 3 AAG;33 3 TCT;36 3 ATT;
>Regulatory_Region_NCBI_READ_1594429062 /ti=1594429062 /jgi_project_id=3634300 /library_id=CAM_LIB_WHALEFALLBONE /mate=Regulatory_Region_NCBI_READ_1594429063 /sample_id=CAM_SMPL_WHALEFALLBONE /sample_name=WHALEFALLBONE /sample_depth="560 m" /number_of_sites=1 /site_id_1=CAM_SITE_WHALEFALLBONE /location_1="W. Antarctic Peninsula Shelf" /region_1="Antarctic Peninsula" /water_depth_1="560 m"	12 4 TAAA;18 3 TTA;23 3 TCT;24 3 TTA;25 3 ATT;27 3 TTA;31 3 ATT;32 3 TAA;36 3 ATG;
>Regulatory_Region_NCBI_READ_1594429073 /ti=1594429073 /jgi_project_id=3634300 /library_id=CAM_LIB_WHALEFALLBONE /mate=Regulatory_Region_NCBI_READ_1594429072 /sample_id=CAM_SMPL_WHALEFALLBONE /sample_name=WHALEFALLBONE /sample_depth="560 m" /number_of_sites=1 /site_id_1=CAM_SITE_WHALEFALLBONE /location_1="W. Antarctic Peninsula Shelf" /region_1="Antarctic Peninsula" /water_depth_1="560 m"	10 3 CCT;19 3 TAA;24 3 ATT;28 3 AAT;29 3 AAG;
>Regulatory_Region_NCBI_READ_1594429117 /ti=1594429117 /jgi_project_id=3634300 /library_id=CAM_LIB_WHALEFALLBONE /mate=Regulatory_Region_NCBI_READ_1594429116 /sample_id=CAM_SMPL_WHALEFALLBONE /sample_name=WHALEFALLBONE /sample_depth="560 m" /number_of_sites=1 /site_id_1=CAM_SITE_WHALEFALLBONE /location_1="W. Antarctic Peninsula Shelf" /region_1="Antarctic Peninsula" /water_depth_1="560 m"	11 3 CCG;15 3 ATA;18 3 AGA;19 3 CCG;22 3 TCT;29 3 TCT;30 3 GTC;33 3 ATG;
>Regulatory_Region_NCBI_READ_1594429123 /ti=1594429123 /jgi_project_id=3634300 /library_id=CAM_LIB_WHALEFALLBONE /mate=Regulatory_Region_NCBI_READ_1594429122 /sample_id=CAM_SMPL_WHALEFALLBONE /sample_name=WHALEFALLBONE /sample_depth="560 m" /number_of_sites=1 /site_id_1=CAM_SITE_WHALEFALLBONE /location_1="W. Antarctic Peninsula Shelf" /region_1="Antarctic Peninsula" /water_depth_1="560 m"	12 3 AGA;14 3 ATA;20 3 ATG;20 3 TAA;23 3 ATT;23 3 TGA;25 3 CAA;27 3 TTA;30 3 AAG;31 3 TAA;33 3 TCT;36 3 AAT;
>Regulatory_Region_NCBI_READ_1594429137 /ti=1594429137 /jgi_project_id=3634300 /library_id=CAM_LIB_WHALEFALLBONE /mate=Regulatory_Region_NCBI_READ_1594429136 /sample_id=CAM_SMPL_WHALEFALLBONE /sample_name=WHALEFALLBONE /sample_depth="560 m" /number_of_sites=1 /site_id_1=CAM_SITE_WHALEFALLBONE /location_1="W. Antarctic Peninsula Shelf" /region_1="Antarctic Peninsula" /water_depth_1="560 m"	13 3 AGA;13 3 CCA;15 3 CCA;17 3 TGG;20 3 TCA;22 3 TGG;24 3 ATG;27 3 TTG;29 3 GCC;33 3 CCA;35 3 TGG;8 3 TAA;
>Regulatory_Region_NCBI_READ_1594429156 /ti=1594429156 /jgi_project_id=3634300 /library_id=CAM_LIB_WHALEFALLBONE /mate=Regulatory_Region_NCBI_READ_1594429157 /sample_id=CAM_SMPL_WHALEFALLBONE /sample_name=WHALEFALLBONE /sample_depth="560 m" /number_of_sites=1 /site_id_1=CAM_SITE_WHALEFALLBONE /location_1="W. Antarctic Peninsula Shelf" /region_1="Antarctic Peninsula" /water_depth_1="560 m"	11 3 TCA;13 3 AAG;17 3 ATT;25 3 ATC;29 3 CCA;6 3 AGT;
>Regulatory_Region_NCBI_READ_1594429205 /ti=1594429205 /jgi_project_id=3634300 /library_id=CAM_LIB_WHALEFALLBONE /mate=Regulatory_Region_NCBI_READ_1594429204 /sample_id=CAM_SMPL_WHALEFALLBONE /sample_name=WHALEFALLBONE /sample_depth="560 m" /number_of_sites=1 /site_id_1=CAM_SITE_WHALEFALLBONE /location_1="W. Antarctic Peninsula Shelf" /region_1="Antarctic Peninsula" /water_depth_1="560 m"	11 3 AAG;13 3 TAA;17 3 TTA;23 3 ATT;28 3 AAT;28 3 TCT;30 3 CCT;30 3 TTG;32 3 TTG;36 3 AAT;36 3 ATT;
>Regulatory_Region_NCBI_READ_1593685587 /ti=1593685587 /jgi_project_id=3634298 /library_id=CAM_LIB_WHALEFALLRIB /mate=Regulatory_Region_NCBI_READ_1593685588 /sample_id=CAM_SMPL_WHALEFALLRIB /sample_name=WHALEFALLRIB /sample_depth="1674 m" /number_of_sites=1 /site_id_1=CAM_SITE_WHALEFALLRIB /location_1="Santa Cruz Basin" /region_1="Pacific Ocean" /country_1=USA /water_depth_1="1674 m"	15 3 TGA;17 3 CAA;20 3 TCT;22 3 TCA;22 3 TTA;31 3 TAA;34 3 TTA;35 3 AAT;35 3 GTT;36 5 GAAAA;7 3 GAG;9 3 CAT;9 3 TAT;
>Regulatory_Region_NCBI_READ_1594429218 /ti=1594429218 /jgi_project_id=3634300 /library_id=CAM_LIB_WHALEFALLBONE /mate=Regulatory_Region_NCBI_READ_1594429219 /sample_id=CAM_SMPL_WHALEFALLBONE /sample_name=WHALEFALLBONE /sample_depth="560 m" /number_of_sites=1 /site_id_1=CAM_SITE_WHALEFALLBONE /location_1="W. Antarctic Peninsula Shelf" /region_1="Antarctic Peninsula" /water_depth_1="560 m"	15 3 TTA;16 3 TGA;22 3 TAA;25 3 GTT;31 3 TTA;32 3 ATT;33 3 TTG;7 3 CTC;
>Regulatory_Region_NCBI_READ_1594429226 /ti=1594429226 /jgi_project_id=3634300 /library_id=CAM_LIB_WHALEFALLBONE /mate=Regulatory_Region_NCBI_READ_1594429227 /sample_id=CAM_SMPL_WHALEFALLBONE /sample_name=WHALEFALLBONE /sample_depth="560 m" /number_of_sites=1 /site_id_1=CAM_SITE_WHALEFALLBONE /location_1="W. Antarctic Peninsula Shelf" /region_1="Antarctic Peninsula" /water_depth_1="560 m"	15 3 CAG;16 3 CAG;21 3 AGA;21 3 TGC;22 3 CAA;22 3 CAG;24 3 GCC;31 3 GTT;34 3 GTT;6 3 AAT;6 3 ATG;6 3 CGA;9 3 TAT;
>Regulatory_Region_NCBI_READ_1594429234 /ti=1594429234 /jgi_project_id=3634300 /library_id=CAM_LIB_WHALEFALLBONE /mate=Regulatory_Region_NCBI_READ_1594429235 /sample_id=CAM_SMPL_WHALEFALLBONE /sample_name=WHALEFALLBONE /sample_depth="560 m" /number_of_sites=1 /site_id_1=CAM_SITE_WHALEFALLBONE /location_1="W. Antarctic Peninsula Shelf" /region_1="Antarctic Peninsula" /water_depth_1="560 m"	14 3 CTT;17 3 TTA;20 3 TTG;21 3 ATT;23 3 TTA;24 3 AAG;24 3 ATT;27 3 ATT;31 3 AAC;31 3 AAG;34 3 ATT;36 3 AAT;8 3 TAA;
>Regulatory_Region_NCBI_READ_1594429264 /ti=1594429264 /jgi_project_id=3634300 /library_id=CAM_LIB_WHALEFALLBONE /mate=Regulatory_Region_NCBI_READ_1594429265 /sample_id=CAM_SMPL_WHALEFALLBONE /sample_name=WHALEFALLBONE /sample_depth="560 m" /number_of_sites=1 /site_id_1=CAM_SITE_WHALEFALLBONE /location_1="W. Antarctic Peninsula Shelf" /region_1="Antarctic Peninsula" /water_depth_1="560 m"	10 3 GGT;11 3 CGG;20 3 CGG;20 3 TCA;22 3 TAA;22 3 TCT;23 3 CCG;23 3 TCA;25 3 CAG;26 3 TGG;30 3 AGG;
>Regulatory_Region_NCBI_READ_1594429267 /ti=1594429267 /jgi_project_id=3634300 /library_id=CAM_LIB_WHALEFALLBONE /mate=Regulatory_Region_NCBI_READ_1594429266 /sample_id=CAM_SMPL_WHALEFALLBONE /sample_name=WHALEFALLBONE /sample_depth="560 m" /number_of_sites=1 /site_id_1=CAM_SITE_WHALEFALLBONE /location_1="W. Antarctic Peninsula Shelf" /region_1="Antarctic Peninsula" /water_depth_1="560 m"	11 3 ATT;15 4 CGGG;19 3 ATT;21 3 CTT;23 3 ATT;23 3 TGA;26 3 GTT;28 3 TCG;32 3 TTG;36 3 CAA;
>Regulatory_Region_NCBI_READ_1594429377 /ti=1594429377 /jgi_project_id=3634300 /library_id=CAM_LIB_WHALEFALLBONE /mate=Regulatory_Region_NCBI_READ_1594429376 /sample_id=CAM_SMPL_WHALEFALLBONE /sample_name=WHALEFALLBONE /sample_depth="560 m" /number_of_sites=1 /site_id_1=CAM_SITE_WHALEFALLBONE /location_1="W. Antarctic Peninsula Shelf" /region_1="Antarctic Peninsula" /water_depth_1="560 m"	11 3 AGG;14 3 TAA;18 3 CCA;18 3 CTG;21 3 AGA;21 3 GAT;25 3 CCG;27 3 ATG;27 3 CTC;7 3 CCA;8 3 GAT;
>Regulatory_Region_NCBI_READ_1594429421 /ti=1594429421 /jgi_project_id=3634300 /library_id=CAM_LIB_WHALEFALLBONE /mate=Regulatory_Region_NCBI_READ_1594429420 /sample_id=CAM_SMPL_WHALEFALLBONE /sample_name=WHALEFALLBONE /sample_depth="560 m" /number_of_sites=1 /site_id_1=CAM_SITE_WHALEFALLBONE /location_1="W. Antarctic Peninsula Shelf" /region_1="Antarctic Peninsula" /water_depth_1="560 m"	11 3 ATT;17 4 TCGC;18 3 TAT;21 3 ACC;21 3 TCA;23 3 AAC;26 3 AAT;26 3 TTA;28 3 AAG;28 3 AAT;28 3 CAA;31 3 TTA;33 3 ATG;33 3 ATT;7 3 AAT;9 3 TCA;
>Regulatory_Region_NCBI_READ_1594429444 /ti=1594429444 /jgi_project_id=3634300 /library_id=CAM_LIB_WHALEFALLBONE /mate=Regulatory_Region_NCBI_READ_1594429445 /sample_id=CAM_SMPL_WHALEFALLBONE /sample_name=WHALEFALLBONE /sample_depth="560 m" /number_of_sites=1 /site_id_1=CAM_SITE_WHALEFALLBONE /location_1="W. Antarctic Peninsula Shelf" /region_1="Antarctic Peninsula" /water_depth_1="560 m"	20 3 CGG;21 3 CTT;22 3 CCG;23 3 CTG;28 3 GCC;29 3 GGC;31 3 GCC;36 3 GCC;6 3 AAG;8 3 CCG;
>Regulatory_Region_NCBI_READ_1594429576 /ti=1594429576 /jgi_project_id=3634300 /library_id=CAM_LIB_WHALEFALLBONE /mate=Regulatory_Region_NCBI_READ_1594429577 /sample_id=CAM_SMPL_WHALEFALLBONE /sample_name=WHALEFALLBONE /sample_depth="560 m" /number_of_sites=1 /site_id_1=CAM_SITE_WHALEFALLBONE /location_1="W. Antarctic Peninsula Shelf" /region_1="Antarctic Peninsula" /water_depth_1="560 m"	10 3 TAA;14 3 ATA;20 3 TCA;21 3 GTT;29 3 ATG;6 3 AGT;8 3 CTC;
>Regulatory_Region_NCBI_READ_1594429624 /ti=1594429624 /jgi_project_id=3634300 /library_id=CAM_LIB_WHALEFALLBONE /mate=Regulatory_Region_NCBI_READ_1594429625 /sample_id=CAM_SMPL_WHALEFALLBONE /sample_name=WHALEFALLBONE /sample_depth="560 m" /number_of_sites=1 /site_id_1=CAM_SITE_WHALEFALLBONE /location_1="W. Antarctic Peninsula Shelf" /region_1="Antarctic Peninsula" /water_depth_1="560 m"	10 3 TCA;11 3 CTG;14 3 TCA;16 3 TAA;17 3 CAG;18 3 CCA;19 3 ATT;22 3 AAT;23 3 TGA;25 3 ATT;27 3 TCT;29 3 ATT;31 3 TAA;32 3 TTA;34 3 TAA;
>Regulatory_Region_NCBI_READ_1594429627 /ti=1594429627 /jgi_project_id=3634300 /library_id=CAM_LIB_WHALEFALLBONE /mate=Regulatory_Region_NCBI_READ_1594429626 /sample_id=CAM_SMPL_WHALEFALLBONE /sample_name=WHALEFALLBONE /sample_depth="560 m" /number_of_sites=1 /site_id_1=CAM_SITE_WHALEFALLBONE /location_1="W. Antarctic Peninsula Shelf" /region_1="Antarctic Peninsula" /water_depth_1="560 m"	14 3 ATT;22 3 AAT;26 3 TAA;30 3 TTG;32 3 AAG;7 3 AAT;
>Regulatory_Region_NCBI_READ_1594429633 /ti=1594429633 /jgi_project_id=3634300 /library_id=CAM_LIB_WHALEFALLBONE /mate=Regulatory_Region_NCBI_READ_1594429632 /sample_id=CAM_SMPL_WHALEFALLBONE /sample_name=WHALEFALLBONE /sample_depth="560 m" /number_of_sites=1 /site_id_1=CAM_SITE_WHALEFALLBONE /location_1="W. Antarctic Peninsula Shelf" /region_1="Antarctic Peninsula" /water_depth_1="560 m"	10 3 CCT;13 3 TCG;14 3 CCA;25 3 ATC;6 3 ATG;
>Regulatory_Region_NCBI_READ_1594429640 /ti=1594429640 /jgi_project_id=3634300 /library_id=CAM_LIB_WHALEFALLBONE /mate=Regulatory_Region_NCBI_READ_1594429641 /sample_id=CAM_SMPL_WHALEFALLBONE /sample_name=WHALEFALLBONE /sample_depth="560 m" /number_of_sites=1 /site_id_1=CAM_SITE_WHALEFALLBONE /location_1="W. Antarctic Peninsula Shelf" /region_1="Antarctic Peninsula" /water_depth_1="560 m"	10 3 CAA;12 3 AGG;12 3 CCT;13 3 TGG;14 3 CTG;14 3 TCA;24 3 TCT;28 3 TAA;33 3 TTG;34 3 AAT;7 3 ATT;7 3 CCA;8 3 TAA;
[truncated: 1,523 more rows]
